# Supplementary material for: AcuB senses cellular energy charge to coordinate acetyl-CoA synthesis in bacteria
Source: Nat Commun. 2026 Apr 24;17:3815. doi: 10.1038/s41467-026-71006-w (PMC13121692; doi:10.1038/s41467-026-71006-w)
Supplement: Supplementary file 6 — Supplementary_Data_4 [file 41467_2026_71006_MOESM6_ESM.zip › AF3_only_first_models/Bs_acu__2acub-4amp_model.cif]

# By using this file you agree to the legally binding terms of use found at
# https://github.com/google-deepmind/alphafold3/blob/main/OUTPUT_TERMS_OF_USE.md.
# To request access to the AlphaFold 3 model parameters, follow the process set
# out at https://github.com/google-deepmind/alphafold3. You may only use these if
# received directly from Google. Use is subject to terms of use available at
# https://github.com/google-deepmind/alphafold3/blob/main/WEIGHTS_TERMS_OF_USE.md.
data_acu__2acub-4amp
#
_entry.id acu__2acub-4amp
#
loop_
_atom_type.symbol
C 
N 
O 
P 
S 
#
loop_
_audit_author.name
_audit_author.pdbx_ordinal
"Google DeepMind" 1 
"Isomorphic Labs" 2 
#
_audit_conform.dict_location https://raw.githubusercontent.com/ihmwg/ModelCIF/master/dist/mmcif_ma.dic
_audit_conform.dict_name     mmcif_ma.dic
_audit_conform.dict_version  1.4.5
#
loop_
_chem_comp.formula
_chem_comp.formula_weight
_chem_comp.id
_chem_comp.mon_nstd_flag
_chem_comp.name
_chem_comp.pdbx_smiles
_chem_comp.pdbx_synonyms
_chem_comp.type
"C3 H7 N O2"    89.093  ALA   y ALANINE         C[C@H](N)C(O)=O                                                      ? "L-PEPTIDE LINKING" 
"C6 H15 N4 O2"  175.209 ARG   y ARGININE        N[C@@H](CCCNC(N)=[NH2+])C(O)=O                                       ? "L-PEPTIDE LINKING" 
"C4 H8 N2 O3"   132.118 ASN   y ASPARAGINE      N[C@@H](CC(N)=O)C(O)=O                                               ? "L-PEPTIDE LINKING" 
"C4 H7 N O4"    133.103 ASP   y "ASPARTIC ACID" N[C@@H](CC(O)=O)C(O)=O                                               ? "L-PEPTIDE LINKING" 
"C3 H7 N O2 S"  121.158 CYS   y CYSTEINE        N[C@@H](CS)C(O)=O                                                    ? "L-PEPTIDE LINKING" 
"C5 H10 N2 O3"  146.144 GLN   y GLUTAMINE       N[C@@H](CCC(N)=O)C(O)=O                                              ? "L-PEPTIDE LINKING" 
"C5 H9 N O4"    147.129 GLU   y "GLUTAMIC ACID" N[C@@H](CCC(O)=O)C(O)=O                                              ? "L-PEPTIDE LINKING" 
"C2 H5 N O2"    75.067  GLY   y GLYCINE         NCC(O)=O                                                             ? "PEPTIDE LINKING"   
"C6 H10 N3 O2"  156.162 HIS   y HISTIDINE       N[C@@H](Cc1c[nH]c[nH+]1)C(O)=O                                       ? "L-PEPTIDE LINKING" 
"C6 H13 N O2"   131.173 ILE   y ISOLEUCINE      CC[C@H](C)[C@H](N)C(O)=O                                             ? "L-PEPTIDE LINKING" 
"C6 H13 N O2"   131.173 LEU   y LEUCINE         CC(C)C[C@H](N)C(O)=O                                                 ? "L-PEPTIDE LINKING" 
?               ?       LIG_C ? ?               C1=NC(=C2C(=N1)N(C=N2)[C@H]3[C@@H]([C@@H]([C@H](O3)COP(=O)(O)O)O)O)N ? non-polymer         
?               ?       LIG_D ? ?               C1=NC(=C2C(=N1)N(C=N2)[C@H]3[C@@H]([C@@H]([C@H](O3)COP(=O)(O)O)O)O)N ? non-polymer         
?               ?       LIG_E ? ?               C1=NC(=C2C(=N1)N(C=N2)[C@H]3[C@@H]([C@@H]([C@H](O3)COP(=O)(O)O)O)O)N ? non-polymer         
?               ?       LIG_F ? ?               C1=NC(=C2C(=N1)N(C=N2)[C@H]3[C@@H]([C@@H]([C@H](O3)COP(=O)(O)O)O)O)N ? non-polymer         
"C6 H15 N2 O2"  147.195 LYS   y LYSINE          N[C@@H](CCCC[NH3+])C(O)=O                                            ? "L-PEPTIDE LINKING" 
"C5 H11 N O2 S" 149.211 MET   y METHIONINE      CSCC[C@H](N)C(O)=O                                                   ? "L-PEPTIDE LINKING" 
"C9 H11 N O2"   165.189 PHE   y PHENYLALANINE   N[C@@H](Cc1ccccc1)C(O)=O                                             ? "L-PEPTIDE LINKING" 
"C5 H9 N O2"    115.130 PRO   y PROLINE         OC(=O)[C@@H]1CCCN1                                                   ? "L-PEPTIDE LINKING" 
"C3 H7 N O3"    105.093 SER   y SERINE          N[C@@H](CO)C(O)=O                                                    ? "L-PEPTIDE LINKING" 
"C4 H9 N O3"    119.119 THR   y THREONINE       C[C@@H](O)[C@H](N)C(O)=O                                             ? "L-PEPTIDE LINKING" 
"C11 H12 N2 O2" 204.225 TRP   y TRYPTOPHAN      N[C@@H](Cc1c[nH]c2ccccc12)C(O)=O                                     ? "L-PEPTIDE LINKING" 
"C9 H11 N O3"   181.189 TYR   y TYROSINE        N[C@@H](Cc1ccc(O)cc1)C(O)=O                                          ? "L-PEPTIDE LINKING" 
"C5 H11 N O2"   117.146 VAL   y VALINE          CC(C)[C@H](N)C(O)=O                                                  ? "L-PEPTIDE LINKING" 
#
_citation.book_publisher          ?
_citation.country                 UK
_citation.id                      primary
_citation.journal_full            Nature
_citation.journal_id_ASTM         NATUAS
_citation.journal_id_CSD          0006
_citation.journal_id_ISSN         0028-0836
_citation.journal_volume          630
_citation.page_first              493
_citation.page_last               500
_citation.pdbx_database_id_DOI    10.1038/s41586-024-07487-w
_citation.pdbx_database_id_PubMed 38718835
_citation.title                   "Accurate structure prediction of biomolecular interactions with AlphaFold 3"
_citation.year                    2024
#
loop_
_citation_author.citation_id
_citation_author.name
_citation_author.ordinal
primary "Google DeepMind" 1 
primary "Isomorphic Labs" 2 
#
loop_
_entity.id
_entity.pdbx_description
_entity.type
1 . polymer     
2 . polymer     
3 . non-polymer 
4 . non-polymer 
5 . non-polymer 
6 . non-polymer 
#
loop_
_entity_poly.entity_id
_entity_poly.pdbx_strand_id
_entity_poly.type
1 A polypeptide(L) 
2 B polypeptide(L) 
#
loop_
_entity_poly_seq.entity_id
_entity_poly_seq.hetero
_entity_poly_seq.mon_id
_entity_poly_seq.num
1 n MET 1   
1 n ILE 2   
1 n VAL 3   
1 n GLU 4   
1 n GLN 5   
1 n ILE 6   
1 n MET 7   
1 n LYS 8   
1 n ARG 9   
1 n ASP 10  
1 n VAL 11  
1 n ILE 12  
1 n THR 13  
1 n LEU 14  
1 n THR 15  
1 n LYS 16  
1 n THR 17  
1 n ASP 18  
1 n THR 19  
1 n LEU 20  
1 n GLU 21  
1 n THR 22  
1 n ALA 23  
1 n ILE 24  
1 n CYS 25  
1 n LYS 26  
1 n LEU 27  
1 n LYS 28  
1 n GLU 29  
1 n PHE 30  
1 n HIS 31  
1 n ILE 32  
1 n ARG 33  
1 n HIS 34  
1 n LEU 35  
1 n PRO 36  
1 n VAL 37  
1 n VAL 38  
1 n ASP 39  
1 n GLU 40  
1 n GLU 41  
1 n ARG 42  
1 n HIS 43  
1 n VAL 44  
1 n ILE 45  
1 n GLY 46  
1 n MET 47  
1 n ILE 48  
1 n THR 49  
1 n ASP 50  
1 n ARG 51  
1 n ASP 52  
1 n MET 53  
1 n LYS 54  
1 n GLN 55  
1 n ALA 56  
1 n SER 57  
1 n PRO 58  
1 n SER 59  
1 n ILE 60  
1 n PHE 61  
1 n GLU 62  
1 n GLU 63  
1 n ASN 64  
1 n LYS 65  
1 n ARG 66  
1 n SER 67  
1 n LEU 68  
1 n PHE 69  
1 n LEU 70  
1 n THR 71  
1 n ARG 72  
1 n SER 73  
1 n VAL 74  
1 n ASP 75  
1 n SER 76  
1 n ILE 77  
1 n MET 78  
1 n LYS 79  
1 n LYS 80  
1 n ASP 81  
1 n VAL 82  
1 n VAL 83  
1 n CYS 84  
1 n ALA 85  
1 n HIS 86  
1 n PRO 87  
1 n LEU 88  
1 n ASP 89  
1 n PHE 90  
1 n VAL 91  
1 n GLU 92  
1 n GLU 93  
1 n ILE 94  
1 n SER 95  
1 n ALA 96  
1 n VAL 97  
1 n PHE 98  
1 n TYR 99  
1 n GLU 100 
1 n HIS 101 
1 n GLY 102 
1 n ILE 103 
1 n GLY 104 
1 n CYS 105 
1 n LEU 106 
1 n PRO 107 
1 n VAL 108 
1 n VAL 109 
1 n HIS 110 
1 n HIS 111 
1 n GLN 112 
1 n LYS 113 
1 n LEU 114 
1 n ILE 115 
1 n GLY 116 
1 n ILE 117 
1 n LEU 118 
1 n THR 119 
1 n LYS 120 
1 n THR 121 
1 n ASP 122 
1 n LEU 123 
1 n LEU 124 
1 n ARG 125 
1 n THR 126 
1 n PHE 127 
1 n VAL 128 
1 n LYS 129 
1 n LEU 130 
1 n THR 131 
1 n GLY 132 
1 n ALA 133 
1 n ASP 134 
1 n GLN 135 
1 n PRO 136 
1 n GLY 137 
1 n SER 138 
1 n GLN 139 
1 n ILE 140 
1 n GLU 141 
1 n ILE 142 
1 n LYS 143 
1 n VAL 144 
1 n ASN 145 
1 n ASP 146 
1 n ILE 147 
1 n THR 148 
1 n LYS 149 
1 n SER 150 
1 n LEU 151 
1 n ALA 152 
1 n GLU 153 
1 n ILE 154 
1 n SER 155 
1 n SER 156 
1 n LEU 157 
1 n CYS 158 
1 n GLN 159 
1 n ASP 160 
1 n LEU 161 
1 n GLN 162 
1 n VAL 163 
1 n LYS 164 
1 n ILE 165 
1 n LEU 166 
1 n SER 167 
1 n VAL 168 
1 n LEU 169 
1 n VAL 170 
1 n TYR 171 
1 n PRO 172 
1 n HIS 173 
1 n ASP 174 
1 n ASP 175 
1 n PRO 176 
1 n GLY 177 
1 n VAL 178 
1 n LYS 179 
1 n VAL 180 
1 n LEU 181 
1 n VAL 182 
1 n PHE 183 
1 n ARG 184 
1 n VAL 185 
1 n LYS 186 
1 n THR 187 
1 n MET 188 
1 n ASN 189 
1 n PRO 190 
1 n LEU 191 
1 n PRO 192 
1 n PHE 193 
1 n LEU 194 
1 n GLN 195 
1 n ALA 196 
1 n LEU 197 
1 n GLN 198 
1 n ARG 199 
1 n ASN 200 
1 n GLY 201 
1 n HIS 202 
1 n HIS 203 
1 n VAL 204 
1 n VAL 205 
1 n TRP 206 
1 n PRO 207 
1 n SER 208 
1 n GLU 209 
1 n GLN 210 
1 n ARG 211 
1 n ASP 212 
1 n LEU 213 
1 n LEU 214 
2 n MET 1   
2 n ILE 2   
2 n VAL 3   
2 n GLU 4   
2 n GLN 5   
2 n ILE 6   
2 n MET 7   
2 n LYS 8   
2 n ARG 9   
2 n ASP 10  
2 n VAL 11  
2 n ILE 12  
2 n THR 13  
2 n LEU 14  
2 n THR 15  
2 n LYS 16  
2 n THR 17  
2 n ASP 18  
2 n THR 19  
2 n LEU 20  
2 n GLU 21  
2 n THR 22  
2 n ALA 23  
2 n ILE 24  
2 n CYS 25  
2 n LYS 26  
2 n LEU 27  
2 n LYS 28  
2 n GLU 29  
2 n PHE 30  
2 n HIS 31  
2 n ILE 32  
2 n ARG 33  
2 n HIS 34  
2 n LEU 35  
2 n PRO 36  
2 n VAL 37  
2 n VAL 38  
2 n ASP 39  
2 n GLU 40  
2 n GLU 41  
2 n ARG 42  
2 n HIS 43  
2 n VAL 44  
2 n ILE 45  
2 n GLY 46  
2 n MET 47  
2 n ILE 48  
2 n THR 49  
2 n ASP 50  
2 n ARG 51  
2 n ASP 52  
2 n MET 53  
2 n LYS 54  
2 n GLN 55  
2 n ALA 56  
2 n SER 57  
2 n PRO 58  
2 n SER 59  
2 n ILE 60  
2 n PHE 61  
2 n GLU 62  
2 n GLU 63  
2 n ASN 64  
2 n LYS 65  
2 n ARG 66  
2 n SER 67  
2 n LEU 68  
2 n PHE 69  
2 n LEU 70  
2 n THR 71  
2 n ARG 72  
2 n SER 73  
2 n VAL 74  
2 n ASP 75  
2 n SER 76  
2 n ILE 77  
2 n MET 78  
2 n LYS 79  
2 n LYS 80  
2 n ASP 81  
2 n VAL 82  
2 n VAL 83  
2 n CYS 84  
2 n ALA 85  
2 n HIS 86  
2 n PRO 87  
2 n LEU 88  
2 n ASP 89  
2 n PHE 90  
2 n VAL 91  
2 n GLU 92  
2 n GLU 93  
2 n ILE 94  
2 n SER 95  
2 n ALA 96  
2 n VAL 97  
2 n PHE 98  
2 n TYR 99  
2 n GLU 100 
2 n HIS 101 
2 n GLY 102 
2 n ILE 103 
2 n GLY 104 
2 n CYS 105 
2 n LEU 106 
2 n PRO 107 
2 n VAL 108 
2 n VAL 109 
2 n HIS 110 
2 n HIS 111 
2 n GLN 112 
2 n LYS 113 
2 n LEU 114 
2 n ILE 115 
2 n GLY 116 
2 n ILE 117 
2 n LEU 118 
2 n THR 119 
2 n LYS 120 
2 n THR 121 
2 n ASP 122 
2 n LEU 123 
2 n LEU 124 
2 n ARG 125 
2 n THR 126 
2 n PHE 127 
2 n VAL 128 
2 n LYS 129 
2 n LEU 130 
2 n THR 131 
2 n GLY 132 
2 n ALA 133 
2 n ASP 134 
2 n GLN 135 
2 n PRO 136 
2 n GLY 137 
2 n SER 138 
2 n GLN 139 
2 n ILE 140 
2 n GLU 141 
2 n ILE 142 
2 n LYS 143 
2 n VAL 144 
2 n ASN 145 
2 n ASP 146 
2 n ILE 147 
2 n THR 148 
2 n LYS 149 
2 n SER 150 
2 n LEU 151 
2 n ALA 152 
2 n GLU 153 
2 n ILE 154 
2 n SER 155 
2 n SER 156 
2 n LEU 157 
2 n CYS 158 
2 n GLN 159 
2 n ASP 160 
2 n LEU 161 
2 n GLN 162 
2 n VAL 163 
2 n LYS 164 
2 n ILE 165 
2 n LEU 166 
2 n SER 167 
2 n VAL 168 
2 n LEU 169 
2 n VAL 170 
2 n TYR 171 
2 n PRO 172 
2 n HIS 173 
2 n ASP 174 
2 n ASP 175 
2 n PRO 176 
2 n GLY 177 
2 n VAL 178 
2 n LYS 179 
2 n VAL 180 
2 n LEU 181 
2 n VAL 182 
2 n PHE 183 
2 n ARG 184 
2 n VAL 185 
2 n LYS 186 
2 n THR 187 
2 n MET 188 
2 n ASN 189 
2 n PRO 190 
2 n LEU 191 
2 n PRO 192 
2 n PHE 193 
2 n LEU 194 
2 n GLN 195 
2 n ALA 196 
2 n LEU 197 
2 n GLN 198 
2 n ARG 199 
2 n ASN 200 
2 n GLY 201 
2 n HIS 202 
2 n HIS 203 
2 n VAL 204 
2 n VAL 205 
2 n TRP 206 
2 n PRO 207 
2 n SER 208 
2 n GLU 209 
2 n GLN 210 
2 n ARG 211 
2 n ASP 212 
2 n LEU 213 
2 n LEU 214 
#
_ma_data.content_type "model coordinates"
_ma_data.id           1
_ma_data.name         Model
#
_ma_model_list.data_id          1
_ma_model_list.model_group_id   1
_ma_model_list.model_group_name "AlphaFold-beta-20231127 (3.0.0 @ 2025-02-20 12:25:23)"
_ma_model_list.model_id         1
_ma_model_list.model_name       "Top ranked model"
_ma_model_list.model_type       "Ab initio model"
_ma_model_list.ordinal_id       1
#
loop_
_ma_protocol_step.method_type
_ma_protocol_step.ordinal_id
_ma_protocol_step.protocol_id
_ma_protocol_step.step_id
"coevolution MSA" 1 1 1 
"template search" 2 1 2 
modeling          3 1 3 
#
loop_
_ma_qa_metric.id
_ma_qa_metric.mode
_ma_qa_metric.name
_ma_qa_metric.software_group_id
_ma_qa_metric.type
1 global pLDDT 1 pLDDT 
2 local  pLDDT 1 pLDDT 
#
_ma_qa_metric_global.metric_id    1
_ma_qa_metric_global.metric_value 86.53
_ma_qa_metric_global.model_id     1
_ma_qa_metric_global.ordinal_id   1
#
_ma_software_group.group_id    1
_ma_software_group.ordinal_id  1
_ma_software_group.software_id 1
#
loop_
_ma_target_entity.data_id
_ma_target_entity.entity_id
_ma_target_entity.origin
1 1 . 
1 2 . 
1 3 . 
1 4 . 
1 5 . 
1 6 . 
#
loop_
_ma_target_entity_instance.asym_id
_ma_target_entity_instance.details
_ma_target_entity_instance.entity_id
A . 1 
B . 2 
C . 3 
D . 4 
E . 5 
F . 6 
#
loop_
_pdbx_data_usage.details
_pdbx_data_usage.id
_pdbx_data_usage.type
_pdbx_data_usage.url
;Non-commercial use only, by using this file you agree to the terms of use found
at https://github.com/google-deepmind/alphafold3/blob/main/OUTPUT_TERMS_OF_USE.md.
To request access to the AlphaFold 3 model parameters, follow the process set
out at https://github.com/google-deepmind/alphafold3. You may only use these if
received directly from Google. Use is subject to terms of use available at
https://github.com/google-deepmind/alphafold3/blob/main/WEIGHTS_TERMS_OF_USE.md.

;
1 license    https://github.com/google-deepmind/alphafold3/blob/main/OUTPUT_TERMS_OF_USE.md 
;AlphaFold 3 and its output are not intended for, have not been validated for,
and are not approved for clinical use. They are provided "as-is" without any
warranty of any kind, whether expressed or implied. No warranty is given that
use shall not infringe the rights of any third party.

;
2 disclaimer ?                                                                              
#
loop_
_pdbx_nonpoly_scheme.asym_id
_pdbx_nonpoly_scheme.auth_seq_num
_pdbx_nonpoly_scheme.entity_id
_pdbx_nonpoly_scheme.mon_id
_pdbx_nonpoly_scheme.pdb_ins_code
_pdbx_nonpoly_scheme.pdb_seq_num
_pdbx_nonpoly_scheme.pdb_strand_id
C 1 3 LIG_C . 1 C 
D 1 4 LIG_D . 1 D 
E 1 5 LIG_E . 1 E 
F 1 6 LIG_F . 1 F 
#
loop_
_pdbx_poly_seq_scheme.asym_id
_pdbx_poly_seq_scheme.auth_seq_num
_pdbx_poly_seq_scheme.entity_id
_pdbx_poly_seq_scheme.hetero
_pdbx_poly_seq_scheme.mon_id
_pdbx_poly_seq_scheme.pdb_ins_code
_pdbx_poly_seq_scheme.pdb_seq_num
_pdbx_poly_seq_scheme.pdb_strand_id
_pdbx_poly_seq_scheme.seq_id
A 1   1 n MET . 1   A 1   
A 2   1 n ILE . 2   A 2   
A 3   1 n VAL . 3   A 3   
A 4   1 n GLU . 4   A 4   
A 5   1 n GLN . 5   A 5   
A 6   1 n ILE . 6   A 6   
A 7   1 n MET . 7   A 7   
A 8   1 n LYS . 8   A 8   
A 9   1 n ARG . 9   A 9   
A 10  1 n ASP . 10  A 10  
A 11  1 n VAL . 11  A 11  
A 12  1 n ILE . 12  A 12  
A 13  1 n THR . 13  A 13  
A 14  1 n LEU . 14  A 14  
A 15  1 n THR . 15  A 15  
A 16  1 n LYS . 16  A 16  
A 17  1 n THR . 17  A 17  
A 18  1 n ASP . 18  A 18  
A 19  1 n THR . 19  A 19  
A 20  1 n LEU . 20  A 20  
A 21  1 n GLU . 21  A 21  
A 22  1 n THR . 22  A 22  
A 23  1 n ALA . 23  A 23  
A 24  1 n ILE . 24  A 24  
A 25  1 n CYS . 25  A 25  
A 26  1 n LYS . 26  A 26  
A 27  1 n LEU . 27  A 27  
A 28  1 n LYS . 28  A 28  
A 29  1 n GLU . 29  A 29  
A 30  1 n PHE . 30  A 30  
A 31  1 n HIS . 31  A 31  
A 32  1 n ILE . 32  A 32  
A 33  1 n ARG . 33  A 33  
A 34  1 n HIS . 34  A 34  
A 35  1 n LEU . 35  A 35  
A 36  1 n PRO . 36  A 36  
A 37  1 n VAL . 37  A 37  
A 38  1 n VAL . 38  A 38  
A 39  1 n ASP . 39  A 39  
A 40  1 n GLU . 40  A 40  
A 41  1 n GLU . 41  A 41  
A 42  1 n ARG . 42  A 42  
A 43  1 n HIS . 43  A 43  
A 44  1 n VAL . 44  A 44  
A 45  1 n ILE . 45  A 45  
A 46  1 n GLY . 46  A 46  
A 47  1 n MET . 47  A 47  
A 48  1 n ILE . 48  A 48  
A 49  1 n THR . 49  A 49  
A 50  1 n ASP . 50  A 50  
A 51  1 n ARG . 51  A 51  
A 52  1 n ASP . 52  A 52  
A 53  1 n MET . 53  A 53  
A 54  1 n LYS . 54  A 54  
A 55  1 n GLN . 55  A 55  
A 56  1 n ALA . 56  A 56  
A 57  1 n SER . 57  A 57  
A 58  1 n PRO . 58  A 58  
A 59  1 n SER . 59  A 59  
A 60  1 n ILE . 60  A 60  
A 61  1 n PHE . 61  A 61  
A 62  1 n GLU . 62  A 62  
A 63  1 n GLU . 63  A 63  
A 64  1 n ASN . 64  A 64  
A 65  1 n LYS . 65  A 65  
A 66  1 n ARG . 66  A 66  
A 67  1 n SER . 67  A 67  
A 68  1 n LEU . 68  A 68  
A 69  1 n PHE . 69  A 69  
A 70  1 n LEU . 70  A 70  
A 71  1 n THR . 71  A 71  
A 72  1 n ARG . 72  A 72  
A 73  1 n SER . 73  A 73  
A 74  1 n VAL . 74  A 74  
A 75  1 n ASP . 75  A 75  
A 76  1 n SER . 76  A 76  
A 77  1 n ILE . 77  A 77  
A 78  1 n MET . 78  A 78  
A 79  1 n LYS . 79  A 79  
A 80  1 n LYS . 80  A 80  
A 81  1 n ASP . 81  A 81  
A 82  1 n VAL . 82  A 82  
A 83  1 n VAL . 83  A 83  
A 84  1 n CYS . 84  A 84  
A 85  1 n ALA . 85  A 85  
A 86  1 n HIS . 86  A 86  
A 87  1 n PRO . 87  A 87  
A 88  1 n LEU . 88  A 88  
A 89  1 n ASP . 89  A 89  
A 90  1 n PHE . 90  A 90  
A 91  1 n VAL . 91  A 91  
A 92  1 n GLU . 92  A 92  
A 93  1 n GLU . 93  A 93  
A 94  1 n ILE . 94  A 94  
A 95  1 n SER . 95  A 95  
A 96  1 n ALA . 96  A 96  
A 97  1 n VAL . 97  A 97  
A 98  1 n PHE . 98  A 98  
A 99  1 n TYR . 99  A 99  
A 100 1 n GLU . 100 A 100 
A 101 1 n HIS . 101 A 101 
A 102 1 n GLY . 102 A 102 
A 103 1 n ILE . 103 A 103 
A 104 1 n GLY . 104 A 104 
A 105 1 n CYS . 105 A 105 
A 106 1 n LEU . 106 A 106 
A 107 1 n PRO . 107 A 107 
A 108 1 n VAL . 108 A 108 
A 109 1 n VAL . 109 A 109 
A 110 1 n HIS . 110 A 110 
A 111 1 n HIS . 111 A 111 
A 112 1 n GLN . 112 A 112 
A 113 1 n LYS . 113 A 113 
A 114 1 n LEU . 114 A 114 
A 115 1 n ILE . 115 A 115 
A 116 1 n GLY . 116 A 116 
A 117 1 n ILE . 117 A 117 
A 118 1 n LEU . 118 A 118 
A 119 1 n THR . 119 A 119 
A 120 1 n LYS . 120 A 120 
A 121 1 n THR . 121 A 121 
A 122 1 n ASP . 122 A 122 
A 123 1 n LEU . 123 A 123 
A 124 1 n LEU . 124 A 124 
A 125 1 n ARG . 125 A 125 
A 126 1 n THR . 126 A 126 
A 127 1 n PHE . 127 A 127 
A 128 1 n VAL . 128 A 128 
A 129 1 n LYS . 129 A 129 
A 130 1 n LEU . 130 A 130 
A 131 1 n THR . 131 A 131 
A 132 1 n GLY . 132 A 132 
A 133 1 n ALA . 133 A 133 
A 134 1 n ASP . 134 A 134 
A 135 1 n GLN . 135 A 135 
A 136 1 n PRO . 136 A 136 
A 137 1 n GLY . 137 A 137 
A 138 1 n SER . 138 A 138 
A 139 1 n GLN . 139 A 139 
A 140 1 n ILE . 140 A 140 
A 141 1 n GLU . 141 A 141 
A 142 1 n ILE . 142 A 142 
A 143 1 n LYS . 143 A 143 
A 144 1 n VAL . 144 A 144 
A 145 1 n ASN . 145 A 145 
A 146 1 n ASP . 146 A 146 
A 147 1 n ILE . 147 A 147 
A 148 1 n THR . 148 A 148 
A 149 1 n LYS . 149 A 149 
A 150 1 n SER . 150 A 150 
A 151 1 n LEU . 151 A 151 
A 152 1 n ALA . 152 A 152 
A 153 1 n GLU . 153 A 153 
A 154 1 n ILE . 154 A 154 
A 155 1 n SER . 155 A 155 
A 156 1 n SER . 156 A 156 
A 157 1 n LEU . 157 A 157 
A 158 1 n CYS . 158 A 158 
A 159 1 n GLN . 159 A 159 
A 160 1 n ASP . 160 A 160 
A 161 1 n LEU . 161 A 161 
A 162 1 n GLN . 162 A 162 
A 163 1 n VAL . 163 A 163 
A 164 1 n LYS . 164 A 164 
A 165 1 n ILE . 165 A 165 
A 166 1 n LEU . 166 A 166 
A 167 1 n SER . 167 A 167 
A 168 1 n VAL . 168 A 168 
A 169 1 n LEU . 169 A 169 
A 170 1 n VAL . 170 A 170 
A 171 1 n TYR . 171 A 171 
A 172 1 n PRO . 172 A 172 
A 173 1 n HIS . 173 A 173 
A 174 1 n ASP . 174 A 174 
A 175 1 n ASP . 175 A 175 
A 176 1 n PRO . 176 A 176 
A 177 1 n GLY . 177 A 177 
A 178 1 n VAL . 178 A 178 
A 179 1 n LYS . 179 A 179 
A 180 1 n VAL . 180 A 180 
A 181 1 n LEU . 181 A 181 
A 182 1 n VAL . 182 A 182 
A 183 1 n PHE . 183 A 183 
A 184 1 n ARG . 184 A 184 
A 185 1 n VAL . 185 A 185 
A 186 1 n LYS . 186 A 186 
A 187 1 n THR . 187 A 187 
A 188 1 n MET . 188 A 188 
A 189 1 n ASN . 189 A 189 
A 190 1 n PRO . 190 A 190 
A 191 1 n LEU . 191 A 191 
A 192 1 n PRO . 192 A 192 
A 193 1 n PHE . 193 A 193 
A 194 1 n LEU . 194 A 194 
A 195 1 n GLN . 195 A 195 
A 196 1 n ALA . 196 A 196 
A 197 1 n LEU . 197 A 197 
A 198 1 n GLN . 198 A 198 
A 199 1 n ARG . 199 A 199 
A 200 1 n ASN . 200 A 200 
A 201 1 n GLY . 201 A 201 
A 202 1 n HIS . 202 A 202 
A 203 1 n HIS . 203 A 203 
A 204 1 n VAL . 204 A 204 
A 205 1 n VAL . 205 A 205 
A 206 1 n TRP . 206 A 206 
A 207 1 n PRO . 207 A 207 
A 208 1 n SER . 208 A 208 
A 209 1 n GLU . 209 A 209 
A 210 1 n GLN . 210 A 210 
A 211 1 n ARG . 211 A 211 
A 212 1 n ASP . 212 A 212 
A 213 1 n LEU . 213 A 213 
A 214 1 n LEU . 214 A 214 
B 1   2 n MET . 1   B 1   
B 2   2 n ILE . 2   B 2   
B 3   2 n VAL . 3   B 3   
B 4   2 n GLU . 4   B 4   
B 5   2 n GLN . 5   B 5   
B 6   2 n ILE . 6   B 6   
B 7   2 n MET . 7   B 7   
B 8   2 n LYS . 8   B 8   
B 9   2 n ARG . 9   B 9   
B 10  2 n ASP . 10  B 10  
B 11  2 n VAL . 11  B 11  
B 12  2 n ILE . 12  B 12  
B 13  2 n THR . 13  B 13  
B 14  2 n LEU . 14  B 14  
B 15  2 n THR . 15  B 15  
B 16  2 n LYS . 16  B 16  
B 17  2 n THR . 17  B 17  
B 18  2 n ASP . 18  B 18  
B 19  2 n THR . 19  B 19  
B 20  2 n LEU . 20  B 20  
B 21  2 n GLU . 21  B 21  
B 22  2 n THR . 22  B 22  
B 23  2 n ALA . 23  B 23  
B 24  2 n ILE . 24  B 24  
B 25  2 n CYS . 25  B 25  
B 26  2 n LYS . 26  B 26  
B 27  2 n LEU . 27  B 27  
B 28  2 n LYS . 28  B 28  
B 29  2 n GLU . 29  B 29  
B 30  2 n PHE . 30  B 30  
B 31  2 n HIS . 31  B 31  
B 32  2 n ILE . 32  B 32  
B 33  2 n ARG . 33  B 33  
B 34  2 n HIS . 34  B 34  
B 35  2 n LEU . 35  B 35  
B 36  2 n PRO . 36  B 36  
B 37  2 n VAL . 37  B 37  
B 38  2 n VAL . 38  B 38  
B 39  2 n ASP . 39  B 39  
B 40  2 n GLU . 40  B 40  
B 41  2 n GLU . 41  B 41  
B 42  2 n ARG . 42  B 42  
B 43  2 n HIS . 43  B 43  
B 44  2 n VAL . 44  B 44  
B 45  2 n ILE . 45  B 45  
B 46  2 n GLY . 46  B 46  
B 47  2 n MET . 47  B 47  
B 48  2 n ILE . 48  B 48  
B 49  2 n THR . 49  B 49  
B 50  2 n ASP . 50  B 50  
B 51  2 n ARG . 51  B 51  
B 52  2 n ASP . 52  B 52  
B 53  2 n MET . 53  B 53  
B 54  2 n LYS . 54  B 54  
B 55  2 n GLN . 55  B 55  
B 56  2 n ALA . 56  B 56  
B 57  2 n SER . 57  B 57  
B 58  2 n PRO . 58  B 58  
B 59  2 n SER . 59  B 59  
B 60  2 n ILE . 60  B 60  
B 61  2 n PHE . 61  B 61  
B 62  2 n GLU . 62  B 62  
B 63  2 n GLU . 63  B 63  
B 64  2 n ASN . 64  B 64  
B 65  2 n LYS . 65  B 65  
B 66  2 n ARG . 66  B 66  
B 67  2 n SER . 67  B 67  
B 68  2 n LEU . 68  B 68  
B 69  2 n PHE . 69  B 69  
B 70  2 n LEU . 70  B 70  
B 71  2 n THR . 71  B 71  
B 72  2 n ARG . 72  B 72  
B 73  2 n SER . 73  B 73  
B 74  2 n VAL . 74  B 74  
B 75  2 n ASP . 75  B 75  
B 76  2 n SER . 76  B 76  
B 77  2 n ILE . 77  B 77  
B 78  2 n MET . 78  B 78  
B 79  2 n LYS . 79  B 79  
B 80  2 n LYS . 80  B 80  
B 81  2 n ASP . 81  B 81  
B 82  2 n VAL . 82  B 82  
B 83  2 n VAL . 83  B 83  
B 84  2 n CYS . 84  B 84  
B 85  2 n ALA . 85  B 85  
B 86  2 n HIS . 86  B 86  
B 87  2 n PRO . 87  B 87  
B 88  2 n LEU . 88  B 88  
B 89  2 n ASP . 89  B 89  
B 90  2 n PHE . 90  B 90  
B 91  2 n VAL . 91  B 91  
B 92  2 n GLU . 92  B 92  
B 93  2 n GLU . 93  B 93  
B 94  2 n ILE . 94  B 94  
B 95  2 n SER . 95  B 95  
B 96  2 n ALA . 96  B 96  
B 97  2 n VAL . 97  B 97  
B 98  2 n PHE . 98  B 98  
B 99  2 n TYR . 99  B 99  
B 100 2 n GLU . 100 B 100 
B 101 2 n HIS . 101 B 101 
B 102 2 n GLY . 102 B 102 
B 103 2 n ILE . 103 B 103 
B 104 2 n GLY . 104 B 104 
B 105 2 n CYS . 105 B 105 
B 106 2 n LEU . 106 B 106 
B 107 2 n PRO . 107 B 107 
B 108 2 n VAL . 108 B 108 
B 109 2 n VAL . 109 B 109 
B 110 2 n HIS . 110 B 110 
B 111 2 n HIS . 111 B 111 
B 112 2 n GLN . 112 B 112 
B 113 2 n LYS . 113 B 113 
B 114 2 n LEU . 114 B 114 
B 115 2 n ILE . 115 B 115 
B 116 2 n GLY . 116 B 116 
B 117 2 n ILE . 117 B 117 
B 118 2 n LEU . 118 B 118 
B 119 2 n THR . 119 B 119 
B 120 2 n LYS . 120 B 120 
B 121 2 n THR . 121 B 121 
B 122 2 n ASP . 122 B 122 
B 123 2 n LEU . 123 B 123 
B 124 2 n LEU . 124 B 124 
B 125 2 n ARG . 125 B 125 
B 126 2 n THR . 126 B 126 
B 127 2 n PHE . 127 B 127 
B 128 2 n VAL . 128 B 128 
B 129 2 n LYS . 129 B 129 
B 130 2 n LEU . 130 B 130 
B 131 2 n THR . 131 B 131 
B 132 2 n GLY . 132 B 132 
B 133 2 n ALA . 133 B 133 
B 134 2 n ASP . 134 B 134 
B 135 2 n GLN . 135 B 135 
B 136 2 n PRO . 136 B 136 
B 137 2 n GLY . 137 B 137 
B 138 2 n SER . 138 B 138 
B 139 2 n GLN . 139 B 139 
B 140 2 n ILE . 140 B 140 
B 141 2 n GLU . 141 B 141 
B 142 2 n ILE . 142 B 142 
B 143 2 n LYS . 143 B 143 
B 144 2 n VAL . 144 B 144 
B 145 2 n ASN . 145 B 145 
B 146 2 n ASP . 146 B 146 
B 147 2 n ILE . 147 B 147 
B 148 2 n THR . 148 B 148 
B 149 2 n LYS . 149 B 149 
B 150 2 n SER . 150 B 150 
B 151 2 n LEU . 151 B 151 
B 152 2 n ALA . 152 B 152 
B 153 2 n GLU . 153 B 153 
B 154 2 n ILE . 154 B 154 
B 155 2 n SER . 155 B 155 
B 156 2 n SER . 156 B 156 
B 157 2 n LEU . 157 B 157 
B 158 2 n CYS . 158 B 158 
B 159 2 n GLN . 159 B 159 
B 160 2 n ASP . 160 B 160 
B 161 2 n LEU . 161 B 161 
B 162 2 n GLN . 162 B 162 
B 163 2 n VAL . 163 B 163 
B 164 2 n LYS . 164 B 164 
B 165 2 n ILE . 165 B 165 
B 166 2 n LEU . 166 B 166 
B 167 2 n SER . 167 B 167 
B 168 2 n VAL . 168 B 168 
B 169 2 n LEU . 169 B 169 
B 170 2 n VAL . 170 B 170 
B 171 2 n TYR . 171 B 171 
B 172 2 n PRO . 172 B 172 
B 173 2 n HIS . 173 B 173 
B 174 2 n ASP . 174 B 174 
B 175 2 n ASP . 175 B 175 
B 176 2 n PRO . 176 B 176 
B 177 2 n GLY . 177 B 177 
B 178 2 n VAL . 178 B 178 
B 179 2 n LYS . 179 B 179 
B 180 2 n VAL . 180 B 180 
B 181 2 n LEU . 181 B 181 
B 182 2 n VAL . 182 B 182 
B 183 2 n PHE . 183 B 183 
B 184 2 n ARG . 184 B 184 
B 185 2 n VAL . 185 B 185 
B 186 2 n LYS . 186 B 186 
B 187 2 n THR . 187 B 187 
B 188 2 n MET . 188 B 188 
B 189 2 n ASN . 189 B 189 
B 190 2 n PRO . 190 B 190 
B 191 2 n LEU . 191 B 191 
B 192 2 n PRO . 192 B 192 
B 193 2 n PHE . 193 B 193 
B 194 2 n LEU . 194 B 194 
B 195 2 n GLN . 195 B 195 
B 196 2 n ALA . 196 B 196 
B 197 2 n LEU . 197 B 197 
B 198 2 n GLN . 198 B 198 
B 199 2 n ARG . 199 B 199 
B 200 2 n ASN . 200 B 200 
B 201 2 n GLY . 201 B 201 
B 202 2 n HIS . 202 B 202 
B 203 2 n HIS . 203 B 203 
B 204 2 n VAL . 204 B 204 
B 205 2 n VAL . 205 B 205 
B 206 2 n TRP . 206 B 206 
B 207 2 n PRO . 207 B 207 
B 208 2 n SER . 208 B 208 
B 209 2 n GLU . 209 B 209 
B 210 2 n GLN . 210 B 210 
B 211 2 n ARG . 211 B 211 
B 212 2 n ASP . 212 B 212 
B 213 2 n LEU . 213 B 213 
B 214 2 n LEU . 214 B 214 
#
_software.classification other
_software.date           ?
_software.description    "Structure prediction"
_software.name           AlphaFold
_software.pdbx_ordinal   1
_software.type           package
_software.version        "AlphaFold-beta-20231127 (7d9495ae8dbd318b858637eeca6259fdd17ec68e37ad6f1462fd62aafc972dcf)"
#
loop_
_struct_asym.entity_id
_struct_asym.id
1 A 
2 B 
3 C 
4 D 
5 E 
6 F 
#
loop_
_atom_site.group_PDB
_atom_site.id
_atom_site.type_symbol
_atom_site.label_atom_id
_atom_site.label_alt_id
_atom_site.label_comp_id
_atom_site.label_asym_id
_atom_site.label_entity_id
_atom_site.label_seq_id
_atom_site.pdbx_PDB_ins_code
_atom_site.Cartn_x
_atom_site.Cartn_y
_atom_site.Cartn_z
_atom_site.occupancy
_atom_site.B_iso_or_equiv
_atom_site.auth_seq_id
_atom_site.auth_asym_id
_atom_site.pdbx_PDB_model_num
ATOM   1    N N   . MET   A 1 1   ? 11.604  2.529   -8.464  1.00 75.76 1   A 1 
ATOM   2    C CA  . MET   A 1 1   ? 12.212  2.416   -7.119  1.00 82.62 1   A 1 
ATOM   3    C C   . MET   A 1 1   ? 12.473  0.946   -6.828  1.00 85.19 1   A 1 
ATOM   4    O O   . MET   A 1 1   ? 11.644  0.112   -7.174  1.00 83.52 1   A 1 
ATOM   5    C CB  . MET   A 1 1   ? 11.279  3.061   -6.077  1.00 78.77 1   A 1 
ATOM   6    C CG  . MET   A 1 1   ? 11.791  2.985   -4.641  1.00 73.28 1   A 1 
ATOM   7    S SD  . MET   A 1 1   ? 10.697  3.817   -3.448  1.00 68.63 1   A 1 
ATOM   8    C CE  . MET   A 1 1   ? 11.216  5.532   -3.631  1.00 62.11 1   A 1 
ATOM   9    N N   . ILE   A 1 2   ? 13.608  0.627   -6.189  1.00 88.21 2   A 1 
ATOM   10   C CA  . ILE   A 1 2   ? 13.975  -0.747  -5.825  1.00 90.39 2   A 1 
ATOM   11   C C   . ILE   A 1 2   ? 13.724  -1.015  -4.337  1.00 92.64 2   A 1 
ATOM   12   O O   . ILE   A 1 2   ? 13.699  -0.088  -3.523  1.00 92.71 2   A 1 
ATOM   13   C CB  . ILE   A 1 2   ? 15.422  -1.083  -6.246  1.00 87.90 2   A 1 
ATOM   14   C CG1 . ILE   A 1 2   ? 16.443  -0.122  -5.601  1.00 81.73 2   A 1 
ATOM   15   C CG2 . ILE   A 1 2   ? 15.525  -1.105  -7.784  1.00 78.58 2   A 1 
ATOM   16   C CD1 . ILE   A 1 2   ? 17.894  -0.598  -5.736  1.00 77.42 2   A 1 
ATOM   17   N N   . VAL   A 1 3   ? 13.559  -2.288  -3.977  1.00 94.11 3   A 1 
ATOM   18   C CA  . VAL   A 1 3   ? 13.295  -2.758  -2.603  1.00 95.41 3   A 1 
ATOM   19   C C   . VAL   A 1 3   ? 14.300  -2.191  -1.595  1.00 95.31 3   A 1 
ATOM   20   O O   . VAL   A 1 3   ? 13.903  -1.732  -0.525  1.00 95.06 3   A 1 
ATOM   21   C CB  . VAL   A 1 3   ? 13.298  -4.299  -2.587  1.00 95.96 3   A 1 
ATOM   22   C CG1 . VAL   A 1 3   ? 13.378  -4.886  -1.176  1.00 95.19 3   A 1 
ATOM   23   C CG2 . VAL   A 1 3   ? 12.014  -4.835  -3.233  1.00 94.96 3   A 1 
ATOM   24   N N   . GLU   A 1 4   ? 15.579  -2.139  -1.950  1.00 95.04 4   A 1 
ATOM   25   C CA  . GLU   A 1 4   ? 16.650  -1.631  -1.089  1.00 94.14 4   A 1 
ATOM   26   C C   . GLU   A 1 4   ? 16.427  -0.186  -0.607  1.00 94.54 4   A 1 
ATOM   27   O O   . GLU   A 1 4   ? 16.859  0.180   0.489   1.00 93.43 4   A 1 
ATOM   28   C CB  . GLU   A 1 4   ? 17.981  -1.743  -1.848  1.00 91.29 4   A 1 
ATOM   29   C CG  . GLU   A 1 4   ? 19.147  -1.367  -0.937  1.00 83.90 4   A 1 
ATOM   30   C CD  . GLU   A 1 4   ? 20.536  -1.549  -1.540  1.00 83.36 4   A 1 
ATOM   31   O OE1 . GLU   A 1 4   ? 21.472  -1.535  -0.704  1.00 76.65 4   A 1 
ATOM   32   O OE2 . GLU   A 1 4   ? 20.660  -1.651  -2.775  1.00 78.39 4   A 1 
ATOM   33   N N   . GLN   A 1 5   ? 15.728  0.639   -1.390  1.00 92.93 5   A 1 
ATOM   34   C CA  . GLN   A 1 5   ? 15.478  2.049   -1.069  1.00 91.57 5   A 1 
ATOM   35   C C   . GLN   A 1 5   ? 14.405  2.249   0.009   1.00 92.54 5   A 1 
ATOM   36   O O   . GLN   A 1 5   ? 14.343  3.319   0.607   1.00 91.62 5   A 1 
ATOM   37   C CB  . GLN   A 1 5   ? 15.089  2.802   -2.350  1.00 89.08 5   A 1 
ATOM   38   C CG  . GLN   A 1 5   ? 16.234  2.870   -3.370  1.00 84.10 5   A 1 
ATOM   39   C CD  . GLN   A 1 5   ? 15.803  3.532   -4.681  1.00 80.63 5   A 1 
ATOM   40   O OE1 . GLN   A 1 5   ? 14.877  3.117   -5.350  1.00 74.14 5   A 1 
ATOM   41   N NE2 . GLN   A 1 5   ? 16.468  4.581   -5.104  1.00 71.02 5   A 1 
ATOM   42   N N   . ILE   A 1 6   ? 13.542  1.249   0.261   1.00 93.66 6   A 1 
ATOM   43   C CA  . ILE   A 1 6   ? 12.417  1.371   1.210   1.00 94.93 6   A 1 
ATOM   44   C C   . ILE   A 1 6   ? 12.381  0.287   2.292   1.00 96.42 6   A 1 
ATOM   45   O O   . ILE   A 1 6   ? 11.584  0.388   3.226   1.00 96.46 6   A 1 
ATOM   46   C CB  . ILE   A 1 6   ? 11.065  1.446   0.468   1.00 94.10 6   A 1 
ATOM   47   C CG1 . ILE   A 1 6   ? 10.709  0.120   -0.240  1.00 91.10 6   A 1 
ATOM   48   C CG2 . ILE   A 1 6   ? 11.054  2.624   -0.526  1.00 89.15 6   A 1 
ATOM   49   C CD1 . ILE   A 1 6   ? 9.220   0.042   -0.609  1.00 89.23 6   A 1 
ATOM   50   N N   . MET   A 1 7   ? 13.218  -0.740  2.193   1.00 97.09 7   A 1 
ATOM   51   C CA  . MET   A 1 7   ? 13.273  -1.827  3.166   1.00 97.66 7   A 1 
ATOM   52   C C   . MET   A 1 7   ? 13.761  -1.344  4.539   1.00 97.65 7   A 1 
ATOM   53   O O   . MET   A 1 7   ? 14.531  -0.388  4.665   1.00 97.25 7   A 1 
ATOM   54   C CB  . MET   A 1 7   ? 14.123  -2.992  2.630   1.00 97.62 7   A 1 
ATOM   55   C CG  . MET   A 1 7   ? 15.633  -2.714  2.626   1.00 97.48 7   A 1 
ATOM   56   S SD  . MET   A 1 7   ? 16.616  -4.088  1.951   1.00 97.12 7   A 1 
ATOM   57   C CE  . MET   A 1 7   ? 18.274  -3.450  2.234   1.00 95.13 7   A 1 
ATOM   58   N N   . LYS   A 1 8   ? 13.356  -2.057  5.593   1.00 97.94 8   A 1 
ATOM   59   C CA  . LYS   A 1 8   ? 13.960  -1.918  6.922   1.00 98.03 8   A 1 
ATOM   60   C C   . LYS   A 1 8   ? 15.226  -2.764  6.999   1.00 98.32 8   A 1 
ATOM   61   O O   . LYS   A 1 8   ? 15.179  -3.949  6.702   1.00 98.04 8   A 1 
ATOM   62   C CB  . LYS   A 1 8   ? 12.955  -2.306  8.012   1.00 97.42 8   A 1 
ATOM   63   C CG  . LYS   A 1 8   ? 11.782  -1.321  8.136   1.00 91.25 8   A 1 
ATOM   64   C CD  . LYS   A 1 8   ? 12.251  0.051   8.629   1.00 85.52 8   A 1 
ATOM   65   C CE  . LYS   A 1 8   ? 11.060  0.970   8.890   1.00 79.09 8   A 1 
ATOM   66   N NZ  . LYS   A 1 8   ? 11.531  2.278   9.398   1.00 69.55 8   A 1 
ATOM   67   N N   . ARG   A 1 9   ? 16.336  -2.158  7.403   1.00 98.12 9   A 1 
ATOM   68   C CA  . ARG   A 1 9   ? 17.661  -2.815  7.488   1.00 97.63 9   A 1 
ATOM   69   C C   . ARG   A 1 9   ? 17.944  -3.433  8.858   1.00 97.09 9   A 1 
ATOM   70   O O   . ARG   A 1 9   ? 18.619  -4.444  8.951   1.00 91.40 9   A 1 
ATOM   71   C CB  . ARG   A 1 9   ? 18.762  -1.812  7.111   1.00 96.30 9   A 1 
ATOM   72   C CG  . ARG   A 1 9   ? 18.663  -1.343  5.648   1.00 92.81 9   A 1 
ATOM   73   C CD  . ARG   A 1 9   ? 19.807  -0.381  5.303   1.00 89.99 9   A 1 
ATOM   74   N NE  . ARG   A 1 9   ? 19.711  0.116   3.918   1.00 85.32 9   A 1 
ATOM   75   C CZ  . ARG   A 1 9   ? 20.377  -0.303  2.841   1.00 80.26 9   A 1 
ATOM   76   N NH1 . ARG   A 1 9   ? 21.287  -1.232  2.877   1.00 69.83 9   A 1 
ATOM   77   N NH2 . ARG   A 1 9   ? 20.125  0.227   1.688   1.00 74.36 9   A 1 
ATOM   78   N N   . ASP   A 1 10  ? 17.412  -2.839  9.914   1.00 97.61 10  A 1 
ATOM   79   C CA  . ASP   A 1 10  ? 17.496  -3.272  11.309  1.00 97.30 10  A 1 
ATOM   80   C C   . ASP   A 1 10  ? 16.460  -4.375  11.598  1.00 97.96 10  A 1 
ATOM   81   O O   . ASP   A 1 10  ? 15.467  -4.183  12.292  1.00 96.54 10  A 1 
ATOM   82   C CB  . ASP   A 1 10  ? 17.355  -2.035  12.221  1.00 95.14 10  A 1 
ATOM   83   C CG  . ASP   A 1 10  ? 16.057  -1.229  12.019  1.00 86.23 10  A 1 
ATOM   84   O OD1 . ASP   A 1 10  ? 15.560  -1.143  10.870  1.00 78.40 10  A 1 
ATOM   85   O OD2 . ASP   A 1 10  ? 15.577  -0.649  13.017  1.00 78.61 10  A 1 
ATOM   86   N N   . VAL   A 1 11  ? 16.677  -5.559  11.031  1.00 98.46 11  A 1 
ATOM   87   C CA  . VAL   A 1 11  ? 15.715  -6.662  11.112  1.00 98.72 11  A 1 
ATOM   88   C C   . VAL   A 1 11  ? 15.810  -7.361  12.458  1.00 98.77 11  A 1 
ATOM   89   O O   . VAL   A 1 11  ? 16.840  -7.944  12.802  1.00 98.56 11  A 1 
ATOM   90   C CB  . VAL   A 1 11  ? 15.879  -7.668  9.958   1.00 98.63 11  A 1 
ATOM   91   C CG1 . VAL   A 1 11  ? 14.714  -8.663  9.955   1.00 97.98 11  A 1 
ATOM   92   C CG2 . VAL   A 1 11  ? 15.900  -6.978  8.593   1.00 97.94 11  A 1 
ATOM   93   N N   . ILE   A 1 12  ? 14.695  -7.381  13.195  1.00 98.75 12  A 1 
ATOM   94   C CA  . ILE   A 1 12  ? 14.526  -8.208  14.390  1.00 98.79 12  A 1 
ATOM   95   C C   . ILE   A 1 12  ? 14.251  -9.642  13.942  1.00 98.86 12  A 1 
ATOM   96   O O   . ILE   A 1 12  ? 13.335  -9.891  13.154  1.00 98.75 12  A 1 
ATOM   97   C CB  . ILE   A 1 12  ? 13.409  -7.655  15.295  1.00 98.68 12  A 1 
ATOM   98   C CG1 . ILE   A 1 12  ? 13.545  -6.141  15.594  1.00 97.82 12  A 1 
ATOM   99   C CG2 . ILE   A 1 12  ? 13.332  -8.453  16.611  1.00 98.19 12  A 1 
ATOM   100  C CD1 . ILE   A 1 12  ? 14.899  -5.710  16.173  1.00 91.95 12  A 1 
ATOM   101  N N   . THR   A 1 13  ? 15.043  -10.586 14.441  1.00 98.82 13  A 1 
ATOM   102  C CA  . THR   A 1 13  ? 15.001  -12.000 14.055  1.00 98.84 13  A 1 
ATOM   103  C C   . THR   A 1 13  ? 14.816  -12.928 15.252  1.00 98.84 13  A 1 
ATOM   104  O O   . THR   A 1 13  ? 14.907  -12.514 16.414  1.00 98.64 13  A 1 
ATOM   105  C CB  . THR   A 1 13  ? 16.258  -12.395 13.254  1.00 98.65 13  A 1 
ATOM   106  O OG1 . THR   A 1 13  ? 17.422  -12.185 14.023  1.00 97.40 13  A 1 
ATOM   107  C CG2 . THR   A 1 13  ? 16.399  -11.602 11.956  1.00 96.78 13  A 1 
ATOM   108  N N   . LEU   A 1 14  ? 14.542  -14.192 14.953  1.00 98.81 14  A 1 
ATOM   109  C CA  . LEU   A 1 14  ? 14.536  -15.305 15.896  1.00 98.80 14  A 1 
ATOM   110  C C   . LEU   A 1 14  ? 15.523  -16.375 15.426  1.00 98.83 14  A 1 
ATOM   111  O O   . LEU   A 1 14  ? 15.824  -16.485 14.237  1.00 98.60 14  A 1 
ATOM   112  C CB  . LEU   A 1 14  ? 13.121  -15.894 15.999  1.00 98.58 14  A 1 
ATOM   113  C CG  . LEU   A 1 14  ? 12.075  -14.963 16.627  1.00 98.03 14  A 1 
ATOM   114  C CD1 . LEU   A 1 14  ? 10.685  -15.560 16.435  1.00 97.49 14  A 1 
ATOM   115  C CD2 . LEU   A 1 14  ? 12.310  -14.770 18.125  1.00 97.46 14  A 1 
ATOM   116  N N   . THR   A 1 15  ? 15.967  -17.207 16.360  1.00 98.72 15  A 1 
ATOM   117  C CA  . THR   A 1 15  ? 16.605  -18.495 16.060  1.00 98.61 15  A 1 
ATOM   118  C C   . THR   A 1 15  ? 15.560  -19.613 16.131  1.00 98.63 15  A 1 
ATOM   119  O O   . THR   A 1 15  ? 14.512  -19.465 16.757  1.00 98.15 15  A 1 
ATOM   120  C CB  . THR   A 1 15  ? 17.775  -18.790 17.009  1.00 98.10 15  A 1 
ATOM   121  O OG1 . THR   A 1 15  ? 17.302  -19.057 18.299  1.00 92.31 15  A 1 
ATOM   122  C CG2 . THR   A 1 15  ? 18.784  -17.638 17.087  1.00 90.67 15  A 1 
ATOM   123  N N   . LYS   A 1 16  ? 15.830  -20.769 15.516  1.00 98.54 16  A 1 
ATOM   124  C CA  . LYS   A 1 16  ? 14.917  -21.928 15.577  1.00 98.36 16  A 1 
ATOM   125  C C   . LYS   A 1 16  ? 14.698  -22.466 16.998  1.00 98.39 16  A 1 
ATOM   126  O O   . LYS   A 1 16  ? 13.689  -23.109 17.258  1.00 97.44 16  A 1 
ATOM   127  C CB  . LYS   A 1 16  ? 15.420  -23.032 14.635  1.00 97.18 16  A 1 
ATOM   128  C CG  . LYS   A 1 16  ? 16.727  -23.692 15.120  1.00 93.30 16  A 1 
ATOM   129  C CD  . LYS   A 1 16  ? 17.176  -24.784 14.148  1.00 92.00 16  A 1 
ATOM   130  C CE  . LYS   A 1 16  ? 18.448  -25.443 14.695  1.00 82.47 16  A 1 
ATOM   131  N NZ  . LYS   A 1 16  ? 18.959  -26.481 13.772  1.00 75.87 16  A 1 
ATOM   132  N N   . THR   A 1 17  ? 15.652  -22.222 17.900  1.00 98.46 17  A 1 
ATOM   133  C CA  . THR   A 1 17  ? 15.653  -22.694 19.295  1.00 98.30 17  A 1 
ATOM   134  C C   . THR   A 1 17  ? 15.101  -21.670 20.285  1.00 98.31 17  A 1 
ATOM   135  O O   . THR   A 1 17  ? 14.886  -22.027 21.442  1.00 97.16 17  A 1 
ATOM   136  C CB  . THR   A 1 17  ? 17.064  -23.121 19.731  1.00 97.57 17  A 1 
ATOM   137  O OG1 . THR   A 1 17  ? 18.004  -22.110 19.436  1.00 92.47 17  A 1 
ATOM   138  C CG2 . THR   A 1 17  ? 17.520  -24.383 19.003  1.00 91.39 17  A 1 
ATOM   139  N N   . ASP   A 1 18  ? 14.858  -20.420 19.862  1.00 98.40 18  A 1 
ATOM   140  C CA  . ASP   A 1 18  ? 14.172  -19.437 20.700  1.00 98.40 18  A 1 
ATOM   141  C C   . ASP   A 1 18  ? 12.792  -19.964 21.122  1.00 98.44 18  A 1 
ATOM   142  O O   . ASP   A 1 18  ? 12.153  -20.757 20.421  1.00 97.91 18  A 1 
ATOM   143  C CB  . ASP   A 1 18  ? 14.014  -18.089 19.973  1.00 98.25 18  A 1 
ATOM   144  C CG  . ASP   A 1 18  ? 15.276  -17.224 19.943  1.00 98.04 18  A 1 
ATOM   145  O OD1 . ASP   A 1 18  ? 16.057  -17.276 20.919  1.00 95.66 18  A 1 
ATOM   146  O OD2 . ASP   A 1 18  ? 15.409  -16.436 18.978  1.00 95.73 18  A 1 
ATOM   147  N N   . THR   A 1 19  ? 12.309  -19.500 22.272  1.00 98.30 19  A 1 
ATOM   148  C CA  . THR   A 1 19  ? 10.967  -19.841 22.756  1.00 98.34 19  A 1 
ATOM   149  C C   . THR   A 1 19  ? 9.901   -18.955 22.105  1.00 98.48 19  A 1 
ATOM   150  O O   . THR   A 1 19  ? 10.164  -17.839 21.648  1.00 98.20 19  A 1 
ATOM   151  C CB  . THR   A 1 19  ? 10.877  -19.764 24.287  1.00 97.73 19  A 1 
ATOM   152  O OG1 . THR   A 1 19  ? 11.059  -18.440 24.728  1.00 93.64 19  A 1 
ATOM   153  C CG2 . THR   A 1 19  ? 11.900  -20.656 24.987  1.00 93.06 19  A 1 
ATOM   154  N N   . LEU   A 1 20  ? 8.650   -19.418 22.113  1.00 97.88 20  A 1 
ATOM   155  C CA  . LEU   A 1 20  ? 7.510   -18.593 21.702  1.00 98.01 20  A 1 
ATOM   156  C C   . LEU   A 1 20  ? 7.291   -17.401 22.645  1.00 98.07 20  A 1 
ATOM   157  O O   . LEU   A 1 20  ? 6.771   -16.376 22.209  1.00 97.60 20  A 1 
ATOM   158  C CB  . LEU   A 1 20  ? 6.246   -19.455 21.591  1.00 97.72 20  A 1 
ATOM   159  C CG  . LEU   A 1 20  ? 6.326   -20.584 20.544  1.00 96.75 20  A 1 
ATOM   160  C CD1 . LEU   A 1 20  ? 4.959   -21.256 20.417  1.00 95.46 20  A 1 
ATOM   161  C CD2 . LEU   A 1 20  ? 6.748   -20.092 19.159  1.00 95.10 20  A 1 
ATOM   162  N N   . GLU   A 1 21  ? 7.739   -17.485 23.899  1.00 97.82 21  A 1 
ATOM   163  C CA  . GLU   A 1 21  ? 7.778   -16.337 24.813  1.00 97.68 21  A 1 
ATOM   164  C C   . GLU   A 1 21  ? 8.695   -15.237 24.272  1.00 97.91 21  A 1 
ATOM   165  O O   . GLU   A 1 21  ? 8.262   -14.091 24.131  1.00 97.61 21  A 1 
ATOM   166  C CB  . GLU   A 1 21  ? 8.214   -16.804 26.208  1.00 97.07 21  A 1 
ATOM   167  C CG  . GLU   A 1 21  ? 8.217   -15.648 27.226  1.00 94.05 21  A 1 
ATOM   168  C CD  . GLU   A 1 21  ? 8.374   -16.164 28.664  1.00 90.98 21  A 1 
ATOM   169  O OE1 . GLU   A 1 21  ? 7.655   -15.632 29.539  1.00 84.45 21  A 1 
ATOM   170  O OE2 . GLU   A 1 21  ? 9.164   -17.113 28.870  1.00 83.72 21  A 1 
ATOM   171  N N   . THR   A 1 22  ? 9.913   -15.586 23.852  1.00 98.15 22  A 1 
ATOM   172  C CA  . THR   A 1 22  ? 10.843  -14.649 23.200  1.00 98.27 22  A 1 
ATOM   173  C C   . THR   A 1 22  ? 10.224  -14.027 21.945  1.00 98.41 22  A 1 
ATOM   174  O O   . THR   A 1 22  ? 10.339  -12.819 21.728  1.00 98.13 22  A 1 
ATOM   175  C CB  . THR   A 1 22  ? 12.158  -15.355 22.830  1.00 98.12 22  A 1 
ATOM   176  O OG1 . THR   A 1 22  ? 12.734  -15.936 23.974  1.00 95.22 22  A 1 
ATOM   177  C CG2 . THR   A 1 22  ? 13.205  -14.403 22.250  1.00 94.65 22  A 1 
ATOM   178  N N   . ALA   A 1 23  ? 9.510   -14.818 21.139  1.00 98.40 23  A 1 
ATOM   179  C CA  . ALA   A 1 23  ? 8.805   -14.316 19.961  1.00 98.42 23  A 1 
ATOM   180  C C   . ALA   A 1 23  ? 7.717   -13.291 20.330  1.00 98.41 23  A 1 
ATOM   181  O O   . ALA   A 1 23  ? 7.671   -12.209 19.746  1.00 98.15 23  A 1 
ATOM   182  C CB  . ALA   A 1 23  ? 8.232   -15.503 19.176  1.00 98.32 23  A 1 
ATOM   183  N N   . ILE   A 1 24  ? 6.872   -13.584 21.327  1.00 98.19 24  A 1 
ATOM   184  C CA  . ILE   A 1 24  ? 5.837   -12.660 21.817  1.00 97.69 24  A 1 
ATOM   185  C C   . ILE   A 1 24  ? 6.456   -11.359 22.329  1.00 97.93 24  A 1 
ATOM   186  O O   . ILE   A 1 24  ? 5.959   -10.279 22.003  1.00 97.38 24  A 1 
ATOM   187  C CB  . ILE   A 1 24  ? 4.978   -13.326 22.917  1.00 96.23 24  A 1 
ATOM   188  C CG1 . ILE   A 1 24  ? 4.040   -14.367 22.278  1.00 89.00 24  A 1 
ATOM   189  C CG2 . ILE   A 1 24  ? 4.146   -12.294 23.714  1.00 88.63 24  A 1 
ATOM   190  C CD1 . ILE   A 1 24  ? 3.280   -15.225 23.289  1.00 80.82 24  A 1 
ATOM   191  N N   . CYS   A 1 25  ? 7.527   -11.453 23.126  1.00 98.00 25  A 1 
ATOM   192  C CA  . CYS   A 1 25  ? 8.225   -10.289 23.661  1.00 98.07 25  A 1 
ATOM   193  C C   . CYS   A 1 25  ? 8.735   -9.388  22.532  1.00 98.30 25  A 1 
ATOM   194  O O   . CYS   A 1 25  ? 8.368   -8.217  22.495  1.00 97.90 25  A 1 
ATOM   195  C CB  . CYS   A 1 25  ? 9.345   -10.740 24.602  1.00 97.59 25  A 1 
ATOM   196  S SG  . CYS   A 1 25  ? 8.612   -11.391 26.137  1.00 87.82 25  A 1 
ATOM   197  N N   . LYS   A 1 26  ? 9.461   -9.931  21.555  1.00 98.35 26  A 1 
ATOM   198  C CA  . LYS   A 1 26  ? 9.963   -9.176  20.393  1.00 98.45 26  A 1 
ATOM   199  C C   . LYS   A 1 26  ? 8.834   -8.532  19.577  1.00 98.39 26  A 1 
ATOM   200  O O   . LYS   A 1 26  ? 8.931   -7.366  19.215  1.00 97.83 26  A 1 
ATOM   201  C CB  . LYS   A 1 26  ? 10.842  -10.077 19.512  1.00 98.45 26  A 1 
ATOM   202  C CG  . LYS   A 1 26  ? 12.217  -10.371 20.143  1.00 98.01 26  A 1 
ATOM   203  C CD  . LYS   A 1 26  ? 13.068  -11.274 19.238  1.00 97.31 26  A 1 
ATOM   204  C CE  . LYS   A 1 26  ? 14.456  -11.517 19.852  1.00 96.02 26  A 1 
ATOM   205  N NZ  . LYS   A 1 26  ? 15.303  -12.426 19.033  1.00 93.70 26  A 1 
ATOM   206  N N   . LEU   A 1 27  ? 7.738   -9.254  19.311  1.00 98.37 27  A 1 
ATOM   207  C CA  . LEU   A 1 27  ? 6.589   -8.711  18.576  1.00 98.18 27  A 1 
ATOM   208  C C   . LEU   A 1 27  ? 5.972   -7.491  19.278  1.00 97.90 27  A 1 
ATOM   209  O O   . LEU   A 1 27  ? 5.636   -6.509  18.618  1.00 97.22 27  A 1 
ATOM   210  C CB  . LEU   A 1 27  ? 5.525   -9.801  18.377  1.00 98.04 27  A 1 
ATOM   211  C CG  . LEU   A 1 27  ? 5.875   -10.886 17.340  1.00 97.43 27  A 1 
ATOM   212  C CD1 . LEU   A 1 27  ? 4.793   -11.968 17.354  1.00 96.57 27  A 1 
ATOM   213  C CD2 . LEU   A 1 27  ? 5.967   -10.333 15.923  1.00 96.26 27  A 1 
ATOM   214  N N   . LYS   A 1 28  ? 5.826   -7.545  20.616  1.00 97.84 28  A 1 
ATOM   215  C CA  . LYS   A 1 28  ? 5.263   -6.454  21.423  1.00 97.33 28  A 1 
ATOM   216  C C   . LYS   A 1 28  ? 6.227   -5.281  21.573  1.00 97.38 28  A 1 
ATOM   217  O O   . LYS   A 1 28  ? 5.817   -4.146  21.385  1.00 96.44 28  A 1 
ATOM   218  C CB  . LYS   A 1 28  ? 4.864   -6.975  22.808  1.00 96.46 28  A 1 
ATOM   219  C CG  . LYS   A 1 28  ? 3.590   -7.832  22.776  1.00 84.00 28  A 1 
ATOM   220  C CD  . LYS   A 1 28  ? 3.265   -8.292  24.201  1.00 80.00 28  A 1 
ATOM   221  C CE  . LYS   A 1 28  ? 1.956   -9.080  24.244  1.00 66.76 28  A 1 
ATOM   222  N NZ  . LYS   A 1 28  ? 1.649   -9.521  25.626  1.00 59.42 28  A 1 
ATOM   223  N N   . GLU   A 1 29  ? 7.481   -5.557  21.926  1.00 98.03 29  A 1 
ATOM   224  C CA  . GLU   A 1 29  ? 8.513   -4.551  22.203  1.00 98.04 29  A 1 
ATOM   225  C C   . GLU   A 1 29  ? 8.771   -3.656  20.987  1.00 97.92 29  A 1 
ATOM   226  O O   . GLU   A 1 29  ? 8.776   -2.434  21.097  1.00 96.80 29  A 1 
ATOM   227  C CB  . GLU   A 1 29  ? 9.787   -5.291  22.629  1.00 97.67 29  A 1 
ATOM   228  C CG  . GLU   A 1 29  ? 10.949  -4.360  23.003  1.00 91.04 29  A 1 
ATOM   229  C CD  . GLU   A 1 29  ? 12.229  -5.125  23.390  1.00 86.55 29  A 1 
ATOM   230  O OE1 . GLU   A 1 29  ? 13.236  -4.447  23.686  1.00 79.94 29  A 1 
ATOM   231  O OE2 . GLU   A 1 29  ? 12.216  -6.382  23.370  1.00 80.69 29  A 1 
ATOM   232  N N   . PHE   A 1 30  ? 8.905   -4.255  19.811  1.00 98.11 30  A 1 
ATOM   233  C CA  . PHE   A 1 30  ? 9.217   -3.533  18.575  1.00 97.90 30  A 1 
ATOM   234  C C   . PHE   A 1 30  ? 7.983   -3.121  17.761  1.00 97.55 30  A 1 
ATOM   235  O O   . PHE   A 1 30  ? 8.125   -2.555  16.675  1.00 96.18 30  A 1 
ATOM   236  C CB  . PHE   A 1 30  ? 10.211  -4.362  17.761  1.00 97.95 30  A 1 
ATOM   237  C CG  . PHE   A 1 30  ? 11.525  -4.603  18.475  1.00 97.91 30  A 1 
ATOM   238  C CD1 . PHE   A 1 30  ? 12.462  -3.560  18.600  1.00 96.19 30  A 1 
ATOM   239  C CD2 . PHE   A 1 30  ? 11.808  -5.853  19.050  1.00 96.17 30  A 1 
ATOM   240  C CE1 . PHE   A 1 30  ? 13.663  -3.768  19.294  1.00 95.34 30  A 1 
ATOM   241  C CE2 . PHE   A 1 30  ? 13.010  -6.063  19.749  1.00 95.42 30  A 1 
ATOM   242  C CZ  . PHE   A 1 30  ? 13.938  -5.019  19.872  1.00 96.21 30  A 1 
ATOM   243  N N   . HIS   A 1 31  ? 6.762   -3.387  18.244  1.00 97.00 31  A 1 
ATOM   244  C CA  . HIS   A 1 31  ? 5.507   -3.095  17.539  1.00 96.37 31  A 1 
ATOM   245  C C   . HIS   A 1 31  ? 5.455   -3.656  16.107  1.00 96.52 31  A 1 
ATOM   246  O O   . HIS   A 1 31  ? 4.923   -3.039  15.178  1.00 94.97 31  A 1 
ATOM   247  C CB  . HIS   A 1 31  ? 5.189   -1.598  17.626  1.00 95.18 31  A 1 
ATOM   248  C CG  . HIS   A 1 31  ? 4.996   -1.107  19.036  1.00 91.77 31  A 1 
ATOM   249  N ND1 . HIS   A 1 31  ? 4.002   -1.513  19.908  1.00 80.76 31  A 1 
ATOM   250  C CD2 . HIS   A 1 31  ? 5.749   -0.176  19.703  1.00 79.64 31  A 1 
ATOM   251  C CE1 . HIS   A 1 31  ? 4.156   -0.840  21.059  1.00 81.63 31  A 1 
ATOM   252  N NE2 . HIS   A 1 31  ? 5.204   -0.011  20.970  1.00 82.35 31  A 1 
ATOM   253  N N   . ILE   A 1 32  ? 5.979   -4.868  15.929  1.00 97.75 32  A 1 
ATOM   254  C CA  . ILE   A 1 32  ? 6.021   -5.597  14.659  1.00 98.03 32  A 1 
ATOM   255  C C   . ILE   A 1 32  ? 5.084   -6.808  14.682  1.00 98.19 32  A 1 
ATOM   256  O O   . ILE   A 1 32  ? 4.579   -7.220  15.724  1.00 98.00 32  A 1 
ATOM   257  C CB  . ILE   A 1 32  ? 7.470   -5.977  14.282  1.00 97.97 32  A 1 
ATOM   258  C CG1 . ILE   A 1 32  ? 8.112   -6.904  15.338  1.00 97.33 32  A 1 
ATOM   259  C CG2 . ILE   A 1 32  ? 8.295   -4.708  14.019  1.00 96.36 32  A 1 
ATOM   260  C CD1 . ILE   A 1 32  ? 9.542   -7.357  15.014  1.00 96.59 32  A 1 
ATOM   261  N N   . ARG   A 1 33  ? 4.824   -7.401  13.505  1.00 97.86 33  A 1 
ATOM   262  C CA  . ARG   A 1 33  ? 3.952   -8.582  13.344  1.00 97.91 33  A 1 
ATOM   263  C C   . ARG   A 1 33  ? 4.604   -9.714  12.559  1.00 98.37 33  A 1 
ATOM   264  O O   . ARG   A 1 33  ? 3.929   -10.696 12.262  1.00 97.83 33  A 1 
ATOM   265  C CB  . ARG   A 1 33  ? 2.629   -8.157  12.707  1.00 96.57 33  A 1 
ATOM   266  C CG  . ARG   A 1 33  ? 1.830   -7.196  13.616  1.00 93.84 33  A 1 
ATOM   267  C CD  . ARG   A 1 33  ? 0.513   -6.794  12.956  1.00 89.75 33  A 1 
ATOM   268  N NE  . ARG   A 1 33  ? 0.770   -5.992  11.751  1.00 82.42 33  A 1 
ATOM   269  C CZ  . ARG   A 1 33  ? -0.133  -5.362  11.021  1.00 77.86 33  A 1 
ATOM   270  N NH1 . ARG   A 1 33  ? -1.410  -5.428  11.293  1.00 69.82 33  A 1 
ATOM   271  N NH2 . ARG   A 1 33  ? 0.251   -4.639  10.008  1.00 69.71 33  A 1 
ATOM   272  N N   . HIS   A 1 34  ? 5.879   -9.575  12.210  1.00 98.69 34  A 1 
ATOM   273  C CA  . HIS   A 1 34  ? 6.620   -10.545 11.407  1.00 98.77 34  A 1 
ATOM   274  C C   . HIS   A 1 34  ? 8.033   -10.696 11.964  1.00 98.83 34  A 1 
ATOM   275  O O   . HIS   A 1 34  ? 8.683   -9.692  12.243  1.00 98.62 34  A 1 
ATOM   276  C CB  . HIS   A 1 34  ? 6.657   -10.091 9.939   1.00 98.53 34  A 1 
ATOM   277  C CG  . HIS   A 1 34  ? 5.315   -9.723  9.358   1.00 98.12 34  A 1 
ATOM   278  N ND1 . HIS   A 1 34  ? 4.764   -8.452  9.352   1.00 91.06 34  A 1 
ATOM   279  C CD2 . HIS   A 1 34  ? 4.391   -10.555 8.772   1.00 91.38 34  A 1 
ATOM   280  C CE1 . HIS   A 1 34  ? 3.551   -8.525  8.773   1.00 91.51 34  A 1 
ATOM   281  N NE2 . HIS   A 1 34  ? 3.285   -9.788  8.408   1.00 93.17 34  A 1 
ATOM   282  N N   . LEU   A 1 35  ? 8.500   -11.935 12.120  1.00 98.87 35  A 1 
ATOM   283  C CA  . LEU   A 1 35  ? 9.843   -12.268 12.591  1.00 98.89 35  A 1 
ATOM   284  C C   . LEU   A 1 35  ? 10.447  -13.340 11.680  1.00 98.90 35  A 1 
ATOM   285  O O   . LEU   A 1 35  ? 10.011  -14.494 11.739  1.00 98.77 35  A 1 
ATOM   286  C CB  . LEU   A 1 35  ? 9.793   -12.752 14.052  1.00 98.79 35  A 1 
ATOM   287  C CG  . LEU   A 1 35  ? 9.461   -11.660 15.086  1.00 98.47 35  A 1 
ATOM   288  C CD1 . LEU   A 1 35  ? 9.163   -12.295 16.438  1.00 97.93 35  A 1 
ATOM   289  C CD2 . LEU   A 1 35  ? 10.627  -10.685 15.268  1.00 97.75 35  A 1 
ATOM   290  N N   . PRO   A 1 36  ? 11.439  -12.997 10.841  1.00 98.94 36  A 1 
ATOM   291  C CA  . PRO   A 1 36  ? 12.239  -14.005 10.155  1.00 98.93 36  A 1 
ATOM   292  C C   . PRO   A 1 36  ? 12.985  -14.875 11.170  1.00 98.94 36  A 1 
ATOM   293  O O   . PRO   A 1 36  ? 13.534  -14.367 12.150  1.00 98.83 36  A 1 
ATOM   294  C CB  . PRO   A 1 36  ? 13.209  -13.243 9.247   1.00 98.83 36  A 1 
ATOM   295  C CG  . PRO   A 1 36  ? 12.590  -11.853 9.121   1.00 97.82 36  A 1 
ATOM   296  C CD  . PRO   A 1 36  ? 11.876  -11.668 10.458  1.00 98.82 36  A 1 
ATOM   297  N N   . VAL   A 1 37  ? 13.006  -16.178 10.922  1.00 98.91 37  A 1 
ATOM   298  C CA  . VAL   A 1 37  ? 13.849  -17.128 11.653  1.00 98.90 37  A 1 
ATOM   299  C C   . VAL   A 1 37  ? 15.107  -17.342 10.829  1.00 98.89 37  A 1 
ATOM   300  O O   . VAL   A 1 37  ? 15.015  -17.659 9.642   1.00 98.72 37  A 1 
ATOM   301  C CB  . VAL   A 1 37  ? 13.126  -18.453 11.938  1.00 98.81 37  A 1 
ATOM   302  C CG1 . VAL   A 1 37  ? 13.954  -19.331 12.876  1.00 98.35 37  A 1 
ATOM   303  C CG2 . VAL   A 1 37  ? 11.749  -18.226 12.580  1.00 98.34 37  A 1 
ATOM   304  N N   . VAL   A 1 38  ? 16.263  -17.141 11.449  1.00 98.87 38  A 1 
ATOM   305  C CA  . VAL   A 1 38  ? 17.567  -17.225 10.787  1.00 98.84 38  A 1 
ATOM   306  C C   . VAL   A 1 38  ? 18.487  -18.222 11.486  1.00 98.81 38  A 1 
ATOM   307  O O   . VAL   A 1 38  ? 18.315  -18.520 12.675  1.00 98.45 38  A 1 
ATOM   308  C CB  . VAL   A 1 38  ? 18.246  -15.843 10.651  1.00 98.57 38  A 1 
ATOM   309  C CG1 . VAL   A 1 38  ? 17.396  -14.890 9.805   1.00 96.80 38  A 1 
ATOM   310  C CG2 . VAL   A 1 38  ? 18.542  -15.181 12.002  1.00 96.36 38  A 1 
ATOM   311  N N   . ASP   A 1 39  ? 19.457  -18.734 10.743  1.00 98.67 39  A 1 
ATOM   312  C CA  . ASP   A 1 39  ? 20.587  -19.479 11.291  1.00 98.46 39  A 1 
ATOM   313  C C   . ASP   A 1 39  ? 21.761  -18.545 11.653  1.00 98.35 39  A 1 
ATOM   314  O O   . ASP   A 1 39  ? 21.665  -17.312 11.586  1.00 96.85 39  A 1 
ATOM   315  C CB  . ASP   A 1 39  ? 20.973  -20.622 10.335  1.00 97.62 39  A 1 
ATOM   316  C CG  . ASP   A 1 39  ? 21.551  -20.166 8.990   1.00 97.24 39  A 1 
ATOM   317  O OD1 . ASP   A 1 39  ? 21.931  -18.982 8.859   1.00 94.50 39  A 1 
ATOM   318  O OD2 . ASP   A 1 39  ? 21.610  -21.023 8.087   1.00 93.80 39  A 1 
ATOM   319  N N   . GLU   A 1 40  ? 22.884  -19.142 12.057  1.00 98.08 40  A 1 
ATOM   320  C CA  . GLU   A 1 40  ? 24.097  -18.413 12.459  1.00 97.70 40  A 1 
ATOM   321  C C   . GLU   A 1 40  ? 24.722  -17.609 11.305  1.00 97.64 40  A 1 
ATOM   322  O O   . GLU   A 1 40  ? 25.346  -16.573 11.530  1.00 95.39 40  A 1 
ATOM   323  C CB  . GLU   A 1 40  ? 25.123  -19.412 13.021  1.00 96.70 40  A 1 
ATOM   324  C CG  . GLU   A 1 40  ? 24.624  -20.099 14.307  1.00 86.95 40  A 1 
ATOM   325  C CD  . GLU   A 1 40  ? 25.629  -21.089 14.916  1.00 79.03 40  A 1 
ATOM   326  O OE1 . GLU   A 1 40  ? 25.329  -21.589 16.028  1.00 70.77 40  A 1 
ATOM   327  O OE2 . GLU   A 1 40  ? 26.669  -21.366 14.279  1.00 70.40 40  A 1 
ATOM   328  N N   . GLU   A 1 41  ? 24.503  -18.026 10.054  1.00 97.94 41  A 1 
ATOM   329  C CA  . GLU   A 1 41  ? 24.985  -17.321 8.858   1.00 97.77 41  A 1 
ATOM   330  C C   . GLU   A 1 41  ? 24.007  -16.247 8.345   1.00 97.96 41  A 1 
ATOM   331  O O   . GLU   A 1 41  ? 24.273  -15.581 7.344   1.00 96.42 41  A 1 
ATOM   332  C CB  . GLU   A 1 41  ? 25.335  -18.326 7.753   1.00 96.97 41  A 1 
ATOM   333  C CG  . GLU   A 1 41  ? 26.472  -19.277 8.153   1.00 92.17 41  A 1 
ATOM   334  C CD  . GLU   A 1 41  ? 27.122  -19.990 6.959   1.00 85.31 41  A 1 
ATOM   335  O OE1 . GLU   A 1 41  ? 27.979  -20.867 7.213   1.00 76.80 41  A 1 
ATOM   336  O OE2 . GLU   A 1 41  ? 26.830  -19.612 5.796   1.00 76.94 41  A 1 
ATOM   337  N N   . ARG   A 1 42  ? 22.888  -16.032 9.051   1.00 97.58 42  A 1 
ATOM   338  C CA  . ARG   A 1 42  ? 21.761  -15.170 8.669   1.00 97.71 42  A 1 
ATOM   339  C C   . ARG   A 1 42  ? 21.004  -15.651 7.422   1.00 98.30 42  A 1 
ATOM   340  O O   . ARG   A 1 42  ? 20.357  -14.838 6.757   1.00 97.44 42  A 1 
ATOM   341  C CB  . ARG   A 1 42  ? 22.148  -13.681 8.592   1.00 96.02 42  A 1 
ATOM   342  C CG  . ARG   A 1 42  ? 22.812  -13.146 9.868   1.00 87.78 42  A 1 
ATOM   343  C CD  . ARG   A 1 42  ? 22.902  -11.615 9.836   1.00 84.07 42  A 1 
ATOM   344  N NE  . ARG   A 1 42  ? 21.579  -10.999 10.090  1.00 79.97 42  A 1 
ATOM   345  C CZ  . ARG   A 1 42  ? 21.307  -9.698  10.151  1.00 74.75 42  A 1 
ATOM   346  N NH1 . ARG   A 1 42  ? 22.219  -8.798  9.926   1.00 66.06 42  A 1 
ATOM   347  N NH2 . ARG   A 1 42  ? 20.107  -9.288  10.461  1.00 68.21 42  A 1 
ATOM   348  N N   . HIS   A 1 43  ? 21.027  -16.950 7.123   1.00 98.42 43  A 1 
ATOM   349  C CA  . HIS   A 1 43  ? 20.108  -17.540 6.154   1.00 98.45 43  A 1 
ATOM   350  C C   . HIS   A 1 43  ? 18.691  -17.555 6.726   1.00 98.60 43  A 1 
ATOM   351  O O   . HIS   A 1 43  ? 18.479  -17.897 7.889   1.00 98.23 43  A 1 
ATOM   352  C CB  . HIS   A 1 43  ? 20.536  -18.961 5.780   1.00 98.04 43  A 1 
ATOM   353  C CG  . HIS   A 1 43  ? 21.933  -19.071 5.235   1.00 96.36 43  A 1 
ATOM   354  N ND1 . HIS   A 1 43  ? 22.894  -19.967 5.656   1.00 85.24 43  A 1 
ATOM   355  C CD2 . HIS   A 1 43  ? 22.495  -18.333 4.230   1.00 86.51 43  A 1 
ATOM   356  C CE1 . HIS   A 1 43  ? 23.999  -19.774 4.920   1.00 88.71 43  A 1 
ATOM   357  N NE2 . HIS   A 1 43  ? 23.796  -18.786 4.039   1.00 90.28 43  A 1 
ATOM   358  N N   . VAL   A 1 44  ? 17.693  -17.203 5.910   1.00 98.66 44  A 1 
ATOM   359  C CA  . VAL   A 1 44  ? 16.283  -17.286 6.305   1.00 98.75 44  A 1 
ATOM   360  C C   . VAL   A 1 44  ? 15.832  -18.741 6.215   1.00 98.76 44  A 1 
ATOM   361  O O   . VAL   A 1 44  ? 15.678  -19.279 5.126   1.00 98.42 44  A 1 
ATOM   362  C CB  . VAL   A 1 44  ? 15.394  -16.359 5.462   1.00 98.59 44  A 1 
ATOM   363  C CG1 . VAL   A 1 44  ? 13.934  -16.431 5.914   1.00 97.81 44  A 1 
ATOM   364  C CG2 . VAL   A 1 44  ? 15.844  -14.896 5.585   1.00 97.69 44  A 1 
ATOM   365  N N   . ILE   A 1 45  ? 15.590  -19.368 7.363   1.00 98.82 45  A 1 
ATOM   366  C CA  . ILE   A 1 45  ? 15.167  -20.774 7.479   1.00 98.76 45  A 1 
ATOM   367  C C   . ILE   A 1 45  ? 13.685  -20.933 7.837   1.00 98.75 45  A 1 
ATOM   368  O O   . ILE   A 1 45  ? 13.140  -22.034 7.779   1.00 98.32 45  A 1 
ATOM   369  C CB  . ILE   A 1 45  ? 16.075  -21.535 8.465   1.00 98.55 45  A 1 
ATOM   370  C CG1 . ILE   A 1 45  ? 16.017  -20.935 9.896   1.00 97.17 45  A 1 
ATOM   371  C CG2 . ILE   A 1 45  ? 17.520  -21.577 7.924   1.00 96.08 45  A 1 
ATOM   372  C CD1 . ILE   A 1 45  ? 16.686  -21.818 10.962  1.00 95.16 45  A 1 
ATOM   373  N N   . GLY   A 1 46  ? 13.026  -19.833 8.216   1.00 98.82 46  A 1 
ATOM   374  C CA  . GLY   A 1 46  ? 11.614  -19.831 8.563   1.00 98.84 46  A 1 
ATOM   375  C C   . GLY   A 1 46  ? 11.041  -18.426 8.725   1.00 98.91 46  A 1 
ATOM   376  O O   . GLY   A 1 46  ? 11.745  -17.420 8.667   1.00 98.79 46  A 1 
ATOM   377  N N   . MET   A 1 47  ? 9.720   -18.368 8.940   1.00 98.87 47  A 1 
ATOM   378  C CA  . MET   A 1 47  ? 8.991   -17.130 9.214   1.00 98.86 47  A 1 
ATOM   379  C C   . MET   A 1 47  ? 7.939   -17.383 10.287  1.00 98.85 47  A 1 
ATOM   380  O O   . MET   A 1 47  ? 7.175   -18.347 10.195  1.00 98.53 47  A 1 
ATOM   381  C CB  . MET   A 1 47  ? 8.345   -16.626 7.913   1.00 98.62 47  A 1 
ATOM   382  C CG  . MET   A 1 47  ? 7.538   -15.329 8.082   1.00 95.78 47  A 1 
ATOM   383  S SD  . MET   A 1 47  ? 8.468   -13.871 8.647   1.00 96.91 47  A 1 
ATOM   384  C CE  . MET   A 1 47  ? 9.572   -13.643 7.250   1.00 92.88 47  A 1 
ATOM   385  N N   . ILE   A 1 48  ? 7.858   -16.487 11.273  1.00 98.76 48  A 1 
ATOM   386  C CA  . ILE   A 1 48  ? 6.773   -16.424 12.252  1.00 98.68 48  A 1 
ATOM   387  C C   . ILE   A 1 48  ? 6.077   -15.077 12.133  1.00 98.74 48  A 1 
ATOM   388  O O   . ILE   A 1 48  ? 6.711   -14.032 12.045  1.00 98.36 48  A 1 
ATOM   389  C CB  . ILE   A 1 48  ? 7.277   -16.726 13.678  1.00 97.79 48  A 1 
ATOM   390  C CG1 . ILE   A 1 48  ? 7.470   -18.251 13.785  1.00 91.20 48  A 1 
ATOM   391  C CG2 . ILE   A 1 48  ? 6.307   -16.228 14.768  1.00 92.78 48  A 1 
ATOM   392  C CD1 . ILE   A 1 48  ? 7.919   -18.743 15.151  1.00 84.61 48  A 1 
ATOM   393  N N   . THR   A 1 49  ? 4.738   -15.110 12.178  1.00 98.68 49  A 1 
ATOM   394  C CA  . THR   A 1 49  ? 3.907   -13.903 12.183  1.00 98.50 49  A 1 
ATOM   395  C C   . THR   A 1 49  ? 2.963   -13.884 13.384  1.00 98.45 49  A 1 
ATOM   396  O O   . THR   A 1 49  ? 2.687   -14.917 13.998  1.00 97.97 49  A 1 
ATOM   397  C CB  . THR   A 1 49  ? 3.122   -13.753 10.873  1.00 97.86 49  A 1 
ATOM   398  O OG1 . THR   A 1 49  ? 2.078   -14.687 10.781  1.00 94.56 49  A 1 
ATOM   399  C CG2 . THR   A 1 49  ? 3.996   -13.891 9.626   1.00 94.60 49  A 1 
ATOM   400  N N   . ASP   A 1 50  ? 2.389   -12.713 13.677  1.00 97.81 50  A 1 
ATOM   401  C CA  . ASP   A 1 50  ? 1.307   -12.551 14.659  1.00 97.46 50  A 1 
ATOM   402  C C   . ASP   A 1 50  ? 0.137   -13.526 14.411  1.00 97.46 50  A 1 
ATOM   403  O O   . ASP   A 1 50  ? -0.511  -13.975 15.354  1.00 96.38 50  A 1 
ATOM   404  C CB  . ASP   A 1 50  ? 0.837   -11.087 14.584  1.00 96.43 50  A 1 
ATOM   405  C CG  . ASP   A 1 50  ? -0.442  -10.795 15.372  1.00 93.73 50  A 1 
ATOM   406  O OD1 . ASP   A 1 50  ? -0.399  -10.727 16.614  1.00 87.69 50  A 1 
ATOM   407  O OD2 . ASP   A 1 50  ? -1.505  -10.602 14.734  1.00 86.92 50  A 1 
ATOM   408  N N   . ARG   A 1 51  ? -0.126  -13.906 13.155  1.00 97.53 51  A 1 
ATOM   409  C CA  . ARG   A 1 51  ? -1.144  -14.917 12.827  1.00 97.34 51  A 1 
ATOM   410  C C   . ARG   A 1 51  ? -0.738  -16.314 13.276  1.00 97.61 51  A 1 
ATOM   411  O O   . ARG   A 1 51  ? -1.569  -17.008 13.844  1.00 96.63 51  A 1 
ATOM   412  C CB  . ARG   A 1 51  ? -1.452  -14.940 11.328  1.00 96.19 51  A 1 
ATOM   413  C CG  . ARG   A 1 51  ? -2.364  -13.790 10.905  1.00 89.00 51  A 1 
ATOM   414  C CD  . ARG   A 1 51  ? -2.830  -14.018 9.472   1.00 88.27 51  A 1 
ATOM   415  N NE  . ARG   A 1 51  ? -3.825  -13.013 9.055   1.00 84.54 51  A 1 
ATOM   416  C CZ  . ARG   A 1 51  ? -3.590  -11.890 8.401   1.00 82.91 51  A 1 
ATOM   417  N NH1 . ARG   A 1 51  ? -2.389  -11.536 8.026   1.00 72.15 51  A 1 
ATOM   418  N NH2 . ARG   A 1 51  ? -4.586  -11.105 8.110   1.00 76.22 51  A 1 
ATOM   419  N N   . ASP   A 1 52  ? 0.510   -16.708 13.042  1.00 97.77 52  A 1 
ATOM   420  C CA  . ASP   A 1 52  ? 1.035   -18.022 13.431  1.00 97.81 52  A 1 
ATOM   421  C C   . ASP   A 1 52  ? 1.058   -18.153 14.959  1.00 97.82 52  A 1 
ATOM   422  O O   . ASP   A 1 52  ? 0.596   -19.154 15.506  1.00 97.33 52  A 1 
ATOM   423  C CB  . ASP   A 1 52  ? 2.437   -18.231 12.840  1.00 97.84 52  A 1 
ATOM   424  C CG  . ASP   A 1 52  ? 2.482   -17.949 11.338  1.00 97.59 52  A 1 
ATOM   425  O OD1 . ASP   A 1 52  ? 1.647   -18.511 10.597  1.00 95.85 52  A 1 
ATOM   426  O OD2 . ASP   A 1 52  ? 3.306   -17.095 10.940  1.00 95.53 52  A 1 
ATOM   427  N N   . MET   A 1 53  ? 1.482   -17.088 15.659  1.00 97.59 53  A 1 
ATOM   428  C CA  . MET   A 1 53  ? 1.456   -17.016 17.123  1.00 97.61 53  A 1 
ATOM   429  C C   . MET   A 1 53  ? 0.036   -17.191 17.669  1.00 97.39 53  A 1 
ATOM   430  O O   . MET   A 1 53  ? -0.187  -18.033 18.533  1.00 96.33 53  A 1 
ATOM   431  C CB  . MET   A 1 53  ? 2.043   -15.680 17.598  1.00 97.25 53  A 1 
ATOM   432  C CG  . MET   A 1 53  ? 3.544   -15.551 17.328  1.00 94.22 53  A 1 
ATOM   433  S SD  . MET   A 1 53  ? 4.588   -16.854 18.050  1.00 93.54 53  A 1 
ATOM   434  C CE  . MET   A 1 53  ? 4.259   -16.597 19.797  1.00 86.17 53  A 1 
ATOM   435  N N   . LYS   A 1 54  ? -0.949  -16.456 17.135  1.00 96.78 54  A 1 
ATOM   436  C CA  . LYS   A 1 54  ? -2.356  -16.579 17.549  1.00 96.29 54  A 1 
ATOM   437  C C   . LYS   A 1 54  ? -2.935  -17.967 17.281  1.00 96.00 54  A 1 
ATOM   438  O O   . LYS   A 1 54  ? -3.712  -18.461 18.084  1.00 95.05 54  A 1 
ATOM   439  C CB  . LYS   A 1 54  ? -3.200  -15.503 16.863  1.00 95.86 54  A 1 
ATOM   440  C CG  . LYS   A 1 54  ? -2.985  -14.148 17.542  1.00 93.55 54  A 1 
ATOM   441  C CD  . LYS   A 1 54  ? -3.683  -13.021 16.784  1.00 89.14 54  A 1 
ATOM   442  C CE  . LYS   A 1 54  ? -3.515  -11.738 17.602  1.00 85.30 54  A 1 
ATOM   443  N NZ  . LYS   A 1 54  ? -3.896  -10.535 16.849  1.00 76.95 54  A 1 
ATOM   444  N N   . GLN   A 1 55  ? -2.543  -18.603 16.175  1.00 96.52 55  A 1 
ATOM   445  C CA  . GLN   A 1 55  ? -2.997  -19.949 15.828  1.00 95.99 55  A 1 
ATOM   446  C C   . GLN   A 1 55  ? -2.398  -21.026 16.750  1.00 96.10 55  A 1 
ATOM   447  O O   . GLN   A 1 55  ? -3.065  -22.017 17.055  1.00 94.64 55  A 1 
ATOM   448  C CB  . GLN   A 1 55  ? -2.662  -20.198 14.352  1.00 94.78 55  A 1 
ATOM   449  C CG  . GLN   A 1 55  ? -3.234  -21.532 13.848  1.00 88.05 55  A 1 
ATOM   450  C CD  . GLN   A 1 55  ? -3.081  -21.718 12.337  1.00 85.46 55  A 1 
ATOM   451  O OE1 . GLN   A 1 55  ? -2.710  -20.829 11.584  1.00 77.23 55  A 1 
ATOM   452  N NE2 . GLN   A 1 55  ? -3.391  -22.887 11.830  1.00 74.13 55  A 1 
ATOM   453  N N   . ALA   A 1 56  ? -1.166  -20.837 17.218  1.00 95.88 56  A 1 
ATOM   454  C CA  . ALA   A 1 56  ? -0.504  -21.759 18.138  1.00 95.82 56  A 1 
ATOM   455  C C   . ALA   A 1 56  ? -0.837  -21.493 19.615  1.00 95.62 56  A 1 
ATOM   456  O O   . ALA   A 1 56  ? -0.752  -22.410 20.438  1.00 94.08 56  A 1 
ATOM   457  C CB  . ALA   A 1 56  ? 1.000   -21.681 17.877  1.00 95.61 56  A 1 
ATOM   458  N N   . SER   A 1 57  ? -1.222  -20.265 19.965  1.00 95.18 57  A 1 
ATOM   459  C CA  . SER   A 1 57  ? -1.614  -19.885 21.325  1.00 94.77 57  A 1 
ATOM   460  C C   . SER   A 1 57  ? -2.855  -20.650 21.791  1.00 94.93 57  A 1 
ATOM   461  O O   . SER   A 1 57  ? -3.713  -20.979 20.972  1.00 93.76 57  A 1 
ATOM   462  C CB  . SER   A 1 57  ? -1.917  -18.386 21.418  1.00 93.63 57  A 1 
ATOM   463  O OG  . SER   A 1 57  ? -0.769  -17.600 21.200  1.00 84.91 57  A 1 
ATOM   464  N N   . PRO   A 1 58  ? -3.005  -20.882 23.110  1.00 93.50 58  A 1 
ATOM   465  C CA  . PRO   A 1 58  ? -4.290  -21.276 23.676  1.00 93.02 58  A 1 
ATOM   466  C C   . PRO   A 1 58  ? -5.378  -20.271 23.289  1.00 93.28 58  A 1 
ATOM   467  O O   . PRO   A 1 58  ? -5.120  -19.069 23.187  1.00 90.86 58  A 1 
ATOM   468  C CB  . PRO   A 1 58  ? -4.089  -21.329 25.191  1.00 90.63 58  A 1 
ATOM   469  C CG  . PRO   A 1 58  ? -2.580  -21.486 25.348  1.00 88.93 58  A 1 
ATOM   470  C CD  . PRO   A 1 58  ? -2.021  -20.718 24.159  1.00 91.91 58  A 1 
ATOM   471  N N   . SER   A 1 59  ? -6.606  -20.765 23.101  1.00 92.41 59  A 1 
ATOM   472  C CA  . SER   A 1 59  ? -7.771  -19.919 22.839  1.00 92.53 59  A 1 
ATOM   473  C C   . SER   A 1 59  ? -7.921  -18.845 23.918  1.00 92.78 59  A 1 
ATOM   474  O O   . SER   A 1 59  ? -7.668  -19.104 25.095  1.00 91.39 59  A 1 
ATOM   475  C CB  . SER   A 1 59  ? -9.026  -20.795 22.789  1.00 90.74 59  A 1 
ATOM   476  O OG  . SER   A 1 59  ? -10.204 -20.022 22.653  1.00 88.46 59  A 1 
ATOM   477  N N   . ILE   A 1 60  ? -8.429  -17.671 23.537  1.00 92.98 60  A 1 
ATOM   478  C CA  . ILE   A 1 60  ? -8.800  -16.616 24.501  1.00 92.59 60  A 1 
ATOM   479  C C   . ILE   A 1 60  ? -9.830  -17.090 25.542  1.00 92.45 60  A 1 
ATOM   480  O O   . ILE   A 1 60  ? -9.989  -16.460 26.579  1.00 90.20 60  A 1 
ATOM   481  C CB  . ILE   A 1 60  ? -9.328  -15.359 23.776  1.00 91.79 60  A 1 
ATOM   482  C CG1 . ILE   A 1 60  ? -10.571 -15.664 22.909  1.00 85.91 60  A 1 
ATOM   483  C CG2 . ILE   A 1 60  ? -8.195  -14.723 22.948  1.00 84.40 60  A 1 
ATOM   484  C CD1 . ILE   A 1 60  ? -11.242 -14.438 22.287  1.00 81.87 60  A 1 
ATOM   485  N N   . PHE   A 1 61  ? -10.503 -18.207 25.281  1.00 91.66 61  A 1 
ATOM   486  C CA  . PHE   A 1 61  ? -11.437 -18.853 26.204  1.00 90.67 61  A 1 
ATOM   487  C C   . PHE   A 1 61  ? -10.782 -19.946 27.067  1.00 89.25 61  A 1 
ATOM   488  O O   . PHE   A 1 61  ? -11.469 -20.585 27.867  1.00 85.30 61  A 1 
ATOM   489  C CB  . PHE   A 1 61  ? -12.603 -19.423 25.393  1.00 90.06 61  A 1 
ATOM   490  C CG  . PHE   A 1 61  ? -13.343 -18.406 24.547  1.00 91.27 61  A 1 
ATOM   491  C CD1 . PHE   A 1 61  ? -14.104 -17.397 25.165  1.00 89.84 61  A 1 
ATOM   492  C CD2 . PHE   A 1 61  ? -13.289 -18.470 23.145  1.00 89.43 61  A 1 
ATOM   493  C CE1 . PHE   A 1 61  ? -14.818 -16.473 24.388  1.00 88.02 61  A 1 
ATOM   494  C CE2 . PHE   A 1 61  ? -14.005 -17.551 22.360  1.00 88.62 61  A 1 
ATOM   495  C CZ  . PHE   A 1 61  ? -14.774 -16.551 22.983  1.00 90.37 61  A 1 
ATOM   496  N N   . GLU   A 1 62  ? -9.472  -20.200 26.906  1.00 87.67 62  A 1 
ATOM   497  C CA  . GLU   A 1 62  ? -8.736  -21.291 27.561  1.00 83.78 62  A 1 
ATOM   498  C C   . GLU   A 1 62  ? -7.377  -20.811 28.083  1.00 81.03 62  A 1 
ATOM   499  O O   . GLU   A 1 62  ? -6.318  -21.146 27.548  1.00 72.18 62  A 1 
ATOM   500  C CB  . GLU   A 1 62  ? -8.578  -22.478 26.606  1.00 79.12 62  A 1 
ATOM   501  C CG  . GLU   A 1 62  ? -9.922  -23.086 26.222  1.00 71.87 62  A 1 
ATOM   502  C CD  . GLU   A 1 62  ? -9.805  -24.449 25.565  1.00 67.38 62  A 1 
ATOM   503  O OE1 . GLU   A 1 62  ? -10.772 -24.843 24.885  1.00 60.40 62  A 1 
ATOM   504  O OE2 . GLU   A 1 62  ? -8.853  -25.197 25.855  1.00 61.14 62  A 1 
ATOM   505  N N   . GLU   A 1 63  ? -7.371  -20.044 29.165  1.00 76.41 63  A 1 
ATOM   506  C CA  . GLU   A 1 63  ? -6.138  -19.454 29.716  1.00 73.62 63  A 1 
ATOM   507  C C   . GLU   A 1 63  ? -5.147  -20.486 30.285  1.00 73.68 63  A 1 
ATOM   508  O O   . GLU   A 1 63  ? -3.937  -20.255 30.295  1.00 65.97 63  A 1 
ATOM   509  C CB  . GLU   A 1 63  ? -6.495  -18.424 30.794  1.00 66.63 63  A 1 
ATOM   510  C CG  . GLU   A 1 63  ? -7.275  -17.221 30.229  1.00 58.72 63  A 1 
ATOM   511  C CD  . GLU   A 1 63  ? -7.450  -16.090 31.245  1.00 54.15 63  A 1 
ATOM   512  O OE1 . GLU   A 1 63  ? -7.704  -14.954 30.785  1.00 49.05 63  A 1 
ATOM   513  O OE2 . GLU   A 1 63  ? -7.297  -16.351 32.461  1.00 49.57 63  A 1 
ATOM   514  N N   . ASN   A 1 64  ? -5.635  -21.644 30.723  1.00 74.12 64  A 1 
ATOM   515  C CA  . ASN   A 1 64  ? -4.905  -22.568 31.602  1.00 72.06 64  A 1 
ATOM   516  C C   . ASN   A 1 64  ? -3.618  -23.177 31.027  1.00 73.76 64  A 1 
ATOM   517  O O   . ASN   A 1 64  ? -2.787  -23.660 31.794  1.00 66.99 64  A 1 
ATOM   518  C CB  . ASN   A 1 64  ? -5.863  -23.687 32.043  1.00 64.21 64  A 1 
ATOM   519  C CG  . ASN   A 1 64  ? -6.911  -23.218 33.040  1.00 57.28 64  A 1 
ATOM   520  O OD1 . ASN   A 1 64  ? -6.782  -22.200 33.683  1.00 51.49 64  A 1 
ATOM   521  N ND2 . ASN   A 1 64  ? -7.973  -23.970 33.210  1.00 50.89 64  A 1 
ATOM   522  N N   . LYS   A 1 65  ? -3.419  -23.209 29.703  1.00 76.11 65  A 1 
ATOM   523  C CA  . LYS   A 1 65  ? -2.250  -23.865 29.087  1.00 77.19 65  A 1 
ATOM   524  C C   . LYS   A 1 65  ? -1.216  -22.895 28.514  1.00 80.67 65  A 1 
ATOM   525  O O   . LYS   A 1 65  ? -0.357  -23.286 27.729  1.00 76.60 65  A 1 
ATOM   526  C CB  . LYS   A 1 65  ? -2.701  -24.913 28.078  1.00 70.15 65  A 1 
ATOM   527  C CG  . LYS   A 1 65  ? -3.530  -26.031 28.736  1.00 66.65 65  A 1 
ATOM   528  C CD  . LYS   A 1 65  ? -3.578  -27.184 27.757  1.00 62.71 65  A 1 
ATOM   529  C CE  . LYS   A 1 65  ? -4.639  -28.235 28.014  1.00 56.56 65  A 1 
ATOM   530  N NZ  . LYS   A 1 65  ? -4.862  -28.966 26.741  1.00 52.10 65  A 1 
ATOM   531  N N   . ARG   A 1 66  ? -1.263  -21.645 28.927  1.00 82.05 66  A 1 
ATOM   532  C CA  . ARG   A 1 66  ? -0.364  -20.596 28.432  1.00 83.97 66  A 1 
ATOM   533  C C   . ARG   A 1 66  ? 1.108   -20.891 28.719  1.00 86.63 66  A 1 
ATOM   534  O O   . ARG   A 1 66  ? 1.941   -20.653 27.856  1.00 84.19 66  A 1 
ATOM   535  C CB  . ARG   A 1 66  ? -0.817  -19.256 29.020  1.00 79.28 66  A 1 
ATOM   536  C CG  . ARG   A 1 66  ? -0.183  -18.068 28.291  1.00 71.40 66  A 1 
ATOM   537  C CD  . ARG   A 1 66  ? -0.775  -16.766 28.817  1.00 67.90 66  A 1 
ATOM   538  N NE  . ARG   A 1 66  ? -0.245  -15.599 28.090  1.00 60.74 66  A 1 
ATOM   539  C CZ  . ARG   A 1 66  ? -0.651  -14.349 28.224  1.00 56.35 66  A 1 
ATOM   540  N NH1 . ARG   A 1 66  ? -1.583  -14.022 29.075  1.00 51.69 66  A 1 
ATOM   541  N NH2 . ARG   A 1 66  ? -0.121  -13.409 27.501  1.00 49.98 66  A 1 
ATOM   542  N N   . SER   A 1 67  ? 1.429   -21.452 29.883  1.00 84.19 67  A 1 
ATOM   543  C CA  . SER   A 1 67  ? 2.808   -21.792 30.264  1.00 85.89 67  A 1 
ATOM   544  C C   . SER   A 1 67  ? 3.460   -22.786 29.299  1.00 88.66 67  A 1 
ATOM   545  O O   . SER   A 1 67  ? 4.567   -22.545 28.824  1.00 84.41 67  A 1 
ATOM   546  C CB  . SER   A 1 67  ? 2.830   -22.357 31.689  1.00 80.02 67  A 1 
ATOM   547  O OG  . SER   A 1 67  ? 1.942   -23.453 31.807  1.00 70.23 67  A 1 
ATOM   548  N N   . LEU   A 1 68  ? 2.756   -23.861 28.936  1.00 88.12 68  A 1 
ATOM   549  C CA  . LEU   A 1 68  ? 3.261   -24.868 27.999  1.00 88.84 68  A 1 
ATOM   550  C C   . LEU   A 1 68  ? 3.456   -24.291 26.590  1.00 90.65 68  A 1 
ATOM   551  O O   . LEU   A 1 68  ? 4.390   -24.678 25.893  1.00 87.83 68  A 1 
ATOM   552  C CB  . LEU   A 1 68  ? 2.297   -26.066 27.982  1.00 85.04 68  A 1 
ATOM   553  C CG  . LEU   A 1 68  ? 2.781   -27.239 27.107  1.00 76.92 68  A 1 
ATOM   554  C CD1 . LEU   A 1 68  ? 4.039   -27.893 27.678  1.00 71.91 68  A 1 
ATOM   555  C CD2 . LEU   A 1 68  ? 1.691   -28.302 27.012  1.00 71.43 68  A 1 
ATOM   556  N N   . PHE   A 1 69  ? 2.589   -23.368 26.170  1.00 91.55 69  A 1 
ATOM   557  C CA  . PHE   A 1 69  ? 2.730   -22.675 24.891  1.00 93.24 69  A 1 
ATOM   558  C C   . PHE   A 1 69  ? 4.007   -21.826 24.853  1.00 94.68 69  A 1 
ATOM   559  O O   . PHE   A 1 69  ? 4.779   -21.939 23.908  1.00 93.76 69  A 1 
ATOM   560  C CB  . PHE   A 1 69  ? 1.470   -21.844 24.628  1.00 91.48 69  A 1 
ATOM   561  C CG  . PHE   A 1 69  ? 1.643   -20.814 23.541  1.00 92.60 69  A 1 
ATOM   562  C CD1 . PHE   A 1 69  ? 1.810   -19.453 23.876  1.00 90.92 69  A 1 
ATOM   563  C CD2 . PHE   A 1 69  ? 1.700   -21.213 22.193  1.00 90.82 69  A 1 
ATOM   564  C CE1 . PHE   A 1 69  ? 2.020   -18.504 22.866  1.00 89.32 69  A 1 
ATOM   565  C CE2 . PHE   A 1 69  ? 1.909   -20.262 21.182  1.00 89.23 69  A 1 
ATOM   566  C CZ  . PHE   A 1 69  ? 2.069   -18.908 21.521  1.00 89.44 69  A 1 
ATOM   567  N N   . LEU   A 1 70  ? 4.259   -21.037 25.900  1.00 94.82 70  A 1 
ATOM   568  C CA  . LEU   A 1 70  ? 5.395   -20.110 25.971  1.00 95.21 70  A 1 
ATOM   569  C C   . LEU   A 1 70  ? 6.758   -20.815 25.933  1.00 95.92 70  A 1 
ATOM   570  O O   . LEU   A 1 70  ? 7.720   -20.243 25.425  1.00 95.03 70  A 1 
ATOM   571  C CB  . LEU   A 1 70  ? 5.268   -19.264 27.250  1.00 94.03 70  A 1 
ATOM   572  C CG  . LEU   A 1 70  ? 4.096   -18.262 27.253  1.00 91.98 70  A 1 
ATOM   573  C CD1 . LEU   A 1 70  ? 3.991   -17.601 28.628  1.00 89.42 70  A 1 
ATOM   574  C CD2 . LEU   A 1 70  ? 4.254   -17.170 26.204  1.00 88.75 70  A 1 
ATOM   575  N N   . THR   A 1 71  ? 6.841   -22.056 26.430  1.00 95.96 71  A 1 
ATOM   576  C CA  . THR   A 1 71  ? 8.087   -22.846 26.460  1.00 95.99 71  A 1 
ATOM   577  C C   . THR   A 1 71  ? 8.381   -23.598 25.159  1.00 96.33 71  A 1 
ATOM   578  O O   . THR   A 1 71  ? 9.478   -24.133 25.008  1.00 94.65 71  A 1 
ATOM   579  C CB  . THR   A 1 71  ? 8.082   -23.840 27.630  1.00 94.68 71  A 1 
ATOM   580  O OG1 . THR   A 1 71  ? 6.967   -24.698 27.557  1.00 87.11 71  A 1 
ATOM   581  C CG2 . THR   A 1 71  ? 8.034   -23.130 28.983  1.00 84.68 71  A 1 
ATOM   582  N N   . ARG   A 1 72  ? 7.437   -23.659 24.207  1.00 96.71 72  A 1 
ATOM   583  C CA  . ARG   A 1 72  ? 7.668   -24.298 22.903  1.00 96.57 72  A 1 
ATOM   584  C C   . ARG   A 1 72  ? 8.718   -23.529 22.105  1.00 97.34 72  A 1 
ATOM   585  O O   . ARG   A 1 72  ? 8.825   -22.312 22.214  1.00 96.76 72  A 1 
ATOM   586  C CB  . ARG   A 1 72  ? 6.365   -24.415 22.105  1.00 95.35 72  A 1 
ATOM   587  C CG  . ARG   A 1 72  ? 5.402   -25.440 22.712  1.00 90.26 72  A 1 
ATOM   588  C CD  . ARG   A 1 72  ? 4.103   -25.483 21.900  1.00 87.51 72  A 1 
ATOM   589  N NE  . ARG   A 1 72  ? 3.137   -26.442 22.455  1.00 83.62 72  A 1 
ATOM   590  C CZ  . ARG   A 1 72  ? 3.050   -27.736 22.181  1.00 80.07 72  A 1 
ATOM   591  N NH1 . ARG   A 1 72  ? 3.878   -28.331 21.374  1.00 72.21 72  A 1 
ATOM   592  N NH2 . ARG   A 1 72  ? 2.110   -28.452 22.725  1.00 74.96 72  A 1 
ATOM   593  N N   . SER   A 1 73  ? 9.466   -24.246 21.266  1.00 97.67 73  A 1 
ATOM   594  C CA  . SER   A 1 73  ? 10.441  -23.630 20.364  1.00 97.97 73  A 1 
ATOM   595  C C   . SER   A 1 73  ? 9.764   -23.008 19.142  1.00 98.24 73  A 1 
ATOM   596  O O   . SER   A 1 73  ? 8.727   -23.478 18.665  1.00 97.52 73  A 1 
ATOM   597  C CB  . SER   A 1 73  ? 11.514  -24.638 19.941  1.00 96.89 73  A 1 
ATOM   598  O OG  . SER   A 1 73  ? 10.942  -25.698 19.204  1.00 91.39 73  A 1 
ATOM   599  N N   . VAL   A 1 74  ? 10.402  -21.984 18.592  1.00 98.29 74  A 1 
ATOM   600  C CA  . VAL   A 1 74  ? 10.050  -21.349 17.314  1.00 98.38 74  A 1 
ATOM   601  C C   . VAL   A 1 74  ? 9.932   -22.371 16.174  1.00 98.38 74  A 1 
ATOM   602  O O   . VAL   A 1 74  ? 8.974   -22.318 15.404  1.00 97.88 74  A 1 
ATOM   603  C CB  . VAL   A 1 74  ? 11.120  -20.277 17.026  1.00 97.87 74  A 1 
ATOM   604  C CG1 . VAL   A 1 74  ? 11.259  -19.891 15.556  1.00 96.23 74  A 1 
ATOM   605  C CG2 . VAL   A 1 74  ? 10.806  -19.009 17.834  1.00 96.31 74  A 1 
ATOM   606  N N   . ASP   A 1 75  ? 10.838  -23.351 16.110  1.00 98.23 75  A 1 
ATOM   607  C CA  . ASP   A 1 75  ? 10.840  -24.410 15.086  1.00 98.00 75  A 1 
ATOM   608  C C   . ASP   A 1 75  ? 9.539   -25.234 15.062  1.00 98.12 75  A 1 
ATOM   609  O O   . ASP   A 1 75  ? 9.156   -25.766 14.021  1.00 96.83 75  A 1 
ATOM   610  C CB  . ASP   A 1 75  ? 12.054  -25.324 15.323  1.00 96.44 75  A 1 
ATOM   611  C CG  . ASP   A 1 75  ? 12.203  -26.425 14.262  1.00 91.93 75  A 1 
ATOM   612  O OD1 . ASP   A 1 75  ? 12.311  -26.090 13.061  1.00 83.06 75  A 1 
ATOM   613  O OD2 . ASP   A 1 75  ? 12.217  -27.614 14.647  1.00 83.24 75  A 1 
ATOM   614  N N   . SER   A 1 76  ? 8.815   -25.297 16.192  1.00 97.88 76  A 1 
ATOM   615  C CA  . SER   A 1 76  ? 7.562   -26.057 16.293  1.00 97.53 76  A 1 
ATOM   616  C C   . SER   A 1 76  ? 6.387   -25.446 15.518  1.00 97.62 76  A 1 
ATOM   617  O O   . SER   A 1 76  ? 5.402   -26.145 15.285  1.00 96.12 76  A 1 
ATOM   618  C CB  . SER   A 1 76  ? 7.180   -26.270 17.763  1.00 96.56 76  A 1 
ATOM   619  O OG  . SER   A 1 76  ? 6.719   -25.098 18.397  1.00 92.89 76  A 1 
ATOM   620  N N   . ILE   A 1 77  ? 6.454   -24.159 15.140  1.00 98.02 77  A 1 
ATOM   621  C CA  . ILE   A 1 77  ? 5.351   -23.465 14.447  1.00 97.88 77  A 1 
ATOM   622  C C   . ILE   A 1 77  ? 5.778   -22.644 13.225  1.00 98.04 77  A 1 
ATOM   623  O O   . ILE   A 1 77  ? 4.909   -22.163 12.494  1.00 97.28 77  A 1 
ATOM   624  C CB  . ILE   A 1 77  ? 4.536   -22.574 15.415  1.00 97.06 77  A 1 
ATOM   625  C CG1 . ILE   A 1 77  ? 5.305   -21.309 15.858  1.00 93.60 77  A 1 
ATOM   626  C CG2 . ILE   A 1 77  ? 4.049   -23.378 16.635  1.00 92.11 77  A 1 
ATOM   627  C CD1 . ILE   A 1 77  ? 4.382   -20.234 16.451  1.00 92.86 77  A 1 
ATOM   628  N N   . MET   A 1 78  ? 7.081   -22.450 12.996  1.00 98.39 78  A 1 
ATOM   629  C CA  . MET   A 1 78  ? 7.560   -21.595 11.914  1.00 98.48 78  A 1 
ATOM   630  C C   . MET   A 1 78  ? 7.164   -22.134 10.539  1.00 98.45 78  A 1 
ATOM   631  O O   . MET   A 1 78  ? 7.186   -23.340 10.278  1.00 97.87 78  A 1 
ATOM   632  C CB  . MET   A 1 78  ? 9.073   -21.340 12.027  1.00 97.95 78  A 1 
ATOM   633  C CG  . MET   A 1 78  ? 9.946   -22.537 11.621  1.00 97.22 78  A 1 
ATOM   634  S SD  . MET   A 1 78  ? 11.722  -22.218 11.823  1.00 97.08 78  A 1 
ATOM   635  C CE  . MET   A 1 78  ? 12.400  -23.714 11.095  1.00 93.84 78  A 1 
ATOM   636  N N   . LYS   A 1 79  ? 6.851   -21.224 9.614   1.00 98.42 79  A 1 
ATOM   637  C CA  . LYS   A 1 79  ? 6.676   -21.575 8.209   1.00 98.24 79  A 1 
ATOM   638  C C   . LYS   A 1 79  ? 8.048   -21.691 7.549   1.00 98.37 79  A 1 
ATOM   639  O O   . LYS   A 1 79  ? 8.851   -20.771 7.654   1.00 97.84 79  A 1 
ATOM   640  C CB  . LYS   A 1 79  ? 5.755   -20.559 7.525   1.00 97.36 79  A 1 
ATOM   641  C CG  . LYS   A 1 79  ? 5.405   -21.034 6.111   1.00 85.71 79  A 1 
ATOM   642  C CD  . LYS   A 1 79  ? 4.219   -20.274 5.530   1.00 80.03 79  A 1 
ATOM   643  C CE  . LYS   A 1 79  ? 3.893   -20.867 4.151   1.00 72.69 79  A 1 
ATOM   644  N NZ  . LYS   A 1 79  ? 2.678   -20.282 3.559   1.00 64.16 79  A 1 
ATOM   645  N N   . LYS   A 1 80  ? 8.298   -22.809 6.866   1.00 98.03 80  A 1 
ATOM   646  C CA  . LYS   A 1 80  ? 9.612   -23.137 6.283   1.00 97.46 80  A 1 
ATOM   647  C C   . LYS   A 1 80  ? 9.769   -22.655 4.839   1.00 96.01 80  A 1 
ATOM   648  O O   . LYS   A 1 80  ? 10.835  -22.197 4.462   1.00 88.04 80  A 1 
ATOM   649  C CB  . LYS   A 1 80  ? 9.881   -24.649 6.420   1.00 96.07 80  A 1 
ATOM   650  C CG  . LYS   A 1 80  ? 9.922   -25.073 7.900   1.00 91.85 80  A 1 
ATOM   651  C CD  . LYS   A 1 80  ? 10.297  -26.548 8.111   1.00 88.79 80  A 1 
ATOM   652  C CE  . LYS   A 1 80  ? 10.293  -26.797 9.630   1.00 79.32 80  A 1 
ATOM   653  N NZ  . LYS   A 1 80  ? 10.782  -28.137 10.034  1.00 69.96 80  A 1 
ATOM   654  N N   . ASP   A 1 81  ? 8.692   -22.685 4.059   1.00 97.18 81  A 1 
ATOM   655  C CA  . ASP   A 1 81  ? 8.688   -22.195 2.674   1.00 96.66 81  A 1 
ATOM   656  C C   . ASP   A 1 81  ? 8.525   -20.668 2.663   1.00 97.36 81  A 1 
ATOM   657  O O   . ASP   A 1 81  ? 7.413   -20.140 2.540   1.00 95.20 81  A 1 
ATOM   658  C CB  . ASP   A 1 81  ? 7.588   -22.901 1.866   1.00 93.95 81  A 1 
ATOM   659  C CG  . ASP   A 1 81  ? 7.743   -24.418 1.871   1.00 85.59 81  A 1 
ATOM   660  O OD1 . ASP   A 1 81  ? 8.890   -24.888 1.712   1.00 78.10 81  A 1 
ATOM   661  O OD2 . ASP   A 1 81  ? 6.707   -25.090 2.081   1.00 77.97 81  A 1 
ATOM   662  N N   . VAL   A 1 82  ? 9.637   -19.956 2.845   1.00 98.12 82  A 1 
ATOM   663  C CA  . VAL   A 1 82  ? 9.654   -18.491 2.952   1.00 98.55 82  A 1 
ATOM   664  C C   . VAL   A 1 82  ? 9.868   -17.868 1.581   1.00 98.60 82  A 1 
ATOM   665  O O   . VAL   A 1 82  ? 10.885  -18.093 0.934   1.00 98.28 82  A 1 
ATOM   666  C CB  . VAL   A 1 82  ? 10.707  -18.002 3.963   1.00 98.49 82  A 1 
ATOM   667  C CG1 . VAL   A 1 82  ? 10.592  -16.487 4.171   1.00 97.86 82  A 1 
ATOM   668  C CG2 . VAL   A 1 82  ? 10.526  -18.666 5.334   1.00 97.83 82  A 1 
ATOM   669  N N   . VAL   A 1 83  ? 8.914   -17.038 1.156   1.00 98.64 83  A 1 
ATOM   670  C CA  . VAL   A 1 83  ? 9.070   -16.187 -0.031  1.00 98.67 83  A 1 
ATOM   671  C C   . VAL   A 1 83  ? 9.885   -14.961 0.371   1.00 98.77 83  A 1 
ATOM   672  O O   . VAL   A 1 83  ? 9.525   -14.259 1.316   1.00 98.59 83  A 1 
ATOM   673  C CB  . VAL   A 1 83  ? 7.710   -15.790 -0.631  1.00 98.41 83  A 1 
ATOM   674  C CG1 . VAL   A 1 83  ? 7.884   -14.997 -1.929  1.00 97.17 83  A 1 
ATOM   675  C CG2 . VAL   A 1 83  ? 6.858   -17.030 -0.954  1.00 97.17 83  A 1 
ATOM   676  N N   . CYS   A 1 84  ? 10.971  -14.702 -0.339  1.00 98.62 84  A 1 
ATOM   677  C CA  . CYS   A 1 84  ? 11.875  -13.576 -0.124  1.00 98.60 84  A 1 
ATOM   678  C C   . CYS   A 1 84  ? 11.881  -12.642 -1.337  1.00 98.54 84  A 1 
ATOM   679  O O   . CYS   A 1 84  ? 11.478  -13.033 -2.432  1.00 98.04 84  A 1 
ATOM   680  C CB  . CYS   A 1 84  ? 13.283  -14.102 0.198   1.00 98.41 84  A 1 
ATOM   681  S SG  . CYS   A 1 84  ? 13.262  -15.080 1.738   1.00 97.71 84  A 1 
ATOM   682  N N   . ALA   A 1 85  ? 12.354  -11.414 -1.135  1.00 98.43 85  A 1 
ATOM   683  C CA  . ALA   A 1 85  ? 12.636  -10.448 -2.190  1.00 98.38 85  A 1 
ATOM   684  C C   . ALA   A 1 85  ? 14.150  -10.256 -2.352  1.00 98.46 85  A 1 
ATOM   685  O O   . ALA   A 1 85  ? 14.917  -10.425 -1.402  1.00 98.14 85  A 1 
ATOM   686  C CB  . ALA   A 1 85  ? 11.928  -9.129  -1.861  1.00 97.94 85  A 1 
ATOM   687  N N   . HIS   A 1 86  ? 14.568  -9.853  -3.546  1.00 98.00 86  A 1 
ATOM   688  C CA  . HIS   A 1 86  ? 15.928  -9.381  -3.802  1.00 97.49 86  A 1 
ATOM   689  C C   . HIS   A 1 86  ? 16.004  -7.853  -3.583  1.00 97.22 86  A 1 
ATOM   690  O O   . HIS   A 1 86  ? 15.037  -7.150  -3.888  1.00 96.78 86  A 1 
ATOM   691  C CB  . HIS   A 1 86  ? 16.328  -9.793  -5.225  1.00 96.89 86  A 1 
ATOM   692  C CG  . HIS   A 1 86  ? 17.792  -9.608  -5.496  1.00 94.87 86  A 1 
ATOM   693  N ND1 . HIS   A 1 86  ? 18.378  -8.531  -6.128  1.00 87.18 86  A 1 
ATOM   694  C CD2 . HIS   A 1 86  ? 18.813  -10.454 -5.133  1.00 87.19 86  A 1 
ATOM   695  C CE1 . HIS   A 1 86  ? 19.709  -8.726  -6.141  1.00 88.62 86  A 1 
ATOM   696  N NE2 . HIS   A 1 86  ? 20.012  -9.884  -5.544  1.00 89.23 86  A 1 
ATOM   697  N N   . PRO   A 1 87  ? 17.112  -7.288  -3.074  1.00 97.20 87  A 1 
ATOM   698  C CA  . PRO   A 1 87  ? 17.216  -5.842  -2.840  1.00 96.57 87  A 1 
ATOM   699  C C   . PRO   A 1 87  ? 17.068  -4.987  -4.105  1.00 95.61 87  A 1 
ATOM   700  O O   . PRO   A 1 87  ? 16.670  -3.828  -4.010  1.00 94.23 87  A 1 
ATOM   701  C CB  . PRO   A 1 87  ? 18.589  -5.643  -2.188  1.00 96.12 87  A 1 
ATOM   702  C CG  . PRO   A 1 87  ? 19.391  -6.873  -2.620  1.00 95.13 87  A 1 
ATOM   703  C CD  . PRO   A 1 87  ? 18.333  -7.962  -2.647  1.00 96.83 87  A 1 
ATOM   704  N N   . LEU   A 1 88  ? 17.362  -5.548  -5.275  1.00 95.33 88  A 1 
ATOM   705  C CA  . LEU   A 1 88  ? 17.259  -4.878  -6.576  1.00 93.98 88  A 1 
ATOM   706  C C   . LEU   A 1 88  ? 15.908  -5.092  -7.278  1.00 93.20 88  A 1 
ATOM   707  O O   . LEU   A 1 88  ? 15.704  -4.528  -8.352  1.00 91.53 88  A 1 
ATOM   708  C CB  . LEU   A 1 88  ? 18.425  -5.311  -7.486  1.00 92.61 88  A 1 
ATOM   709  C CG  . LEU   A 1 88  ? 19.834  -5.029  -6.935  1.00 89.55 88  A 1 
ATOM   710  C CD1 . LEU   A 1 88  ? 20.877  -5.494  -7.950  1.00 85.23 88  A 1 
ATOM   711  C CD2 . LEU   A 1 88  ? 20.067  -3.544  -6.650  1.00 84.22 88  A 1 
ATOM   712  N N   . ASP   A 1 89  ? 14.982  -5.875  -6.699  1.00 94.45 89  A 1 
ATOM   713  C CA  . ASP   A 1 89  ? 13.633  -6.012  -7.251  1.00 94.38 89  A 1 
ATOM   714  C C   . ASP   A 1 89  ? 12.936  -4.647  -7.265  1.00 94.01 89  A 1 
ATOM   715  O O   . ASP   A 1 89  ? 13.052  -3.860  -6.320  1.00 93.21 89  A 1 
ATOM   716  C CB  . ASP   A 1 89  ? 12.785  -7.011  -6.448  1.00 94.86 89  A 1 
ATOM   717  C CG  . ASP   A 1 89  ? 13.244  -8.470  -6.536  1.00 94.85 89  A 1 
ATOM   718  O OD1 . ASP   A 1 89  ? 13.871  -8.848  -7.544  1.00 92.26 89  A 1 
ATOM   719  O OD2 . ASP   A 1 89  ? 12.937  -9.223  -5.578  1.00 92.30 89  A 1 
ATOM   720  N N   . PHE   A 1 90  ? 12.161  -4.362  -8.317  1.00 91.31 90  A 1 
ATOM   721  C CA  . PHE   A 1 90  ? 11.324  -3.174  -8.332  1.00 90.78 90  A 1 
ATOM   722  C C   . PHE   A 1 90  ? 10.191  -3.306  -7.317  1.00 92.18 90  A 1 
ATOM   723  O O   . PHE   A 1 90  ? 9.455   -4.291  -7.286  1.00 91.78 90  A 1 
ATOM   724  C CB  . PHE   A 1 90  ? 10.790  -2.900  -9.737  1.00 88.07 90  A 1 
ATOM   725  C CG  . PHE   A 1 90  ? 11.841  -2.387  -10.692 1.00 85.18 90  A 1 
ATOM   726  C CD1 . PHE   A 1 90  ? 12.343  -1.079  -10.546 1.00 79.07 90  A 1 
ATOM   727  C CD2 . PHE   A 1 90  ? 12.322  -3.203  -11.731 1.00 76.81 90  A 1 
ATOM   728  C CE1 . PHE   A 1 90  ? 13.314  -0.592  -11.435 1.00 74.91 90  A 1 
ATOM   729  C CE2 . PHE   A 1 90  ? 13.293  -2.720  -12.623 1.00 73.50 90  A 1 
ATOM   730  C CZ  . PHE   A 1 90  ? 13.789  -1.410  -12.475 1.00 75.37 90  A 1 
ATOM   731  N N   . VAL   A 1 91  ? 10.007  -2.263  -6.503  1.00 92.32 91  A 1 
ATOM   732  C CA  . VAL   A 1 91  ? 8.913   -2.180  -5.522  1.00 93.33 91  A 1 
ATOM   733  C C   . VAL   A 1 91  ? 7.557   -2.326  -6.202  1.00 93.78 91  A 1 
ATOM   734  O O   . VAL   A 1 91  ? 6.657   -2.978  -5.678  1.00 93.22 91  A 1 
ATOM   735  C CB  . VAL   A 1 91  ? 8.982   -0.835  -4.785  1.00 92.78 91  A 1 
ATOM   736  C CG1 . VAL   A 1 91  ? 7.783   -0.609  -3.860  1.00 89.68 91  A 1 
ATOM   737  C CG2 . VAL   A 1 91  ? 10.258  -0.752  -3.940  1.00 90.33 91  A 1 
ATOM   738  N N   . GLU   A 1 92  ? 7.437   -1.738  -7.372  1.00 88.65 92  A 1 
ATOM   739  C CA  . GLU   A 1 92  ? 6.279   -1.781  -8.250  1.00 87.10 92  A 1 
ATOM   740  C C   . GLU   A 1 92  ? 5.891   -3.219  -8.636  1.00 87.71 92  A 1 
ATOM   741  O O   . GLU   A 1 92  ? 4.716   -3.578  -8.618  1.00 86.68 92  A 1 
ATOM   742  C CB  . GLU   A 1 92  ? 6.612   -0.943  -9.497  1.00 84.13 92  A 1 
ATOM   743  C CG  . GLU   A 1 92  ? 6.852   0.559   -9.232  1.00 79.20 92  A 1 
ATOM   744  C CD  . GLU   A 1 92  ? 8.293   1.003   -8.929  1.00 76.37 92  A 1 
ATOM   745  O OE1 . GLU   A 1 92  ? 8.620   2.169   -9.259  1.00 70.45 92  A 1 
ATOM   746  O OE2 . GLU   A 1 92  ? 9.067   0.226   -8.343  1.00 71.85 92  A 1 
ATOM   747  N N   . GLU   A 1 93  ? 6.881   -4.068  -8.924  1.00 90.36 93  A 1 
ATOM   748  C CA  . GLU   A 1 93  ? 6.684   -5.464  -9.325  1.00 89.95 93  A 1 
ATOM   749  C C   . GLU   A 1 93  ? 6.509   -6.384  -8.111  1.00 91.78 93  A 1 
ATOM   750  O O   . GLU   A 1 93  ? 5.572   -7.183  -8.060  1.00 90.92 93  A 1 
ATOM   751  C CB  . GLU   A 1 93  ? 7.851   -5.907  -10.222 1.00 87.17 93  A 1 
ATOM   752  C CG  . GLU   A 1 93  ? 7.831   -5.149  -11.558 1.00 80.40 93  A 1 
ATOM   753  C CD  . GLU   A 1 93  ? 8.995   -5.459  -12.509 1.00 75.87 93  A 1 
ATOM   754  O OE1 . GLU   A 1 93  ? 8.960   -4.883  -13.626 1.00 68.09 93  A 1 
ATOM   755  O OE2 . GLU   A 1 93  ? 9.897   -6.239  -12.137 1.00 68.26 93  A 1 
ATOM   756  N N   . ILE   A 1 94  ? 7.331   -6.220  -7.067  1.00 94.81 94  A 1 
ATOM   757  C CA  . ILE   A 1 94  ? 7.267   -7.057  -5.861  1.00 95.63 94  A 1 
ATOM   758  C C   . ILE   A 1 94  ? 5.975   -6.844  -5.061  1.00 96.47 94  A 1 
ATOM   759  O O   . ILE   A 1 94  ? 5.556   -7.716  -4.301  1.00 96.07 94  A 1 
ATOM   760  C CB  . ILE   A 1 94  ? 8.541   -6.851  -5.009  1.00 94.33 94  A 1 
ATOM   761  C CG1 . ILE   A 1 94  ? 8.951   -8.122  -4.250  1.00 83.85 94  A 1 
ATOM   762  C CG2 . ILE   A 1 94  ? 8.395   -5.692  -4.006  1.00 85.21 94  A 1 
ATOM   763  C CD1 . ILE   A 1 94  ? 9.474   -9.227  -5.146  1.00 78.99 94  A 1 
ATOM   764  N N   . SER   A 1 95  ? 5.300   -5.704  -5.251  1.00 96.36 95  A 1 
ATOM   765  C CA  . SER   A 1 95  ? 4.018   -5.418  -4.601  1.00 96.25 95  A 1 
ATOM   766  C C   . SER   A 1 95  ? 2.929   -6.443  -4.935  1.00 96.69 95  A 1 
ATOM   767  O O   . SER   A 1 95  ? 2.094   -6.739  -4.081  1.00 96.25 95  A 1 
ATOM   768  C CB  . SER   A 1 95  ? 3.538   -4.016  -4.977  1.00 95.28 95  A 1 
ATOM   769  O OG  . SER   A 1 95  ? 4.378   -3.056  -4.379  1.00 89.08 95  A 1 
ATOM   770  N N   . ALA   A 1 96  ? 2.954   -7.026  -6.137  1.00 95.83 96  A 1 
ATOM   771  C CA  . ALA   A 1 96  ? 2.012   -8.069  -6.541  1.00 95.51 96  A 1 
ATOM   772  C C   . ALA   A 1 96  ? 2.191   -9.355  -5.715  1.00 96.12 96  A 1 
ATOM   773  O O   . ALA   A 1 96  ? 1.206   -9.932  -5.249  1.00 95.58 96  A 1 
ATOM   774  C CB  . ALA   A 1 96  ? 2.169   -8.314  -8.047  1.00 94.10 96  A 1 
ATOM   775  N N   . VAL   A 1 97  ? 3.432   -9.735  -5.411  1.00 96.76 97  A 1 
ATOM   776  C CA  . VAL   A 1 97  ? 3.777   -10.949 -4.645  1.00 97.19 97  A 1 
ATOM   777  C C   . VAL   A 1 97  ? 3.042   -11.009 -3.302  1.00 97.51 97  A 1 
ATOM   778  O O   . VAL   A 1 97  ? 2.595   -12.071 -2.869  1.00 97.10 97  A 1 
ATOM   779  C CB  . VAL   A 1 97  ? 5.302   -11.025 -4.428  1.00 97.06 97  A 1 
ATOM   780  C CG1 . VAL   A 1 97  ? 5.724   -12.263 -3.636  1.00 95.63 97  A 1 
ATOM   781  C CG2 . VAL   A 1 97  ? 6.058   -11.052 -5.765  1.00 95.76 97  A 1 
ATOM   782  N N   . PHE   A 1 98  ? 2.839   -9.858  -2.644  1.00 97.31 98  A 1 
ATOM   783  C CA  . PHE   A 1 98  ? 2.152   -9.804  -1.349  1.00 97.58 98  A 1 
ATOM   784  C C   . PHE   A 1 98  ? 0.700   -10.290 -1.414  1.00 97.37 98  A 1 
ATOM   785  O O   . PHE   A 1 98  ? 0.241   -10.963 -0.491  1.00 96.49 98  A 1 
ATOM   786  C CB  . PHE   A 1 98  ? 2.173   -8.373  -0.809  1.00 97.70 98  A 1 
ATOM   787  C CG  . PHE   A 1 98  ? 3.501   -7.925  -0.254  1.00 97.95 98  A 1 
ATOM   788  C CD1 . PHE   A 1 98  ? 3.717   -7.916  1.138   1.00 97.01 98  A 1 
ATOM   789  C CD2 . PHE   A 1 98  ? 4.523   -7.492  -1.108  1.00 96.78 98  A 1 
ATOM   790  C CE1 . PHE   A 1 98  ? 4.939   -7.473  1.661   1.00 96.44 98  A 1 
ATOM   791  C CE2 . PHE   A 1 98  ? 5.750   -7.056  -0.589  1.00 96.41 98  A 1 
ATOM   792  C CZ  . PHE   A 1 98  ? 5.959   -7.041  0.796   1.00 97.33 98  A 1 
ATOM   793  N N   . TYR   A 1 99  ? -0.059  -9.898  -2.454  1.00 96.61 99  A 1 
ATOM   794  C CA  . TYR   A 1 99  ? -1.464  -10.285 -2.563  1.00 95.92 99  A 1 
ATOM   795  C C   . TYR   A 1 99  ? -1.652  -11.614 -3.294  1.00 95.64 99  A 1 
ATOM   796  O O   . TYR   A 1 99  ? -2.604  -12.324 -2.981  1.00 94.26 99  A 1 
ATOM   797  C CB  . TYR   A 1 99  ? -2.313  -9.157  -3.162  1.00 95.08 99  A 1 
ATOM   798  C CG  . TYR   A 1 99  ? -1.979  -8.733  -4.575  1.00 95.42 99  A 1 
ATOM   799  C CD1 . TYR   A 1 99  ? -1.361  -7.493  -4.804  1.00 92.65 99  A 1 
ATOM   800  C CD2 . TYR   A 1 99  ? -2.320  -9.553  -5.671  1.00 92.60 99  A 1 
ATOM   801  C CE1 . TYR   A 1 99  ? -1.070  -7.077  -6.109  1.00 91.25 99  A 1 
ATOM   802  C CE2 . TYR   A 1 99  ? -2.020  -9.152  -6.982  1.00 91.04 99  A 1 
ATOM   803  C CZ  . TYR   A 1 99  ? -1.394  -7.909  -7.197  1.00 92.48 99  A 1 
ATOM   804  O OH  . TYR   A 1 99  ? -1.091  -7.518  -8.475  1.00 90.43 99  A 1 
ATOM   805  N N   . GLU   A 1 100 ? -0.746  -11.983 -4.188  1.00 96.39 100 A 1 
ATOM   806  C CA  . GLU   A 1 100 ? -0.754  -13.277 -4.870  1.00 95.79 100 A 1 
ATOM   807  C C   . GLU   A 1 100 ? -0.500  -14.431 -3.893  1.00 95.82 100 A 1 
ATOM   808  O O   . GLU   A 1 100 ? -1.250  -15.401 -3.872  1.00 94.50 100 A 1 
ATOM   809  C CB  . GLU   A 1 100 ? 0.300   -13.276 -5.983  1.00 94.86 100 A 1 
ATOM   810  C CG  . GLU   A 1 100 ? -0.117  -12.365 -7.143  1.00 91.32 100 A 1 
ATOM   811  C CD  . GLU   A 1 100 ? 0.953   -12.222 -8.230  1.00 87.95 100 A 1 
ATOM   812  O OE1 . GLU   A 1 100 ? 0.620   -11.591 -9.257  1.00 80.94 100 A 1 
ATOM   813  O OE2 . GLU   A 1 100 ? 2.083   -12.722 -8.026  1.00 81.71 100 A 1 
ATOM   814  N N   . HIS   A 1 101 ? 0.489   -14.294 -3.013  1.00 96.86 101 A 1 
ATOM   815  C CA  . HIS   A 1 101 ? 0.801   -15.300 -1.995  1.00 97.03 101 A 1 
ATOM   816  C C   . HIS   A 1 101 ? -0.006  -15.141 -0.699  1.00 96.95 101 A 1 
ATOM   817  O O   . HIS   A 1 101 ? 0.093   -15.965 0.215   1.00 95.59 101 A 1 
ATOM   818  C CB  . HIS   A 1 101 ? 2.307   -15.292 -1.723  1.00 97.11 101 A 1 
ATOM   819  C CG  . HIS   A 1 101 ? 3.130   -15.691 -2.915  1.00 96.74 101 A 1 
ATOM   820  N ND1 . HIS   A 1 101 ? 3.460   -14.898 -3.991  1.00 82.92 101 A 1 
ATOM   821  C CD2 . HIS   A 1 101 ? 3.674   -16.930 -3.159  1.00 83.55 101 A 1 
ATOM   822  C CE1 . HIS   A 1 101 ? 4.172   -15.634 -4.855  1.00 87.45 101 A 1 
ATOM   823  N NE2 . HIS   A 1 101 ? 4.331   -16.877 -4.377  1.00 89.61 101 A 1 
ATOM   824  N N   . GLY   A 1 102 ? -0.806  -14.074 -0.569  1.00 96.33 102 A 1 
ATOM   825  C CA  . GLY   A 1 102 ? -1.593  -13.807 0.641   1.00 95.99 102 A 1 
ATOM   826  C C   . GLY   A 1 102 ? -0.753  -13.491 1.884   1.00 96.57 102 A 1 
ATOM   827  O O   . GLY   A 1 102 ? -1.266  -13.580 3.006   1.00 95.17 102 A 1 
ATOM   828  N N   . ILE   A 1 103 ? 0.509   -13.088 1.704   1.00 97.71 103 A 1 
ATOM   829  C CA  . ILE   A 1 103 ? 1.468   -12.766 2.770   1.00 98.00 103 A 1 
ATOM   830  C C   . ILE   A 1 103 ? 1.500   -11.260 3.082   1.00 98.14 103 A 1 
ATOM   831  O O   . ILE   A 1 103 ? 0.966   -10.429 2.341   1.00 97.88 103 A 1 
ATOM   832  C CB  . ILE   A 1 103 ? 2.868   -13.357 2.449   1.00 97.81 103 A 1 
ATOM   833  C CG1 . ILE   A 1 103 ? 3.452   -12.778 1.144   1.00 96.32 103 A 1 
ATOM   834  C CG2 . ILE   A 1 103 ? 2.785   -14.891 2.430   1.00 94.58 103 A 1 
ATOM   835  C CD1 . ILE   A 1 103 ? 4.858   -13.302 0.793   1.00 95.26 103 A 1 
ATOM   836  N N   . GLY   A 1 104 ? 2.110   -10.894 4.208   1.00 97.68 104 A 1 
ATOM   837  C CA  . GLY   A 1 104 ? 2.226   -9.501  4.661   1.00 97.71 104 A 1 
ATOM   838  C C   . GLY   A 1 104 ? 3.659   -8.998  4.823   1.00 98.19 104 A 1 
ATOM   839  O O   . GLY   A 1 104 ? 3.841   -7.858  5.246   1.00 97.61 104 A 1 
ATOM   840  N N   . CYS   A 1 105 ? 4.646   -9.844  4.526   1.00 98.39 105 A 1 
ATOM   841  C CA  . CYS   A 1 105 ? 6.064   -9.581  4.725   1.00 98.50 105 A 1 
ATOM   842  C C   . CYS   A 1 105 ? 6.899   -10.350 3.704   1.00 98.72 105 A 1 
ATOM   843  O O   . CYS   A 1 105 ? 6.596   -11.509 3.420   1.00 98.43 105 A 1 
ATOM   844  C CB  . CYS   A 1 105 ? 6.399   -10.010 6.159   1.00 97.15 105 A 1 
ATOM   845  S SG  . CYS   A 1 105 ? 8.173   -9.984  6.460   1.00 93.69 105 A 1 
ATOM   846  N N   . LEU   A 1 106 ? 7.954   -9.715  3.211   1.00 98.82 106 A 1 
ATOM   847  C CA  . LEU   A 1 106 ? 9.030   -10.342 2.449   1.00 98.84 106 A 1 
ATOM   848  C C   . LEU   A 1 106 ? 10.365  -10.030 3.139   1.00 98.88 106 A 1 
ATOM   849  O O   . LEU   A 1 106 ? 10.739  -8.855  3.210   1.00 98.74 106 A 1 
ATOM   850  C CB  . LEU   A 1 106 ? 9.032   -9.831  1.000   1.00 98.67 106 A 1 
ATOM   851  C CG  . LEU   A 1 106 ? 7.803   -10.237 0.164   1.00 98.02 106 A 1 
ATOM   852  C CD1 . LEU   A 1 106 ? 7.832   -9.529  -1.184  1.00 97.11 106 A 1 
ATOM   853  C CD2 . LEU   A 1 106 ? 7.761   -11.746 -0.096  1.00 96.93 106 A 1 
ATOM   854  N N   . PRO   A 1 107 ? 11.089  -11.030 3.663   1.00 98.93 107 A 1 
ATOM   855  C CA  . PRO   A 1 107 ? 12.499  -10.851 3.981   1.00 98.92 107 A 1 
ATOM   856  C C   . PRO   A 1 107 ? 13.261  -10.474 2.706   1.00 98.91 107 A 1 
ATOM   857  O O   . PRO   A 1 107 ? 13.003  -11.040 1.640   1.00 98.76 107 A 1 
ATOM   858  C CB  . PRO   A 1 107 ? 12.989  -12.185 4.548   1.00 98.80 107 A 1 
ATOM   859  C CG  . PRO   A 1 107 ? 11.711  -12.944 4.892   1.00 97.57 107 A 1 
ATOM   860  C CD  . PRO   A 1 107 ? 10.691  -12.402 3.898   1.00 98.78 107 A 1 
ATOM   861  N N   . VAL   A 1 108 ? 14.192  -9.543  2.816   1.00 98.79 108 A 1 
ATOM   862  C CA  . VAL   A 1 108 ? 15.075  -9.158  1.713   1.00 98.76 108 A 1 
ATOM   863  C C   . VAL   A 1 108 ? 16.397  -9.889  1.880   1.00 98.73 108 A 1 
ATOM   864  O O   . VAL   A 1 108 ? 17.063  -9.747  2.905   1.00 98.51 108 A 1 
ATOM   865  C CB  . VAL   A 1 108 ? 15.269  -7.639  1.617   1.00 98.61 108 A 1 
ATOM   866  C CG1 . VAL   A 1 108 ? 16.030  -7.286  0.338   1.00 98.09 108 A 1 
ATOM   867  C CG2 . VAL   A 1 108 ? 13.925  -6.897  1.602   1.00 98.12 108 A 1 
ATOM   868  N N   . VAL   A 1 109 ? 16.750  -10.685 0.889   1.00 98.68 109 A 1 
ATOM   869  C CA  . VAL   A 1 109 ? 17.907  -11.585 0.926   1.00 98.55 109 A 1 
ATOM   870  C C   . VAL   A 1 109 ? 18.837  -11.264 -0.234  1.00 98.25 109 A 1 
ATOM   871  O O   . VAL   A 1 109 ? 18.409  -11.170 -1.383  1.00 97.38 109 A 1 
ATOM   872  C CB  . VAL   A 1 109 ? 17.451  -13.059 0.906   1.00 98.27 109 A 1 
ATOM   873  C CG1 . VAL   A 1 109 ? 18.638  -14.024 0.904   1.00 96.77 109 A 1 
ATOM   874  C CG2 . VAL   A 1 109 ? 16.602  -13.385 2.147   1.00 97.06 109 A 1 
ATOM   875  N N   . HIS   A 1 110 ? 20.131  -11.127 0.075   1.00 98.31 110 A 1 
ATOM   876  C CA  . HIS   A 1 110 ? 21.194  -10.936 -0.907  1.00 97.92 110 A 1 
ATOM   877  C C   . HIS   A 1 110 ? 22.352  -11.883 -0.592  1.00 97.73 110 A 1 
ATOM   878  O O   . HIS   A 1 110 ? 22.778  -11.974 0.559   1.00 95.67 110 A 1 
ATOM   879  C CB  . HIS   A 1 110 ? 21.636  -9.474  -0.904  1.00 96.90 110 A 1 
ATOM   880  C CG  . HIS   A 1 110 ? 22.559  -9.150  -2.044  1.00 95.28 110 A 1 
ATOM   881  N ND1 . HIS   A 1 110 ? 22.237  -9.175  -3.387  1.00 84.23 110 A 1 
ATOM   882  C CD2 . HIS   A 1 110 ? 23.864  -8.745  -1.954  1.00 84.44 110 A 1 
ATOM   883  C CE1 . HIS   A 1 110 ? 23.325  -8.786  -4.079  1.00 86.38 110 A 1 
ATOM   884  N NE2 . HIS   A 1 110 ? 24.328  -8.516  -3.244  1.00 88.29 110 A 1 
ATOM   885  N N   . HIS   A 1 111 ? 22.828  -12.617 -1.592  1.00 96.85 111 A 1 
ATOM   886  C CA  . HIS   A 1 111 ? 23.804  -13.696 -1.404  1.00 96.93 111 A 1 
ATOM   887  C C   . HIS   A 1 111 ? 23.442  -14.643 -0.241  1.00 97.13 111 A 1 
ATOM   888  O O   . HIS   A 1 111 ? 24.246  -14.898 0.651   1.00 94.63 111 A 1 
ATOM   889  C CB  . HIS   A 1 111 ? 25.222  -13.115 -1.286  1.00 95.92 111 A 1 
ATOM   890  C CG  . HIS   A 1 111 ? 25.687  -12.396 -2.520  1.00 93.09 111 A 1 
ATOM   891  N ND1 . HIS   A 1 111 ? 25.703  -12.911 -3.803  1.00 80.24 111 A 1 
ATOM   892  C CD2 . HIS   A 1 111 ? 26.194  -11.127 -2.591  1.00 80.20 111 A 1 
ATOM   893  C CE1 . HIS   A 1 111 ? 26.205  -11.968 -4.617  1.00 82.15 111 A 1 
ATOM   894  N NE2 . HIS   A 1 111 ? 26.524  -10.880 -3.917  1.00 83.53 111 A 1 
ATOM   895  N N   . GLN   A 1 112 ? 22.194  -15.128 -0.234  1.00 96.96 112 A 1 
ATOM   896  C CA  . GLN   A 1 112 ? 21.605  -15.997 0.797   1.00 97.02 112 A 1 
ATOM   897  C C   . GLN   A 1 112 ? 21.438  -15.354 2.191   1.00 97.61 112 A 1 
ATOM   898  O O   . GLN   A 1 112 ? 20.766  -15.937 3.040   1.00 95.91 112 A 1 
ATOM   899  C CB  . GLN   A 1 112 ? 22.362  -17.340 0.878   1.00 95.43 112 A 1 
ATOM   900  C CG  . GLN   A 1 112 ? 22.407  -18.112 -0.454  1.00 90.07 112 A 1 
ATOM   901  C CD  . GLN   A 1 112 ? 21.038  -18.640 -0.878  1.00 82.44 112 A 1 
ATOM   902  O OE1 . GLN   A 1 112 ? 20.109  -18.761 -0.089  1.00 72.72 112 A 1 
ATOM   903  N NE2 . GLN   A 1 112 ? 20.860  -18.985 -2.130  1.00 70.00 112 A 1 
ATOM   904  N N   . LYS   A 1 113 ? 21.961  -14.154 2.445   1.00 98.14 113 A 1 
ATOM   905  C CA  . LYS   A 1 113 ? 21.904  -13.497 3.755   1.00 98.36 113 A 1 
ATOM   906  C C   . LYS   A 1 113 ? 20.735  -12.526 3.855   1.00 98.63 113 A 1 
ATOM   907  O O   . LYS   A 1 113 ? 20.496  -11.726 2.952   1.00 98.25 113 A 1 
ATOM   908  C CB  . LYS   A 1 113 ? 23.237  -12.811 4.082   1.00 97.64 113 A 1 
ATOM   909  C CG  . LYS   A 1 113 ? 24.359  -13.852 4.231   1.00 92.78 113 A 1 
ATOM   910  C CD  . LYS   A 1 113 ? 25.670  -13.240 4.725   1.00 89.17 113 A 1 
ATOM   911  C CE  . LYS   A 1 113 ? 26.670  -14.394 4.873   1.00 81.00 113 A 1 
ATOM   912  N NZ  . LYS   A 1 113 ? 27.924  -14.001 5.559   1.00 71.46 113 A 1 
ATOM   913  N N   . LEU   A 1 114 ? 20.038  -12.547 4.997   1.00 98.53 114 A 1 
ATOM   914  C CA  . LEU   A 1 114 ? 19.032  -11.552 5.347   1.00 98.73 114 A 1 
ATOM   915  C C   . LEU   A 1 114 ? 19.703  -10.187 5.547   1.00 98.73 114 A 1 
ATOM   916  O O   . LEU   A 1 114 ? 20.532  -10.025 6.443   1.00 98.43 114 A 1 
ATOM   917  C CB  . LEU   A 1 114 ? 18.300  -12.018 6.613   1.00 98.70 114 A 1 
ATOM   918  C CG  . LEU   A 1 114 ? 17.182  -11.061 7.071   1.00 98.33 114 A 1 
ATOM   919  C CD1 . LEU   A 1 114 ? 15.996  -11.074 6.113   1.00 98.02 114 A 1 
ATOM   920  C CD2 . LEU   A 1 114 ? 16.686  -11.483 8.451   1.00 97.86 114 A 1 
ATOM   921  N N   . ILE   A 1 115 ? 19.298  -9.205  4.753   1.00 98.69 115 A 1 
ATOM   922  C CA  . ILE   A 1 115 ? 19.802  -7.822  4.824   1.00 98.54 115 A 1 
ATOM   923  C C   . ILE   A 1 115 ? 18.713  -6.786  5.118   1.00 98.57 115 A 1 
ATOM   924  O O   . ILE   A 1 115 ? 19.023  -5.649  5.471   1.00 98.11 115 A 1 
ATOM   925  C CB  . ILE   A 1 115 ? 20.577  -7.446  3.545   1.00 98.14 115 A 1 
ATOM   926  C CG1 . ILE   A 1 115 ? 19.681  -7.478  2.283   1.00 95.80 115 A 1 
ATOM   927  C CG2 . ILE   A 1 115 ? 21.819  -8.349  3.380   1.00 94.90 115 A 1 
ATOM   928  C CD1 . ILE   A 1 115 ? 20.290  -6.703  1.111   1.00 93.65 115 A 1 
ATOM   929  N N   . GLY   A 1 116 ? 17.441  -7.159  4.988   1.00 98.72 116 A 1 
ATOM   930  C CA  . GLY   A 1 116 ? 16.323  -6.260  5.225   1.00 98.74 116 A 1 
ATOM   931  C C   . GLY   A 1 116 ? 14.988  -6.984  5.329   1.00 98.85 116 A 1 
ATOM   932  O O   . GLY   A 1 116 ? 14.897  -8.207  5.222   1.00 98.73 116 A 1 
ATOM   933  N N   . ILE   A 1 117 ? 13.930  -6.199  5.562   1.00 98.91 117 A 1 
ATOM   934  C CA  . ILE   A 1 117 ? 12.552  -6.689  5.568   1.00 98.90 117 A 1 
ATOM   935  C C   . ILE   A 1 117 ? 11.630  -5.634  4.963   1.00 98.86 117 A 1 
ATOM   936  O O   . ILE   A 1 117 ? 11.761  -4.439  5.236   1.00 98.66 117 A 1 
ATOM   937  C CB  . ILE   A 1 117 ? 12.138  -7.128  6.991   1.00 98.78 117 A 1 
ATOM   938  C CG1 . ILE   A 1 117 ? 10.834  -7.951  6.963   1.00 97.89 117 A 1 
ATOM   939  C CG2 . ILE   A 1 117 ? 12.021  -5.940  7.963   1.00 98.07 117 A 1 
ATOM   940  C CD1 . ILE   A 1 117 ? 10.547  -8.648  8.305   1.00 96.29 117 A 1 
ATOM   941  N N   . LEU   A 1 118 ? 10.680  -6.087  4.144   1.00 98.81 118 A 1 
ATOM   942  C CA  . LEU   A 1 118 ? 9.657   -5.260  3.521   1.00 98.74 118 A 1 
ATOM   943  C C   . LEU   A 1 118 ? 8.280   -5.786  3.923   1.00 98.75 118 A 1 
ATOM   944  O O   . LEU   A 1 118 ? 8.006   -6.979  3.816   1.00 98.25 118 A 1 
ATOM   945  C CB  . LEU   A 1 118 ? 9.879   -5.274  1.998   1.00 98.25 118 A 1 
ATOM   946  C CG  . LEU   A 1 118 ? 8.970   -4.296  1.237   1.00 95.70 118 A 1 
ATOM   947  C CD1 . LEU   A 1 118 ? 9.350   -2.842  1.518   1.00 91.40 118 A 1 
ATOM   948  C CD2 . LEU   A 1 118 ? 9.097   -4.537  -0.263  1.00 91.71 118 A 1 
ATOM   949  N N   . THR   A 1 119 ? 7.394   -4.895  4.369   1.00 98.59 119 A 1 
ATOM   950  C CA  . THR   A 1 119 ? 6.028   -5.266  4.768   1.00 98.35 119 A 1 
ATOM   951  C C   . THR   A 1 119 ? 4.983   -4.475  3.984   1.00 98.10 119 A 1 
ATOM   952  O O   . THR   A 1 119 ? 5.266   -3.420  3.405   1.00 97.53 119 A 1 
ATOM   953  C CB  . THR   A 1 119 ? 5.797   -5.101  6.280   1.00 97.84 119 A 1 
ATOM   954  O OG1 . THR   A 1 119 ? 5.729   -3.742  6.636   1.00 94.79 119 A 1 
ATOM   955  C CG2 . THR   A 1 119 ? 6.862   -5.777  7.141   1.00 94.63 119 A 1 
ATOM   956  N N   . LYS   A 1 120 ? 3.727   -4.927  4.030   1.00 97.85 120 A 1 
ATOM   957  C CA  . LYS   A 1 120 ? 2.596   -4.163  3.475   1.00 97.57 120 A 1 
ATOM   958  C C   . LYS   A 1 120 ? 2.508   -2.741  4.038   1.00 97.25 120 A 1 
ATOM   959  O O   . LYS   A 1 120 ? 2.008   -1.862  3.354   1.00 96.41 120 A 1 
ATOM   960  C CB  . LYS   A 1 120 ? 1.266   -4.896  3.729   1.00 97.01 120 A 1 
ATOM   961  C CG  . LYS   A 1 120 ? 1.103   -6.145  2.852   1.00 94.98 120 A 1 
ATOM   962  C CD  . LYS   A 1 120 ? -0.297  -6.762  2.964   1.00 92.90 120 A 1 
ATOM   963  C CE  . LYS   A 1 120 ? -0.367  -7.961  2.005   1.00 87.47 120 A 1 
ATOM   964  N NZ  . LYS   A 1 120 ? -1.730  -8.521  1.828   1.00 82.59 120 A 1 
ATOM   965  N N   . THR   A 1 121 ? 2.974   -2.514  5.266   1.00 97.36 121 A 1 
ATOM   966  C CA  . THR   A 1 121 ? 2.995   -1.177  5.875   1.00 96.96 121 A 1 
ATOM   967  C C   . THR   A 1 121 ? 4.011   -0.268  5.186   1.00 96.80 121 A 1 
ATOM   968  O O   . THR   A 1 121 ? 3.697   0.891   4.942   1.00 96.12 121 A 1 
ATOM   969  C CB  . THR   A 1 121 ? 3.267   -1.262  7.382   1.00 96.49 121 A 1 
ATOM   970  O OG1 . THR   A 1 121 ? 2.223   -1.996  8.000   1.00 93.42 121 A 1 
ATOM   971  C CG2 . THR   A 1 121 ? 3.304   0.107   8.066   1.00 93.03 121 A 1 
ATOM   972  N N   . ASP   A 1 122 ? 5.177   -0.786  4.809   1.00 97.01 122 A 1 
ATOM   973  C CA  . ASP   A 1 122 ? 6.202   -0.027  4.083   1.00 97.00 122 A 1 
ATOM   974  C C   . ASP   A 1 122 ? 5.716   0.343   2.677   1.00 96.84 122 A 1 
ATOM   975  O O   . ASP   A 1 122 ? 5.859   1.489   2.253   1.00 96.40 122 A 1 
ATOM   976  C CB  . ASP   A 1 122 ? 7.512   -0.827  4.027   1.00 97.30 122 A 1 
ATOM   977  C CG  . ASP   A 1 122 ? 7.942   -1.283  5.422   1.00 97.19 122 A 1 
ATOM   978  O OD1 . ASP   A 1 122 ? 8.086   -0.417  6.315   1.00 95.77 122 A 1 
ATOM   979  O OD2 . ASP   A 1 122 ? 8.015   -2.518  5.622   1.00 95.59 122 A 1 
ATOM   980  N N   . LEU   A 1 123 ? 5.025   -0.581  1.997   1.00 96.83 123 A 1 
ATOM   981  C CA  . LEU   A 1 123 ? 4.405   -0.317  0.695   1.00 96.66 123 A 1 
ATOM   982  C C   . LEU   A 1 123 ? 3.303   0.748   0.779   1.00 96.32 123 A 1 
ATOM   983  O O   . LEU   A 1 123 ? 3.265   1.646   -0.054  1.00 95.40 123 A 1 
ATOM   984  C CB  . LEU   A 1 123 ? 3.838   -1.616  0.106   1.00 96.43 123 A 1 
ATOM   985  C CG  . LEU   A 1 123 ? 4.890   -2.684  -0.233  1.00 95.35 123 A 1 
ATOM   986  C CD1 . LEU   A 1 123 ? 4.173   -3.901  -0.814  1.00 93.49 123 A 1 
ATOM   987  C CD2 . LEU   A 1 123 ? 5.919   -2.200  -1.253  1.00 92.95 123 A 1 
ATOM   988  N N   . LEU   A 1 124 ? 2.438   0.694   1.800   1.00 96.56 124 A 1 
ATOM   989  C CA  . LEU   A 1 124 ? 1.402   1.716   1.992   1.00 96.30 124 A 1 
ATOM   990  C C   . LEU   A 1 124 ? 1.998   3.095   2.306   1.00 95.82 124 A 1 
ATOM   991  O O   . LEU   A 1 124 ? 1.526   4.089   1.771   1.00 94.87 124 A 1 
ATOM   992  C CB  . LEU   A 1 124 ? 0.422   1.293   3.094   1.00 95.87 124 A 1 
ATOM   993  C CG  . LEU   A 1 124 ? -0.515  0.134   2.714   1.00 92.63 124 A 1 
ATOM   994  C CD1 . LEU   A 1 124 ? -1.431  -0.158  3.902   1.00 89.14 124 A 1 
ATOM   995  C CD2 . LEU   A 1 124 ? -1.393  0.441   1.506   1.00 88.21 124 A 1 
ATOM   996  N N   . ARG   A 1 125 ? 3.051   3.166   3.126   1.00 95.21 125 A 1 
ATOM   997  C CA  . ARG   A 1 125 ? 3.772   4.427   3.373   1.00 94.55 125 A 1 
ATOM   998  C C   . ARG   A 1 125 ? 4.402   4.970   2.092   1.00 94.25 125 A 1 
ATOM   999  O O   . ARG   A 1 125 ? 4.359   6.173   1.859   1.00 93.20 125 A 1 
ATOM   1000 C CB  . ARG   A 1 125 ? 4.861   4.214   4.429   1.00 94.08 125 A 1 
ATOM   1001 C CG  . ARG   A 1 125 ? 4.286   4.096   5.846   1.00 88.63 125 A 1 
ATOM   1002 C CD  . ARG   A 1 125 ? 5.409   3.757   6.821   1.00 87.48 125 A 1 
ATOM   1003 N NE  . ARG   A 1 125 ? 4.931   3.705   8.217   1.00 83.01 125 A 1 
ATOM   1004 C CZ  . ARG   A 1 125 ? 5.586   3.200   9.246   1.00 79.22 125 A 1 
ATOM   1005 N NH1 . ARG   A 1 125 ? 6.784   2.695   9.125   1.00 71.35 125 A 1 
ATOM   1006 N NH2 . ARG   A 1 125 ? 5.039   3.199   10.430  1.00 73.26 125 A 1 
ATOM   1007 N N   . THR   A 1 126 ? 4.958   4.088   1.267   1.00 94.21 126 A 1 
ATOM   1008 C CA  . THR   A 1 126 ? 5.503   4.467   -0.040  1.00 93.72 126 A 1 
ATOM   1009 C C   . THR   A 1 126 ? 4.395   4.992   -0.946  1.00 93.52 126 A 1 
ATOM   1010 O O   . THR   A 1 126 ? 4.543   6.073   -1.499  1.00 92.50 126 A 1 
ATOM   1011 C CB  . THR   A 1 126 ? 6.246   3.296   -0.693  1.00 93.34 126 A 1 
ATOM   1012 O OG1 . THR   A 1 126 ? 7.264   2.861   0.178   1.00 91.05 126 A 1 
ATOM   1013 C CG2 . THR   A 1 126 ? 6.912   3.688   -2.009  1.00 91.14 126 A 1 
ATOM   1014 N N   . PHE   A 1 127 ? 3.256   4.298   -1.022  1.00 93.17 127 A 1 
ATOM   1015 C CA  . PHE   A 1 127 ? 2.092   4.739   -1.791  1.00 92.65 127 A 1 
ATOM   1016 C C   . PHE   A 1 127 ? 1.632   6.150   -1.391  1.00 92.50 127 A 1 
ATOM   1017 O O   . PHE   A 1 127 ? 1.537   7.019   -2.253  1.00 92.01 127 A 1 
ATOM   1018 C CB  . PHE   A 1 127 ? 0.970   3.706   -1.641  1.00 92.01 127 A 1 
ATOM   1019 C CG  . PHE   A 1 127 ? -0.326  4.114   -2.309  1.00 90.42 127 A 1 
ATOM   1020 C CD1 . PHE   A 1 127 ? -1.506  4.254   -1.557  1.00 85.28 127 A 1 
ATOM   1021 C CD2 . PHE   A 1 127 ? -0.351  4.387   -3.686  1.00 84.58 127 A 1 
ATOM   1022 C CE1 . PHE   A 1 127 ? -2.700  4.652   -2.177  1.00 82.86 127 A 1 
ATOM   1023 C CE2 . PHE   A 1 127 ? -1.544  4.796   -4.308  1.00 81.70 127 A 1 
ATOM   1024 C CZ  . PHE   A 1 127 ? -2.718  4.926   -3.555  1.00 82.27 127 A 1 
ATOM   1025 N N   . VAL   A 1 128 ? 1.448   6.414   -0.091  1.00 93.02 128 A 1 
ATOM   1026 C CA  . VAL   A 1 128 ? 1.067   7.746   0.418   1.00 92.60 128 A 1 
ATOM   1027 C C   . VAL   A 1 128 ? 2.078   8.816   -0.008  1.00 91.74 128 A 1 
ATOM   1028 O O   . VAL   A 1 128 ? 1.683   9.877   -0.488  1.00 90.63 128 A 1 
ATOM   1029 C CB  . VAL   A 1 128 ? 0.901   7.721   1.951   1.00 92.29 128 A 1 
ATOM   1030 C CG1 . VAL   A 1 128 ? 0.669   9.114   2.545   1.00 89.19 128 A 1 
ATOM   1031 C CG2 . VAL   A 1 128 ? -0.300  6.856   2.353   1.00 89.89 128 A 1 
ATOM   1032 N N   . LYS   A 1 129 ? 3.380   8.531   0.090   1.00 91.24 129 A 1 
ATOM   1033 C CA  . LYS   A 1 129 ? 4.426   9.464   -0.354  1.00 89.76 129 A 1 
ATOM   1034 C C   . LYS   A 1 129 ? 4.371   9.742   -1.859  1.00 89.38 129 A 1 
ATOM   1035 O O   . LYS   A 1 129 ? 4.604   10.873  -2.272  1.00 87.30 129 A 1 
ATOM   1036 C CB  . LYS   A 1 129 ? 5.811   8.933   0.023   1.00 88.26 129 A 1 
ATOM   1037 C CG  . LYS   A 1 129 ? 6.104   9.055   1.526   1.00 80.95 129 A 1 
ATOM   1038 C CD  . LYS   A 1 129 ? 7.506   8.521   1.814   1.00 77.05 129 A 1 
ATOM   1039 C CE  . LYS   A 1 129 ? 7.860   8.700   3.293   1.00 67.87 129 A 1 
ATOM   1040 N NZ  . LYS   A 1 129 ? 9.286   8.355   3.544   1.00 60.60 129 A 1 
ATOM   1041 N N   . LEU   A 1 130 ? 4.066   8.731   -2.681  1.00 89.43 130 A 1 
ATOM   1042 C CA  . LEU   A 1 130 ? 3.974   8.878   -4.139  1.00 88.59 130 A 1 
ATOM   1043 C C   . LEU   A 1 130 ? 2.826   9.788   -4.568  1.00 88.13 130 A 1 
ATOM   1044 O O   . LEU   A 1 130 ? 2.951   10.531  -5.535  1.00 85.45 130 A 1 
ATOM   1045 C CB  . LEU   A 1 130 ? 3.786   7.503   -4.800  1.00 87.06 130 A 1 
ATOM   1046 C CG  . LEU   A 1 130 ? 4.993   6.562   -4.693  1.00 83.09 130 A 1 
ATOM   1047 C CD1 . LEU   A 1 130 ? 4.732   5.309   -5.533  1.00 77.42 130 A 1 
ATOM   1048 C CD2 . LEU   A 1 130 ? 6.271   7.247   -5.145  1.00 76.89 130 A 1 
ATOM   1049 N N   . THR   A 1 131 ? 1.713   9.747   -3.834  1.00 88.65 131 A 1 
ATOM   1050 C CA  . THR   A 1 131 ? 0.541   10.576  -4.133  1.00 86.36 131 A 1 
ATOM   1051 C C   . THR   A 1 131 ? 0.724   12.028  -3.704  1.00 85.37 131 A 1 
ATOM   1052 O O   . THR   A 1 131 ? -0.052  12.894  -4.105  1.00 82.00 131 A 1 
ATOM   1053 C CB  . THR   A 1 131 ? -0.713  10.000  -3.474  1.00 85.65 131 A 1 
ATOM   1054 O OG1 . THR   A 1 131 ? -0.607  10.067  -2.068  1.00 81.45 131 A 1 
ATOM   1055 C CG2 . THR   A 1 131 ? -0.980  8.552   -3.881  1.00 80.81 131 A 1 
ATOM   1056 N N   . GLY   A 1 132 ? 1.739   12.303  -2.870  1.00 84.45 132 A 1 
ATOM   1057 C CA  . GLY   A 1 132 ? 1.928   13.613  -2.251  1.00 82.98 132 A 1 
ATOM   1058 C C   . GLY   A 1 132 ? 0.838   13.972  -1.236  1.00 84.37 132 A 1 
ATOM   1059 O O   . GLY   A 1 132 ? 0.731   15.139  -0.870  1.00 81.01 132 A 1 
ATOM   1060 N N   . ALA   A 1 133 ? 0.029   13.002  -0.781  1.00 82.61 133 A 1 
ATOM   1061 C CA  . ALA   A 1 133 ? -1.051  13.245  0.184   1.00 81.17 133 A 1 
ATOM   1062 C C   . ALA   A 1 133 ? -0.537  13.666  1.570   1.00 81.56 133 A 1 
ATOM   1063 O O   . ALA   A 1 133 ? -1.250  14.335  2.315   1.00 78.60 133 A 1 
ATOM   1064 C CB  . ALA   A 1 133 ? -1.925  11.991  0.277   1.00 78.65 133 A 1 
ATOM   1065 N N   . ASP   A 1 134 ? 0.712   13.342  1.879   1.00 82.44 134 A 1 
ATOM   1066 C CA  . ASP   A 1 134 ? 1.439   13.764  3.075   1.00 80.43 134 A 1 
ATOM   1067 C C   . ASP   A 1 134 ? 1.927   15.227  3.025   1.00 81.23 134 A 1 
ATOM   1068 O O   . ASP   A 1 134 ? 2.513   15.724  3.984   1.00 78.51 134 A 1 
ATOM   1069 C CB  . ASP   A 1 134 ? 2.614   12.791  3.299   1.00 77.24 134 A 1 
ATOM   1070 C CG  . ASP   A 1 134 ? 3.699   12.839  2.202   1.00 73.33 134 A 1 
ATOM   1071 O OD1 . ASP   A 1 134 ? 3.362   13.031  1.016   1.00 66.38 134 A 1 
ATOM   1072 O OD2 . ASP   A 1 134 ? 4.886   12.650  2.555   1.00 68.74 134 A 1 
ATOM   1073 N N   . GLN   A 1 135 ? 1.680   15.938  1.918   1.00 83.81 135 A 1 
ATOM   1074 C CA  . GLN   A 1 135 ? 2.083   17.327  1.721   1.00 82.87 135 A 1 
ATOM   1075 C C   . GLN   A 1 135 ? 0.862   18.243  1.559   1.00 84.08 135 A 1 
ATOM   1076 O O   . GLN   A 1 135 ? -0.091  17.896  0.859   1.00 82.09 135 A 1 
ATOM   1077 C CB  . GLN   A 1 135 ? 3.020   17.443  0.512   1.00 80.03 135 A 1 
ATOM   1078 C CG  . GLN   A 1 135 ? 4.371   16.759  0.772   1.00 75.80 135 A 1 
ATOM   1079 C CD  . GLN   A 1 135 ? 5.235   16.752  -0.483  1.00 73.28 135 A 1 
ATOM   1080 O OE1 . GLN   A 1 135 ? 5.682   17.777  -0.986  1.00 65.87 135 A 1 
ATOM   1081 N NE2 . GLN   A 1 135 ? 5.484   15.589  -1.037  1.00 63.17 135 A 1 
ATOM   1082 N N   . PRO   A 1 136 ? 0.889   19.469  2.145   1.00 83.65 136 A 1 
ATOM   1083 C CA  . PRO   A 1 136 ? -0.172  20.439  1.934   1.00 83.12 136 A 1 
ATOM   1084 C C   . PRO   A 1 136 ? -0.173  20.926  0.482   1.00 83.15 136 A 1 
ATOM   1085 O O   . PRO   A 1 136 ? 0.862   21.316  -0.072  1.00 78.88 136 A 1 
ATOM   1086 C CB  . PRO   A 1 136 ? 0.094   21.563  2.941   1.00 80.92 136 A 1 
ATOM   1087 C CG  . PRO   A 1 136 ? 1.613   21.503  3.132   1.00 78.52 136 A 1 
ATOM   1088 C CD  . PRO   A 1 136 ? 1.927   20.018  2.996   1.00 81.70 136 A 1 
ATOM   1089 N N   . GLY   A 1 137 ? -1.354  20.952  -0.123  1.00 87.12 137 A 1 
ATOM   1090 C CA  . GLY   A 1 137 ? -1.553  21.363  -1.503  1.00 86.89 137 A 1 
ATOM   1091 C C   . GLY   A 1 137 ? -2.997  21.169  -1.950  1.00 87.91 137 A 1 
ATOM   1092 O O   . GLY   A 1 137 ? -3.876  20.864  -1.148  1.00 84.57 137 A 1 
ATOM   1093 N N   . SER   A 1 138 ? -3.229  21.351  -3.245  1.00 88.12 138 A 1 
ATOM   1094 C CA  . SER   A 1 138 ? -4.522  21.084  -3.870  1.00 88.72 138 A 1 
ATOM   1095 C C   . SER   A 1 138 ? -4.398  19.925  -4.849  1.00 89.92 138 A 1 
ATOM   1096 O O   . SER   A 1 138 ? -3.451  19.876  -5.634  1.00 88.62 138 A 1 
ATOM   1097 C CB  . SER   A 1 138 ? -5.052  22.328  -4.580  1.00 87.24 138 A 1 
ATOM   1098 O OG  . SER   A 1 138 ? -5.207  23.392  -3.651  1.00 81.95 138 A 1 
ATOM   1099 N N   . GLN   A 1 139 ? -5.362  19.004  -4.814  1.00 87.21 139 A 1 
ATOM   1100 C CA  . GLN   A 1 139 ? -5.459  17.905  -5.770  1.00 87.28 139 A 1 
ATOM   1101 C C   . GLN   A 1 139 ? -6.343  18.316  -6.951  1.00 88.38 139 A 1 
ATOM   1102 O O   . GLN   A 1 139 ? -7.401  18.912  -6.765  1.00 87.38 139 A 1 
ATOM   1103 C CB  . GLN   A 1 139 ? -5.957  16.645  -5.058  1.00 85.17 139 A 1 
ATOM   1104 C CG  . GLN   A 1 139 ? -5.927  15.405  -5.966  1.00 80.36 139 A 1 
ATOM   1105 C CD  . GLN   A 1 139 ? -6.016  14.103  -5.177  1.00 78.61 139 A 1 
ATOM   1106 O OE1 . GLN   A 1 139 ? -5.378  13.942  -4.152  1.00 71.19 139 A 1 
ATOM   1107 N NE2 . GLN   A 1 139 ? -6.770  13.134  -5.636  1.00 68.99 139 A 1 
ATOM   1108 N N   . ILE   A 1 140 ? -5.887  18.006  -8.160  1.00 90.31 140 A 1 
ATOM   1109 C CA  . ILE   A 1 140 ? -6.590  18.304  -9.409  1.00 91.19 140 A 1 
ATOM   1110 C C   . ILE   A 1 140 ? -6.547  17.056  -10.279 1.00 91.66 140 A 1 
ATOM   1111 O O   . ILE   A 1 140 ? -5.472  16.538  -10.569 1.00 90.78 140 A 1 
ATOM   1112 C CB  . ILE   A 1 140 ? -5.960  19.525  -10.119 1.00 90.71 140 A 1 
ATOM   1113 C CG1 . ILE   A 1 140 ? -6.032  20.775  -9.206  1.00 86.82 140 A 1 
ATOM   1114 C CG2 . ILE   A 1 140 ? -6.661  19.796  -11.464 1.00 85.87 140 A 1 
ATOM   1115 C CD1 . ILE   A 1 140 ? -5.281  21.990  -9.743  1.00 77.19 140 A 1 
ATOM   1116 N N   . GLU   A 1 141 ? -7.715  16.572  -10.706 1.00 90.81 141 A 1 
ATOM   1117 C CA  . GLU   A 1 141 ? -7.846  15.413  -11.580 1.00 90.87 141 A 1 
ATOM   1118 C C   . GLU   A 1 141 ? -8.374  15.844  -12.948 1.00 91.47 141 A 1 
ATOM   1119 O O   . GLU   A 1 141 ? -9.385  16.539  -13.045 1.00 90.49 141 A 1 
ATOM   1120 C CB  . GLU   A 1 141 ? -8.729  14.312  -10.966 1.00 89.46 141 A 1 
ATOM   1121 C CG  . GLU   A 1 141 ? -8.334  13.882  -9.548  1.00 85.55 141 A 1 
ATOM   1122 C CD  . GLU   A 1 141 ? -9.011  12.586  -9.065  1.00 85.33 141 A 1 
ATOM   1123 O OE1 . GLU   A 1 141 ? -8.721  12.156  -7.922  1.00 78.64 141 A 1 
ATOM   1124 O OE2 . GLU   A 1 141 ? -9.796  11.970  -9.823  1.00 79.24 141 A 1 
ATOM   1125 N N   . ILE   A 1 142 ? -7.691  15.411  -14.005 1.00 92.45 142 A 1 
ATOM   1126 C CA  . ILE   A 1 142 ? -7.979  15.808  -15.383 1.00 93.01 142 A 1 
ATOM   1127 C C   . ILE   A 1 142 ? -8.141  14.555  -16.236 1.00 92.94 142 A 1 
ATOM   1128 O O   . ILE   A 1 142 ? -7.251  13.708  -16.291 1.00 91.95 142 A 1 
ATOM   1129 C CB  . ILE   A 1 142 ? -6.873  16.733  -15.930 1.00 93.06 142 A 1 
ATOM   1130 C CG1 . ILE   A 1 142 ? -6.664  17.971  -15.019 1.00 89.83 142 A 1 
ATOM   1131 C CG2 . ILE   A 1 142 ? -7.219  17.190  -17.360 1.00 89.07 142 A 1 
ATOM   1132 C CD1 . ILE   A 1 142 ? -5.327  18.667  -15.242 1.00 82.16 142 A 1 
ATOM   1133 N N   . LYS   A 1 143 ? -9.282  14.442  -16.919 1.00 91.50 143 A 1 
ATOM   1134 C CA  . LYS   A 1 143 ? -9.556  13.350  -17.853 1.00 90.80 143 A 1 
ATOM   1135 C C   . LYS   A 1 143 ? -8.807  13.597  -19.159 1.00 91.20 143 A 1 
ATOM   1136 O O   . LYS   A 1 143 ? -8.919  14.683  -19.724 1.00 89.50 143 A 1 
ATOM   1137 C CB  . LYS   A 1 143 ? -11.077 13.223  -18.043 1.00 88.27 143 A 1 
ATOM   1138 C CG  . LYS   A 1 143 ? -11.507 11.755  -18.159 1.00 77.67 143 A 1 
ATOM   1139 C CD  . LYS   A 1 143 ? -13.030 11.657  -18.298 1.00 75.99 143 A 1 
ATOM   1140 C CE  . LYS   A 1 143 ? -13.445 10.188  -18.275 1.00 65.69 143 A 1 
ATOM   1141 N NZ  . LYS   A 1 143 ? -14.904 9.993   -18.450 1.00 60.39 143 A 1 
ATOM   1142 N N   . VAL   A 1 144 ? -8.053  12.602  -19.640 1.00 92.18 144 A 1 
ATOM   1143 C CA  . VAL   A 1 144 ? -7.193  12.745  -20.820 1.00 92.32 144 A 1 
ATOM   1144 C C   . VAL   A 1 144 ? -7.298  11.535  -21.747 1.00 92.05 144 A 1 
ATOM   1145 O O   . VAL   A 1 144 ? -7.474  10.402  -21.298 1.00 90.16 144 A 1 
ATOM   1146 C CB  . VAL   A 1 144 ? -5.725  13.012  -20.432 1.00 91.12 144 A 1 
ATOM   1147 C CG1 . VAL   A 1 144 ? -5.595  14.235  -19.521 1.00 85.37 144 A 1 
ATOM   1148 C CG2 . VAL   A 1 144 ? -5.042  11.824  -19.742 1.00 85.63 144 A 1 
ATOM   1149 N N   . ASN   A 1 145 ? -7.144  11.781  -23.053 1.00 91.56 145 A 1 
ATOM   1150 C CA  . ASN   A 1 145 ? -7.095  10.733  -24.082 1.00 90.60 145 A 1 
ATOM   1151 C C   . ASN   A 1 145 ? -5.647  10.407  -24.479 1.00 90.90 145 A 1 
ATOM   1152 O O   . ASN   A 1 145 ? -5.333  9.281   -24.845 1.00 86.02 145 A 1 
ATOM   1153 C CB  . ASN   A 1 145 ? -7.902  11.201  -25.299 1.00 87.54 145 A 1 
ATOM   1154 C CG  . ASN   A 1 145 ? -9.365  11.492  -24.993 1.00 80.95 145 A 1 
ATOM   1155 O OD1 . ASN   A 1 145 ? -9.929  11.096  -23.998 1.00 69.21 145 A 1 
ATOM   1156 N ND2 . ASN   A 1 145 ? -10.022 12.227  -25.863 1.00 69.67 145 A 1 
ATOM   1157 N N   . ASP   A 1 146 ? -4.761  11.395  -24.389 1.00 90.18 146 A 1 
ATOM   1158 C CA  . ASP   A 1 146 ? -3.330  11.273  -24.666 1.00 90.76 146 A 1 
ATOM   1159 C C   . ASP   A 1 146 ? -2.535  11.795  -23.462 1.00 91.34 146 A 1 
ATOM   1160 O O   . ASP   A 1 146 ? -2.439  13.000  -23.233 1.00 89.12 146 A 1 
ATOM   1161 C CB  . ASP   A 1 146 ? -2.983  12.013  -25.966 1.00 88.37 146 A 1 
ATOM   1162 C CG  . ASP   A 1 146 ? -1.547  11.736  -26.430 1.00 87.27 146 A 1 
ATOM   1163 O OD1 . ASP   A 1 146 ? -0.661  11.525  -25.566 1.00 82.07 146 A 1 
ATOM   1164 O OD2 . ASP   A 1 146 ? -1.340  11.702  -27.662 1.00 80.93 146 A 1 
ATOM   1165 N N   . ILE   A 1 147 ? -1.971  10.866  -22.686 1.00 90.51 147 A 1 
ATOM   1166 C CA  . ILE   A 1 147 ? -1.188  11.183  -21.483 1.00 90.05 147 A 1 
ATOM   1167 C C   . ILE   A 1 147 ? -0.003  12.077  -21.836 1.00 91.34 147 A 1 
ATOM   1168 O O   . ILE   A 1 147 ? 0.240   13.067  -21.158 1.00 90.36 147 A 1 
ATOM   1169 C CB  . ILE   A 1 147 ? -0.690  9.887   -20.803 1.00 88.23 147 A 1 
ATOM   1170 C CG1 . ILE   A 1 147 ? -1.872  9.030   -20.304 1.00 83.00 147 A 1 
ATOM   1171 C CG2 . ILE   A 1 147 ? 0.266   10.197  -19.636 1.00 82.69 147 A 1 
ATOM   1172 C CD1 . ILE   A 1 147 ? -1.458  7.594   -19.960 1.00 76.12 147 A 1 
ATOM   1173 N N   . THR   A 1 148 ? 0.733   11.734  -22.893 1.00 90.96 148 A 1 
ATOM   1174 C CA  . THR   A 1 148 ? 1.977   12.414  -23.272 1.00 90.76 148 A 1 
ATOM   1175 C C   . THR   A 1 148 ? 1.713   13.868  -23.645 1.00 91.29 148 A 1 
ATOM   1176 O O   . THR   A 1 148 ? 2.341   14.770  -23.097 1.00 89.73 148 A 1 
ATOM   1177 C CB  . THR   A 1 148 ? 2.651   11.688  -24.445 1.00 89.35 148 A 1 
ATOM   1178 O OG1 . THR   A 1 148 ? 2.745   10.310  -24.170 1.00 84.48 148 A 1 
ATOM   1179 C CG2 . THR   A 1 148 ? 4.064   12.196  -24.700 1.00 84.28 148 A 1 
ATOM   1180 N N   . LYS   A 1 149 ? 0.728   14.096  -24.519 1.00 91.66 149 A 1 
ATOM   1181 C CA  . LYS   A 1 149 ? 0.317   15.432  -24.938 1.00 91.78 149 A 1 
ATOM   1182 C C   . LYS   A 1 149 ? -0.202  16.255  -23.759 1.00 92.28 149 A 1 
ATOM   1183 O O   . LYS   A 1 149 ? 0.259   17.371  -23.535 1.00 91.54 149 A 1 
ATOM   1184 C CB  . LYS   A 1 149 ? -0.732  15.302  -26.053 1.00 90.89 149 A 1 
ATOM   1185 C CG  . LYS   A 1 149 ? -1.195  16.680  -26.532 1.00 86.29 149 A 1 
ATOM   1186 C CD  . LYS   A 1 149 ? -2.226  16.593  -27.661 1.00 82.49 149 A 1 
ATOM   1187 C CE  . LYS   A 1 149 ? -2.690  18.032  -27.900 1.00 74.49 149 A 1 
ATOM   1188 N NZ  . LYS   A 1 149 ? -3.770  18.146  -28.899 1.00 66.09 149 A 1 
ATOM   1189 N N   . SER   A 1 150 ? -1.129  15.700  -22.978 1.00 93.33 150 A 1 
ATOM   1190 C CA  . SER   A 1 150 ? -1.721  16.415  -21.845 1.00 93.35 150 A 1 
ATOM   1191 C C   . SER   A 1 150 ? -0.696  16.718  -20.753 1.00 93.83 150 A 1 
ATOM   1192 O O   . SER   A 1 150 ? -0.735  17.800  -20.181 1.00 92.74 150 A 1 
ATOM   1193 C CB  . SER   A 1 150 ? -2.888  15.626  -21.264 1.00 92.58 150 A 1 
ATOM   1194 O OG  . SER   A 1 150 ? -3.900  15.461  -22.248 1.00 86.81 150 A 1 
ATOM   1195 N N   . LEU   A 1 151 ? 0.259   15.817  -20.482 1.00 92.98 151 A 1 
ATOM   1196 C CA  . LEU   A 1 151 ? 1.370   16.085  -19.569 1.00 92.78 151 A 1 
ATOM   1197 C C   . LEU   A 1 151 ? 2.213   17.269  -20.037 1.00 93.20 151 A 1 
ATOM   1198 O O   . LEU   A 1 151 ? 2.506   18.144  -19.228 1.00 91.85 151 A 1 
ATOM   1199 C CB  . LEU   A 1 151 ? 2.251   14.833  -19.414 1.00 91.33 151 A 1 
ATOM   1200 C CG  . LEU   A 1 151 ? 1.844   13.942  -18.230 1.00 85.16 151 A 1 
ATOM   1201 C CD1 . LEU   A 1 151 ? 2.503   12.575  -18.363 1.00 82.69 151 A 1 
ATOM   1202 C CD2 . LEU   A 1 151 ? 2.290   14.549  -16.902 1.00 81.95 151 A 1 
ATOM   1203 N N   . ALA   A 1 152 ? 2.565   17.321  -21.323 1.00 92.96 152 A 1 
ATOM   1204 C CA  . ALA   A 1 152 ? 3.340   18.426  -21.884 1.00 92.62 152 A 1 
ATOM   1205 C C   . ALA   A 1 152 ? 2.593   19.762  -21.738 1.00 93.08 152 A 1 
ATOM   1206 O O   . ALA   A 1 152 ? 3.126   20.714  -21.171 1.00 92.12 152 A 1 
ATOM   1207 C CB  . ALA   A 1 152 ? 3.687   18.106  -23.345 1.00 91.64 152 A 1 
ATOM   1208 N N   . GLU   A 1 153 ? 1.333   19.810  -22.165 1.00 93.35 153 A 1 
ATOM   1209 C CA  . GLU   A 1 153 ? 0.510   21.024  -22.111 1.00 93.13 153 A 1 
ATOM   1210 C C   . GLU   A 1 153 ? 0.269   21.503  -20.670 1.00 93.29 153 A 1 
ATOM   1211 O O   . GLU   A 1 153 ? 0.465   22.676  -20.359 1.00 91.89 153 A 1 
ATOM   1212 C CB  . GLU   A 1 153 ? -0.829  20.770  -22.825 1.00 92.04 153 A 1 
ATOM   1213 C CG  . GLU   A 1 153 ? -0.689  20.633  -24.354 1.00 83.69 153 A 1 
ATOM   1214 C CD  . GLU   A 1 153 ? -2.005  20.273  -25.069 1.00 81.52 153 A 1 
ATOM   1215 O OE1 . GLU   A 1 153 ? -2.016  20.255  -26.324 1.00 74.64 153 A 1 
ATOM   1216 O OE2 . GLU   A 1 153 ? -3.013  19.963  -24.394 1.00 77.05 153 A 1 
ATOM   1217 N N   . ILE   A 1 154 ? -0.109  20.599  -19.758 1.00 93.93 154 A 1 
ATOM   1218 C CA  . ILE   A 1 154 ? -0.449  20.963  -18.377 1.00 93.99 154 A 1 
ATOM   1219 C C   . ILE   A 1 154 ? 0.795   21.365  -17.580 1.00 93.96 154 A 1 
ATOM   1220 O O   . ILE   A 1 154 ? 0.748   22.324  -16.814 1.00 92.80 154 A 1 
ATOM   1221 C CB  . ILE   A 1 154 ? -1.223  19.823  -17.688 1.00 93.59 154 A 1 
ATOM   1222 C CG1 . ILE   A 1 154 ? -2.587  19.590  -18.381 1.00 91.77 154 A 1 
ATOM   1223 C CG2 . ILE   A 1 154 ? -1.459  20.129  -16.199 1.00 92.29 154 A 1 
ATOM   1224 C CD1 . ILE   A 1 154 ? -3.234  18.252  -18.015 1.00 87.38 154 A 1 
ATOM   1225 N N   . SER   A 1 155 ? 1.919   20.659  -17.746 1.00 93.98 155 A 1 
ATOM   1226 C CA  . SER   A 1 155 ? 3.157   21.007  -17.042 1.00 93.22 155 A 1 
ATOM   1227 C C   . SER   A 1 155 ? 3.755   22.326  -17.541 1.00 93.05 155 A 1 
ATOM   1228 O O   . SER   A 1 155 ? 4.205   23.125  -16.720 1.00 91.75 155 A 1 
ATOM   1229 C CB  . SER   A 1 155 ? 4.175   19.868  -17.108 1.00 92.04 155 A 1 
ATOM   1230 O OG  . SER   A 1 155 ? 4.483   19.523  -18.431 1.00 83.39 155 A 1 
ATOM   1231 N N   . SER   A 1 156 ? 3.659   22.614  -18.838 1.00 93.39 156 A 1 
ATOM   1232 C CA  . SER   A 1 156 ? 4.008   23.927  -19.398 1.00 92.71 156 A 1 
ATOM   1233 C C   . SER   A 1 156 ? 3.116   25.031  -18.819 1.00 92.68 156 A 1 
ATOM   1234 O O   . SER   A 1 156 ? 3.623   26.033  -18.320 1.00 91.12 156 A 1 
ATOM   1235 C CB  . SER   A 1 156 ? 3.896   23.889  -20.921 1.00 91.94 156 A 1 
ATOM   1236 O OG  . SER   A 1 156 ? 4.415   25.083  -21.469 1.00 77.97 156 A 1 
ATOM   1237 N N   . LEU   A 1 157 ? 1.800   24.806  -18.750 1.00 93.64 157 A 1 
ATOM   1238 C CA  . LEU   A 1 157 ? 0.859   25.744  -18.132 1.00 93.18 157 A 1 
ATOM   1239 C C   . LEU   A 1 157 ? 1.171   25.990  -16.646 1.00 93.06 157 A 1 
ATOM   1240 O O   . LEU   A 1 157 ? 1.092   27.124  -16.176 1.00 91.59 157 A 1 
ATOM   1241 C CB  . LEU   A 1 157 ? -0.565  25.196  -18.323 1.00 92.48 157 A 1 
ATOM   1242 C CG  . LEU   A 1 157 ? -1.675  26.143  -17.830 1.00 87.52 157 A 1 
ATOM   1243 C CD1 . LEU   A 1 157 ? -1.750  27.412  -18.676 1.00 81.82 157 A 1 
ATOM   1244 C CD2 . LEU   A 1 157 ? -3.020  25.427  -17.913 1.00 81.59 157 A 1 
ATOM   1245 N N   . CYS   A 1 158 ? 1.567   24.944  -15.898 1.00 93.88 158 A 1 
ATOM   1246 C CA  . CYS   A 1 158 ? 2.031   25.098  -14.518 1.00 93.19 158 A 1 
ATOM   1247 C C   . CYS   A 1 158 ? 3.280   25.980  -14.434 1.00 92.84 158 A 1 
ATOM   1248 O O   . CYS   A 1 158 ? 3.393   26.791  -13.515 1.00 91.61 158 A 1 
ATOM   1249 C CB  . CYS   A 1 158 ? 2.336   23.725  -13.912 1.00 92.57 158 A 1 
ATOM   1250 S SG  . CYS   A 1 158 ? 0.817   22.814  -13.536 1.00 90.42 158 A 1 
ATOM   1251 N N   . GLN   A 1 159 ? 4.204   25.827  -15.377 1.00 92.56 159 A 1 
ATOM   1252 C CA  . GLN   A 1 159 ? 5.427   26.621  -15.434 1.00 91.80 159 A 1 
ATOM   1253 C C   . GLN   A 1 159 ? 5.112   28.100  -15.700 1.00 91.70 159 A 1 
ATOM   1254 O O   . GLN   A 1 159 ? 5.572   28.965  -14.952 1.00 89.70 159 A 1 
ATOM   1255 C CB  . GLN   A 1 159 ? 6.361   26.008  -16.489 1.00 90.32 159 A 1 
ATOM   1256 C CG  . GLN   A 1 159 ? 7.825   26.350  -16.202 1.00 82.98 159 A 1 
ATOM   1257 C CD  . GLN   A 1 159 ? 8.801   25.707  -17.192 1.00 81.40 159 A 1 
ATOM   1258 O OE1 . GLN   A 1 159 ? 8.463   24.998  -18.116 1.00 72.00 159 A 1 
ATOM   1259 N NE2 . GLN   A 1 159 ? 10.083  25.934  -17.022 1.00 70.18 159 A 1 
ATOM   1260 N N   . ASP   A 1 160 ? 4.250   28.382  -16.679 1.00 92.52 160 A 1 
ATOM   1261 C CA  . ASP   A 1 160 ? 3.817   29.741  -17.040 1.00 91.84 160 A 1 
ATOM   1262 C C   . ASP   A 1 160 ? 3.099   30.453  -15.883 1.00 91.51 160 A 1 
ATOM   1263 O O   . ASP   A 1 160 ? 3.318   31.637  -15.623 1.00 89.19 160 A 1 
ATOM   1264 C CB  . ASP   A 1 160 ? 2.873   29.672  -18.250 1.00 90.77 160 A 1 
ATOM   1265 C CG  . ASP   A 1 160 ? 3.537   29.187  -19.541 1.00 85.78 160 A 1 
ATOM   1266 O OD1 . ASP   A 1 160 ? 4.771   29.332  -19.663 1.00 80.44 160 A 1 
ATOM   1267 O OD2 . ASP   A 1 160 ? 2.781   28.696  -20.408 1.00 80.20 160 A 1 
ATOM   1268 N N   . LEU   A 1 161 ? 2.268   29.712  -15.134 1.00 91.78 161 A 1 
ATOM   1269 C CA  . LEU   A 1 161 ? 1.523   30.229  -13.980 1.00 90.71 161 A 1 
ATOM   1270 C C   . LEU   A 1 161 ? 2.316   30.184  -12.664 1.00 90.60 161 A 1 
ATOM   1271 O O   . LEU   A 1 161 ? 1.777   30.550  -11.617 1.00 87.94 161 A 1 
ATOM   1272 C CB  . LEU   A 1 161 ? 0.195   29.466  -13.860 1.00 89.87 161 A 1 
ATOM   1273 C CG  . LEU   A 1 161 ? -0.764  29.652  -15.051 1.00 87.55 161 A 1 
ATOM   1274 C CD1 . LEU   A 1 161 ? -1.980  28.760  -14.831 1.00 81.85 161 A 1 
ATOM   1275 C CD2 . LEU   A 1 161 ? -1.250  31.093  -15.189 1.00 81.55 161 A 1 
ATOM   1276 N N   . GLN   A 1 162 ? 3.574   29.715  -12.684 1.00 90.77 162 A 1 
ATOM   1277 C CA  . GLN   A 1 162 ? 4.416   29.495  -11.499 1.00 90.90 162 A 1 
ATOM   1278 C C   . GLN   A 1 162 ? 3.761   28.581  -10.442 1.00 90.92 162 A 1 
ATOM   1279 O O   . GLN   A 1 162 ? 3.994   28.716  -9.236  1.00 87.89 162 A 1 
ATOM   1280 C CB  . GLN   A 1 162 ? 4.924   30.824  -10.922 1.00 89.56 162 A 1 
ATOM   1281 C CG  . GLN   A 1 162 ? 5.700   31.659  -11.956 1.00 85.17 162 A 1 
ATOM   1282 C CD  . GLN   A 1 162 ? 6.380   32.877  -11.335 1.00 78.77 162 A 1 
ATOM   1283 O OE1 . GLN   A 1 162 ? 6.237   33.204  -10.165 1.00 70.30 162 A 1 
ATOM   1284 N NE2 . GLN   A 1 162 ? 7.174   33.590  -12.097 1.00 68.16 162 A 1 
ATOM   1285 N N   . VAL   A 1 163 ? 2.954   27.620  -10.876 1.00 92.20 163 A 1 
ATOM   1286 C CA  . VAL   A 1 163 ? 2.332   26.604  -10.024 1.00 92.23 163 A 1 
ATOM   1287 C C   . VAL   A 1 163 ? 3.280   25.418  -9.903  1.00 92.68 163 A 1 
ATOM   1288 O O   . VAL   A 1 163 ? 3.516   24.691  -10.866 1.00 91.29 163 A 1 
ATOM   1289 C CB  . VAL   A 1 163 ? 0.958   26.184  -10.569 1.00 90.84 163 A 1 
ATOM   1290 C CG1 . VAL   A 1 163 ? 0.332   25.090  -9.702  1.00 86.05 163 A 1 
ATOM   1291 C CG2 . VAL   A 1 163 ? -0.016  27.369  -10.586 1.00 86.57 163 A 1 
ATOM   1292 N N   . LYS   A 1 164 ? 3.822   25.183  -8.694  1.00 92.51 164 A 1 
ATOM   1293 C CA  . LYS   A 1 164 ? 4.717   24.045  -8.457  1.00 92.23 164 A 1 
ATOM   1294 C C   . LYS   A 1 164 ? 3.935   22.739  -8.362  1.00 92.62 164 A 1 
ATOM   1295 O O   . LYS   A 1 164 ? 3.071   22.600  -7.498  1.00 91.01 164 A 1 
ATOM   1296 C CB  . LYS   A 1 164 ? 5.581   24.265  -7.208  1.00 90.39 164 A 1 
ATOM   1297 C CG  . LYS   A 1 164 ? 6.641   25.351  -7.443  1.00 80.35 164 A 1 
ATOM   1298 C CD  . LYS   A 1 164 ? 7.663   25.392  -6.301  1.00 74.95 164 A 1 
ATOM   1299 C CE  . LYS   A 1 164 ? 8.760   26.399  -6.654  1.00 64.34 164 A 1 
ATOM   1300 N NZ  . LYS   A 1 164 ? 9.937   26.305  -5.751  1.00 56.33 164 A 1 
ATOM   1301 N N   . ILE   A 1 165 ? 4.304   21.766  -9.183  1.00 91.78 165 A 1 
ATOM   1302 C CA  . ILE   A 1 165 ? 3.821   20.388  -9.079  1.00 92.35 165 A 1 
ATOM   1303 C C   . ILE   A 1 165 ? 4.564   19.688  -7.932  1.00 91.82 165 A 1 
ATOM   1304 O O   . ILE   A 1 165 ? 5.794   19.718  -7.863  1.00 90.29 165 A 1 
ATOM   1305 C CB  . ILE   A 1 165 ? 3.963   19.654  -10.429 1.00 92.44 165 A 1 
ATOM   1306 C CG1 . ILE   A 1 165 ? 3.129   20.366  -11.524 1.00 91.09 165 A 1 
ATOM   1307 C CG2 . ILE   A 1 165 ? 3.527   18.184  -10.291 1.00 90.89 165 A 1 
ATOM   1308 C CD1 . ILE   A 1 165 ? 3.376   19.851  -12.947 1.00 89.37 165 A 1 
ATOM   1309 N N   . LEU   A 1 166 ? 3.815   19.069  -7.016  1.00 91.72 166 A 1 
ATOM   1310 C CA  . LEU   A 1 166 ? 4.335   18.245  -5.920  1.00 90.69 166 A 1 
ATOM   1311 C C   . LEU   A 1 166 ? 4.384   16.769  -6.308  1.00 90.92 166 A 1 
ATOM   1312 O O   . LEU   A 1 166 ? 5.367   16.085  -6.034  1.00 89.29 166 A 1 
ATOM   1313 C CB  . LEU   A 1 166 ? 3.453   18.425  -4.677  1.00 89.21 166 A 1 
ATOM   1314 C CG  . LEU   A 1 166 ? 3.451   19.839  -4.070  1.00 87.09 166 A 1 
ATOM   1315 C CD1 . LEU   A 1 166 ? 2.437   19.891  -2.932  1.00 83.48 166 A 1 
ATOM   1316 C CD2 . LEU   A 1 166 ? 4.829   20.216  -3.515  1.00 82.91 166 A 1 
ATOM   1317 N N   . SER   A 1 167 ? 3.313   16.286  -6.940  1.00 91.87 167 A 1 
ATOM   1318 C CA  . SER   A 1 167 ? 3.207   14.930  -7.463  1.00 92.16 167 A 1 
ATOM   1319 C C   . SER   A 1 167 ? 2.317   14.896  -8.699  1.00 93.16 167 A 1 
ATOM   1320 O O   . SER   A 1 167 ? 1.470   15.764  -8.901  1.00 92.62 167 A 1 
ATOM   1321 C CB  . SER   A 1 167 ? 2.680   13.963  -6.395  1.00 90.12 167 A 1 
ATOM   1322 O OG  . SER   A 1 167 ? 1.313   14.201  -6.121  1.00 82.55 167 A 1 
ATOM   1323 N N   . VAL   A 1 168 ? 2.514   13.862  -9.505  1.00 91.79 168 A 1 
ATOM   1324 C CA  . VAL   A 1 168 ? 1.666   13.537  -10.650 1.00 92.66 168 A 1 
ATOM   1325 C C   . VAL   A 1 168 ? 1.509   12.026  -10.735 1.00 92.53 168 A 1 
ATOM   1326 O O   . VAL   A 1 168 ? 2.464   11.282  -10.509 1.00 91.51 168 A 1 
ATOM   1327 C CB  . VAL   A 1 168 ? 2.213   14.158  -11.947 1.00 91.97 168 A 1 
ATOM   1328 C CG1 . VAL   A 1 168 ? 3.636   13.702  -12.281 1.00 87.38 168 A 1 
ATOM   1329 C CG2 . VAL   A 1 168 ? 1.300   13.878  -13.145 1.00 86.99 168 A 1 
ATOM   1330 N N   . LEU   A 1 169 ? 0.291   11.581  -11.032 1.00 92.40 169 A 1 
ATOM   1331 C CA  . LEU   A 1 169 ? -0.086  10.178  -11.164 1.00 91.89 169 A 1 
ATOM   1332 C C   . LEU   A 1 169 ? -0.964  10.000  -12.398 1.00 92.68 169 A 1 
ATOM   1333 O O   . LEU   A 1 169 ? -1.704  10.903  -12.788 1.00 91.40 169 A 1 
ATOM   1334 C CB  . LEU   A 1 169 ? -0.852  9.727   -9.910  1.00 88.10 169 A 1 
ATOM   1335 C CG  . LEU   A 1 169 ? -0.064  9.793   -8.596  1.00 81.01 169 A 1 
ATOM   1336 C CD1 . LEU   A 1 169 ? -1.008  9.562   -7.431  1.00 75.47 169 A 1 
ATOM   1337 C CD2 . LEU   A 1 169 ? 1.036   8.733   -8.548  1.00 74.79 169 A 1 
ATOM   1338 N N   . VAL   A 1 170 ? -0.938  8.802   -12.962 1.00 91.59 170 A 1 
ATOM   1339 C CA  . VAL   A 1 170 ? -1.853  8.383   -14.027 1.00 90.61 170 A 1 
ATOM   1340 C C   . VAL   A 1 170 ? -2.741  7.274   -13.488 1.00 89.69 170 A 1 
ATOM   1341 O O   . VAL   A 1 170 ? -2.268  6.163   -13.244 1.00 88.28 170 A 1 
ATOM   1342 C CB  . VAL   A 1 170 ? -1.100  7.922   -15.285 1.00 89.92 170 A 1 
ATOM   1343 C CG1 . VAL   A 1 170 ? -2.087  7.581   -16.404 1.00 85.96 170 A 1 
ATOM   1344 C CG2 . VAL   A 1 170 ? -0.130  8.992   -15.801 1.00 86.91 170 A 1 
ATOM   1345 N N   . TYR   A 1 171 ? -4.037  7.552   -13.317 1.00 87.74 171 A 1 
ATOM   1346 C CA  . TYR   A 1 171 ? -5.028  6.530   -13.006 1.00 86.21 171 A 1 
ATOM   1347 C C   . TYR   A 1 171 ? -5.595  5.933   -14.292 1.00 87.40 171 A 1 
ATOM   1348 O O   . TYR   A 1 171 ? -5.954  6.670   -15.214 1.00 86.20 171 A 1 
ATOM   1349 C CB  . TYR   A 1 171 ? -6.145  7.097   -12.125 1.00 81.91 171 A 1 
ATOM   1350 C CG  . TYR   A 1 171 ? -5.722  7.362   -10.698 1.00 75.37 171 A 1 
ATOM   1351 C CD1 . TYR   A 1 171 ? -5.390  6.293   -9.852  1.00 67.37 171 A 1 
ATOM   1352 C CD2 . TYR   A 1 171 ? -5.676  8.674   -10.196 1.00 66.36 171 A 1 
ATOM   1353 C CE1 . TYR   A 1 171 ? -4.997  6.528   -8.519  1.00 59.82 171 A 1 
ATOM   1354 C CE2 . TYR   A 1 171 ? -5.285  8.919   -8.863  1.00 60.21 171 A 1 
ATOM   1355 C CZ  . TYR   A 1 171 ? -4.938  7.840   -8.029  1.00 58.16 171 A 1 
ATOM   1356 O OH  . TYR   A 1 171 ? -4.544  8.070   -6.739  1.00 54.26 171 A 1 
ATOM   1357 N N   . PRO   A 1 172 ? -5.733  4.585   -14.364 1.00 80.45 172 A 1 
ATOM   1358 C CA  . PRO   A 1 172 ? -6.564  3.982   -15.387 1.00 77.33 172 A 1 
ATOM   1359 C C   . PRO   A 1 172 ? -8.025  4.393   -15.159 1.00 77.27 172 A 1 
ATOM   1360 O O   . PRO   A 1 172 ? -8.498  4.466   -14.024 1.00 73.46 172 A 1 
ATOM   1361 C CB  . PRO   A 1 172 ? -6.353  2.473   -15.251 1.00 73.34 172 A 1 
ATOM   1362 C CG  . PRO   A 1 172 ? -6.021  2.294   -13.769 1.00 71.10 172 A 1 
ATOM   1363 C CD  . PRO   A 1 172 ? -5.290  3.584   -13.413 1.00 73.89 172 A 1 
ATOM   1364 N N   . HIS   A 1 173 ? -8.744  4.643   -16.244 1.00 76.51 173 A 1 
ATOM   1365 C CA  . HIS   A 1 173 ? -10.194 4.805   -16.239 1.00 74.00 173 A 1 
ATOM   1366 C C   . HIS   A 1 173 ? -10.853 3.511   -16.734 1.00 73.83 173 A 1 
ATOM   1367 O O   . HIS   A 1 173 ? -10.209 2.696   -17.395 1.00 68.28 173 A 1 
ATOM   1368 C CB  . HIS   A 1 173 ? -10.555 6.032   -17.084 1.00 69.44 173 A 1 
ATOM   1369 C CG  . HIS   A 1 173 ? -11.933 6.563   -16.815 1.00 65.80 173 A 1 
ATOM   1370 N ND1 . HIS   A 1 173 ? -13.097 6.129   -17.404 1.00 57.99 173 A 1 
ATOM   1371 C CD2 . HIS   A 1 173 ? -12.281 7.550   -15.922 1.00 57.52 173 A 1 
ATOM   1372 C CE1 . HIS   A 1 173 ? -14.122 6.827   -16.868 1.00 56.11 173 A 1 
ATOM   1373 N NE2 . HIS   A 1 173 ? -13.663 7.705   -15.976 1.00 57.39 173 A 1 
ATOM   1374 N N   . ASP   A 1 174 ? -12.145 3.325   -16.438 1.00 71.74 174 A 1 
ATOM   1375 C CA  . ASP   A 1 174 ? -12.910 2.160   -16.914 1.00 69.82 174 A 1 
ATOM   1376 C C   . ASP   A 1 174 ? -12.994 2.108   -18.446 1.00 70.47 174 A 1 
ATOM   1377 O O   . ASP   A 1 174 ? -12.967 1.028   -19.037 1.00 66.04 174 A 1 
ATOM   1378 C CB  . ASP   A 1 174 ? -14.322 2.199   -16.312 1.00 64.99 174 A 1 
ATOM   1379 C CG  . ASP   A 1 174 ? -14.334 2.053   -14.786 1.00 59.83 174 A 1 
ATOM   1380 O OD1 . ASP   A 1 174 ? -13.441 1.359   -14.252 1.00 54.39 174 A 1 
ATOM   1381 O OD2 . ASP   A 1 174 ? -15.243 2.642   -14.167 1.00 53.36 174 A 1 
ATOM   1382 N N   . ASP   A 1 175 ? -13.035 3.274   -19.101 1.00 75.49 175 A 1 
ATOM   1383 C CA  . ASP   A 1 175 ? -12.855 3.373   -20.546 1.00 75.97 175 A 1 
ATOM   1384 C C   . ASP   A 1 175 ? -11.358 3.219   -20.890 1.00 77.00 175 A 1 
ATOM   1385 O O   . ASP   A 1 175 ? -10.543 4.061   -20.503 1.00 73.78 175 A 1 
ATOM   1386 C CB  . ASP   A 1 175 ? -13.436 4.699   -21.053 1.00 71.69 175 A 1 
ATOM   1387 C CG  . ASP   A 1 175 ? -13.353 4.886   -22.572 1.00 65.47 175 A 1 
ATOM   1388 O OD1 . ASP   A 1 175 ? -12.617 4.131   -23.251 1.00 60.12 175 A 1 
ATOM   1389 O OD2 . ASP   A 1 175 ? -14.012 5.830   -23.059 1.00 59.08 175 A 1 
ATOM   1390 N N   . PRO   A 1 176 ? -10.966 2.170   -21.650 1.00 74.49 176 A 1 
ATOM   1391 C CA  . PRO   A 1 176 ? -9.560  1.912   -21.963 1.00 73.29 176 A 1 
ATOM   1392 C C   . PRO   A 1 176 ? -8.889  3.010   -22.799 1.00 73.77 176 A 1 
ATOM   1393 O O   . PRO   A 1 176 ? -7.660  3.093   -22.820 1.00 68.77 176 A 1 
ATOM   1394 C CB  . PRO   A 1 176 ? -9.567  0.563   -22.695 1.00 69.72 176 A 1 
ATOM   1395 C CG  . PRO   A 1 176 ? -10.961 0.480   -23.315 1.00 67.83 176 A 1 
ATOM   1396 C CD  . PRO   A 1 176 ? -11.827 1.169   -22.267 1.00 70.10 176 A 1 
ATOM   1397 N N   . GLY   A 1 177 ? -9.667  3.843   -23.488 1.00 77.72 177 A 1 
ATOM   1398 C CA  . GLY   A 1 177 ? -9.175  4.994   -24.246 1.00 79.38 177 A 1 
ATOM   1399 C C   . GLY   A 1 177 ? -8.940  6.246   -23.398 1.00 82.29 177 A 1 
ATOM   1400 O O   . GLY   A 1 177 ? -8.322  7.201   -23.873 1.00 78.68 177 A 1 
ATOM   1401 N N   . VAL   A 1 178 ? -9.416  6.244   -22.156 1.00 86.98 178 A 1 
ATOM   1402 C CA  . VAL   A 1 178 ? -9.378  7.396   -21.256 1.00 87.60 178 A 1 
ATOM   1403 C C   . VAL   A 1 178 ? -8.508  7.087   -20.043 1.00 88.48 178 A 1 
ATOM   1404 O O   . VAL   A 1 178 ? -8.541  6.001   -19.467 1.00 86.00 178 A 1 
ATOM   1405 C CB  . VAL   A 1 178 ? -10.799 7.833   -20.863 1.00 84.06 178 A 1 
ATOM   1406 C CG1 . VAL   A 1 178 ? -10.775 9.085   -19.984 1.00 76.69 178 A 1 
ATOM   1407 C CG2 . VAL   A 1 178 ? -11.653 8.162   -22.096 1.00 77.96 178 A 1 
ATOM   1408 N N   . LYS   A 1 179 ? -7.731  8.084   -19.629 1.00 87.44 179 A 1 
ATOM   1409 C CA  . LYS   A 1 179 ? -6.953  8.072   -18.389 1.00 88.25 179 A 1 
ATOM   1410 C C   . LYS   A 1 179 ? -7.294  9.315   -17.570 1.00 89.95 179 A 1 
ATOM   1411 O O   . LYS   A 1 179 ? -7.853  10.279  -18.093 1.00 88.34 179 A 1 
ATOM   1412 C CB  . LYS   A 1 179 ? -5.448  8.005   -18.710 1.00 85.82 179 A 1 
ATOM   1413 C CG  . LYS   A 1 179 ? -5.016  6.775   -19.531 1.00 82.55 179 A 1 
ATOM   1414 C CD  . LYS   A 1 179 ? -4.925  5.490   -18.709 1.00 75.80 179 A 1 
ATOM   1415 C CE  . LYS   A 1 179 ? -4.375  4.372   -19.603 1.00 69.14 179 A 1 
ATOM   1416 N NZ  . LYS   A 1 179 ? -3.711  3.282   -18.832 1.00 61.08 179 A 1 
ATOM   1417 N N   . VAL   A 1 180 ? -6.940  9.295   -16.291 1.00 90.07 180 A 1 
ATOM   1418 C CA  . VAL   A 1 180 ? -7.032  10.467  -15.417 1.00 90.41 180 A 1 
ATOM   1419 C C   . VAL   A 1 180 ? -5.629  10.836  -14.962 1.00 91.41 180 A 1 
ATOM   1420 O O   . VAL   A 1 180 ? -4.938  10.023  -14.352 1.00 90.81 180 A 1 
ATOM   1421 C CB  . VAL   A 1 180 ? -7.984  10.230  -14.232 1.00 88.60 180 A 1 
ATOM   1422 C CG1 . VAL   A 1 180 ? -8.137  11.493  -13.378 1.00 83.99 180 A 1 
ATOM   1423 C CG2 . VAL   A 1 180 ? -9.384  9.812   -14.709 1.00 84.88 180 A 1 
ATOM   1424 N N   . LEU   A 1 181 ? -5.204  12.052  -15.274 1.00 92.39 181 A 1 
ATOM   1425 C CA  . LEU   A 1 181 ? -4.018  12.658  -14.679 1.00 92.57 181 A 1 
ATOM   1426 C C   . LEU   A 1 181 ? -4.411  13.298  -13.354 1.00 92.73 181 A 1 
ATOM   1427 O O   . LEU   A 1 181 ? -5.331  14.114  -13.309 1.00 91.29 181 A 1 
ATOM   1428 C CB  . LEU   A 1 181 ? -3.408  13.708  -15.621 1.00 91.42 181 A 1 
ATOM   1429 C CG  . LEU   A 1 181 ? -2.691  13.130  -16.852 1.00 87.08 181 A 1 
ATOM   1430 C CD1 . LEU   A 1 181 ? -2.206  14.276  -17.737 1.00 84.98 181 A 1 
ATOM   1431 C CD2 . LEU   A 1 181 ? -1.476  12.287  -16.465 1.00 84.94 181 A 1 
ATOM   1432 N N   . VAL   A 1 182 ? -3.697  12.955  -12.290 1.00 90.59 182 A 1 
ATOM   1433 C CA  . VAL   A 1 182 ? -3.898  13.528  -10.960 1.00 89.96 182 A 1 
ATOM   1434 C C   . VAL   A 1 182 ? -2.659  14.314  -10.587 1.00 90.92 182 A 1 
ATOM   1435 O O   . VAL   A 1 182 ? -1.583  13.742  -10.420 1.00 90.77 182 A 1 
ATOM   1436 C CB  . VAL   A 1 182 ? -4.221  12.449  -9.920  1.00 87.92 182 A 1 
ATOM   1437 C CG1 . VAL   A 1 182 ? -4.492  13.069  -8.543  1.00 82.59 182 A 1 
ATOM   1438 C CG2 . VAL   A 1 182 ? -5.451  11.649  -10.360 1.00 84.01 182 A 1 
ATOM   1439 N N   . PHE   A 1 183 ? -2.819  15.618  -10.456 1.00 91.69 183 A 1 
ATOM   1440 C CA  . PHE   A 1 183 ? -1.780  16.516  -9.984  1.00 91.69 183 A 1 
ATOM   1441 C C   . PHE   A 1 183 ? -2.057  16.905  -8.542  1.00 91.28 183 A 1 
ATOM   1442 O O   . PHE   A 1 183 ? -3.188  17.232  -8.181  1.00 89.55 183 A 1 
ATOM   1443 C CB  . PHE   A 1 183 ? -1.696  17.753  -10.878 1.00 91.50 183 A 1 
ATOM   1444 C CG  . PHE   A 1 183 ? -1.233  17.453  -12.287 1.00 92.47 183 A 1 
ATOM   1445 C CD1 . PHE   A 1 183 ? 0.136   17.502  -12.605 1.00 88.46 183 A 1 
ATOM   1446 C CD2 . PHE   A 1 183 ? -2.163  17.113  -13.286 1.00 87.81 183 A 1 
ATOM   1447 C CE1 . PHE   A 1 183 ? 0.573   17.217  -13.906 1.00 86.65 183 A 1 
ATOM   1448 C CE2 . PHE   A 1 183 ? -1.728  16.821  -14.590 1.00 86.62 183 A 1 
ATOM   1449 C CZ  . PHE   A 1 183 ? -0.361  16.873  -14.900 1.00 90.01 183 A 1 
ATOM   1450 N N   . ARG   A 1 184 ? -1.006  16.944  -7.720  1.00 91.09 184 A 1 
ATOM   1451 C CA  . ARG   A 1 184 ? -1.004  17.711  -6.480  1.00 90.91 184 A 1 
ATOM   1452 C C   . ARG   A 1 184 ? -0.079  18.901  -6.672  1.00 91.58 184 A 1 
ATOM   1453 O O   . ARG   A 1 184 ? 1.076   18.732  -7.048  1.00 90.79 184 A 1 
ATOM   1454 C CB  . ARG   A 1 184 ? -0.652  16.807  -5.293  1.00 89.48 184 A 1 
ATOM   1455 C CG  . ARG   A 1 184 ? -0.911  17.516  -3.951  1.00 80.91 184 A 1 
ATOM   1456 C CD  . ARG   A 1 184 ? -0.795  16.553  -2.763  1.00 77.02 184 A 1 
ATOM   1457 N NE  . ARG   A 1 184 ? -1.939  15.624  -2.701  1.00 71.23 184 A 1 
ATOM   1458 C CZ  . ARG   A 1 184 ? -2.862  15.531  -1.748  1.00 64.92 184 A 1 
ATOM   1459 N NH1 . ARG   A 1 184 ? -2.851  16.278  -0.680  1.00 58.18 184 A 1 
ATOM   1460 N NH2 . ARG   A 1 184 ? -3.820  14.670  -1.854  1.00 57.97 184 A 1 
ATOM   1461 N N   . VAL   A 1 185 ? -0.609  20.096  -6.458  1.00 92.29 185 A 1 
ATOM   1462 C CA  . VAL   A 1 185 ? 0.095   21.360  -6.701  1.00 92.59 185 A 1 
ATOM   1463 C C   . VAL   A 1 185 ? 0.257   22.153  -5.409  1.00 91.89 185 A 1 
ATOM   1464 O O   . VAL   A 1 185 ? -0.627  22.154  -4.552  1.00 90.19 185 A 1 
ATOM   1465 C CB  . VAL   A 1 185 ? -0.585  22.207  -7.795  1.00 92.23 185 A 1 
ATOM   1466 C CG1 . VAL   A 1 185 ? -0.498  21.511  -9.154  1.00 86.46 185 A 1 
ATOM   1467 C CG2 . VAL   A 1 185 ? -2.060  22.521  -7.504  1.00 86.37 185 A 1 
ATOM   1468 N N   . LYS   A 1 186 ? 1.387   22.842  -5.267  1.00 91.09 186 A 1 
ATOM   1469 C CA  . LYS   A 1 186 ? 1.738   23.617  -4.072  1.00 90.23 186 A 1 
ATOM   1470 C C   . LYS   A 1 186 ? 1.001   24.961  -4.032  1.00 89.24 186 A 1 
ATOM   1471 O O   . LYS   A 1 186 ? 1.618   26.027  -4.076  1.00 84.94 186 A 1 
ATOM   1472 C CB  . LYS   A 1 186 ? 3.264   23.731  -3.949  1.00 88.48 186 A 1 
ATOM   1473 C CG  . LYS   A 1 186 ? 3.673   24.196  -2.541  1.00 83.04 186 A 1 
ATOM   1474 C CD  . LYS   A 1 186 ? 5.197   24.224  -2.377  1.00 79.53 186 A 1 
ATOM   1475 C CE  . LYS   A 1 186 ? 5.523   24.628  -0.937  1.00 70.95 186 A 1 
ATOM   1476 N NZ  . LYS   A 1 186 ? 6.974   24.523  -0.641  1.00 62.94 186 A 1 
ATOM   1477 N N   . THR   A 1 187 ? -0.311  24.917  -3.966  1.00 89.80 187 A 1 
ATOM   1478 C CA  . THR   A 1 187 ? -1.169  26.086  -3.771  1.00 89.17 187 A 1 
ATOM   1479 C C   . THR   A 1 187 ? -2.403  25.695  -2.969  1.00 88.82 187 A 1 
ATOM   1480 O O   . THR   A 1 187 ? -2.954  24.612  -3.151  1.00 85.73 187 A 1 
ATOM   1481 C CB  . THR   A 1 187 ? -1.556  26.743  -5.105  1.00 86.54 187 A 1 
ATOM   1482 O OG1 . THR   A 1 187 ? -2.365  27.869  -4.839  1.00 74.92 187 A 1 
ATOM   1483 C CG2 . THR   A 1 187 ? -2.333  25.841  -6.062  1.00 75.07 187 A 1 
ATOM   1484 N N   . MET   A 1 188 ? -2.847  26.593  -2.079  1.00 86.42 188 A 1 
ATOM   1485 C CA  . MET   A 1 188 ? -4.119  26.440  -1.361  1.00 85.03 188 A 1 
ATOM   1486 C C   . MET   A 1 188 ? -5.296  27.055  -2.133  1.00 84.75 188 A 1 
ATOM   1487 O O   . MET   A 1 188 ? -6.447  26.802  -1.798  1.00 80.72 188 A 1 
ATOM   1488 C CB  . MET   A 1 188 ? -4.002  27.053  0.042   1.00 82.74 188 A 1 
ATOM   1489 C CG  . MET   A 1 188 ? -2.954  26.352  0.921   1.00 77.27 188 A 1 
ATOM   1490 S SD  . MET   A 1 188 ? -3.188  24.562  1.146   1.00 68.70 188 A 1 
ATOM   1491 C CE  . MET   A 1 188 ? -4.756  24.529  2.054   1.00 59.61 188 A 1 
ATOM   1492 N N   . ASN   A 1 189 ? -5.018  27.846  -3.169  1.00 87.07 189 A 1 
ATOM   1493 C CA  . ASN   A 1 189 ? -6.020  28.421  -4.060  1.00 86.70 189 A 1 
ATOM   1494 C C   . ASN   A 1 189 ? -5.770  27.957  -5.506  1.00 86.90 189 A 1 
ATOM   1495 O O   . ASN   A 1 189 ? -5.085  28.651  -6.263  1.00 84.84 189 A 1 
ATOM   1496 C CB  . ASN   A 1 189 ? -6.019  29.951  -3.916  1.00 84.27 189 A 1 
ATOM   1497 C CG  . ASN   A 1 189 ? -7.089  30.587  -4.796  1.00 80.40 189 A 1 
ATOM   1498 O OD1 . ASN   A 1 189 ? -7.951  29.932  -5.355  1.00 73.71 189 A 1 
ATOM   1499 N ND2 . ASN   A 1 189 ? -7.059  31.893  -4.947  1.00 72.43 189 A 1 
ATOM   1500 N N   . PRO   A 1 190 ? -6.318  26.799  -5.911  1.00 87.73 190 A 1 
ATOM   1501 C CA  . PRO   A 1 190 ? -6.116  26.276  -7.260  1.00 87.82 190 A 1 
ATOM   1502 C C   . PRO   A 1 190 ? -6.981  26.975  -8.316  1.00 89.23 190 A 1 
ATOM   1503 O O   . PRO   A 1 190 ? -6.821  26.709  -9.500  1.00 87.71 190 A 1 
ATOM   1504 C CB  . PRO   A 1 190 ? -6.444  24.786  -7.142  1.00 85.32 190 A 1 
ATOM   1505 C CG  . PRO   A 1 190 ? -7.557  24.765  -6.092  1.00 82.72 190 A 1 
ATOM   1506 C CD  . PRO   A 1 190 ? -7.128  25.874  -5.127  1.00 84.56 190 A 1 
ATOM   1507 N N   . LEU   A 1 191 ? -7.897  27.872  -7.927  1.00 87.41 191 A 1 
ATOM   1508 C CA  . LEU   A 1 191 ? -8.907  28.444  -8.826  1.00 87.11 191 A 1 
ATOM   1509 C C   . LEU   A 1 191 ? -8.323  29.102  -10.096 1.00 87.95 191 A 1 
ATOM   1510 O O   . LEU   A 1 191 ? -8.834  28.816  -11.183 1.00 87.76 191 A 1 
ATOM   1511 C CB  . LEU   A 1 191 ? -9.811  29.405  -8.027  1.00 85.31 191 A 1 
ATOM   1512 C CG  . LEU   A 1 191 ? -11.093 29.812  -8.778  1.00 76.46 191 A 1 
ATOM   1513 C CD1 . LEU   A 1 191 ? -12.080 28.654  -8.854  1.00 70.33 191 A 1 
ATOM   1514 C CD2 . LEU   A 1 191 ? -11.770 30.981  -8.059  1.00 70.61 191 A 1 
ATOM   1515 N N   . PRO   A 1 192 ? -7.244  29.911  -10.027 1.00 89.56 192 A 1 
ATOM   1516 C CA  . PRO   A 1 192 ? -6.623  30.473  -11.233 1.00 89.10 192 A 1 
ATOM   1517 C C   . PRO   A 1 192 ? -6.097  29.394  -12.187 1.00 90.27 192 A 1 
ATOM   1518 O O   . PRO   A 1 192 ? -6.235  29.517  -13.403 1.00 89.19 192 A 1 
ATOM   1519 C CB  . PRO   A 1 192 ? -5.490  31.375  -10.734 1.00 87.58 192 A 1 
ATOM   1520 C CG  . PRO   A 1 192 ? -5.890  31.707  -9.295  1.00 85.44 192 A 1 
ATOM   1521 C CD  . PRO   A 1 192 ? -6.582  30.429  -8.840  1.00 88.01 192 A 1 
ATOM   1522 N N   . PHE   A 1 193 ? -5.529  28.314  -11.630 1.00 90.07 193 A 1 
ATOM   1523 C CA  . PHE   A 1 193 ? -5.024  27.187  -12.412 1.00 90.45 193 A 1 
ATOM   1524 C C   . PHE   A 1 193 ? -6.168  26.377  -13.042 1.00 91.21 193 A 1 
ATOM   1525 O O   . PHE   A 1 193 ? -6.119  26.085  -14.229 1.00 90.29 193 A 1 
ATOM   1526 C CB  . PHE   A 1 193 ? -4.117  26.320  -11.526 1.00 89.47 193 A 1 
ATOM   1527 C CG  . PHE   A 1 193 ? -3.523  25.116  -12.233 1.00 89.64 193 A 1 
ATOM   1528 C CD1 . PHE   A 1 193 ? -3.640  23.837  -11.663 1.00 85.01 193 A 1 
ATOM   1529 C CD2 . PHE   A 1 193 ? -2.851  25.269  -13.458 1.00 84.66 193 A 1 
ATOM   1530 C CE1 . PHE   A 1 193 ? -3.083  22.723  -12.307 1.00 83.44 193 A 1 
ATOM   1531 C CE2 . PHE   A 1 193 ? -2.303  24.153  -14.112 1.00 83.21 193 A 1 
ATOM   1532 C CZ  . PHE   A 1 193 ? -2.418  22.879  -13.534 1.00 84.71 193 A 1 
ATOM   1533 N N   . LEU   A 1 194 ? -7.245  26.107  -12.292 1.00 91.65 194 A 1 
ATOM   1534 C CA  . LEU   A 1 194 ? -8.448  25.440  -12.806 1.00 91.27 194 A 1 
ATOM   1535 C C   . LEU   A 1 194 ? -9.081  26.218  -13.969 1.00 91.64 194 A 1 
ATOM   1536 O O   . LEU   A 1 194 ? -9.417  25.637  -15.001 1.00 90.99 194 A 1 
ATOM   1537 C CB  . LEU   A 1 194 ? -9.467  25.273  -11.665 1.00 90.13 194 A 1 
ATOM   1538 C CG  . LEU   A 1 194 ? -9.046  24.285  -10.564 1.00 86.58 194 A 1 
ATOM   1539 C CD1 . LEU   A 1 194 ? -10.035 24.370  -9.402  1.00 83.03 194 A 1 
ATOM   1540 C CD2 . LEU   A 1 194 ? -9.016  22.847  -11.070 1.00 83.00 194 A 1 
ATOM   1541 N N   . GLN   A 1 195 ? -9.191  27.542  -13.844 1.00 91.64 195 A 1 
ATOM   1542 C CA  . GLN   A 1 195 ? -9.706  28.399  -14.916 1.00 90.78 195 A 1 
ATOM   1543 C C   . GLN   A 1 195 ? -8.789  28.415  -16.150 1.00 91.03 195 A 1 
ATOM   1544 O O   . GLN   A 1 195 ? -9.274  28.521  -17.276 1.00 90.19 195 A 1 
ATOM   1545 C CB  . GLN   A 1 195 ? -9.863  29.829  -14.391 1.00 89.95 195 A 1 
ATOM   1546 C CG  . GLN   A 1 195 ? -11.033 29.987  -13.404 1.00 86.02 195 A 1 
ATOM   1547 C CD  . GLN   A 1 195 ? -11.120 31.411  -12.845 1.00 83.23 195 A 1 
ATOM   1548 O OE1 . GLN   A 1 195 ? -10.256 32.254  -13.041 1.00 77.93 195 A 1 
ATOM   1549 N NE2 . GLN   A 1 195 ? -12.176 31.729  -12.129 1.00 75.92 195 A 1 
ATOM   1550 N N   . ALA   A 1 196 ? -7.476  28.327  -15.960 1.00 91.79 196 A 1 
ATOM   1551 C CA  . ALA   A 1 196 ? -6.527  28.233  -17.067 1.00 91.59 196 A 1 
ATOM   1552 C C   . ALA   A 1 196 ? -6.629  26.874  -17.780 1.00 92.16 196 A 1 
ATOM   1553 O O   . ALA   A 1 196 ? -6.687  26.841  -19.008 1.00 91.26 196 A 1 
ATOM   1554 C CB  . ALA   A 1 196 ? -5.119  28.519  -16.543 1.00 91.04 196 A 1 
ATOM   1555 N N   . LEU   A 1 197 ? -6.743  25.773  -17.026 1.00 92.35 197 A 1 
ATOM   1556 C CA  . LEU   A 1 197 ? -6.966  24.429  -17.574 1.00 92.09 197 A 1 
ATOM   1557 C C   . LEU   A 1 197 ? -8.240  24.372  -18.429 1.00 92.16 197 A 1 
ATOM   1558 O O   . LEU   A 1 197 ? -8.188  23.944  -19.580 1.00 91.15 197 A 1 
ATOM   1559 C CB  . LEU   A 1 197 ? -7.051  23.413  -16.419 1.00 92.04 197 A 1 
ATOM   1560 C CG  . LEU   A 1 197 ? -5.711  23.104  -15.730 1.00 90.71 197 A 1 
ATOM   1561 C CD1 . LEU   A 1 197 ? -5.981  22.301  -14.463 1.00 88.05 197 A 1 
ATOM   1562 C CD2 . LEU   A 1 197 ? -4.784  22.291  -16.631 1.00 87.98 197 A 1 
ATOM   1563 N N   . GLN   A 1 198 ? -9.366  24.875  -17.910 1.00 91.64 198 A 1 
ATOM   1564 C CA  . GLN   A 1 198 ? -10.636 24.918  -18.643 1.00 90.10 198 A 1 
ATOM   1565 C C   . GLN   A 1 198 ? -10.540 25.767  -19.920 1.00 90.29 198 A 1 
ATOM   1566 O O   . GLN   A 1 198 ? -11.023 25.348  -20.971 1.00 88.72 198 A 1 
ATOM   1567 C CB  . GLN   A 1 198 ? -11.739 25.468  -17.731 1.00 87.90 198 A 1 
ATOM   1568 C CG  . GLN   A 1 198 ? -12.189 24.455  -16.665 1.00 78.00 198 A 1 
ATOM   1569 C CD  . GLN   A 1 198 ? -13.260 25.034  -15.735 1.00 73.60 198 A 1 
ATOM   1570 O OE1 . GLN   A 1 198 ? -13.506 26.230  -15.686 1.00 66.72 198 A 1 
ATOM   1571 N NE2 . GLN   A 1 198 ? -13.933 24.209  -14.965 1.00 64.05 198 A 1 
ATOM   1572 N N   . ARG   A 1 199 ? -9.885  26.936  -19.864 1.00 91.70 199 A 1 
ATOM   1573 C CA  . ARG   A 1 199 ? -9.678  27.791  -21.055 1.00 91.56 199 A 1 
ATOM   1574 C C   . ARG   A 1 199 ? -8.823  27.123  -22.130 1.00 91.89 199 A 1 
ATOM   1575 O O   . ARG   A 1 199 ? -9.050  27.376  -23.306 1.00 89.67 199 A 1 
ATOM   1576 C CB  . ARG   A 1 199 ? -9.053  29.130  -20.644 1.00 90.40 199 A 1 
ATOM   1577 C CG  . ARG   A 1 199 ? -10.115 30.092  -20.096 1.00 81.26 199 A 1 
ATOM   1578 C CD  . ARG   A 1 199 ? -9.503  31.446  -19.728 1.00 79.40 199 A 1 
ATOM   1579 N NE  . ARG   A 1 199 ? -8.677  31.353  -18.514 1.00 70.27 199 A 1 
ATOM   1580 C CZ  . ARG   A 1 199 ? -8.059  32.358  -17.913 1.00 64.13 199 A 1 
ATOM   1581 N NH1 . ARG   A 1 199 ? -8.119  33.578  -18.371 1.00 57.98 199 A 1 
ATOM   1582 N NH2 . ARG   A 1 199 ? -7.369  32.147  -16.827 1.00 55.70 199 A 1 
ATOM   1583 N N   . ASN   A 1 200 ? -7.879  26.266  -21.737 1.00 91.75 200 A 1 
ATOM   1584 C CA  . ASN   A 1 200 ? -7.059  25.477  -22.663 1.00 90.98 200 A 1 
ATOM   1585 C C   . ASN   A 1 200 ? -7.742  24.169  -23.118 1.00 90.97 200 A 1 
ATOM   1586 O O   . ASN   A 1 200 ? -7.125  23.356  -23.795 1.00 87.41 200 A 1 
ATOM   1587 C CB  . ASN   A 1 200 ? -5.674  25.250  -22.042 1.00 89.94 200 A 1 
ATOM   1588 C CG  . ASN   A 1 200 ? -4.822  26.510  -22.087 1.00 86.23 200 A 1 
ATOM   1589 O OD1 . ASN   A 1 200 ? -4.252  26.860  -23.098 1.00 75.41 200 A 1 
ATOM   1590 N ND2 . ASN   A 1 200 ? -4.719  27.231  -20.997 1.00 73.73 200 A 1 
ATOM   1591 N N   . GLY   A 1 201 ? -9.018  23.957  -22.765 1.00 91.07 201 A 1 
ATOM   1592 C CA  . GLY   A 1 201 ? -9.813  22.808  -23.213 1.00 90.99 201 A 1 
ATOM   1593 C C   . GLY   A 1 201 ? -9.584  21.518  -22.422 1.00 91.62 201 A 1 
ATOM   1594 O O   . GLY   A 1 201 ? -10.056 20.459  -22.845 1.00 88.47 201 A 1 
ATOM   1595 N N   . HIS   A 1 202 ? -8.899  21.572  -21.278 1.00 91.32 202 A 1 
ATOM   1596 C CA  . HIS   A 1 202 ? -8.720  20.405  -20.412 1.00 90.92 202 A 1 
ATOM   1597 C C   . HIS   A 1 202 ? -10.001 20.090  -19.631 1.00 90.65 202 A 1 
ATOM   1598 O O   . HIS   A 1 202 ? -10.667 20.976  -19.094 1.00 88.38 202 A 1 
ATOM   1599 C CB  . HIS   A 1 202 ? -7.529  20.604  -19.474 1.00 90.84 202 A 1 
ATOM   1600 C CG  . HIS   A 1 202 ? -6.222  20.724  -20.202 1.00 91.62 202 A 1 
ATOM   1601 N ND1 . HIS   A 1 202 ? -5.619  19.742  -20.966 1.00 80.38 202 A 1 
ATOM   1602 C CD2 . HIS   A 1 202 ? -5.426  21.842  -20.269 1.00 81.36 202 A 1 
ATOM   1603 C CE1 . HIS   A 1 202 ? -4.493  20.263  -21.478 1.00 83.82 202 A 1 
ATOM   1604 N NE2 . HIS   A 1 202 ? -4.339  21.529  -21.070 1.00 85.43 202 A 1 
ATOM   1605 N N   . HIS   A 1 203 ? -10.333 18.788  -19.530 1.00 91.25 203 A 1 
ATOM   1606 C CA  . HIS   A 1 203 ? -11.524 18.318  -18.832 1.00 90.52 203 A 1 
ATOM   1607 C C   . HIS   A 1 203 ? -11.215 18.003  -17.360 1.00 90.51 203 A 1 
ATOM   1608 O O   . HIS   A 1 203 ? -10.852 16.874  -17.010 1.00 88.41 203 A 1 
ATOM   1609 C CB  . HIS   A 1 203 ? -12.126 17.136  -19.595 1.00 88.20 203 A 1 
ATOM   1610 C CG  . HIS   A 1 203 ? -13.524 16.825  -19.137 1.00 80.43 203 A 1 
ATOM   1611 N ND1 . HIS   A 1 203 ? -14.668 17.492  -19.532 1.00 69.85 203 A 1 
ATOM   1612 C CD2 . HIS   A 1 203 ? -13.909 15.855  -18.251 1.00 68.94 203 A 1 
ATOM   1613 C CE1 . HIS   A 1 203 ? -15.711 16.932  -18.904 1.00 67.33 203 A 1 
ATOM   1614 N NE2 . HIS   A 1 203 ? -15.292 15.930  -18.116 1.00 68.53 203 A 1 
ATOM   1615 N N   . VAL   A 1 204 ? -11.377 18.989  -16.492 1.00 90.96 204 A 1 
ATOM   1616 C CA  . VAL   A 1 204 ? -11.207 18.831  -15.041 1.00 90.33 204 A 1 
ATOM   1617 C C   . VAL   A 1 204 ? -12.381 18.027  -14.480 1.00 89.29 204 A 1 
ATOM   1618 O O   . VAL   A 1 204 ? -13.536 18.402  -14.659 1.00 86.95 204 A 1 
ATOM   1619 C CB  . VAL   A 1 204 ? -11.066 20.194  -14.339 1.00 89.76 204 A 1 
ATOM   1620 C CG1 . VAL   A 1 204 ? -10.824 20.022  -12.835 1.00 86.51 204 A 1 
ATOM   1621 C CG2 . VAL   A 1 204 ? -9.884  20.996  -14.909 1.00 86.89 204 A 1 
ATOM   1622 N N   . VAL   A 1 205 ? -12.077 16.920  -13.787 1.00 88.22 205 A 1 
ATOM   1623 C CA  . VAL   A 1 205 ? -13.074 16.051  -13.128 1.00 85.55 205 A 1 
ATOM   1624 C C   . VAL   A 1 205 ? -13.041 16.158  -11.601 1.00 83.64 205 A 1 
ATOM   1625 O O   . VAL   A 1 205 ? -13.989 15.743  -10.940 1.00 79.10 205 A 1 
ATOM   1626 C CB  . VAL   A 1 205 ? -12.943 14.577  -13.570 1.00 84.21 205 A 1 
ATOM   1627 C CG1 . VAL   A 1 205 ? -13.228 14.426  -15.069 1.00 76.42 205 A 1 
ATOM   1628 C CG2 . VAL   A 1 205 ? -11.570 13.961  -13.277 1.00 78.04 205 A 1 
ATOM   1629 N N   . TRP   A 1 206 ? -11.972 16.730  -11.042 1.00 82.44 206 A 1 
ATOM   1630 C CA  . TRP   A 1 206 ? -11.857 17.122  -9.635  1.00 81.84 206 A 1 
ATOM   1631 C C   . TRP   A 1 206 ? -11.020 18.403  -9.508  1.00 81.44 206 A 1 
ATOM   1632 O O   . TRP   A 1 206 ? -9.971  18.499  -10.142 1.00 77.72 206 A 1 
ATOM   1633 C CB  . TRP   A 1 206 ? -11.218 15.993  -8.819  1.00 79.01 206 A 1 
ATOM   1634 C CG  . TRP   A 1 206 ? -11.156 16.294  -7.360  1.00 76.43 206 A 1 
ATOM   1635 C CD1 . TRP   A 1 206 ? -10.119 16.874  -6.720  1.00 69.28 206 A 1 
ATOM   1636 C CD2 . TRP   A 1 206 ? -12.217 16.128  -6.367  1.00 73.95 206 A 1 
ATOM   1637 N NE1 . TRP   A 1 206 ? -10.459 17.078  -5.384  1.00 67.61 206 A 1 
ATOM   1638 C CE2 . TRP   A 1 206 ? -11.745 16.641  -5.136  1.00 71.20 206 A 1 
ATOM   1639 C CE3 . TRP   A 1 206 ? -13.528 15.606  -6.407  1.00 67.68 206 A 1 
ATOM   1640 C CZ2 . TRP   A 1 206 ? -12.550 16.661  -3.973  1.00 68.37 206 A 1 
ATOM   1641 C CZ3 . TRP   A 1 206 ? -14.328 15.613  -5.247  1.00 61.61 206 A 1 
ATOM   1642 C CH2 . TRP   A 1 206 ? -13.843 16.144  -4.045  1.00 62.81 206 A 1 
ATOM   1643 N N   . PRO   A 1 207 ? -11.425 19.377  -8.658  1.00 79.59 207 A 1 
ATOM   1644 C CA  . PRO   A 1 207 ? -12.697 19.412  -7.928  1.00 78.16 207 A 1 
ATOM   1645 C C   . PRO   A 1 207 ? -13.888 19.588  -8.877  1.00 77.65 207 A 1 
ATOM   1646 O O   . PRO   A 1 207 ? -13.780 20.245  -9.914  1.00 71.72 207 A 1 
ATOM   1647 C CB  . PRO   A 1 207 ? -12.561 20.574  -6.941  1.00 71.41 207 A 1 
ATOM   1648 C CG  . PRO   A 1 207 ? -11.605 21.527  -7.656  1.00 67.82 207 A 1 
ATOM   1649 C CD  . PRO   A 1 207 ? -10.665 20.589  -8.401  1.00 72.56 207 A 1 
ATOM   1650 N N   . SER   A 1 208 ? -15.038 18.979  -8.531  1.00 71.01 208 A 1 
ATOM   1651 C CA  . SER   A 1 208 ? -16.276 19.110  -9.302  1.00 67.48 208 A 1 
ATOM   1652 C C   . SER   A 1 208 ? -17.395 19.617  -8.401  1.00 65.12 208 A 1 
ATOM   1653 O O   . SER   A 1 208 ? -17.691 18.981  -7.387  1.00 58.58 208 A 1 
ATOM   1654 C CB  . SER   A 1 208 ? -16.666 17.777  -9.953  1.00 61.29 208 A 1 
ATOM   1655 O OG  . SER   A 1 208 ? -17.112 16.834  -9.005  1.00 55.81 208 A 1 
ATOM   1656 N N   . GLU   A 1 209 ? -18.087 20.682  -8.806  1.00 58.63 209 A 1 
ATOM   1657 C CA  . GLU   A 1 209 ? -19.198 21.283  -8.041  1.00 55.88 209 A 1 
ATOM   1658 C C   . GLU   A 1 209 ? -20.353 20.306  -7.760  1.00 55.11 209 A 1 
ATOM   1659 O O   . GLU   A 1 209 ? -21.063 20.441  -6.773  1.00 49.42 209 A 1 
ATOM   1660 C CB  . GLU   A 1 209 ? -19.759 22.485  -8.822  1.00 49.51 209 A 1 
ATOM   1661 C CG  . GLU   A 1 209 ? -18.767 23.646  -8.978  1.00 43.75 209 A 1 
ATOM   1662 C CD  . GLU   A 1 209 ? -19.344 24.836  -9.761  1.00 39.38 209 A 1 
ATOM   1663 O OE1 . GLU   A 1 209 ? -18.717 25.917  -9.708  1.00 35.19 209 A 1 
ATOM   1664 O OE2 . GLU   A 1 209 ? -20.383 24.661  -10.445 1.00 36.34 209 A 1 
ATOM   1665 N N   . GLN   A 1 210 ? -20.562 19.302  -8.616  1.00 46.98 210 A 1 
ATOM   1666 C CA  . GLN   A 1 210 ? -21.678 18.358  -8.480  1.00 44.81 210 A 1 
ATOM   1667 C C   . GLN   A 1 210 ? -21.473 17.288  -7.405  1.00 44.88 210 A 1 
ATOM   1668 O O   . GLN   A 1 210 ? -22.461 16.725  -6.938  1.00 41.09 210 A 1 
ATOM   1669 C CB  . GLN   A 1 210 ? -21.952 17.672  -9.823  1.00 40.23 210 A 1 
ATOM   1670 C CG  . GLN   A 1 210 ? -22.646 18.597  -10.829 1.00 36.05 210 A 1 
ATOM   1671 C CD  . GLN   A 1 210 ? -23.010 17.877  -12.128 1.00 32.94 210 A 1 
ATOM   1672 O OE1 . GLN   A 1 210 ? -22.537 16.798  -12.441 1.00 31.05 210 A 1 
ATOM   1673 N NE2 . GLN   A 1 210 ? -23.863 18.462  -12.939 1.00 30.47 210 A 1 
ATOM   1674 N N   . ARG   A 1 211 ? -20.233 16.943  -7.037  1.00 45.77 211 A 1 
ATOM   1675 C CA  . ARG   A 1 211 ? -19.998 15.824  -6.100  1.00 44.39 211 A 1 
ATOM   1676 C C   . ARG   A 1 211 ? -20.365 16.158  -4.659  1.00 44.69 211 A 1 
ATOM   1677 O O   . ARG   A 1 211 ? -20.733 15.247  -3.930  1.00 41.88 211 A 1 
ATOM   1678 C CB  . ARG   A 1 211 ? -18.553 15.309  -6.185  1.00 40.97 211 A 1 
ATOM   1679 C CG  . ARG   A 1 211 ? -18.393 14.267  -7.295  1.00 37.54 211 A 1 
ATOM   1680 C CD  . ARG   A 1 211 ? -16.993 13.654  -7.209  1.00 35.25 211 A 1 
ATOM   1681 N NE  . ARG   A 1 211 ? -16.796 12.587  -8.210  1.00 31.98 211 A 1 
ATOM   1682 C CZ  . ARG   A 1 211 ? -15.669 11.918  -8.399  1.00 30.11 211 A 1 
ATOM   1683 N NH1 . ARG   A 1 211 ? -14.599 12.174  -7.701  1.00 29.08 211 A 1 
ATOM   1684 N NH2 . ARG   A 1 211 ? -15.598 10.976  -9.290  1.00 27.59 211 A 1 
ATOM   1685 N N   . ASP   A 1 212 ? -20.306 17.412  -4.263  1.00 43.73 212 A 1 
ATOM   1686 C CA  . ASP   A 1 212 ? -20.708 17.837  -2.915  1.00 42.11 212 A 1 
ATOM   1687 C C   . ASP   A 1 212 ? -22.236 17.802  -2.714  1.00 41.45 212 A 1 
ATOM   1688 O O   . ASP   A 1 212 ? -22.723 17.954  -1.595  1.00 38.72 212 A 1 
ATOM   1689 C CB  . ASP   A 1 212 ? -20.159 19.246  -2.632  1.00 39.61 212 A 1 
ATOM   1690 C CG  . ASP   A 1 212 ? -18.632 19.314  -2.564  1.00 36.72 212 A 1 
ATOM   1691 O OD1 . ASP   A 1 212 ? -17.996 18.266  -2.306  1.00 34.87 212 A 1 
ATOM   1692 O OD2 . ASP   A 1 212 ? -18.104 20.427  -2.780  1.00 33.62 212 A 1 
ATOM   1693 N N   . LEU   A 1 213 ? -23.003 17.600  -3.790  1.00 36.50 213 A 1 
ATOM   1694 C CA  . LEU   A 1 213 ? -24.471 17.516  -3.760  1.00 33.22 213 A 1 
ATOM   1695 C C   . LEU   A 1 213 ? -25.013 16.084  -3.618  1.00 32.13 213 A 1 
ATOM   1696 O O   . LEU   A 1 213 ? -26.236 15.920  -3.547  1.00 30.04 213 A 1 
ATOM   1697 C CB  . LEU   A 1 213 ? -25.044 18.195  -5.015  1.00 30.86 213 A 1 
ATOM   1698 C CG  . LEU   A 1 213 ? -24.947 19.730  -5.006  1.00 29.35 213 A 1 
ATOM   1699 C CD1 . LEU   A 1 213 ? -25.271 20.265  -6.402  1.00 27.05 213 A 1 
ATOM   1700 C CD2 . LEU   A 1 213 ? -25.951 20.351  -4.028  1.00 29.10 213 A 1 
ATOM   1701 N N   . LEU   A 1 214 ? -24.153 15.049  -3.614  1.00 34.99 214 A 1 
ATOM   1702 C CA  . LEU   A 1 214 ? -24.551 13.638  -3.499  1.00 31.08 214 A 1 
ATOM   1703 C C   . LEU   A 1 214 ? -24.464 13.127  -2.062  1.00 29.59 214 A 1 
ATOM   1704 O O   . LEU   A 1 214 ? -23.439 13.379  -1.394  1.00 26.80 214 A 1 
ATOM   1705 C CB  . LEU   A 1 214 ? -23.745 12.758  -4.473  1.00 29.13 214 A 1 
ATOM   1706 C CG  . LEU   A 1 214 ? -24.170 12.893  -5.942  1.00 28.39 214 A 1 
ATOM   1707 C CD1 . LEU   A 1 214 ? -23.183 12.120  -6.822  1.00 26.25 214 A 1 
ATOM   1708 C CD2 . LEU   A 1 214 ? -25.567 12.316  -6.199  1.00 27.37 214 A 1 
ATOM   1709 O OXT . LEU   A 1 214 ? -25.454 12.450  -1.651  1.00 26.27 214 A 1 
ATOM   1710 N N   . MET   B 2 1   ? -8.105  9.924   -6.602  1.00 75.51 1   B 1 
ATOM   1711 C CA  . MET   B 2 1   ? -9.074  8.805   -6.695  1.00 82.42 1   B 1 
ATOM   1712 C C   . MET   B 2 1   ? -9.792  8.675   -5.360  1.00 85.04 1   B 1 
ATOM   1713 O O   . MET   B 2 1   ? -9.158  8.830   -4.325  1.00 83.47 1   B 1 
ATOM   1714 C CB  . MET   B 2 1   ? -8.336  7.518   -7.088  1.00 78.55 1   B 1 
ATOM   1715 C CG  . MET   B 2 1   ? -9.231  6.288   -7.208  1.00 73.00 1   B 1 
ATOM   1716 S SD  . MET   B 2 1   ? -8.329  4.801   -7.732  1.00 68.29 1   B 1 
ATOM   1717 C CE  . MET   B 2 1   ? -8.280  5.026   -9.517  1.00 61.80 1   B 1 
ATOM   1718 N N   . ILE   B 2 2   ? -11.095 8.388   -5.377  1.00 87.86 2   B 1 
ATOM   1719 C CA  . ILE   B 2 2   ? -11.904 8.212   -4.165  1.00 90.01 2   B 1 
ATOM   1720 C C   . ILE   B 2 2   ? -12.145 6.729   -3.868  1.00 92.32 2   B 1 
ATOM   1721 O O   . ILE   B 2 2   ? -12.096 5.886   -4.767  1.00 92.53 2   B 1 
ATOM   1722 C CB  . ILE   B 2 2   ? -13.220 9.018   -4.234  1.00 87.45 2   B 1 
ATOM   1723 C CG1 . ILE   B 2 2   ? -14.075 8.621   -5.455  1.00 81.15 2   B 1 
ATOM   1724 C CG2 . ILE   B 2 2   ? -12.913 10.525  -4.205  1.00 77.81 2   B 1 
ATOM   1725 C CD1 . ILE   B 2 2   ? -15.509 9.153   -5.392  1.00 76.68 2   B 1 
ATOM   1726 N N   . VAL   B 2 3   ? -12.435 6.410   -2.606  1.00 93.90 3   B 1 
ATOM   1727 C CA  . VAL   B 2 3   ? -12.685 5.044   -2.110  1.00 95.21 3   B 1 
ATOM   1728 C C   . VAL   B 2 3   ? -13.735 4.306   -2.949  1.00 95.07 3   B 1 
ATOM   1729 O O   . VAL   B 2 3   ? -13.534 3.144   -3.301  1.00 94.81 3   B 1 
ATOM   1730 C CB  . VAL   B 2 3   ? -13.103 5.110   -0.628  1.00 95.79 3   B 1 
ATOM   1731 C CG1 . VAL   B 2 3   ? -13.714 3.806   -0.112  1.00 95.01 3   B 1 
ATOM   1732 C CG2 . VAL   B 2 3   ? -11.884 5.421   0.250   1.00 94.83 3   B 1 
ATOM   1733 N N   . GLU   B 2 4   ? -14.810 4.980   -3.344  1.00 94.72 4   B 1 
ATOM   1734 C CA  . GLU   B 2 4   ? -15.897 4.405   -4.142  1.00 93.86 4   B 1 
ATOM   1735 C C   . GLU   B 2 4   ? -15.431 3.798   -5.476  1.00 94.33 4   B 1 
ATOM   1736 O O   . GLU   B 2 4   ? -16.027 2.834   -5.967  1.00 93.32 4   B 1 
ATOM   1737 C CB  . GLU   B 2 4   ? -16.953 5.493   -4.389  1.00 91.05 4   B 1 
ATOM   1738 C CG  . GLU   B 2 4   ? -18.182 4.898   -5.070  1.00 83.84 4   B 1 
ATOM   1739 C CD  . GLU   B 2 4   ? -19.342 5.863   -5.291  1.00 83.11 4   B 1 
ATOM   1740 O OE1 . GLU   B 2 4   ? -20.427 5.309   -5.587  1.00 76.54 4   B 1 
ATOM   1741 O OE2 . GLU   B 2 4   ? -19.142 7.091   -5.218  1.00 78.17 4   B 1 
ATOM   1742 N N   . GLN   B 2 5   ? -14.353 4.323   -6.066  1.00 92.99 5   B 1 
ATOM   1743 C CA  . GLN   B 2 5   ? -13.833 3.868   -7.360  1.00 91.61 5   B 1 
ATOM   1744 C C   . GLN   B 2 5   ? -13.079 2.533   -7.275  1.00 92.55 5   B 1 
ATOM   1745 O O   . GLN   B 2 5   ? -12.896 1.881   -8.299  1.00 91.65 5   B 1 
ATOM   1746 C CB  . GLN   B 2 5   ? -12.923 4.954   -7.952  1.00 89.17 5   B 1 
ATOM   1747 C CG  . GLN   B 2 5   ? -13.686 6.237   -8.310  1.00 84.28 5   B 1 
ATOM   1748 C CD  . GLN   B 2 5   ? -12.754 7.349   -8.798  1.00 80.82 5   B 1 
ATOM   1749 O OE1 . GLN   B 2 5   ? -11.835 7.770   -8.125  1.00 74.63 5   B 1 
ATOM   1750 N NE2 . GLN   B 2 5   ? -12.964 7.870   -9.983  1.00 71.52 5   B 1 
ATOM   1751 N N   . ILE   B 2 6   ? -12.612 2.122   -6.083  1.00 93.73 6   B 1 
ATOM   1752 C CA  . ILE   B 2 6   ? -11.794 0.907   -5.907  1.00 94.92 6   B 1 
ATOM   1753 C C   . ILE   B 2 6   ? -12.339 -0.078  -4.870  1.00 96.42 6   B 1 
ATOM   1754 O O   . ILE   B 2 6   ? -11.822 -1.193  -4.762  1.00 96.48 6   B 1 
ATOM   1755 C CB  . ILE   B 2 6   ? -10.324 1.262   -5.596  1.00 94.02 6   B 1 
ATOM   1756 C CG1 . ILE   B 2 6   ? -10.152 1.935   -4.216  1.00 90.90 6   B 1 
ATOM   1757 C CG2 . ILE   B 2 6   ? -9.729  2.141   -6.718  1.00 88.72 6   B 1 
ATOM   1758 C CD1 . ILE   B 2 6   ? -8.699  1.899   -3.730  1.00 89.17 6   B 1 
ATOM   1759 N N   . MET   B 2 7   ? -13.360 0.296   -4.111  1.00 97.12 7   B 1 
ATOM   1760 C CA  . MET   B 2 7   ? -13.962 -0.561  -3.093  1.00 97.59 7   B 1 
ATOM   1761 C C   . MET   B 2 7   ? -14.652 -1.788  -3.710  1.00 97.51 7   B 1 
ATOM   1762 O O   . MET   B 2 7   ? -15.138 -1.768  -4.843  1.00 97.03 7   B 1 
ATOM   1763 C CB  . MET   B 2 7   ? -14.917 0.248   -2.201  1.00 97.53 7   B 1 
ATOM   1764 C CG  . MET   B 2 7   ? -16.244 0.623   -2.885  1.00 97.38 7   B 1 
ATOM   1765 S SD  . MET   B 2 7   ? -17.347 1.608   -1.831  1.00 96.98 7   B 1 
ATOM   1766 C CE  . MET   B 2 7   ? -18.783 1.726   -2.907  1.00 94.91 7   B 1 
ATOM   1767 N N   . LYS   B 2 8   ? -14.751 -2.864  -2.926  1.00 97.91 8   B 1 
ATOM   1768 C CA  . LYS   B 2 8   ? -15.628 -3.999  -3.242  1.00 98.02 8   B 1 
ATOM   1769 C C   . LYS   B 2 8   ? -17.048 -3.690  -2.778  1.00 98.34 8   B 1 
ATOM   1770 O O   . LYS   B 2 8   ? -17.246 -3.351  -1.620  1.00 98.08 8   B 1 
ATOM   1771 C CB  . LYS   B 2 8   ? -15.092 -5.286  -2.602  1.00 97.36 8   B 1 
ATOM   1772 C CG  . LYS   B 2 8   ? -13.771 -5.769  -3.221  1.00 90.90 8   B 1 
ATOM   1773 C CD  . LYS   B 2 8   ? -13.957 -6.202  -4.678  1.00 85.00 8   B 1 
ATOM   1774 C CE  . LYS   B 2 8   ? -12.669 -6.811  -5.229  1.00 78.12 8   B 1 
ATOM   1775 N NZ  . LYS   B 2 8   ? -12.875 -7.243  -6.631  1.00 68.23 8   B 1 
ATOM   1776 N N   . ARG   B 2 9   ? -18.020 -3.822  -3.676  1.00 98.07 9   B 1 
ATOM   1777 C CA  . ARG   B 2 9   ? -19.444 -3.518  -3.410  1.00 97.60 9   B 1 
ATOM   1778 C C   . ARG   B 2 9   ? -20.239 -4.725  -2.910  1.00 97.07 9   B 1 
ATOM   1779 O O   . ARG   B 2 9   ? -21.159 -4.576  -2.121  1.00 90.98 9   B 1 
ATOM   1780 C CB  . ARG   B 2 9   ? -20.092 -2.932  -4.675  1.00 96.22 9   B 1 
ATOM   1781 C CG  . ARG   B 2 9   ? -19.489 -1.577  -5.079  1.00 92.72 9   B 1 
ATOM   1782 C CD  . ARG   B 2 9   ? -20.188 -1.013  -6.317  1.00 90.00 9   B 1 
ATOM   1783 N NE  . ARG   B 2 9   ? -19.615 0.275   -6.741  1.00 85.55 9   B 1 
ATOM   1784 C CZ  . ARG   B 2 9   ? -20.120 1.496   -6.572  1.00 80.58 9   B 1 
ATOM   1785 N NH1 . ARG   B 2 9   ? -21.280 1.715   -6.026  1.00 70.21 9   B 1 
ATOM   1786 N NH2 . ARG   B 2 9   ? -19.447 2.528   -6.965  1.00 74.40 9   B 1 
ATOM   1787 N N   . ASP   B 2 10  ? -19.872 -5.920  -3.353  1.00 97.59 10  B 1 
ATOM   1788 C CA  . ASP   B 2 10  ? -20.441 -7.212  -2.981  1.00 97.35 10  B 1 
ATOM   1789 C C   . ASP   B 2 10  ? -19.857 -7.701  -1.640  1.00 98.02 10  B 1 
ATOM   1790 O O   . ASP   B 2 10  ? -19.079 -8.652  -1.564  1.00 96.68 10  B 1 
ATOM   1791 C CB  . ASP   B 2 10  ? -20.225 -8.202  -4.142  1.00 95.16 10  B 1 
ATOM   1792 C CG  . ASP   B 2 10  ? -18.755 -8.401  -4.556  1.00 86.45 10  B 1 
ATOM   1793 O OD1 . ASP   B 2 10  ? -17.962 -7.432  -4.488  1.00 78.63 10  B 1 
ATOM   1794 O OD2 . ASP   B 2 10  ? -18.427 -9.527  -4.985  1.00 78.52 10  B 1 
ATOM   1795 N N   . VAL   B 2 11  ? -20.209 -7.025  -0.556  1.00 98.30 11  B 1 
ATOM   1796 C CA  . VAL   B 2 11  ? -19.639 -7.293  0.767   1.00 98.67 11  B 1 
ATOM   1797 C C   . VAL   B 2 11  ? -20.275 -8.527  1.389   1.00 98.73 11  B 1 
ATOM   1798 O O   . VAL   B 2 11  ? -21.476 -8.555  1.663   1.00 98.50 11  B 1 
ATOM   1799 C CB  . VAL   B 2 11  ? -19.754 -6.084  1.712   1.00 98.57 11  B 1 
ATOM   1800 C CG1 . VAL   B 2 11  ? -18.944 -6.327  2.991   1.00 97.77 11  B 1 
ATOM   1801 C CG2 . VAL   B 2 11  ? -19.220 -4.800  1.067   1.00 97.64 11  B 1 
ATOM   1802 N N   . ILE   B 2 12  ? -19.447 -9.529  1.689   1.00 98.71 12  B 1 
ATOM   1803 C CA  . ILE   B 2 12  ? -19.828 -10.679 2.512   1.00 98.78 12  B 1 
ATOM   1804 C C   . ILE   B 2 12  ? -19.835 -10.236 3.975   1.00 98.86 12  B 1 
ATOM   1805 O O   . ILE   B 2 12  ? -18.842 -9.706  4.480   1.00 98.77 12  B 1 
ATOM   1806 C CB  . ILE   B 2 12  ? -18.887 -11.873 2.273   1.00 98.67 12  B 1 
ATOM   1807 C CG1 . ILE   B 2 12  ? -18.695 -12.215 0.772   1.00 97.78 12  B 1 
ATOM   1808 C CG2 . ILE   B 2 12  ? -19.377 -13.114 3.041   1.00 98.11 12  B 1 
ATOM   1809 C CD1 . ILE   B 2 12  ? -19.990 -12.445 -0.017  1.00 91.47 12  B 1 
ATOM   1810 N N   . THR   B 2 13  ? -20.951 -10.452 4.654   1.00 98.83 13  B 1 
ATOM   1811 C CA  . THR   B 2 13  ? -21.185 -10.012 6.033   1.00 98.84 13  B 1 
ATOM   1812 C C   . THR   B 2 13  ? -21.581 -11.163 6.949   1.00 98.84 13  B 1 
ATOM   1813 O O   . THR   B 2 13  ? -21.865 -12.282 6.502   1.00 98.62 13  B 1 
ATOM   1814 C CB  . THR   B 2 13  ? -22.240 -8.889  6.088   1.00 98.63 13  B 1 
ATOM   1815 O OG1 . THR   B 2 13  ? -23.464 -9.336  5.553   1.00 97.00 13  B 1 
ATOM   1816 C CG2 . THR   B 2 13  ? -21.810 -7.643  5.318   1.00 96.20 13  B 1 
ATOM   1817 N N   . LEU   B 2 14  ? -21.588 -10.878 8.245   1.00 98.80 14  B 1 
ATOM   1818 C CA  . LEU   B 2 14  ? -22.134 -11.729 9.298   1.00 98.78 14  B 1 
ATOM   1819 C C   . LEU   B 2 14  ? -23.206 -10.959 10.067  1.00 98.82 14  B 1 
ATOM   1820 O O   . LEU   B 2 14  ? -23.192 -9.729  10.117  1.00 98.57 14  B 1 
ATOM   1821 C CB  . LEU   B 2 14  ? -21.012 -12.173 10.247  1.00 98.54 14  B 1 
ATOM   1822 C CG  . LEU   B 2 14  ? -19.960 -13.102 9.618   1.00 97.91 14  B 1 
ATOM   1823 C CD1 . LEU   B 2 14  ? -18.784 -13.259 10.574  1.00 97.16 14  B 1 
ATOM   1824 C CD2 . LEU   B 2 14  ? -20.528 -14.492 9.325   1.00 97.13 14  B 1 
ATOM   1825 N N   . THR   B 2 15  ? -24.096 -11.696 10.724  1.00 98.71 15  B 1 
ATOM   1826 C CA  . THR   B 2 15  ? -24.947 -11.169 11.798  1.00 98.59 15  B 1 
ATOM   1827 C C   . THR   B 2 15  ? -24.295 -11.452 13.154  1.00 98.61 15  B 1 
ATOM   1828 O O   . THR   B 2 15  ? -23.451 -12.340 13.283  1.00 98.09 15  B 1 
ATOM   1829 C CB  . THR   B 2 15  ? -26.364 -11.757 11.745  1.00 98.02 15  B 1 
ATOM   1830 O OG1 . THR   B 2 15  ? -26.344 -13.111 12.097  1.00 91.73 15  B 1 
ATOM   1831 C CG2 . THR   B 2 15  ? -27.011 -11.617 10.365  1.00 89.78 15  B 1 
ATOM   1832 N N   . LYS   B 2 16  ? -24.685 -10.728 14.205  1.00 98.48 16  B 1 
ATOM   1833 C CA  . LYS   B 2 16  ? -24.162 -10.965 15.566  1.00 98.27 16  B 1 
ATOM   1834 C C   . LYS   B 2 16  ? -24.488 -12.358 16.117  1.00 98.28 16  B 1 
ATOM   1835 O O   . LYS   B 2 16  ? -23.795 -12.842 17.002  1.00 97.22 16  B 1 
ATOM   1836 C CB  . LYS   B 2 16  ? -24.662 -9.862  16.514  1.00 97.01 16  B 1 
ATOM   1837 C CG  . LYS   B 2 16  ? -26.176 -9.943  16.792  1.00 92.73 16  B 1 
ATOM   1838 C CD  . LYS   B 2 16  ? -26.617 -8.826  17.740  1.00 91.49 16  B 1 
ATOM   1839 C CE  . LYS   B 2 16  ? -28.113 -8.976  18.025  1.00 81.73 16  B 1 
ATOM   1840 N NZ  . LYS   B 2 16  ? -28.607 -7.902  18.916  1.00 74.93 16  B 1 
ATOM   1841 N N   . THR   B 2 17  ? -25.550 -12.985 15.606  1.00 98.40 17  B 1 
ATOM   1842 C CA  . THR   B 2 17  ? -26.052 -14.299 16.032  1.00 98.20 17  B 1 
ATOM   1843 C C   . THR   B 2 17  ? -25.536 -15.454 15.176  1.00 98.22 17  B 1 
ATOM   1844 O O   . THR   B 2 17  ? -25.741 -16.604 15.557  1.00 97.01 17  B 1 
ATOM   1845 C CB  . THR   B 2 17  ? -27.590 -14.323 16.046  1.00 97.41 17  B 1 
ATOM   1846 O OG1 . THR   B 2 17  ? -28.108 -13.841 14.825  1.00 92.16 17  B 1 
ATOM   1847 C CG2 . THR   B 2 17  ? -28.150 -13.431 17.152  1.00 90.64 17  B 1 
ATOM   1848 N N   . ASP   B 2 18  ? -24.867 -15.183 14.048  1.00 98.37 18  B 1 
ATOM   1849 C CA  . ASP   B 2 18  ? -24.194 -16.224 13.273  1.00 98.36 18  B 1 
ATOM   1850 C C   . ASP   B 2 18  ? -23.171 -16.964 14.145  1.00 98.40 18  B 1 
ATOM   1851 O O   . ASP   B 2 18  ? -22.601 -16.414 15.094  1.00 97.85 18  B 1 
ATOM   1852 C CB  . ASP   B 2 18  ? -23.495 -15.637 12.034  1.00 98.22 18  B 1 
ATOM   1853 C CG  . ASP   B 2 18  ? -24.420 -15.321 10.860  1.00 97.91 18  B 1 
ATOM   1854 O OD1 . ASP   B 2 18  ? -25.421 -16.048 10.675  1.00 95.12 18  B 1 
ATOM   1855 O OD2 . ASP   B 2 18  ? -24.071 -14.401 10.083  1.00 95.23 18  B 1 
ATOM   1856 N N   . THR   B 2 19  ? -22.912 -18.229 13.809  1.00 98.25 19  B 1 
ATOM   1857 C CA  . THR   B 2 19  ? -21.893 -19.031 14.491  1.00 98.29 19  B 1 
ATOM   1858 C C   . THR   B 2 19  ? -20.495 -18.740 13.941  1.00 98.44 19  B 1 
ATOM   1859 O O   . THR   B 2 19  ? -20.317 -18.295 12.804  1.00 98.12 19  B 1 
ATOM   1860 C CB  . THR   B 2 19  ? -22.200 -20.534 14.411  1.00 97.66 19  B 1 
ATOM   1861 O OG1 . THR   B 2 19  ? -22.150 -20.978 13.078  1.00 93.22 19  B 1 
ATOM   1862 C CG2 . THR   B 2 19  ? -23.571 -20.889 14.989  1.00 92.42 19  B 1 
ATOM   1863 N N   . LEU   B 2 20  ? -19.461 -19.055 14.725  1.00 97.91 20  B 1 
ATOM   1864 C CA  . LEU   B 2 20  ? -18.075 -19.007 14.248  1.00 98.02 20  B 1 
ATOM   1865 C C   . LEU   B 2 20  ? -17.808 -20.038 13.142  1.00 98.09 20  B 1 
ATOM   1866 O O   . LEU   B 2 20  ? -16.937 -19.811 12.306  1.00 97.61 20  B 1 
ATOM   1867 C CB  . LEU   B 2 20  ? -17.105 -19.187 15.422  1.00 97.72 20  B 1 
ATOM   1868 C CG  . LEU   B 2 20  ? -17.192 -18.091 16.506  1.00 96.69 20  B 1 
ATOM   1869 C CD1 . LEU   B 2 20  ? -16.069 -18.293 17.521  1.00 95.32 20  B 1 
ATOM   1870 C CD2 . LEU   B 2 20  ? -17.076 -16.676 15.940  1.00 94.95 20  B 1 
ATOM   1871 N N   . GLU   B 2 21  ? -18.583 -21.120 13.077  1.00 97.80 21  B 1 
ATOM   1872 C CA  . GLU   B 2 21  ? -18.563 -22.054 11.945  1.00 97.67 21  B 1 
ATOM   1873 C C   . GLU   B 2 21  ? -18.974 -21.352 10.649  1.00 97.90 21  B 1 
ATOM   1874 O O   . GLU   B 2 21  ? -18.229 -21.395 9.669   1.00 97.62 21  B 1 
ATOM   1875 C CB  . GLU   B 2 21  ? -19.467 -23.255 12.253  1.00 97.05 21  B 1 
ATOM   1876 C CG  . GLU   B 2 21  ? -19.427 -24.302 11.130  1.00 94.07 21  B 1 
ATOM   1877 C CD  . GLU   B 2 21  ? -20.093 -25.617 11.557  1.00 91.15 21  B 1 
ATOM   1878 O OE1 . GLU   B 2 21  ? -19.524 -26.679 11.218  1.00 84.71 21  B 1 
ATOM   1879 O OE2 . GLU   B 2 21  ? -21.130 -25.557 12.253  1.00 84.18 21  B 1 
ATOM   1880 N N   . THR   B 2 22  ? -20.083 -20.604 10.660  1.00 98.11 22  B 1 
ATOM   1881 C CA  . THR   B 2 22  ? -20.519 -19.784 9.518   1.00 98.26 22  B 1 
ATOM   1882 C C   . THR   B 2 22  ? -19.442 -18.774 9.111   1.00 98.41 22  B 1 
ATOM   1883 O O   . THR   B 2 22  ? -19.169 -18.601 7.922   1.00 98.13 22  B 1 
ATOM   1884 C CB  . THR   B 2 22  ? -21.823 -19.040 9.848   1.00 98.10 22  B 1 
ATOM   1885 O OG1 . THR   B 2 22  ? -22.819 -19.960 10.223  1.00 94.83 22  B 1 
ATOM   1886 C CG2 . THR   B 2 22  ? -22.379 -18.253 8.663   1.00 94.12 22  B 1 
ATOM   1887 N N   . ALA   B 2 23  ? -18.771 -18.143 10.081  1.00 98.40 23  B 1 
ATOM   1888 C CA  . ALA   B 2 23  ? -17.667 -17.224 9.812   1.00 98.41 23  B 1 
ATOM   1889 C C   . ALA   B 2 23  ? -16.487 -17.926 9.114   1.00 98.40 23  B 1 
ATOM   1890 O O   . ALA   B 2 23  ? -15.995 -17.434 8.099   1.00 98.12 23  B 1 
ATOM   1891 C CB  . ALA   B 2 23  ? -17.242 -16.553 11.123  1.00 98.28 23  B 1 
ATOM   1892 N N   . ILE   B 2 24  ? -16.056 -19.093 9.607   1.00 98.13 24  B 1 
ATOM   1893 C CA  . ILE   B 2 24  ? -14.984 -19.893 8.989   1.00 97.63 24  B 1 
ATOM   1894 C C   . ILE   B 2 24  ? -15.350 -20.297 7.561   1.00 97.91 24  B 1 
ATOM   1895 O O   . ILE   B 2 24  ? -14.514 -20.175 6.663   1.00 97.39 24  B 1 
ATOM   1896 C CB  . ILE   B 2 24  ? -14.661 -21.140 9.845   1.00 96.08 24  B 1 
ATOM   1897 C CG1 . ILE   B 2 24  ? -13.894 -20.712 11.110  1.00 88.69 24  B 1 
ATOM   1898 C CG2 . ILE   B 2 24  ? -13.831 -22.184 9.064   1.00 88.45 24  B 1 
ATOM   1899 C CD1 . ILE   B 2 24  ? -13.681 -21.840 12.122  1.00 80.56 24  B 1 
ATOM   1900 N N   . CYS   B 2 25  ? -16.582 -20.769 7.345   1.00 98.01 25  B 1 
ATOM   1901 C CA  . CYS   B 2 25  ? -17.065 -21.164 6.025   1.00 98.06 25  B 1 
ATOM   1902 C C   . CYS   B 2 25  ? -16.992 -19.992 5.043   1.00 98.29 25  B 1 
ATOM   1903 O O   . CYS   B 2 25  ? -16.330 -20.118 4.016   1.00 97.87 25  B 1 
ATOM   1904 C CB  . CYS   B 2 25  ? -18.480 -21.745 6.139   1.00 97.50 25  B 1 
ATOM   1905 S SG  . CYS   B 2 25  ? -18.389 -23.379 6.931   1.00 87.53 25  B 1 
ATOM   1906 N N   . LYS   B 2 26  ? -17.544 -18.823 5.390   1.00 98.35 26  B 1 
ATOM   1907 C CA  . LYS   B 2 26  ? -17.491 -17.614 4.550   1.00 98.44 26  B 1 
ATOM   1908 C C   . LYS   B 2 26  ? -16.055 -17.165 4.253   1.00 98.36 26  B 1 
ATOM   1909 O O   . LYS   B 2 26  ? -15.736 -16.855 3.108   1.00 97.81 26  B 1 
ATOM   1910 C CB  . LYS   B 2 26  ? -18.303 -16.481 5.200   1.00 98.44 26  B 1 
ATOM   1911 C CG  . LYS   B 2 26  ? -19.825 -16.704 5.100   1.00 97.97 26  B 1 
ATOM   1912 C CD  . LYS   B 2 26  ? -20.607 -15.555 5.755   1.00 97.27 26  B 1 
ATOM   1913 C CE  . LYS   B 2 26  ? -22.122 -15.766 5.606   1.00 95.96 26  B 1 
ATOM   1914 N NZ  . LYS   B 2 26  ? -22.924 -14.708 6.276   1.00 93.46 26  B 1 
ATOM   1915 N N   . LEU   B 2 27  ? -15.161 -17.164 5.251   1.00 98.42 27  B 1 
ATOM   1916 C CA  . LEU   B 2 27  ? -13.752 -16.793 5.054   1.00 98.22 27  B 1 
ATOM   1917 C C   . LEU   B 2 27  ? -13.048 -17.705 4.036   1.00 97.96 27  B 1 
ATOM   1918 O O   . LEU   B 2 27  ? -12.293 -17.214 3.197   1.00 97.25 27  B 1 
ATOM   1919 C CB  . LEU   B 2 27  ? -13.002 -16.823 6.398   1.00 98.04 27  B 1 
ATOM   1920 C CG  . LEU   B 2 27  ? -13.331 -15.669 7.366   1.00 97.36 27  B 1 
ATOM   1921 C CD1 . LEU   B 2 27  ? -12.622 -15.910 8.702   1.00 96.46 27  B 1 
ATOM   1922 C CD2 . LEU   B 2 27  ? -12.880 -14.314 6.837   1.00 96.17 27  B 1 
ATOM   1923 N N   . LYS   B 2 28  ? -13.295 -19.024 4.100   1.00 97.81 28  B 1 
ATOM   1924 C CA  . LYS   B 2 28  ? -12.703 -20.010 3.187   1.00 97.30 28  B 1 
ATOM   1925 C C   . LYS   B 2 28  ? -13.323 -19.962 1.794   1.00 97.35 28  B 1 
ATOM   1926 O O   . LYS   B 2 28  ? -12.589 -19.947 0.816   1.00 96.44 28  B 1 
ATOM   1927 C CB  . LYS   B 2 28  ? -12.850 -21.421 3.768   1.00 96.39 28  B 1 
ATOM   1928 C CG  . LYS   B 2 28  ? -11.888 -21.686 4.936   1.00 83.64 28  B 1 
ATOM   1929 C CD  . LYS   B 2 28  ? -12.097 -23.119 5.439   1.00 79.31 28  B 1 
ATOM   1930 C CE  . LYS   B 2 28  ? -11.108 -23.465 6.552   1.00 65.80 28  B 1 
ATOM   1931 N NZ  . LYS   B 2 28  ? -11.321 -24.854 7.032   1.00 58.57 28  B 1 
ATOM   1932 N N   . GLU   B 2 29  ? -14.653 -19.946 1.713   1.00 98.10 29  B 1 
ATOM   1933 C CA  . GLU   B 2 29  ? -15.413 -19.992 0.458   1.00 98.09 29  B 1 
ATOM   1934 C C   . GLU   B 2 29  ? -15.082 -18.801 -0.445  1.00 97.95 29  B 1 
ATOM   1935 O O   . GLU   B 2 29  ? -14.791 -18.970 -1.626  1.00 96.84 29  B 1 
ATOM   1936 C CB  . GLU   B 2 29  ? -16.905 -20.022 0.815   1.00 97.71 29  B 1 
ATOM   1937 C CG  . GLU   B 2 29  ? -17.830 -20.123 -0.405  1.00 91.26 29  B 1 
ATOM   1938 C CD  . GLU   B 2 29  ? -19.323 -20.111 -0.023  1.00 86.53 29  B 1 
ATOM   1939 O OE1 . GLU   B 2 29  ? -20.154 -20.166 -0.953  1.00 79.69 29  B 1 
ATOM   1940 O OE2 . GLU   B 2 29  ? -19.638 -20.028 1.189   1.00 81.06 29  B 1 
ATOM   1941 N N   . PHE   B 2 30  ? -15.047 -17.601 0.122   1.00 98.20 30  B 1 
ATOM   1942 C CA  . PHE   B 2 30  ? -14.802 -16.365 -0.628  1.00 97.99 30  B 1 
ATOM   1943 C C   . PHE   B 2 30  ? -13.329 -15.938 -0.665  1.00 97.62 30  B 1 
ATOM   1944 O O   . PHE   B 2 30  ? -13.009 -14.890 -1.226  1.00 96.26 30  B 1 
ATOM   1945 C CB  . PHE   B 2 30  ? -15.720 -15.270 -0.084  1.00 98.01 30  B 1 
ATOM   1946 C CG  . PHE   B 2 30  ? -17.192 -15.590 -0.227  1.00 97.92 30  B 1 
ATOM   1947 C CD1 . PHE   B 2 30  ? -17.810 -15.514 -1.488  1.00 96.03 30  B 1 
ATOM   1948 C CD2 . PHE   B 2 30  ? -17.947 -16.001 0.884   1.00 96.06 30  B 1 
ATOM   1949 C CE1 . PHE   B 2 30  ? -19.167 -15.851 -1.634  1.00 95.28 30  B 1 
ATOM   1950 C CE2 . PHE   B 2 30  ? -19.305 -16.340 0.742   1.00 95.28 30  B 1 
ATOM   1951 C CZ  . PHE   B 2 30  ? -19.915 -16.266 -0.518  1.00 96.18 30  B 1 
ATOM   1952 N N   . HIS   B 2 31  ? -12.404 -16.720 -0.084  1.00 97.23 31  B 1 
ATOM   1953 C CA  . HIS   B 2 31  ? -10.975 -16.394 0.003   1.00 96.62 31  B 1 
ATOM   1954 C C   . HIS   B 2 31  ? -10.687 -14.999 0.590   1.00 96.67 31  B 1 
ATOM   1955 O O   . HIS   B 2 31  ? -9.771  -14.285 0.166   1.00 95.15 31  B 1 
ATOM   1956 C CB  . HIS   B 2 31  ? -10.293 -16.647 -1.346  1.00 95.52 31  B 1 
ATOM   1957 C CG  . HIS   B 2 31  ? -10.375 -18.082 -1.794  1.00 92.02 31  B 1 
ATOM   1958 N ND1 . HIS   B 2 31  ? -9.834  -19.172 -1.136  1.00 80.76 31  B 1 
ATOM   1959 C CD2 . HIS   B 2 31  ? -10.985 -18.567 -2.924  1.00 79.44 31  B 1 
ATOM   1960 C CE1 . HIS   B 2 31  ? -10.110 -20.272 -1.856  1.00 81.73 31  B 1 
ATOM   1961 N NE2 . HIS   B 2 31  ? -10.799 -19.942 -2.955  1.00 82.38 31  B 1 
ATOM   1962 N N   . ILE   B 2 32  ? -11.449 -14.615 1.610   1.00 97.76 32  B 1 
ATOM   1963 C CA  . ILE   B 2 32  ? -11.337 -13.340 2.325   1.00 98.07 32  B 1 
ATOM   1964 C C   . ILE   B 2 32  ? -10.795 -13.544 3.742   1.00 98.24 32  B 1 
ATOM   1965 O O   . ILE   B 2 32  ? -10.714 -14.658 4.256   1.00 98.08 32  B 1 
ATOM   1966 C CB  . ILE   B 2 32  ? -12.682 -12.572 2.310   1.00 98.01 32  B 1 
ATOM   1967 C CG1 . ILE   B 2 32  ? -13.806 -13.369 3.011   1.00 97.26 32  B 1 
ATOM   1968 C CG2 . ILE   B 2 32  ? -13.040 -12.170 0.872   1.00 95.82 32  B 1 
ATOM   1969 C CD1 . ILE   B 2 32  ? -15.167 -12.660 3.061   1.00 96.50 32  B 1 
ATOM   1970 N N   . ARG   B 2 33  ? -10.403 -12.448 4.401   1.00 97.85 33  B 1 
ATOM   1971 C CA  . ARG   B 2 33  ? -9.864  -12.453 5.778   1.00 97.88 33  B 1 
ATOM   1972 C C   . ARG   B 2 33  ? -10.560 -11.458 6.703   1.00 98.34 33  B 1 
ATOM   1973 O O   . ARG   B 2 33  ? -10.117 -11.293 7.839   1.00 97.79 33  B 1 
ATOM   1974 C CB  . ARG   B 2 33  ? -8.354  -12.211 5.740   1.00 96.46 33  B 1 
ATOM   1975 C CG  . ARG   B 2 33  ? -7.601  -13.344 5.009   1.00 93.52 33  B 1 
ATOM   1976 C CD  . ARG   B 2 33  ? -6.099  -13.075 4.993   1.00 89.38 33  B 1 
ATOM   1977 N NE  . ARG   B 2 33  ? -5.800  -11.890 4.176   1.00 82.04 33  B 1 
ATOM   1978 C CZ  . ARG   B 2 33  ? -4.603  -11.462 3.816   1.00 77.62 33  B 1 
ATOM   1979 N NH1 . ARG   B 2 33  ? -3.509  -12.058 4.214   1.00 69.50 33  B 1 
ATOM   1980 N NH2 . ARG   B 2 33  ? -4.495  -10.425 3.033   1.00 69.62 33  B 1 
ATOM   1981 N N   . HIS   B 2 34  ? -11.606 -10.794 6.226   1.00 98.67 34  B 1 
ATOM   1982 C CA  . HIS   B 2 34  ? -12.331 -9.771  6.973   1.00 98.75 34  B 1 
ATOM   1983 C C   . HIS   B 2 34  ? -13.827 -9.923  6.720   1.00 98.84 34  B 1 
ATOM   1984 O O   . HIS   B 2 34  ? -14.234 -10.077 5.570   1.00 98.64 34  B 1 
ATOM   1985 C CB  . HIS   B 2 34  ? -11.851 -8.369  6.555   1.00 98.50 34  B 1 
ATOM   1986 C CG  . HIS   B 2 34  ? -10.354 -8.181  6.570   1.00 98.09 34  B 1 
ATOM   1987 N ND1 . HIS   B 2 34  ? -9.509  -8.394  5.492   1.00 91.08 34  B 1 
ATOM   1988 C CD2 . HIS   B 2 34  ? -9.558  -7.812  7.626   1.00 91.40 34  B 1 
ATOM   1989 C CE1 . HIS   B 2 34  ? -8.247  -8.149  5.895   1.00 91.57 34  B 1 
ATOM   1990 N NE2 . HIS   B 2 34  ? -8.233  -7.795  7.189   1.00 93.18 34  B 1 
ATOM   1991 N N   . LEU   B 2 35  ? -14.634 -9.876  7.777   1.00 98.87 35  B 1 
ATOM   1992 C CA  . LEU   B 2 35  ? -16.094 -9.954  7.720   1.00 98.89 35  B 1 
ATOM   1993 C C   . LEU   B 2 35  ? -16.698 -8.858  8.601   1.00 98.90 35  B 1 
ATOM   1994 O O   . LEU   B 2 35  ? -16.627 -8.973  9.831   1.00 98.77 35  B 1 
ATOM   1995 C CB  . LEU   B 2 35  ? -16.570 -11.349 8.165   1.00 98.80 35  B 1 
ATOM   1996 C CG  . LEU   B 2 35  ? -16.245 -12.493 7.183   1.00 98.47 35  B 1 
ATOM   1997 C CD1 . LEU   B 2 35  ? -16.504 -13.840 7.848   1.00 97.86 35  B 1 
ATOM   1998 C CD2 . LEU   B 2 35  ? -17.106 -12.418 5.919   1.00 97.66 35  B 1 
ATOM   1999 N N   . PRO   B 2 36  ? -17.294 -7.807  8.017   1.00 98.94 36  B 1 
ATOM   2000 C CA  . PRO   B 2 36  ? -18.120 -6.881  8.779   1.00 98.93 36  B 1 
ATOM   2001 C C   . PRO   B 2 36  ? -19.316 -7.614  9.391   1.00 98.94 36  B 1 
ATOM   2002 O O   . PRO   B 2 36  ? -19.952 -8.444  8.734   1.00 98.83 36  B 1 
ATOM   2003 C CB  . PRO   B 2 36  ? -18.566 -5.792  7.797   1.00 98.83 36  B 1 
ATOM   2004 C CG  . PRO   B 2 36  ? -17.582 -5.914  6.635   1.00 97.80 36  B 1 
ATOM   2005 C CD  . PRO   B 2 36  ? -17.232 -7.398  6.626   1.00 98.82 36  B 1 
ATOM   2006 N N   . VAL   B 2 37  ? -19.620 -7.295  10.641  1.00 98.91 37  B 1 
ATOM   2007 C CA  . VAL   B 2 37  ? -20.850 -7.726  11.309  1.00 98.90 37  B 1 
ATOM   2008 C C   . VAL   B 2 37  ? -21.853 -6.592  11.187  1.00 98.90 37  B 1 
ATOM   2009 O O   . VAL   B 2 37  ? -21.539 -5.455  11.542  1.00 98.74 37  B 1 
ATOM   2010 C CB  . VAL   B 2 37  ? -20.611 -8.116  12.776  1.00 98.81 37  B 1 
ATOM   2011 C CG1 . VAL   B 2 37  ? -21.863 -8.760  13.375  1.00 98.33 37  B 1 
ATOM   2012 C CG2 . VAL   B 2 37  ? -19.444 -9.107  12.921  1.00 98.27 37  B 1 
ATOM   2013 N N   . VAL   B 2 38  ? -23.032 -6.895  10.664  1.00 98.86 38  B 1 
ATOM   2014 C CA  . VAL   B 2 38  ? -24.086 -5.911  10.401  1.00 98.82 38  B 1 
ATOM   2015 C C   . VAL   B 2 38  ? -25.389 -6.291  11.097  1.00 98.79 38  B 1 
ATOM   2016 O O   . VAL   B 2 38  ? -25.630 -7.463  11.407  1.00 98.37 38  B 1 
ATOM   2017 C CB  . VAL   B 2 38  ? -24.305 -5.674  8.892   1.00 98.49 38  B 1 
ATOM   2018 C CG1 . VAL   B 2 38  ? -23.035 -5.138  8.224   1.00 96.39 38  B 1 
ATOM   2019 C CG2 . VAL   B 2 38  ? -24.765 -6.934  8.146   1.00 95.80 38  B 1 
ATOM   2020 N N   . ASP   B 2 39  ? -26.224 -5.288  11.343  1.00 98.66 39  B 1 
ATOM   2021 C CA  . ASP   B 2 39  ? -27.617 -5.479  11.740  1.00 98.41 39  B 1 
ATOM   2022 C C   . ASP   B 2 39  ? -28.550 -5.564  10.513  1.00 98.29 39  B 1 
ATOM   2023 O O   . ASP   B 2 39  ? -28.111 -5.595  9.355   1.00 96.64 39  B 1 
ATOM   2024 C CB  . ASP   B 2 39  ? -28.023 -4.393  12.754  1.00 97.48 39  B 1 
ATOM   2025 C CG  . ASP   B 2 39  ? -28.071 -2.971  12.191  1.00 96.80 39  B 1 
ATOM   2026 O OD1 . ASP   B 2 39  ? -28.074 -2.805  10.950  1.00 93.76 39  B 1 
ATOM   2027 O OD2 . ASP   B 2 39  ? -28.102 -2.036  13.016  1.00 93.09 39  B 1 
ATOM   2028 N N   . GLU   B 2 40  ? -29.858 -5.626  10.773  1.00 98.03 40  B 1 
ATOM   2029 C CA  . GLU   B 2 40  ? -30.893 -5.729  9.733   1.00 97.66 40  B 1 
ATOM   2030 C C   . GLU   B 2 40  ? -30.945 -4.495  8.817   1.00 97.62 40  B 1 
ATOM   2031 O O   . GLU   B 2 40  ? -31.307 -4.598  7.645   1.00 95.24 40  B 1 
ATOM   2032 C CB  . GLU   B 2 40  ? -32.260 -5.950  10.399  1.00 96.60 40  B 1 
ATOM   2033 C CG  . GLU   B 2 40  ? -32.325 -7.285  11.161  1.00 87.05 40  B 1 
ATOM   2034 C CD  . GLU   B 2 40  ? -33.688 -7.560  11.815  1.00 78.72 40  B 1 
ATOM   2035 O OE1 . GLU   B 2 40  ? -33.849 -8.692  12.333  1.00 70.47 40  B 1 
ATOM   2036 O OE2 . GLU   B 2 40  ? -34.552 -6.658  11.815  1.00 70.09 40  B 1 
ATOM   2037 N N   . GLU   B 2 41  ? -30.521 -3.325  9.305   1.00 97.87 41  B 1 
ATOM   2038 C CA  . GLU   B 2 41  ? -30.458 -2.083  8.526   1.00 97.76 41  B 1 
ATOM   2039 C C   . GLU   B 2 41  ? -29.126 -1.906  7.771   1.00 97.95 41  B 1 
ATOM   2040 O O   . GLU   B 2 41  ? -28.927 -0.909  7.078   1.00 96.39 41  B 1 
ATOM   2041 C CB  . GLU   B 2 41  ? -30.756 -0.875  9.422   1.00 96.98 41  B 1 
ATOM   2042 C CG  . GLU   B 2 41  ? -32.166 -0.917  10.028  1.00 92.21 41  B 1 
ATOM   2043 C CD  . GLU   B 2 41  ? -32.633 0.434   10.588  1.00 85.01 41  B 1 
ATOM   2044 O OE1 . GLU   B 2 41  ? -33.746 0.462   11.160  1.00 76.14 41  B 1 
ATOM   2045 O OE2 . GLU   B 2 41  ? -31.924 1.451   10.385  1.00 76.57 41  B 1 
ATOM   2046 N N   . ARG   B 2 42  ? -28.225 -2.895  7.855   1.00 97.62 42  B 1 
ATOM   2047 C CA  . ARG   B 2 42  ? -26.846 -2.875  7.339   1.00 97.75 42  B 1 
ATOM   2048 C C   . ARG   B 2 42  ? -25.939 -1.844  8.029   1.00 98.32 42  B 1 
ATOM   2049 O O   . ARG   B 2 42  ? -24.946 -1.420  7.438   1.00 97.43 42  B 1 
ATOM   2050 C CB  . ARG   B 2 42  ? -26.786 -2.783  5.803   1.00 96.04 42  B 1 
ATOM   2051 C CG  . ARG   B 2 42  ? -27.600 -3.870  5.090   1.00 87.59 42  B 1 
ATOM   2052 C CD  . ARG   B 2 42  ? -27.272 -3.903  3.595   1.00 83.83 42  B 1 
ATOM   2053 N NE  . ARG   B 2 42  ? -25.943 -4.514  3.357   1.00 79.74 42  B 1 
ATOM   2054 C CZ  . ARG   B 2 42  ? -25.342 -4.681  2.183   1.00 74.67 42  B 1 
ATOM   2055 N NH1 . ARG   B 2 42  ? -25.878 -4.261  1.075   1.00 66.23 42  B 1 
ATOM   2056 N NH2 . ARG   B 2 42  ? -24.195 -5.294  2.112   1.00 68.07 42  B 1 
ATOM   2057 N N   . HIS   B 2 43  ? -26.225 -1.482  9.277   1.00 98.36 43  B 1 
ATOM   2058 C CA  . HIS   B 2 43  ? -25.272 -0.758  10.112  1.00 98.40 43  B 1 
ATOM   2059 C C   . HIS   B 2 43  ? -24.120 -1.680  10.501  1.00 98.59 43  B 1 
ATOM   2060 O O   . HIS   B 2 43  ? -24.328 -2.836  10.867  1.00 98.23 43  B 1 
ATOM   2061 C CB  . HIS   B 2 43  ? -25.949 -0.206  11.367  1.00 97.97 43  B 1 
ATOM   2062 C CG  . HIS   B 2 43  ? -27.122 0.695   11.097  1.00 96.09 43  B 1 
ATOM   2063 N ND1 . HIS   B 2 43  ? -28.368 0.591   11.682  1.00 84.29 43  B 1 
ATOM   2064 C CD2 . HIS   B 2 43  ? -27.169 1.773   10.257  1.00 85.98 43  B 1 
ATOM   2065 C CE1 . HIS   B 2 43  ? -29.138 1.580   11.207  1.00 87.98 43  B 1 
ATOM   2066 N NE2 . HIS   B 2 43  ? -28.446 2.322   10.334  1.00 89.84 43  B 1 
ATOM   2067 N N   . VAL   B 2 44  ? -22.883 -1.184  10.446  1.00 98.65 44  B 1 
ATOM   2068 C CA  . VAL   B 2 44  ? -21.706 -1.933  10.899  1.00 98.75 44  B 1 
ATOM   2069 C C   . VAL   B 2 44  ? -21.648 -1.881  12.422  1.00 98.76 44  B 1 
ATOM   2070 O O   . VAL   B 2 44  ? -21.351 -0.844  12.999  1.00 98.45 44  B 1 
ATOM   2071 C CB  . VAL   B 2 44  ? -20.410 -1.408  10.260  1.00 98.59 44  B 1 
ATOM   2072 C CG1 . VAL   B 2 44  ? -19.200 -2.229  10.713  1.00 97.81 44  B 1 
ATOM   2073 C CG2 . VAL   B 2 44  ? -20.473 -1.490  8.729   1.00 97.64 44  B 1 
ATOM   2074 N N   . ILE   B 2 45  ? -21.900 -3.019  13.068  1.00 98.80 45  B 1 
ATOM   2075 C CA  . ILE   B 2 45  ? -21.911 -3.159  14.534  1.00 98.73 45  B 1 
ATOM   2076 C C   . ILE   B 2 45  ? -20.683 -3.893  15.081  1.00 98.71 45  B 1 
ATOM   2077 O O   . ILE   B 2 45  ? -20.458 -3.929  16.289  1.00 98.22 45  B 1 
ATOM   2078 C CB  . ILE   B 2 45  ? -23.220 -3.825  15.005  1.00 98.49 45  B 1 
ATOM   2079 C CG1 . ILE   B 2 45  ? -23.397 -5.248  14.423  1.00 97.08 45  B 1 
ATOM   2080 C CG2 . ILE   B 2 45  ? -24.422 -2.921  14.658  1.00 95.81 45  B 1 
ATOM   2081 C CD1 . ILE   B 2 45  ? -24.538 -6.047  15.069  1.00 94.74 45  B 1 
ATOM   2082 N N   . GLY   B 2 46  ? -19.874 -4.487  14.192  1.00 98.81 46  B 1 
ATOM   2083 C CA  . GLY   B 2 46  ? -18.661 -5.195  14.565  1.00 98.82 46  B 1 
ATOM   2084 C C   . GLY   B 2 46  ? -17.801 -5.578  13.369  1.00 98.90 46  B 1 
ATOM   2085 O O   . GLY   B 2 46  ? -18.168 -5.384  12.211  1.00 98.77 46  B 1 
ATOM   2086 N N   . MET   B 2 47  ? -16.626 -6.142  13.663  1.00 98.85 47  B 1 
ATOM   2087 C CA  . MET   B 2 47  ? -15.697 -6.668  12.665  1.00 98.84 47  B 1 
ATOM   2088 C C   . MET   B 2 47  ? -15.075 -7.962  13.175  1.00 98.82 47  B 1 
ATOM   2089 O O   . MET   B 2 47  ? -14.597 -8.016  14.307  1.00 98.45 47  B 1 
ATOM   2090 C CB  . MET   B 2 47  ? -14.617 -5.611  12.375  1.00 98.55 47  B 1 
ATOM   2091 C CG  . MET   B 2 47  ? -13.568 -6.060  11.343  1.00 95.50 47  B 1 
ATOM   2092 S SD  . MET   B 2 47  ? -14.201 -6.441  9.685   1.00 96.73 47  B 1 
ATOM   2093 C CE  . MET   B 2 47  ? -14.779 -4.816  9.189   1.00 92.34 47  B 1 
ATOM   2094 N N   . ILE   B 2 48  ? -15.030 -8.986  12.319  1.00 98.74 48  B 1 
ATOM   2095 C CA  . ILE   B 2 48  ? -14.271 -10.217 12.536  1.00 98.66 48  B 1 
ATOM   2096 C C   . ILE   B 2 48  ? -13.241 -10.366 11.428  1.00 98.73 48  B 1 
ATOM   2097 O O   . ILE   B 2 48  ? -13.531 -10.171 10.251  1.00 98.34 48  B 1 
ATOM   2098 C CB  . ILE   B 2 48  ? -15.198 -11.442 12.673  1.00 97.69 48  B 1 
ATOM   2099 C CG1 . ILE   B 2 48  ? -15.814 -11.402 14.086  1.00 91.23 48  B 1 
ATOM   2100 C CG2 . ILE   B 2 48  ? -14.455 -12.771 12.447  1.00 92.78 48  B 1 
ATOM   2101 C CD1 . ILE   B 2 48  ? -16.722 -12.575 14.416  1.00 84.50 48  B 1 
ATOM   2102 N N   . THR   B 2 49  ? -12.018 -10.757 11.820  1.00 98.64 49  B 1 
ATOM   2103 C CA  . THR   B 2 49  ? -10.935 -11.052 10.881  1.00 98.44 49  B 1 
ATOM   2104 C C   . THR   B 2 49  ? -10.374 -12.456 11.100  1.00 98.39 49  B 1 
ATOM   2105 O O   . THR   B 2 49  ? -10.558 -13.059 12.158  1.00 97.90 49  B 1 
ATOM   2106 C CB  . THR   B 2 49  ? -9.812  -10.005 10.960  1.00 97.76 49  B 1 
ATOM   2107 O OG1 . THR   B 2 49  ? -9.059  -10.134 12.139  1.00 94.03 49  B 1 
ATOM   2108 C CG2 . THR   B 2 49  ? -10.326 -8.565  10.881  1.00 94.10 49  B 1 
ATOM   2109 N N   . ASP   B 2 50  ? -9.610  -12.956 10.122  1.00 97.78 50  B 1 
ATOM   2110 C CA  . ASP   B 2 50  ? -8.833  -14.197 10.247  1.00 97.46 50  B 1 
ATOM   2111 C C   . ASP   B 2 50  ? -7.942  -14.212 11.507  1.00 97.48 50  B 1 
ATOM   2112 O O   . ASP   B 2 50  ? -7.719  -15.265 12.100  1.00 96.43 50  B 1 
ATOM   2113 C CB  . ASP   B 2 50  ? -7.987  -14.339 8.973   1.00 96.40 50  B 1 
ATOM   2114 C CG  . ASP   B 2 50  ? -6.945  -15.462 9.026   1.00 93.47 50  B 1 
ATOM   2115 O OD1 . ASP   B 2 50  ? -7.314  -16.644 8.933   1.00 87.28 50  B 1 
ATOM   2116 O OD2 . ASP   B 2 50  ? -5.735  -15.148 9.137   1.00 86.42 50  B 1 
ATOM   2117 N N   . ARG   B 2 51  ? -7.458  -13.059 11.961  1.00 97.59 51  B 1 
ATOM   2118 C CA  . ARG   B 2 51  ? -6.696  -12.954 13.217  1.00 97.41 51  B 1 
ATOM   2119 C C   . ARG   B 2 51  ? -7.567  -13.197 14.444  1.00 97.66 51  B 1 
ATOM   2120 O O   . ARG   B 2 51  ? -7.136  -13.919 15.331  1.00 96.70 51  B 1 
ATOM   2121 C CB  . ARG   B 2 51  ? -6.010  -11.590 13.349  1.00 96.32 51  B 1 
ATOM   2122 C CG  . ARG   B 2 51  ? -4.753  -11.485 12.486  1.00 89.46 51  B 1 
ATOM   2123 C CD  . ARG   B 2 51  ? -3.986  -10.224 12.863  1.00 88.55 51  B 1 
ATOM   2124 N NE  . ARG   B 2 51  ? -2.691  -10.146 12.165  1.00 84.97 51  B 1 
ATOM   2125 C CZ  . ARG   B 2 51  ? -2.438  -9.506  11.036  1.00 83.30 51  B 1 
ATOM   2126 N NH1 . ARG   B 2 51  ? -3.359  -8.844  10.384  1.00 72.67 51  B 1 
ATOM   2127 N NH2 . ARG   B 2 51  ? -1.236  -9.524  10.548  1.00 76.66 51  B 1 
ATOM   2128 N N   . ASP   B 2 52  ? -8.763  -12.622 14.484  1.00 97.73 52  B 1 
ATOM   2129 C CA  . ASP   B 2 52  ? -9.706  -12.781 15.594  1.00 97.75 52  B 1 
ATOM   2130 C C   . ASP   B 2 52  ? -10.168 -14.236 15.693  1.00 97.76 52  B 1 
ATOM   2131 O O   . ASP   B 2 52  ? -10.152 -14.825 16.772  1.00 97.27 52  B 1 
ATOM   2132 C CB  . ASP   B 2 52  ? -10.901 -11.833 15.416  1.00 97.77 52  B 1 
ATOM   2133 C CG  . ASP   B 2 52  ? -10.470 -10.392 15.158  1.00 97.50 52  B 1 
ATOM   2134 O OD1 . ASP   B 2 52  ? -9.656  -9.858  15.942  1.00 95.72 52  B 1 
ATOM   2135 O OD2 . ASP   B 2 52  ? -10.893 -9.846  14.111  1.00 95.38 52  B 1 
ATOM   2136 N N   . MET   B 2 53  ? -10.462 -14.864 14.542  1.00 97.54 53  B 1 
ATOM   2137 C CA  . MET   B 2 53  ? -10.812 -16.283 14.458  1.00 97.56 53  B 1 
ATOM   2138 C C   . MET   B 2 53  ? -9.692  -17.173 15.004  1.00 97.35 53  B 1 
ATOM   2139 O O   . MET   B 2 53  ? -9.945  -18.016 15.856  1.00 96.29 53  B 1 
ATOM   2140 C CB  . MET   B 2 53  ? -11.126 -16.664 13.007  1.00 97.17 53  B 1 
ATOM   2141 C CG  . MET   B 2 53  ? -12.409 -16.016 12.479  1.00 94.25 53  B 1 
ATOM   2142 S SD  . MET   B 2 53  ? -13.915 -16.356 13.436  1.00 93.46 53  B 1 
ATOM   2143 C CE  . MET   B 2 53  ? -14.014 -18.143 13.261  1.00 85.98 53  B 1 
ATOM   2144 N N   . LYS   B 2 54  ? -8.439  -16.961 14.572  1.00 96.84 54  B 1 
ATOM   2145 C CA  . LYS   B 2 54  ? -7.283  -17.728 15.067  1.00 96.37 54  B 1 
ATOM   2146 C C   . LYS   B 2 54  ? -7.044  -17.544 16.565  1.00 96.06 54  B 1 
ATOM   2147 O O   . LYS   B 2 54  ? -6.673  -18.492 17.237  1.00 95.10 54  B 1 
ATOM   2148 C CB  . LYS   B 2 54  ? -6.032  -17.350 14.273  1.00 95.94 54  B 1 
ATOM   2149 C CG  . LYS   B 2 54  ? -6.054  -18.022 12.899  1.00 93.68 54  B 1 
ATOM   2150 C CD  . LYS   B 2 54  ? -4.899  -17.538 12.024  1.00 89.32 54  B 1 
ATOM   2151 C CE  . LYS   B 2 54  ? -4.929  -18.341 10.725  1.00 85.83 54  B 1 
ATOM   2152 N NZ  . LYS   B 2 54  ? -4.001  -17.808 9.717   1.00 77.65 54  B 1 
ATOM   2153 N N   . GLN   B 2 55  ? -7.274  -16.339 17.092  1.00 96.47 55  B 1 
ATOM   2154 C CA  . GLN   B 2 55  ? -7.117  -16.048 18.516  1.00 95.92 55  B 1 
ATOM   2155 C C   . GLN   B 2 55  ? -8.205  -16.713 19.374  1.00 96.05 55  B 1 
ATOM   2156 O O   . GLN   B 2 55  ? -7.934  -17.126 20.504  1.00 94.60 55  B 1 
ATOM   2157 C CB  . GLN   B 2 55  ? -7.090  -14.524 18.690  1.00 94.69 55  B 1 
ATOM   2158 C CG  . GLN   B 2 55  ? -6.773  -14.111 20.133  1.00 87.75 55  B 1 
ATOM   2159 C CD  . GLN   B 2 55  ? -6.557  -12.605 20.298  1.00 85.31 55  B 1 
ATOM   2160 O OE1 . GLN   B 2 55  ? -6.457  -11.834 19.353  1.00 76.99 55  B 1 
ATOM   2161 N NE2 . GLN   B 2 55  ? -6.441  -12.131 21.512  1.00 73.89 55  B 1 
ATOM   2162 N N   . ALA   B 2 56  ? -9.421  -16.849 18.848  1.00 95.90 56  B 1 
ATOM   2163 C CA  . ALA   B 2 56  ? -10.527 -17.509 19.540  1.00 95.85 56  B 1 
ATOM   2164 C C   . ALA   B 2 56  ? -10.546 -19.035 19.348  1.00 95.69 56  B 1 
ATOM   2165 O O   . ALA   B 2 56  ? -11.090 -19.752 20.187  1.00 94.10 56  B 1 
ATOM   2166 C CB  . ALA   B 2 56  ? -11.828 -16.866 19.062  1.00 95.59 56  B 1 
ATOM   2167 N N   . SER   B 2 57  ? -9.950  -19.544 18.263  1.00 95.04 57  B 1 
ATOM   2168 C CA  . SER   B 2 57  ? -9.855  -20.978 17.981  1.00 94.65 57  B 1 
ATOM   2169 C C   . SER   B 2 57  ? -9.037  -21.711 19.047  1.00 94.86 57  B 1 
ATOM   2170 O O   . SER   B 2 57  ? -8.109  -21.133 19.608  1.00 93.74 57  B 1 
ATOM   2171 C CB  . SER   B 2 57  ? -9.202  -21.233 16.619  1.00 93.49 57  B 1 
ATOM   2172 O OG  . SER   B 2 57  ? -9.988  -20.751 15.555  1.00 84.76 57  B 1 
ATOM   2173 N N   . PRO   B 2 58  ? -9.316  -23.010 19.287  1.00 93.41 58  B 1 
ATOM   2174 C CA  . PRO   B 2 58  ? -8.386  -23.875 20.000  1.00 92.91 58  B 1 
ATOM   2175 C C   . PRO   B 2 58  ? -7.006  -23.846 19.337  1.00 93.19 58  B 1 
ATOM   2176 O O   . PRO   B 2 58  ? -6.900  -23.748 18.109  1.00 90.75 58  B 1 
ATOM   2177 C CB  . PRO   B 2 58  ? -8.996  -25.277 19.969  1.00 90.52 58  B 1 
ATOM   2178 C CG  . PRO   B 2 58  ? -10.478 -25.019 19.709  1.00 88.90 58  B 1 
ATOM   2179 C CD  . PRO   B 2 58  ? -10.471 -23.765 18.846  1.00 91.96 58  B 1 
ATOM   2180 N N   . SER   B 2 59  ? -5.952  -23.967 20.146  1.00 92.45 59  B 1 
ATOM   2181 C CA  . SER   B 2 59  ? -4.580  -24.072 19.649  1.00 92.57 59  B 1 
ATOM   2182 C C   . SER   B 2 59  ? -4.448  -25.214 18.641  1.00 92.85 59  B 1 
ATOM   2183 O O   . SER   B 2 59  ? -5.069  -26.264 18.805  1.00 91.50 59  B 1 
ATOM   2184 C CB  . SER   B 2 59  ? -3.630  -24.300 20.830  1.00 90.80 59  B 1 
ATOM   2185 O OG  . SER   B 2 59  ? -2.302  -24.530 20.405  1.00 88.62 59  B 1 
ATOM   2186 N N   . ILE   B 2 60  ? -3.567  -25.051 17.652  1.00 93.19 60  B 1 
ATOM   2187 C CA  . ILE   B 2 60  ? -3.208  -26.141 16.722  1.00 92.84 60  B 1 
ATOM   2188 C C   . ILE   B 2 60  ? -2.658  -27.387 17.441  1.00 92.65 60  B 1 
ATOM   2189 O O   . ILE   B 2 60  ? -2.622  -28.462 16.860  1.00 90.48 60  B 1 
ATOM   2190 C CB  . ILE   B 2 60  ? -2.193  -25.655 15.662  1.00 92.09 60  B 1 
ATOM   2191 C CG1 . ILE   B 2 60  ? -0.889  -25.128 16.302  1.00 86.78 60  B 1 
ATOM   2192 C CG2 . ILE   B 2 60  ? -2.854  -24.600 14.756  1.00 85.45 60  B 1 
ATOM   2193 C CD1 . ILE   B 2 60  ? 0.222   -24.778 15.312  1.00 83.04 60  B 1 
ATOM   2194 N N   . PHE   B 2 61  ? -2.258  -27.250 18.702  1.00 91.74 61  B 1 
ATOM   2195 C CA  . PHE   B 2 61  ? -1.812  -28.347 19.562  1.00 90.80 61  B 1 
ATOM   2196 C C   . PHE   B 2 61  ? -2.940  -28.943 20.424  1.00 89.43 61  B 1 
ATOM   2197 O O   . PHE   B 2 61  ? -2.686  -29.856 21.210  1.00 85.45 61  B 1 
ATOM   2198 C CB  . PHE   B 2 61  ? -0.661  -27.842 20.441  1.00 90.14 61  B 1 
ATOM   2199 C CG  . PHE   B 2 61  ? 0.519   -27.281 19.678  1.00 91.55 61  B 1 
ATOM   2200 C CD1 . PHE   B 2 61  ? 1.327   -28.134 18.904  1.00 90.36 61  B 1 
ATOM   2201 C CD2 . PHE   B 2 61  ? 0.826   -25.911 19.746  1.00 90.15 61  B 1 
ATOM   2202 C CE1 . PHE   B 2 61  ? 2.440   -27.626 18.218  1.00 88.82 61  B 1 
ATOM   2203 C CE2 . PHE   B 2 61  ? 1.942   -25.397 19.063  1.00 89.57 61  B 1 
ATOM   2204 C CZ  . PHE   B 2 61  ? 2.751   -26.258 18.300  1.00 91.10 61  B 1 
ATOM   2205 N N   . GLU   B 2 62  ? -4.179  -28.425 20.312  1.00 87.80 62  B 1 
ATOM   2206 C CA  . GLU   B 2 62  ? -5.326  -28.796 21.152  1.00 83.83 62  B 1 
ATOM   2207 C C   . GLU   B 2 62  ? -6.595  -28.976 20.314  1.00 80.87 62  B 1 
ATOM   2208 O O   . GLU   B 2 62  ? -7.519  -28.161 20.345  1.00 71.88 62  B 1 
ATOM   2209 C CB  . GLU   B 2 62  ? -5.537  -27.759 22.257  1.00 79.22 62  B 1 
ATOM   2210 C CG  . GLU   B 2 62  ? -4.354  -27.692 23.218  1.00 71.97 62  B 1 
ATOM   2211 C CD  . GLU   B 2 62  ? -4.659  -26.937 24.497  1.00 67.37 62  B 1 
ATOM   2212 O OE1 . GLU   B 2 62  ? -3.690  -26.537 25.172  1.00 60.23 62  B 1 
ATOM   2213 O OE2 . GLU   B 2 62  ? -5.828  -26.891 24.927  1.00 60.95 62  B 1 
ATOM   2214 N N   . GLU   B 2 63  ? -6.688  -30.070 19.565  1.00 76.17 63  B 1 
ATOM   2215 C CA  . GLU   B 2 63  ? -7.816  -30.317 18.650  1.00 73.13 63  B 1 
ATOM   2216 C C   . GLU   B 2 63  ? -9.165  -30.535 19.358  1.00 73.06 63  B 1 
ATOM   2217 O O   . GLU   B 2 63  ? -10.225 -30.245 18.799  1.00 65.17 63  B 1 
ATOM   2218 C CB  . GLU   B 2 63  ? -7.496  -31.518 17.751  1.00 66.02 63  B 1 
ATOM   2219 C CG  . GLU   B 2 63  ? -6.296  -31.257 16.820  1.00 58.23 63  B 1 
ATOM   2220 C CD  . GLU   B 2 63  ? -6.097  -32.361 15.778  1.00 53.82 63  B 1 
ATOM   2221 O OE1 . GLU   B 2 63  ? -5.425  -32.065 14.766  1.00 48.89 63  B 1 
ATOM   2222 O OE2 . GLU   B 2 63  ? -6.636  -33.474 15.976  1.00 49.32 63  B 1 
ATOM   2223 N N   . ASN   B 2 64  ? -9.150  -31.009 20.600  1.00 73.98 64  B 1 
ATOM   2224 C CA  . ASN   B 2 64  ? -10.311 -31.608 21.274  1.00 71.73 64  B 1 
ATOM   2225 C C   . ASN   B 2 64  ? -11.508 -30.679 21.517  1.00 73.37 64  B 1 
ATOM   2226 O O   . ASN   B 2 64  ? -12.615 -31.167 21.744  1.00 66.66 64  B 1 
ATOM   2227 C CB  . ASN   B 2 64  ? -9.845  -32.224 22.604  1.00 63.75 64  B 1 
ATOM   2228 C CG  . ASN   B 2 64  ? -9.026  -33.492 22.418  1.00 56.89 64  B 1 
ATOM   2229 O OD1 . ASN   B 2 64  ? -9.050  -34.134 21.393  1.00 51.41 64  B 1 
ATOM   2230 N ND2 . ASN   B 2 64  ? -8.293  -33.900 23.428  1.00 50.75 64  B 1 
ATOM   2231 N N   . LYS   B 2 65  ? -11.342 -29.352 21.516  1.00 75.75 65  B 1 
ATOM   2232 C CA  . LYS   B 2 65  ? -12.435 -28.411 21.841  1.00 76.79 65  B 1 
ATOM   2233 C C   . LYS   B 2 65  ? -12.976 -27.635 20.640  1.00 80.27 65  B 1 
ATOM   2234 O O   . LYS   B 2 65  ? -13.658 -26.628 20.797  1.00 76.11 65  B 1 
ATOM   2235 C CB  . LYS   B 2 65  ? -12.024 -27.502 22.995  1.00 69.56 65  B 1 
ATOM   2236 C CG  . LYS   B 2 65  ? -11.768 -28.291 24.294  1.00 66.12 65  B 1 
ATOM   2237 C CD  . LYS   B 2 65  ? -11.730 -27.276 25.420  1.00 62.14 65  B 1 
ATOM   2238 C CE  . LYS   B 2 65  ? -11.171 -27.763 26.742  1.00 56.02 65  B 1 
ATOM   2239 N NZ  . LYS   B 2 65  ? -10.815 -26.564 27.540  1.00 51.70 65  B 1 
ATOM   2240 N N   . ARG   B 2 66  ? -12.712 -28.116 19.444  1.00 81.78 66  B 1 
ATOM   2241 C CA  . ARG   B 2 66  ? -13.129 -27.453 18.201  1.00 83.60 66  B 1 
ATOM   2242 C C   . ARG   B 2 66  ? -14.647 -27.321 18.079  1.00 86.33 66  B 1 
ATOM   2243 O O   . ARG   B 2 66  ? -15.120 -26.281 17.642  1.00 83.96 66  B 1 
ATOM   2244 C CB  . ARG   B 2 66  ? -12.508 -28.209 17.022  1.00 78.63 66  B 1 
ATOM   2245 C CG  . ARG   B 2 66  ? -12.567 -27.396 15.726  1.00 70.58 66  B 1 
ATOM   2246 C CD  . ARG   B 2 66  ? -11.806 -28.129 14.624  1.00 67.21 66  B 1 
ATOM   2247 N NE  . ARG   B 2 66  ? -11.769 -27.345 13.378  1.00 60.04 66  B 1 
ATOM   2248 C CZ  . ARG   B 2 66  ? -11.068 -27.642 12.295  1.00 55.53 66  B 1 
ATOM   2249 N NH1 . ARG   B 2 66  ? -10.333 -28.714 12.229  1.00 50.86 66  B 1 
ATOM   2250 N NH2 . ARG   B 2 66  ? -11.102 -26.856 11.262  1.00 49.32 66  B 1 
ATOM   2251 N N   . SER   B 2 67  ? -15.411 -28.326 18.504  1.00 83.76 67  B 1 
ATOM   2252 C CA  . SER   B 2 67  ? -16.881 -28.306 18.453  1.00 85.48 67  B 1 
ATOM   2253 C C   . SER   B 2 67  ? -17.485 -27.147 19.252  1.00 88.25 67  B 1 
ATOM   2254 O O   . SER   B 2 67  ? -18.314 -26.407 18.728  1.00 84.08 67  B 1 
ATOM   2255 C CB  . SER   B 2 67  ? -17.434 -29.640 18.962  1.00 79.53 67  B 1 
ATOM   2256 O OG  . SER   B 2 67  ? -16.935 -29.927 20.260  1.00 69.60 67  B 1 
ATOM   2257 N N   . LEU   B 2 68  ? -17.023 -26.927 20.485  1.00 87.50 68  B 1 
ATOM   2258 C CA  . LEU   B 2 68  ? -17.506 -25.835 21.335  1.00 88.18 68  B 1 
ATOM   2259 C C   . LEU   B 2 68  ? -17.150 -24.459 20.756  1.00 90.09 68  B 1 
ATOM   2260 O O   . LEU   B 2 68  ? -17.926 -23.517 20.891  1.00 87.54 68  B 1 
ATOM   2261 C CB  . LEU   B 2 68  ? -16.924 -26.008 22.750  1.00 84.51 68  B 1 
ATOM   2262 C CG  . LEU   B 2 68  ? -17.452 -24.977 23.769  1.00 76.05 68  B 1 
ATOM   2263 C CD1 . LEU   B 2 68  ? -18.943 -25.168 24.051  1.00 70.80 68  B 1 
ATOM   2264 C CD2 . LEU   B 2 68  ? -16.696 -25.108 25.088  1.00 70.54 68  B 1 
ATOM   2265 N N   . PHE   B 2 69  ? -15.990 -24.339 20.108  1.00 91.36 69  B 1 
ATOM   2266 C CA  . PHE   B 2 69  ? -15.588 -23.109 19.429  1.00 92.92 69  B 1 
ATOM   2267 C C   . PHE   B 2 69  ? -16.535 -22.778 18.267  1.00 94.35 69  B 1 
ATOM   2268 O O   . PHE   B 2 69  ? -17.026 -21.659 18.189  1.00 93.48 69  B 1 
ATOM   2269 C CB  . PHE   B 2 69  ? -14.129 -23.238 18.974  1.00 91.15 69  B 1 
ATOM   2270 C CG  . PHE   B 2 69  ? -13.719 -22.198 17.958  1.00 92.25 69  B 1 
ATOM   2271 C CD1 . PHE   B 2 69  ? -13.603 -22.549 16.598  1.00 90.39 69  B 1 
ATOM   2272 C CD2 . PHE   B 2 69  ? -13.510 -20.866 18.356  1.00 90.32 69  B 1 
ATOM   2273 C CE1 . PHE   B 2 69  ? -13.272 -21.572 15.649  1.00 88.85 69  B 1 
ATOM   2274 C CE2 . PHE   B 2 69  ? -13.177 -19.889 17.406  1.00 88.70 69  B 1 
ATOM   2275 C CZ  . PHE   B 2 69  ? -13.059 -20.243 16.051  1.00 88.92 69  B 1 
ATOM   2276 N N   . LEU   B 2 70  ? -16.842 -23.764 17.419  1.00 94.73 70  B 1 
ATOM   2277 C CA  . LEU   B 2 70  ? -17.666 -23.582 16.215  1.00 95.06 70  B 1 
ATOM   2278 C C   . LEU   B 2 70  ? -19.105 -23.141 16.524  1.00 95.77 70  B 1 
ATOM   2279 O O   . LEU   B 2 70  ? -19.704 -22.426 15.725  1.00 94.85 70  B 1 
ATOM   2280 C CB  . LEU   B 2 70  ? -17.668 -24.893 15.412  1.00 93.78 70  B 1 
ATOM   2281 C CG  . LEU   B 2 70  ? -16.316 -25.265 14.768  1.00 91.46 70  B 1 
ATOM   2282 C CD1 . LEU   B 2 70  ? -16.411 -26.653 14.134  1.00 88.74 70  B 1 
ATOM   2283 C CD2 . LEU   B 2 70  ? -15.886 -24.273 13.694  1.00 88.13 70  B 1 
ATOM   2284 N N   . THR   B 2 71  ? -19.647 -23.529 17.681  1.00 95.85 71  B 1 
ATOM   2285 C CA  . THR   B 2 71  ? -21.019 -23.184 18.102  1.00 95.82 71  B 1 
ATOM   2286 C C   . THR   B 2 71  ? -21.138 -21.811 18.770  1.00 96.12 71  B 1 
ATOM   2287 O O   . THR   B 2 71  ? -22.256 -21.342 18.989  1.00 94.47 71  B 1 
ATOM   2288 C CB  . THR   B 2 71  ? -21.594 -24.257 19.039  1.00 94.52 71  B 1 
ATOM   2289 O OG1 . THR   B 2 71  ? -20.770 -24.431 20.173  1.00 86.63 71  B 1 
ATOM   2290 C CG2 . THR   B 2 71  ? -21.725 -25.612 18.344  1.00 83.89 71  B 1 
ATOM   2291 N N   . ARG   B 2 72  ? -20.026 -21.143 19.107  1.00 96.69 72  B 1 
ATOM   2292 C CA  . ARG   B 2 72  ? -20.057 -19.791 19.683  1.00 96.56 72  B 1 
ATOM   2293 C C   . ARG   B 2 72  ? -20.614 -18.791 18.675  1.00 97.34 72  B 1 
ATOM   2294 O O   . ARG   B 2 72  ? -20.422 -18.939 17.469  1.00 96.75 72  B 1 
ATOM   2295 C CB  . ARG   B 2 72  ? -18.665 -19.359 20.162  1.00 95.37 72  B 1 
ATOM   2296 C CG  . ARG   B 2 72  ? -18.206 -20.140 21.398  1.00 90.37 72  B 1 
ATOM   2297 C CD  . ARG   B 2 72  ? -16.793 -19.708 21.798  1.00 87.52 72  B 1 
ATOM   2298 N NE  . ARG   B 2 72  ? -16.299 -20.441 22.973  1.00 83.48 72  B 1 
ATOM   2299 C CZ  . ARG   B 2 72  ? -16.473 -20.120 24.248  1.00 79.75 72  B 1 
ATOM   2300 N NH1 . ARG   B 2 72  ? -17.163 -19.078 24.614  1.00 71.80 72  B 1 
ATOM   2301 N NH2 . ARG   B 2 72  ? -15.936 -20.853 25.180  1.00 74.57 72  B 1 
ATOM   2302 N N   . SER   B 2 73  ? -21.265 -17.742 19.179  1.00 97.58 73  B 1 
ATOM   2303 C CA  . SER   B 2 73  ? -21.761 -16.653 18.338  1.00 97.90 73  B 1 
ATOM   2304 C C   . SER   B 2 73  ? -20.642 -15.688 17.947  1.00 98.18 73  B 1 
ATOM   2305 O O   . SER   B 2 73  ? -19.679 -15.477 18.687  1.00 97.48 73  B 1 
ATOM   2306 C CB  . SER   B 2 73  ? -22.911 -15.909 19.024  1.00 96.79 73  B 1 
ATOM   2307 O OG  . SER   B 2 73  ? -22.464 -15.288 20.210  1.00 90.79 73  B 1 
ATOM   2308 N N   . VAL   B 2 74  ? -20.812 -15.048 16.794  1.00 98.21 74  B 1 
ATOM   2309 C CA  . VAL   B 2 74  ? -19.975 -13.943 16.303  1.00 98.34 74  B 1 
ATOM   2310 C C   . VAL   B 2 74  ? -19.832 -12.822 17.340  1.00 98.35 74  B 1 
ATOM   2311 O O   . VAL   B 2 74  ? -18.723 -12.334 17.562  1.00 97.82 74  B 1 
ATOM   2312 C CB  . VAL   B 2 74  ? -20.604 -13.444 14.985  1.00 97.80 74  B 1 
ATOM   2313 C CG1 . VAL   B 2 74  ? -20.227 -12.018 14.605  1.00 96.02 74  B 1 
ATOM   2314 C CG2 . VAL   B 2 74  ? -20.199 -14.379 13.838  1.00 96.07 74  B 1 
ATOM   2315 N N   . ASP   B 2 75  ? -20.911 -12.466 18.038  1.00 98.14 75  B 1 
ATOM   2316 C CA  . ASP   B 2 75  ? -20.919 -11.421 19.076  1.00 97.90 75  B 1 
ATOM   2317 C C   . ASP   B 2 75  ? -19.927 -11.695 20.221  1.00 98.04 75  B 1 
ATOM   2318 O O   . ASP   B 2 75  ? -19.434 -10.765 20.858  1.00 96.70 75  B 1 
ATOM   2319 C CB  . ASP   B 2 75  ? -22.348 -11.279 19.626  1.00 96.26 75  B 1 
ATOM   2320 C CG  . ASP   B 2 75  ? -22.492 -10.157 20.664  1.00 91.80 75  B 1 
ATOM   2321 O OD1 . ASP   B 2 75  ? -22.189 -8.990  20.331  1.00 82.43 75  B 1 
ATOM   2322 O OD2 . ASP   B 2 75  ? -22.913 -10.460 21.799  1.00 82.85 75  B 1 
ATOM   2323 N N   . SER   B 2 76  ? -19.570 -12.970 20.456  1.00 97.86 76  B 1 
ATOM   2324 C CA  . SER   B 2 76  ? -18.638 -13.355 21.523  1.00 97.49 76  B 1 
ATOM   2325 C C   . SER   B 2 76  ? -17.180 -12.954 21.268  1.00 97.60 76  B 1 
ATOM   2326 O O   . SER   B 2 76  ? -16.392 -12.953 22.211  1.00 96.08 76  B 1 
ATOM   2327 C CB  . SER   B 2 76  ? -18.735 -14.860 21.805  1.00 96.49 76  B 1 
ATOM   2328 O OG  . SER   B 2 76  ? -18.169 -15.657 20.786  1.00 92.78 76  B 1 
ATOM   2329 N N   . ILE   B 2 77  ? -16.802 -12.643 20.018  1.00 98.00 77  B 1 
ATOM   2330 C CA  . ILE   B 2 77  ? -15.410 -12.304 19.658  1.00 97.85 77  B 1 
ATOM   2331 C C   . ILE   B 2 77  ? -15.263 -11.064 18.772  1.00 98.00 77  B 1 
ATOM   2332 O O   . ILE   B 2 77  ? -14.135 -10.617 18.550  1.00 97.19 77  B 1 
ATOM   2333 C CB  . ILE   B 2 77  ? -14.677 -13.503 19.011  1.00 97.04 77  B 1 
ATOM   2334 C CG1 . ILE   B 2 77  ? -15.179 -13.816 17.583  1.00 93.66 77  B 1 
ATOM   2335 C CG2 . ILE   B 2 77  ? -14.767 -14.755 19.907  1.00 91.97 77  B 1 
ATOM   2336 C CD1 . ILE   B 2 77  ? -14.184 -14.680 16.788  1.00 92.76 77  B 1 
ATOM   2337 N N   . MET   B 2 78  ? -16.354 -10.512 18.237  1.00 98.37 78  B 1 
ATOM   2338 C CA  . MET   B 2 78  ? -16.287 -9.395  17.300  1.00 98.47 78  B 1 
ATOM   2339 C C   . MET   B 2 78  ? -15.690 -8.142  17.946  1.00 98.40 78  B 1 
ATOM   2340 O O   . MET   B 2 78  ? -15.946 -7.818  19.110  1.00 97.77 78  B 1 
ATOM   2341 C CB  . MET   B 2 78  ? -17.653 -9.121  16.651  1.00 97.99 78  B 1 
ATOM   2342 C CG  . MET   B 2 78  ? -18.667 -8.434  17.578  1.00 97.32 78  B 1 
ATOM   2343 S SD  . MET   B 2 78  ? -20.277 -8.157  16.789  1.00 97.09 78  B 1 
ATOM   2344 C CE  . MET   B 2 78  ? -21.100 -7.197  18.068  1.00 93.67 78  B 1 
ATOM   2345 N N   . LYS   B 2 79  ? -14.918 -7.384  17.164  1.00 98.40 79  B 1 
ATOM   2346 C CA  . LYS   B 2 79  ? -14.468 -6.056  17.568  1.00 98.20 79  B 1 
ATOM   2347 C C   . LYS   B 2 79  ? -15.594 -5.051  17.329  1.00 98.34 79  B 1 
ATOM   2348 O O   . LYS   B 2 79  ? -16.127 -4.989  16.228  1.00 97.85 79  B 1 
ATOM   2349 C CB  . LYS   B 2 79  ? -13.163 -5.707  16.851  1.00 97.33 79  B 1 
ATOM   2350 C CG  . LYS   B 2 79  ? -12.570 -4.414  17.426  1.00 85.82 79  B 1 
ATOM   2351 C CD  . LYS   B 2 79  ? -11.082 -4.287  17.122  1.00 80.26 79  B 1 
ATOM   2352 C CE  . LYS   B 2 79  ? -10.555 -3.023  17.811  1.00 72.69 79  B 1 
ATOM   2353 N NZ  . LYS   B 2 79  ? -9.077  -2.962  17.810  1.00 64.24 79  B 1 
ATOM   2354 N N   . LYS   B 2 80  ? -15.932 -4.267  18.352  1.00 97.91 80  B 1 
ATOM   2355 C CA  . LYS   B 2 80  ? -17.082 -3.340  18.329  1.00 97.39 80  B 1 
ATOM   2356 C C   . LYS   B 2 80  ? -16.716 -1.937  17.846  1.00 96.07 80  B 1 
ATOM   2357 O O   . LYS   B 2 80  ? -17.482 -1.327  17.120  1.00 88.28 80  B 1 
ATOM   2358 C CB  . LYS   B 2 80  ? -17.763 -3.320  19.712  1.00 96.05 80  B 1 
ATOM   2359 C CG  . LYS   B 2 80  ? -18.305 -4.713  20.088  1.00 92.11 80  B 1 
ATOM   2360 C CD  . LYS   B 2 80  ? -19.097 -4.735  21.405  1.00 88.86 80  B 1 
ATOM   2361 C CE  . LYS   B 2 80  ? -19.558 -6.184  21.622  1.00 79.46 80  B 1 
ATOM   2362 N NZ  . LYS   B 2 80  ? -20.481 -6.372  22.764  1.00 69.77 80  B 1 
ATOM   2363 N N   . ASP   B 2 81  ? -15.518 -1.461  18.177  1.00 97.16 81  B 1 
ATOM   2364 C CA  . ASP   B 2 81  ? -15.016 -0.157  17.732  1.00 96.72 81  B 1 
ATOM   2365 C C   . ASP   B 2 81  ? -14.455 -0.276  16.310  1.00 97.43 81  B 1 
ATOM   2366 O O   . ASP   B 2 81  ? -13.252 -0.478  16.105  1.00 95.37 81  B 1 
ATOM   2367 C CB  . ASP   B 2 81  ? -13.974 0.378   18.722  1.00 94.22 81  B 1 
ATOM   2368 C CG  . ASP   B 2 81  ? -14.525 0.499   20.138  1.00 85.95 81  B 1 
ATOM   2369 O OD1 . ASP   B 2 81  ? -15.670 0.979   20.280  1.00 78.63 81  B 1 
ATOM   2370 O OD2 . ASP   B 2 81  ? -13.804 0.062   21.063  1.00 78.20 81  B 1 
ATOM   2371 N N   . VAL   B 2 82  ? -15.345 -0.206  15.320  1.00 98.01 82  B 1 
ATOM   2372 C CA  . VAL   B 2 82  ? -15.000 -0.389  13.905  1.00 98.49 82  B 1 
ATOM   2373 C C   . VAL   B 2 82  ? -14.663 0.953   13.268  1.00 98.55 82  B 1 
ATOM   2374 O O   . VAL   B 2 82  ? -15.493 1.854   13.213  1.00 98.21 82  B 1 
ATOM   2375 C CB  . VAL   B 2 82  ? -16.114 -1.114  13.129  1.00 98.45 82  B 1 
ATOM   2376 C CG1 . VAL   B 2 82  ? -15.661 -1.432  11.700  1.00 97.76 82  B 1 
ATOM   2377 C CG2 . VAL   B 2 82  ? -16.493 -2.443  13.793  1.00 97.67 82  B 1 
ATOM   2378 N N   . VAL   B 2 83  ? -13.444 1.067   12.739  1.00 98.58 83  B 1 
ATOM   2379 C CA  . VAL   B 2 83  ? -13.042 2.202   11.900  1.00 98.63 83  B 1 
ATOM   2380 C C   . VAL   B 2 83  ? -13.578 1.959   10.494  1.00 98.75 83  B 1 
ATOM   2381 O O   . VAL   B 2 83  ? -13.313 0.913   9.900   1.00 98.58 83  B 1 
ATOM   2382 C CB  . VAL   B 2 83  ? -11.516 2.397   11.895  1.00 98.35 83  B 1 
ATOM   2383 C CG1 . VAL   B 2 83  ? -11.120 3.647   11.108  1.00 97.05 83  B 1 
ATOM   2384 C CG2 . VAL   B 2 83  ? -10.969 2.552   13.325  1.00 97.00 83  B 1 
ATOM   2385 N N   . CYS   B 2 84  ? -14.327 2.914   9.963   1.00 98.57 84  B 1 
ATOM   2386 C CA  . CYS   B 2 84  ? -14.920 2.879   8.629   1.00 98.55 84  B 1 
ATOM   2387 C C   . CYS   B 2 84  ? -14.357 4.001   7.752   1.00 98.48 84  B 1 
ATOM   2388 O O   . CYS   B 2 84  ? -13.800 4.972   8.262   1.00 97.99 84  B 1 
ATOM   2389 C CB  . CYS   B 2 84  ? -16.449 2.962   8.746   1.00 98.38 84  B 1 
ATOM   2390 S SG  . CYS   B 2 84  ? -17.099 1.523   9.658   1.00 97.74 84  B 1 
ATOM   2391 N N   . ALA   B 2 85  ? -14.516 3.862   6.443   1.00 98.36 85  B 1 
ATOM   2392 C CA  . ALA   B 2 85  ? -14.239 4.901   5.459   1.00 98.29 85  B 1 
ATOM   2393 C C   . ALA   B 2 85  ? -15.545 5.444   4.867   1.00 98.39 85  B 1 
ATOM   2394 O O   . ALA   B 2 85  ? -16.560 4.741   4.803   1.00 98.11 85  B 1 
ATOM   2395 C CB  . ALA   B 2 85  ? -13.321 4.328   4.375   1.00 97.81 85  B 1 
ATOM   2396 N N   . HIS   B 2 86  ? -15.503 6.684   4.386   1.00 97.86 86  B 1 
ATOM   2397 C CA  . HIS   B 2 86  ? -16.567 7.260   3.566   1.00 97.25 86  B 1 
ATOM   2398 C C   . HIS   B 2 86  ? -16.289 6.984   2.074   1.00 96.86 86  B 1 
ATOM   2399 O O   . HIS   B 2 86  ? -15.126 6.986   1.664   1.00 96.35 86  B 1 
ATOM   2400 C CB  . HIS   B 2 86  ? -16.665 8.759   3.879   1.00 96.62 86  B 1 
ATOM   2401 C CG  . HIS   B 2 86  ? -17.902 9.392   3.309   1.00 94.46 86  B 1 
ATOM   2402 N ND1 . HIS   B 2 86  ? -17.990 10.096  2.126   1.00 86.89 86  B 1 
ATOM   2403 C CD2 . HIS   B 2 86  ? -19.166 9.360   3.843   1.00 86.43 86  B 1 
ATOM   2404 C CE1 . HIS   B 2 86  ? -19.273 10.476  1.957   1.00 88.02 86  B 1 
ATOM   2405 N NE2 . HIS   B 2 86  ? -20.017 10.044  2.981   1.00 88.57 86  B 1 
ATOM   2406 N N   . PRO   B 2 87  ? -17.302 6.751   1.222   1.00 96.98 87  B 1 
ATOM   2407 C CA  . PRO   B 2 87  ? -17.075 6.472   -0.204  1.00 96.24 87  B 1 
ATOM   2408 C C   . PRO   B 2 87  ? -16.372 7.604   -0.960  1.00 95.15 87  B 1 
ATOM   2409 O O   . PRO   B 2 87  ? -15.726 7.344   -1.975  1.00 93.68 87  B 1 
ATOM   2410 C CB  . PRO   B 2 87  ? -18.468 6.198   -0.780  1.00 95.75 87  B 1 
ATOM   2411 C CG  . PRO   B 2 87  ? -19.422 6.892   0.194   1.00 94.88 87  B 1 
ATOM   2412 C CD  . PRO   B 2 87  ? -18.726 6.699   1.531   1.00 96.72 87  B 1 
ATOM   2413 N N   . LEU   B 2 88  ? -16.474 8.838   -0.479  1.00 94.92 88  B 1 
ATOM   2414 C CA  . LEU   B 2 88  ? -15.850 10.028  -1.072  1.00 93.50 88  B 1 
ATOM   2415 C C   . LEU   B 2 88  ? -14.470 10.358  -0.481  1.00 92.80 88  B 1 
ATOM   2416 O O   . LEU   B 2 88  ? -13.845 11.312  -0.942  1.00 91.22 88  B 1 
ATOM   2417 C CB  . LEU   B 2 88  ? -16.801 11.236  -0.959  1.00 92.06 88  B 1 
ATOM   2418 C CG  . LEU   B 2 88  ? -18.180 11.061  -1.623  1.00 88.87 88  B 1 
ATOM   2419 C CD1 . LEU   B 2 88  ? -18.994 12.340  -1.442  1.00 84.38 88  B 1 
ATOM   2420 C CD2 . LEU   B 2 88  ? -18.077 10.765  -3.117  1.00 83.44 88  B 1 
ATOM   2421 N N   . ASP   B 2 89  ? -13.975 9.597   0.511   1.00 94.12 89  B 1 
ATOM   2422 C CA  . ASP   B 2 89  ? -12.618 9.782   1.022   1.00 93.98 89  B 1 
ATOM   2423 C C   . ASP   B 2 89  ? -11.606 9.542   -0.103  1.00 93.60 89  B 1 
ATOM   2424 O O   . ASP   B 2 89  ? -11.757 8.621   -0.914  1.00 92.88 89  B 1 
ATOM   2425 C CB  . ASP   B 2 89  ? -12.312 8.838   2.194   1.00 94.52 89  B 1 
ATOM   2426 C CG  . ASP   B 2 89  ? -13.103 9.120   3.475   1.00 94.55 89  B 1 
ATOM   2427 O OD1 . ASP   B 2 89  ? -13.516 10.278  3.689   1.00 92.01 89  B 1 
ATOM   2428 O OD2 . ASP   B 2 89  ? -13.276 8.156   4.263   1.00 92.05 89  B 1 
ATOM   2429 N N   . PHE   B 2 90  ? -10.532 10.339  -0.146  1.00 91.03 90  B 1 
ATOM   2430 C CA  . PHE   B 2 90  ? -9.433  10.070  -1.061  1.00 90.47 90  B 1 
ATOM   2431 C C   . PHE   B 2 90  ? -8.691  8.802   -0.642  1.00 91.92 90  B 1 
ATOM   2432 O O   . PHE   B 2 90  ? -8.283  8.633   0.502   1.00 91.61 90  B 1 
ATOM   2433 C CB  . PHE   B 2 90  ? -8.492  11.270  -1.151  1.00 87.72 90  B 1 
ATOM   2434 C CG  . PHE   B 2 90  ? -9.073  12.439  -1.910  1.00 84.75 90  B 1 
ATOM   2435 C CD1 . PHE   B 2 90  ? -9.223  12.360  -3.307  1.00 78.75 90  B 1 
ATOM   2436 C CD2 . PHE   B 2 90  ? -9.464  13.610  -1.235  1.00 76.38 90  B 1 
ATOM   2437 C CE1 . PHE   B 2 90  ? -9.755  13.445  -4.022  1.00 74.50 90  B 1 
ATOM   2438 C CE2 . PHE   B 2 90  ? -9.996  14.699  -1.943  1.00 73.06 90  B 1 
ATOM   2439 C CZ  . PHE   B 2 90  ? -10.140 14.615  -3.341  1.00 74.96 90  B 1 
ATOM   2440 N N   . VAL   B 2 91  ? -8.456  7.911   -1.611  1.00 92.32 91  B 1 
ATOM   2441 C CA  . VAL   B 2 91  ? -7.686  6.673   -1.412  1.00 93.30 91  B 1 
ATOM   2442 C C   . VAL   B 2 91  ? -6.287  6.978   -0.888  1.00 93.78 91  B 1 
ATOM   2443 O O   . VAL   B 2 91  ? -5.769  6.270   -0.027  1.00 93.21 91  B 1 
ATOM   2444 C CB  . VAL   B 2 91  ? -7.589  5.907   -2.739  1.00 92.65 91  B 1 
ATOM   2445 C CG1 . VAL   B 2 91  ? -6.668  4.689   -2.650  1.00 89.50 91  B 1 
ATOM   2446 C CG2 . VAL   B 2 91  ? -8.974  5.426   -3.181  1.00 90.03 91  B 1 
ATOM   2447 N N   . GLU   B 2 92  ? -5.708  8.040   -1.395  1.00 88.44 92  B 1 
ATOM   2448 C CA  . GLU   B 2 92  ? -4.406  8.581   -1.021  1.00 87.02 92  B 1 
ATOM   2449 C C   . GLU   B 2 92  ? -4.329  8.930   0.477   1.00 87.74 92  B 1 
ATOM   2450 O O   . GLU   B 2 92  ? -3.340  8.626   1.139   1.00 86.83 92  B 1 
ATOM   2451 C CB  . GLU   B 2 92  ? -4.151  9.823   -1.888  1.00 84.17 92  B 1 
ATOM   2452 C CG  . GLU   B 2 92  ? -4.054  9.557   -3.406  1.00 79.26 92  B 1 
ATOM   2453 C CD  . GLU   B 2 92  ? -5.355  9.622   -4.222  1.00 76.43 92  B 1 
ATOM   2454 O OE1 . GLU   B 2 92  ? -5.263  9.964   -5.426  1.00 70.46 92  B 1 
ATOM   2455 O OE2 . GLU   B 2 92  ? -6.432  9.310   -3.691  1.00 72.01 92  B 1 
ATOM   2456 N N   . GLU   B 2 93  ? -5.394  9.508   1.029   1.00 90.53 93  B 1 
ATOM   2457 C CA  . GLU   B 2 93  ? -5.481  9.920   2.432   1.00 90.01 93  B 1 
ATOM   2458 C C   . GLU   B 2 93  ? -5.894  8.754   3.339   1.00 91.88 93  B 1 
ATOM   2459 O O   . GLU   B 2 93  ? -5.256  8.504   4.365   1.00 91.09 93  B 1 
ATOM   2460 C CB  . GLU   B 2 93  ? -6.441  11.116  2.557   1.00 87.19 93  B 1 
ATOM   2461 C CG  . GLU   B 2 93  ? -5.857  12.355  1.859   1.00 80.32 93  B 1 
ATOM   2462 C CD  . GLU   B 2 93  ? -6.759  13.598  1.859   1.00 75.34 93  B 1 
ATOM   2463 O OE1 . GLU   B 2 93  ? -6.272  14.632  1.335   1.00 67.42 93  B 1 
ATOM   2464 O OE2 . GLU   B 2 93  ? -7.903  13.523  2.360   1.00 67.46 93  B 1 
ATOM   2465 N N   . ILE   B 2 94  ? -6.884  7.957   2.935   1.00 94.70 94  B 1 
ATOM   2466 C CA  . ILE   B 2 94  ? -7.372  6.823   3.736   1.00 95.53 94  B 1 
ATOM   2467 C C   . ILE   B 2 94  ? -6.332  5.701   3.865   1.00 96.37 94  B 1 
ATOM   2468 O O   . ILE   B 2 94  ? -6.378  4.908   4.800   1.00 96.05 94  B 1 
ATOM   2469 C CB  . ILE   B 2 94  ? -8.721  6.321   3.172   1.00 94.31 94  B 1 
ATOM   2470 C CG1 . ILE   B 2 94  ? -9.646  5.767   4.268   1.00 84.14 94  B 1 
ATOM   2471 C CG2 . ILE   B 2 94  ? -8.544  5.258   2.080   1.00 85.86 94  B 1 
ATOM   2472 C CD1 . ILE   B 2 94  ? -10.179 6.822   5.214   1.00 79.35 94  B 1 
ATOM   2473 N N   . SER   B 2 95  ? -5.351  5.644   2.958   1.00 96.23 95  B 1 
ATOM   2474 C CA  . SER   B 2 95  ? -4.261  4.667   3.015   1.00 96.14 95  B 1 
ATOM   2475 C C   . SER   B 2 95  ? -3.435  4.760   4.300   1.00 96.60 95  B 1 
ATOM   2476 O O   . SER   B 2 95  ? -2.967  3.731   4.795   1.00 96.20 95  B 1 
ATOM   2477 C CB  . SER   B 2 95  ? -3.347  4.830   1.800   1.00 95.15 95  B 1 
ATOM   2478 O OG  . SER   B 2 95  ? -4.035  4.419   0.641   1.00 88.60 95  B 1 
ATOM   2479 N N   . ALA   B 2 96  ? -3.292  5.955   4.879   1.00 95.85 96  B 1 
ATOM   2480 C CA  . ALA   B 2 96  ? -2.589  6.154   6.145   1.00 95.45 96  B 1 
ATOM   2481 C C   . ALA   B 2 96  ? -3.319  5.479   7.318   1.00 96.02 96  B 1 
ATOM   2482 O O   . ALA   B 2 96  ? -2.686  4.803   8.133   1.00 95.50 96  B 1 
ATOM   2483 C CB  . ALA   B 2 96  ? -2.396  7.658   6.366   1.00 94.03 96  B 1 
ATOM   2484 N N   . VAL   B 2 97  ? -4.648  5.530   7.340   1.00 96.75 97  B 1 
ATOM   2485 C CA  . VAL   B 2 97  ? -5.496  4.951   8.399   1.00 97.12 97  B 1 
ATOM   2486 C C   . VAL   B 2 97  ? -5.193  3.468   8.629   1.00 97.42 97  B 1 
ATOM   2487 O O   . VAL   B 2 97  ? -5.177  2.993   9.764   1.00 97.03 97  B 1 
ATOM   2488 C CB  . VAL   B 2 97  ? -6.987  5.145   8.056   1.00 96.99 97  B 1 
ATOM   2489 C CG1 . VAL   B 2 97  ? -7.916  4.556   9.115   1.00 95.59 97  B 1 
ATOM   2490 C CG2 . VAL   B 2 97  ? -7.334  6.632   7.908   1.00 95.77 97  B 1 
ATOM   2491 N N   . PHE   B 2 98  ? -4.875  2.718   7.566   1.00 97.34 98  B 1 
ATOM   2492 C CA  . PHE   B 2 98  ? -4.572  1.289   7.675   1.00 97.56 98  B 1 
ATOM   2493 C C   . PHE   B 2 98  ? -3.334  0.995   8.532   1.00 97.39 98  B 1 
ATOM   2494 O O   . PHE   B 2 98  ? -3.332  0.021   9.281   1.00 96.56 98  B 1 
ATOM   2495 C CB  . PHE   B 2 98  ? -4.359  0.691   6.285   1.00 97.67 98  B 1 
ATOM   2496 C CG  . PHE   B 2 98  ? -5.622  0.479   5.483   1.00 97.90 98  B 1 
ATOM   2497 C CD1 . PHE   B 2 98  ? -6.193  -0.803  5.397   1.00 96.94 98  B 1 
ATOM   2498 C CD2 . PHE   B 2 98  ? -6.220  1.547   4.805   1.00 96.72 98  B 1 
ATOM   2499 C CE1 . PHE   B 2 98  ? -7.350  -1.007  4.634   1.00 96.32 98  B 1 
ATOM   2500 C CE2 . PHE   B 2 98  ? -7.382  1.347   4.046   1.00 96.29 98  B 1 
ATOM   2501 C CZ  . PHE   B 2 98  ? -7.947  0.069   3.956   1.00 97.24 98  B 1 
ATOM   2502 N N   . TYR   B 2 99  ? -2.251  1.772   8.381   1.00 96.64 99  B 1 
ATOM   2503 C CA  . TYR   B 2 99  ? -1.021  1.531   9.131   1.00 95.87 99  B 1 
ATOM   2504 C C   . TYR   B 2 99  ? -1.001  2.258   10.478  1.00 95.50 99  B 1 
ATOM   2505 O O   . TYR   B 2 99  ? -0.393  1.740   11.411  1.00 94.02 99  B 1 
ATOM   2506 C CB  . TYR   B 2 99  ? 0.222   1.824   8.283   1.00 94.95 99  B 1 
ATOM   2507 C CG  . TYR   B 2 99  ? 0.402   3.251   7.815   1.00 95.28 99  B 1 
ATOM   2508 C CD1 . TYR   B 2 99  ? 0.217   3.569   6.462   1.00 92.48 99  B 1 
ATOM   2509 C CD2 . TYR   B 2 99  ? 0.797   4.258   8.718   1.00 92.45 99  B 1 
ATOM   2510 C CE1 . TYR   B 2 99  ? 0.406   4.879   6.009   1.00 91.02 99  B 1 
ATOM   2511 C CE2 . TYR   B 2 99  ? 0.975   5.581   8.281   1.00 90.87 99  B 1 
ATOM   2512 C CZ  . TYR   B 2 99  ? 0.776   5.887   6.919   1.00 92.17 99  B 1 
ATOM   2513 O OH  . TYR   B 2 99  ? 0.934   7.178   6.491   1.00 90.05 99  B 1 
ATOM   2514 N N   . GLU   B 2 100 ? -1.696  3.377   10.605  1.00 96.40 100 B 1 
ATOM   2515 C CA  . GLU   B 2 100 ? -1.850  4.101   11.867  1.00 95.81 100 B 1 
ATOM   2516 C C   . GLU   B 2 100 ? -2.655  3.287   12.885  1.00 95.87 100 B 1 
ATOM   2517 O O   . GLU   B 2 100 ? -2.226  3.121   14.022  1.00 94.58 100 B 1 
ATOM   2518 C CB  . GLU   B 2 100 ? -2.524  5.452   11.604  1.00 94.90 100 B 1 
ATOM   2519 C CG  . GLU   B 2 100 ? -1.584  6.410   10.863  1.00 91.42 100 B 1 
ATOM   2520 C CD  . GLU   B 2 100 ? -2.242  7.736   10.463  1.00 87.77 100 B 1 
ATOM   2521 O OE1 . GLU   B 2 100 ? -1.491  8.600   9.956   1.00 80.70 100 B 1 
ATOM   2522 O OE2 . GLU   B 2 100 ? -3.473  7.868   10.641  1.00 81.41 100 B 1 
ATOM   2523 N N   . HIS   B 2 101 ? -3.767  2.696   12.467  1.00 96.93 101 B 1 
ATOM   2524 C CA  . HIS   B 2 101 ? -4.596  1.848   13.327  1.00 97.05 101 B 1 
ATOM   2525 C C   . HIS   B 2 101 ? -4.156  0.378   13.356  1.00 96.93 101 B 1 
ATOM   2526 O O   . HIS   B 2 101 ? -4.710  -0.432  14.103  1.00 95.48 101 B 1 
ATOM   2527 C CB  . HIS   B 2 101 ? -6.062  1.986   12.908  1.00 97.14 101 B 1 
ATOM   2528 C CG  . HIS   B 2 101 ? -6.610  3.372   13.102  1.00 96.79 101 B 1 
ATOM   2529 N ND1 . HIS   B 2 101 ? -6.414  4.454   12.279  1.00 83.45 101 B 1 
ATOM   2530 C CD2 . HIS   B 2 101 ? -7.382  3.812   14.152  1.00 84.02 101 B 1 
ATOM   2531 C CE1 . HIS   B 2 101 ? -7.042  5.509   12.817  1.00 87.34 101 B 1 
ATOM   2532 N NE2 . HIS   B 2 101 ? -7.650  5.154   13.954  1.00 89.69 101 B 1 
ATOM   2533 N N   . GLY   B 2 102 ? -3.169  -0.017  12.541  1.00 96.36 102 B 1 
ATOM   2534 C CA  . GLY   B 2 102 ? -2.700  -1.405  12.468  1.00 95.96 102 B 1 
ATOM   2535 C C   . GLY   B 2 102 ? -3.734  -2.396  11.917  1.00 96.55 102 B 1 
ATOM   2536 O O   . GLY   B 2 102 ? -3.589  -3.607  12.119  1.00 95.05 102 B 1 
ATOM   2537 N N   . ILE   B 2 103 ? -4.750  -1.904  11.193  1.00 97.65 103 B 1 
ATOM   2538 C CA  . ILE   B 2 103 ? -5.842  -2.691  10.606  1.00 97.96 103 B 1 
ATOM   2539 C C   . ILE   B 2 103 ? -5.552  -3.082  9.147   1.00 98.12 103 B 1 
ATOM   2540 O O   . ILE   B 2 103 ? -4.626  -2.579  8.508   1.00 97.87 103 B 1 
ATOM   2541 C CB  . ILE   B 2 103 ? -7.202  -1.965  10.787  1.00 97.74 103 B 1 
ATOM   2542 C CG1 . ILE   B 2 103 ? -7.221  -0.590  10.084  1.00 96.07 103 B 1 
ATOM   2543 C CG2 . ILE   B 2 103 ? -7.533  -1.858  12.286  1.00 94.22 103 B 1 
ATOM   2544 C CD1 . ILE   B 2 103 ? -8.557  0.170   10.209  1.00 94.98 103 B 1 
ATOM   2545 N N   . GLY   B 2 104 ? -6.331  -4.018  8.613   1.00 97.63 104 B 1 
ATOM   2546 C CA  . GLY   B 2 104 ? -6.189  -4.509  7.238   1.00 97.65 104 B 1 
ATOM   2547 C C   . GLY   B 2 104 ? -7.423  -4.312  6.359   1.00 98.15 104 B 1 
ATOM   2548 O O   . GLY   B 2 104 ? -7.400  -4.740  5.206   1.00 97.53 104 B 1 
ATOM   2549 N N   . CYS   B 2 105 ? -8.480  -3.714  6.910   1.00 98.32 105 B 1 
ATOM   2550 C CA  . CYS   B 2 105 ? -9.775  -3.543  6.270   1.00 98.44 105 B 1 
ATOM   2551 C C   . CYS   B 2 105 ? -10.479 -2.298  6.806   1.00 98.70 105 B 1 
ATOM   2552 O O   . CYS   B 2 105 ? -10.429 -2.043  8.009   1.00 98.41 105 B 1 
ATOM   2553 C CB  . CYS   B 2 105 ? -10.582 -4.815  6.563   1.00 96.82 105 B 1 
ATOM   2554 S SG  . CYS   B 2 105 ? -12.299 -4.640  6.047   1.00 93.14 105 B 1 
ATOM   2555 N N   . LEU   B 2 106 ? -11.157 -1.581  5.919   1.00 98.81 106 B 1 
ATOM   2556 C CA  . LEU   B 2 106 ? -12.115 -0.528  6.251   1.00 98.84 106 B 1 
ATOM   2557 C C   . LEU   B 2 106 ? -13.452 -0.853  5.574   1.00 98.88 106 B 1 
ATOM   2558 O O   . LEU   B 2 106 ? -13.504 -0.883  4.342   1.00 98.74 106 B 1 
ATOM   2559 C CB  . LEU   B 2 106 ? -11.587 0.840   5.792   1.00 98.65 106 B 1 
ATOM   2560 C CG  . LEU   B 2 106 ? -10.333 1.338   6.532   1.00 97.96 106 B 1 
ATOM   2561 C CD1 . LEU   B 2 106 ? -9.807  2.602   5.866   1.00 96.92 106 B 1 
ATOM   2562 C CD2 . LEU   B 2 106 ? -10.626 1.663   7.998   1.00 96.77 106 B 1 
ATOM   2563 N N   . PRO   B 2 107 ? -14.530 -1.113  6.332   1.00 98.93 107 B 1 
ATOM   2564 C CA  . PRO   B 2 107 ? -15.874 -1.058  5.769   1.00 98.91 107 B 1 
ATOM   2565 C C   . PRO   B 2 107 ? -16.141 0.350   5.231   1.00 98.90 107 B 1 
ATOM   2566 O O   . PRO   B 2 107 ? -15.767 1.337   5.869   1.00 98.73 107 B 1 
ATOM   2567 C CB  . PRO   B 2 107 ? -16.833 -1.407  6.910   1.00 98.77 107 B 1 
ATOM   2568 C CG  . PRO   B 2 107 ? -15.943 -2.038  7.975   1.00 97.48 107 B 1 
ATOM   2569 C CD  . PRO   B 2 107 ? -14.586 -1.381  7.748   1.00 98.75 107 B 1 
ATOM   2570 N N   . VAL   B 2 108 ? -16.783 0.439   4.079   1.00 98.81 108 B 1 
ATOM   2571 C CA  . VAL   B 2 108 ? -17.201 1.716   3.492   1.00 98.76 108 B 1 
ATOM   2572 C C   . VAL   B 2 108 ? -18.666 1.940   3.831   1.00 98.74 108 B 1 
ATOM   2573 O O   . VAL   B 2 108 ? -19.522 1.115   3.497   1.00 98.54 108 B 1 
ATOM   2574 C CB  . VAL   B 2 108 ? -16.947 1.778   1.979   1.00 98.59 108 B 1 
ATOM   2575 C CG1 . VAL   B 2 108 ? -17.206 3.193   1.459   1.00 98.01 108 B 1 
ATOM   2576 C CG2 . VAL   B 2 108 ? -15.502 1.393   1.630   1.00 98.00 108 B 1 
ATOM   2577 N N   . VAL   B 2 109 ? -18.935 3.035   4.523   1.00 98.64 109 B 1 
ATOM   2578 C CA  . VAL   B 2 109 ? -20.257 3.353   5.069   1.00 98.51 109 B 1 
ATOM   2579 C C   . VAL   B 2 109 ? -20.722 4.695   4.521   1.00 98.17 109 B 1 
ATOM   2580 O O   . VAL   B 2 109 ? -19.997 5.685   4.563   1.00 97.30 109 B 1 
ATOM   2581 C CB  . VAL   B 2 109 ? -20.227 3.338   6.609   1.00 98.19 109 B 1 
ATOM   2582 C CG1 . VAL   B 2 109 ? -21.586 3.705   7.212   1.00 96.32 109 B 1 
ATOM   2583 C CG2 . VAL   B 2 109 ? -19.859 1.940   7.133   1.00 96.45 109 B 1 
ATOM   2584 N N   . HIS   B 2 110 ? -21.968 4.725   4.028   1.00 98.30 110 B 1 
ATOM   2585 C CA  . HIS   B 2 110 ? -22.637 5.937   3.568   1.00 97.90 110 B 1 
ATOM   2586 C C   . HIS   B 2 110 ? -24.049 5.992   4.152   1.00 97.71 110 B 1 
ATOM   2587 O O   . HIS   B 2 110 ? -24.771 4.998   4.104   1.00 95.89 110 B 1 
ATOM   2588 C CB  . HIS   B 2 110 ? -22.652 5.969   2.041   1.00 96.84 110 B 1 
ATOM   2589 C CG  . HIS   B 2 110 ? -23.111 7.289   1.490   1.00 95.09 110 B 1 
ATOM   2590 N ND1 . HIS   B 2 110 ? -22.473 8.502   1.647   1.00 84.04 110 B 1 
ATOM   2591 C CD2 . HIS   B 2 110 ? -24.226 7.517   0.725   1.00 84.29 110 B 1 
ATOM   2592 C CE1 . HIS   B 2 110 ? -23.185 9.429   0.985   1.00 86.08 110 B 1 
ATOM   2593 N NE2 . HIS   B 2 110 ? -24.251 8.869   0.412   1.00 87.95 110 B 1 
ATOM   2594 N N   . HIS   B 2 111 ? -24.425 7.120   4.730   1.00 96.95 111 B 1 
ATOM   2595 C CA  . HIS   B 2 111 ? -25.673 7.257   5.491   1.00 96.98 111 B 1 
ATOM   2596 C C   . HIS   B 2 111 ? -25.900 6.106   6.493   1.00 97.22 111 B 1 
ATOM   2597 O O   . HIS   B 2 111 ? -26.952 5.472   6.509   1.00 94.79 111 B 1 
ATOM   2598 C CB  . HIS   B 2 111 ? -26.858 7.461   4.532   1.00 95.91 111 B 1 
ATOM   2599 C CG  . HIS   B 2 111 ? -26.763 8.716   3.711   1.00 93.04 111 B 1 
ATOM   2600 N ND1 . HIS   B 2 111 ? -26.580 9.995   4.201   1.00 80.20 111 B 1 
ATOM   2601 C CD2 . HIS   B 2 111 ? -26.863 8.817   2.350   1.00 79.92 111 B 1 
ATOM   2602 C CE1 . HIS   B 2 111 ? -26.569 10.834  3.153   1.00 81.73 111 B 1 
ATOM   2603 N NE2 . HIS   B 2 111 ? -26.748 10.159  2.019   1.00 83.04 111 B 1 
ATOM   2604 N N   . GLN   B 2 112 ? -24.875 5.801   7.297   1.00 96.99 112 B 1 
ATOM   2605 C CA  . GLN   B 2 112 ? -24.825 4.708   8.279   1.00 97.03 112 B 1 
ATOM   2606 C C   . GLN   B 2 112 ? -24.875 3.282   7.691   1.00 97.63 112 B 1 
ATOM   2607 O O   . GLN   B 2 112 ? -24.641 2.324   8.426   1.00 96.00 112 B 1 
ATOM   2608 C CB  . GLN   B 2 112 ? -25.894 4.909   9.376   1.00 95.47 112 B 1 
ATOM   2609 C CG  . GLN   B 2 112 ? -25.791 6.257   10.114  1.00 90.23 112 B 1 
ATOM   2610 C CD  . GLN   B 2 112 ? -24.524 6.371   10.962  1.00 82.18 112 B 1 
ATOM   2611 O OE1 . GLN   B 2 112 ? -23.885 5.389   11.316  1.00 72.48 112 B 1 
ATOM   2612 N NE2 . GLN   B 2 112 ? -24.116 7.562   11.323  1.00 69.69 112 B 1 
ATOM   2613 N N   . LYS   B 2 113 ? -25.110 3.101   6.391   1.00 98.03 113 B 1 
ATOM   2614 C CA  . LYS   B 2 113 ? -25.229 1.786   5.754   1.00 98.27 113 B 1 
ATOM   2615 C C   . LYS   B 2 113 ? -23.911 1.331   5.141   1.00 98.58 113 B 1 
ATOM   2616 O O   . LYS   B 2 113 ? -23.239 2.092   4.447   1.00 98.20 113 B 1 
ATOM   2617 C CB  . LYS   B 2 113 ? -26.364 1.780   4.722   1.00 97.47 113 B 1 
ATOM   2618 C CG  . LYS   B 2 113 ? -27.726 1.990   5.409   1.00 92.23 113 B 1 
ATOM   2619 C CD  . LYS   B 2 113 ? -28.902 1.820   4.453   1.00 88.33 113 B 1 
ATOM   2620 C CE  . LYS   B 2 113 ? -30.180 2.005   5.278   1.00 79.66 113 B 1 
ATOM   2621 N NZ  . LYS   B 2 113 ? -31.414 1.655   4.535   1.00 69.85 113 B 1 
ATOM   2622 N N   . LEU   B 2 114 ? -23.579 0.051   5.338   1.00 98.52 114 B 1 
ATOM   2623 C CA  . LEU   B 2 114 ? -22.474 -0.604  4.651   1.00 98.72 114 B 1 
ATOM   2624 C C   . LEU   B 2 114 ? -22.781 -0.706  3.151   1.00 98.71 114 B 1 
ATOM   2625 O O   . LEU   B 2 114 ? -23.743 -1.366  2.755   1.00 98.40 114 B 1 
ATOM   2626 C CB  . LEU   B 2 114 ? -22.253 -1.987  5.280   1.00 98.68 114 B 1 
ATOM   2627 C CG  . LEU   B 2 114 ? -21.084 -2.772  4.660   1.00 98.24 114 B 1 
ATOM   2628 C CD1 . LEU   B 2 114 ? -19.735 -2.152  5.012   1.00 97.77 114 B 1 
ATOM   2629 C CD2 . LEU   B 2 114 ? -21.101 -4.205  5.180   1.00 97.55 114 B 1 
ATOM   2630 N N   . ILE   B 2 115 ? -21.937 -0.095  2.328   1.00 98.71 115 B 1 
ATOM   2631 C CA  . ILE   B 2 115 ? -22.056 -0.116  0.859   1.00 98.54 115 B 1 
ATOM   2632 C C   . ILE   B 2 115 ? -20.846 -0.740  0.157   1.00 98.55 115 B 1 
ATOM   2633 O O   . ILE   B 2 115 ? -20.919 -1.063  -1.026  1.00 98.05 115 B 1 
ATOM   2634 C CB  . ILE   B 2 115 ? -22.332 1.297   0.304   1.00 98.10 115 B 1 
ATOM   2635 C CG1 . ILE   B 2 115 ? -21.181 2.284   0.603   1.00 95.60 115 B 1 
ATOM   2636 C CG2 . ILE   B 2 115 ? -23.682 1.827   0.834   1.00 94.47 115 B 1 
ATOM   2637 C CD1 . ILE   B 2 115 ? -21.229 3.527   -0.288  1.00 93.20 115 B 1 
ATOM   2638 N N   . GLY   B 2 116 ? -19.734 -0.929  0.869   1.00 98.69 116 B 1 
ATOM   2639 C CA  . GLY   B 2 116 ? -18.521 -1.497  0.308   1.00 98.72 116 B 1 
ATOM   2640 C C   . GLY   B 2 116 ? -17.508 -1.905  1.367   1.00 98.84 116 B 1 
ATOM   2641 O O   . GLY   B 2 116 ? -17.723 -1.757  2.569   1.00 98.73 116 B 1 
ATOM   2642 N N   . ILE   B 2 117 ? -16.378 -2.447  0.897   1.00 98.90 117 B 1 
ATOM   2643 C CA  . ILE   B 2 117 ? -15.237 -2.785  1.746   1.00 98.89 117 B 1 
ATOM   2644 C C   . ILE   B 2 117 ? -13.939 -2.506  0.992   1.00 98.86 117 B 1 
ATOM   2645 O O   . ILE   B 2 117 ? -13.817 -2.801  -0.199  1.00 98.64 117 B 1 
ATOM   2646 C CB  . ILE   B 2 117 ? -15.351 -4.240  2.257   1.00 98.75 117 B 1 
ATOM   2647 C CG1 . ILE   B 2 117 ? -14.352 -4.510  3.400   1.00 97.71 117 B 1 
ATOM   2648 C CG2 . ILE   B 2 117 ? -15.187 -5.272  1.126   1.00 97.90 117 B 1 
ATOM   2649 C CD1 . ILE   B 2 117 ? -14.627 -5.839  4.124   1.00 95.83 117 B 1 
ATOM   2650 N N   . LEU   B 2 118 ? -12.960 -1.943  1.701   1.00 98.81 118 B 1 
ATOM   2651 C CA  . LEU   B 2 118 ? -11.624 -1.660  1.193   1.00 98.74 118 B 1 
ATOM   2652 C C   . LEU   B 2 118 ? -10.598 -2.379  2.066   1.00 98.75 118 B 1 
ATOM   2653 O O   . LEU   B 2 118 ? -10.634 -2.284  3.291   1.00 98.22 118 B 1 
ATOM   2654 C CB  . LEU   B 2 118 ? -11.423 -0.137  1.170   1.00 98.21 118 B 1 
ATOM   2655 C CG  . LEU   B 2 118 ? -10.115 0.300   0.488   1.00 95.37 118 B 1 
ATOM   2656 C CD1 . LEU   B 2 118 ? -10.153 0.043   -1.017  1.00 90.95 118 B 1 
ATOM   2657 C CD2 . LEU   B 2 118 ? -9.888  1.789   0.711   1.00 91.31 118 B 1 
ATOM   2658 N N   . THR   B 2 119 ? -9.655  -3.095  1.444   1.00 98.61 119 B 1 
ATOM   2659 C CA  . THR   B 2 119 ? -8.598  -3.818  2.163   1.00 98.37 119 B 1 
ATOM   2660 C C   . THR   B 2 119 ? -7.207  -3.394  1.695   1.00 98.13 119 B 1 
ATOM   2661 O O   . THR   B 2 119 ? -7.035  -2.824  0.611   1.00 97.60 119 B 1 
ATOM   2662 C CB  . THR   B 2 119 ? -8.754  -5.344  2.046   1.00 97.88 119 B 1 
ATOM   2663 O OG1 . THR   B 2 119 ? -8.426  -5.792  0.752   1.00 94.75 119 B 1 
ATOM   2664 C CG2 . THR   B 2 119 ? -10.154 -5.846  2.396   1.00 94.49 119 B 1 
ATOM   2665 N N   . LYS   B 2 120 ? -6.176  -3.744  2.467   1.00 97.92 120 B 1 
ATOM   2666 C CA  . LYS   B 2 120 ? -4.779  -3.549  2.045   1.00 97.63 120 B 1 
ATOM   2667 C C   . LYS   B 2 120 ? -4.472  -4.193  0.690   1.00 97.33 120 B 1 
ATOM   2668 O O   . LYS   B 2 120 ? -3.591  -3.714  -0.009  1.00 96.48 120 B 1 
ATOM   2669 C CB  . LYS   B 2 120 ? -3.806  -4.106  3.100   1.00 97.08 120 B 1 
ATOM   2670 C CG  . LYS   B 2 120 ? -3.756  -3.238  4.366   1.00 94.99 120 B 1 
ATOM   2671 C CD  . LYS   B 2 120 ? -2.642  -3.667  5.330   1.00 92.96 120 B 1 
ATOM   2672 C CE  . LYS   B 2 120 ? -2.657  -2.697  6.523   1.00 87.71 120 B 1 
ATOM   2673 N NZ  . LYS   B 2 120 ? -1.485  -2.814  7.423   1.00 82.70 120 B 1 
ATOM   2674 N N   . THR   B 2 121 ? -5.171  -5.264  0.321   1.00 97.41 121 B 1 
ATOM   2675 C CA  . THR   B 2 121 ? -5.007  -5.916  -0.985  1.00 97.04 121 B 1 
ATOM   2676 C C   . THR   B 2 121 ? -5.529  -5.036  -2.118  1.00 96.91 121 B 1 
ATOM   2677 O O   . THR   B 2 121 ? -4.871  -4.947  -3.148  1.00 96.26 121 B 1 
ATOM   2678 C CB  . THR   B 2 121 ? -5.686  -7.292  -1.008  1.00 96.57 121 B 1 
ATOM   2679 O OG1 . THR   B 2 121 ? -5.079  -8.122  -0.032  1.00 93.56 121 B 1 
ATOM   2680 C CG2 . THR   B 2 121 ? -5.538  -8.013  -2.350  1.00 93.13 121 B 1 
ATOM   2681 N N   . ASP   B 2 122 ? -6.642  -4.336  -1.917  1.00 97.01 122 B 1 
ATOM   2682 C CA  . ASP   B 2 122 ? -7.199  -3.410  -2.911  1.00 97.04 122 B 1 
ATOM   2683 C C   . ASP   B 2 122 ? -6.274  -2.202  -3.113  1.00 96.90 122 B 1 
ATOM   2684 O O   . ASP   B 2 122 ? -5.999  -1.818  -4.250  1.00 96.50 122 B 1 
ATOM   2685 C CB  . ASP   B 2 122 ? -8.608  -2.966  -2.487  1.00 97.34 122 B 1 
ATOM   2686 C CG  . ASP   B 2 122 ? -9.501  -4.170  -2.185  1.00 97.26 122 B 1 
ATOM   2687 O OD1 . ASP   B 2 122 ? -9.646  -5.041  -3.074  1.00 95.85 122 B 1 
ATOM   2688 O OD2 . ASP   B 2 122 ? -9.945  -4.281  -1.018  1.00 95.74 122 B 1 
ATOM   2689 N N   . LEU   B 2 123 ? -5.689  -1.679  -2.024  1.00 96.86 123 B 1 
ATOM   2690 C CA  . LEU   B 2 123 ? -4.695  -0.606  -2.090  1.00 96.73 123 B 1 
ATOM   2691 C C   . LEU   B 2 123 ? -3.419  -1.037  -2.821  1.00 96.43 123 B 1 
ATOM   2692 O O   . LEU   B 2 123 ? -2.924  -0.296  -3.664  1.00 95.56 123 B 1 
ATOM   2693 C CB  . LEU   B 2 123 ? -4.352  -0.114  -0.677  1.00 96.50 123 B 1 
ATOM   2694 C CG  . LEU   B 2 123 ? -5.519  0.548   0.076   1.00 95.37 123 B 1 
ATOM   2695 C CD1 . LEU   B 2 123 ? -5.019  0.987   1.450   1.00 93.39 123 B 1 
ATOM   2696 C CD2 . LEU   B 2 123 ? -6.070  1.771   -0.651  1.00 92.87 123 B 1 
ATOM   2697 N N   . LEU   B 2 124 ? -2.906  -2.244  -2.559  1.00 96.71 124 B 1 
ATOM   2698 C CA  . LEU   B 2 124 ? -1.729  -2.759  -3.267  1.00 96.42 124 B 1 
ATOM   2699 C C   . LEU   B 2 124 ? -2.001  -2.979  -4.760  1.00 95.93 124 B 1 
ATOM   2700 O O   . LEU   B 2 124 ? -1.156  -2.643  -5.580  1.00 94.99 124 B 1 
ATOM   2701 C CB  . LEU   B 2 124 ? -1.231  -4.058  -2.617  1.00 95.98 124 B 1 
ATOM   2702 C CG  . LEU   B 2 124 ? -0.568  -3.878  -1.242  1.00 92.77 124 B 1 
ATOM   2703 C CD1 . LEU   B 2 124 ? -0.125  -5.249  -0.731  1.00 89.44 124 B 1 
ATOM   2704 C CD2 . LEU   B 2 124 ? 0.659   -2.972  -1.282  1.00 88.61 124 B 1 
ATOM   2705 N N   . ARG   B 2 125 ? -3.176  -3.492  -5.129  1.00 95.27 125 B 1 
ATOM   2706 C CA  . ARG   B 2 125 ? -3.576  -3.609  -6.543  1.00 94.61 125 B 1 
ATOM   2707 C C   . ARG   B 2 125 ? -3.672  -2.239  -7.212  1.00 94.34 125 B 1 
ATOM   2708 O O   . ARG   B 2 125 ? -3.255  -2.093  -8.356  1.00 93.33 125 B 1 
ATOM   2709 C CB  . ARG   B 2 125 ? -4.925  -4.327  -6.651  1.00 94.17 125 B 1 
ATOM   2710 C CG  . ARG   B 2 125 ? -4.805  -5.836  -6.405  1.00 89.01 125 B 1 
ATOM   2711 C CD  . ARG   B 2 125 ? -6.199  -6.455  -6.402  1.00 87.74 125 B 1 
ATOM   2712 N NE  . ARG   B 2 125 ? -6.145  -7.921  -6.242  1.00 83.46 125 B 1 
ATOM   2713 C CZ  . ARG   B 2 125 ? -7.157  -8.705  -5.916  1.00 79.77 125 B 1 
ATOM   2714 N NH1 . ARG   B 2 125 ? -8.358  -8.238  -5.712  1.00 71.96 125 B 1 
ATOM   2715 N NH2 . ARG   B 2 125 ? -6.971  -9.988  -5.792  1.00 73.96 125 B 1 
ATOM   2716 N N   . THR   B 2 126 ? -4.198  -1.250  -6.494  1.00 94.12 126 B 1 
ATOM   2717 C CA  . THR   B 2 126 ? -4.251  0.133   -6.979  1.00 93.67 126 B 1 
ATOM   2718 C C   . THR   B 2 126 ? -2.845  0.683   -7.169  1.00 93.54 126 B 1 
ATOM   2719 O O   . THR   B 2 126 ? -2.547  1.193   -8.240  1.00 92.53 126 B 1 
ATOM   2720 C CB  . THR   B 2 126 ? -5.074  1.020   -6.039  1.00 93.32 126 B 1 
ATOM   2721 O OG1 . THR   B 2 126 ? -6.365  0.470   -5.907  1.00 90.93 126 B 1 
ATOM   2722 C CG2 . THR   B 2 126 ? -5.236  2.441   -6.573  1.00 91.04 126 B 1 
ATOM   2723 N N   . PHE   B 2 127 ? -1.953  0.495   -6.192  1.00 93.42 127 B 1 
ATOM   2724 C CA  . PHE   B 2 127 ? -0.550  0.901   -6.286  1.00 93.06 127 B 1 
ATOM   2725 C C   . PHE   B 2 127 ? 0.139   0.316   -7.528  1.00 92.81 127 B 1 
ATOM   2726 O O   . PHE   B 2 127 ? 0.690   1.075   -8.321  1.00 92.25 127 B 1 
ATOM   2727 C CB  . PHE   B 2 127 ? 0.172   0.513   -4.992  1.00 92.50 127 B 1 
ATOM   2728 C CG  . PHE   B 2 127 ? 1.662   0.796   -5.020  1.00 90.90 127 B 1 
ATOM   2729 C CD1 . PHE   B 2 127 ? 2.591   -0.248  -4.855  1.00 85.87 127 B 1 
ATOM   2730 C CD2 . PHE   B 2 127 ? 2.125   2.102   -5.244  1.00 85.27 127 B 1 
ATOM   2731 C CE1 . PHE   B 2 127 ? 3.967   0.015   -4.905  1.00 83.54 127 B 1 
ATOM   2732 C CE2 . PHE   B 2 127 ? 3.503   2.365   -5.302  1.00 82.43 127 B 1 
ATOM   2733 C CZ  . PHE   B 2 127 ? 4.424   1.323   -5.131  1.00 82.94 127 B 1 
ATOM   2734 N N   . VAL   B 2 128 ? 0.030   -0.997  -7.758  1.00 93.20 128 B 1 
ATOM   2735 C CA  . VAL   B 2 128 ? 0.598   -1.659  -8.949  1.00 92.74 128 B 1 
ATOM   2736 C C   . VAL   B 2 128 ? 0.060   -1.035  -10.243 1.00 91.85 128 B 1 
ATOM   2737 O O   . VAL   B 2 128 ? 0.837   -0.735  -11.147 1.00 90.67 128 B 1 
ATOM   2738 C CB  . VAL   B 2 128 ? 0.331   -3.176  -8.912  1.00 92.37 128 B 1 
ATOM   2739 C CG1 . VAL   B 2 128 ? 0.753   -3.882  -10.204 1.00 89.13 128 B 1 
ATOM   2740 C CG2 . VAL   B 2 128 ? 1.105   -3.837  -7.767  1.00 89.82 128 B 1 
ATOM   2741 N N   . LYS   B 2 129 ? -1.246  -0.767  -10.323 1.00 91.17 129 B 1 
ATOM   2742 C CA  . LYS   B 2 129 ? -1.848  -0.110  -11.493 1.00 89.68 129 B 1 
ATOM   2743 C C   . LYS   B 2 129 ? -1.320  1.310   -11.714 1.00 89.28 129 B 1 
ATOM   2744 O O   . LYS   B 2 129 ? -1.128  1.709   -12.857 1.00 87.22 129 B 1 
ATOM   2745 C CB  . LYS   B 2 129 ? -3.374  -0.079  -11.364 1.00 88.16 129 B 1 
ATOM   2746 C CG  . LYS   B 2 129 ? -4.014  -1.457  -11.594 1.00 80.88 129 B 1 
ATOM   2747 C CD  . LYS   B 2 129 ? -5.533  -1.337  -11.468 1.00 77.02 129 B 1 
ATOM   2748 C CE  . LYS   B 2 129 ? -6.204  -2.678  -11.768 1.00 67.96 129 B 1 
ATOM   2749 N NZ  . LYS   B 2 129 ? -7.683  -2.529  -11.823 1.00 60.61 129 B 1 
ATOM   2750 N N   . LEU   B 2 130 ? -1.084  2.073   -10.642 1.00 89.44 130 B 1 
ATOM   2751 C CA  . LEU   B 2 130 ? -0.567  3.445   -10.727 1.00 88.64 130 B 1 
ATOM   2752 C C   . LEU   B 2 130 ? 0.854   3.508   -11.278 1.00 88.17 130 B 1 
ATOM   2753 O O   . LEU   B 2 130 ? 1.196   4.435   -12.008 1.00 85.41 130 B 1 
ATOM   2754 C CB  . LEU   B 2 130 ? -0.583  4.105   -9.337  1.00 87.10 130 B 1 
ATOM   2755 C CG  . LEU   B 2 130 ? -1.982  4.367   -8.760  1.00 83.05 130 B 1 
ATOM   2756 C CD1 . LEU   B 2 130 ? -1.850  5.170   -7.466  1.00 77.58 130 B 1 
ATOM   2757 C CD2 . LEU   B 2 130 ? -2.866  5.099   -9.752  1.00 77.25 130 B 1 
ATOM   2758 N N   . THR   B 2 131 ? 1.676   2.512   -10.950 1.00 88.40 131 B 1 
ATOM   2759 C CA  . THR   B 2 131 ? 3.061   2.444   -11.426 1.00 85.97 131 B 1 
ATOM   2760 C C   . THR   B 2 131 ? 3.159   2.002   -12.884 1.00 84.91 131 B 1 
ATOM   2761 O O   . THR   B 2 131 ? 4.215   2.134   -13.501 1.00 81.48 131 B 1 
ATOM   2762 C CB  . THR   B 2 131 ? 3.891   1.503   -10.550 1.00 85.22 131 B 1 
ATOM   2763 O OG1 . THR   B 2 131 ? 3.431   0.176   -10.675 1.00 81.17 131 B 1 
ATOM   2764 C CG2 . THR   B 2 131 ? 3.862   1.897   -9.075  1.00 80.63 131 B 1 
ATOM   2765 N N   . GLY   B 2 132 ? 2.071   1.462   -13.440 1.00 84.47 132 B 1 
ATOM   2766 C CA  . GLY   B 2 132 ? 2.073   0.845   -14.765 1.00 83.00 132 B 1 
ATOM   2767 C C   . GLY   B 2 132 ? 2.892   -0.445  -14.838 1.00 84.47 132 B 1 
ATOM   2768 O O   . GLY   B 2 132 ? 3.195   -0.895  -15.943 1.00 81.06 132 B 1 
ATOM   2769 N N   . ALA   B 2 133 ? 3.267   -1.044  -13.696 1.00 82.64 133 B 1 
ATOM   2770 C CA  . ALA   B 2 133 ? 4.067   -2.275  -13.660 1.00 81.37 133 B 1 
ATOM   2771 C C   . ALA   B 2 133 ? 3.326   -3.495  -14.230 1.00 81.76 133 B 1 
ATOM   2772 O O   . ALA   B 2 133 ? 3.956   -4.437  -14.698 1.00 78.94 133 B 1 
ATOM   2773 C CB  . ALA   B 2 133 ? 4.520   -2.533  -12.220 1.00 78.71 133 B 1 
ATOM   2774 N N   . ASP   B 2 134 ? 2.001   -3.435  -14.255 1.00 82.86 134 B 1 
ATOM   2775 C CA  . ASP   B 2 134 ? 1.110   -4.412  -14.882 1.00 80.87 134 B 1 
ATOM   2776 C C   . ASP   B 2 134 ? 1.055   -4.306  -16.420 1.00 81.55 134 B 1 
ATOM   2777 O O   . ASP   B 2 134 ? 0.378   -5.097  -17.077 1.00 78.87 134 B 1 
ATOM   2778 C CB  . ASP   B 2 134 ? -0.289  -4.265  -14.259 1.00 77.64 134 B 1 
ATOM   2779 C CG  . ASP   B 2 134 ? -0.985  -2.921  -14.561 1.00 73.74 134 B 1 
ATOM   2780 O OD1 . ASP   B 2 134 ? -0.302  -1.881  -14.631 1.00 66.74 134 B 1 
ATOM   2781 O OD2 . ASP   B 2 134 ? -2.232  -2.933  -14.691 1.00 69.27 134 B 1 
ATOM   2782 N N   . GLN   B 2 135 ? 1.768   -3.346  -17.017 1.00 83.97 135 B 1 
ATOM   2783 C CA  . GLN   B 2 135 ? 1.817   -3.121  -18.458 1.00 82.98 135 B 1 
ATOM   2784 C C   . GLN   B 2 135 ? 3.232   -3.339  -19.008 1.00 84.13 135 B 1 
ATOM   2785 O O   . GLN   B 2 135 ? 4.214   -2.906  -18.402 1.00 81.92 135 B 1 
ATOM   2786 C CB  . GLN   B 2 135 ? 1.314   -1.709  -18.788 1.00 80.06 135 B 1 
ATOM   2787 C CG  . GLN   B 2 135 ? -0.184  -1.552  -18.491 1.00 75.77 135 B 1 
ATOM   2788 C CD  . GLN   B 2 135 ? -0.633  -0.110  -18.691 1.00 73.23 135 B 1 
ATOM   2789 O OE1 . GLN   B 2 135 ? -0.653  0.430   -19.789 1.00 65.97 135 B 1 
ATOM   2790 N NE2 . GLN   B 2 135 ? -0.990  0.567   -17.622 1.00 63.28 135 B 1 
ATOM   2791 N N   . PRO   B 2 136 ? 3.373   -3.959  -20.204 1.00 83.76 136 B 1 
ATOM   2792 C CA  . PRO   B 2 136 ? 4.670   -4.093  -20.851 1.00 83.31 136 B 1 
ATOM   2793 C C   . PRO   B 2 136 ? 5.197   -2.719  -21.284 1.00 83.35 136 B 1 
ATOM   2794 O O   . PRO   B 2 136 ? 4.495   -1.929  -21.924 1.00 79.18 136 B 1 
ATOM   2795 C CB  . PRO   B 2 136 ? 4.444   -5.047  -22.026 1.00 80.92 136 B 1 
ATOM   2796 C CG  . PRO   B 2 136 ? 2.971   -4.820  -22.381 1.00 78.41 136 B 1 
ATOM   2797 C CD  . PRO   B 2 136 ? 2.326   -4.527  -21.030 1.00 81.60 136 B 1 
ATOM   2798 N N   . GLY   B 2 137 ? 6.459   -2.458  -20.973 1.00 86.95 137 B 1 
ATOM   2799 C CA  . GLY   B 2 137 ? 7.126   -1.204  -21.279 1.00 86.84 137 B 1 
ATOM   2800 C C   . GLY   B 2 137 ? 8.530   -1.146  -20.689 1.00 87.73 137 B 1 
ATOM   2801 O O   . GLY   B 2 137 ? 9.044   -2.137  -20.174 1.00 84.50 137 B 1 
ATOM   2802 N N   . SER   B 2 138 ? 9.135   0.027   -20.767 1.00 87.82 138 B 1 
ATOM   2803 C CA  . SER   B 2 138 ? 10.433  0.303   -20.147 1.00 88.54 138 B 1 
ATOM   2804 C C   . SER   B 2 138 ? 10.274  1.341   -19.046 1.00 89.74 138 B 1 
ATOM   2805 O O   . SER   B 2 138 ? 9.600   2.354   -19.238 1.00 88.25 138 B 1 
ATOM   2806 C CB  . SER   B 2 138 ? 11.444  0.777   -21.187 1.00 86.91 138 B 1 
ATOM   2807 O OG  . SER   B 2 138 ? 11.629  -0.224  -22.177 1.00 81.60 138 B 1 
ATOM   2808 N N   . GLN   B 2 139 ? 10.912  1.101   -17.898 1.00 86.86 139 B 1 
ATOM   2809 C CA  . GLN   B 2 139 ? 10.967  2.054   -16.794 1.00 87.13 139 B 1 
ATOM   2810 C C   . GLN   B 2 139 ? 12.215  2.929   -16.926 1.00 88.19 139 B 1 
ATOM   2811 O O   . GLN   B 2 139 ? 13.301  2.437   -17.216 1.00 87.08 139 B 1 
ATOM   2812 C CB  . GLN   B 2 139 ? 10.894  1.303   -15.462 1.00 84.99 139 B 1 
ATOM   2813 C CG  . GLN   B 2 139 ? 10.792  2.254   -14.258 1.00 80.36 139 B 1 
ATOM   2814 C CD  . GLN   B 2 139 ? 10.303  1.547   -13.000 1.00 78.77 139 B 1 
ATOM   2815 O OE1 . GLN   B 2 139 ? 9.382   0.751   -13.043 1.00 71.28 139 B 1 
ATOM   2816 N NE2 . GLN   B 2 139 ? 10.869  1.829   -11.853 1.00 69.37 139 B 1 
ATOM   2817 N N   . ILE   B 2 140 ? 12.040  4.232   -16.726 1.00 90.04 140 B 1 
ATOM   2818 C CA  . ILE   B 2 140 ? 13.108  5.231   -16.796 1.00 91.02 140 B 1 
ATOM   2819 C C   . ILE   B 2 140 ? 12.970  6.147   -15.587 1.00 91.53 140 B 1 
ATOM   2820 O O   . ILE   B 2 140 ? 11.916  6.742   -15.374 1.00 90.59 140 B 1 
ATOM   2821 C CB  . ILE   B 2 140 ? 13.043  6.016   -18.126 1.00 90.56 140 B 1 
ATOM   2822 C CG1 . ILE   B 2 140 ? 13.190  5.051   -19.328 1.00 86.65 140 B 1 
ATOM   2823 C CG2 . ILE   B 2 140 ? 14.132  7.104   -18.169 1.00 85.70 140 B 1 
ATOM   2824 C CD1 . ILE   B 2 140 ? 12.966  5.704   -20.687 1.00 77.19 140 B 1 
ATOM   2825 N N   . GLU   B 2 141 ? 14.036  6.268   -14.797 1.00 90.60 141 B 1 
ATOM   2826 C CA  . GLU   B 2 141 ? 14.086  7.138   -13.627 1.00 90.75 141 B 1 
ATOM   2827 C C   . GLU   B 2 141 ? 15.060  8.288   -13.873 1.00 91.32 141 B 1 
ATOM   2828 O O   . GLU   B 2 141 ? 16.207  8.077   -14.270 1.00 90.28 141 B 1 
ATOM   2829 C CB  . GLU   B 2 141 ? 14.449  6.374   -12.342 1.00 89.27 141 B 1 
ATOM   2830 C CG  . GLU   B 2 141 ? 13.600  5.129   -12.058 1.00 85.48 141 B 1 
ATOM   2831 C CD  . GLU   B 2 141 ? 13.776  4.551   -10.640 1.00 85.25 141 B 1 
ATOM   2832 O OE1 . GLU   B 2 141 ? 13.094  3.550   -10.318 1.00 78.72 141 B 1 
ATOM   2833 O OE2 . GLU   B 2 141 ? 14.567  5.099   -9.834  1.00 79.27 141 B 1 
ATOM   2834 N N   . ILE   B 2 142 ? 14.602  9.513   -13.620 1.00 92.29 142 B 1 
ATOM   2835 C CA  . ILE   B 2 142 ? 15.347  10.739  -13.896 1.00 92.84 142 B 1 
ATOM   2836 C C   . ILE   B 2 142 ? 15.394  11.585  -12.628 1.00 92.72 142 B 1 
ATOM   2837 O O   . ILE   B 2 142 ? 14.362  11.922  -12.052 1.00 91.71 142 B 1 
ATOM   2838 C CB  . ILE   B 2 142 ? 14.720  11.510  -15.076 1.00 92.91 142 B 1 
ATOM   2839 C CG1 . ILE   B 2 142 ? 14.608  10.618  -16.340 1.00 89.76 142 B 1 
ATOM   2840 C CG2 . ILE   B 2 142 ? 15.551  12.767  -15.394 1.00 89.09 142 B 1 
ATOM   2841 C CD1 . ILE   B 2 142 ? 13.618  11.156  -17.369 1.00 82.24 142 B 1 
ATOM   2842 N N   . LYS   B 2 143 ? 16.604  11.944  -12.196 1.00 91.40 143 B 1 
ATOM   2843 C CA  . LYS   B 2 143 ? 16.822  12.828  -11.054 1.00 90.76 143 B 1 
ATOM   2844 C C   . LYS   B 2 143 ? 16.554  14.273  -11.468 1.00 91.15 143 B 1 
ATOM   2845 O O   . LYS   B 2 143 ? 17.104  14.729  -12.469 1.00 89.29 143 B 1 
ATOM   2846 C CB  . LYS   B 2 143 ? 18.244  12.605  -10.515 1.00 88.22 143 B 1 
ATOM   2847 C CG  . LYS   B 2 143 ? 18.304  12.758  -8.990  1.00 77.60 143 B 1 
ATOM   2848 C CD  . LYS   B 2 143 ? 19.718  12.463  -8.479  1.00 76.04 143 B 1 
ATOM   2849 C CE  . LYS   B 2 143 ? 19.716  12.482  -6.955  1.00 65.78 143 B 1 
ATOM   2850 N NZ  . LYS   B 2 143 ? 21.052  12.219  -6.363  1.00 60.62 143 B 1 
ATOM   2851 N N   . VAL   B 2 144 ? 15.721  14.992  -10.709 1.00 91.90 144 B 1 
ATOM   2852 C CA  . VAL   B 2 144 ? 15.285  16.348  -11.059 1.00 92.11 144 B 1 
ATOM   2853 C C   . VAL   B 2 144 ? 15.311  17.278  -9.848  1.00 91.84 144 B 1 
ATOM   2854 O O   . VAL   B 2 144 ? 15.051  16.865  -8.718  1.00 90.06 144 B 1 
ATOM   2855 C CB  . VAL   B 2 144 ? 13.893  16.348  -11.719 1.00 90.93 144 B 1 
ATOM   2856 C CG1 . VAL   B 2 144 ? 13.850  15.441  -12.951 1.00 85.41 144 B 1 
ATOM   2857 C CG2 . VAL   B 2 144 ? 12.757  15.930  -10.776 1.00 85.62 144 B 1 
ATOM   2858 N N   . ASN   B 2 145 ? 15.584  18.562  -10.101 1.00 91.27 145 B 1 
ATOM   2859 C CA  . ASN   B 2 145 ? 15.541  19.624  -9.087  1.00 90.40 145 B 1 
ATOM   2860 C C   . ASN   B 2 145 ? 14.225  20.412  -9.157  1.00 90.79 145 B 1 
ATOM   2861 O O   . ASN   B 2 145 ? 13.737  20.912  -8.151  1.00 85.70 145 B 1 
ATOM   2862 C CB  . ASN   B 2 145 ? 16.745  20.552  -9.294  1.00 87.32 145 B 1 
ATOM   2863 C CG  . ASN   B 2 145 ? 18.091  19.850  -9.189  1.00 80.95 145 B 1 
ATOM   2864 O OD1 . ASN   B 2 145 ? 18.240  18.765  -8.672  1.00 68.66 145 B 1 
ATOM   2865 N ND2 . ASN   B 2 145 ? 19.131  20.468  -9.707  1.00 69.30 145 B 1 
ATOM   2866 N N   . ASP   B 2 146 ? 13.640  20.505  -10.347 1.00 89.95 146 B 1 
ATOM   2867 C CA  . ASP   B 2 146 ? 12.360  21.157  -10.612 1.00 90.56 146 B 1 
ATOM   2868 C C   . ASP   B 2 146 ? 11.441  20.182  -11.353 1.00 91.21 146 B 1 
ATOM   2869 O O   . ASP   B 2 146 ? 11.610  19.918  -12.544 1.00 88.99 146 B 1 
ATOM   2870 C CB  . ASP   B 2 146 ? 12.588  22.458  -11.394 1.00 88.20 146 B 1 
ATOM   2871 C CG  . ASP   B 2 146 ? 11.312  23.303  -11.510 1.00 87.24 146 B 1 
ATOM   2872 O OD1 . ASP   B 2 146 ? 10.204  22.717  -11.566 1.00 82.12 146 B 1 
ATOM   2873 O OD2 . ASP   B 2 146 ? 11.446  24.546  -11.513 1.00 80.90 146 B 1 
ATOM   2874 N N   . ILE   B 2 147 ? 10.459  19.638  -10.627 1.00 90.42 147 B 1 
ATOM   2875 C CA  . ILE   B 2 147 ? 9.494   18.671  -11.168 1.00 89.95 147 B 1 
ATOM   2876 C C   . ILE   B 2 147 ? 8.731   19.278  -12.344 1.00 91.37 147 B 1 
ATOM   2877 O O   . ILE   B 2 147 ? 8.585   18.636  -13.377 1.00 90.23 147 B 1 
ATOM   2878 C CB  . ILE   B 2 147 ? 8.504   18.219  -10.069 1.00 87.91 147 B 1 
ATOM   2879 C CG1 . ILE   B 2 147 ? 9.234   17.468  -8.936  1.00 82.46 147 B 1 
ATOM   2880 C CG2 . ILE   B 2 147 ? 7.386   17.333  -10.653 1.00 81.92 147 B 1 
ATOM   2881 C CD1 . ILE   B 2 147 ? 8.374   17.324  -7.674  1.00 75.44 147 B 1 
ATOM   2882 N N   . THR   B 2 148 ? 8.245   20.510  -12.193 1.00 90.92 148 B 1 
ATOM   2883 C CA  . THR   B 2 148 ? 7.378   21.169  -13.176 1.00 90.81 148 B 1 
ATOM   2884 C C   . THR   B 2 148 ? 8.109   21.378  -14.497 1.00 91.32 148 B 1 
ATOM   2885 O O   . THR   B 2 148 ? 7.617   20.967  -15.545 1.00 89.89 148 B 1 
ATOM   2886 C CB  . THR   B 2 148 ? 6.877   22.516  -12.637 1.00 89.42 148 B 1 
ATOM   2887 O OG1 . THR   B 2 148 ? 6.348   22.353  -11.340 1.00 84.76 148 B 1 
ATOM   2888 C CG2 . THR   B 2 148 ? 5.774   23.111  -13.504 1.00 84.48 148 B 1 
ATOM   2889 N N   . LYS   B 2 149 ? 9.317   21.941  -14.432 1.00 91.65 149 B 1 
ATOM   2890 C CA  . LYS   B 2 149 ? 10.165  22.162  -15.599 1.00 91.82 149 B 1 
ATOM   2891 C C   . LYS   B 2 149 ? 10.545  20.845  -16.278 1.00 92.33 149 B 1 
ATOM   2892 O O   . LYS   B 2 149 ? 10.355  20.693  -17.480 1.00 91.53 149 B 1 
ATOM   2893 C CB  . LYS   B 2 149 ? 11.403  22.960  -15.169 1.00 90.80 149 B 1 
ATOM   2894 C CG  . LYS   B 2 149 ? 12.321  23.229  -16.363 1.00 86.01 149 B 1 
ATOM   2895 C CD  . LYS   B 2 149 ? 13.566  24.033  -15.977 1.00 82.35 149 B 1 
ATOM   2896 C CE  . LYS   B 2 149 ? 14.437  24.064  -17.236 1.00 74.11 149 B 1 
ATOM   2897 N NZ  . LYS   B 2 149 ? 15.746  24.714  -17.032 1.00 66.03 149 B 1 
ATOM   2898 N N   . SER   B 2 150 ? 11.040  19.879  -15.504 1.00 93.15 150 B 1 
ATOM   2899 C CA  . SER   B 2 150 ? 11.472  18.590  -16.052 1.00 93.13 150 B 1 
ATOM   2900 C C   . SER   B 2 150 ? 10.310  17.795  -16.645 1.00 93.61 150 B 1 
ATOM   2901 O O   . SER   B 2 150 ? 10.478  17.177  -17.687 1.00 92.50 150 B 1 
ATOM   2902 C CB  . SER   B 2 150 ? 12.187  17.766  -14.988 1.00 92.30 150 B 1 
ATOM   2903 O OG  . SER   B 2 150 ? 13.342  18.455  -14.538 1.00 86.55 150 B 1 
ATOM   2904 N N   . LEU   B 2 151 ? 9.116   17.841  -16.041 1.00 92.77 151 B 1 
ATOM   2905 C CA  . LEU   B 2 151 ? 7.911   17.244  -16.620 1.00 92.65 151 B 1 
ATOM   2906 C C   . LEU   B 2 151 ? 7.576   17.852  -17.980 1.00 93.09 151 B 1 
ATOM   2907 O O   . LEU   B 2 151 ? 7.319   17.103  -18.917 1.00 91.77 151 B 1 
ATOM   2908 C CB  . LEU   B 2 151 ? 6.720   17.397  -15.660 1.00 91.19 151 B 1 
ATOM   2909 C CG  . LEU   B 2 151 ? 6.546   16.207  -14.702 1.00 85.06 151 B 1 
ATOM   2910 C CD1 . LEU   B 2 151 ? 5.591   16.586  -13.576 1.00 82.46 151 B 1 
ATOM   2911 C CD2 . LEU   B 2 151 ? 5.953   14.997  -15.426 1.00 81.72 151 B 1 
ATOM   2912 N N   . ALA   B 2 152 ? 7.611   19.181  -18.100 1.00 92.95 152 B 1 
ATOM   2913 C CA  . ALA   B 2 152 ? 7.342   19.866  -19.364 1.00 92.65 152 B 1 
ATOM   2914 C C   . ALA   B 2 152 ? 8.349   19.455  -20.451 1.00 93.04 152 B 1 
ATOM   2915 O O   . ALA   B 2 152 ? 7.954   18.997  -21.522 1.00 92.10 152 B 1 
ATOM   2916 C CB  . ALA   B 2 152 ? 7.332   21.382  -19.122 1.00 91.70 152 B 1 
ATOM   2917 N N   . GLU   B 2 153 ? 9.644   19.522  -20.145 1.00 93.26 153 B 1 
ATOM   2918 C CA  . GLU   B 2 153 ? 10.714  19.182  -21.090 1.00 93.04 153 B 1 
ATOM   2919 C C   . GLU   B 2 153 ? 10.673  17.704  -21.514 1.00 93.17 153 B 1 
ATOM   2920 O O   . GLU   B 2 153 ? 10.721  17.393  -22.702 1.00 91.75 153 B 1 
ATOM   2921 C CB  . GLU   B 2 153 ? 12.077  19.524  -20.466 1.00 91.95 153 B 1 
ATOM   2922 C CG  . GLU   B 2 153 ? 12.325  21.040  -20.339 1.00 83.89 153 B 1 
ATOM   2923 C CD  . GLU   B 2 153 ? 13.638  21.398  -19.619 1.00 81.51 153 B 1 
ATOM   2924 O OE1 . GLU   B 2 153 ? 13.986  22.603  -19.581 1.00 74.60 153 B 1 
ATOM   2925 O OE2 . GLU   B 2 153 ? 14.302  20.499  -19.054 1.00 76.77 153 B 1 
ATOM   2926 N N   . ILE   B 2 154 ? 10.533  16.779  -20.557 1.00 93.85 154 B 1 
ATOM   2927 C CA  . ILE   B 2 154 ? 10.567  15.337  -20.842 1.00 93.88 154 B 1 
ATOM   2928 C C   . ILE   B 2 154 ? 9.308   14.881  -21.583 1.00 93.86 154 B 1 
ATOM   2929 O O   . ILE   B 2 154 ? 9.400   14.077  -22.507 1.00 92.69 154 B 1 
ATOM   2930 C CB  . ILE   B 2 154 ? 10.792  14.532  -19.549 1.00 93.46 154 B 1 
ATOM   2931 C CG1 . ILE   B 2 154 ? 12.177  14.848  -18.940 1.00 91.62 154 B 1 
ATOM   2932 C CG2 . ILE   B 2 154 ? 10.684  13.020  -19.807 1.00 92.12 154 B 1 
ATOM   2933 C CD1 . ILE   B 2 154 ? 12.322  14.400  -17.485 1.00 87.39 154 B 1 
ATOM   2934 N N   . SER   B 2 155 ? 8.126   15.381  -21.208 1.00 93.83 155 B 1 
ATOM   2935 C CA  . SER   B 2 155 ? 6.883   15.014  -21.895 1.00 93.11 155 B 1 
ATOM   2936 C C   . SER   B 2 155 ? 6.817   15.581  -23.316 1.00 92.95 155 B 1 
ATOM   2937 O O   . SER   B 2 155 ? 6.388   14.869  -24.223 1.00 91.71 155 B 1 
ATOM   2938 C CB  . SER   B 2 155 ? 5.657   15.412  -21.074 1.00 92.03 155 B 1 
ATOM   2939 O OG  . SER   B 2 155 ? 5.642   16.789  -20.797 1.00 83.35 155 B 1 
ATOM   2940 N N   . SER   B 2 156 ? 7.335   16.787  -23.541 1.00 93.29 156 B 1 
ATOM   2941 C CA  . SER   B 2 156 ? 7.515   17.346  -24.888 1.00 92.57 156 B 1 
ATOM   2942 C C   . SER   B 2 156 ? 8.476   16.488  -25.719 1.00 92.54 156 B 1 
ATOM   2943 O O   . SER   B 2 156 ? 8.140   16.086  -26.828 1.00 90.94 156 B 1 
ATOM   2944 C CB  . SER   B 2 156 ? 8.026   18.784  -24.794 1.00 91.75 156 B 1 
ATOM   2945 O OG  . SER   B 2 156 ? 8.006   19.383  -26.075 1.00 77.56 156 B 1 
ATOM   2946 N N   . LEU   B 2 157 ? 9.613   16.084  -25.144 1.00 93.56 157 B 1 
ATOM   2947 C CA  . LEU   B 2 157 ? 10.566  15.186  -25.803 1.00 93.08 157 B 1 
ATOM   2948 C C   . LEU   B 2 157 ? 9.941   13.827  -26.155 1.00 92.97 157 B 1 
ATOM   2949 O O   . LEU   B 2 157 ? 10.189  13.290  -27.232 1.00 91.51 157 B 1 
ATOM   2950 C CB  . LEU   B 2 157 ? 11.788  15.025  -24.886 1.00 92.41 157 B 1 
ATOM   2951 C CG  . LEU   B 2 157 ? 12.936  14.205  -25.505 1.00 87.64 157 B 1 
ATOM   2952 C CD1 . LEU   B 2 157 ? 13.568  14.920  -26.694 1.00 81.94 157 B 1 
ATOM   2953 C CD2 . LEU   B 2 157 ? 14.013  13.969  -24.452 1.00 81.77 157 B 1 
ATOM   2954 N N   . CYS   B 2 158 ? 9.094   13.272  -25.273 1.00 93.86 158 B 1 
ATOM   2955 C CA  . CYS   B 2 158 ? 8.332   12.058  -25.574 1.00 93.18 158 B 1 
ATOM   2956 C C   . CYS   B 2 158 ? 7.391   12.259  -26.768 1.00 92.88 158 B 1 
ATOM   2957 O O   . CYS   B 2 158 ? 7.256   11.363  -27.596 1.00 91.62 158 B 1 
ATOM   2958 C CB  . CYS   B 2 158 ? 7.515   11.636  -24.348 1.00 92.52 158 B 1 
ATOM   2959 S SG  . CYS   B 2 158 ? 8.571   10.912  -23.066 1.00 90.34 158 B 1 
ATOM   2960 N N   . GLN   B 2 159 ? 6.748   13.424  -26.850 1.00 92.63 159 B 1 
ATOM   2961 C CA  . GLN   B 2 159 ? 5.845   13.759  -27.948 1.00 91.82 159 B 1 
ATOM   2962 C C   . GLN   B 2 159 ? 6.606   13.850  -29.279 1.00 91.71 159 B 1 
ATOM   2963 O O   . GLN   B 2 159 ? 6.207   13.206  -30.251 1.00 89.63 159 B 1 
ATOM   2964 C CB  . GLN   B 2 159 ? 5.101   15.056  -27.589 1.00 90.40 159 B 1 
ATOM   2965 C CG  . GLN   B 2 159 ? 3.774   15.167  -28.346 1.00 82.82 159 B 1 
ATOM   2966 C CD  . GLN   B 2 159 ? 2.965   16.412  -27.972 1.00 81.09 159 B 1 
ATOM   2967 O OE1 . GLN   B 2 159 ? 3.325   17.235  -27.155 1.00 71.81 159 B 1 
ATOM   2968 N NE2 . GLN   B 2 159 ? 1.815   16.599  -28.573 1.00 69.87 159 B 1 
ATOM   2969 N N   . ASP   B 2 160 ? 7.739   14.547  -29.294 1.00 92.40 160 B 1 
ATOM   2970 C CA  . ASP   B 2 160 ? 8.601   14.705  -30.477 1.00 91.70 160 B 1 
ATOM   2971 C C   . ASP   B 2 160 ? 9.140   13.362  -30.990 1.00 91.42 160 B 1 
ATOM   2972 O O   . ASP   B 2 160 ? 9.185   13.107  -32.195 1.00 89.06 160 B 1 
ATOM   2973 C CB  . ASP   B 2 160 ? 9.785   15.620  -30.128 1.00 90.64 160 B 1 
ATOM   2974 C CG  . ASP   B 2 160 ? 9.396   17.068  -29.814 1.00 85.67 160 B 1 
ATOM   2975 O OD1 . ASP   B 2 160 ? 8.328   17.508  -30.286 1.00 80.49 160 B 1 
ATOM   2976 O OD2 . ASP   B 2 160 ? 10.199  17.724  -29.118 1.00 80.21 160 B 1 
ATOM   2977 N N   . LEU   B 2 161 ? 9.507   12.460  -30.068 1.00 91.56 161 B 1 
ATOM   2978 C CA  . LEU   B 2 161 ? 10.019  11.123  -30.387 1.00 90.47 161 B 1 
ATOM   2979 C C   . LEU   B 2 161 ? 8.918   10.069  -30.588 1.00 90.34 161 B 1 
ATOM   2980 O O   . LEU   B 2 161 ? 9.230   8.900   -30.813 1.00 87.58 161 B 1 
ATOM   2981 C CB  . LEU   B 2 161 ? 11.011  10.693  -29.296 1.00 89.74 161 B 1 
ATOM   2982 C CG  . LEU   B 2 161 ? 12.271  11.572  -29.191 1.00 87.47 161 B 1 
ATOM   2983 C CD1 . LEU   B 2 161 ? 13.100  11.084  -28.007 1.00 81.87 161 B 1 
ATOM   2984 C CD2 . LEU   B 2 161 ? 13.141  11.496  -30.444 1.00 81.76 161 B 1 
ATOM   2985 N N   . GLN   B 2 162 ? 7.632   10.451  -30.481 1.00 90.72 162 B 1 
ATOM   2986 C CA  . GLN   B 2 162 ? 6.475   9.546   -30.523 1.00 90.77 162 B 1 
ATOM   2987 C C   . GLN   B 2 162 ? 6.550   8.407   -29.486 1.00 90.73 162 B 1 
ATOM   2988 O O   . GLN   B 2 162 ? 6.047   7.300   -29.705 1.00 87.68 162 B 1 
ATOM   2989 C CB  . GLN   B 2 162 ? 6.207   9.052   -31.952 1.00 89.48 162 B 1 
ATOM   2990 C CG  . GLN   B 2 162 ? 5.994   10.203  -32.947 1.00 85.00 162 B 1 
ATOM   2991 C CD  . GLN   B 2 162 ? 5.528   9.718   -34.319 1.00 78.56 162 B 1 
ATOM   2992 O OE1 . GLN   B 2 162 ? 5.434   8.537   -34.618 1.00 70.18 162 B 1 
ATOM   2993 N NE2 . GLN   B 2 162 ? 5.191   10.624  -35.207 1.00 68.06 162 B 1 
ATOM   2994 N N   . VAL   B 2 163 ? 7.156   8.666   -28.332 1.00 92.20 163 B 1 
ATOM   2995 C CA  . VAL   B 2 163 ? 7.231   7.735   -27.201 1.00 92.27 163 B 1 
ATOM   2996 C C   . VAL   B 2 163 ? 6.004   7.941   -26.317 1.00 92.77 163 B 1 
ATOM   2997 O O   . VAL   B 2 163 ? 5.856   8.973   -25.665 1.00 91.38 163 B 1 
ATOM   2998 C CB  . VAL   B 2 163 ? 8.538   7.916   -26.413 1.00 90.92 163 B 1 
ATOM   2999 C CG1 . VAL   B 2 163 ? 8.589   6.974   -25.208 1.00 86.07 163 B 1 
ATOM   3000 C CG2 . VAL   B 2 163 ? 9.759   7.609   -27.290 1.00 86.53 163 B 1 
ATOM   3001 N N   . LYS   B 2 164 ? 5.112   6.937   -26.262 1.00 92.46 164 B 1 
ATOM   3002 C CA  . LYS   B 2 164 ? 3.918   7.010   -25.413 1.00 92.17 164 B 1 
ATOM   3003 C C   . LYS   B 2 164 ? 4.273   6.783   -23.947 1.00 92.46 164 B 1 
ATOM   3004 O O   . LYS   B 2 164 ? 4.802   5.730   -23.597 1.00 90.83 164 B 1 
ATOM   3005 C CB  . LYS   B 2 164 ? 2.838   6.027   -25.884 1.00 90.43 164 B 1 
ATOM   3006 C CG  . LYS   B 2 164 ? 2.206   6.474   -27.208 1.00 80.26 164 B 1 
ATOM   3007 C CD  . LYS   B 2 164 ? 0.964   5.643   -27.543 1.00 74.83 164 B 1 
ATOM   3008 C CE  . LYS   B 2 164 ? 0.302   6.218   -28.800 1.00 64.23 164 B 1 
ATOM   3009 N NZ  . LYS   B 2 164 ? -1.059  5.670   -29.037 1.00 56.25 164 B 1 
ATOM   3010 N N   . ILE   B 2 165 ? 3.890   7.724   -23.094 1.00 91.93 165 B 1 
ATOM   3011 C CA  . ILE   B 2 165 ? 3.943   7.572   -21.638 1.00 92.47 165 B 1 
ATOM   3012 C C   . ILE   B 2 165 ? 2.759   6.704   -21.188 1.00 91.99 165 B 1 
ATOM   3013 O O   . ILE   B 2 165 ? 1.610   6.963   -21.551 1.00 90.44 165 B 1 
ATOM   3014 C CB  . ILE   B 2 165 ? 3.982   8.951   -20.944 1.00 92.53 165 B 1 
ATOM   3015 C CG1 . ILE   B 2 165 ? 5.239   9.744   -21.385 1.00 91.08 165 B 1 
ATOM   3016 C CG2 . ILE   B 2 165 ? 3.959   8.784   -19.414 1.00 90.86 165 B 1 
ATOM   3017 C CD1 . ILE   B 2 165 ? 5.261   11.207  -20.924 1.00 89.31 165 B 1 
ATOM   3018 N N   . LEU   B 2 166 ? 3.040   5.663   -20.404 1.00 91.55 166 B 1 
ATOM   3019 C CA  . LEU   B 2 166 ? 2.042   4.790   -19.775 1.00 90.51 166 B 1 
ATOM   3020 C C   . LEU   B 2 166 ? 1.710   5.257   -18.356 1.00 90.78 166 B 1 
ATOM   3021 O O   . LEU   B 2 166 ? 0.546   5.292   -17.970 1.00 89.16 166 B 1 
ATOM   3022 C CB  . LEU   B 2 166 ? 2.573   3.349   -19.736 1.00 89.05 166 B 1 
ATOM   3023 C CG  . LEU   B 2 166 ? 2.785   2.690   -21.108 1.00 86.94 166 B 1 
ATOM   3024 C CD1 . LEU   B 2 166 ? 3.433   1.321   -20.906 1.00 83.42 166 B 1 
ATOM   3025 C CD2 . LEU   B 2 166 ? 1.461   2.501   -21.857 1.00 82.94 166 B 1 
ATOM   3026 N N   . SER   B 2 167 ? 2.747   5.606   -17.593 1.00 91.81 167 B 1 
ATOM   3027 C CA  . SER   B 2 167 ? 2.627   6.152   -16.246 1.00 92.03 167 B 1 
ATOM   3028 C C   . SER   B 2 167 ? 3.773   7.107   -15.948 1.00 92.94 167 B 1 
ATOM   3029 O O   . SER   B 2 167 ? 4.842   7.033   -16.554 1.00 92.34 167 B 1 
ATOM   3030 C CB  . SER   B 2 167 ? 2.570   5.035   -15.196 1.00 89.96 167 B 1 
ATOM   3031 O OG  . SER   B 2 167 ? 3.825   4.395   -15.063 1.00 82.18 167 B 1 
ATOM   3032 N N   . VAL   B 2 168 ? 3.535   7.990   -14.988 1.00 91.63 168 B 1 
ATOM   3033 C CA  . VAL   B 2 168 ? 4.544   8.882   -14.421 1.00 92.49 168 B 1 
ATOM   3034 C C   . VAL   B 2 168 ? 4.310   9.002   -12.924 1.00 92.41 168 B 1 
ATOM   3035 O O   . VAL   B 2 168 ? 3.169   9.078   -12.468 1.00 91.46 168 B 1 
ATOM   3036 C CB  . VAL   B 2 168 ? 4.555   10.245  -15.137 1.00 91.75 168 B 1 
ATOM   3037 C CG1 . VAL   B 2 168 ? 3.208   10.972  -15.073 1.00 87.00 168 B 1 
ATOM   3038 C CG2 . VAL   B 2 168 ? 5.651   11.169  -14.598 1.00 86.66 168 B 1 
ATOM   3039 N N   . LEU   B 2 169 ? 5.402   8.987   -12.160 1.00 92.18 169 B 1 
ATOM   3040 C CA  . LEU   B 2 169 ? 5.415   9.087   -10.704 1.00 91.70 169 B 1 
ATOM   3041 C C   . LEU   B 2 169 ? 6.515   10.050  -10.269 1.00 92.48 169 B 1 
ATOM   3042 O O   . LEU   B 2 169 ? 7.542   10.181  -10.931 1.00 91.21 169 B 1 
ATOM   3043 C CB  . LEU   B 2 169 ? 5.663   7.699   -10.093 1.00 87.93 169 B 1 
ATOM   3044 C CG  . LEU   B 2 169 ? 4.592   6.645   -10.399 1.00 80.78 169 B 1 
ATOM   3045 C CD1 . LEU   B 2 169 ? 5.090   5.278   -9.953  1.00 75.34 169 B 1 
ATOM   3046 C CD2 . LEU   B 2 169 ? 3.285   6.948   -9.671  1.00 74.57 169 B 1 
ATOM   3047 N N   . VAL   B 2 170 ? 6.324   10.665  -9.112  1.00 91.28 170 B 1 
ATOM   3048 C CA  . VAL   B 2 170 ? 7.346   11.469  -8.438  1.00 90.32 170 B 1 
ATOM   3049 C C   . VAL   B 2 170 ? 7.729   10.772  -7.144  1.00 89.40 170 B 1 
ATOM   3050 O O   . VAL   B 2 170 ? 6.932   10.716  -6.207  1.00 88.00 170 B 1 
ATOM   3051 C CB  . VAL   B 2 170 ? 6.864   12.905  -8.170  1.00 89.63 170 B 1 
ATOM   3052 C CG1 . VAL   B 2 170 ? 7.991   13.738  -7.549  1.00 85.81 170 B 1 
ATOM   3053 C CG2 . VAL   B 2 170 ? 6.392   13.604  -9.449  1.00 86.72 170 B 1 
ATOM   3054 N N   . TYR   B 2 171 ? 8.958   10.254  -7.064  1.00 87.73 171 B 1 
ATOM   3055 C CA  . TYR   B 2 171 ? 9.524   9.744   -5.821  1.00 86.01 171 B 1 
ATOM   3056 C C   . TYR   B 2 171 ? 10.239  10.865  -5.068  1.00 87.02 171 B 1 
ATOM   3057 O O   . TYR   B 2 171 ? 11.013  11.619  -5.665  1.00 85.51 171 B 1 
ATOM   3058 C CB  . TYR   B 2 171 ? 10.472  8.570   -6.090  1.00 81.67 171 B 1 
ATOM   3059 C CG  . TYR   B 2 171 ? 9.762   7.291   -6.472  1.00 75.30 171 B 1 
ATOM   3060 C CD1 . TYR   B 2 171 ? 8.983   6.609   -5.525  1.00 67.35 171 B 1 
ATOM   3061 C CD2 . TYR   B 2 171 ? 9.884   6.761   -7.769  1.00 66.43 171 B 1 
ATOM   3062 C CE1 . TYR   B 2 171 ? 8.312   5.419   -5.868  1.00 59.92 171 B 1 
ATOM   3063 C CE2 . TYR   B 2 171 ? 9.216   5.571   -8.121  1.00 60.70 171 B 1 
ATOM   3064 C CZ  . TYR   B 2 171 ? 8.425   4.907   -7.168  1.00 58.28 171 B 1 
ATOM   3065 O OH  . TYR   B 2 171 ? 7.753   3.761   -7.506  1.00 54.49 171 B 1 
ATOM   3066 N N   . PRO   B 2 172 ? 10.032  10.973  -3.729  1.00 80.23 172 B 1 
ATOM   3067 C CA  . PRO   B 2 172 ? 10.920  11.769  -2.904  1.00 76.81 172 B 1 
ATOM   3068 C C   . PRO   B 2 172 ? 12.318  11.140  -2.911  1.00 76.59 172 B 1 
ATOM   3069 O O   . PRO   B 2 172 ? 12.467  9.917   -2.878  1.00 72.43 172 B 1 
ATOM   3070 C CB  . PRO   B 2 172 ? 10.288  11.780  -1.512  1.00 72.66 172 B 1 
ATOM   3071 C CG  . PRO   B 2 172 ? 9.535   10.451  -1.451  1.00 70.66 172 B 1 
ATOM   3072 C CD  . PRO   B 2 172 ? 9.098   10.229  -2.897  1.00 73.51 172 B 1 
ATOM   3073 N N   . HIS   B 2 173 ? 13.341  11.978  -2.931  1.00 76.43 173 B 1 
ATOM   3074 C CA  . HIS   B 2 173 ? 14.725  11.577  -2.693  1.00 73.55 173 B 1 
ATOM   3075 C C   . HIS   B 2 173 ? 15.124  11.947  -1.257  1.00 73.25 173 B 1 
ATOM   3076 O O   . HIS   B 2 173 ? 14.488  12.794  -0.636  1.00 67.68 173 B 1 
ATOM   3077 C CB  . HIS   B 2 173 ? 15.615  12.229  -3.758  1.00 68.76 173 B 1 
ATOM   3078 C CG  . HIS   B 2 173 ? 16.955  11.571  -3.906  1.00 65.27 173 B 1 
ATOM   3079 N ND1 . HIS   B 2 173 ? 18.083  11.834  -3.162  1.00 58.01 173 B 1 
ATOM   3080 C CD2 . HIS   B 2 173 ? 17.289  10.563  -4.782  1.00 57.39 173 B 1 
ATOM   3081 C CE1 . HIS   B 2 173 ? 19.060  11.002  -3.569  1.00 56.14 173 B 1 
ATOM   3082 N NE2 . HIS   B 2 173 ? 18.617  10.223  -4.557  1.00 57.61 173 B 1 
ATOM   3083 N N   . ASP   B 2 174 ? 16.193  11.332  -0.736  1.00 71.21 174 B 1 
ATOM   3084 C CA  . ASP   B 2 174 ? 16.725  11.649  0.600   1.00 69.33 174 B 1 
ATOM   3085 C C   . ASP   B 2 174 ? 17.202  13.106  0.702   1.00 70.04 174 B 1 
ATOM   3086 O O   . ASP   B 2 174 ? 17.049  13.741  1.745   1.00 65.64 174 B 1 
ATOM   3087 C CB  . ASP   B 2 174 ? 17.882  10.694  0.928   1.00 64.50 174 B 1 
ATOM   3088 C CG  . ASP   B 2 174 ? 17.446  9.230   1.041   1.00 59.55 174 B 1 
ATOM   3089 O OD1 . ASP   B 2 174 ? 16.293  8.987   1.459   1.00 54.12 174 B 1 
ATOM   3090 O OD2 . ASP   B 2 174 ? 18.276  8.362   0.700   1.00 53.09 174 B 1 
ATOM   3091 N N   . ASP   B 2 175 ? 17.718  13.664  -0.395  1.00 75.11 175 B 1 
ATOM   3092 C CA  . ASP   B 2 175 ? 17.965  15.098  -0.513  1.00 75.55 175 B 1 
ATOM   3093 C C   . ASP   B 2 175 ? 16.631  15.832  -0.764  1.00 76.72 175 B 1 
ATOM   3094 O O   . ASP   B 2 175 ? 15.998  15.627  -1.805  1.00 73.20 175 B 1 
ATOM   3095 C CB  . ASP   B 2 175 ? 18.995  15.359  -1.619  1.00 71.11 175 B 1 
ATOM   3096 C CG  . ASP   B 2 175 ? 19.376  16.833  -1.793  1.00 65.30 175 B 1 
ATOM   3097 O OD1 . ASP   B 2 175 ? 18.680  17.721  -1.243  1.00 60.13 175 B 1 
ATOM   3098 O OD2 . ASP   B 2 175 ? 20.362  17.078  -2.522  1.00 59.22 175 B 1 
ATOM   3099 N N   . PRO   B 2 176 ? 16.191  16.726  0.158   1.00 74.12 176 B 1 
ATOM   3100 C CA  . PRO   B 2 176 ? 14.904  17.409  0.032   1.00 72.76 176 B 1 
ATOM   3101 C C   . PRO   B 2 176 ? 14.799  18.333  -1.190  1.00 73.34 176 B 1 
ATOM   3102 O O   . PRO   B 2 176 ? 13.689  18.670  -1.603  1.00 68.12 176 B 1 
ATOM   3103 C CB  . PRO   B 2 176 ? 14.745  18.184  1.347   1.00 69.08 176 B 1 
ATOM   3104 C CG  . PRO   B 2 176 ? 16.181  18.424  1.816   1.00 67.21 176 B 1 
ATOM   3105 C CD  . PRO   B 2 176 ? 16.889  17.149  1.365   1.00 69.25 176 B 1 
ATOM   3106 N N   . GLY   B 2 177 ? 15.924  18.748  -1.764  1.00 77.44 177 B 1 
ATOM   3107 C CA  . GLY   B 2 177 ? 15.975  19.546  -2.992  1.00 78.96 177 B 1 
ATOM   3108 C C   . GLY   B 2 177 ? 15.865  18.721  -4.276  1.00 81.93 177 B 1 
ATOM   3109 O O   . GLY   B 2 177 ? 15.678  19.290  -5.356  1.00 78.11 177 B 1 
ATOM   3110 N N   . VAL   B 2 178 ? 15.970  17.404  -4.169  1.00 86.45 178 B 1 
ATOM   3111 C CA  . VAL   B 2 178 ? 15.998  16.484  -5.306  1.00 87.13 178 B 1 
ATOM   3112 C C   . VAL   B 2 178 ? 14.785  15.560  -5.268  1.00 88.08 178 B 1 
ATOM   3113 O O   . VAL   B 2 178 ? 14.375  15.052  -4.225  1.00 85.37 178 B 1 
ATOM   3114 C CB  . VAL   B 2 178 ? 17.324  15.706  -5.351  1.00 83.55 178 B 1 
ATOM   3115 C CG1 . VAL   B 2 178 ? 17.399  14.804  -6.582  1.00 76.70 178 B 1 
ATOM   3116 C CG2 . VAL   B 2 178 ? 18.537  16.652  -5.405  1.00 77.99 178 B 1 
ATOM   3117 N N   . LYS   B 2 179 ? 14.217  15.317  -6.445  1.00 87.05 179 B 1 
ATOM   3118 C CA  . LYS   B 2 179 ? 13.161  14.329  -6.668  1.00 87.78 179 B 1 
ATOM   3119 C C   . LYS   B 2 179 ? 13.584  13.381  -7.787  1.00 89.61 179 B 1 
ATOM   3120 O O   . LYS   B 2 179 ? 14.503  13.681  -8.551  1.00 87.68 179 B 1 
ATOM   3121 C CB  . LYS   B 2 179 ? 11.838  15.040  -7.002  1.00 85.07 179 B 1 
ATOM   3122 C CG  . LYS   B 2 179 ? 11.324  16.004  -5.914  1.00 82.05 179 B 1 
ATOM   3123 C CD  . LYS   B 2 179 ? 10.657  15.291  -4.737  1.00 75.30 179 B 1 
ATOM   3124 C CE  . LYS   B 2 179 ? 10.077  16.345  -3.784  1.00 68.80 179 B 1 
ATOM   3125 N NZ  . LYS   B 2 179 ? 8.935   15.830  -2.976  1.00 60.75 179 B 1 
ATOM   3126 N N   . VAL   B 2 180 ? 12.902  12.249  -7.892  1.00 89.90 180 B 1 
ATOM   3127 C CA  . VAL   B 2 180 ? 13.062  11.319  -9.011  1.00 90.24 180 B 1 
ATOM   3128 C C   . VAL   B 2 180 ? 11.739  11.234  -9.758  1.00 91.27 180 B 1 
ATOM   3129 O O   . VAL   B 2 180 ? 10.718  10.872  -9.176  1.00 90.57 180 B 1 
ATOM   3130 C CB  . VAL   B 2 180 ? 13.559  9.937   -8.550  1.00 88.36 180 B 1 
ATOM   3131 C CG1 . VAL   B 2 180 ? 13.806  9.008   -9.739  1.00 83.80 180 B 1 
ATOM   3132 C CG2 . VAL   B 2 180 ? 14.872  10.047  -7.759  1.00 84.88 180 B 1 
ATOM   3133 N N   . LEU   B 2 181 ? 11.756  11.585  -11.038 1.00 92.13 181 B 1 
ATOM   3134 C CA  . LEU   B 2 181 ? 10.659  11.296  -11.956 1.00 92.38 181 B 1 
ATOM   3135 C C   . LEU   B 2 181 ? 10.832  9.881   -12.492 1.00 92.61 181 B 1 
ATOM   3136 O O   . LEU   B 2 181 ? 11.890  9.548   -13.027 1.00 91.18 181 B 1 
ATOM   3137 C CB  . LEU   B 2 181 ? 10.632  12.311  -13.110 1.00 91.17 181 B 1 
ATOM   3138 C CG  . LEU   B 2 181 ? 10.140  13.712  -12.722 1.00 86.92 181 B 1 
ATOM   3139 C CD1 . LEU   B 2 181 ? 10.243  14.633  -13.937 1.00 84.69 181 B 1 
ATOM   3140 C CD2 . LEU   B 2 181 ? 8.683   13.702  -12.264 1.00 84.69 181 B 1 
ATOM   3141 N N   . VAL   B 2 182 ? 9.792   9.069   -12.379 1.00 90.26 182 B 1 
ATOM   3142 C CA  . VAL   B 2 182 ? 9.767   7.705   -12.904 1.00 89.72 182 B 1 
ATOM   3143 C C   . VAL   B 2 182 ? 8.728   7.635   -14.005 1.00 90.57 182 B 1 
ATOM   3144 O O   . VAL   B 2 182 ? 7.537   7.793   -13.751 1.00 90.44 182 B 1 
ATOM   3145 C CB  . VAL   B 2 182 ? 9.495   6.675   -11.800 1.00 87.79 182 B 1 
ATOM   3146 C CG1 . VAL   B 2 182 ? 9.539   5.246   -12.355 1.00 82.49 182 B 1 
ATOM   3147 C CG2 . VAL   B 2 182 ? 10.537  6.815   -10.688 1.00 83.95 182 B 1 
ATOM   3148 N N   . PHE   B 2 183 ? 9.188   7.394   -15.217 1.00 91.73 183 B 1 
ATOM   3149 C CA  . PHE   B 2 183 ? 8.340   7.169   -16.375 1.00 91.61 183 B 1 
ATOM   3150 C C   . PHE   B 2 183 ? 8.307   5.684   -16.703 1.00 91.32 183 B 1 
ATOM   3151 O O   . PHE   B 2 183 ? 9.343   5.017   -16.716 1.00 89.49 183 B 1 
ATOM   3152 C CB  . PHE   B 2 183 ? 8.839   7.985   -17.567 1.00 91.28 183 B 1 
ATOM   3153 C CG  . PHE   B 2 183 ? 8.714   9.480   -17.374 1.00 92.30 183 B 1 
ATOM   3154 C CD1 . PHE   B 2 183 ? 7.546   10.148  -17.784 1.00 88.27 183 B 1 
ATOM   3155 C CD2 . PHE   B 2 183 ? 9.754   10.210  -16.772 1.00 87.50 183 B 1 
ATOM   3156 C CE1 . PHE   B 2 183 ? 7.417   11.531  -17.598 1.00 86.32 183 B 1 
ATOM   3157 C CE2 . PHE   B 2 183 ? 9.627   11.597  -16.577 1.00 86.28 183 B 1 
ATOM   3158 C CZ  . PHE   B 2 183 ? 8.458   12.257  -16.989 1.00 89.49 183 B 1 
ATOM   3159 N N   . ARG   B 2 184 ? 7.122   5.173   -17.042 1.00 90.79 184 B 1 
ATOM   3160 C CA  . ARG   B 2 184 ? 6.988   3.937   -17.802 1.00 90.69 184 B 1 
ATOM   3161 C C   . ARG   B 2 184 ? 6.501   4.301   -19.198 1.00 91.34 184 B 1 
ATOM   3162 O O   . ARG   B 2 184 ? 5.488   4.979   -19.340 1.00 90.47 184 B 1 
ATOM   3163 C CB  . ARG   B 2 184 ? 6.103   2.935   -17.052 1.00 89.23 184 B 1 
ATOM   3164 C CG  . ARG   B 2 184 ? 6.164   1.541   -17.693 1.00 80.76 184 B 1 
ATOM   3165 C CD  . ARG   B 2 184 ? 5.496   0.481   -16.815 1.00 77.05 184 B 1 
ATOM   3166 N NE  . ARG   B 2 184 ? 6.314   0.147   -15.635 1.00 71.17 184 B 1 
ATOM   3167 C CZ  . ARG   B 2 184 ? 6.874   -1.022  -15.339 1.00 65.16 184 B 1 
ATOM   3168 N NH1 . ARG   B 2 184 ? 6.736   -2.079  -16.090 1.00 58.44 184 B 1 
ATOM   3169 N NH2 . ARG   B 2 184 ? 7.590   -1.154  -14.272 1.00 58.33 184 B 1 
ATOM   3170 N N   . VAL   B 2 185 ? 7.254   3.889   -20.206 1.00 92.37 185 B 1 
ATOM   3171 C CA  . VAL   B 2 185 ? 7.008   4.241   -21.610 1.00 92.62 185 B 1 
ATOM   3172 C C   . VAL   B 2 185 ? 6.716   2.998   -22.443 1.00 91.95 185 B 1 
ATOM   3173 O O   . VAL   B 2 185 ? 7.299   1.938   -22.220 1.00 90.08 185 B 1 
ATOM   3174 C CB  . VAL   B 2 185 ? 8.160   5.065   -22.218 1.00 92.21 185 B 1 
ATOM   3175 C CG1 . VAL   B 2 185 ? 8.263   6.437   -21.546 1.00 86.21 185 B 1 
ATOM   3176 C CG2 . VAL   B 2 185 ? 9.528   4.373   -22.124 1.00 86.17 185 B 1 
ATOM   3177 N N   . LYS   B 2 186 ? 5.814   3.126   -23.421 1.00 90.86 186 B 1 
ATOM   3178 C CA  . LYS   B 2 186 ? 5.373   2.025   -24.285 1.00 89.91 186 B 1 
ATOM   3179 C C   . LYS   B 2 186 ? 6.404   1.716   -25.379 1.00 88.69 186 B 1 
ATOM   3180 O O   . LYS   B 2 186 ? 6.129   1.860   -26.570 1.00 84.29 186 B 1 
ATOM   3181 C CB  . LYS   B 2 186 ? 3.960   2.305   -24.816 1.00 88.29 186 B 1 
ATOM   3182 C CG  . LYS   B 2 186 ? 3.327   1.034   -25.401 1.00 83.07 186 B 1 
ATOM   3183 C CD  . LYS   B 2 186 ? 1.885   1.279   -25.856 1.00 79.58 186 B 1 
ATOM   3184 C CE  . LYS   B 2 186 ? 1.301   -0.041  -26.363 1.00 70.97 186 B 1 
ATOM   3185 N NZ  . LYS   B 2 186 ? -0.147  0.070   -26.675 1.00 62.91 186 B 1 
ATOM   3186 N N   . THR   B 2 187 ? 7.589   1.309   -24.978 1.00 89.71 187 B 1 
ATOM   3187 C CA  . THR   B 2 187 ? 8.642   0.825   -25.871 1.00 89.04 187 B 1 
ATOM   3188 C C   . THR   B 2 187 ? 9.462   -0.252  -25.171 1.00 88.67 187 B 1 
ATOM   3189 O O   . THR   B 2 187 ? 9.731   -0.161  -23.975 1.00 85.35 187 B 1 
ATOM   3190 C CB  . THR   B 2 187 ? 9.539   1.966   -26.373 1.00 86.32 187 B 1 
ATOM   3191 O OG1 . THR   B 2 187 ? 10.525  1.433   -27.232 1.00 74.74 187 B 1 
ATOM   3192 C CG2 . THR   B 2 187 ? 10.270  2.739   -25.276 1.00 74.87 187 B 1 
ATOM   3193 N N   . MET   B 2 188 ? 9.872   -1.277  -25.931 1.00 86.40 188 B 1 
ATOM   3194 C CA  . MET   B 2 188 ? 10.813  -2.297  -25.451 1.00 84.84 188 B 1 
ATOM   3195 C C   . MET   B 2 188 ? 12.275  -1.905  -25.714 1.00 84.52 188 B 1 
ATOM   3196 O O   . MET   B 2 188 ? 13.184  -2.521  -25.165 1.00 80.52 188 B 1 
ATOM   3197 C CB  . MET   B 2 188 ? 10.486  -3.650  -26.096 1.00 82.32 188 B 1 
ATOM   3198 C CG  . MET   B 2 188 ? 9.092   -4.176  -25.720 1.00 76.82 188 B 1 
ATOM   3199 S SD  . MET   B 2 188 ? 8.767   -4.347  -23.933 1.00 68.38 188 B 1 
ATOM   3200 C CE  . MET   B 2 188 ? 9.972   -5.629  -23.487 1.00 59.47 188 B 1 
ATOM   3201 N N   . ASN   B 2 189 ? 12.508  -0.876  -26.528 1.00 86.61 189 B 1 
ATOM   3202 C CA  . ASN   B 2 189 ? 13.831  -0.321  -26.793 1.00 86.35 189 B 1 
ATOM   3203 C C   . ASN   B 2 189 ? 13.870  1.163   -26.386 1.00 86.59 189 B 1 
ATOM   3204 O O   . ASN   B 2 189 ? 13.633  2.037   -27.223 1.00 84.39 189 B 1 
ATOM   3205 C CB  . ASN   B 2 189 ? 14.197  -0.544  -28.267 1.00 83.69 189 B 1 
ATOM   3206 C CG  . ASN   B 2 189 ? 15.595  -0.018  -28.573 1.00 79.91 189 B 1 
ATOM   3207 O OD1 . ASN   B 2 189 ? 16.373  0.322   -27.700 1.00 73.43 189 B 1 
ATOM   3208 N ND2 . ASN   B 2 189 ? 15.953  0.063   -29.835 1.00 71.89 189 B 1 
ATOM   3209 N N   . PRO   B 2 190 ? 14.173  1.474   -25.112 1.00 87.09 190 B 1 
ATOM   3210 C CA  . PRO   B 2 190 ? 14.215  2.854   -24.639 1.00 87.39 190 B 1 
ATOM   3211 C C   . PRO   B 2 190 ? 15.488  3.602   -25.055 1.00 88.91 190 B 1 
ATOM   3212 O O   . PRO   B 2 190 ? 15.589  4.799   -24.821 1.00 87.29 190 B 1 
ATOM   3213 C CB  . PRO   B 2 190 ? 14.089  2.736   -23.117 1.00 84.80 190 B 1 
ATOM   3214 C CG  . PRO   B 2 190 ? 14.829  1.428   -22.816 1.00 82.53 190 B 1 
ATOM   3215 C CD  . PRO   B 2 190 ? 14.463  0.554   -24.019 1.00 84.33 190 B 1 
ATOM   3216 N N   . LEU   B 2 191 ? 16.469  2.931   -25.675 1.00 87.04 191 B 1 
ATOM   3217 C CA  . LEU   B 2 191 ? 17.798  3.497   -25.936 1.00 87.02 191 B 1 
ATOM   3218 C C   . LEU   B 2 191 ? 17.774  4.837   -26.703 1.00 87.90 191 B 1 
ATOM   3219 O O   . LEU   B 2 191 ? 18.465  5.765   -26.271 1.00 87.52 191 B 1 
ATOM   3220 C CB  . LEU   B 2 191 ? 18.674  2.435   -26.629 1.00 85.06 191 B 1 
ATOM   3221 C CG  . LEU   B 2 191 ? 20.169  2.804   -26.683 1.00 76.45 191 B 1 
ATOM   3222 C CD1 . LEU   B 2 191 ? 20.809  2.720   -25.299 1.00 70.34 191 B 1 
ATOM   3223 C CD2 . LEU   B 2 191 ? 20.906  1.853   -27.621 1.00 70.76 191 B 1 
ATOM   3224 N N   . PRO   B 2 192 ? 16.971  5.013   -27.778 1.00 89.43 192 B 1 
ATOM   3225 C CA  . PRO   B 2 192 ? 16.874  6.308   -28.463 1.00 89.04 192 B 1 
ATOM   3226 C C   . PRO   B 2 192 ? 16.358  7.425   -27.549 1.00 90.27 192 B 1 
ATOM   3227 O O   . PRO   B 2 192 ? 16.851  8.551   -27.604 1.00 89.02 192 B 1 
ATOM   3228 C CB  . PRO   B 2 192 ? 15.930  6.080   -29.649 1.00 87.41 192 B 1 
ATOM   3229 C CG  . PRO   B 2 192 ? 15.996  4.569   -29.885 1.00 85.21 192 B 1 
ATOM   3230 C CD  . PRO   B 2 192 ? 16.174  4.018   -28.477 1.00 87.58 192 B 1 
ATOM   3231 N N   . PHE   B 2 193 ? 15.391  7.102   -26.676 1.00 89.81 193 B 1 
ATOM   3232 C CA  . PHE   B 2 193 ? 14.838  8.051   -25.713 1.00 90.28 193 B 1 
ATOM   3233 C C   . PHE   B 2 193 ? 15.850  8.395   -24.610 1.00 91.05 193 B 1 
ATOM   3234 O O   . PHE   B 2 193 ? 16.051  9.569   -24.316 1.00 90.09 193 B 1 
ATOM   3235 C CB  . PHE   B 2 193 ? 13.527  7.487   -25.143 1.00 89.31 193 B 1 
ATOM   3236 C CG  . PHE   B 2 193 ? 12.850  8.389   -24.129 1.00 89.51 193 B 1 
ATOM   3237 C CD1 . PHE   B 2 193 ? 12.464  7.882   -22.878 1.00 84.91 193 B 1 
ATOM   3238 C CD2 . PHE   B 2 193 ? 12.600  9.740   -24.433 1.00 84.55 193 B 1 
ATOM   3239 C CE1 . PHE   B 2 193 ? 11.829  8.710   -21.942 1.00 83.32 193 B 1 
ATOM   3240 C CE2 . PHE   B 2 193 ? 11.971  10.577  -23.495 1.00 83.17 193 B 1 
ATOM   3241 C CZ  . PHE   B 2 193 ? 11.585  10.061  -22.248 1.00 84.53 193 B 1 
ATOM   3242 N N   . LEU   B 2 194 ? 16.570  7.402   -24.069 1.00 91.58 194 B 1 
ATOM   3243 C CA  . LEU   B 2 194 ? 17.646  7.612   -23.091 1.00 91.28 194 B 1 
ATOM   3244 C C   . LEU   B 2 194 ? 18.754  8.520   -23.646 1.00 91.70 194 B 1 
ATOM   3245 O O   . LEU   B 2 194 ? 19.190  9.454   -22.974 1.00 90.94 194 B 1 
ATOM   3246 C CB  . LEU   B 2 194 ? 18.234  6.254   -22.678 1.00 90.12 194 B 1 
ATOM   3247 C CG  . LEU   B 2 194 ? 17.280  5.360   -21.866 1.00 86.68 194 B 1 
ATOM   3248 C CD1 . LEU   B 2 194 ? 17.903  3.976   -21.702 1.00 83.05 194 B 1 
ATOM   3249 C CD2 . LEU   B 2 194 ? 17.002  5.935   -20.480 1.00 83.15 194 B 1 
ATOM   3250 N N   . GLN   B 2 195 ? 19.171  8.296   -24.894 1.00 91.37 195 B 1 
ATOM   3251 C CA  . GLN   B 2 195 ? 20.169  9.142   -25.557 1.00 90.67 195 B 1 
ATOM   3252 C C   . GLN   B 2 195 ? 19.662  10.573  -25.798 1.00 91.09 195 B 1 
ATOM   3253 O O   . GLN   B 2 195 ? 20.447  11.521  -25.749 1.00 90.03 195 B 1 
ATOM   3254 C CB  . GLN   B 2 195 ? 20.551  8.517   -26.902 1.00 89.69 195 B 1 
ATOM   3255 C CG  . GLN   B 2 195 ? 21.408  7.248   -26.758 1.00 85.67 195 B 1 
ATOM   3256 C CD  . GLN   B 2 195 ? 21.713  6.609   -28.115 1.00 82.99 195 B 1 
ATOM   3257 O OE1 . GLN   B 2 195 ? 21.192  6.980   -29.155 1.00 77.79 195 B 1 
ATOM   3258 N NE2 . GLN   B 2 195 ? 22.578  5.620   -28.151 1.00 75.82 195 B 1 
ATOM   3259 N N   . ALA   B 2 196 ? 18.372  10.748  -26.069 1.00 91.54 196 B 1 
ATOM   3260 C CA  . ALA   B 2 196 ? 17.770  12.073  -26.212 1.00 91.46 196 B 1 
ATOM   3261 C C   . ALA   B 2 196 ? 17.698  12.804  -24.863 1.00 92.09 196 B 1 
ATOM   3262 O O   . ALA   B 2 196 ? 18.080  13.972  -24.790 1.00 91.12 196 B 1 
ATOM   3263 C CB  . ALA   B 2 196 ? 16.403  11.928  -26.879 1.00 90.93 196 B 1 
ATOM   3264 N N   . LEU   B 2 197 ? 17.303  12.109  -23.788 1.00 92.33 197 B 1 
ATOM   3265 C CA  . LEU   B 2 197 ? 17.300  12.650  -22.422 1.00 92.07 197 B 1 
ATOM   3266 C C   . LEU   B 2 197 ? 18.695  13.135  -22.003 1.00 92.04 197 B 1 
ATOM   3267 O O   . LEU   B 2 197 ? 18.847  14.281  -21.583 1.00 90.94 197 B 1 
ATOM   3268 C CB  . LEU   B 2 197 ? 16.796  11.571  -21.448 1.00 92.01 197 B 1 
ATOM   3269 C CG  . LEU   B 2 197 ? 15.286  11.284  -21.528 1.00 90.82 197 B 1 
ATOM   3270 C CD1 . LEU   B 2 197 ? 14.980  10.036  -20.704 1.00 87.96 197 B 1 
ATOM   3271 C CD2 . LEU   B 2 197 ? 14.455  12.442  -20.979 1.00 87.88 197 B 1 
ATOM   3272 N N   . GLN   B 2 198 ? 19.725  12.304  -22.188 1.00 91.34 198 B 1 
ATOM   3273 C CA  . GLN   B 2 198 ? 21.111  12.669  -21.870 1.00 89.83 198 B 1 
ATOM   3274 C C   . GLN   B 2 198 ? 21.599  13.873  -22.689 1.00 90.00 198 B 1 
ATOM   3275 O O   . GLN   B 2 198 ? 22.220  14.778  -22.135 1.00 88.12 198 B 1 
ATOM   3276 C CB  . GLN   B 2 198 ? 22.026  11.467  -22.116 1.00 87.50 198 B 1 
ATOM   3277 C CG  . GLN   B 2 198 ? 21.880  10.379  -21.039 1.00 77.89 198 B 1 
ATOM   3278 C CD  . GLN   B 2 198 ? 22.770  9.165   -21.322 1.00 73.56 198 B 1 
ATOM   3279 O OE1 . GLN   B 2 198 ? 23.300  8.982   -22.408 1.00 66.83 198 B 1 
ATOM   3280 N NE2 . GLN   B 2 198 ? 22.964  8.292   -20.358 1.00 64.20 198 B 1 
ATOM   3281 N N   . ARG   B 2 199 ? 21.290  13.932  -23.998 1.00 91.43 199 B 1 
ATOM   3282 C CA  . ARG   B 2 199 ? 21.653  15.083  -24.855 1.00 91.35 199 B 1 
ATOM   3283 C C   . ARG   B 2 199 ? 20.979  16.385  -24.422 1.00 91.66 199 B 1 
ATOM   3284 O O   . ARG   B 2 199 ? 21.581  17.441  -24.580 1.00 89.16 199 B 1 
ATOM   3285 C CB  . ARG   B 2 199 ? 21.321  14.783  -26.319 1.00 90.17 199 B 1 
ATOM   3286 C CG  . ARG   B 2 199 ? 22.409  13.915  -26.969 1.00 81.12 199 B 1 
ATOM   3287 C CD  . ARG   B 2 199 ? 22.104  13.656  -28.447 1.00 79.17 199 B 1 
ATOM   3288 N NE  . ARG   B 2 199 ? 20.985  12.715  -28.608 1.00 70.16 199 B 1 
ATOM   3289 C CZ  . ARG   B 2 199 ? 20.491  12.277  -29.756 1.00 64.29 199 B 1 
ATOM   3290 N NH1 . ARG   B 2 199 ? 20.967  12.670  -30.905 1.00 58.13 199 B 1 
ATOM   3291 N NH2 . ARG   B 2 199 ? 19.508  11.423  -29.765 1.00 55.89 199 B 1 
ATOM   3292 N N   . ASN   B 2 200 ? 19.770  16.308  -23.860 1.00 91.65 200 B 1 
ATOM   3293 C CA  . ASN   B 2 200 ? 19.055  17.463  -23.307 1.00 90.86 200 B 1 
ATOM   3294 C C   . ASN   B 2 200 ? 19.461  17.793  -21.852 1.00 90.73 200 B 1 
ATOM   3295 O O   . ASN   B 2 200 ? 18.862  18.657  -21.226 1.00 87.04 200 B 1 
ATOM   3296 C CB  . ASN   B 2 200 ? 17.545  17.252  -23.478 1.00 89.85 200 B 1 
ATOM   3297 C CG  . ASN   B 2 200 ? 17.107  17.451  -24.922 1.00 86.03 200 B 1 
ATOM   3298 O OD1 . ASN   B 2 200 ? 16.942  18.557  -25.393 1.00 75.39 200 B 1 
ATOM   3299 N ND2 . ASN   B 2 200 ? 16.915  16.389  -25.665 1.00 73.58 200 B 1 
ATOM   3300 N N   . GLY   B 2 201 ? 20.486  17.119  -21.304 1.00 90.73 201 B 1 
ATOM   3301 C CA  . GLY   B 2 201 ? 21.037  17.400  -19.974 1.00 90.64 201 B 1 
ATOM   3302 C C   . GLY   B 2 201 ? 20.266  16.772  -18.809 1.00 91.37 201 B 1 
ATOM   3303 O O   . GLY   B 2 201 ? 20.532  17.113  -17.655 1.00 88.19 201 B 1 
ATOM   3304 N N   . HIS   B 2 202 ? 19.336  15.850  -19.069 1.00 91.27 202 B 1 
ATOM   3305 C CA  . HIS   B 2 202 ? 18.628  15.128  -18.013 1.00 90.95 202 B 1 
ATOM   3306 C C   . HIS   B 2 202 ? 19.518  14.056  -17.378 1.00 90.67 202 B 1 
ATOM   3307 O O   . HIS   B 2 202 ? 20.225  13.312  -18.058 1.00 88.28 202 B 1 
ATOM   3308 C CB  . HIS   B 2 202 ? 17.327  14.528  -18.546 1.00 90.79 202 B 1 
ATOM   3309 C CG  . HIS   B 2 202 ? 16.348  15.567  -19.007 1.00 91.41 202 B 1 
ATOM   3310 N ND1 . HIS   B 2 202 ? 15.729  16.518  -18.216 1.00 80.43 202 B 1 
ATOM   3311 C CD2 . HIS   B 2 202 ? 15.932  15.775  -20.301 1.00 81.17 202 B 1 
ATOM   3312 C CE1 . HIS   B 2 202 ? 14.967  17.276  -19.019 1.00 83.84 202 B 1 
ATOM   3313 N NE2 . HIS   B 2 202 ? 15.057  16.850  -20.286 1.00 85.38 202 B 1 
ATOM   3314 N N   . HIS   B 2 203 ? 19.449  13.939  -16.036 1.00 91.30 203 B 1 
ATOM   3315 C CA  . HIS   B 2 203 ? 20.236  12.977  -15.272 1.00 90.65 203 B 1 
ATOM   3316 C C   . HIS   B 2 203 ? 19.466  11.660  -15.082 1.00 90.61 203 B 1 
ATOM   3317 O O   . HIS   B 2 203 ? 18.734  11.482  -14.104 1.00 88.31 203 B 1 
ATOM   3318 C CB  . HIS   B 2 203 ? 20.683  13.615  -13.954 1.00 88.38 203 B 1 
ATOM   3319 C CG  . HIS   B 2 203 ? 21.764  12.817  -13.281 1.00 81.18 203 B 1 
ATOM   3320 N ND1 . HIS   B 2 203 ? 23.106  12.843  -13.602 1.00 70.52 203 B 1 
ATOM   3321 C CD2 . HIS   B 2 203 ? 21.617  11.922  -12.254 1.00 69.82 203 B 1 
ATOM   3322 C CE1 . HIS   B 2 203 ? 23.746  11.992  -12.788 1.00 69.01 203 B 1 
ATOM   3323 N NE2 . HIS   B 2 203 ? 22.876  11.415  -11.949 1.00 70.44 203 B 1 
ATOM   3324 N N   . VAL   B 2 204 ? 19.646  10.730  -16.012 1.00 90.68 204 B 1 
ATOM   3325 C CA  . VAL   B 2 204 ? 19.049  9.388   -15.934 1.00 90.12 204 B 1 
ATOM   3326 C C   . VAL   B 2 204 ? 19.766  8.576   -14.854 1.00 89.07 204 B 1 
ATOM   3327 O O   . VAL   B 2 204 ? 20.981  8.418   -14.897 1.00 86.67 204 B 1 
ATOM   3328 C CB  . VAL   B 2 204 ? 19.092  8.675   -17.297 1.00 89.55 204 B 1 
ATOM   3329 C CG1 . VAL   B 2 204 ? 18.415  7.302   -17.227 1.00 86.13 204 B 1 
ATOM   3330 C CG2 . VAL   B 2 204 ? 18.368  9.493   -18.378 1.00 86.50 204 B 1 
ATOM   3331 N N   . VAL   B 2 205 ? 19.001  8.051   -13.883 1.00 88.03 205 B 1 
ATOM   3332 C CA  . VAL   B 2 205 ? 19.510  7.197   -12.790 1.00 85.53 205 B 1 
ATOM   3333 C C   . VAL   B 2 205 ? 19.084  5.732   -12.934 1.00 83.84 205 B 1 
ATOM   3334 O O   . VAL   B 2 205 ? 19.660  4.863   -12.285 1.00 79.57 205 B 1 
ATOM   3335 C CB  . VAL   B 2 205 ? 19.118  7.738   -11.399 1.00 84.13 205 B 1 
ATOM   3336 C CG1 . VAL   B 2 205 ? 19.751  9.109   -11.143 1.00 76.45 205 B 1 
ATOM   3337 C CG2 . VAL   B 2 205 ? 17.605  7.862   -11.187 1.00 77.92 205 B 1 
ATOM   3338 N N   . TRP   B 2 206 ? 18.106  5.451   -13.797 1.00 82.43 206 B 1 
ATOM   3339 C CA  . TRP   B 2 206 ? 17.718  4.108   -14.234 1.00 82.05 206 B 1 
ATOM   3340 C C   . TRP   B 2 206 ? 17.249  4.141   -15.696 1.00 81.64 206 B 1 
ATOM   3341 O O   . TRP   B 2 206 ? 16.482  5.031   -16.060 1.00 77.65 206 B 1 
ATOM   3342 C CB  . TRP   B 2 206 ? 16.609  3.558   -13.335 1.00 79.30 206 B 1 
ATOM   3343 C CG  . TRP   B 2 206 ? 16.225  2.153   -13.670 1.00 76.62 206 B 1 
ATOM   3344 C CD1 . TRP   B 2 206 ? 15.222  1.783   -14.496 1.00 69.88 206 B 1 
ATOM   3345 C CD2 . TRP   B 2 206 ? 16.905  0.922   -13.264 1.00 74.39 206 B 1 
ATOM   3346 N NE1 . TRP   B 2 206 ? 15.222  0.398   -14.630 1.00 68.16 206 B 1 
ATOM   3347 C CE2 . TRP   B 2 206 ? 16.248  -0.162  -13.894 1.00 71.94 206 B 1 
ATOM   3348 C CE3 . TRP   B 2 206 ? 18.012  0.636   -12.442 1.00 68.68 206 B 1 
ATOM   3349 C CZ2 . TRP   B 2 206 ? 16.683  -1.500  -13.733 1.00 69.14 206 B 1 
ATOM   3350 C CZ3 . TRP   B 2 206 ? 18.443  -0.697  -12.267 1.00 61.73 206 B 1 
ATOM   3351 C CH2 . TRP   B 2 206 ? 17.783  -1.751  -12.918 1.00 62.87 206 B 1 
ATOM   3352 N N   . PRO   B 2 207 ? 17.653  3.156   -16.542 1.00 80.06 207 B 1 
ATOM   3353 C CA  . PRO   B 2 207 ? 18.633  2.110   -16.244 1.00 78.94 207 B 1 
ATOM   3354 C C   . PRO   B 2 207 ? 20.041  2.692   -16.066 1.00 78.56 207 B 1 
ATOM   3355 O O   . PRO   B 2 207 ? 20.404  3.679   -16.707 1.00 72.80 207 B 1 
ATOM   3356 C CB  . PRO   B 2 207 ? 18.546  1.132   -17.415 1.00 72.07 207 B 1 
ATOM   3357 C CG  . PRO   B 2 207 ? 18.114  2.023   -18.580 1.00 68.29 207 B 1 
ATOM   3358 C CD  . PRO   B 2 207 ? 17.205  3.047   -17.920 1.00 73.30 207 B 1 
ATOM   3359 N N   . SER   B 2 208 ? 20.839  2.084   -15.170 1.00 70.55 208 B 1 
ATOM   3360 C CA  . SER   B 2 208 ? 22.230  2.479   -14.940 1.00 67.20 208 B 1 
ATOM   3361 C C   . SER   B 2 208 ? 23.146  1.277   -15.125 1.00 64.87 208 B 1 
ATOM   3362 O O   . SER   B 2 208 ? 22.952  0.256   -14.462 1.00 58.59 208 B 1 
ATOM   3363 C CB  . SER   B 2 208 ? 22.414  3.085   -13.543 1.00 61.05 208 B 1 
ATOM   3364 O OG  . SER   B 2 208 ? 22.288  2.120   -12.525 1.00 55.78 208 B 1 
ATOM   3365 N N   . GLU   B 2 209 ? 24.197  1.412   -15.936 1.00 58.20 209 B 1 
ATOM   3366 C CA  . GLU   B 2 209 ? 25.172  0.338   -16.206 1.00 55.39 209 B 1 
ATOM   3367 C C   . GLU   B 2 209 ? 25.871  -0.188  -14.938 1.00 54.69 209 B 1 
ATOM   3368 O O   . GLU   B 2 209 ? 26.284  -1.339  -14.878 1.00 48.93 209 B 1 
ATOM   3369 C CB  . GLU   B 2 209 ? 26.247  0.860   -17.171 1.00 48.99 209 B 1 
ATOM   3370 C CG  . GLU   B 2 209 ? 25.712  1.207   -18.569 1.00 43.09 209 B 1 
ATOM   3371 C CD  . GLU   B 2 209 ? 26.798  1.737   -19.517 1.00 38.43 209 B 1 
ATOM   3372 O OE1 . GLU   B 2 209 ? 26.517  1.794   -20.736 1.00 34.21 209 B 1 
ATOM   3373 O OE2 . GLU   B 2 209 ? 27.890  2.119   -19.032 1.00 35.79 209 B 1 
ATOM   3374 N N   . GLN   B 2 210 ? 26.004  0.640   -13.899 1.00 47.43 210 B 1 
ATOM   3375 C CA  . GLN   B 2 210 ? 26.709  0.264   -12.665 1.00 45.03 210 B 1 
ATOM   3376 C C   . GLN   B 2 210 ? 25.900  -0.639  -11.730 1.00 45.18 210 B 1 
ATOM   3377 O O   . GLN   B 2 210 ? 26.504  -1.327  -10.908 1.00 41.10 210 B 1 
ATOM   3378 C CB  . GLN   B 2 210 ? 27.135  1.524   -11.901 1.00 40.34 210 B 1 
ATOM   3379 C CG  . GLN   B 2 210 ? 28.314  2.245   -12.562 1.00 35.92 210 B 1 
ATOM   3380 C CD  . GLN   B 2 210 ? 28.799  3.443   -11.745 1.00 32.59 210 B 1 
ATOM   3381 O OE1 . GLN   B 2 210 ? 28.140  3.941   -10.848 1.00 30.79 210 B 1 
ATOM   3382 N NE2 . GLN   B 2 210 ? 29.970  3.959   -12.038 1.00 30.31 210 B 1 
ATOM   3383 N N   . ARG   B 2 211 ? 24.568  -0.634  -11.788 1.00 46.02 211 B 1 
ATOM   3384 C CA  . ARG   B 2 211 ? 23.754  -1.399  -10.823 1.00 44.41 211 B 1 
ATOM   3385 C C   . ARG   B 2 211 ? 23.811  -2.905  -11.053 1.00 44.90 211 B 1 
ATOM   3386 O O   . ARG   B 2 211 ? 23.679  -3.644  -10.086 1.00 41.88 211 B 1 
ATOM   3387 C CB  . ARG   B 2 211 ? 22.296  -0.910  -10.793 1.00 40.78 211 B 1 
ATOM   3388 C CG  . ARG   B 2 211 ? 22.116  0.282   -9.844  1.00 37.16 211 B 1 
ATOM   3389 C CD  . ARG   B 2 211 ? 20.624  0.607   -9.712  1.00 34.62 211 B 1 
ATOM   3390 N NE  . ARG   B 2 211 ? 20.375  1.704   -8.755  1.00 31.25 211 B 1 
ATOM   3391 C CZ  . ARG   B 2 211 ? 19.187  2.235   -8.493  1.00 29.38 211 B 1 
ATOM   3392 N NH1 . ARG   B 2 211 ? 18.106  1.830   -9.095  1.00 28.60 211 B 1 
ATOM   3393 N NH2 . ARG   B 2 211 ? 19.065  3.186   -7.618  1.00 27.17 211 B 1 
ATOM   3394 N N   . ASP   B 2 212 ? 24.031  -3.351  -12.271 1.00 43.97 212 B 1 
ATOM   3395 C CA  . ASP   B 2 212 ? 24.173  -4.782  -12.579 1.00 42.30 212 B 1 
ATOM   3396 C C   . ASP   B 2 212 ? 25.507  -5.371  -12.080 1.00 41.73 212 B 1 
ATOM   3397 O O   . ASP   B 2 212 ? 25.699  -6.588  -12.098 1.00 38.86 212 B 1 
ATOM   3398 C CB  . ASP   B 2 212 ? 24.018  -5.000  -14.094 1.00 39.79 212 B 1 
ATOM   3399 C CG  . ASP   B 2 212 ? 22.621  -4.669  -14.629 1.00 36.87 212 B 1 
ATOM   3400 O OD1 . ASP   B 2 212 ? 21.654  -4.689  -13.833 1.00 34.79 212 B 1 
ATOM   3401 O OD2 . ASP   B 2 212 ? 22.531  -4.387  -15.844 1.00 33.39 212 B 1 
ATOM   3402 N N   . LEU   B 2 213 ? 26.431  -4.520  -11.630 1.00 36.87 213 B 1 
ATOM   3403 C CA  . LEU   B 2 213 ? 27.747  -4.930  -11.113 1.00 33.51 213 B 1 
ATOM   3404 C C   . LEU   B 2 213 ? 27.788  -5.124  -9.589  1.00 32.45 213 B 1 
ATOM   3405 O O   . LEU   B 2 213 ? 28.848  -5.496  -9.068  1.00 30.33 213 B 1 
ATOM   3406 C CB  . LEU   B 2 213 ? 28.809  -3.910  -11.564 1.00 31.37 213 B 1 
ATOM   3407 C CG  . LEU   B 2 213 ? 29.162  -3.989  -13.059 1.00 29.84 213 B 1 
ATOM   3408 C CD1 . LEU   B 2 213 ? 29.992  -2.764  -13.449 1.00 27.37 213 B 1 
ATOM   3409 C CD2 . LEU   B 2 213 ? 29.999  -5.235  -13.374 1.00 29.48 213 B 1 
ATOM   3410 N N   . LEU   B 2 214 ? 26.692  -4.848  -8.859  1.00 35.52 214 B 1 
ATOM   3411 C CA  . LEU   B 2 214 ? 26.611  -4.981  -7.399  1.00 31.19 214 B 1 
ATOM   3412 C C   . LEU   B 2 214 ? 25.987  -6.306  -6.970  1.00 29.72 214 B 1 
ATOM   3413 O O   . LEU   B 2 214 ? 24.941  -6.691  -7.536  1.00 26.80 214 B 1 
ATOM   3414 C CB  . LEU   B 2 214 ? 25.885  -3.774  -6.777  1.00 29.01 214 B 1 
ATOM   3415 C CG  . LEU   B 2 214 ? 26.719  -2.482  -6.753  1.00 28.34 214 B 1 
ATOM   3416 C CD1 . LEU   B 2 214 ? 25.829  -1.322  -6.293  1.00 25.80 214 B 1 
ATOM   3417 C CD2 . LEU   B 2 214 ? 27.901  -2.571  -5.780  1.00 26.94 214 B 1 
ATOM   3418 O OXT . LEU   B 2 214 ? 26.579  -6.926  -6.033  1.00 26.04 214 B 1 
HETATM 3419 C C1  . LIG_C C 3 .   ? 12.517  -5.001  11.883  1.00 62.10 1   C 1 
HETATM 3420 N N1  . LIG_C C 3 .   ? 12.436  -6.312  12.077  1.00 62.62 1   C 1 
HETATM 3421 C C2  . LIG_C C 3 .   ? 11.295  -6.982  11.803  1.00 60.07 1   C 1 
HETATM 3422 C C3  . LIG_C C 3 .   ? 10.187  -6.265  11.311  1.00 56.31 1   C 1 
HETATM 3423 C C4  . LIG_C C 3 .   ? 10.341  -4.894  11.121  1.00 52.97 1   C 1 
HETATM 3424 N N2  . LIG_C C 3 .   ? 11.501  -4.265  11.418  1.00 55.28 1   C 1 
HETATM 3425 N N3  . LIG_C C 3 .   ? 9.166   -4.436  10.643  1.00 53.68 1   C 1 
HETATM 3426 C C5  . LIG_C C 3 .   ? 8.309   -5.468  10.549  1.00 61.68 1   C 1 
HETATM 3427 N N4  . LIG_C C 3 .   ? 8.907   -6.604  10.951  1.00 60.91 1   C 1 
HETATM 3428 C C6  . LIG_C C 3 .   ? 8.898   -3.065  10.307  1.00 61.09 1   C 1 
HETATM 3429 C C7  . LIG_C C 3 .   ? 8.323   -2.901  8.936   1.00 58.63 1   C 1 
HETATM 3430 C C8  . LIG_C C 3 .   ? 7.444   -1.703  9.085   1.00 58.68 1   C 1 
HETATM 3431 C C9  . LIG_C C 3 .   ? 7.011   -1.752  10.523  1.00 61.13 1   C 1 
HETATM 3432 O O1  . LIG_C C 3 .   ? 7.938   -2.566  11.203  1.00 59.88 1   C 1 
HETATM 3433 C C10 . LIG_C C 3 .   ? 5.606   -2.311  10.666  1.00 57.45 1   C 1 
HETATM 3434 O O2  . LIG_C C 3 .   ? 5.599   -3.659  10.199  1.00 54.07 1   C 1 
HETATM 3435 P P1  . LIG_C C 3 .   ? 4.268   -4.553  10.227  1.00 66.57 1   C 1 
HETATM 3436 O O3  . LIG_C C 3 .   ? 4.723   -5.945  10.630  1.00 63.60 1   C 1 
HETATM 3437 O O4  . LIG_C C 3 .   ? 3.337   -3.949  11.247  1.00 65.21 1   C 1 
HETATM 3438 O O5  . LIG_C C 3 .   ? 3.703   -4.526  8.837   1.00 63.71 1   C 1 
HETATM 3439 O O6  . LIG_C C 3 .   ? 8.192   -0.507  8.894   1.00 54.85 1   C 1 
HETATM 3440 O O7  . LIG_C C 3 .   ? 9.335   -2.744  7.948   1.00 56.66 1   C 1 
HETATM 3441 N N5  . LIG_C C 3 .   ? 11.230  -8.316  12.000  1.00 71.31 1   C 1 
HETATM 3442 C C1  . LIG_D D 4 .   ? -11.706 -1.633  13.897  1.00 59.17 1   D 1 
HETATM 3443 N N1  . LIG_D D 4 .   ? -12.046 -1.210  12.680  1.00 56.90 1   D 1 
HETATM 3444 C C2  . LIG_D D 4 .   ? -11.690 -1.923  11.581  1.00 58.14 1   D 1 
HETATM 3445 C C3  . LIG_D D 4 .   ? -10.943 -3.103  11.741  1.00 52.98 1   D 1 
HETATM 3446 C C4  . LIG_D D 4 .   ? -10.618 -3.486  13.043  1.00 46.69 1   D 1 
HETATM 3447 N N2  . LIG_D D 4 .   ? -10.997 -2.750  14.115  1.00 52.10 1   D 1 
HETATM 3448 N N3  . LIG_D D 4 .   ? -9.914  -4.639  12.946  1.00 48.62 1   D 1 
HETATM 3449 C C5  . LIG_D D 4 .   ? -9.787  -4.957  11.635  1.00 61.62 1   D 1 
HETATM 3450 N N4  . LIG_D D 4 .   ? -10.413 -4.031  10.866  1.00 56.75 1   D 1 
HETATM 3451 C C6  . LIG_D D 4 .   ? -9.380  -5.348  14.078  1.00 58.39 1   D 1 
HETATM 3452 C C7  . LIG_D D 4 .   ? -9.647  -6.817  14.057  1.00 53.48 1   D 1 
HETATM 3453 C C8  . LIG_D D 4 .   ? -8.463  -7.379  14.780  1.00 54.14 1   D 1 
HETATM 3454 C C9  . LIG_D D 4 .   ? -7.361  -6.392  14.495  1.00 59.30 1   D 1 
HETATM 3455 O O1  . LIG_D D 4 .   ? -7.981  -5.189  14.084  1.00 57.23 1   D 1 
HETATM 3456 C C10 . LIG_D D 4 .   ? -6.401  -6.890  13.426  1.00 60.52 1   D 1 
HETATM 3457 O O2  . LIG_D D 4 .   ? -7.118  -7.128  12.223  1.00 54.59 1   D 1 
HETATM 3458 P P1  . LIG_D D 4 .   ? -6.357  -7.501  10.862  1.00 65.71 1   D 1 
HETATM 3459 O O3  . LIG_D D 4 .   ? -6.490  -8.995  10.698  1.00 61.16 1   D 1 
HETATM 3460 O O4  . LIG_D D 4 .   ? -7.081  -6.752  9.775   1.00 60.88 1   D 1 
HETATM 3461 O O5  . LIG_D D 4 .   ? -4.902  -7.072  10.993  1.00 59.06 1   D 1 
HETATM 3462 O O6  . LIG_D D 4 .   ? -8.681  -7.410  16.187  1.00 54.94 1   D 1 
HETATM 3463 O O7  . LIG_D D 4 .   ? -10.891 -7.144  14.672  1.00 52.43 1   D 1 
HETATM 3464 N N5  . LIG_D D 4 .   ? -12.060 -1.481  10.361  1.00 65.20 1   D 1 
HETATM 3465 C C1  . LIG_E E 5 .   ? -16.446 -8.916  0.049   1.00 60.76 1   E 1 
HETATM 3466 N N1  . LIG_E E 5 .   ? -16.790 -9.068  1.330   1.00 57.66 1   E 1 
HETATM 3467 C C2  . LIG_E E 5 .   ? -15.844 -9.086  2.294   1.00 57.58 1   E 1 
HETATM 3468 C C3  . LIG_E E 5 .   ? -14.485 -8.954  1.938   1.00 52.78 1   E 1 
HETATM 3469 C C4  . LIG_E E 5 .   ? -14.197 -8.801  0.579   1.00 47.36 1   E 1 
HETATM 3470 N N2  . LIG_E E 5 .   ? -15.173 -8.781  -0.366  1.00 53.53 1   E 1 
HETATM 3471 N N3  . LIG_E E 5 .   ? -12.859 -8.690  0.491   1.00 50.14 1   E 1 
HETATM 3472 C C5  . LIG_E E 5 .   ? -12.328 -8.777  1.728   1.00 57.01 1   E 1 
HETATM 3473 N N4  . LIG_E E 5 .   ? -13.300 -8.937  2.640   1.00 58.96 1   E 1 
HETATM 3474 C C6  . LIG_E E 5 .   ? -12.139 -8.532  -0.742  1.00 56.42 1   E 1 
HETATM 3475 C C7  . LIG_E E 5 .   ? -11.195 -7.365  -0.746  1.00 57.79 1   E 1 
HETATM 3476 C C8  . LIG_E E 5 .   ? -10.097 -7.829  -1.645  1.00 57.26 1   E 1 
HETATM 3477 C C9  . LIG_E E 5 .   ? -10.093 -9.324  -1.459  1.00 60.19 1   E 1 
HETATM 3478 O O1  . LIG_E E 5 .   ? -11.361 -9.683  -0.938  1.00 56.31 1   E 1 
HETATM 3479 C C10 . LIG_E E 5 .   ? -8.963  -9.785  -0.531  1.00 60.23 1   E 1 
HETATM 3480 O O2  . LIG_E E 5 .   ? -9.089  -9.145  0.746   1.00 54.91 1   E 1 
HETATM 3481 P P1  . LIG_E E 5 .   ? -8.124  -9.558  1.972   1.00 65.83 1   E 1 
HETATM 3482 O O3  . LIG_E E 5 .   ? -8.621  -10.884 2.474   1.00 64.86 1   E 1 
HETATM 3483 O O4  . LIG_E E 5 .   ? -6.724  -9.658  1.418   1.00 63.24 1   E 1 
HETATM 3484 O O5  . LIG_E E 5 .   ? -8.260  -8.457  2.997   1.00 61.85 1   E 1 
HETATM 3485 O O6  . LIG_E E 5 .   ? -10.408 -7.555  -3.009  1.00 53.92 1   E 1 
HETATM 3486 O O7  . LIG_E E 5 .   ? -11.824 -6.166  -1.202  1.00 53.24 1   E 1 
HETATM 3487 N N5  . LIG_E E 5 .   ? -16.216 -9.230  3.586   1.00 66.26 1   E 1 
HETATM 3488 C C1  . LIG_F F 6 .   ? 6.203   -17.518 3.277   1.00 59.50 1   F 1 
HETATM 3489 N N1  . LIG_F F 6 .   ? 6.976   -16.468 2.996   1.00 60.07 1   F 1 
HETATM 3490 C C2  . LIG_F F 6 .   ? 6.763   -15.265 3.594   1.00 60.10 1   F 1 
HETATM 3491 C C3  . LIG_F F 6 .   ? 5.705   -15.147 4.514   1.00 54.53 1   F 1 
HETATM 3492 C C4  . LIG_F F 6 .   ? 4.945   -16.284 4.769   1.00 52.87 1   F 1 
HETATM 3493 N N2  . LIG_F F 6 .   ? 5.190   -17.460 4.144   1.00 56.65 1   F 1 
HETATM 3494 N N3  . LIG_F F 6 .   ? 4.010   -15.931 5.668   1.00 55.94 1   F 1 
HETATM 3495 C C5  . LIG_F F 6 .   ? 4.168   -14.620 5.964   1.00 63.52 1   F 1 
HETATM 3496 N N4  . LIG_F F 6 .   ? 5.199   -14.116 5.271   1.00 63.45 1   F 1 
HETATM 3497 C C6  . LIG_F F 6 .   ? 3.016   -16.824 6.181   1.00 61.60 1   F 1 
HETATM 3498 C C7  . LIG_F F 6 .   ? 2.836   -16.757 7.656   1.00 59.36 1   F 1 
HETATM 3499 C C8  . LIG_F F 6 .   ? 1.388   -17.100 7.831   1.00 56.15 1   F 1 
HETATM 3500 C C9  . LIG_F F 6 .   ? 0.750   -16.595 6.565   1.00 61.72 1   F 1 
HETATM 3501 O O1  . LIG_F F 6 .   ? 1.784   -16.493 5.604   1.00 60.05 1   F 1 
HETATM 3502 C C10 . LIG_F F 6 .   ? 0.058   -15.257 6.769   1.00 62.64 1   F 1 
HETATM 3503 O O2  . LIG_F F 6 .   ? 1.037   -14.308 7.177   1.00 55.83 1   F 1 
HETATM 3504 P P1  . LIG_F F 6 .   ? 0.676   -12.763 7.385   1.00 63.46 1   F 1 
HETATM 3505 O O3  . LIG_F F 6 .   ? 0.524   -12.568 8.874   1.00 63.57 1   F 1 
HETATM 3506 O O4  . LIG_F F 6 .   ? 1.869   -12.001 6.842   1.00 62.10 1   F 1 
HETATM 3507 O O5  . LIG_F F 6 .   ? -0.598  -12.462 6.623   1.00 63.22 1   F 1 
HETATM 3508 O O6  . LIG_F F 6 .   ? 1.206   -18.507 7.896   1.00 54.13 1   F 1 
HETATM 3509 O O7  . LIG_F F 6 .   ? 3.703   -17.651 8.349   1.00 54.52 1   F 1 
HETATM 3510 N N5  . LIG_F F 6 .   ? 7.562   -14.221 3.295   1.00 69.46 1   F 1 
#
