# Supplementary material for: AcuB senses cellular energy charge to coordinate acetyl-CoA synthesis in bacteria
Source: Nat Commun. 2026 Apr 24;17:3815. doi: 10.1038/s41467-026-71006-w (PMC13121692; doi:10.1038/s41467-026-71006-w)
Supplement: Supplementary file 6 — Supplementary_Data_4 [file 41467_2026_71006_MOESM6_ESM.zip › AF3_only_first_models/2_g_stea_acub_2_stea_acuc_2ap4a_model.cif]

# By using this file you agree to the legally binding terms of use found at
# https://github.com/google-deepmind/alphafold3/blob/main/OUTPUT_TERMS_OF_USE.md.
# To request access to the AlphaFold 3 model parameters, follow the process set
# out at https://github.com/google-deepmind/alphafold3. You may only use these if
# received directly from Google. Use is subject to terms of use available at
# https://github.com/google-deepmind/alphafold3/blob/main/WEIGHTS_TERMS_OF_USE.md.
data_2_g_stea_acub_2_stea_acuc_2ap4a
#
_entry.id 2_g_stea_acub_2_stea_acuc_2ap4a
#
loop_
_atom_type.symbol
C 
N 
O 
P 
S 
#
loop_
_audit_author.name
_audit_author.pdbx_ordinal
"Google DeepMind" 1 
"Isomorphic Labs" 2 
#
_audit_conform.dict_location https://raw.githubusercontent.com/ihmwg/ModelCIF/master/dist/mmcif_ma.dic
_audit_conform.dict_name     mmcif_ma.dic
_audit_conform.dict_version  1.4.5
#
loop_
_chem_comp.formula
_chem_comp.formula_weight
_chem_comp.id
_chem_comp.mon_nstd_flag
_chem_comp.name
_chem_comp.pdbx_smiles
_chem_comp.pdbx_synonyms
_chem_comp.type
"C3 H7 N O2"    89.093  ALA   y ALANINE         C[C@H](N)C(O)=O                                                                                                                                  ? "L-PEPTIDE LINKING" 
"C6 H15 N4 O2"  175.209 ARG   y ARGININE        N[C@@H](CCCNC(N)=[NH2+])C(O)=O                                                                                                                   ? "L-PEPTIDE LINKING" 
"C4 H8 N2 O3"   132.118 ASN   y ASPARAGINE      N[C@@H](CC(N)=O)C(O)=O                                                                                                                           ? "L-PEPTIDE LINKING" 
"C4 H7 N O4"    133.103 ASP   y "ASPARTIC ACID" N[C@@H](CC(O)=O)C(O)=O                                                                                                                           ? "L-PEPTIDE LINKING" 
"C3 H7 N O2 S"  121.158 CYS   y CYSTEINE        N[C@@H](CS)C(O)=O                                                                                                                                ? "L-PEPTIDE LINKING" 
"C5 H10 N2 O3"  146.144 GLN   y GLUTAMINE       N[C@@H](CCC(N)=O)C(O)=O                                                                                                                          ? "L-PEPTIDE LINKING" 
"C5 H9 N O4"    147.129 GLU   y "GLUTAMIC ACID" N[C@@H](CCC(O)=O)C(O)=O                                                                                                                          ? "L-PEPTIDE LINKING" 
"C2 H5 N O2"    75.067  GLY   y GLYCINE         NCC(O)=O                                                                                                                                         ? "PEPTIDE LINKING"   
"C6 H10 N3 O2"  156.162 HIS   y HISTIDINE       N[C@@H](Cc1c[nH]c[nH+]1)C(O)=O                                                                                                                   ? "L-PEPTIDE LINKING" 
"C6 H13 N O2"   131.173 ILE   y ISOLEUCINE      CC[C@H](C)[C@H](N)C(O)=O                                                                                                                         ? "L-PEPTIDE LINKING" 
"C6 H13 N O2"   131.173 LEU   y LEUCINE         CC(C)C[C@H](N)C(O)=O                                                                                                                             ? "L-PEPTIDE LINKING" 
?               ?       LIG_E ? ?               Nc1ncnc2n(cnc12)[C@@H]1O[C@H](COP([O-])(=O)OP([O-])(=O)OP([O-])(=O)OP([O-])(=O)OC[C@H]2O[C@H]([C@H](O)[C@@H]2O)n2cnc3c(N)ncnc23)[C@@H](O)[C@H]1O ? non-polymer         
?               ?       LIG_F ? ?               Nc1ncnc2n(cnc12)[C@@H]1O[C@H](COP([O-])(=O)OP([O-])(=O)OP([O-])(=O)OP([O-])(=O)OC[C@H]2O[C@H]([C@H](O)[C@@H]2O)n2cnc3c(N)ncnc23)[C@@H](O)[C@H]1O ? non-polymer         
"C6 H15 N2 O2"  147.195 LYS   y LYSINE          N[C@@H](CCCC[NH3+])C(O)=O                                                                                                                        ? "L-PEPTIDE LINKING" 
"C5 H11 N O2 S" 149.211 MET   y METHIONINE      CSCC[C@H](N)C(O)=O                                                                                                                               ? "L-PEPTIDE LINKING" 
"C9 H11 N O2"   165.189 PHE   y PHENYLALANINE   N[C@@H](Cc1ccccc1)C(O)=O                                                                                                                         ? "L-PEPTIDE LINKING" 
"C5 H9 N O2"    115.130 PRO   y PROLINE         OC(=O)[C@@H]1CCCN1                                                                                                                               ? "L-PEPTIDE LINKING" 
"C3 H7 N O3"    105.093 SER   y SERINE          N[C@@H](CO)C(O)=O                                                                                                                                ? "L-PEPTIDE LINKING" 
"C4 H9 N O3"    119.119 THR   y THREONINE       C[C@@H](O)[C@H](N)C(O)=O                                                                                                                         ? "L-PEPTIDE LINKING" 
"C11 H12 N2 O2" 204.225 TRP   y TRYPTOPHAN      N[C@@H](Cc1c[nH]c2ccccc12)C(O)=O                                                                                                                 ? "L-PEPTIDE LINKING" 
"C9 H11 N O3"   181.189 TYR   y TYROSINE        N[C@@H](Cc1ccc(O)cc1)C(O)=O                                                                                                                      ? "L-PEPTIDE LINKING" 
"C5 H11 N O2"   117.146 VAL   y VALINE          CC(C)[C@H](N)C(O)=O                                                                                                                              ? "L-PEPTIDE LINKING" 
#
_citation.book_publisher          ?
_citation.country                 UK
_citation.id                      primary
_citation.journal_full            Nature
_citation.journal_id_ASTM         NATUAS
_citation.journal_id_CSD          0006
_citation.journal_id_ISSN         0028-0836
_citation.journal_volume          630
_citation.page_first              493
_citation.page_last               500
_citation.pdbx_database_id_DOI    10.1038/s41586-024-07487-w
_citation.pdbx_database_id_PubMed 38718835
_citation.title                   "Accurate structure prediction of biomolecular interactions with AlphaFold 3"
_citation.year                    2024
#
loop_
_citation_author.citation_id
_citation_author.name
_citation_author.ordinal
primary "Google DeepMind" 1 
primary "Isomorphic Labs" 2 
#
loop_
_entity.id
_entity.pdbx_description
_entity.type
1 . polymer     
2 . polymer     
3 . polymer     
4 . polymer     
5 . non-polymer 
6 . non-polymer 
#
loop_
_entity_poly.entity_id
_entity_poly.pdbx_strand_id
_entity_poly.type
1 A polypeptide(L) 
2 B polypeptide(L) 
3 C polypeptide(L) 
4 D polypeptide(L) 
#
loop_
_entity_poly_seq.entity_id
_entity_poly_seq.hetero
_entity_poly_seq.mon_id
_entity_poly_seq.num
1 n MET 1   
1 n LEU 2   
1 n VAL 3   
1 n GLU 4   
1 n GLN 5   
1 n ALA 6   
1 n MET 7   
1 n LYS 8   
1 n ALA 9   
1 n PRO 10  
1 n VAL 11  
1 n ILE 12  
1 n THR 13  
1 n LEU 14  
1 n ARG 15  
1 n ALA 16  
1 n THR 17  
1 n ASN 18  
1 n THR 19  
1 n ILE 20  
1 n ALA 21  
1 n GLU 22  
1 n ALA 23  
1 n LEU 24  
1 n GLN 25  
1 n LEU 26  
1 n LEU 27  
1 n ARG 28  
1 n HIS 29  
1 n HIS 30  
1 n ARG 31  
1 n ILE 32  
1 n ARG 33  
1 n HIS 34  
1 n LEU 35  
1 n PRO 36  
1 n VAL 37  
1 n VAL 38  
1 n ASP 39  
1 n GLY 40  
1 n GLU 41  
1 n GLY 42  
1 n ARG 43  
1 n LEU 44  
1 n LEU 45  
1 n GLY 46  
1 n LEU 47  
1 n VAL 48  
1 n THR 49  
1 n SER 50  
1 n GLN 51  
1 n ASP 52  
1 n LEU 53  
1 n ARG 54  
1 n ASP 55  
1 n ALA 56  
1 n SER 57  
1 n PRO 58  
1 n SER 59  
1 n ILE 60  
1 n PHE 61  
1 n HIS 62  
1 n LEU 63  
1 n HIS 64  
1 n GLU 65  
1 n HIS 66  
1 n LEU 67  
1 n GLU 68  
1 n ASP 69  
1 n LEU 70  
1 n GLN 71  
1 n LYS 72  
1 n PRO 73  
1 n VAL 74  
1 n SER 75  
1 n THR 76  
1 n ILE 77  
1 n MET 78  
1 n LYS 79  
1 n THR 80  
1 n ASP 81  
1 n LEU 82  
1 n ILE 83  
1 n VAL 84  
1 n GLY 85  
1 n HIS 86  
1 n PRO 87  
1 n LEU 88  
1 n ASP 89  
1 n PHE 90  
1 n VAL 91  
1 n GLU 92  
1 n GLU 93  
1 n VAL 94  
1 n ALA 95  
1 n ALA 96  
1 n LEU 97  
1 n PHE 98  
1 n TYR 99  
1 n GLU 100 
1 n HIS 101 
1 n ARG 102 
1 n ILE 103 
1 n GLY 104 
1 n CYS 105 
1 n LEU 106 
1 n PRO 107 
1 n ILE 108 
1 n VAL 109 
1 n ASN 110 
1 n HIS 111 
1 n GLY 112 
1 n LYS 113 
1 n LEU 114 
1 n VAL 115 
1 n GLY 116 
1 n ILE 117 
1 n ILE 118 
1 n THR 119 
1 n GLN 120 
1 n THR 121 
1 n ASP 122 
1 n LEU 123 
1 n LEU 124 
1 n ARG 125 
1 n THR 126 
1 n PHE 127 
1 n ILE 128 
1 n GLU 129 
1 n LEU 130 
1 n THR 131 
1 n GLY 132 
1 n VAL 133 
1 n HIS 134 
1 n GLN 135 
1 n PRO 136 
1 n GLY 137 
1 n SER 138 
1 n GLN 139 
1 n ILE 140 
1 n GLU 141 
1 n ILE 142 
1 n LYS 143 
1 n VAL 144 
1 n PRO 145 
1 n ASN 146 
1 n GLU 147 
1 n ALA 148 
1 n GLY 149 
1 n MET 150 
1 n LEU 151 
1 n SER 152 
1 n LYS 153 
1 n ALA 154 
1 n ALA 155 
1 n ALA 156 
1 n ILE 157 
1 n ILE 158 
1 n SER 159 
1 n GLU 160 
1 n ARG 161 
1 n HIS 162 
1 n VAL 163 
1 n ASN 164 
1 n ILE 165 
1 n ALA 166 
1 n SER 167 
1 n VAL 168 
1 n LEU 169 
1 n VAL 170 
1 n TYR 171 
1 n PRO 172 
1 n ALA 173 
1 n PRO 174 
1 n ASP 175 
1 n PRO 176 
1 n ASN 177 
1 n GLU 178 
1 n LYS 179 
1 n ILE 180 
1 n LEU 181 
1 n VAL 182 
1 n PHE 183 
1 n ARG 184 
1 n VAL 185 
1 n GLN 186 
1 n THR 187 
1 n MET 188 
1 n ASN 189 
1 n PRO 190 
1 n LEU 191 
1 n PRO 192 
1 n LEU 193 
1 n ILE 194 
1 n ARG 195 
1 n ASP 196 
1 n LEU 197 
1 n GLN 198 
1 n ASN 199 
1 n ALA 200 
1 n GLY 201 
1 n TYR 202 
1 n HIS 203 
1 n VAL 204 
1 n LEU 205 
1 n TRP 206 
1 n PRO 207 
1 n ASN 208 
1 n LEU 209 
1 n PRO 210 
1 n GLY 211 
1 n VAL 212 
1 n THR 213 
1 n SER 214 
2 n MET 1   
2 n LEU 2   
2 n VAL 3   
2 n GLU 4   
2 n GLN 5   
2 n ALA 6   
2 n MET 7   
2 n LYS 8   
2 n ALA 9   
2 n PRO 10  
2 n VAL 11  
2 n ILE 12  
2 n THR 13  
2 n LEU 14  
2 n ARG 15  
2 n ALA 16  
2 n THR 17  
2 n ASN 18  
2 n THR 19  
2 n ILE 20  
2 n ALA 21  
2 n GLU 22  
2 n ALA 23  
2 n LEU 24  
2 n GLN 25  
2 n LEU 26  
2 n LEU 27  
2 n ARG 28  
2 n HIS 29  
2 n HIS 30  
2 n ARG 31  
2 n ILE 32  
2 n ARG 33  
2 n HIS 34  
2 n LEU 35  
2 n PRO 36  
2 n VAL 37  
2 n VAL 38  
2 n ASP 39  
2 n GLY 40  
2 n GLU 41  
2 n GLY 42  
2 n ARG 43  
2 n LEU 44  
2 n LEU 45  
2 n GLY 46  
2 n LEU 47  
2 n VAL 48  
2 n THR 49  
2 n SER 50  
2 n GLN 51  
2 n ASP 52  
2 n LEU 53  
2 n ARG 54  
2 n ASP 55  
2 n ALA 56  
2 n SER 57  
2 n PRO 58  
2 n SER 59  
2 n ILE 60  
2 n PHE 61  
2 n HIS 62  
2 n LEU 63  
2 n HIS 64  
2 n GLU 65  
2 n HIS 66  
2 n LEU 67  
2 n GLU 68  
2 n ASP 69  
2 n LEU 70  
2 n GLN 71  
2 n LYS 72  
2 n PRO 73  
2 n VAL 74  
2 n SER 75  
2 n THR 76  
2 n ILE 77  
2 n MET 78  
2 n LYS 79  
2 n THR 80  
2 n ASP 81  
2 n LEU 82  
2 n ILE 83  
2 n VAL 84  
2 n GLY 85  
2 n HIS 86  
2 n PRO 87  
2 n LEU 88  
2 n ASP 89  
2 n PHE 90  
2 n VAL 91  
2 n GLU 92  
2 n GLU 93  
2 n VAL 94  
2 n ALA 95  
2 n ALA 96  
2 n LEU 97  
2 n PHE 98  
2 n TYR 99  
2 n GLU 100 
2 n HIS 101 
2 n ARG 102 
2 n ILE 103 
2 n GLY 104 
2 n CYS 105 
2 n LEU 106 
2 n PRO 107 
2 n ILE 108 
2 n VAL 109 
2 n ASN 110 
2 n HIS 111 
2 n GLY 112 
2 n LYS 113 
2 n LEU 114 
2 n VAL 115 
2 n GLY 116 
2 n ILE 117 
2 n ILE 118 
2 n THR 119 
2 n GLN 120 
2 n THR 121 
2 n ASP 122 
2 n LEU 123 
2 n LEU 124 
2 n ARG 125 
2 n THR 126 
2 n PHE 127 
2 n ILE 128 
2 n GLU 129 
2 n LEU 130 
2 n THR 131 
2 n GLY 132 
2 n VAL 133 
2 n HIS 134 
2 n GLN 135 
2 n PRO 136 
2 n GLY 137 
2 n SER 138 
2 n GLN 139 
2 n ILE 140 
2 n GLU 141 
2 n ILE 142 
2 n LYS 143 
2 n VAL 144 
2 n PRO 145 
2 n ASN 146 
2 n GLU 147 
2 n ALA 148 
2 n GLY 149 
2 n MET 150 
2 n LEU 151 
2 n SER 152 
2 n LYS 153 
2 n ALA 154 
2 n ALA 155 
2 n ALA 156 
2 n ILE 157 
2 n ILE 158 
2 n SER 159 
2 n GLU 160 
2 n ARG 161 
2 n HIS 162 
2 n VAL 163 
2 n ASN 164 
2 n ILE 165 
2 n ALA 166 
2 n SER 167 
2 n VAL 168 
2 n LEU 169 
2 n VAL 170 
2 n TYR 171 
2 n PRO 172 
2 n ALA 173 
2 n PRO 174 
2 n ASP 175 
2 n PRO 176 
2 n ASN 177 
2 n GLU 178 
2 n LYS 179 
2 n ILE 180 
2 n LEU 181 
2 n VAL 182 
2 n PHE 183 
2 n ARG 184 
2 n VAL 185 
2 n GLN 186 
2 n THR 187 
2 n MET 188 
2 n ASN 189 
2 n PRO 190 
2 n LEU 191 
2 n PRO 192 
2 n LEU 193 
2 n ILE 194 
2 n ARG 195 
2 n ASP 196 
2 n LEU 197 
2 n GLN 198 
2 n ASN 199 
2 n ALA 200 
2 n GLY 201 
2 n TYR 202 
2 n HIS 203 
2 n VAL 204 
2 n LEU 205 
2 n TRP 206 
2 n PRO 207 
2 n ASN 208 
2 n LEU 209 
2 n PRO 210 
2 n GLY 211 
2 n VAL 212 
2 n THR 213 
2 n SER 214 
3 n MET 1   
3 n SER 2   
3 n ARG 3   
3 n ASN 4   
3 n CYS 5   
3 n ALA 6   
3 n PHE 7   
3 n VAL 8   
3 n TYR 9   
3 n SER 10  
3 n GLU 11  
3 n GLN 12  
3 n PHE 13  
3 n LEU 14  
3 n GLN 15  
3 n TYR 16  
3 n LYS 17  
3 n PHE 18  
3 n HIS 19  
3 n ASP 20  
3 n ASP 21  
3 n HIS 22  
3 n PRO 23  
3 n PHE 24  
3 n ASN 25  
3 n GLN 26  
3 n LEU 27  
3 n ARG 28  
3 n VAL 29  
3 n LYS 30  
3 n MET 31  
3 n THR 32  
3 n TYR 33  
3 n ASP 34  
3 n LEU 35  
3 n LEU 36  
3 n CYS 37  
3 n THR 38  
3 n LEU 39  
3 n GLY 40  
3 n ALA 41  
3 n LEU 42  
3 n GLU 43  
3 n ASP 44  
3 n ARG 45  
3 n GLN 46  
3 n ILE 47  
3 n VAL 48  
3 n ALA 49  
3 n PRO 50  
3 n ARG 51  
3 n MET 52  
3 n ALA 53  
3 n THR 54  
3 n ASP 55  
3 n ASP 56  
3 n GLU 57  
3 n LEU 58  
3 n ALA 59  
3 n LEU 60  
3 n ILE 61  
3 n HIS 62  
3 n ASP 63  
3 n ARG 64  
3 n SER 65  
3 n TYR 66  
3 n ILE 67  
3 n GLU 68  
3 n ALA 69  
3 n VAL 70  
3 n LYS 71  
3 n ALA 72  
3 n ALA 73  
3 n GLY 74  
3 n ARG 75  
3 n GLY 76  
3 n GLU 77  
3 n LEU 78  
3 n SER 79  
3 n GLU 80  
3 n ALA 81  
3 n ALA 82  
3 n ALA 83  
3 n GLN 84  
3 n ASN 85  
3 n TYR 86  
3 n GLY 87  
3 n LEU 88  
3 n GLY 89  
3 n THR 90  
3 n GLU 91  
3 n ASP 92  
3 n THR 93  
3 n PRO 94  
3 n ILE 95  
3 n PHE 96  
3 n PRO 97  
3 n ASN 98  
3 n MET 99  
3 n HIS 100 
3 n GLU 101 
3 n ALA 102 
3 n SER 103 
3 n ALA 104 
3 n LEU 105 
3 n LEU 106 
3 n VAL 107 
3 n GLY 108 
3 n SER 109 
3 n THR 110 
3 n LEU 111 
3 n THR 112 
3 n ALA 113 
3 n VAL 114 
3 n ASP 115 
3 n ALA 116 
3 n VAL 117 
3 n LEU 118 
3 n SER 119 
3 n GLY 120 
3 n ALA 121 
3 n ALA 122 
3 n GLU 123 
3 n HIS 124 
3 n ALA 125 
3 n LEU 126 
3 n ASN 127 
3 n LEU 128 
3 n GLY 129 
3 n GLY 130 
3 n GLY 131 
3 n LEU 132 
3 n HIS 133 
3 n HIS 134 
3 n GLY 135 
3 n PHE 136 
3 n ARG 137 
3 n GLY 138 
3 n LYS 139 
3 n ALA 140 
3 n SER 141 
3 n GLY 142 
3 n PHE 143 
3 n CYS 144 
3 n VAL 145 
3 n TYR 146 
3 n ASN 147 
3 n ASP 148 
3 n SER 149 
3 n ALA 150 
3 n VAL 151 
3 n ALA 152 
3 n ILE 153 
3 n GLN 154 
3 n TYR 155 
3 n ILE 156 
3 n ARG 157 
3 n GLU 158 
3 n LYS 159 
3 n TYR 160 
3 n GLY 161 
3 n LEU 162 
3 n ARG 163 
3 n VAL 164 
3 n LEU 165 
3 n TYR 166 
3 n VAL 167 
3 n ASP 168 
3 n THR 169 
3 n ASP 170 
3 n ALA 171 
3 n HIS 172 
3 n HIS 173 
3 n GLY 174 
3 n ASP 175 
3 n GLY 176 
3 n VAL 177 
3 n GLN 178 
3 n TRP 179 
3 n ALA 180 
3 n PHE 181 
3 n TYR 182 
3 n ASP 183 
3 n ASP 184 
3 n PRO 185 
3 n ASN 186 
3 n VAL 187 
3 n CYS 188 
3 n THR 189 
3 n PHE 190 
3 n SER 191 
3 n ILE 192 
3 n HIS 193 
3 n GLU 194 
3 n THR 195 
3 n GLY 196 
3 n ARG 197 
3 n TYR 198 
3 n LEU 199 
3 n PHE 200 
3 n PRO 201 
3 n GLY 202 
3 n THR 203 
3 n GLY 204 
3 n ASN 205 
3 n VAL 206 
3 n ASN 207 
3 n GLU 208 
3 n ARG 209 
3 n GLY 210 
3 n LEU 211 
3 n GLY 212 
3 n ALA 213 
3 n GLY 214 
3 n TYR 215 
3 n GLY 216 
3 n TYR 217 
3 n SER 218 
3 n PHE 219 
3 n ASN 220 
3 n ILE 221 
3 n PRO 222 
3 n VAL 223 
3 n ASP 224 
3 n ALA 225 
3 n PHE 226 
3 n THR 227 
3 n GLU 228 
3 n ASP 229 
3 n GLU 230 
3 n SER 231 
3 n TRP 232 
3 n ILE 233 
3 n ALA 234 
3 n ALA 235 
3 n TYR 236 
3 n THR 237 
3 n THR 238 
3 n ALA 239 
3 n LEU 240 
3 n ARG 241 
3 n GLU 242 
3 n ILE 243 
3 n ALA 244 
3 n ASP 245 
3 n PHE 246 
3 n PHE 247 
3 n ARG 248 
3 n PRO 249 
3 n ASP 250 
3 n VAL 251 
3 n ILE 252 
3 n VAL 253 
3 n THR 254 
3 n GLN 255 
3 n ASN 256 
3 n GLY 257 
3 n VAL 258 
3 n ASP 259 
3 n ALA 260 
3 n HIS 261 
3 n TYR 262 
3 n TYR 263 
3 n ASP 264 
3 n PRO 265 
3 n LEU 266 
3 n THR 267 
3 n HIS 268 
3 n LEU 269 
3 n SER 270 
3 n VAL 271 
3 n THR 272 
3 n MET 273 
3 n LYS 274 
3 n THR 275 
3 n TYR 276 
3 n ARG 277 
3 n ALA 278 
3 n ILE 279 
3 n PRO 280 
3 n LYS 281 
3 n LEU 282 
3 n ALA 283 
3 n HIS 284 
3 n GLU 285 
3 n ILE 286 
3 n ALA 287 
3 n HIS 288 
3 n GLU 289 
3 n TYR 290 
3 n CYS 291 
3 n ASP 292 
3 n GLY 293 
3 n ARG 294 
3 n TRP 295 
3 n ILE 296 
3 n ALA 297 
3 n VAL 298 
3 n GLY 299 
3 n GLY 300 
3 n GLY 301 
3 n GLY 302 
3 n TYR 303 
3 n ASP 304 
3 n ILE 305 
3 n TRP 306 
3 n ARG 307 
3 n VAL 308 
3 n VAL 309 
3 n PRO 310 
3 n ARG 311 
3 n ALA 312 
3 n TRP 313 
3 n ALA 314 
3 n LEU 315 
3 n LEU 316 
3 n TRP 317 
3 n LEU 318 
3 n GLU 319 
3 n MET 320 
3 n THR 321 
3 n GLY 322 
3 n GLN 323 
3 n ALA 324 
3 n ASP 325 
3 n VAL 326 
3 n SER 327 
3 n GLY 328 
3 n PRO 329 
3 n LEU 330 
3 n PRO 331 
3 n ASP 332 
3 n GLU 333 
3 n TRP 334 
3 n ARG 335 
3 n GLU 336 
3 n ARG 337 
3 n TRP 338 
3 n GLN 339 
3 n PRO 340 
3 n LEU 341 
3 n SER 342 
3 n PRO 343 
3 n VAL 344 
3 n ALA 345 
3 n LEU 346 
3 n PRO 347 
3 n LEU 348 
3 n GLU 349 
3 n TRP 350 
3 n ASP 351 
3 n ASP 352 
3 n PRO 353 
3 n ASP 354 
3 n ASP 355 
3 n LEU 356 
3 n TYR 357 
3 n PRO 358 
3 n PRO 359 
3 n ILE 360 
3 n PRO 361 
3 n ARG 362 
3 n LYS 363 
3 n ALA 364 
3 n GLU 365 
3 n ILE 366 
3 n SER 367 
3 n GLU 368 
3 n LYS 369 
3 n ASN 370 
3 n ALA 371 
3 n GLN 372 
3 n THR 373 
3 n VAL 374 
3 n GLU 375 
3 n LYS 376 
3 n ALA 377 
3 n LEU 378 
3 n TYR 379 
3 n PHE 380 
3 n ILE 381 
3 n ARG 382 
3 n SER 383 
3 n GLN 384 
3 n ARG 385 
3 n PRO 386 
3 n ALA 387 
3 n ARG 388 
4 n MET 1   
4 n SER 2   
4 n ARG 3   
4 n ASN 4   
4 n CYS 5   
4 n ALA 6   
4 n PHE 7   
4 n VAL 8   
4 n TYR 9   
4 n SER 10  
4 n GLU 11  
4 n GLN 12  
4 n PHE 13  
4 n LEU 14  
4 n GLN 15  
4 n TYR 16  
4 n LYS 17  
4 n PHE 18  
4 n HIS 19  
4 n ASP 20  
4 n ASP 21  
4 n HIS 22  
4 n PRO 23  
4 n PHE 24  
4 n ASN 25  
4 n GLN 26  
4 n LEU 27  
4 n ARG 28  
4 n VAL 29  
4 n LYS 30  
4 n MET 31  
4 n THR 32  
4 n TYR 33  
4 n ASP 34  
4 n LEU 35  
4 n LEU 36  
4 n CYS 37  
4 n THR 38  
4 n LEU 39  
4 n GLY 40  
4 n ALA 41  
4 n LEU 42  
4 n GLU 43  
4 n ASP 44  
4 n ARG 45  
4 n GLN 46  
4 n ILE 47  
4 n VAL 48  
4 n ALA 49  
4 n PRO 50  
4 n ARG 51  
4 n MET 52  
4 n ALA 53  
4 n THR 54  
4 n ASP 55  
4 n ASP 56  
4 n GLU 57  
4 n LEU 58  
4 n ALA 59  
4 n LEU 60  
4 n ILE 61  
4 n HIS 62  
4 n ASP 63  
4 n ARG 64  
4 n SER 65  
4 n TYR 66  
4 n ILE 67  
4 n GLU 68  
4 n ALA 69  
4 n VAL 70  
4 n LYS 71  
4 n ALA 72  
4 n ALA 73  
4 n GLY 74  
4 n ARG 75  
4 n GLY 76  
4 n GLU 77  
4 n LEU 78  
4 n SER 79  
4 n GLU 80  
4 n ALA 81  
4 n ALA 82  
4 n ALA 83  
4 n GLN 84  
4 n ASN 85  
4 n TYR 86  
4 n GLY 87  
4 n LEU 88  
4 n GLY 89  
4 n THR 90  
4 n GLU 91  
4 n ASP 92  
4 n THR 93  
4 n PRO 94  
4 n ILE 95  
4 n PHE 96  
4 n PRO 97  
4 n ASN 98  
4 n MET 99  
4 n HIS 100 
4 n GLU 101 
4 n ALA 102 
4 n SER 103 
4 n ALA 104 
4 n LEU 105 
4 n LEU 106 
4 n VAL 107 
4 n GLY 108 
4 n SER 109 
4 n THR 110 
4 n LEU 111 
4 n THR 112 
4 n ALA 113 
4 n VAL 114 
4 n ASP 115 
4 n ALA 116 
4 n VAL 117 
4 n LEU 118 
4 n SER 119 
4 n GLY 120 
4 n ALA 121 
4 n ALA 122 
4 n GLU 123 
4 n HIS 124 
4 n ALA 125 
4 n LEU 126 
4 n ASN 127 
4 n LEU 128 
4 n GLY 129 
4 n GLY 130 
4 n GLY 131 
4 n LEU 132 
4 n HIS 133 
4 n HIS 134 
4 n GLY 135 
4 n PHE 136 
4 n ARG 137 
4 n GLY 138 
4 n LYS 139 
4 n ALA 140 
4 n SER 141 
4 n GLY 142 
4 n PHE 143 
4 n CYS 144 
4 n VAL 145 
4 n TYR 146 
4 n ASN 147 
4 n ASP 148 
4 n SER 149 
4 n ALA 150 
4 n VAL 151 
4 n ALA 152 
4 n ILE 153 
4 n GLN 154 
4 n TYR 155 
4 n ILE 156 
4 n ARG 157 
4 n GLU 158 
4 n LYS 159 
4 n TYR 160 
4 n GLY 161 
4 n LEU 162 
4 n ARG 163 
4 n VAL 164 
4 n LEU 165 
4 n TYR 166 
4 n VAL 167 
4 n ASP 168 
4 n THR 169 
4 n ASP 170 
4 n ALA 171 
4 n HIS 172 
4 n HIS 173 
4 n GLY 174 
4 n ASP 175 
4 n GLY 176 
4 n VAL 177 
4 n GLN 178 
4 n TRP 179 
4 n ALA 180 
4 n PHE 181 
4 n TYR 182 
4 n ASP 183 
4 n ASP 184 
4 n PRO 185 
4 n ASN 186 
4 n VAL 187 
4 n CYS 188 
4 n THR 189 
4 n PHE 190 
4 n SER 191 
4 n ILE 192 
4 n HIS 193 
4 n GLU 194 
4 n THR 195 
4 n GLY 196 
4 n ARG 197 
4 n TYR 198 
4 n LEU 199 
4 n PHE 200 
4 n PRO 201 
4 n GLY 202 
4 n THR 203 
4 n GLY 204 
4 n ASN 205 
4 n VAL 206 
4 n ASN 207 
4 n GLU 208 
4 n ARG 209 
4 n GLY 210 
4 n LEU 211 
4 n GLY 212 
4 n ALA 213 
4 n GLY 214 
4 n TYR 215 
4 n GLY 216 
4 n TYR 217 
4 n SER 218 
4 n PHE 219 
4 n ASN 220 
4 n ILE 221 
4 n PRO 222 
4 n VAL 223 
4 n ASP 224 
4 n ALA 225 
4 n PHE 226 
4 n THR 227 
4 n GLU 228 
4 n ASP 229 
4 n GLU 230 
4 n SER 231 
4 n TRP 232 
4 n ILE 233 
4 n ALA 234 
4 n ALA 235 
4 n TYR 236 
4 n THR 237 
4 n THR 238 
4 n ALA 239 
4 n LEU 240 
4 n ARG 241 
4 n GLU 242 
4 n ILE 243 
4 n ALA 244 
4 n ASP 245 
4 n PHE 246 
4 n PHE 247 
4 n ARG 248 
4 n PRO 249 
4 n ASP 250 
4 n VAL 251 
4 n ILE 252 
4 n VAL 253 
4 n THR 254 
4 n GLN 255 
4 n ASN 256 
4 n GLY 257 
4 n VAL 258 
4 n ASP 259 
4 n ALA 260 
4 n HIS 261 
4 n TYR 262 
4 n TYR 263 
4 n ASP 264 
4 n PRO 265 
4 n LEU 266 
4 n THR 267 
4 n HIS 268 
4 n LEU 269 
4 n SER 270 
4 n VAL 271 
4 n THR 272 
4 n MET 273 
4 n LYS 274 
4 n THR 275 
4 n TYR 276 
4 n ARG 277 
4 n ALA 278 
4 n ILE 279 
4 n PRO 280 
4 n LYS 281 
4 n LEU 282 
4 n ALA 283 
4 n HIS 284 
4 n GLU 285 
4 n ILE 286 
4 n ALA 287 
4 n HIS 288 
4 n GLU 289 
4 n TYR 290 
4 n CYS 291 
4 n ASP 292 
4 n GLY 293 
4 n ARG 294 
4 n TRP 295 
4 n ILE 296 
4 n ALA 297 
4 n VAL 298 
4 n GLY 299 
4 n GLY 300 
4 n GLY 301 
4 n GLY 302 
4 n TYR 303 
4 n ASP 304 
4 n ILE 305 
4 n TRP 306 
4 n ARG 307 
4 n VAL 308 
4 n VAL 309 
4 n PRO 310 
4 n ARG 311 
4 n ALA 312 
4 n TRP 313 
4 n ALA 314 
4 n LEU 315 
4 n LEU 316 
4 n TRP 317 
4 n LEU 318 
4 n GLU 319 
4 n MET 320 
4 n THR 321 
4 n GLY 322 
4 n GLN 323 
4 n ALA 324 
4 n ASP 325 
4 n VAL 326 
4 n SER 327 
4 n GLY 328 
4 n PRO 329 
4 n LEU 330 
4 n PRO 331 
4 n ASP 332 
4 n GLU 333 
4 n TRP 334 
4 n ARG 335 
4 n GLU 336 
4 n ARG 337 
4 n TRP 338 
4 n GLN 339 
4 n PRO 340 
4 n LEU 341 
4 n SER 342 
4 n PRO 343 
4 n VAL 344 
4 n ALA 345 
4 n LEU 346 
4 n PRO 347 
4 n LEU 348 
4 n GLU 349 
4 n TRP 350 
4 n ASP 351 
4 n ASP 352 
4 n PRO 353 
4 n ASP 354 
4 n ASP 355 
4 n LEU 356 
4 n TYR 357 
4 n PRO 358 
4 n PRO 359 
4 n ILE 360 
4 n PRO 361 
4 n ARG 362 
4 n LYS 363 
4 n ALA 364 
4 n GLU 365 
4 n ILE 366 
4 n SER 367 
4 n GLU 368 
4 n LYS 369 
4 n ASN 370 
4 n ALA 371 
4 n GLN 372 
4 n THR 373 
4 n VAL 374 
4 n GLU 375 
4 n LYS 376 
4 n ALA 377 
4 n LEU 378 
4 n TYR 379 
4 n PHE 380 
4 n ILE 381 
4 n ARG 382 
4 n SER 383 
4 n GLN 384 
4 n ARG 385 
4 n PRO 386 
4 n ALA 387 
4 n ARG 388 
#
_ma_data.content_type "model coordinates"
_ma_data.id           1
_ma_data.name         Model
#
_ma_model_list.data_id          1
_ma_model_list.model_group_id   1
_ma_model_list.model_group_name "AlphaFold-beta-20231127 (3.0.0 @ 2025-09-11 21:46:32)"
_ma_model_list.model_id         1
_ma_model_list.model_name       "Top ranked model"
_ma_model_list.model_type       "Ab initio model"
_ma_model_list.ordinal_id       1
#
loop_
_ma_protocol_step.method_type
_ma_protocol_step.ordinal_id
_ma_protocol_step.protocol_id
_ma_protocol_step.step_id
"coevolution MSA" 1 1 1 
"template search" 2 1 2 
modeling          3 1 3 
#
loop_
_ma_qa_metric.id
_ma_qa_metric.mode
_ma_qa_metric.name
_ma_qa_metric.software_group_id
_ma_qa_metric.type
1 global pLDDT 1 pLDDT 
2 local  pLDDT 1 pLDDT 
#
_ma_qa_metric_global.metric_id    1
_ma_qa_metric_global.metric_value 90.08
_ma_qa_metric_global.model_id     1
_ma_qa_metric_global.ordinal_id   1
#
_ma_software_group.group_id    1
_ma_software_group.ordinal_id  1
_ma_software_group.software_id 1
#
loop_
_ma_target_entity.data_id
_ma_target_entity.entity_id
_ma_target_entity.origin
1 1 . 
1 2 . 
1 3 . 
1 4 . 
1 5 . 
1 6 . 
#
loop_
_ma_target_entity_instance.asym_id
_ma_target_entity_instance.details
_ma_target_entity_instance.entity_id
A . 1 
B . 2 
C . 3 
D . 4 
E . 5 
F . 6 
#
loop_
_pdbx_data_usage.details
_pdbx_data_usage.id
_pdbx_data_usage.type
_pdbx_data_usage.url
;Non-commercial use only, by using this file you agree to the terms of use found
at https://github.com/google-deepmind/alphafold3/blob/main/OUTPUT_TERMS_OF_USE.md.
To request access to the AlphaFold 3 model parameters, follow the process set
out at https://github.com/google-deepmind/alphafold3. You may only use these if
received directly from Google. Use is subject to terms of use available at
https://github.com/google-deepmind/alphafold3/blob/main/WEIGHTS_TERMS_OF_USE.md.

;
1 license    https://github.com/google-deepmind/alphafold3/blob/main/OUTPUT_TERMS_OF_USE.md 
;AlphaFold 3 and its output are not intended for, have not been validated for,
and are not approved for clinical use. They are provided "as-is" without any
warranty of any kind, whether expressed or implied. No warranty is given that
use shall not infringe the rights of any third party.

;
2 disclaimer ?                                                                              
#
loop_
_pdbx_nonpoly_scheme.asym_id
_pdbx_nonpoly_scheme.auth_seq_num
_pdbx_nonpoly_scheme.entity_id
_pdbx_nonpoly_scheme.mon_id
_pdbx_nonpoly_scheme.pdb_ins_code
_pdbx_nonpoly_scheme.pdb_seq_num
_pdbx_nonpoly_scheme.pdb_strand_id
E 1 5 LIG_E . 1 E 
F 1 6 LIG_F . 1 F 
#
loop_
_pdbx_poly_seq_scheme.asym_id
_pdbx_poly_seq_scheme.auth_seq_num
_pdbx_poly_seq_scheme.entity_id
_pdbx_poly_seq_scheme.hetero
_pdbx_poly_seq_scheme.mon_id
_pdbx_poly_seq_scheme.pdb_ins_code
_pdbx_poly_seq_scheme.pdb_seq_num
_pdbx_poly_seq_scheme.pdb_strand_id
_pdbx_poly_seq_scheme.seq_id
A 1   1 n MET . 1   A 1   
A 2   1 n LEU . 2   A 2   
A 3   1 n VAL . 3   A 3   
A 4   1 n GLU . 4   A 4   
A 5   1 n GLN . 5   A 5   
A 6   1 n ALA . 6   A 6   
A 7   1 n MET . 7   A 7   
A 8   1 n LYS . 8   A 8   
A 9   1 n ALA . 9   A 9   
A 10  1 n PRO . 10  A 10  
A 11  1 n VAL . 11  A 11  
A 12  1 n ILE . 12  A 12  
A 13  1 n THR . 13  A 13  
A 14  1 n LEU . 14  A 14  
A 15  1 n ARG . 15  A 15  
A 16  1 n ALA . 16  A 16  
A 17  1 n THR . 17  A 17  
A 18  1 n ASN . 18  A 18  
A 19  1 n THR . 19  A 19  
A 20  1 n ILE . 20  A 20  
A 21  1 n ALA . 21  A 21  
A 22  1 n GLU . 22  A 22  
A 23  1 n ALA . 23  A 23  
A 24  1 n LEU . 24  A 24  
A 25  1 n GLN . 25  A 25  
A 26  1 n LEU . 26  A 26  
A 27  1 n LEU . 27  A 27  
A 28  1 n ARG . 28  A 28  
A 29  1 n HIS . 29  A 29  
A 30  1 n HIS . 30  A 30  
A 31  1 n ARG . 31  A 31  
A 32  1 n ILE . 32  A 32  
A 33  1 n ARG . 33  A 33  
A 34  1 n HIS . 34  A 34  
A 35  1 n LEU . 35  A 35  
A 36  1 n PRO . 36  A 36  
A 37  1 n VAL . 37  A 37  
A 38  1 n VAL . 38  A 38  
A 39  1 n ASP . 39  A 39  
A 40  1 n GLY . 40  A 40  
A 41  1 n GLU . 41  A 41  
A 42  1 n GLY . 42  A 42  
A 43  1 n ARG . 43  A 43  
A 44  1 n LEU . 44  A 44  
A 45  1 n LEU . 45  A 45  
A 46  1 n GLY . 46  A 46  
A 47  1 n LEU . 47  A 47  
A 48  1 n VAL . 48  A 48  
A 49  1 n THR . 49  A 49  
A 50  1 n SER . 50  A 50  
A 51  1 n GLN . 51  A 51  
A 52  1 n ASP . 52  A 52  
A 53  1 n LEU . 53  A 53  
A 54  1 n ARG . 54  A 54  
A 55  1 n ASP . 55  A 55  
A 56  1 n ALA . 56  A 56  
A 57  1 n SER . 57  A 57  
A 58  1 n PRO . 58  A 58  
A 59  1 n SER . 59  A 59  
A 60  1 n ILE . 60  A 60  
A 61  1 n PHE . 61  A 61  
A 62  1 n HIS . 62  A 62  
A 63  1 n LEU . 63  A 63  
A 64  1 n HIS . 64  A 64  
A 65  1 n GLU . 65  A 65  
A 66  1 n HIS . 66  A 66  
A 67  1 n LEU . 67  A 67  
A 68  1 n GLU . 68  A 68  
A 69  1 n ASP . 69  A 69  
A 70  1 n LEU . 70  A 70  
A 71  1 n GLN . 71  A 71  
A 72  1 n LYS . 72  A 72  
A 73  1 n PRO . 73  A 73  
A 74  1 n VAL . 74  A 74  
A 75  1 n SER . 75  A 75  
A 76  1 n THR . 76  A 76  
A 77  1 n ILE . 77  A 77  
A 78  1 n MET . 78  A 78  
A 79  1 n LYS . 79  A 79  
A 80  1 n THR . 80  A 80  
A 81  1 n ASP . 81  A 81  
A 82  1 n LEU . 82  A 82  
A 83  1 n ILE . 83  A 83  
A 84  1 n VAL . 84  A 84  
A 85  1 n GLY . 85  A 85  
A 86  1 n HIS . 86  A 86  
A 87  1 n PRO . 87  A 87  
A 88  1 n LEU . 88  A 88  
A 89  1 n ASP . 89  A 89  
A 90  1 n PHE . 90  A 90  
A 91  1 n VAL . 91  A 91  
A 92  1 n GLU . 92  A 92  
A 93  1 n GLU . 93  A 93  
A 94  1 n VAL . 94  A 94  
A 95  1 n ALA . 95  A 95  
A 96  1 n ALA . 96  A 96  
A 97  1 n LEU . 97  A 97  
A 98  1 n PHE . 98  A 98  
A 99  1 n TYR . 99  A 99  
A 100 1 n GLU . 100 A 100 
A 101 1 n HIS . 101 A 101 
A 102 1 n ARG . 102 A 102 
A 103 1 n ILE . 103 A 103 
A 104 1 n GLY . 104 A 104 
A 105 1 n CYS . 105 A 105 
A 106 1 n LEU . 106 A 106 
A 107 1 n PRO . 107 A 107 
A 108 1 n ILE . 108 A 108 
A 109 1 n VAL . 109 A 109 
A 110 1 n ASN . 110 A 110 
A 111 1 n HIS . 111 A 111 
A 112 1 n GLY . 112 A 112 
A 113 1 n LYS . 113 A 113 
A 114 1 n LEU . 114 A 114 
A 115 1 n VAL . 115 A 115 
A 116 1 n GLY . 116 A 116 
A 117 1 n ILE . 117 A 117 
A 118 1 n ILE . 118 A 118 
A 119 1 n THR . 119 A 119 
A 120 1 n GLN . 120 A 120 
A 121 1 n THR . 121 A 121 
A 122 1 n ASP . 122 A 122 
A 123 1 n LEU . 123 A 123 
A 124 1 n LEU . 124 A 124 
A 125 1 n ARG . 125 A 125 
A 126 1 n THR . 126 A 126 
A 127 1 n PHE . 127 A 127 
A 128 1 n ILE . 128 A 128 
A 129 1 n GLU . 129 A 129 
A 130 1 n LEU . 130 A 130 
A 131 1 n THR . 131 A 131 
A 132 1 n GLY . 132 A 132 
A 133 1 n VAL . 133 A 133 
A 134 1 n HIS . 134 A 134 
A 135 1 n GLN . 135 A 135 
A 136 1 n PRO . 136 A 136 
A 137 1 n GLY . 137 A 137 
A 138 1 n SER . 138 A 138 
A 139 1 n GLN . 139 A 139 
A 140 1 n ILE . 140 A 140 
A 141 1 n GLU . 141 A 141 
A 142 1 n ILE . 142 A 142 
A 143 1 n LYS . 143 A 143 
A 144 1 n VAL . 144 A 144 
A 145 1 n PRO . 145 A 145 
A 146 1 n ASN . 146 A 146 
A 147 1 n GLU . 147 A 147 
A 148 1 n ALA . 148 A 148 
A 149 1 n GLY . 149 A 149 
A 150 1 n MET . 150 A 150 
A 151 1 n LEU . 151 A 151 
A 152 1 n SER . 152 A 152 
A 153 1 n LYS . 153 A 153 
A 154 1 n ALA . 154 A 154 
A 155 1 n ALA . 155 A 155 
A 156 1 n ALA . 156 A 156 
A 157 1 n ILE . 157 A 157 
A 158 1 n ILE . 158 A 158 
A 159 1 n SER . 159 A 159 
A 160 1 n GLU . 160 A 160 
A 161 1 n ARG . 161 A 161 
A 162 1 n HIS . 162 A 162 
A 163 1 n VAL . 163 A 163 
A 164 1 n ASN . 164 A 164 
A 165 1 n ILE . 165 A 165 
A 166 1 n ALA . 166 A 166 
A 167 1 n SER . 167 A 167 
A 168 1 n VAL . 168 A 168 
A 169 1 n LEU . 169 A 169 
A 170 1 n VAL . 170 A 170 
A 171 1 n TYR . 171 A 171 
A 172 1 n PRO . 172 A 172 
A 173 1 n ALA . 173 A 173 
A 174 1 n PRO . 174 A 174 
A 175 1 n ASP . 175 A 175 
A 176 1 n PRO . 176 A 176 
A 177 1 n ASN . 177 A 177 
A 178 1 n GLU . 178 A 178 
A 179 1 n LYS . 179 A 179 
A 180 1 n ILE . 180 A 180 
A 181 1 n LEU . 181 A 181 
A 182 1 n VAL . 182 A 182 
A 183 1 n PHE . 183 A 183 
A 184 1 n ARG . 184 A 184 
A 185 1 n VAL . 185 A 185 
A 186 1 n GLN . 186 A 186 
A 187 1 n THR . 187 A 187 
A 188 1 n MET . 188 A 188 
A 189 1 n ASN . 189 A 189 
A 190 1 n PRO . 190 A 190 
A 191 1 n LEU . 191 A 191 
A 192 1 n PRO . 192 A 192 
A 193 1 n LEU . 193 A 193 
A 194 1 n ILE . 194 A 194 
A 195 1 n ARG . 195 A 195 
A 196 1 n ASP . 196 A 196 
A 197 1 n LEU . 197 A 197 
A 198 1 n GLN . 198 A 198 
A 199 1 n ASN . 199 A 199 
A 200 1 n ALA . 200 A 200 
A 201 1 n GLY . 201 A 201 
A 202 1 n TYR . 202 A 202 
A 203 1 n HIS . 203 A 203 
A 204 1 n VAL . 204 A 204 
A 205 1 n LEU . 205 A 205 
A 206 1 n TRP . 206 A 206 
A 207 1 n PRO . 207 A 207 
A 208 1 n ASN . 208 A 208 
A 209 1 n LEU . 209 A 209 
A 210 1 n PRO . 210 A 210 
A 211 1 n GLY . 211 A 211 
A 212 1 n VAL . 212 A 212 
A 213 1 n THR . 213 A 213 
A 214 1 n SER . 214 A 214 
B 1   2 n MET . 1   B 1   
B 2   2 n LEU . 2   B 2   
B 3   2 n VAL . 3   B 3   
B 4   2 n GLU . 4   B 4   
B 5   2 n GLN . 5   B 5   
B 6   2 n ALA . 6   B 6   
B 7   2 n MET . 7   B 7   
B 8   2 n LYS . 8   B 8   
B 9   2 n ALA . 9   B 9   
B 10  2 n PRO . 10  B 10  
B 11  2 n VAL . 11  B 11  
B 12  2 n ILE . 12  B 12  
B 13  2 n THR . 13  B 13  
B 14  2 n LEU . 14  B 14  
B 15  2 n ARG . 15  B 15  
B 16  2 n ALA . 16  B 16  
B 17  2 n THR . 17  B 17  
B 18  2 n ASN . 18  B 18  
B 19  2 n THR . 19  B 19  
B 20  2 n ILE . 20  B 20  
B 21  2 n ALA . 21  B 21  
B 22  2 n GLU . 22  B 22  
B 23  2 n ALA . 23  B 23  
B 24  2 n LEU . 24  B 24  
B 25  2 n GLN . 25  B 25  
B 26  2 n LEU . 26  B 26  
B 27  2 n LEU . 27  B 27  
B 28  2 n ARG . 28  B 28  
B 29  2 n HIS . 29  B 29  
B 30  2 n HIS . 30  B 30  
B 31  2 n ARG . 31  B 31  
B 32  2 n ILE . 32  B 32  
B 33  2 n ARG . 33  B 33  
B 34  2 n HIS . 34  B 34  
B 35  2 n LEU . 35  B 35  
B 36  2 n PRO . 36  B 36  
B 37  2 n VAL . 37  B 37  
B 38  2 n VAL . 38  B 38  
B 39  2 n ASP . 39  B 39  
B 40  2 n GLY . 40  B 40  
B 41  2 n GLU . 41  B 41  
B 42  2 n GLY . 42  B 42  
B 43  2 n ARG . 43  B 43  
B 44  2 n LEU . 44  B 44  
B 45  2 n LEU . 45  B 45  
B 46  2 n GLY . 46  B 46  
B 47  2 n LEU . 47  B 47  
B 48  2 n VAL . 48  B 48  
B 49  2 n THR . 49  B 49  
B 50  2 n SER . 50  B 50  
B 51  2 n GLN . 51  B 51  
B 52  2 n ASP . 52  B 52  
B 53  2 n LEU . 53  B 53  
B 54  2 n ARG . 54  B 54  
B 55  2 n ASP . 55  B 55  
B 56  2 n ALA . 56  B 56  
B 57  2 n SER . 57  B 57  
B 58  2 n PRO . 58  B 58  
B 59  2 n SER . 59  B 59  
B 60  2 n ILE . 60  B 60  
B 61  2 n PHE . 61  B 61  
B 62  2 n HIS . 62  B 62  
B 63  2 n LEU . 63  B 63  
B 64  2 n HIS . 64  B 64  
B 65  2 n GLU . 65  B 65  
B 66  2 n HIS . 66  B 66  
B 67  2 n LEU . 67  B 67  
B 68  2 n GLU . 68  B 68  
B 69  2 n ASP . 69  B 69  
B 70  2 n LEU . 70  B 70  
B 71  2 n GLN . 71  B 71  
B 72  2 n LYS . 72  B 72  
B 73  2 n PRO . 73  B 73  
B 74  2 n VAL . 74  B 74  
B 75  2 n SER . 75  B 75  
B 76  2 n THR . 76  B 76  
B 77  2 n ILE . 77  B 77  
B 78  2 n MET . 78  B 78  
B 79  2 n LYS . 79  B 79  
B 80  2 n THR . 80  B 80  
B 81  2 n ASP . 81  B 81  
B 82  2 n LEU . 82  B 82  
B 83  2 n ILE . 83  B 83  
B 84  2 n VAL . 84  B 84  
B 85  2 n GLY . 85  B 85  
B 86  2 n HIS . 86  B 86  
B 87  2 n PRO . 87  B 87  
B 88  2 n LEU . 88  B 88  
B 89  2 n ASP . 89  B 89  
B 90  2 n PHE . 90  B 90  
B 91  2 n VAL . 91  B 91  
B 92  2 n GLU . 92  B 92  
B 93  2 n GLU . 93  B 93  
B 94  2 n VAL . 94  B 94  
B 95  2 n ALA . 95  B 95  
B 96  2 n ALA . 96  B 96  
B 97  2 n LEU . 97  B 97  
B 98  2 n PHE . 98  B 98  
B 99  2 n TYR . 99  B 99  
B 100 2 n GLU . 100 B 100 
B 101 2 n HIS . 101 B 101 
B 102 2 n ARG . 102 B 102 
B 103 2 n ILE . 103 B 103 
B 104 2 n GLY . 104 B 104 
B 105 2 n CYS . 105 B 105 
B 106 2 n LEU . 106 B 106 
B 107 2 n PRO . 107 B 107 
B 108 2 n ILE . 108 B 108 
B 109 2 n VAL . 109 B 109 
B 110 2 n ASN . 110 B 110 
B 111 2 n HIS . 111 B 111 
B 112 2 n GLY . 112 B 112 
B 113 2 n LYS . 113 B 113 
B 114 2 n LEU . 114 B 114 
B 115 2 n VAL . 115 B 115 
B 116 2 n GLY . 116 B 116 
B 117 2 n ILE . 117 B 117 
B 118 2 n ILE . 118 B 118 
B 119 2 n THR . 119 B 119 
B 120 2 n GLN . 120 B 120 
B 121 2 n THR . 121 B 121 
B 122 2 n ASP . 122 B 122 
B 123 2 n LEU . 123 B 123 
B 124 2 n LEU . 124 B 124 
B 125 2 n ARG . 125 B 125 
B 126 2 n THR . 126 B 126 
B 127 2 n PHE . 127 B 127 
B 128 2 n ILE . 128 B 128 
B 129 2 n GLU . 129 B 129 
B 130 2 n LEU . 130 B 130 
B 131 2 n THR . 131 B 131 
B 132 2 n GLY . 132 B 132 
B 133 2 n VAL . 133 B 133 
B 134 2 n HIS . 134 B 134 
B 135 2 n GLN . 135 B 135 
B 136 2 n PRO . 136 B 136 
B 137 2 n GLY . 137 B 137 
B 138 2 n SER . 138 B 138 
B 139 2 n GLN . 139 B 139 
B 140 2 n ILE . 140 B 140 
B 141 2 n GLU . 141 B 141 
B 142 2 n ILE . 142 B 142 
B 143 2 n LYS . 143 B 143 
B 144 2 n VAL . 144 B 144 
B 145 2 n PRO . 145 B 145 
B 146 2 n ASN . 146 B 146 
B 147 2 n GLU . 147 B 147 
B 148 2 n ALA . 148 B 148 
B 149 2 n GLY . 149 B 149 
B 150 2 n MET . 150 B 150 
B 151 2 n LEU . 151 B 151 
B 152 2 n SER . 152 B 152 
B 153 2 n LYS . 153 B 153 
B 154 2 n ALA . 154 B 154 
B 155 2 n ALA . 155 B 155 
B 156 2 n ALA . 156 B 156 
B 157 2 n ILE . 157 B 157 
B 158 2 n ILE . 158 B 158 
B 159 2 n SER . 159 B 159 
B 160 2 n GLU . 160 B 160 
B 161 2 n ARG . 161 B 161 
B 162 2 n HIS . 162 B 162 
B 163 2 n VAL . 163 B 163 
B 164 2 n ASN . 164 B 164 
B 165 2 n ILE . 165 B 165 
B 166 2 n ALA . 166 B 166 
B 167 2 n SER . 167 B 167 
B 168 2 n VAL . 168 B 168 
B 169 2 n LEU . 169 B 169 
B 170 2 n VAL . 170 B 170 
B 171 2 n TYR . 171 B 171 
B 172 2 n PRO . 172 B 172 
B 173 2 n ALA . 173 B 173 
B 174 2 n PRO . 174 B 174 
B 175 2 n ASP . 175 B 175 
B 176 2 n PRO . 176 B 176 
B 177 2 n ASN . 177 B 177 
B 178 2 n GLU . 178 B 178 
B 179 2 n LYS . 179 B 179 
B 180 2 n ILE . 180 B 180 
B 181 2 n LEU . 181 B 181 
B 182 2 n VAL . 182 B 182 
B 183 2 n PHE . 183 B 183 
B 184 2 n ARG . 184 B 184 
B 185 2 n VAL . 185 B 185 
B 186 2 n GLN . 186 B 186 
B 187 2 n THR . 187 B 187 
B 188 2 n MET . 188 B 188 
B 189 2 n ASN . 189 B 189 
B 190 2 n PRO . 190 B 190 
B 191 2 n LEU . 191 B 191 
B 192 2 n PRO . 192 B 192 
B 193 2 n LEU . 193 B 193 
B 194 2 n ILE . 194 B 194 
B 195 2 n ARG . 195 B 195 
B 196 2 n ASP . 196 B 196 
B 197 2 n LEU . 197 B 197 
B 198 2 n GLN . 198 B 198 
B 199 2 n ASN . 199 B 199 
B 200 2 n ALA . 200 B 200 
B 201 2 n GLY . 201 B 201 
B 202 2 n TYR . 202 B 202 
B 203 2 n HIS . 203 B 203 
B 204 2 n VAL . 204 B 204 
B 205 2 n LEU . 205 B 205 
B 206 2 n TRP . 206 B 206 
B 207 2 n PRO . 207 B 207 
B 208 2 n ASN . 208 B 208 
B 209 2 n LEU . 209 B 209 
B 210 2 n PRO . 210 B 210 
B 211 2 n GLY . 211 B 211 
B 212 2 n VAL . 212 B 212 
B 213 2 n THR . 213 B 213 
B 214 2 n SER . 214 B 214 
C 1   3 n MET . 1   C 1   
C 2   3 n SER . 2   C 2   
C 3   3 n ARG . 3   C 3   
C 4   3 n ASN . 4   C 4   
C 5   3 n CYS . 5   C 5   
C 6   3 n ALA . 6   C 6   
C 7   3 n PHE . 7   C 7   
C 8   3 n VAL . 8   C 8   
C 9   3 n TYR . 9   C 9   
C 10  3 n SER . 10  C 10  
C 11  3 n GLU . 11  C 11  
C 12  3 n GLN . 12  C 12  
C 13  3 n PHE . 13  C 13  
C 14  3 n LEU . 14  C 14  
C 15  3 n GLN . 15  C 15  
C 16  3 n TYR . 16  C 16  
C 17  3 n LYS . 17  C 17  
C 18  3 n PHE . 18  C 18  
C 19  3 n HIS . 19  C 19  
C 20  3 n ASP . 20  C 20  
C 21  3 n ASP . 21  C 21  
C 22  3 n HIS . 22  C 22  
C 23  3 n PRO . 23  C 23  
C 24  3 n PHE . 24  C 24  
C 25  3 n ASN . 25  C 25  
C 26  3 n GLN . 26  C 26  
C 27  3 n LEU . 27  C 27  
C 28  3 n ARG . 28  C 28  
C 29  3 n VAL . 29  C 29  
C 30  3 n LYS . 30  C 30  
C 31  3 n MET . 31  C 31  
C 32  3 n THR . 32  C 32  
C 33  3 n TYR . 33  C 33  
C 34  3 n ASP . 34  C 34  
C 35  3 n LEU . 35  C 35  
C 36  3 n LEU . 36  C 36  
C 37  3 n CYS . 37  C 37  
C 38  3 n THR . 38  C 38  
C 39  3 n LEU . 39  C 39  
C 40  3 n GLY . 40  C 40  
C 41  3 n ALA . 41  C 41  
C 42  3 n LEU . 42  C 42  
C 43  3 n GLU . 43  C 43  
C 44  3 n ASP . 44  C 44  
C 45  3 n ARG . 45  C 45  
C 46  3 n GLN . 46  C 46  
C 47  3 n ILE . 47  C 47  
C 48  3 n VAL . 48  C 48  
C 49  3 n ALA . 49  C 49  
C 50  3 n PRO . 50  C 50  
C 51  3 n ARG . 51  C 51  
C 52  3 n MET . 52  C 52  
C 53  3 n ALA . 53  C 53  
C 54  3 n THR . 54  C 54  
C 55  3 n ASP . 55  C 55  
C 56  3 n ASP . 56  C 56  
C 57  3 n GLU . 57  C 57  
C 58  3 n LEU . 58  C 58  
C 59  3 n ALA . 59  C 59  
C 60  3 n LEU . 60  C 60  
C 61  3 n ILE . 61  C 61  
C 62  3 n HIS . 62  C 62  
C 63  3 n ASP . 63  C 63  
C 64  3 n ARG . 64  C 64  
C 65  3 n SER . 65  C 65  
C 66  3 n TYR . 66  C 66  
C 67  3 n ILE . 67  C 67  
C 68  3 n GLU . 68  C 68  
C 69  3 n ALA . 69  C 69  
C 70  3 n VAL . 70  C 70  
C 71  3 n LYS . 71  C 71  
C 72  3 n ALA . 72  C 72  
C 73  3 n ALA . 73  C 73  
C 74  3 n GLY . 74  C 74  
C 75  3 n ARG . 75  C 75  
C 76  3 n GLY . 76  C 76  
C 77  3 n GLU . 77  C 77  
C 78  3 n LEU . 78  C 78  
C 79  3 n SER . 79  C 79  
C 80  3 n GLU . 80  C 80  
C 81  3 n ALA . 81  C 81  
C 82  3 n ALA . 82  C 82  
C 83  3 n ALA . 83  C 83  
C 84  3 n GLN . 84  C 84  
C 85  3 n ASN . 85  C 85  
C 86  3 n TYR . 86  C 86  
C 87  3 n GLY . 87  C 87  
C 88  3 n LEU . 88  C 88  
C 89  3 n GLY . 89  C 89  
C 90  3 n THR . 90  C 90  
C 91  3 n GLU . 91  C 91  
C 92  3 n ASP . 92  C 92  
C 93  3 n THR . 93  C 93  
C 94  3 n PRO . 94  C 94  
C 95  3 n ILE . 95  C 95  
C 96  3 n PHE . 96  C 96  
C 97  3 n PRO . 97  C 97  
C 98  3 n ASN . 98  C 98  
C 99  3 n MET . 99  C 99  
C 100 3 n HIS . 100 C 100 
C 101 3 n GLU . 101 C 101 
C 102 3 n ALA . 102 C 102 
C 103 3 n SER . 103 C 103 
C 104 3 n ALA . 104 C 104 
C 105 3 n LEU . 105 C 105 
C 106 3 n LEU . 106 C 106 
C 107 3 n VAL . 107 C 107 
C 108 3 n GLY . 108 C 108 
C 109 3 n SER . 109 C 109 
C 110 3 n THR . 110 C 110 
C 111 3 n LEU . 111 C 111 
C 112 3 n THR . 112 C 112 
C 113 3 n ALA . 113 C 113 
C 114 3 n VAL . 114 C 114 
C 115 3 n ASP . 115 C 115 
C 116 3 n ALA . 116 C 116 
C 117 3 n VAL . 117 C 117 
C 118 3 n LEU . 118 C 118 
C 119 3 n SER . 119 C 119 
C 120 3 n GLY . 120 C 120 
C 121 3 n ALA . 121 C 121 
C 122 3 n ALA . 122 C 122 
C 123 3 n GLU . 123 C 123 
C 124 3 n HIS . 124 C 124 
C 125 3 n ALA . 125 C 125 
C 126 3 n LEU . 126 C 126 
C 127 3 n ASN . 127 C 127 
C 128 3 n LEU . 128 C 128 
C 129 3 n GLY . 129 C 129 
C 130 3 n GLY . 130 C 130 
C 131 3 n GLY . 131 C 131 
C 132 3 n LEU . 132 C 132 
C 133 3 n HIS . 133 C 133 
C 134 3 n HIS . 134 C 134 
C 135 3 n GLY . 135 C 135 
C 136 3 n PHE . 136 C 136 
C 137 3 n ARG . 137 C 137 
C 138 3 n GLY . 138 C 138 
C 139 3 n LYS . 139 C 139 
C 140 3 n ALA . 140 C 140 
C 141 3 n SER . 141 C 141 
C 142 3 n GLY . 142 C 142 
C 143 3 n PHE . 143 C 143 
C 144 3 n CYS . 144 C 144 
C 145 3 n VAL . 145 C 145 
C 146 3 n TYR . 146 C 146 
C 147 3 n ASN . 147 C 147 
C 148 3 n ASP . 148 C 148 
C 149 3 n SER . 149 C 149 
C 150 3 n ALA . 150 C 150 
C 151 3 n VAL . 151 C 151 
C 152 3 n ALA . 152 C 152 
C 153 3 n ILE . 153 C 153 
C 154 3 n GLN . 154 C 154 
C 155 3 n TYR . 155 C 155 
C 156 3 n ILE . 156 C 156 
C 157 3 n ARG . 157 C 157 
C 158 3 n GLU . 158 C 158 
C 159 3 n LYS . 159 C 159 
C 160 3 n TYR . 160 C 160 
C 161 3 n GLY . 161 C 161 
C 162 3 n LEU . 162 C 162 
C 163 3 n ARG . 163 C 163 
C 164 3 n VAL . 164 C 164 
C 165 3 n LEU . 165 C 165 
C 166 3 n TYR . 166 C 166 
C 167 3 n VAL . 167 C 167 
C 168 3 n ASP . 168 C 168 
C 169 3 n THR . 169 C 169 
C 170 3 n ASP . 170 C 170 
C 171 3 n ALA . 171 C 171 
C 172 3 n HIS . 172 C 172 
C 173 3 n HIS . 173 C 173 
C 174 3 n GLY . 174 C 174 
C 175 3 n ASP . 175 C 175 
C 176 3 n GLY . 176 C 176 
C 177 3 n VAL . 177 C 177 
C 178 3 n GLN . 178 C 178 
C 179 3 n TRP . 179 C 179 
C 180 3 n ALA . 180 C 180 
C 181 3 n PHE . 181 C 181 
C 182 3 n TYR . 182 C 182 
C 183 3 n ASP . 183 C 183 
C 184 3 n ASP . 184 C 184 
C 185 3 n PRO . 185 C 185 
C 186 3 n ASN . 186 C 186 
C 187 3 n VAL . 187 C 187 
C 188 3 n CYS . 188 C 188 
C 189 3 n THR . 189 C 189 
C 190 3 n PHE . 190 C 190 
C 191 3 n SER . 191 C 191 
C 192 3 n ILE . 192 C 192 
C 193 3 n HIS . 193 C 193 
C 194 3 n GLU . 194 C 194 
C 195 3 n THR . 195 C 195 
C 196 3 n GLY . 196 C 196 
C 197 3 n ARG . 197 C 197 
C 198 3 n TYR . 198 C 198 
C 199 3 n LEU . 199 C 199 
C 200 3 n PHE . 200 C 200 
C 201 3 n PRO . 201 C 201 
C 202 3 n GLY . 202 C 202 
C 203 3 n THR . 203 C 203 
C 204 3 n GLY . 204 C 204 
C 205 3 n ASN . 205 C 205 
C 206 3 n VAL . 206 C 206 
C 207 3 n ASN . 207 C 207 
C 208 3 n GLU . 208 C 208 
C 209 3 n ARG . 209 C 209 
C 210 3 n GLY . 210 C 210 
C 211 3 n LEU . 211 C 211 
C 212 3 n GLY . 212 C 212 
C 213 3 n ALA . 213 C 213 
C 214 3 n GLY . 214 C 214 
C 215 3 n TYR . 215 C 215 
C 216 3 n GLY . 216 C 216 
C 217 3 n TYR . 217 C 217 
C 218 3 n SER . 218 C 218 
C 219 3 n PHE . 219 C 219 
C 220 3 n ASN . 220 C 220 
C 221 3 n ILE . 221 C 221 
C 222 3 n PRO . 222 C 222 
C 223 3 n VAL . 223 C 223 
C 224 3 n ASP . 224 C 224 
C 225 3 n ALA . 225 C 225 
C 226 3 n PHE . 226 C 226 
C 227 3 n THR . 227 C 227 
C 228 3 n GLU . 228 C 228 
C 229 3 n ASP . 229 C 229 
C 230 3 n GLU . 230 C 230 
C 231 3 n SER . 231 C 231 
C 232 3 n TRP . 232 C 232 
C 233 3 n ILE . 233 C 233 
C 234 3 n ALA . 234 C 234 
C 235 3 n ALA . 235 C 235 
C 236 3 n TYR . 236 C 236 
C 237 3 n THR . 237 C 237 
C 238 3 n THR . 238 C 238 
C 239 3 n ALA . 239 C 239 
C 240 3 n LEU . 240 C 240 
C 241 3 n ARG . 241 C 241 
C 242 3 n GLU . 242 C 242 
C 243 3 n ILE . 243 C 243 
C 244 3 n ALA . 244 C 244 
C 245 3 n ASP . 245 C 245 
C 246 3 n PHE . 246 C 246 
C 247 3 n PHE . 247 C 247 
C 248 3 n ARG . 248 C 248 
C 249 3 n PRO . 249 C 249 
C 250 3 n ASP . 250 C 250 
C 251 3 n VAL . 251 C 251 
C 252 3 n ILE . 252 C 252 
C 253 3 n VAL . 253 C 253 
C 254 3 n THR . 254 C 254 
C 255 3 n GLN . 255 C 255 
C 256 3 n ASN . 256 C 256 
C 257 3 n GLY . 257 C 257 
C 258 3 n VAL . 258 C 258 
C 259 3 n ASP . 259 C 259 
C 260 3 n ALA . 260 C 260 
C 261 3 n HIS . 261 C 261 
C 262 3 n TYR . 262 C 262 
C 263 3 n TYR . 263 C 263 
C 264 3 n ASP . 264 C 264 
C 265 3 n PRO . 265 C 265 
C 266 3 n LEU . 266 C 266 
C 267 3 n THR . 267 C 267 
C 268 3 n HIS . 268 C 268 
C 269 3 n LEU . 269 C 269 
C 270 3 n SER . 270 C 270 
C 271 3 n VAL . 271 C 271 
C 272 3 n THR . 272 C 272 
C 273 3 n MET . 273 C 273 
C 274 3 n LYS . 274 C 274 
C 275 3 n THR . 275 C 275 
C 276 3 n TYR . 276 C 276 
C 277 3 n ARG . 277 C 277 
C 278 3 n ALA . 278 C 278 
C 279 3 n ILE . 279 C 279 
C 280 3 n PRO . 280 C 280 
C 281 3 n LYS . 281 C 281 
C 282 3 n LEU . 282 C 282 
C 283 3 n ALA . 283 C 283 
C 284 3 n HIS . 284 C 284 
C 285 3 n GLU . 285 C 285 
C 286 3 n ILE . 286 C 286 
C 287 3 n ALA . 287 C 287 
C 288 3 n HIS . 288 C 288 
C 289 3 n GLU . 289 C 289 
C 290 3 n TYR . 290 C 290 
C 291 3 n CYS . 291 C 291 
C 292 3 n ASP . 292 C 292 
C 293 3 n GLY . 293 C 293 
C 294 3 n ARG . 294 C 294 
C 295 3 n TRP . 295 C 295 
C 296 3 n ILE . 296 C 296 
C 297 3 n ALA . 297 C 297 
C 298 3 n VAL . 298 C 298 
C 299 3 n GLY . 299 C 299 
C 300 3 n GLY . 300 C 300 
C 301 3 n GLY . 301 C 301 
C 302 3 n GLY . 302 C 302 
C 303 3 n TYR . 303 C 303 
C 304 3 n ASP . 304 C 304 
C 305 3 n ILE . 305 C 305 
C 306 3 n TRP . 306 C 306 
C 307 3 n ARG . 307 C 307 
C 308 3 n VAL . 308 C 308 
C 309 3 n VAL . 309 C 309 
C 310 3 n PRO . 310 C 310 
C 311 3 n ARG . 311 C 311 
C 312 3 n ALA . 312 C 312 
C 313 3 n TRP . 313 C 313 
C 314 3 n ALA . 314 C 314 
C 315 3 n LEU . 315 C 315 
C 316 3 n LEU . 316 C 316 
C 317 3 n TRP . 317 C 317 
C 318 3 n LEU . 318 C 318 
C 319 3 n GLU . 319 C 319 
C 320 3 n MET . 320 C 320 
C 321 3 n THR . 321 C 321 
C 322 3 n GLY . 322 C 322 
C 323 3 n GLN . 323 C 323 
C 324 3 n ALA . 324 C 324 
C 325 3 n ASP . 325 C 325 
C 326 3 n VAL . 326 C 326 
C 327 3 n SER . 327 C 327 
C 328 3 n GLY . 328 C 328 
C 329 3 n PRO . 329 C 329 
C 330 3 n LEU . 330 C 330 
C 331 3 n PRO . 331 C 331 
C 332 3 n ASP . 332 C 332 
C 333 3 n GLU . 333 C 333 
C 334 3 n TRP . 334 C 334 
C 335 3 n ARG . 335 C 335 
C 336 3 n GLU . 336 C 336 
C 337 3 n ARG . 337 C 337 
C 338 3 n TRP . 338 C 338 
C 339 3 n GLN . 339 C 339 
C 340 3 n PRO . 340 C 340 
C 341 3 n LEU . 341 C 341 
C 342 3 n SER . 342 C 342 
C 343 3 n PRO . 343 C 343 
C 344 3 n VAL . 344 C 344 
C 345 3 n ALA . 345 C 345 
C 346 3 n LEU . 346 C 346 
C 347 3 n PRO . 347 C 347 
C 348 3 n LEU . 348 C 348 
C 349 3 n GLU . 349 C 349 
C 350 3 n TRP . 350 C 350 
C 351 3 n ASP . 351 C 351 
C 352 3 n ASP . 352 C 352 
C 353 3 n PRO . 353 C 353 
C 354 3 n ASP . 354 C 354 
C 355 3 n ASP . 355 C 355 
C 356 3 n LEU . 356 C 356 
C 357 3 n TYR . 357 C 357 
C 358 3 n PRO . 358 C 358 
C 359 3 n PRO . 359 C 359 
C 360 3 n ILE . 360 C 360 
C 361 3 n PRO . 361 C 361 
C 362 3 n ARG . 362 C 362 
C 363 3 n LYS . 363 C 363 
C 364 3 n ALA . 364 C 364 
C 365 3 n GLU . 365 C 365 
C 366 3 n ILE . 366 C 366 
C 367 3 n SER . 367 C 367 
C 368 3 n GLU . 368 C 368 
C 369 3 n LYS . 369 C 369 
C 370 3 n ASN . 370 C 370 
C 371 3 n ALA . 371 C 371 
C 372 3 n GLN . 372 C 372 
C 373 3 n THR . 373 C 373 
C 374 3 n VAL . 374 C 374 
C 375 3 n GLU . 375 C 375 
C 376 3 n LYS . 376 C 376 
C 377 3 n ALA . 377 C 377 
C 378 3 n LEU . 378 C 378 
C 379 3 n TYR . 379 C 379 
C 380 3 n PHE . 380 C 380 
C 381 3 n ILE . 381 C 381 
C 382 3 n ARG . 382 C 382 
C 383 3 n SER . 383 C 383 
C 384 3 n GLN . 384 C 384 
C 385 3 n ARG . 385 C 385 
C 386 3 n PRO . 386 C 386 
C 387 3 n ALA . 387 C 387 
C 388 3 n ARG . 388 C 388 
D 1   4 n MET . 1   D 1   
D 2   4 n SER . 2   D 2   
D 3   4 n ARG . 3   D 3   
D 4   4 n ASN . 4   D 4   
D 5   4 n CYS . 5   D 5   
D 6   4 n ALA . 6   D 6   
D 7   4 n PHE . 7   D 7   
D 8   4 n VAL . 8   D 8   
D 9   4 n TYR . 9   D 9   
D 10  4 n SER . 10  D 10  
D 11  4 n GLU . 11  D 11  
D 12  4 n GLN . 12  D 12  
D 13  4 n PHE . 13  D 13  
D 14  4 n LEU . 14  D 14  
D 15  4 n GLN . 15  D 15  
D 16  4 n TYR . 16  D 16  
D 17  4 n LYS . 17  D 17  
D 18  4 n PHE . 18  D 18  
D 19  4 n HIS . 19  D 19  
D 20  4 n ASP . 20  D 20  
D 21  4 n ASP . 21  D 21  
D 22  4 n HIS . 22  D 22  
D 23  4 n PRO . 23  D 23  
D 24  4 n PHE . 24  D 24  
D 25  4 n ASN . 25  D 25  
D 26  4 n GLN . 26  D 26  
D 27  4 n LEU . 27  D 27  
D 28  4 n ARG . 28  D 28  
D 29  4 n VAL . 29  D 29  
D 30  4 n LYS . 30  D 30  
D 31  4 n MET . 31  D 31  
D 32  4 n THR . 32  D 32  
D 33  4 n TYR . 33  D 33  
D 34  4 n ASP . 34  D 34  
D 35  4 n LEU . 35  D 35  
D 36  4 n LEU . 36  D 36  
D 37  4 n CYS . 37  D 37  
D 38  4 n THR . 38  D 38  
D 39  4 n LEU . 39  D 39  
D 40  4 n GLY . 40  D 40  
D 41  4 n ALA . 41  D 41  
D 42  4 n LEU . 42  D 42  
D 43  4 n GLU . 43  D 43  
D 44  4 n ASP . 44  D 44  
D 45  4 n ARG . 45  D 45  
D 46  4 n GLN . 46  D 46  
D 47  4 n ILE . 47  D 47  
D 48  4 n VAL . 48  D 48  
D 49  4 n ALA . 49  D 49  
D 50  4 n PRO . 50  D 50  
D 51  4 n ARG . 51  D 51  
D 52  4 n MET . 52  D 52  
D 53  4 n ALA . 53  D 53  
D 54  4 n THR . 54  D 54  
D 55  4 n ASP . 55  D 55  
D 56  4 n ASP . 56  D 56  
D 57  4 n GLU . 57  D 57  
D 58  4 n LEU . 58  D 58  
D 59  4 n ALA . 59  D 59  
D 60  4 n LEU . 60  D 60  
D 61  4 n ILE . 61  D 61  
D 62  4 n HIS . 62  D 62  
D 63  4 n ASP . 63  D 63  
D 64  4 n ARG . 64  D 64  
D 65  4 n SER . 65  D 65  
D 66  4 n TYR . 66  D 66  
D 67  4 n ILE . 67  D 67  
D 68  4 n GLU . 68  D 68  
D 69  4 n ALA . 69  D 69  
D 70  4 n VAL . 70  D 70  
D 71  4 n LYS . 71  D 71  
D 72  4 n ALA . 72  D 72  
D 73  4 n ALA . 73  D 73  
D 74  4 n GLY . 74  D 74  
D 75  4 n ARG . 75  D 75  
D 76  4 n GLY . 76  D 76  
D 77  4 n GLU . 77  D 77  
D 78  4 n LEU . 78  D 78  
D 79  4 n SER . 79  D 79  
D 80  4 n GLU . 80  D 80  
D 81  4 n ALA . 81  D 81  
D 82  4 n ALA . 82  D 82  
D 83  4 n ALA . 83  D 83  
D 84  4 n GLN . 84  D 84  
D 85  4 n ASN . 85  D 85  
D 86  4 n TYR . 86  D 86  
D 87  4 n GLY . 87  D 87  
D 88  4 n LEU . 88  D 88  
D 89  4 n GLY . 89  D 89  
D 90  4 n THR . 90  D 90  
D 91  4 n GLU . 91  D 91  
D 92  4 n ASP . 92  D 92  
D 93  4 n THR . 93  D 93  
D 94  4 n PRO . 94  D 94  
D 95  4 n ILE . 95  D 95  
D 96  4 n PHE . 96  D 96  
D 97  4 n PRO . 97  D 97  
D 98  4 n ASN . 98  D 98  
D 99  4 n MET . 99  D 99  
D 100 4 n HIS . 100 D 100 
D 101 4 n GLU . 101 D 101 
D 102 4 n ALA . 102 D 102 
D 103 4 n SER . 103 D 103 
D 104 4 n ALA . 104 D 104 
D 105 4 n LEU . 105 D 105 
D 106 4 n LEU . 106 D 106 
D 107 4 n VAL . 107 D 107 
D 108 4 n GLY . 108 D 108 
D 109 4 n SER . 109 D 109 
D 110 4 n THR . 110 D 110 
D 111 4 n LEU . 111 D 111 
D 112 4 n THR . 112 D 112 
D 113 4 n ALA . 113 D 113 
D 114 4 n VAL . 114 D 114 
D 115 4 n ASP . 115 D 115 
D 116 4 n ALA . 116 D 116 
D 117 4 n VAL . 117 D 117 
D 118 4 n LEU . 118 D 118 
D 119 4 n SER . 119 D 119 
D 120 4 n GLY . 120 D 120 
D 121 4 n ALA . 121 D 121 
D 122 4 n ALA . 122 D 122 
D 123 4 n GLU . 123 D 123 
D 124 4 n HIS . 124 D 124 
D 125 4 n ALA . 125 D 125 
D 126 4 n LEU . 126 D 126 
D 127 4 n ASN . 127 D 127 
D 128 4 n LEU . 128 D 128 
D 129 4 n GLY . 129 D 129 
D 130 4 n GLY . 130 D 130 
D 131 4 n GLY . 131 D 131 
D 132 4 n LEU . 132 D 132 
D 133 4 n HIS . 133 D 133 
D 134 4 n HIS . 134 D 134 
D 135 4 n GLY . 135 D 135 
D 136 4 n PHE . 136 D 136 
D 137 4 n ARG . 137 D 137 
D 138 4 n GLY . 138 D 138 
D 139 4 n LYS . 139 D 139 
D 140 4 n ALA . 140 D 140 
D 141 4 n SER . 141 D 141 
D 142 4 n GLY . 142 D 142 
D 143 4 n PHE . 143 D 143 
D 144 4 n CYS . 144 D 144 
D 145 4 n VAL . 145 D 145 
D 146 4 n TYR . 146 D 146 
D 147 4 n ASN . 147 D 147 
D 148 4 n ASP . 148 D 148 
D 149 4 n SER . 149 D 149 
D 150 4 n ALA . 150 D 150 
D 151 4 n VAL . 151 D 151 
D 152 4 n ALA . 152 D 152 
D 153 4 n ILE . 153 D 153 
D 154 4 n GLN . 154 D 154 
D 155 4 n TYR . 155 D 155 
D 156 4 n ILE . 156 D 156 
D 157 4 n ARG . 157 D 157 
D 158 4 n GLU . 158 D 158 
D 159 4 n LYS . 159 D 159 
D 160 4 n TYR . 160 D 160 
D 161 4 n GLY . 161 D 161 
D 162 4 n LEU . 162 D 162 
D 163 4 n ARG . 163 D 163 
D 164 4 n VAL . 164 D 164 
D 165 4 n LEU . 165 D 165 
D 166 4 n TYR . 166 D 166 
D 167 4 n VAL . 167 D 167 
D 168 4 n ASP . 168 D 168 
D 169 4 n THR . 169 D 169 
D 170 4 n ASP . 170 D 170 
D 171 4 n ALA . 171 D 171 
D 172 4 n HIS . 172 D 172 
D 173 4 n HIS . 173 D 173 
D 174 4 n GLY . 174 D 174 
D 175 4 n ASP . 175 D 175 
D 176 4 n GLY . 176 D 176 
D 177 4 n VAL . 177 D 177 
D 178 4 n GLN . 178 D 178 
D 179 4 n TRP . 179 D 179 
D 180 4 n ALA . 180 D 180 
D 181 4 n PHE . 181 D 181 
D 182 4 n TYR . 182 D 182 
D 183 4 n ASP . 183 D 183 
D 184 4 n ASP . 184 D 184 
D 185 4 n PRO . 185 D 185 
D 186 4 n ASN . 186 D 186 
D 187 4 n VAL . 187 D 187 
D 188 4 n CYS . 188 D 188 
D 189 4 n THR . 189 D 189 
D 190 4 n PHE . 190 D 190 
D 191 4 n SER . 191 D 191 
D 192 4 n ILE . 192 D 192 
D 193 4 n HIS . 193 D 193 
D 194 4 n GLU . 194 D 194 
D 195 4 n THR . 195 D 195 
D 196 4 n GLY . 196 D 196 
D 197 4 n ARG . 197 D 197 
D 198 4 n TYR . 198 D 198 
D 199 4 n LEU . 199 D 199 
D 200 4 n PHE . 200 D 200 
D 201 4 n PRO . 201 D 201 
D 202 4 n GLY . 202 D 202 
D 203 4 n THR . 203 D 203 
D 204 4 n GLY . 204 D 204 
D 205 4 n ASN . 205 D 205 
D 206 4 n VAL . 206 D 206 
D 207 4 n ASN . 207 D 207 
D 208 4 n GLU . 208 D 208 
D 209 4 n ARG . 209 D 209 
D 210 4 n GLY . 210 D 210 
D 211 4 n LEU . 211 D 211 
D 212 4 n GLY . 212 D 212 
D 213 4 n ALA . 213 D 213 
D 214 4 n GLY . 214 D 214 
D 215 4 n TYR . 215 D 215 
D 216 4 n GLY . 216 D 216 
D 217 4 n TYR . 217 D 217 
D 218 4 n SER . 218 D 218 
D 219 4 n PHE . 219 D 219 
D 220 4 n ASN . 220 D 220 
D 221 4 n ILE . 221 D 221 
D 222 4 n PRO . 222 D 222 
D 223 4 n VAL . 223 D 223 
D 224 4 n ASP . 224 D 224 
D 225 4 n ALA . 225 D 225 
D 226 4 n PHE . 226 D 226 
D 227 4 n THR . 227 D 227 
D 228 4 n GLU . 228 D 228 
D 229 4 n ASP . 229 D 229 
D 230 4 n GLU . 230 D 230 
D 231 4 n SER . 231 D 231 
D 232 4 n TRP . 232 D 232 
D 233 4 n ILE . 233 D 233 
D 234 4 n ALA . 234 D 234 
D 235 4 n ALA . 235 D 235 
D 236 4 n TYR . 236 D 236 
D 237 4 n THR . 237 D 237 
D 238 4 n THR . 238 D 238 
D 239 4 n ALA . 239 D 239 
D 240 4 n LEU . 240 D 240 
D 241 4 n ARG . 241 D 241 
D 242 4 n GLU . 242 D 242 
D 243 4 n ILE . 243 D 243 
D 244 4 n ALA . 244 D 244 
D 245 4 n ASP . 245 D 245 
D 246 4 n PHE . 246 D 246 
D 247 4 n PHE . 247 D 247 
D 248 4 n ARG . 248 D 248 
D 249 4 n PRO . 249 D 249 
D 250 4 n ASP . 250 D 250 
D 251 4 n VAL . 251 D 251 
D 252 4 n ILE . 252 D 252 
D 253 4 n VAL . 253 D 253 
D 254 4 n THR . 254 D 254 
D 255 4 n GLN . 255 D 255 
D 256 4 n ASN . 256 D 256 
D 257 4 n GLY . 257 D 257 
D 258 4 n VAL . 258 D 258 
D 259 4 n ASP . 259 D 259 
D 260 4 n ALA . 260 D 260 
D 261 4 n HIS . 261 D 261 
D 262 4 n TYR . 262 D 262 
D 263 4 n TYR . 263 D 263 
D 264 4 n ASP . 264 D 264 
D 265 4 n PRO . 265 D 265 
D 266 4 n LEU . 266 D 266 
D 267 4 n THR . 267 D 267 
D 268 4 n HIS . 268 D 268 
D 269 4 n LEU . 269 D 269 
D 270 4 n SER . 270 D 270 
D 271 4 n VAL . 271 D 271 
D 272 4 n THR . 272 D 272 
D 273 4 n MET . 273 D 273 
D 274 4 n LYS . 274 D 274 
D 275 4 n THR . 275 D 275 
D 276 4 n TYR . 276 D 276 
D 277 4 n ARG . 277 D 277 
D 278 4 n ALA . 278 D 278 
D 279 4 n ILE . 279 D 279 
D 280 4 n PRO . 280 D 280 
D 281 4 n LYS . 281 D 281 
D 282 4 n LEU . 282 D 282 
D 283 4 n ALA . 283 D 283 
D 284 4 n HIS . 284 D 284 
D 285 4 n GLU . 285 D 285 
D 286 4 n ILE . 286 D 286 
D 287 4 n ALA . 287 D 287 
D 288 4 n HIS . 288 D 288 
D 289 4 n GLU . 289 D 289 
D 290 4 n TYR . 290 D 290 
D 291 4 n CYS . 291 D 291 
D 292 4 n ASP . 292 D 292 
D 293 4 n GLY . 293 D 293 
D 294 4 n ARG . 294 D 294 
D 295 4 n TRP . 295 D 295 
D 296 4 n ILE . 296 D 296 
D 297 4 n ALA . 297 D 297 
D 298 4 n VAL . 298 D 298 
D 299 4 n GLY . 299 D 299 
D 300 4 n GLY . 300 D 300 
D 301 4 n GLY . 301 D 301 
D 302 4 n GLY . 302 D 302 
D 303 4 n TYR . 303 D 303 
D 304 4 n ASP . 304 D 304 
D 305 4 n ILE . 305 D 305 
D 306 4 n TRP . 306 D 306 
D 307 4 n ARG . 307 D 307 
D 308 4 n VAL . 308 D 308 
D 309 4 n VAL . 309 D 309 
D 310 4 n PRO . 310 D 310 
D 311 4 n ARG . 311 D 311 
D 312 4 n ALA . 312 D 312 
D 313 4 n TRP . 313 D 313 
D 314 4 n ALA . 314 D 314 
D 315 4 n LEU . 315 D 315 
D 316 4 n LEU . 316 D 316 
D 317 4 n TRP . 317 D 317 
D 318 4 n LEU . 318 D 318 
D 319 4 n GLU . 319 D 319 
D 320 4 n MET . 320 D 320 
D 321 4 n THR . 321 D 321 
D 322 4 n GLY . 322 D 322 
D 323 4 n GLN . 323 D 323 
D 324 4 n ALA . 324 D 324 
D 325 4 n ASP . 325 D 325 
D 326 4 n VAL . 326 D 326 
D 327 4 n SER . 327 D 327 
D 328 4 n GLY . 328 D 328 
D 329 4 n PRO . 329 D 329 
D 330 4 n LEU . 330 D 330 
D 331 4 n PRO . 331 D 331 
D 332 4 n ASP . 332 D 332 
D 333 4 n GLU . 333 D 333 
D 334 4 n TRP . 334 D 334 
D 335 4 n ARG . 335 D 335 
D 336 4 n GLU . 336 D 336 
D 337 4 n ARG . 337 D 337 
D 338 4 n TRP . 338 D 338 
D 339 4 n GLN . 339 D 339 
D 340 4 n PRO . 340 D 340 
D 341 4 n LEU . 341 D 341 
D 342 4 n SER . 342 D 342 
D 343 4 n PRO . 343 D 343 
D 344 4 n VAL . 344 D 344 
D 345 4 n ALA . 345 D 345 
D 346 4 n LEU . 346 D 346 
D 347 4 n PRO . 347 D 347 
D 348 4 n LEU . 348 D 348 
D 349 4 n GLU . 349 D 349 
D 350 4 n TRP . 350 D 350 
D 351 4 n ASP . 351 D 351 
D 352 4 n ASP . 352 D 352 
D 353 4 n PRO . 353 D 353 
D 354 4 n ASP . 354 D 354 
D 355 4 n ASP . 355 D 355 
D 356 4 n LEU . 356 D 356 
D 357 4 n TYR . 357 D 357 
D 358 4 n PRO . 358 D 358 
D 359 4 n PRO . 359 D 359 
D 360 4 n ILE . 360 D 360 
D 361 4 n PRO . 361 D 361 
D 362 4 n ARG . 362 D 362 
D 363 4 n LYS . 363 D 363 
D 364 4 n ALA . 364 D 364 
D 365 4 n GLU . 365 D 365 
D 366 4 n ILE . 366 D 366 
D 367 4 n SER . 367 D 367 
D 368 4 n GLU . 368 D 368 
D 369 4 n LYS . 369 D 369 
D 370 4 n ASN . 370 D 370 
D 371 4 n ALA . 371 D 371 
D 372 4 n GLN . 372 D 372 
D 373 4 n THR . 373 D 373 
D 374 4 n VAL . 374 D 374 
D 375 4 n GLU . 375 D 375 
D 376 4 n LYS . 376 D 376 
D 377 4 n ALA . 377 D 377 
D 378 4 n LEU . 378 D 378 
D 379 4 n TYR . 379 D 379 
D 380 4 n PHE . 380 D 380 
D 381 4 n ILE . 381 D 381 
D 382 4 n ARG . 382 D 382 
D 383 4 n SER . 383 D 383 
D 384 4 n GLN . 384 D 384 
D 385 4 n ARG . 385 D 385 
D 386 4 n PRO . 386 D 386 
D 387 4 n ALA . 387 D 387 
D 388 4 n ARG . 388 D 388 
#
_software.classification other
_software.date           ?
_software.description    "Structure prediction"
_software.name           AlphaFold
_software.pdbx_ordinal   1
_software.type           package
_software.version        "AlphaFold-beta-20231127 (7d9495ae8dbd318b858637eeca6259fdd17ec68e37ad6f1462fd62aafc972dcf)"
#
loop_
_struct_asym.entity_id
_struct_asym.id
1 A 
2 B 
3 C 
4 D 
5 E 
6 F 
#
loop_
_atom_site.group_PDB
_atom_site.id
_atom_site.type_symbol
_atom_site.label_atom_id
_atom_site.label_alt_id
_atom_site.label_comp_id
_atom_site.label_asym_id
_atom_site.label_entity_id
_atom_site.label_seq_id
_atom_site.pdbx_PDB_ins_code
_atom_site.Cartn_x
_atom_site.Cartn_y
_atom_site.Cartn_z
_atom_site.occupancy
_atom_site.B_iso_or_equiv
_atom_site.auth_seq_id
_atom_site.auth_asym_id
_atom_site.pdbx_PDB_model_num
ATOM   1    N N   . MET   A 1 1   ? -3.580  -6.563  8.996   1.00 73.47 1   A 1 
ATOM   2    C CA  . MET   A 1 1   ? -2.529  -6.913  9.982   1.00 79.74 1   A 1 
ATOM   3    C C   . MET   A 1 1   ? -3.030  -6.546  11.373  1.00 82.89 1   A 1 
ATOM   4    O O   . MET   A 1 1   ? -3.649  -5.498  11.517  1.00 81.65 1   A 1 
ATOM   5    C CB  . MET   A 1 1   ? -1.219  -6.188  9.633   1.00 75.24 1   A 1 
ATOM   6    C CG  . MET   A 1 1   ? -0.069  -6.523  10.594  1.00 70.51 1   A 1 
ATOM   7    S SD  . MET   A 1 1   ? 1.458   -5.593  10.251  1.00 66.05 1   A 1 
ATOM   8    C CE  . MET   A 1 1   ? 2.105   -6.474  8.817   1.00 60.01 1   A 1 
ATOM   9    N N   . LEU   A 1 2   ? -2.763  -7.384  12.382  1.00 86.38 2   A 1 
ATOM   10   C CA  . LEU   A 1 2   ? -3.147  -7.112  13.767  1.00 87.60 2   A 1 
ATOM   11   C C   . LEU   A 1 2   ? -2.118  -6.208  14.459  1.00 89.10 2   A 1 
ATOM   12   O O   . LEU   A 1 2   ? -0.921  -6.258  14.168  1.00 88.59 2   A 1 
ATOM   13   C CB  . LEU   A 1 2   ? -3.327  -8.428  14.537  1.00 86.06 2   A 1 
ATOM   14   C CG  . LEU   A 1 2   ? -4.463  -9.338  14.029  1.00 83.69 2   A 1 
ATOM   15   C CD1 . LEU   A 1 2   ? -4.460  -10.640 14.820  1.00 78.99 2   A 1 
ATOM   16   C CD2 . LEU   A 1 2   ? -5.836  -8.681  14.178  1.00 78.67 2   A 1 
ATOM   17   N N   . VAL   A 1 3   ? -2.585  -5.415  15.423  1.00 91.82 3   A 1 
ATOM   18   C CA  . VAL   A 1 3   ? -1.727  -4.544  16.239  1.00 93.31 3   A 1 
ATOM   19   C C   . VAL   A 1 3   ? -0.623  -5.330  16.949  1.00 93.12 3   A 1 
ATOM   20   O O   . VAL   A 1 3   ? 0.513   -4.867  16.983  1.00 92.31 3   A 1 
ATOM   21   C CB  . VAL   A 1 3   ? -2.581  -3.757  17.243  1.00 93.66 3   A 1 
ATOM   22   C CG1 . VAL   A 1 3   ? -1.764  -3.132  18.376  1.00 89.75 3   A 1 
ATOM   23   C CG2 . VAL   A 1 3   ? -3.296  -2.618  16.516  1.00 89.14 3   A 1 
ATOM   24   N N   . GLU   A 1 4   ? -0.910  -6.526  17.451  1.00 93.54 4   A 1 
ATOM   25   C CA  . GLU   A 1 4   ? 0.082   -7.364  18.142  1.00 92.34 4   A 1 
ATOM   26   C C   . GLU   A 1 4   ? 1.291   -7.748  17.271  1.00 92.09 4   A 1 
ATOM   27   O O   . GLU   A 1 4   ? 2.376   -7.983  17.793  1.00 90.83 4   A 1 
ATOM   28   C CB  . GLU   A 1 4   ? -0.592  -8.608  18.742  1.00 90.66 4   A 1 
ATOM   29   C CG  . GLU   A 1 4   ? -1.147  -9.607  17.713  1.00 86.21 4   A 1 
ATOM   30   C CD  . GLU   A 1 4   ? -1.914  -10.773 18.371  1.00 86.83 4   A 1 
ATOM   31   O OE1 . GLU   A 1 4   ? -2.399  -11.671 17.651  1.00 79.57 4   A 1 
ATOM   32   O OE2 . GLU   A 1 4   ? -2.064  -10.799 19.618  1.00 82.42 4   A 1 
ATOM   33   N N   . GLN   A 1 5   ? 1.130   -7.737  15.944  1.00 90.46 5   A 1 
ATOM   34   C CA  . GLN   A 1 5   ? 2.199   -8.018  14.983  1.00 88.13 5   A 1 
ATOM   35   C C   . GLN   A 1 5   ? 3.054   -6.778  14.670  1.00 88.50 5   A 1 
ATOM   36   O O   . GLN   A 1 5   ? 4.200   -6.911  14.245  1.00 87.33 5   A 1 
ATOM   37   C CB  . GLN   A 1 5   ? 1.575   -8.566  13.688  1.00 86.00 5   A 1 
ATOM   38   C CG  . GLN   A 1 5   ? 0.821   -9.891  13.883  1.00 81.56 5   A 1 
ATOM   39   C CD  . GLN   A 1 5   ? 0.060   -10.324 12.626  1.00 77.34 5   A 1 
ATOM   40   O OE1 . GLN   A 1 5   ? -0.453  -9.524  11.865  1.00 69.81 5   A 1 
ATOM   41   N NE2 . GLN   A 1 5   ? -0.050  -11.607 12.377  1.00 67.47 5   A 1 
ATOM   42   N N   . ALA   A 1 6   ? 2.512   -5.579  14.863  1.00 90.31 6   A 1 
ATOM   43   C CA  . ALA   A 1 6   ? 3.163   -4.312  14.523  1.00 90.62 6   A 1 
ATOM   44   C C   . ALA   A 1 6   ? 3.625   -3.497  15.745  1.00 91.99 6   A 1 
ATOM   45   O O   . ALA   A 1 6   ? 4.492   -2.624  15.621  1.00 91.22 6   A 1 
ATOM   46   C CB  . ALA   A 1 6   ? 2.189   -3.510  13.650  1.00 89.06 6   A 1 
ATOM   47   N N   . MET   A 1 7   ? 3.059   -3.763  16.922  1.00 94.47 7   A 1 
ATOM   48   C CA  . MET   A 1 7   ? 3.331   -3.026  18.151  1.00 95.07 7   A 1 
ATOM   49   C C   . MET   A 1 7   ? 4.760   -3.232  18.659  1.00 94.88 7   A 1 
ATOM   50   O O   . MET   A 1 7   ? 5.428   -4.233  18.394  1.00 93.73 7   A 1 
ATOM   51   C CB  . MET   A 1 7   ? 2.281   -3.353  19.229  1.00 94.44 7   A 1 
ATOM   52   C CG  . MET   A 1 7   ? 2.445   -4.743  19.858  1.00 93.66 7   A 1 
ATOM   53   S SD  . MET   A 1 7   ? 1.210   -5.090  21.147  1.00 93.39 7   A 1 
ATOM   54   C CE  . MET   A 1 7   ? 1.725   -6.740  21.644  1.00 87.74 7   A 1 
ATOM   55   N N   . LYS   A 1 8   ? 5.229   -2.278  19.460  1.00 95.24 8   A 1 
ATOM   56   C CA  . LYS   A 1 8   ? 6.523   -2.364  20.132  1.00 95.32 8   A 1 
ATOM   57   C C   . LYS   A 1 8   ? 6.352   -2.955  21.529  1.00 96.05 8   A 1 
ATOM   58   O O   . LYS   A 1 8   ? 5.637   -2.403  22.359  1.00 95.31 8   A 1 
ATOM   59   C CB  . LYS   A 1 8   ? 7.172   -0.974  20.152  1.00 93.76 8   A 1 
ATOM   60   C CG  . LYS   A 1 8   ? 8.702   -1.017  20.289  1.00 83.72 8   A 1 
ATOM   61   C CD  . LYS   A 1 8   ? 9.369   -1.366  18.961  1.00 78.68 8   A 1 
ATOM   62   C CE  . LYS   A 1 8   ? 10.892  -1.268  19.060  1.00 70.78 8   A 1 
ATOM   63   N NZ  . LYS   A 1 8   ? 11.523  -1.479  17.732  1.00 62.00 8   A 1 
ATOM   64   N N   . ALA   A 1 9   ? 7.069   -4.034  21.795  1.00 94.57 9   A 1 
ATOM   65   C CA  . ALA   A 1 9   ? 7.199   -4.635  23.117  1.00 94.28 9   A 1 
ATOM   66   C C   . ALA   A 1 9   ? 8.652   -5.095  23.336  1.00 93.73 9   A 1 
ATOM   67   O O   . ALA   A 1 9   ? 9.304   -5.518  22.384  1.00 88.27 9   A 1 
ATOM   68   C CB  . ALA   A 1 9   ? 6.202   -5.793  23.242  1.00 92.43 9   A 1 
ATOM   69   N N   . PRO   A 1 10  ? 9.212   -5.003  24.565  1.00 94.29 10  A 1 
ATOM   70   C CA  . PRO   A 1 10  ? 8.622   -4.406  25.761  1.00 94.26 10  A 1 
ATOM   71   C C   . PRO   A 1 10  ? 8.506   -2.879  25.662  1.00 95.48 10  A 1 
ATOM   72   O O   . PRO   A 1 10  ? 9.255   -2.229  24.929  1.00 93.85 10  A 1 
ATOM   73   C CB  . PRO   A 1 10  ? 9.546   -4.828  26.906  1.00 91.95 10  A 1 
ATOM   74   C CG  . PRO   A 1 10  ? 10.911  -4.914  26.223  1.00 88.50 10  A 1 
ATOM   75   C CD  . PRO   A 1 10  ? 10.569  -5.443  24.835  1.00 91.25 10  A 1 
ATOM   76   N N   . VAL   A 1 11  ? 7.578   -2.313  26.434  1.00 96.17 11  A 1 
ATOM   77   C CA  . VAL   A 1 11  ? 7.337   -0.865  26.493  1.00 96.90 11  A 1 
ATOM   78   C C   . VAL   A 1 11  ? 8.268   -0.220  27.513  1.00 96.99 11  A 1 
ATOM   79   O O   . VAL   A 1 11  ? 8.433   -0.716  28.622  1.00 96.09 11  A 1 
ATOM   80   C CB  . VAL   A 1 11  ? 5.865   -0.549  26.817  1.00 96.54 11  A 1 
ATOM   81   C CG1 . VAL   A 1 11  ? 5.570   0.939   26.630  1.00 93.27 11  A 1 
ATOM   82   C CG2 . VAL   A 1 11  ? 4.897   -1.321  25.909  1.00 93.50 11  A 1 
ATOM   83   N N   . ILE   A 1 12  ? 8.863   0.916   27.155  1.00 96.99 12  A 1 
ATOM   84   C CA  . ILE   A 1 12  ? 9.606   1.761   28.093  1.00 96.98 12  A 1 
ATOM   85   C C   . ILE   A 1 12  ? 8.582   2.579   28.874  1.00 97.21 12  A 1 
ATOM   86   O O   . ILE   A 1 12  ? 7.812   3.335   28.283  1.00 96.56 12  A 1 
ATOM   87   C CB  . ILE   A 1 12  ? 10.634  2.643   27.359  1.00 96.62 12  A 1 
ATOM   88   C CG1 . ILE   A 1 12  ? 11.654  1.763   26.594  1.00 94.29 12  A 1 
ATOM   89   C CG2 . ILE   A 1 12  ? 11.362  3.562   28.356  1.00 94.40 12  A 1 
ATOM   90   C CD1 . ILE   A 1 12  ? 12.377  2.521   25.489  1.00 84.35 12  A 1 
ATOM   91   N N   . THR   A 1 13  ? 8.564   2.425   30.197  1.00 96.80 13  A 1 
ATOM   92   C CA  . THR   A 1 13  ? 7.542   2.994   31.080  1.00 96.86 13  A 1 
ATOM   93   C C   . THR   A 1 13  ? 8.146   3.794   32.229  1.00 96.81 13  A 1 
ATOM   94   O O   . THR   A 1 13  ? 9.331   3.674   32.547  1.00 95.71 13  A 1 
ATOM   95   C CB  . THR   A 1 13  ? 6.618   1.901   31.641  1.00 96.03 13  A 1 
ATOM   96   O OG1 . THR   A 1 13  ? 7.343   0.953   32.386  1.00 91.00 13  A 1 
ATOM   97   C CG2 . THR   A 1 13  ? 5.856   1.151   30.553  1.00 91.08 13  A 1 
ATOM   98   N N   . LEU   A 1 14  ? 7.303   4.598   32.864  1.00 96.52 14  A 1 
ATOM   99   C CA  . LEU   A 1 14  ? 7.586   5.312   34.103  1.00 96.32 14  A 1 
ATOM   100  C C   . LEU   A 1 14  ? 6.690   4.800   35.230  1.00 96.84 14  A 1 
ATOM   101  O O   . LEU   A 1 14  ? 5.607   4.259   35.005  1.00 95.64 14  A 1 
ATOM   102  C CB  . LEU   A 1 14  ? 7.356   6.814   33.890  1.00 94.66 14  A 1 
ATOM   103  C CG  . LEU   A 1 14  ? 8.393   7.499   32.986  1.00 92.80 14  A 1 
ATOM   104  C CD1 . LEU   A 1 14  ? 7.896   8.895   32.639  1.00 88.32 14  A 1 
ATOM   105  C CD2 . LEU   A 1 14  ? 9.748   7.622   33.674  1.00 88.41 14  A 1 
ATOM   106  N N   . ARG   A 1 15  ? 7.128   5.052   36.470  1.00 96.53 15  A 1 
ATOM   107  C CA  . ARG   A 1 15  ? 6.264   5.022   37.655  1.00 96.68 15  A 1 
ATOM   108  C C   . ARG   A 1 15  ? 5.686   6.419   37.890  1.00 96.89 15  A 1 
ATOM   109  O O   . ARG   A 1 15  ? 6.325   7.409   37.555  1.00 95.20 15  A 1 
ATOM   110  C CB  . ARG   A 1 15  ? 7.056   4.551   38.881  1.00 95.69 15  A 1 
ATOM   111  C CG  . ARG   A 1 15  ? 7.617   3.125   38.744  1.00 91.45 15  A 1 
ATOM   112  C CD  . ARG   A 1 15  ? 6.477   2.123   38.628  1.00 86.85 15  A 1 
ATOM   113  N NE  . ARG   A 1 15  ? 6.981   0.737   38.678  1.00 80.72 15  A 1 
ATOM   114  C CZ  . ARG   A 1 15  ? 6.260   -0.292  39.058  1.00 75.34 15  A 1 
ATOM   115  N NH1 . ARG   A 1 15  ? 5.023   -0.139  39.430  1.00 66.40 15  A 1 
ATOM   116  N NH2 . ARG   A 1 15  ? 6.752   -1.498  39.066  1.00 68.34 15  A 1 
ATOM   117  N N   . ALA   A 1 16  ? 4.527   6.497   38.545  1.00 95.45 16  A 1 
ATOM   118  C CA  . ALA   A 1 16  ? 3.913   7.782   38.901  1.00 95.11 16  A 1 
ATOM   119  C C   . ALA   A 1 16  ? 4.804   8.663   39.800  1.00 95.32 16  A 1 
ATOM   120  O O   . ALA   A 1 16  ? 4.654   9.883   39.822  1.00 93.04 16  A 1 
ATOM   121  C CB  . ALA   A 1 16  ? 2.570   7.486   39.577  1.00 93.86 16  A 1 
ATOM   122  N N   . THR   A 1 17  ? 5.746   8.041   40.512  1.00 95.57 17  A 1 
ATOM   123  C CA  . THR   A 1 17  ? 6.713   8.698   41.404  1.00 95.19 17  A 1 
ATOM   124  C C   . THR   A 1 17  ? 8.003   9.144   40.714  1.00 95.50 17  A 1 
ATOM   125  O O   . THR   A 1 17  ? 8.787   9.848   41.347  1.00 93.57 17  A 1 
ATOM   126  C CB  . THR   A 1 17  ? 7.085   7.761   42.561  1.00 94.21 17  A 1 
ATOM   127  O OG1 . THR   A 1 17  ? 7.549   6.527   42.050  1.00 88.01 17  A 1 
ATOM   128  C CG2 . THR   A 1 17  ? 5.885   7.464   43.461  1.00 85.63 17  A 1 
ATOM   129  N N   . ASN   A 1 18  ? 8.268   8.719   39.463  1.00 95.55 18  A 1 
ATOM   130  C CA  . ASN   A 1 18  ? 9.439   9.207   38.734  1.00 95.49 18  A 1 
ATOM   131  C C   . ASN   A 1 18  ? 9.333   10.717  38.517  1.00 95.80 18  A 1 
ATOM   132  O O   . ASN   A 1 18  ? 8.231   11.259  38.416  1.00 94.74 18  A 1 
ATOM   133  C CB  . ASN   A 1 18  ? 9.606   8.469   37.400  1.00 95.13 18  A 1 
ATOM   134  C CG  . ASN   A 1 18  ? 10.152  7.063   37.566  1.00 94.36 18  A 1 
ATOM   135  O OD1 . ASN   A 1 18  ? 9.487   6.088   37.296  1.00 83.04 18  A 1 
ATOM   136  N ND2 . ASN   A 1 18  ? 11.387  6.926   37.999  1.00 82.62 18  A 1 
ATOM   137  N N   . THR   A 1 19  ? 10.470  11.383  38.436  1.00 95.46 19  A 1 
ATOM   138  C CA  . THR   A 1 19  ? 10.523  12.838  38.268  1.00 95.54 19  A 1 
ATOM   139  C C   . THR   A 1 19  ? 10.427  13.247  36.798  1.00 95.84 19  A 1 
ATOM   140  O O   . THR   A 1 19  ? 10.704  12.470  35.884  1.00 94.94 19  A 1 
ATOM   141  C CB  . THR   A 1 19  ? 11.788  13.425  38.911  1.00 94.70 19  A 1 
ATOM   142  O OG1 . THR   A 1 19  ? 12.938  12.939  38.266  1.00 89.24 19  A 1 
ATOM   143  C CG2 . THR   A 1 19  ? 11.898  13.096  40.399  1.00 88.11 19  A 1 
ATOM   144  N N   . ILE   A 1 20  ? 10.090  14.509  36.559  1.00 94.82 20  A 1 
ATOM   145  C CA  . ILE   A 1 20  ? 10.140  15.118  35.221  1.00 94.80 20  A 1 
ATOM   146  C C   . ILE   A 1 20  ? 11.561  15.021  34.634  1.00 94.90 20  A 1 
ATOM   147  O O   . ILE   A 1 20  ? 11.719  14.721  33.451  1.00 94.26 20  A 1 
ATOM   148  C CB  . ILE   A 1 20  ? 9.637   16.581  35.300  1.00 94.38 20  A 1 
ATOM   149  C CG1 . ILE   A 1 20  ? 8.131   16.593  35.648  1.00 92.70 20  A 1 
ATOM   150  C CG2 . ILE   A 1 20  ? 9.897   17.344  33.988  1.00 92.37 20  A 1 
ATOM   151  C CD1 . ILE   A 1 20  ? 7.567   17.977  35.993  1.00 88.88 20  A 1 
ATOM   152  N N   . ALA   A 1 21  ? 12.598  15.198  35.454  1.00 94.95 21  A 1 
ATOM   153  C CA  . ALA   A 1 21  ? 13.993  15.058  35.032  1.00 94.62 21  A 1 
ATOM   154  C C   . ALA   A 1 21  ? 14.314  13.638  34.538  1.00 94.94 21  A 1 
ATOM   155  O O   . ALA   A 1 21  ? 14.908  13.475  33.471  1.00 94.49 21  A 1 
ATOM   156  C CB  . ALA   A 1 21  ? 14.907  15.462  36.195  1.00 93.84 21  A 1 
ATOM   157  N N   . GLU   A 1 22  ? 13.876  12.605  35.263  1.00 95.69 22  A 1 
ATOM   158  C CA  . GLU   A 1 22  ? 14.044  11.202  34.861  1.00 95.70 22  A 1 
ATOM   159  C C   . GLU   A 1 22  ? 13.302  10.898  33.549  1.00 96.02 22  A 1 
ATOM   160  O O   . GLU   A 1 22  ? 13.854  10.248  32.661  1.00 95.29 22  A 1 
ATOM   161  C CB  . GLU   A 1 22  ? 13.532  10.273  35.970  1.00 95.59 22  A 1 
ATOM   162  C CG  . GLU   A 1 22  ? 14.456  10.232  37.204  1.00 92.53 22  A 1 
ATOM   163  C CD  . GLU   A 1 22  ? 13.820  9.485   38.388  1.00 92.88 22  A 1 
ATOM   164  O OE1 . GLU   A 1 22  ? 14.578  8.925   39.213  1.00 83.62 22  A 1 
ATOM   165  O OE2 . GLU   A 1 22  ? 12.570  9.479   38.483  1.00 86.28 22  A 1 
ATOM   166  N N   . ALA   A 1 23  ? 12.089  11.428  33.387  1.00 96.38 23  A 1 
ATOM   167  C CA  . ALA   A 1 23  ? 11.316  11.274  32.158  1.00 96.50 23  A 1 
ATOM   168  C C   . ALA   A 1 23  ? 12.022  11.908  30.947  1.00 96.43 23  A 1 
ATOM   169  O O   . ALA   A 1 23  ? 12.168  11.266  29.907  1.00 95.78 23  A 1 
ATOM   170  C CB  . ALA   A 1 23  ? 9.926   11.874  32.381  1.00 96.34 23  A 1 
ATOM   171  N N   . LEU   A 1 24  ? 12.531  13.130  31.089  1.00 95.82 24  A 1 
ATOM   172  C CA  . LEU   A 1 24  ? 13.308  13.816  30.047  1.00 94.92 24  A 1 
ATOM   173  C C   . LEU   A 1 24  ? 14.564  13.028  29.654  1.00 94.89 24  A 1 
ATOM   174  O O   . LEU   A 1 24  ? 14.915  12.953  28.473  1.00 94.09 24  A 1 
ATOM   175  C CB  . LEU   A 1 24  ? 13.707  15.213  30.551  1.00 94.15 24  A 1 
ATOM   176  C CG  . LEU   A 1 24  ? 12.571  16.253  30.508  1.00 92.10 24  A 1 
ATOM   177  C CD1 . LEU   A 1 24  ? 12.974  17.486  31.311  1.00 88.36 24  A 1 
ATOM   178  C CD2 . LEU   A 1 24  ? 12.277  16.695  29.075  1.00 88.61 24  A 1 
ATOM   179  N N   . GLN   A 1 25  ? 15.235  12.424  30.635  1.00 96.08 25  A 1 
ATOM   180  C CA  . GLN   A 1 25  ? 16.437  11.629  30.410  1.00 95.68 25  A 1 
ATOM   181  C C   . GLN   A 1 25  ? 16.119  10.342  29.635  1.00 95.83 25  A 1 
ATOM   182  O O   . GLN   A 1 25  ? 16.807  10.029  28.662  1.00 95.05 25  A 1 
ATOM   183  C CB  . GLN   A 1 25  ? 17.108  11.366  31.762  1.00 95.02 25  A 1 
ATOM   184  C CG  . GLN   A 1 25  ? 18.604  11.042  31.601  1.00 83.56 25  A 1 
ATOM   185  C CD  . GLN   A 1 25  ? 19.316  10.864  32.949  1.00 75.72 25  A 1 
ATOM   186  O OE1 . GLN   A 1 25  ? 18.716  10.743  33.997  1.00 66.84 25  A 1 
ATOM   187  N NE2 . GLN   A 1 25  ? 20.625  10.833  32.971  1.00 62.74 25  A 1 
ATOM   188  N N   . LEU   A 1 26  ? 15.036  9.647   29.998  1.00 96.27 26  A 1 
ATOM   189  C CA  . LEU   A 1 26  ? 14.540  8.464   29.282  1.00 96.16 26  A 1 
ATOM   190  C C   . LEU   A 1 26  ? 14.175  8.775   27.828  1.00 96.15 26  A 1 
ATOM   191  O O   . LEU   A 1 26  ? 14.581  8.043   26.928  1.00 94.86 26  A 1 
ATOM   192  C CB  . LEU   A 1 26  ? 13.331  7.884   30.040  1.00 95.57 26  A 1 
ATOM   193  C CG  . LEU   A 1 26  ? 13.729  6.805   31.063  1.00 92.24 26  A 1 
ATOM   194  C CD1 . LEU   A 1 26  ? 12.621  6.612   32.084  1.00 86.58 26  A 1 
ATOM   195  C CD2 . LEU   A 1 26  ? 13.961  5.461   30.369  1.00 85.99 26  A 1 
ATOM   196  N N   . LEU   A 1 27  ? 13.470  9.884   27.575  1.00 96.25 27  A 1 
ATOM   197  C CA  . LEU   A 1 27  ? 13.139  10.307  26.207  1.00 95.60 27  A 1 
ATOM   198  C C   . LEU   A 1 27  ? 14.392  10.525  25.351  1.00 95.15 27  A 1 
ATOM   199  O O   . LEU   A 1 27  ? 14.445  10.064  24.213  1.00 93.79 27  A 1 
ATOM   200  C CB  . LEU   A 1 27  ? 12.308  11.598  26.223  1.00 95.01 27  A 1 
ATOM   201  C CG  . LEU   A 1 27  ? 10.849  11.486  26.695  1.00 92.86 27  A 1 
ATOM   202  C CD1 . LEU   A 1 27  ? 10.156  12.805  26.357  1.00 86.76 27  A 1 
ATOM   203  C CD2 . LEU   A 1 27  ? 10.069  10.375  26.003  1.00 86.08 27  A 1 
ATOM   204  N N   . ARG   A 1 28  ? 15.410  11.201  25.885  1.00 94.96 28  A 1 
ATOM   205  C CA  . ARG   A 1 28  ? 16.678  11.435  25.176  1.00 94.38 28  A 1 
ATOM   206  C C   . ARG   A 1 28  ? 17.447  10.143  24.939  1.00 94.79 28  A 1 
ATOM   207  O O   . ARG   A 1 28  ? 17.924  9.926   23.832  1.00 93.64 28  A 1 
ATOM   208  C CB  . ARG   A 1 28  ? 17.560  12.432  25.946  1.00 93.05 28  A 1 
ATOM   209  C CG  . ARG   A 1 28  ? 17.146  13.887  25.691  1.00 80.31 28  A 1 
ATOM   210  C CD  . ARG   A 1 28  ? 18.114  14.824  26.411  1.00 78.49 28  A 1 
ATOM   211  N NE  . ARG   A 1 28  ? 17.811  16.243  26.141  1.00 68.25 28  A 1 
ATOM   212  C CZ  . ARG   A 1 28  ? 18.396  17.292  26.699  1.00 60.62 28  A 1 
ATOM   213  N NH1 . ARG   A 1 28  ? 19.364  17.155  27.566  1.00 54.71 28  A 1 
ATOM   214  N NH2 . ARG   A 1 28  ? 18.018  18.495  26.394  1.00 52.29 28  A 1 
ATOM   215  N N   . HIS   A 1 29  ? 17.559  9.301   25.962  1.00 95.33 29  A 1 
ATOM   216  C CA  . HIS   A 1 29  ? 18.340  8.070   25.889  1.00 95.41 29  A 1 
ATOM   217  C C   . HIS   A 1 29  ? 17.765  7.086   24.870  1.00 95.14 29  A 1 
ATOM   218  O O   . HIS   A 1 29  ? 18.492  6.577   24.018  1.00 93.69 29  A 1 
ATOM   219  C CB  . HIS   A 1 29  ? 18.426  7.446   27.287  1.00 95.25 29  A 1 
ATOM   220  C CG  . HIS   A 1 29  ? 19.328  6.240   27.323  1.00 90.96 29  A 1 
ATOM   221  N ND1 . HIS   A 1 29  ? 20.700  6.253   27.189  1.00 77.71 29  A 1 
ATOM   222  C CD2 . HIS   A 1 29  ? 18.952  4.923   27.446  1.00 78.35 29  A 1 
ATOM   223  C CE1 . HIS   A 1 29  ? 21.137  4.980   27.235  1.00 78.48 29  A 1 
ATOM   224  N NE2 . HIS   A 1 29  ? 20.104  4.147   27.392  1.00 80.13 29  A 1 
ATOM   225  N N   . HIS   A 1 30  ? 16.457  6.867   24.907  1.00 95.42 30  A 1 
ATOM   226  C CA  . HIS   A 1 30  ? 15.783  5.929   24.006  1.00 94.54 30  A 1 
ATOM   227  C C   . HIS   A 1 30  ? 15.310  6.557   22.691  1.00 94.09 30  A 1 
ATOM   228  O O   . HIS   A 1 30  ? 14.834  5.838   21.815  1.00 92.39 30  A 1 
ATOM   229  C CB  . HIS   A 1 30  ? 14.643  5.253   24.763  1.00 94.49 30  A 1 
ATOM   230  C CG  . HIS   A 1 30  ? 15.142  4.361   25.866  1.00 94.87 30  A 1 
ATOM   231  N ND1 . HIS   A 1 30  ? 15.720  3.118   25.696  1.00 82.21 30  A 1 
ATOM   232  C CD2 . HIS   A 1 30  ? 15.126  4.617   27.212  1.00 82.57 30  A 1 
ATOM   233  C CE1 . HIS   A 1 30  ? 16.026  2.634   26.907  1.00 85.66 30  A 1 
ATOM   234  N NE2 . HIS   A 1 30  ? 15.685  3.515   27.855  1.00 87.56 30  A 1 
ATOM   235  N N   . ARG   A 1 31  ? 15.450  7.872   22.524  1.00 93.19 31  A 1 
ATOM   236  C CA  . ARG   A 1 31  ? 14.977  8.620   21.347  1.00 92.41 31  A 1 
ATOM   237  C C   . ARG   A 1 31  ? 13.496  8.333   21.030  1.00 92.85 31  A 1 
ATOM   238  O O   . ARG   A 1 31  ? 13.145  8.051   19.891  1.00 90.83 31  A 1 
ATOM   239  C CB  . ARG   A 1 31  ? 15.895  8.375   20.141  1.00 90.81 31  A 1 
ATOM   240  C CG  . ARG   A 1 31  ? 17.339  8.854   20.318  1.00 82.63 31  A 1 
ATOM   241  C CD  . ARG   A 1 31  ? 18.137  8.513   19.051  1.00 76.48 31  A 1 
ATOM   242  N NE  . ARG   A 1 31  ? 19.175  9.508   18.751  1.00 67.17 31  A 1 
ATOM   243  C CZ  . ARG   A 1 31  ? 19.906  9.559   17.646  1.00 58.22 31  A 1 
ATOM   244  N NH1 . ARG   A 1 31  ? 19.838  8.639   16.719  1.00 52.25 31  A 1 
ATOM   245  N NH2 . ARG   A 1 31  ? 20.727  10.551  17.447  1.00 50.02 31  A 1 
ATOM   246  N N   . ILE   A 1 32  ? 12.655  8.402   22.056  1.00 94.42 32  A 1 
ATOM   247  C CA  . ILE   A 1 32  ? 11.195  8.225   21.993  1.00 94.74 32  A 1 
ATOM   248  C C   . ILE   A 1 32  ? 10.488  9.521   22.410  1.00 95.00 32  A 1 
ATOM   249  O O   . ILE   A 1 32  ? 11.130  10.441  22.918  1.00 94.08 32  A 1 
ATOM   250  C CB  . ILE   A 1 32  ? 10.750  7.015   22.845  1.00 94.50 32  A 1 
ATOM   251  C CG1 . ILE   A 1 32  ? 11.138  7.182   24.333  1.00 92.30 32  A 1 
ATOM   252  C CG2 . ILE   A 1 32  ? 11.311  5.719   22.236  1.00 89.80 32  A 1 
ATOM   253  C CD1 . ILE   A 1 32  ? 10.648  6.055   25.249  1.00 90.00 32  A 1 
ATOM   254  N N   . ARG   A 1 33  ? 9.174   9.607   22.189  1.00 94.90 33  A 1 
ATOM   255  C CA  . ARG   A 1 33  ? 8.359   10.802  22.508  1.00 94.85 33  A 1 
ATOM   256  C C   . ARG   A 1 33  ? 7.162   10.528  23.420  1.00 95.72 33  A 1 
ATOM   257  O O   . ARG   A 1 33  ? 6.456   11.469  23.774  1.00 94.36 33  A 1 
ATOM   258  C CB  . ARG   A 1 33  ? 7.903   11.482  21.217  1.00 92.72 33  A 1 
ATOM   259  C CG  . ARG   A 1 33  ? 9.079   12.006  20.376  1.00 89.06 33  A 1 
ATOM   260  C CD  . ARG   A 1 33  ? 8.544   12.752  19.171  1.00 84.06 33  A 1 
ATOM   261  N NE  . ARG   A 1 33  ? 9.615   13.235  18.287  1.00 76.07 33  A 1 
ATOM   262  C CZ  . ARG   A 1 33  ? 9.538   13.346  16.972  1.00 70.30 33  A 1 
ATOM   263  N NH1 . ARG   A 1 33  ? 8.465   13.023  16.306  1.00 62.76 33  A 1 
ATOM   264  N NH2 . ARG   A 1 33  ? 10.541  13.799  16.290  1.00 62.71 33  A 1 
ATOM   265  N N   . HIS   A 1 34  ? 6.950   9.276   23.796  1.00 96.71 34  A 1 
ATOM   266  C CA  . HIS   A 1 34  ? 5.820   8.856   24.617  1.00 96.97 34  A 1 
ATOM   267  C C   . HIS   A 1 34  ? 6.294   7.899   25.710  1.00 97.42 34  A 1 
ATOM   268  O O   . HIS   A 1 34  ? 7.043   6.967   25.427  1.00 96.57 34  A 1 
ATOM   269  C CB  . HIS   A 1 34  ? 4.753   8.201   23.729  1.00 96.08 34  A 1 
ATOM   270  C CG  . HIS   A 1 34  ? 4.259   9.087   22.613  1.00 95.13 34  A 1 
ATOM   271  N ND1 . HIS   A 1 34  ? 3.254   10.028  22.701  1.00 84.69 34  A 1 
ATOM   272  C CD2 . HIS   A 1 34  ? 4.749   9.143   21.330  1.00 85.08 34  A 1 
ATOM   273  C CE1 . HIS   A 1 34  ? 3.137   10.626  21.504  1.00 86.10 34  A 1 
ATOM   274  N NE2 . HIS   A 1 34  ? 4.030   10.120  20.647  1.00 88.63 34  A 1 
ATOM   275  N N   . LEU   A 1 35  ? 5.855   8.131   26.949  1.00 97.34 35  A 1 
ATOM   276  C CA  . LEU   A 1 35  ? 6.153   7.293   28.107  1.00 97.55 35  A 1 
ATOM   277  C C   . LEU   A 1 35  ? 4.857   6.967   28.853  1.00 97.71 35  A 1 
ATOM   278  O O   . LEU   A 1 35  ? 4.348   7.819   29.590  1.00 96.98 35  A 1 
ATOM   279  C CB  . LEU   A 1 35  ? 7.163   7.990   29.031  1.00 97.16 35  A 1 
ATOM   280  C CG  . LEU   A 1 35  ? 8.599   8.043   28.488  1.00 96.27 35  A 1 
ATOM   281  C CD1 . LEU   A 1 35  ? 9.435   8.978   29.354  1.00 93.67 35  A 1 
ATOM   282  C CD2 . LEU   A 1 35  ? 9.263   6.666   28.500  1.00 93.35 35  A 1 
ATOM   283  N N   . PRO   A 1 36  ? 4.315   5.756   28.697  1.00 97.85 36  A 1 
ATOM   284  C CA  . PRO   A 1 36  ? 3.235   5.290   29.559  1.00 97.89 36  A 1 
ATOM   285  C C   . PRO   A 1 36  ? 3.685   5.236   31.022  1.00 97.95 36  A 1 
ATOM   286  O O   . PRO   A 1 36  ? 4.805   4.817   31.326  1.00 97.43 36  A 1 
ATOM   287  C CB  . PRO   A 1 36  ? 2.841   3.909   29.028  1.00 97.47 36  A 1 
ATOM   288  C CG  . PRO   A 1 36  ? 3.327   3.924   27.582  1.00 96.22 36  A 1 
ATOM   289  C CD  . PRO   A 1 36  ? 4.588   4.781   27.665  1.00 97.54 36  A 1 
ATOM   290  N N   . VAL   A 1 37  ? 2.793   5.643   31.922  1.00 97.43 37  A 1 
ATOM   291  C CA  . VAL   A 1 37  ? 2.979   5.545   33.373  1.00 97.51 37  A 1 
ATOM   292  C C   . VAL   A 1 37  ? 2.204   4.333   33.865  1.00 97.49 37  A 1 
ATOM   293  O O   . VAL   A 1 37  ? 1.006   4.223   33.619  1.00 96.61 37  A 1 
ATOM   294  C CB  . VAL   A 1 37  ? 2.537   6.828   34.095  1.00 97.07 37  A 1 
ATOM   295  C CG1 . VAL   A 1 37  ? 2.863   6.748   35.587  1.00 94.57 37  A 1 
ATOM   296  C CG2 . VAL   A 1 37  ? 3.240   8.070   33.528  1.00 94.01 37  A 1 
ATOM   297  N N   . VAL   A 1 38  ? 2.888   3.429   34.553  1.00 97.31 38  A 1 
ATOM   298  C CA  . VAL   A 1 38  ? 2.312   2.172   35.048  1.00 97.43 38  A 1 
ATOM   299  C C   . VAL   A 1 38  ? 2.524   1.997   36.548  1.00 97.36 38  A 1 
ATOM   300  O O   . VAL   A 1 38  ? 3.447   2.562   37.146  1.00 96.15 38  A 1 
ATOM   301  C CB  . VAL   A 1 38  ? 2.835   0.938   34.278  1.00 96.54 38  A 1 
ATOM   302  C CG1 . VAL   A 1 38  ? 2.468   1.000   32.795  1.00 91.41 38  A 1 
ATOM   303  C CG2 . VAL   A 1 38  ? 4.350   0.751   34.408  1.00 90.47 38  A 1 
ATOM   304  N N   . ASP   A 1 39  ? 1.666   1.174   37.162  1.00 96.44 39  A 1 
ATOM   305  C CA  . ASP   A 1 39  ? 1.796   0.778   38.563  1.00 95.92 39  A 1 
ATOM   306  C C   . ASP   A 1 39  ? 2.716   -0.447  38.770  1.00 95.77 39  A 1 
ATOM   307  O O   . ASP   A 1 39  ? 3.469   -0.868  37.876  1.00 92.79 39  A 1 
ATOM   308  C CB  . ASP   A 1 39  ? 0.393   0.607   39.175  1.00 93.96 39  A 1 
ATOM   309  C CG  . ASP   A 1 39  ? -0.345  -0.678  38.796  1.00 92.91 39  A 1 
ATOM   310  O OD1 . ASP   A 1 39  ? 0.223   -1.537  38.089  1.00 86.24 39  A 1 
ATOM   311  O OD2 . ASP   A 1 39  ? -1.475  -0.835  39.297  1.00 86.79 39  A 1 
ATOM   312  N N   . GLY   A 1 40  ? 2.683   -1.022  39.995  1.00 94.69 40  A 1 
ATOM   313  C CA  . GLY   A 1 40  ? 3.458   -2.211  40.370  1.00 94.09 40  A 1 
ATOM   314  C C   . GLY   A 1 40  ? 3.155   -3.452  39.546  1.00 94.34 40  A 1 
ATOM   315  O O   . GLY   A 1 40  ? 4.044   -4.286  39.332  1.00 90.26 40  A 1 
ATOM   316  N N   . GLU   A 1 41  ? 1.922   -3.558  39.065  1.00 94.52 41  A 1 
ATOM   317  C CA  . GLU   A 1 41  ? 1.400   -4.734  38.367  1.00 94.11 41  A 1 
ATOM   318  C C   . GLU   A 1 41  ? 1.442   -4.588  36.838  1.00 94.44 41  A 1 
ATOM   319  O O   . GLU   A 1 41  ? 1.166   -5.548  36.122  1.00 90.74 41  A 1 
ATOM   320  C CB  . GLU   A 1 41  ? -0.017  -5.018  38.863  1.00 92.35 41  A 1 
ATOM   321  C CG  . GLU   A 1 41  ? -0.043  -5.359  40.365  1.00 86.08 41  A 1 
ATOM   322  C CD  . GLU   A 1 41  ? -1.447  -5.707  40.881  1.00 77.66 41  A 1 
ATOM   323  O OE1 . GLU   A 1 41  ? -1.527  -6.128  42.061  1.00 68.09 41  A 1 
ATOM   324  O OE2 . GLU   A 1 41  ? -2.430  -5.522  40.127  1.00 69.84 41  A 1 
ATOM   325  N N   . GLY   A 1 42  ? 1.827   -3.410  36.342  1.00 95.09 42  A 1 
ATOM   326  C CA  . GLY   A 1 42  ? 1.844   -3.081  34.919  1.00 95.25 42  A 1 
ATOM   327  C C   . GLY   A 1 42  ? 0.535   -2.489  34.396  1.00 96.13 42  A 1 
ATOM   328  O O   . GLY   A 1 42  ? 0.372   -2.390  33.180  1.00 94.39 42  A 1 
ATOM   329  N N   . ARG   A 1 43  ? -0.395  -2.086  35.279  1.00 95.92 43  A 1 
ATOM   330  C CA  . ARG   A 1 43  ? -1.614  -1.376  34.870  1.00 95.81 43  A 1 
ATOM   331  C C   . ARG   A 1 43  ? -1.275  0.033   34.411  1.00 96.06 43  A 1 
ATOM   332  O O   . ARG   A 1 43  ? -0.473  0.722   35.040  1.00 94.65 43  A 1 
ATOM   333  C CB  . ARG   A 1 43  ? -2.642  -1.345  36.002  1.00 94.97 43  A 1 
ATOM   334  C CG  . ARG   A 1 43  ? -3.157  -2.755  36.348  1.00 88.84 43  A 1 
ATOM   335  C CD  . ARG   A 1 43  ? -4.189  -2.719  37.477  1.00 84.63 43  A 1 
ATOM   336  N NE  . ARG   A 1 43  ? -3.550  -2.422  38.766  1.00 74.17 43  A 1 
ATOM   337  C CZ  . ARG   A 1 43  ? -4.126  -2.393  39.956  1.00 66.19 43  A 1 
ATOM   338  N NH1 . ARG   A 1 43  ? -5.402  -2.603  40.118  1.00 58.94 43  A 1 
ATOM   339  N NH2 . ARG   A 1 43  ? -3.400  -2.162  41.003  1.00 57.33 43  A 1 
ATOM   340  N N   . LEU   A 1 44  ? -1.901  0.469   33.333  1.00 95.72 44  A 1 
ATOM   341  C CA  . LEU   A 1 44  ? -1.726  1.805   32.787  1.00 96.05 44  A 1 
ATOM   342  C C   . LEU   A 1 44  ? -2.431  2.834   33.680  1.00 95.97 44  A 1 
ATOM   343  O O   . LEU   A 1 44  ? -3.635  2.755   33.887  1.00 94.41 44  A 1 
ATOM   344  C CB  . LEU   A 1 44  ? -2.252  1.806   31.343  1.00 95.45 44  A 1 
ATOM   345  C CG  . LEU   A 1 44  ? -2.011  3.122   30.578  1.00 95.13 44  A 1 
ATOM   346  C CD1 . LEU   A 1 44  ? -0.527  3.376   30.319  1.00 92.06 44  A 1 
ATOM   347  C CD2 . LEU   A 1 44  ? -2.724  3.050   29.228  1.00 91.50 44  A 1 
ATOM   348  N N   . LEU   A 1 45  ? -1.675  3.805   34.183  1.00 96.13 45  A 1 
ATOM   349  C CA  . LEU   A 1 45  ? -2.173  4.901   35.020  1.00 95.40 45  A 1 
ATOM   350  C C   . LEU   A 1 45  ? -2.283  6.220   34.255  1.00 95.20 45  A 1 
ATOM   351  O O   . LEU   A 1 45  ? -3.132  7.051   34.563  1.00 92.51 45  A 1 
ATOM   352  C CB  . LEU   A 1 45  ? -1.232  5.092   36.223  1.00 94.52 45  A 1 
ATOM   353  C CG  . LEU   A 1 45  ? -1.081  3.882   37.162  1.00 92.77 45  A 1 
ATOM   354  C CD1 . LEU   A 1 45  ? -0.077  4.242   38.259  1.00 88.14 45  A 1 
ATOM   355  C CD2 . LEU   A 1 45  ? -2.406  3.496   37.820  1.00 86.87 45  A 1 
ATOM   356  N N   . GLY   A 1 46  ? -1.406  6.424   33.277  1.00 96.19 46  A 1 
ATOM   357  C CA  . GLY   A 1 46  ? -1.322  7.670   32.535  1.00 96.14 46  A 1 
ATOM   358  C C   . GLY   A 1 46  ? -0.324  7.607   31.383  1.00 96.87 46  A 1 
ATOM   359  O O   . GLY   A 1 46  ? 0.311   6.582   31.131  1.00 96.08 46  A 1 
ATOM   360  N N   . LEU   A 1 47  ? -0.179  8.735   30.685  1.00 97.06 47  A 1 
ATOM   361  C CA  . LEU   A 1 47  ? 0.789   8.904   29.602  1.00 97.21 47  A 1 
ATOM   362  C C   . LEU   A 1 47  ? 1.464   10.265  29.742  1.00 97.16 47  A 1 
ATOM   363  O O   . LEU   A 1 47  ? 0.793   11.290  29.867  1.00 96.01 47  A 1 
ATOM   364  C CB  . LEU   A 1 47  ? 0.054   8.765   28.256  1.00 96.61 47  A 1 
ATOM   365  C CG  . LEU   A 1 47  ? 0.945   8.933   27.005  1.00 95.90 47  A 1 
ATOM   366  C CD1 . LEU   A 1 47  ? 1.901   7.759   26.822  1.00 92.50 47  A 1 
ATOM   367  C CD2 . LEU   A 1 47  ? 0.068   9.013   25.760  1.00 91.32 47  A 1 
ATOM   368  N N   . VAL   A 1 48  ? 2.787   10.266  29.673  1.00 96.98 48  A 1 
ATOM   369  C CA  . VAL   A 1 48  ? 3.593   11.484  29.590  1.00 96.82 48  A 1 
ATOM   370  C C   . VAL   A 1 48  ? 4.177   11.568  28.190  1.00 96.66 48  A 1 
ATOM   371  O O   . VAL   A 1 48  ? 4.854   10.645  27.731  1.00 95.17 48  A 1 
ATOM   372  C CB  . VAL   A 1 48  ? 4.684   11.514  30.670  1.00 95.35 48  A 1 
ATOM   373  C CG1 . VAL   A 1 48  ? 5.522   12.784  30.571  1.00 87.33 48  A 1 
ATOM   374  C CG2 . VAL   A 1 48  ? 4.074   11.482  32.073  1.00 86.12 48  A 1 
ATOM   375  N N   . THR   A 1 49  ? 3.923   12.674  27.505  1.00 96.09 49  A 1 
ATOM   376  C CA  . THR   A 1 49  ? 4.461   12.920  26.165  1.00 95.24 49  A 1 
ATOM   377  C C   . THR   A 1 49  ? 5.603   13.934  26.203  1.00 95.34 49  A 1 
ATOM   378  O O   . THR   A 1 49  ? 5.775   14.685  27.164  1.00 94.44 49  A 1 
ATOM   379  C CB  . THR   A 1 49  ? 3.371   13.367  25.178  1.00 93.73 49  A 1 
ATOM   380  O OG1 . THR   A 1 49  ? 2.979   14.687  25.422  1.00 87.34 49  A 1 
ATOM   381  C CG2 . THR   A 1 49  ? 2.131   12.467  25.196  1.00 87.24 49  A 1 
ATOM   382  N N   . SER   A 1 50  ? 6.370   13.994  25.117  1.00 94.13 50  A 1 
ATOM   383  C CA  . SER   A 1 50  ? 7.369   15.049  24.944  1.00 93.66 50  A 1 
ATOM   384  C C   . SER   A 1 50  ? 6.753   16.447  25.022  1.00 93.84 50  A 1 
ATOM   385  O O   . SER   A 1 50  ? 7.446   17.378  25.414  1.00 92.72 50  A 1 
ATOM   386  C CB  . SER   A 1 50  ? 8.082   14.881  23.605  1.00 92.52 50  A 1 
ATOM   387  O OG  . SER   A 1 50  ? 9.040   15.904  23.406  1.00 84.59 50  A 1 
ATOM   388  N N   . GLN   A 1 51  ? 5.488   16.610  24.642  1.00 93.18 51  A 1 
ATOM   389  C CA  . GLN   A 1 51  ? 4.789   17.894  24.729  1.00 92.10 51  A 1 
ATOM   390  C C   . GLN   A 1 51  ? 4.505   18.275  26.185  1.00 93.02 51  A 1 
ATOM   391  O O   . GLN   A 1 51  ? 4.838   19.383  26.584  1.00 91.35 51  A 1 
ATOM   392  C CB  . GLN   A 1 51  ? 3.497   17.853  23.899  1.00 90.42 51  A 1 
ATOM   393  C CG  . GLN   A 1 51  ? 3.803   17.769  22.392  1.00 81.58 51  A 1 
ATOM   394  C CD  . GLN   A 1 51  ? 2.559   17.850  21.507  1.00 76.19 51  A 1 
ATOM   395  O OE1 . GLN   A 1 51  ? 1.428   17.679  21.923  1.00 67.64 51  A 1 
ATOM   396  N NE2 . GLN   A 1 51  ? 2.732   18.129  20.231  1.00 64.60 51  A 1 
ATOM   397  N N   . ASP   A 1 52  ? 3.997   17.348  26.987  1.00 92.72 52  A 1 
ATOM   398  C CA  . ASP   A 1 52  ? 3.680   17.583  28.404  1.00 92.36 52  A 1 
ATOM   399  C C   . ASP   A 1 52  ? 4.943   17.912  29.217  1.00 93.35 52  A 1 
ATOM   400  O O   . ASP   A 1 52  ? 4.947   18.811  30.057  1.00 92.49 52  A 1 
ATOM   401  C CB  . ASP   A 1 52  ? 2.987   16.345  28.998  1.00 91.83 52  A 1 
ATOM   402  C CG  . ASP   A 1 52  ? 1.826   15.832  28.143  1.00 89.90 52  A 1 
ATOM   403  O OD1 . ASP   A 1 52  ? 0.945   16.636  27.775  1.00 85.02 52  A 1 
ATOM   404  O OD2 . ASP   A 1 52  ? 1.877   14.632  27.776  1.00 84.63 52  A 1 
ATOM   405  N N   . LEU   A 1 53  ? 6.058   17.226  28.918  1.00 92.09 53  A 1 
ATOM   406  C CA  . LEU   A 1 53  ? 7.348   17.484  29.561  1.00 92.09 53  A 1 
ATOM   407  C C   . LEU   A 1 53  ? 7.924   18.853  29.190  1.00 92.42 53  A 1 
ATOM   408  O O   . LEU   A 1 53  ? 8.531   19.498  30.039  1.00 90.99 53  A 1 
ATOM   409  C CB  . LEU   A 1 53  ? 8.338   16.375  29.180  1.00 91.97 53  A 1 
ATOM   410  C CG  . LEU   A 1 53  ? 8.049   15.031  29.867  1.00 90.93 53  A 1 
ATOM   411  C CD1 . LEU   A 1 53  ? 8.894   13.941  29.222  1.00 86.38 53  A 1 
ATOM   412  C CD2 . LEU   A 1 53  ? 8.396   15.069  31.352  1.00 87.42 53  A 1 
ATOM   413  N N   . ARG   A 1 54  ? 7.743   19.301  27.944  1.00 92.19 54  A 1 
ATOM   414  C CA  . ARG   A 1 54  ? 8.179   20.639  27.504  1.00 91.12 54  A 1 
ATOM   415  C C   . ARG   A 1 54  ? 7.343   21.739  28.154  1.00 91.61 54  A 1 
ATOM   416  O O   . ARG   A 1 54  ? 7.911   22.715  28.620  1.00 90.31 54  A 1 
ATOM   417  C CB  . ARG   A 1 54  ? 8.111   20.736  25.975  1.00 90.56 54  A 1 
ATOM   418  C CG  . ARG   A 1 54  ? 9.239   19.954  25.302  1.00 88.04 54  A 1 
ATOM   419  C CD  . ARG   A 1 54  ? 8.927   19.790  23.825  1.00 85.33 54  A 1 
ATOM   420  N NE  . ARG   A 1 54  ? 9.904   18.926  23.144  1.00 81.01 54  A 1 
ATOM   421  C CZ  . ARG   A 1 54  ? 10.876  19.328  22.341  1.00 77.94 54  A 1 
ATOM   422  N NH1 . ARG   A 1 54  ? 11.091  20.573  22.062  1.00 69.30 54  A 1 
ATOM   423  N NH2 . ARG   A 1 54  ? 11.654  18.459  21.789  1.00 72.25 54  A 1 
ATOM   424  N N   . ASP   A 1 55  ? 6.032   21.540  28.260  1.00 91.04 55  A 1 
ATOM   425  C CA  . ASP   A 1 55  ? 5.137   22.475  28.955  1.00 90.48 55  A 1 
ATOM   426  C C   . ASP   A 1 55  ? 5.484   22.622  30.449  1.00 90.81 55  A 1 
ATOM   427  O O   . ASP   A 1 55  ? 5.291   23.686  31.031  1.00 88.73 55  A 1 
ATOM   428  C CB  . ASP   A 1 55  ? 3.682   21.993  28.846  1.00 90.19 55  A 1 
ATOM   429  C CG  . ASP   A 1 55  ? 3.068   22.055  27.449  1.00 88.72 55  A 1 
ATOM   430  O OD1 . ASP   A 1 55  ? 3.591   22.735  26.546  1.00 83.63 55  A 1 
ATOM   431  O OD2 . ASP   A 1 55  ? 2.008   21.414  27.246  1.00 83.89 55  A 1 
ATOM   432  N N   . ALA   A 1 56  ? 6.008   21.562  31.064  1.00 90.05 56  A 1 
ATOM   433  C CA  . ALA   A 1 56  ? 6.428   21.553  32.466  1.00 89.64 56  A 1 
ATOM   434  C C   . ALA   A 1 56  ? 7.887   21.984  32.692  1.00 90.07 56  A 1 
ATOM   435  O O   . ALA   A 1 56  ? 8.338   22.058  33.837  1.00 87.38 56  A 1 
ATOM   436  C CB  . ALA   A 1 56  ? 6.170   20.150  33.017  1.00 89.16 56  A 1 
ATOM   437  N N   . SER   A 1 57  ? 8.647   22.228  31.621  1.00 89.70 57  A 1 
ATOM   438  C CA  . SER   A 1 57  ? 10.052  22.643  31.697  1.00 89.40 57  A 1 
ATOM   439  C C   . SER   A 1 57  ? 10.179  24.170  31.685  1.00 89.48 57  A 1 
ATOM   440  O O   . SER   A 1 57  ? 9.300   24.852  31.155  1.00 87.14 57  A 1 
ATOM   441  C CB  . SER   A 1 57  ? 10.858  22.031  30.550  1.00 87.90 57  A 1 
ATOM   442  O OG  . SER   A 1 57  ? 10.867  20.621  30.652  1.00 82.37 57  A 1 
ATOM   443  N N   . PRO   A 1 58  ? 11.283  24.718  32.224  1.00 88.45 58  A 1 
ATOM   444  C CA  . PRO   A 1 58  ? 11.585  26.140  32.083  1.00 87.27 58  A 1 
ATOM   445  C C   . PRO   A 1 58  ? 11.658  26.551  30.608  1.00 88.31 58  A 1 
ATOM   446  O O   . PRO   A 1 58  ? 12.157  25.796  29.767  1.00 86.36 58  A 1 
ATOM   447  C CB  . PRO   A 1 58  ? 12.927  26.361  32.789  1.00 84.60 58  A 1 
ATOM   448  C CG  . PRO   A 1 58  ? 13.057  25.164  33.727  1.00 81.71 58  A 1 
ATOM   449  C CD  . PRO   A 1 58  ? 12.321  24.054  32.986  1.00 85.34 58  A 1 
ATOM   450  N N   . SER   A 1 59  ? 11.214  27.770  30.311  1.00 87.98 59  A 1 
ATOM   451  C CA  . SER   A 1 59  ? 11.368  28.348  28.974  1.00 87.73 59  A 1 
ATOM   452  C C   . SER   A 1 59  ? 12.842  28.368  28.553  1.00 88.11 59  A 1 
ATOM   453  O O   . SER   A 1 59  ? 13.728  28.624  29.371  1.00 85.89 59  A 1 
ATOM   454  C CB  . SER   A 1 59  ? 10.792  29.774  28.954  1.00 85.42 59  A 1 
ATOM   455  O OG  . SER   A 1 59  ? 11.110  30.445  27.748  1.00 81.03 59  A 1 
ATOM   456  N N   . ILE   A 1 60  ? 13.102  28.177  27.261  1.00 86.88 60  A 1 
ATOM   457  C CA  . ILE   A 1 60  ? 14.457  28.296  26.690  1.00 85.78 60  A 1 
ATOM   458  C C   . ILE   A 1 60  ? 15.099  29.670  26.938  1.00 87.24 60  A 1 
ATOM   459  O O   . ILE   A 1 60  ? 16.317  29.794  26.886  1.00 85.41 60  A 1 
ATOM   460  C CB  . ILE   A 1 60  ? 14.454  27.989  25.177  1.00 85.02 60  A 1 
ATOM   461  C CG1 . ILE   A 1 60  ? 13.523  28.934  24.390  1.00 79.97 60  A 1 
ATOM   462  C CG2 . ILE   A 1 60  ? 14.100  26.508  24.944  1.00 77.54 60  A 1 
ATOM   463  C CD1 . ILE   A 1 60  ? 13.678  28.853  22.872  1.00 74.19 60  A 1 
ATOM   464  N N   . PHE   A 1 61  ? 14.292  30.685  27.221  1.00 87.75 61  A 1 
ATOM   465  C CA  . PHE   A 1 61  ? 14.766  32.025  27.571  1.00 86.02 61  A 1 
ATOM   466  C C   . PHE   A 1 61  ? 15.157  32.160  29.049  1.00 86.38 61  A 1 
ATOM   467  O O   . PHE   A 1 61  ? 15.860  33.104  29.406  1.00 82.06 61  A 1 
ATOM   468  C CB  . PHE   A 1 61  ? 13.686  33.039  27.194  1.00 84.94 61  A 1 
ATOM   469  C CG  . PHE   A 1 61  ? 13.307  33.034  25.727  1.00 84.50 61  A 1 
ATOM   470  C CD1 . PHE   A 1 61  ? 14.281  33.290  24.742  1.00 79.46 61  A 1 
ATOM   471  C CD2 . PHE   A 1 61  ? 11.979  32.790  25.336  1.00 78.13 61  A 1 
ATOM   472  C CE1 . PHE   A 1 61  ? 13.930  33.309  23.386  1.00 77.40 61  A 1 
ATOM   473  C CE2 . PHE   A 1 61  ? 11.621  32.811  23.978  1.00 77.94 61  A 1 
ATOM   474  C CZ  . PHE   A 1 61  ? 12.599  33.072  23.003  1.00 83.07 61  A 1 
ATOM   475  N N   . HIS   A 1 62  ? 14.725  31.205  29.891  1.00 87.00 62  A 1 
ATOM   476  C CA  . HIS   A 1 62  ? 14.894  31.215  31.348  1.00 85.28 62  A 1 
ATOM   477  C C   . HIS   A 1 62  ? 15.321  29.838  31.878  1.00 85.46 62  A 1 
ATOM   478  O O   . HIS   A 1 62  ? 14.861  29.370  32.914  1.00 80.78 62  A 1 
ATOM   479  C CB  . HIS   A 1 62  ? 13.594  31.713  31.993  1.00 82.92 62  A 1 
ATOM   480  C CG  . HIS   A 1 62  ? 13.206  33.091  31.536  1.00 82.25 62  A 1 
ATOM   481  N ND1 . HIS   A 1 62  ? 13.857  34.268  31.867  1.00 72.40 62  A 1 
ATOM   482  C CD2 . HIS   A 1 62  ? 12.206  33.393  30.653  1.00 71.71 62  A 1 
ATOM   483  C CE1 . HIS   A 1 62  ? 13.261  35.253  31.191  1.00 75.09 62  A 1 
ATOM   484  N NE2 . HIS   A 1 62  ? 12.256  34.760  30.446  1.00 75.13 62  A 1 
ATOM   485  N N   . LEU   A 1 63  ? 16.254  29.166  31.172  1.00 86.13 63  A 1 
ATOM   486  C CA  . LEU   A 1 63  ? 16.699  27.784  31.441  1.00 84.51 63  A 1 
ATOM   487  C C   . LEU   A 1 63  ? 17.238  27.530  32.861  1.00 84.59 63  A 1 
ATOM   488  O O   . LEU   A 1 63  ? 17.373  26.376  33.267  1.00 80.33 63  A 1 
ATOM   489  C CB  . LEU   A 1 63  ? 17.804  27.421  30.430  1.00 81.41 63  A 1 
ATOM   490  C CG  . LEU   A 1 63  ? 17.289  27.115  29.012  1.00 77.21 63  A 1 
ATOM   491  C CD1 . LEU   A 1 63  ? 18.476  27.033  28.051  1.00 71.69 63  A 1 
ATOM   492  C CD2 . LEU   A 1 63  ? 16.538  25.789  28.956  1.00 72.13 63  A 1 
ATOM   493  N N   . HIS   A 1 64  ? 17.591  28.582  33.590  1.00 87.74 64  A 1 
ATOM   494  C CA  . HIS   A 1 64  ? 18.190  28.492  34.926  1.00 86.39 64  A 1 
ATOM   495  C C   . HIS   A 1 64  ? 17.189  28.749  36.053  1.00 86.97 64  A 1 
ATOM   496  O O   . HIS   A 1 64  ? 17.552  28.639  37.223  1.00 81.06 64  A 1 
ATOM   497  C CB  . HIS   A 1 64  ? 19.381  29.455  35.001  1.00 82.63 64  A 1 
ATOM   498  C CG  . HIS   A 1 64  ? 20.392  29.227  33.912  1.00 76.04 64  A 1 
ATOM   499  N ND1 . HIS   A 1 64  ? 20.893  28.009  33.512  1.00 63.22 64  A 1 
ATOM   500  C CD2 . HIS   A 1 64  ? 20.949  30.169  33.086  1.00 62.89 64  A 1 
ATOM   501  C CE1 . HIS   A 1 64  ? 21.723  28.215  32.481  1.00 58.45 64  A 1 
ATOM   502  N NE2 . HIS   A 1 64  ? 21.788  29.520  32.195  1.00 60.10 64  A 1 
ATOM   503  N N   . GLU   A 1 65  ? 15.946  29.080  35.709  1.00 84.60 65  A 1 
ATOM   504  C CA  . GLU   A 1 65  ? 14.887  29.361  36.673  1.00 83.04 65  A 1 
ATOM   505  C C   . GLU   A 1 65  ? 14.080  28.096  36.976  1.00 82.07 65  A 1 
ATOM   506  O O   . GLU   A 1 65  ? 13.955  27.200  36.142  1.00 75.72 65  A 1 
ATOM   507  C CB  . GLU   A 1 65  ? 14.002  30.508  36.168  1.00 79.25 65  A 1 
ATOM   508  C CG  . GLU   A 1 65  ? 14.785  31.828  36.061  1.00 73.77 65  A 1 
ATOM   509  C CD  . GLU   A 1 65  ? 13.951  33.000  35.525  1.00 71.79 65  A 1 
ATOM   510  O OE1 . GLU   A 1 65  ? 14.563  34.041  35.197  1.00 63.94 65  A 1 
ATOM   511  O OE2 . GLU   A 1 65  ? 12.713  32.872  35.417  1.00 71.15 65  A 1 
ATOM   512  N N   . HIS   A 1 66  ? 13.543  28.005  38.184  1.00 84.24 66  A 1 
ATOM   513  C CA  . HIS   A 1 66  ? 12.619  26.951  38.621  1.00 83.67 66  A 1 
ATOM   514  C C   . HIS   A 1 66  ? 13.075  25.509  38.327  1.00 85.44 66  A 1 
ATOM   515  O O   . HIS   A 1 66  ? 12.273  24.624  38.041  1.00 80.65 66  A 1 
ATOM   516  C CB  . HIS   A 1 66  ? 11.218  27.266  38.092  1.00 79.08 66  A 1 
ATOM   517  C CG  . HIS   A 1 66  ? 10.711  28.604  38.549  1.00 79.14 66  A 1 
ATOM   518  N ND1 . HIS   A 1 66  ? 10.469  28.973  39.859  1.00 69.18 66  A 1 
ATOM   519  C CD2 . HIS   A 1 66  ? 10.432  29.676  37.746  1.00 68.50 66  A 1 
ATOM   520  C CE1 . HIS   A 1 66  ? 10.028  30.237  39.842  1.00 72.10 66  A 1 
ATOM   521  N NE2 . HIS   A 1 66  ? 9.998   30.693  38.582  1.00 73.12 66  A 1 
ATOM   522  N N   . LEU   A 1 67  ? 14.381  25.236  38.438  1.00 86.19 67  A 1 
ATOM   523  C CA  . LEU   A 1 67  ? 14.930  23.888  38.229  1.00 85.59 67  A 1 
ATOM   524  C C   . LEU   A 1 67  ? 14.358  22.848  39.206  1.00 86.82 67  A 1 
ATOM   525  O O   . LEU   A 1 67  ? 14.361  21.655  38.908  1.00 83.09 67  A 1 
ATOM   526  C CB  . LEU   A 1 67  ? 16.463  23.935  38.342  1.00 81.60 67  A 1 
ATOM   527  C CG  . LEU   A 1 67  ? 17.172  24.697  37.211  1.00 77.09 67  A 1 
ATOM   528  C CD1 . LEU   A 1 67  ? 18.665  24.777  37.519  1.00 71.36 67  A 1 
ATOM   529  C CD2 . LEU   A 1 67  ? 17.007  24.011  35.857  1.00 70.64 67  A 1 
ATOM   530  N N   . GLU   A 1 68  ? 13.840  23.294  40.355  1.00 87.90 68  A 1 
ATOM   531  C CA  . GLU   A 1 68  ? 13.130  22.455  41.320  1.00 86.84 68  A 1 
ATOM   532  C C   . GLU   A 1 68  ? 11.857  21.812  40.737  1.00 88.20 68  A 1 
ATOM   533  O O   . GLU   A 1 68  ? 11.478  20.721  41.158  1.00 85.10 68  A 1 
ATOM   534  C CB  . GLU   A 1 68  ? 12.805  23.257  42.597  1.00 84.78 68  A 1 
ATOM   535  C CG  . GLU   A 1 68  ? 11.995  24.563  42.422  1.00 75.96 68  A 1 
ATOM   536  C CD  . GLU   A 1 68  ? 12.837  25.803  42.083  1.00 69.65 68  A 1 
ATOM   537  O OE1 . GLU   A 1 68  ? 12.264  26.910  42.094  1.00 61.67 68  A 1 
ATOM   538  O OE2 . GLU   A 1 68  ? 14.056  25.653  41.822  1.00 67.73 68  A 1 
ATOM   539  N N   . ASP   A 1 69  ? 11.233  22.416  39.730  1.00 88.97 69  A 1 
ATOM   540  C CA  . ASP   A 1 69  ? 10.057  21.849  39.066  1.00 88.36 69  A 1 
ATOM   541  C C   . ASP   A 1 69  ? 10.360  20.514  38.375  1.00 90.01 69  A 1 
ATOM   542  O O   . ASP   A 1 69  ? 9.513   19.619  38.343  1.00 88.32 69  A 1 
ATOM   543  C CB  . ASP   A 1 69  ? 9.492   22.849  38.047  1.00 85.63 69  A 1 
ATOM   544  C CG  . ASP   A 1 69  ? 8.706   23.991  38.686  1.00 83.35 69  A 1 
ATOM   545  O OD1 . ASP   A 1 69  ? 8.361   23.888  39.885  1.00 77.34 69  A 1 
ATOM   546  O OD2 . ASP   A 1 69  ? 8.293   24.896  37.934  1.00 77.96 69  A 1 
ATOM   547  N N   . LEU   A 1 70  ? 11.585  20.333  37.890  1.00 89.57 70  A 1 
ATOM   548  C CA  . LEU   A 1 70  ? 12.033  19.086  37.264  1.00 90.07 70  A 1 
ATOM   549  C C   . LEU   A 1 70  ? 12.121  17.914  38.256  1.00 91.64 70  A 1 
ATOM   550  O O   . LEU   A 1 70  ? 12.182  16.759  37.833  1.00 89.88 70  A 1 
ATOM   551  C CB  . LEU   A 1 70  ? 13.392  19.311  36.576  1.00 89.01 70  A 1 
ATOM   552  C CG  . LEU   A 1 70  ? 13.418  20.411  35.500  1.00 87.19 70  A 1 
ATOM   553  C CD1 . LEU   A 1 70  ? 14.827  20.517  34.922  1.00 81.31 70  A 1 
ATOM   554  C CD2 . LEU   A 1 70  ? 12.456  20.114  34.349  1.00 80.67 70  A 1 
ATOM   555  N N   . GLN   A 1 71  ? 12.096  18.190  39.564  1.00 91.84 71  A 1 
ATOM   556  C CA  . GLN   A 1 71  ? 12.052  17.178  40.626  1.00 92.09 71  A 1 
ATOM   557  C C   . GLN   A 1 71  ? 10.622  16.792  41.022  1.00 93.29 71  A 1 
ATOM   558  O O   . GLN   A 1 71  ? 10.433  15.887  41.839  1.00 90.97 71  A 1 
ATOM   559  C CB  . GLN   A 1 71  ? 12.849  17.663  41.851  1.00 91.07 71  A 1 
ATOM   560  C CG  . GLN   A 1 71  ? 14.310  18.012  41.528  1.00 86.04 71  A 1 
ATOM   561  C CD  . GLN   A 1 71  ? 15.077  16.834  40.919  1.00 78.69 71  A 1 
ATOM   562  O OE1 . GLN   A 1 71  ? 14.931  15.690  41.312  1.00 67.99 71  A 1 
ATOM   563  N NE2 . GLN   A 1 71  ? 15.911  17.082  39.938  1.00 66.76 71  A 1 
ATOM   564  N N   . LYS   A 1 72  ? 9.596   17.435  40.464  1.00 92.15 72  A 1 
ATOM   565  C CA  . LYS   A 1 72  ? 8.201   17.041  40.679  1.00 92.40 72  A 1 
ATOM   566  C C   . LYS   A 1 72  ? 7.935   15.673  40.045  1.00 93.33 72  A 1 
ATOM   567  O O   . LYS   A 1 72  ? 8.484   15.366  38.984  1.00 92.57 72  A 1 
ATOM   568  C CB  . LYS   A 1 72  ? 7.240   18.109  40.137  1.00 91.68 72  A 1 
ATOM   569  C CG  . LYS   A 1 72  ? 7.269   19.388  40.989  1.00 89.36 72  A 1 
ATOM   570  C CD  . LYS   A 1 72  ? 6.430   20.499  40.363  1.00 86.02 72  A 1 
ATOM   571  C CE  . LYS   A 1 72  ? 6.478   21.743  41.252  1.00 80.26 72  A 1 
ATOM   572  N NZ  . LYS   A 1 72  ? 6.075   22.969  40.529  1.00 73.05 72  A 1 
ATOM   573  N N   . PRO   A 1 73  ? 7.072   14.846  40.659  1.00 94.83 73  A 1 
ATOM   574  C CA  . PRO   A 1 73  ? 6.714   13.554  40.091  1.00 94.85 73  A 1 
ATOM   575  C C   . PRO   A 1 73  ? 5.874   13.726  38.820  1.00 95.07 73  A 1 
ATOM   576  O O   . PRO   A 1 73  ? 5.036   14.624  38.734  1.00 93.56 73  A 1 
ATOM   577  C CB  . PRO   A 1 73  ? 5.954   12.825  41.201  1.00 93.59 73  A 1 
ATOM   578  C CG  . PRO   A 1 73  ? 5.321   13.964  42.003  1.00 91.02 73  A 1 
ATOM   579  C CD  . PRO   A 1 73  ? 6.366   15.074  41.909  1.00 93.86 73  A 1 
ATOM   580  N N   . VAL   A 1 74  ? 6.029   12.809  37.856  1.00 95.02 74  A 1 
ATOM   581  C CA  . VAL   A 1 74  ? 5.271   12.834  36.590  1.00 95.05 74  A 1 
ATOM   582  C C   . VAL   A 1 74  ? 3.756   12.709  36.783  1.00 95.06 74  A 1 
ATOM   583  O O   . VAL   A 1 74  ? 3.002   13.131  35.916  1.00 93.75 74  A 1 
ATOM   584  C CB  . VAL   A 1 74  ? 5.755   11.766  35.593  1.00 93.82 74  A 1 
ATOM   585  C CG1 . VAL   A 1 74  ? 7.198   12.029  35.166  1.00 86.03 74  A 1 
ATOM   586  C CG2 . VAL   A 1 74  ? 5.634   10.336  36.134  1.00 86.52 74  A 1 
ATOM   587  N N   . SER   A 1 75  ? 3.304   12.217  37.932  1.00 94.80 75  A 1 
ATOM   588  C CA  . SER   A 1 75  ? 1.881   12.209  38.297  1.00 94.19 75  A 1 
ATOM   589  C C   . SER   A 1 75  ? 1.240   13.602  38.317  1.00 94.21 75  A 1 
ATOM   590  O O   . SER   A 1 75  ? 0.026   13.705  38.202  1.00 92.60 75  A 1 
ATOM   591  C CB  . SER   A 1 75  ? 1.694   11.566  39.672  1.00 93.85 75  A 1 
ATOM   592  O OG  . SER   A 1 75  ? 2.393   12.281  40.673  1.00 88.77 75  A 1 
ATOM   593  N N   . THR   A 1 76  ? 2.036   14.667  38.434  1.00 93.57 76  A 1 
ATOM   594  C CA  . THR   A 1 76  ? 1.549   16.057  38.418  1.00 92.24 76  A 1 
ATOM   595  C C   . THR   A 1 76  ? 1.232   16.582  37.017  1.00 92.66 76  A 1 
ATOM   596  O O   . THR   A 1 76  ? 0.549   17.596  36.901  1.00 90.43 76  A 1 
ATOM   597  C CB  . THR   A 1 76  ? 2.546   17.013  39.086  1.00 91.31 76  A 1 
ATOM   598  O OG1 . THR   A 1 76  ? 3.794   17.018  38.438  1.00 85.62 76  A 1 
ATOM   599  C CG2 . THR   A 1 76  ? 2.796   16.660  40.549  1.00 84.40 76  A 1 
ATOM   600  N N   . ILE   A 1 77  ? 1.730   15.917  35.971  1.00 94.22 77  A 1 
ATOM   601  C CA  . ILE   A 1 77  ? 1.614   16.370  34.573  1.00 93.65 77  A 1 
ATOM   602  C C   . ILE   A 1 77  ? 1.071   15.302  33.617  1.00 93.81 77  A 1 
ATOM   603  O O   . ILE   A 1 77  ? 0.757   15.613  32.471  1.00 91.83 77  A 1 
ATOM   604  C CB  . ILE   A 1 77  ? 2.969   16.894  34.052  1.00 92.81 77  A 1 
ATOM   605  C CG1 . ILE   A 1 77  ? 4.057   15.795  34.010  1.00 88.50 77  A 1 
ATOM   606  C CG2 . ILE   A 1 77  ? 3.443   18.091  34.898  1.00 85.85 77  A 1 
ATOM   607  C CD1 . ILE   A 1 77  ? 5.237   16.155  33.109  1.00 85.74 77  A 1 
ATOM   608  N N   . MET   A 1 78  ? 0.980   14.045  34.053  1.00 95.11 78  A 1 
ATOM   609  C CA  . MET   A 1 78  ? 0.558   12.940  33.198  1.00 94.95 78  A 1 
ATOM   610  C C   . MET   A 1 78  ? -0.897  13.100  32.755  1.00 94.79 78  A 1 
ATOM   611  O O   . MET   A 1 78  ? -1.770  13.496  33.526  1.00 93.11 78  A 1 
ATOM   612  C CB  . MET   A 1 78  ? 0.825   11.581  33.867  1.00 93.31 78  A 1 
ATOM   613  C CG  . MET   A 1 78  ? -0.117  11.256  35.033  1.00 91.91 78  A 1 
ATOM   614  S SD  . MET   A 1 78  ? 0.274   9.698   35.881  1.00 92.50 78  A 1 
ATOM   615  C CE  . MET   A 1 78  ? -1.122  9.609   37.010  1.00 84.75 78  A 1 
ATOM   616  N N   . LYS   A 1 79  ? -1.175  12.721  31.499  1.00 95.31 79  A 1 
ATOM   617  C CA  . LYS   A 1 79  ? -2.543  12.559  31.010  1.00 94.49 79  A 1 
ATOM   618  C C   . LYS   A 1 79  ? -3.133  11.250  31.515  1.00 94.91 79  A 1 
ATOM   619  O O   . LYS   A 1 79  ? -2.470  10.217  31.474  1.00 93.61 79  A 1 
ATOM   620  C CB  . LYS   A 1 79  ? -2.579  12.609  29.484  1.00 92.50 79  A 1 
ATOM   621  C CG  . LYS   A 1 79  ? -2.762  14.042  28.966  1.00 80.47 79  A 1 
ATOM   622  C CD  . LYS   A 1 79  ? -3.098  13.990  27.477  1.00 74.92 79  A 1 
ATOM   623  C CE  . LYS   A 1 79  ? -3.731  15.304  27.024  1.00 65.54 79  A 1 
ATOM   624  N NZ  . LYS   A 1 79  ? -4.690  15.053  25.926  1.00 58.49 79  A 1 
ATOM   625  N N   . THR   A 1 80  ? -4.399  11.301  31.921  1.00 93.49 80  A 1 
ATOM   626  C CA  . THR   A 1 80  ? -5.171  10.143  32.402  1.00 92.37 80  A 1 
ATOM   627  C C   . THR   A 1 80  ? -6.366  9.809   31.510  1.00 91.92 80  A 1 
ATOM   628  O O   . THR   A 1 80  ? -6.854  8.688   31.543  1.00 88.64 80  A 1 
ATOM   629  C CB  . THR   A 1 80  ? -5.648  10.380  33.840  1.00 91.10 80  A 1 
ATOM   630  O OG1 . THR   A 1 80  ? -6.349  11.601  33.933  1.00 85.25 80  A 1 
ATOM   631  C CG2 . THR   A 1 80  ? -4.481  10.459  34.821  1.00 82.93 80  A 1 
ATOM   632  N N   . ASP   A 1 81  ? -6.812  10.751  30.684  1.00 92.01 81  A 1 
ATOM   633  C CA  . ASP   A 1 81  ? -7.839  10.605  29.652  1.00 90.61 81  A 1 
ATOM   634  C C   . ASP   A 1 81  ? -7.240  9.968   28.380  1.00 91.66 81  A 1 
ATOM   635  O O   . ASP   A 1 81  ? -7.107  10.595  27.331  1.00 89.13 81  A 1 
ATOM   636  C CB  . ASP   A 1 81  ? -8.503  11.977  29.393  1.00 87.09 81  A 1 
ATOM   637  C CG  . ASP   A 1 81  ? -7.550  13.050  28.822  1.00 76.88 81  A 1 
ATOM   638  O OD1 . ASP   A 1 81  ? -6.374  13.122  29.249  1.00 66.39 81  A 1 
ATOM   639  O OD2 . ASP   A 1 81  ? -7.974  13.835  27.950  1.00 66.98 81  A 1 
ATOM   640  N N   . LEU   A 1 82  ? -6.834  8.702   28.475  1.00 92.37 82  A 1 
ATOM   641  C CA  . LEU   A 1 82  ? -6.095  8.014   27.422  1.00 93.27 82  A 1 
ATOM   642  C C   . LEU   A 1 82  ? -7.015  7.241   26.485  1.00 93.34 82  A 1 
ATOM   643  O O   . LEU   A 1 82  ? -7.902  6.513   26.918  1.00 91.61 82  A 1 
ATOM   644  C CB  . LEU   A 1 82  ? -5.043  7.080   28.035  1.00 92.74 82  A 1 
ATOM   645  C CG  . LEU   A 1 82  ? -4.029  7.786   28.954  1.00 92.02 82  A 1 
ATOM   646  C CD1 . LEU   A 1 82  ? -3.033  6.756   29.470  1.00 88.48 82  A 1 
ATOM   647  C CD2 . LEU   A 1 82  ? -3.248  8.892   28.242  1.00 87.57 82  A 1 
ATOM   648  N N   . ILE   A 1 83  ? -6.718  7.327   25.191  1.00 93.88 83  A 1 
ATOM   649  C CA  . ILE   A 1 83  ? -7.223  6.388   24.193  1.00 93.78 83  A 1 
ATOM   650  C C   . ILE   A 1 83  ? -6.218  5.239   24.122  1.00 94.46 83  A 1 
ATOM   651  O O   . ILE   A 1 83  ? -5.019  5.467   23.939  1.00 93.80 83  A 1 
ATOM   652  C CB  . ILE   A 1 83  ? -7.456  7.083   22.838  1.00 92.58 83  A 1 
ATOM   653  C CG1 . ILE   A 1 83  ? -8.432  8.274   23.014  1.00 89.62 83  A 1 
ATOM   654  C CG2 . ILE   A 1 83  ? -8.010  6.074   21.817  1.00 89.22 83  A 1 
ATOM   655  C CD1 . ILE   A 1 83  ? -8.555  9.158   21.774  1.00 82.97 83  A 1 
ATOM   656  N N   . VAL   A 1 84  ? -6.711  4.015   24.288  1.00 94.77 84  A 1 
ATOM   657  C CA  . VAL   A 1 84  ? -5.908  2.788   24.260  1.00 94.86 84  A 1 
ATOM   658  C C   . VAL   A 1 84  ? -6.350  1.885   23.112  1.00 94.86 84  A 1 
ATOM   659  O O   . VAL   A 1 84  ? -7.464  2.019   22.601  1.00 93.85 84  A 1 
ATOM   660  C CB  . VAL   A 1 84  ? -5.929  2.044   25.613  1.00 93.94 84  A 1 
ATOM   661  C CG1 . VAL   A 1 84  ? -5.332  2.917   26.723  1.00 88.37 84  A 1 
ATOM   662  C CG2 . VAL   A 1 84  ? -7.330  1.600   26.039  1.00 87.44 84  A 1 
ATOM   663  N N   . GLY   A 1 85  ? -5.477  0.989   22.698  1.00 95.46 85  A 1 
ATOM   664  C CA  . GLY   A 1 85  ? -5.769  -0.063  21.739  1.00 95.54 85  A 1 
ATOM   665  C C   . GLY   A 1 85  ? -5.699  -1.445  22.376  1.00 96.17 85  A 1 
ATOM   666  O O   . GLY   A 1 85  ? -5.251  -1.604  23.515  1.00 95.36 85  A 1 
ATOM   667  N N   . HIS   A 1 86  ? -6.124  -2.446  21.613  1.00 94.95 86  A 1 
ATOM   668  C CA  . HIS   A 1 86  ? -6.084  -3.857  21.986  1.00 94.62 86  A 1 
ATOM   669  C C   . HIS   A 1 86  ? -5.161  -4.641  21.033  1.00 94.61 86  A 1 
ATOM   670  O O   . HIS   A 1 86  ? -5.059  -4.269  19.862  1.00 94.24 86  A 1 
ATOM   671  C CB  . HIS   A 1 86  ? -7.524  -4.384  21.979  1.00 93.97 86  A 1 
ATOM   672  C CG  . HIS   A 1 86  ? -7.640  -5.732  22.619  1.00 93.08 86  A 1 
ATOM   673  N ND1 . HIS   A 1 86  ? -7.588  -6.946  21.971  1.00 86.02 86  A 1 
ATOM   674  C CD2 . HIS   A 1 86  ? -7.728  -5.990  23.966  1.00 84.57 86  A 1 
ATOM   675  C CE1 . HIS   A 1 86  ? -7.641  -7.915  22.907  1.00 86.96 86  A 1 
ATOM   676  N NE2 . HIS   A 1 86  ? -7.729  -7.367  24.124  1.00 87.82 86  A 1 
ATOM   677  N N   . PRO   A 1 87  ? -4.505  -5.729  21.469  1.00 95.10 87  A 1 
ATOM   678  C CA  . PRO   A 1 87  ? -3.675  -6.562  20.589  1.00 94.34 87  A 1 
ATOM   679  C C   . PRO   A 1 87  ? -4.383  -7.056  19.322  1.00 93.85 87  A 1 
ATOM   680  O O   . PRO   A 1 87  ? -3.748  -7.202  18.278  1.00 92.27 87  A 1 
ATOM   681  C CB  . PRO   A 1 87  ? -3.255  -7.751  21.458  1.00 93.62 87  A 1 
ATOM   682  C CG  . PRO   A 1 87  ? -3.258  -7.189  22.871  1.00 92.48 87  A 1 
ATOM   683  C CD  . PRO   A 1 87  ? -4.413  -6.195  22.846  1.00 94.59 87  A 1 
ATOM   684  N N   . LEU   A 1 88  ? -5.692  -7.288  19.404  1.00 93.07 88  A 1 
ATOM   685  C CA  . LEU   A 1 88  ? -6.535  -7.749  18.297  1.00 91.55 88  A 1 
ATOM   686  C C   . LEU   A 1 88  ? -7.087  -6.617  17.413  1.00 91.43 88  A 1 
ATOM   687  O O   . LEU   A 1 88  ? -7.806  -6.910  16.460  1.00 89.95 88  A 1 
ATOM   688  C CB  . LEU   A 1 88  ? -7.690  -8.610  18.842  1.00 90.39 88  A 1 
ATOM   689  C CG  . LEU   A 1 88  ? -7.275  -9.893  19.581  1.00 87.60 88  A 1 
ATOM   690  C CD1 . LEU   A 1 88  ? -8.519  -10.599 20.110  1.00 84.66 88  A 1 
ATOM   691  C CD2 . LEU   A 1 88  ? -6.528  -10.849 18.657  1.00 84.02 88  A 1 
ATOM   692  N N   . ASP   A 1 89  ? -6.803  -5.343  17.708  1.00 93.14 89  A 1 
ATOM   693  C CA  . ASP   A 1 89  ? -7.173  -4.250  16.806  1.00 92.40 89  A 1 
ATOM   694  C C   . ASP   A 1 89  ? -6.426  -4.403  15.471  1.00 92.09 89  A 1 
ATOM   695  O O   . ASP   A 1 89  ? -5.317  -4.941  15.416  1.00 91.39 89  A 1 
ATOM   696  C CB  . ASP   A 1 89  ? -6.872  -2.869  17.426  1.00 92.06 89  A 1 
ATOM   697  C CG  . ASP   A 1 89  ? -7.760  -2.442  18.609  1.00 91.72 89  A 1 
ATOM   698  O OD1 . ASP   A 1 89  ? -8.839  -3.028  18.826  1.00 87.87 89  A 1 
ATOM   699  O OD2 . ASP   A 1 89  ? -7.388  -1.453  19.291  1.00 87.36 89  A 1 
ATOM   700  N N   . PHE   A 1 90  ? -7.005  -3.888  14.385  1.00 89.46 90  A 1 
ATOM   701  C CA  . PHE   A 1 90  ? -6.323  -3.830  13.099  1.00 88.52 90  A 1 
ATOM   702  C C   . PHE   A 1 90  ? -5.445  -2.585  12.999  1.00 89.15 90  A 1 
ATOM   703  O O   . PHE   A 1 90  ? -5.784  -1.506  13.474  1.00 88.65 90  A 1 
ATOM   704  C CB  . PHE   A 1 90  ? -7.328  -3.895  11.951  1.00 86.47 90  A 1 
ATOM   705  C CG  . PHE   A 1 90  ? -8.091  -5.195  11.921  1.00 83.25 90  A 1 
ATOM   706  C CD1 . PHE   A 1 90  ? -7.478  -6.356  11.418  1.00 77.59 90  A 1 
ATOM   707  C CD2 . PHE   A 1 90  ? -9.386  -5.258  12.468  1.00 75.94 90  A 1 
ATOM   708  C CE1 . PHE   A 1 90  ? -8.155  -7.580  11.478  1.00 74.02 90  A 1 
ATOM   709  C CE2 . PHE   A 1 90  ? -10.067 -6.477  12.532  1.00 72.49 90  A 1 
ATOM   710  C CZ  . PHE   A 1 90  ? -9.444  -7.639  12.048  1.00 75.04 90  A 1 
ATOM   711  N N   . VAL   A 1 91  ? -4.314  -2.725  12.309  1.00 88.50 91  A 1 
ATOM   712  C CA  . VAL   A 1 91  ? -3.405  -1.599  12.047  1.00 88.63 91  A 1 
ATOM   713  C C   . VAL   A 1 91  ? -4.118  -0.472  11.287  1.00 88.73 91  A 1 
ATOM   714  O O   . VAL   A 1 91  ? -3.863  0.702   11.541  1.00 87.85 91  A 1 
ATOM   715  C CB  . VAL   A 1 91  ? -2.167  -2.108  11.284  1.00 87.67 91  A 1 
ATOM   716  C CG1 . VAL   A 1 91  ? -1.273  -0.981  10.772  1.00 81.32 91  A 1 
ATOM   717  C CG2 . VAL   A 1 91  ? -1.309  -2.990  12.200  1.00 81.63 91  A 1 
ATOM   718  N N   . GLU   A 1 92  ? -5.046  -0.817  10.408  1.00 86.34 92  A 1 
ATOM   719  C CA  . GLU   A 1 92  ? -5.870  0.126   9.655   1.00 84.38 92  A 1 
ATOM   720  C C   . GLU   A 1 92  ? -6.847  0.904   10.559  1.00 85.45 92  A 1 
ATOM   721  O O   . GLU   A 1 92  ? -7.016  2.109   10.383  1.00 84.52 92  A 1 
ATOM   722  C CB  . GLU   A 1 92  ? -6.626  -0.630  8.552   1.00 81.63 92  A 1 
ATOM   723  C CG  . GLU   A 1 92  ? -5.709  -1.340  7.527   1.00 74.62 92  A 1 
ATOM   724  C CD  . GLU   A 1 92  ? -5.209  -2.751  7.901   1.00 69.76 92  A 1 
ATOM   725  O OE1 . GLU   A 1 92  ? -4.708  -3.445  6.981   1.00 63.05 92  A 1 
ATOM   726  O OE2 . GLU   A 1 92  ? -5.353  -3.193  9.053   1.00 62.85 92  A 1 
ATOM   727  N N   . GLU   A 1 93  ? -7.424  0.252   11.569  1.00 86.49 93  A 1 
ATOM   728  C CA  . GLU   A 1 93  ? -8.263  0.907   12.581  1.00 86.95 93  A 1 
ATOM   729  C C   . GLU   A 1 93  ? -7.440  1.895   13.416  1.00 89.09 93  A 1 
ATOM   730  O O   . GLU   A 1 93  ? -7.874  3.017   13.677  1.00 88.68 93  A 1 
ATOM   731  C CB  . GLU   A 1 93  ? -8.905  -0.138  13.513  1.00 85.07 93  A 1 
ATOM   732  C CG  . GLU   A 1 93  ? -9.951  -1.029  12.821  1.00 77.45 93  A 1 
ATOM   733  C CD  . GLU   A 1 93  ? -10.427 -2.213  13.688  1.00 74.00 93  A 1 
ATOM   734  O OE1 . GLU   A 1 93  ? -11.488 -2.784  13.362  1.00 66.47 93  A 1 
ATOM   735  O OE2 . GLU   A 1 93  ? -9.712  -2.603  14.644  1.00 68.26 93  A 1 
ATOM   736  N N   . VAL   A 1 94  ? -6.212  1.518   13.774  1.00 90.41 94  A 1 
ATOM   737  C CA  . VAL   A 1 94  ? -5.290  2.401   14.500  1.00 91.95 94  A 1 
ATOM   738  C C   . VAL   A 1 94  ? -4.926  3.630   13.663  1.00 92.19 94  A 1 
ATOM   739  O O   . VAL   A 1 94  ? -4.872  4.736   14.201  1.00 91.70 94  A 1 
ATOM   740  C CB  . VAL   A 1 94  ? -4.026  1.637   14.933  1.00 92.50 94  A 1 
ATOM   741  C CG1 . VAL   A 1 94  ? -2.996  2.550   15.601  1.00 89.96 94  A 1 
ATOM   742  C CG2 . VAL   A 1 94  ? -4.378  0.539   15.938  1.00 89.94 94  A 1 
ATOM   743  N N   . ALA   A 1 95  ? -4.718  3.471   12.356  1.00 91.92 95  A 1 
ATOM   744  C CA  . ALA   A 1 95  ? -4.465  4.592   11.455  1.00 91.10 95  A 1 
ATOM   745  C C   . ALA   A 1 95  ? -5.643  5.583   11.436  1.00 90.93 95  A 1 
ATOM   746  O O   . ALA   A 1 95  ? -5.432  6.792   11.557  1.00 90.08 95  A 1 
ATOM   747  C CB  . ALA   A 1 95  ? -4.149  4.048   10.053  1.00 90.11 95  A 1 
ATOM   748  N N   . ALA   A 1 96  ? -6.873  5.073   11.368  1.00 89.28 96  A 1 
ATOM   749  C CA  . ALA   A 1 96  ? -8.084  5.887   11.443  1.00 87.91 96  A 1 
ATOM   750  C C   . ALA   A 1 96  ? -8.216  6.601   12.801  1.00 88.57 96  A 1 
ATOM   751  O O   . ALA   A 1 96  ? -8.492  7.799   12.846  1.00 87.65 96  A 1 
ATOM   752  C CB  . ALA   A 1 96  ? -9.292  4.995   11.137  1.00 86.03 96  A 1 
ATOM   753  N N   . LEU   A 1 97  ? -7.924  5.906   13.898  1.00 89.14 97  A 1 
ATOM   754  C CA  . LEU   A 1 97  ? -7.909  6.463   15.257  1.00 89.85 97  A 1 
ATOM   755  C C   . LEU   A 1 97  ? -6.912  7.616   15.410  1.00 90.49 97  A 1 
ATOM   756  O O   . LEU   A 1 97  ? -7.233  8.655   15.985  1.00 89.27 97  A 1 
ATOM   757  C CB  . LEU   A 1 97  ? -7.582  5.325   16.242  1.00 88.99 97  A 1 
ATOM   758  C CG  . LEU   A 1 97  ? -8.769  4.961   17.150  1.00 83.65 97  A 1 
ATOM   759  C CD1 . LEU   A 1 97  ? -8.706  3.486   17.538  1.00 78.04 97  A 1 
ATOM   760  C CD2 . LEU   A 1 97  ? -8.738  5.791   18.427  1.00 78.22 97  A 1 
ATOM   761  N N   . PHE   A 1 98  ? -5.705  7.461   14.862  1.00 92.00 98  A 1 
ATOM   762  C CA  . PHE   A 1 98  ? -4.703  8.528   14.864  1.00 92.77 98  A 1 
ATOM   763  C C   . PHE   A 1 98  ? -5.164  9.743   14.056  1.00 91.82 98  A 1 
ATOM   764  O O   . PHE   A 1 98  ? -4.932  10.881  14.468  1.00 90.31 98  A 1 
ATOM   765  C CB  . PHE   A 1 98  ? -3.373  8.007   14.312  1.00 93.77 98  A 1 
ATOM   766  C CG  . PHE   A 1 98  ? -2.577  7.065   15.197  1.00 94.42 98  A 1 
ATOM   767  C CD1 . PHE   A 1 98  ? -2.810  6.949   16.579  1.00 91.70 98  A 1 
ATOM   768  C CD2 . PHE   A 1 98  ? -1.520  6.329   14.621  1.00 91.66 98  A 1 
ATOM   769  C CE1 . PHE   A 1 98  ? -2.017  6.102   17.368  1.00 91.37 98  A 1 
ATOM   770  C CE2 . PHE   A 1 98  ? -0.728  5.482   15.407  1.00 91.28 98  A 1 
ATOM   771  C CZ  . PHE   A 1 98  ? -0.976  5.364   16.779  1.00 93.81 98  A 1 
ATOM   772  N N   . TYR   A 1 99  ? -5.839  9.504   12.938  1.00 88.94 99  A 1 
ATOM   773  C CA  . TYR   A 1 99  ? -6.370  10.567  12.094  1.00 86.96 99  A 1 
ATOM   774  C C   . TYR   A 1 99  ? -7.516  11.323  12.783  1.00 86.64 99  A 1 
ATOM   775  O O   . TYR   A 1 99  ? -7.489  12.555  12.857  1.00 85.20 99  A 1 
ATOM   776  C CB  . TYR   A 1 99  ? -6.797  9.955   10.753  1.00 85.25 99  A 1 
ATOM   777  C CG  . TYR   A 1 99  ? -7.089  11.003  9.703   1.00 82.97 99  A 1 
ATOM   778  C CD1 . TYR   A 1 99  ? -8.387  11.530  9.553   1.00 76.30 99  A 1 
ATOM   779  C CD2 . TYR   A 1 99  ? -6.045  11.480  8.887   1.00 75.64 99  A 1 
ATOM   780  C CE1 . TYR   A 1 99  ? -8.638  12.531  8.602   1.00 72.66 99  A 1 
ATOM   781  C CE2 . TYR   A 1 99  ? -6.287  12.481  7.934   1.00 71.40 99  A 1 
ATOM   782  C CZ  . TYR   A 1 99  ? -7.586  13.007  7.798   1.00 73.67 99  A 1 
ATOM   783  O OH  . TYR   A 1 99  ? -7.820  13.996  6.879   1.00 70.91 99  A 1 
ATOM   784  N N   . GLU   A 1 100 ? -8.494  10.602  13.343  1.00 86.20 100 A 1 
ATOM   785  C CA  . GLU   A 1 100 ? -9.675  11.169  14.009  1.00 85.13 100 A 1 
ATOM   786  C C   . GLU   A 1 100 ? -9.305  11.987  15.255  1.00 85.91 100 A 1 
ATOM   787  O O   . GLU   A 1 100 ? -9.666  13.159  15.382  1.00 84.74 100 A 1 
ATOM   788  C CB  . GLU   A 1 100 ? -10.644 10.028  14.385  1.00 83.21 100 A 1 
ATOM   789  C CG  . GLU   A 1 100 ? -11.971 10.552  14.967  1.00 74.11 100 A 1 
ATOM   790  C CD  . GLU   A 1 100 ? -12.891 9.465   15.559  1.00 70.59 100 A 1 
ATOM   791  O OE1 . GLU   A 1 100 ? -14.025 9.813   15.964  1.00 63.76 100 A 1 
ATOM   792  O OE2 . GLU   A 1 100 ? -12.483 8.296   15.674  1.00 64.87 100 A 1 
ATOM   793  N N   . HIS   A 1 101 ? -8.546  11.384  16.166  1.00 88.40 101 A 1 
ATOM   794  C CA  . HIS   A 1 101 ? -8.219  11.998  17.454  1.00 88.48 101 A 1 
ATOM   795  C C   . HIS   A 1 101 ? -6.965  12.873  17.421  1.00 89.23 101 A 1 
ATOM   796  O O   . HIS   A 1 101 ? -6.660  13.548  18.410  1.00 87.75 101 A 1 
ATOM   797  C CB  . HIS   A 1 101 ? -8.126  10.918  18.530  1.00 88.35 101 A 1 
ATOM   798  C CG  . HIS   A 1 101 ? -9.444  10.247  18.786  1.00 87.71 101 A 1 
ATOM   799  N ND1 . HIS   A 1 101 ? -10.486 10.758  19.547  1.00 77.40 101 A 1 
ATOM   800  C CD2 . HIS   A 1 101 ? -9.849  9.038   18.291  1.00 77.51 101 A 1 
ATOM   801  C CE1 . HIS   A 1 101 ? -11.485 9.866   19.507  1.00 79.50 101 A 1 
ATOM   802  N NE2 . HIS   A 1 101 ? -11.137 8.813   18.756  1.00 80.67 101 A 1 
ATOM   803  N N   . ARG   A 1 102 ? -6.246  12.907  16.290  1.00 88.60 102 A 1 
ATOM   804  C CA  . ARG   A 1 102 ? -4.997  13.667  16.124  1.00 88.63 102 A 1 
ATOM   805  C C   . ARG   A 1 102 ? -3.952  13.319  17.190  1.00 90.03 102 A 1 
ATOM   806  O O   . ARG   A 1 102 ? -3.284  14.199  17.738  1.00 87.99 102 A 1 
ATOM   807  C CB  . ARG   A 1 102 ? -5.278  15.171  16.056  1.00 86.64 102 A 1 
ATOM   808  C CG  . ARG   A 1 102 ? -6.309  15.533  14.985  1.00 79.41 102 A 1 
ATOM   809  C CD  . ARG   A 1 102 ? -6.466  17.049  14.964  1.00 72.68 102 A 1 
ATOM   810  N NE  . ARG   A 1 102 ? -7.417  17.455  13.928  1.00 65.79 102 A 1 
ATOM   811  C CZ  . ARG   A 1 102 ? -7.439  18.634  13.339  1.00 56.89 102 A 1 
ATOM   812  N NH1 . ARG   A 1 102 ? -6.652  19.603  13.708  1.00 51.55 102 A 1 
ATOM   813  N NH2 . ARG   A 1 102 ? -8.262  18.859  12.360  1.00 49.94 102 A 1 
ATOM   814  N N   . ILE   A 1 103 ? -3.821  12.033  17.469  1.00 91.78 103 A 1 
ATOM   815  C CA  . ILE   A 1 103 ? -2.821  11.454  18.367  1.00 92.48 103 A 1 
ATOM   816  C C   . ILE   A 1 103 ? -1.761  10.705  17.550  1.00 92.84 103 A 1 
ATOM   817  O O   . ILE   A 1 103 ? -2.001  10.333  16.402  1.00 91.89 103 A 1 
ATOM   818  C CB  . ILE   A 1 103 ? -3.494  10.580  19.451  1.00 92.23 103 A 1 
ATOM   819  C CG1 . ILE   A 1 103 ? -4.264  9.383   18.852  1.00 89.84 103 A 1 
ATOM   820  C CG2 . ILE   A 1 103 ? -4.401  11.459  20.330  1.00 88.41 103 A 1 
ATOM   821  C CD1 . ILE   A 1 103 ? -4.855  8.422   19.893  1.00 87.70 103 A 1 
ATOM   822  N N   . GLY   A 1 104 ? -0.586  10.502  18.119  1.00 93.06 104 A 1 
ATOM   823  C CA  . GLY   A 1 104 ? 0.527   9.804   17.460  1.00 93.11 104 A 1 
ATOM   824  C C   . GLY   A 1 104 ? 1.018   8.561   18.197  1.00 94.33 104 A 1 
ATOM   825  O O   . GLY   A 1 104 ? 2.038   7.998   17.815  1.00 93.01 104 A 1 
ATOM   826  N N   . CYS   A 1 105 ? 0.324   8.162   19.263  1.00 94.96 105 A 1 
ATOM   827  C CA  . CYS   A 1 105 ? 0.677   7.038   20.118  1.00 95.62 105 A 1 
ATOM   828  C C   . CYS   A 1 105 ? -0.584  6.384   20.672  1.00 96.19 105 A 1 
ATOM   829  O O   . CYS   A 1 105 ? -1.481  7.081   21.148  1.00 95.26 105 A 1 
ATOM   830  C CB  . CYS   A 1 105 ? 1.573   7.573   21.244  1.00 94.03 105 A 1 
ATOM   831  S SG  . CYS   A 1 105 ? 1.804   6.360   22.571  1.00 91.01 105 A 1 
ATOM   832  N N   . LEU   A 1 106 ? -0.608  5.049   20.657  1.00 96.90 106 A 1 
ATOM   833  C CA  . LEU   A 1 106 ? -1.668  4.244   21.243  1.00 97.02 106 A 1 
ATOM   834  C C   . LEU   A 1 106 ? -1.036  3.190   22.167  1.00 97.49 106 A 1 
ATOM   835  O O   . LEU   A 1 106 ? -0.392  2.262   21.673  1.00 96.79 106 A 1 
ATOM   836  C CB  . LEU   A 1 106 ? -2.489  3.636   20.093  1.00 95.71 106 A 1 
ATOM   837  C CG  . LEU   A 1 106 ? -3.883  3.152   20.512  1.00 91.16 106 A 1 
ATOM   838  C CD1 . LEU   A 1 106 ? -4.825  4.332   20.768  1.00 87.43 106 A 1 
ATOM   839  C CD2 . LEU   A 1 106 ? -4.487  2.322   19.380  1.00 86.41 106 A 1 
ATOM   840  N N   . PRO   A 1 107 ? -1.164  3.334   23.501  1.00 97.48 107 A 1 
ATOM   841  C CA  . PRO   A 1 107 ? -0.819  2.254   24.418  1.00 97.51 107 A 1 
ATOM   842  C C   . PRO   A 1 107 ? -1.734  1.055   24.167  1.00 97.55 107 A 1 
ATOM   843  O O   . PRO   A 1 107 ? -2.949  1.224   24.047  1.00 96.88 107 A 1 
ATOM   844  C CB  . PRO   A 1 107 ? -1.004  2.819   25.830  1.00 97.01 107 A 1 
ATOM   845  C CG  . PRO   A 1 107 ? -1.035  4.335   25.636  1.00 95.48 107 A 1 
ATOM   846  C CD  . PRO   A 1 107 ? -1.631  4.492   24.239  1.00 97.13 107 A 1 
ATOM   847  N N   . ILE   A 1 108 ? -1.167  -0.143  24.105  1.00 97.18 108 A 1 
ATOM   848  C CA  . ILE   A 1 108 ? -1.922  -1.381  23.898  1.00 97.25 108 A 1 
ATOM   849  C C   . ILE   A 1 108 ? -2.109  -2.071  25.244  1.00 97.24 108 A 1 
ATOM   850  O O   . ILE   A 1 108 ? -1.136  -2.406  25.918  1.00 96.73 108 A 1 
ATOM   851  C CB  . ILE   A 1 108 ? -1.247  -2.281  22.849  1.00 97.05 108 A 1 
ATOM   852  C CG1 . ILE   A 1 108 ? -0.919  -1.538  21.534  1.00 95.79 108 A 1 
ATOM   853  C CG2 . ILE   A 1 108 ? -2.128  -3.508  22.566  1.00 95.95 108 A 1 
ATOM   854  C CD1 . ILE   A 1 108 ? -2.102  -0.797  20.884  1.00 93.04 108 A 1 
ATOM   855  N N   . VAL   A 1 109 ? -3.365  -2.253  25.629  1.00 96.26 109 A 1 
ATOM   856  C CA  . VAL   A 1 109 ? -3.759  -2.807  26.928  1.00 95.83 109 A 1 
ATOM   857  C C   . VAL   A 1 109 ? -4.507  -4.113  26.708  1.00 95.41 109 A 1 
ATOM   858  O O   . VAL   A 1 109 ? -5.411  -4.180  25.880  1.00 94.27 109 A 1 
ATOM   859  C CB  . VAL   A 1 109 ? -4.600  -1.795  27.728  1.00 95.12 109 A 1 
ATOM   860  C CG1 . VAL   A 1 109 ? -5.011  -2.348  29.098  1.00 90.93 109 A 1 
ATOM   861  C CG2 . VAL   A 1 109 ? -3.811  -0.499  27.983  1.00 90.91 109 A 1 
ATOM   862  N N   . ASN   A 1 110 ? -4.122  -5.141  27.469  1.00 94.96 110 A 1 
ATOM   863  C CA  . ASN   A 1 110 ? -4.771  -6.445  27.496  1.00 93.95 110 A 1 
ATOM   864  C C   . ASN   A 1 110 ? -4.890  -6.907  28.955  1.00 93.23 110 A 1 
ATOM   865  O O   . ASN   A 1 110 ? -3.914  -6.847  29.703  1.00 90.67 110 A 1 
ATOM   866  C CB  . ASN   A 1 110 ? -3.961  -7.420  26.622  1.00 92.36 110 A 1 
ATOM   867  C CG  . ASN   A 1 110 ? -4.629  -8.776  26.477  1.00 89.46 110 A 1 
ATOM   868  O OD1 . ASN   A 1 110 ? -5.676  -9.047  27.019  1.00 79.43 110 A 1 
ATOM   869  N ND2 . ASN   A 1 110 ? -4.023  -9.678  25.741  1.00 78.93 110 A 1 
ATOM   870  N N   . HIS   A 1 111 ? -6.076  -7.323  29.366  1.00 91.17 111 A 1 
ATOM   871  C CA  . HIS   A 1 111 ? -6.396  -7.676  30.756  1.00 89.95 111 A 1 
ATOM   872  C C   . HIS   A 1 111 ? -5.987  -6.600  31.779  1.00 90.49 111 A 1 
ATOM   873  O O   . HIS   A 1 111 ? -5.427  -6.881  32.839  1.00 86.64 111 A 1 
ATOM   874  C CB  . HIS   A 1 111 ? -5.853  -9.079  31.078  1.00 87.80 111 A 1 
ATOM   875  C CG  . HIS   A 1 111 ? -6.382  -10.152 30.164  1.00 83.68 111 A 1 
ATOM   876  N ND1 . HIS   A 1 111 ? -7.692  -10.293 29.752  1.00 72.97 111 A 1 
ATOM   877  C CD2 . HIS   A 1 111 ? -5.668  -11.168 29.581  1.00 71.59 111 A 1 
ATOM   878  C CE1 . HIS   A 1 111 ? -7.753  -11.357 28.938  1.00 71.35 111 A 1 
ATOM   879  N NE2 . HIS   A 1 111 ? -6.548  -11.927 28.821  1.00 71.62 111 A 1 
ATOM   880  N N   . GLY   A 1 112 ? -6.241  -5.339  31.429  1.00 89.76 112 A 1 
ATOM   881  C CA  . GLY   A 1 112 ? -5.900  -4.181  32.253  1.00 88.78 112 A 1 
ATOM   882  C C   . GLY   A 1 112 ? -4.403  -3.862  32.345  1.00 91.04 112 A 1 
ATOM   883  O O   . GLY   A 1 112 ? -4.030  -2.917  33.043  1.00 88.88 112 A 1 
ATOM   884  N N   . LYS   A 1 113 ? -3.541  -4.609  31.651  1.00 93.79 113 A 1 
ATOM   885  C CA  . LYS   A 1 113 ? -2.088  -4.416  31.655  1.00 95.16 113 A 1 
ATOM   886  C C   . LYS   A 1 113 ? -1.593  -3.858  30.327  1.00 96.16 113 A 1 
ATOM   887  O O   . LYS   A 1 113 ? -2.051  -4.255  29.263  1.00 94.93 113 A 1 
ATOM   888  C CB  . LYS   A 1 113 ? -1.361  -5.719  32.004  1.00 93.94 113 A 1 
ATOM   889  C CG  . LYS   A 1 113 ? -1.696  -6.181  33.430  1.00 88.58 113 A 1 
ATOM   890  C CD  . LYS   A 1 113 ? -0.858  -7.395  33.828  1.00 83.48 113 A 1 
ATOM   891  C CE  . LYS   A 1 113 ? -1.257  -7.803  35.249  1.00 74.95 113 A 1 
ATOM   892  N NZ  . LYS   A 1 113 ? -0.377  -8.861  35.787  1.00 65.90 113 A 1 
ATOM   893  N N   . LEU   A 1 114 ? -0.601  -2.977  30.412  1.00 96.66 114 A 1 
ATOM   894  C CA  . LEU   A 1 114 ? 0.114   -2.493  29.243  1.00 97.41 114 A 1 
ATOM   895  C C   . LEU   A 1 114 ? 1.000   -3.613  28.682  1.00 97.46 114 A 1 
ATOM   896  O O   . LEU   A 1 114 ? 1.924   -4.064  29.352  1.00 96.60 114 A 1 
ATOM   897  C CB  . LEU   A 1 114 ? 0.934   -1.265  29.654  1.00 97.40 114 A 1 
ATOM   898  C CG  . LEU   A 1 114 ? 1.636   -0.579  28.469  1.00 96.90 114 A 1 
ATOM   899  C CD1 . LEU   A 1 114 ? 0.649   0.206   27.608  1.00 94.76 114 A 1 
ATOM   900  C CD2 . LEU   A 1 114 ? 2.681   0.395   29.001  1.00 94.29 114 A 1 
ATOM   901  N N   . VAL   A 1 115 ? 0.726   -4.029  27.448  1.00 97.29 115 A 1 
ATOM   902  C CA  . VAL   A 1 115 ? 1.450   -5.115  26.761  1.00 96.98 115 A 1 
ATOM   903  C C   . VAL   A 1 115 ? 2.272   -4.634  25.567  1.00 97.08 115 A 1 
ATOM   904  O O   . VAL   A 1 115 ? 3.218   -5.303  25.161  1.00 95.84 115 A 1 
ATOM   905  C CB  . VAL   A 1 115 ? 0.495   -6.245  26.330  1.00 96.06 115 A 1 
ATOM   906  C CG1 . VAL   A 1 115 ? -0.131  -6.926  27.553  1.00 91.07 115 A 1 
ATOM   907  C CG2 . VAL   A 1 115 ? -0.634  -5.760  25.404  1.00 90.52 115 A 1 
ATOM   908  N N   . GLY   A 1 116 ? 1.954   -3.460  25.025  1.00 97.49 116 A 1 
ATOM   909  C CA  . GLY   A 1 116 ? 2.663   -2.892  23.891  1.00 97.53 116 A 1 
ATOM   910  C C   . GLY   A 1 116 ? 2.383   -1.406  23.707  1.00 97.83 116 A 1 
ATOM   911  O O   . GLY   A 1 116 ? 1.614   -0.791  24.445  1.00 97.16 116 A 1 
ATOM   912  N N   . ILE   A 1 117 ? 3.035   -0.825  22.704  1.00 97.74 117 A 1 
ATOM   913  C CA  . ILE   A 1 117 ? 2.765   0.535   22.243  1.00 97.73 117 A 1 
ATOM   914  C C   . ILE   A 1 117 ? 2.912   0.576   20.726  1.00 97.47 117 A 1 
ATOM   915  O O   . ILE   A 1 117 ? 3.844   -0.007  20.173  1.00 96.57 117 A 1 
ATOM   916  C CB  . ILE   A 1 117 ? 3.669   1.554   22.972  1.00 97.26 117 A 1 
ATOM   917  C CG1 . ILE   A 1 117 ? 3.209   3.004   22.697  1.00 94.89 117 A 1 
ATOM   918  C CG2 . ILE   A 1 117 ? 5.158   1.380   22.623  1.00 94.61 117 A 1 
ATOM   919  C CD1 . ILE   A 1 117 ? 3.908   4.037   23.597  1.00 90.82 117 A 1 
ATOM   920  N N   . ILE   A 1 118 ? 2.004   1.278   20.054  1.00 97.54 118 A 1 
ATOM   921  C CA  . ILE   A 1 118 ? 2.083   1.533   18.617  1.00 97.30 118 A 1 
ATOM   922  C C   . ILE   A 1 118 ? 2.031   3.038   18.372  1.00 97.13 118 A 1 
ATOM   923  O O   . ILE   A 1 118 ? 1.303   3.771   19.040  1.00 96.01 118 A 1 
ATOM   924  C CB  . ILE   A 1 118 ? 1.023   0.709   17.853  1.00 96.26 118 A 1 
ATOM   925  C CG1 . ILE   A 1 118 ? 1.326   0.720   16.340  1.00 89.69 118 A 1 
ATOM   926  C CG2 . ILE   A 1 118 ? -0.406  1.193   18.136  1.00 88.70 118 A 1 
ATOM   927  C CD1 . ILE   A 1 118 ? 0.547   -0.340  15.559  1.00 85.29 118 A 1 
ATOM   928  N N   . THR   A 1 119 ? 2.850   3.508   17.430  1.00 96.16 119 A 1 
ATOM   929  C CA  . THR   A 1 119 ? 2.948   4.929   17.075  1.00 95.42 119 A 1 
ATOM   930  C C   . THR   A 1 119 ? 2.777   5.115   15.571  1.00 94.83 119 A 1 
ATOM   931  O O   . THR   A 1 119 ? 2.843   4.156   14.801  1.00 93.78 119 A 1 
ATOM   932  C CB  . THR   A 1 119 ? 4.284   5.538   17.539  1.00 94.41 119 A 1 
ATOM   933  O OG1 . THR   A 1 119 ? 5.365   4.999   16.820  1.00 88.80 119 A 1 
ATOM   934  C CG2 . THR   A 1 119 ? 4.556   5.347   19.033  1.00 89.26 119 A 1 
ATOM   935  N N   . GLN   A 1 120 ? 2.616   6.358   15.129  1.00 93.60 120 A 1 
ATOM   936  C CA  . GLN   A 1 120 ? 2.605   6.675   13.695  1.00 92.76 120 A 1 
ATOM   937  C C   . GLN   A 1 120 ? 3.869   6.167   12.987  1.00 92.44 120 A 1 
ATOM   938  O O   . GLN   A 1 120 ? 3.791   5.713   11.857  1.00 91.10 120 A 1 
ATOM   939  C CB  . GLN   A 1 120 ? 2.474   8.190   13.491  1.00 91.26 120 A 1 
ATOM   940  C CG  . GLN   A 1 120 ? 1.092   8.730   13.888  1.00 85.21 120 A 1 
ATOM   941  C CD  . GLN   A 1 120 ? 0.945   10.236  13.654  1.00 82.87 120 A 1 
ATOM   942  O OE1 . GLN   A 1 120 ? 1.881   10.953  13.356  1.00 74.04 120 A 1 
ATOM   943  N NE2 . GLN   A 1 120 ? -0.243  10.775  13.793  1.00 72.17 120 A 1 
ATOM   944  N N   . THR   A 1 121 ? 5.013   6.183   13.663  1.00 92.31 121 A 1 
ATOM   945  C CA  . THR   A 1 121 ? 6.279   5.662   13.132  1.00 91.46 121 A 1 
ATOM   946  C C   . THR   A 1 121 ? 6.213   4.157   12.849  1.00 91.32 121 A 1 
ATOM   947  O O   . THR   A 1 121 ? 6.769   3.702   11.857  1.00 90.02 121 A 1 
ATOM   948  C CB  . THR   A 1 121 ? 7.426   5.950   14.111  1.00 90.47 121 A 1 
ATOM   949  O OG1 . THR   A 1 121 ? 7.437   7.318   14.472  1.00 84.80 121 A 1 
ATOM   950  C CG2 . THR   A 1 121 ? 8.805   5.644   13.532  1.00 84.06 121 A 1 
ATOM   951  N N   . ASP   A 1 122 ? 5.513   3.389   13.673  1.00 92.91 122 A 1 
ATOM   952  C CA  . ASP   A 1 122 ? 5.332   1.949   13.462  1.00 92.71 122 A 1 
ATOM   953  C C   . ASP   A 1 122 ? 4.408   1.679   12.262  1.00 92.16 122 A 1 
ATOM   954  O O   . ASP   A 1 122 ? 4.704   0.802   11.451  1.00 91.05 122 A 1 
ATOM   955  C CB  . ASP   A 1 122 ? 4.807   1.284   14.744  1.00 93.32 122 A 1 
ATOM   956  C CG  . ASP   A 1 122 ? 5.725   1.537   15.946  1.00 93.35 122 A 1 
ATOM   957  O OD1 . ASP   A 1 122 ? 6.918   1.152   15.892  1.00 90.54 122 A 1 
ATOM   958  O OD2 . ASP   A 1 122 ? 5.250   2.160   16.924  1.00 90.53 122 A 1 
ATOM   959  N N   . LEU   A 1 123 ? 3.353   2.492   12.081  1.00 92.12 123 A 1 
ATOM   960  C CA  . LEU   A 1 123 ? 2.475   2.410   10.907  1.00 91.61 123 A 1 
ATOM   961  C C   . LEU   A 1 123 ? 3.207   2.762   9.606   1.00 90.37 123 A 1 
ATOM   962  O O   . LEU   A 1 123 ? 2.985   2.112   8.590   1.00 88.12 123 A 1 
ATOM   963  C CB  . LEU   A 1 123 ? 1.259   3.334   11.076  1.00 91.37 123 A 1 
ATOM   964  C CG  . LEU   A 1 123 ? 0.337   3.014   12.263  1.00 90.25 123 A 1 
ATOM   965  C CD1 . LEU   A 1 123 ? -0.900  3.900   12.169  1.00 84.75 123 A 1 
ATOM   966  C CD2 . LEU   A 1 123 ? -0.120  1.563   12.282  1.00 84.40 123 A 1 
ATOM   967  N N   . LEU   A 1 124 ? 4.103   3.749   9.638   1.00 90.32 124 A 1 
ATOM   968  C CA  . LEU   A 1 124 ? 4.931   4.095   8.478   1.00 88.84 124 A 1 
ATOM   969  C C   . LEU   A 1 124 ? 5.821   2.925   8.049   1.00 87.68 124 A 1 
ATOM   970  O O   . LEU   A 1 124 ? 5.952   2.684   6.854   1.00 85.68 124 A 1 
ATOM   971  C CB  . LEU   A 1 124 ? 5.796   5.325   8.782   1.00 87.89 124 A 1 
ATOM   972  C CG  . LEU   A 1 124 ? 5.025   6.647   8.929   1.00 83.94 124 A 1 
ATOM   973  C CD1 . LEU   A 1 124 ? 6.019   7.755   9.272   1.00 79.39 124 A 1 
ATOM   974  C CD2 . LEU   A 1 124 ? 4.265   7.038   7.671   1.00 79.30 124 A 1 
ATOM   975  N N   . ARG   A 1 125 ? 6.384   2.172   8.992   1.00 88.31 125 A 1 
ATOM   976  C CA  . ARG   A 1 125 ? 7.159   0.961   8.673   1.00 86.83 125 A 1 
ATOM   977  C C   . ARG   A 1 125 ? 6.294   -0.072  7.947   1.00 86.24 125 A 1 
ATOM   978  O O   . ARG   A 1 125 ? 6.702   -0.570  6.904   1.00 84.74 125 A 1 
ATOM   979  C CB  . ARG   A 1 125 ? 7.780   0.389   9.956   1.00 86.21 125 A 1 
ATOM   980  C CG  . ARG   A 1 125 ? 8.718   -0.786  9.649   1.00 78.25 125 A 1 
ATOM   981  C CD  . ARG   A 1 125 ? 9.307   -1.390  10.934  1.00 75.51 125 A 1 
ATOM   982  N NE  . ARG   A 1 125 ? 8.248   -1.970  11.786  1.00 68.69 125 A 1 
ATOM   983  C CZ  . ARG   A 1 125 ? 8.116   -1.876  13.103  1.00 63.35 125 A 1 
ATOM   984  N NH1 . ARG   A 1 125 ? 9.031   -1.336  13.855  1.00 56.56 125 A 1 
ATOM   985  N NH2 . ARG   A 1 125 ? 7.042   -2.321  13.686  1.00 53.93 125 A 1 
ATOM   986  N N   . THR   A 1 126 ? 5.089   -0.333  8.448   1.00 87.20 126 A 1 
ATOM   987  C CA  . THR   A 1 126 ? 4.137   -1.249  7.799   1.00 86.04 126 A 1 
ATOM   988  C C   . THR   A 1 126 ? 3.748   -0.767  6.397   1.00 85.37 126 A 1 
ATOM   989  O O   . THR   A 1 126 ? 3.676   -1.564  5.465   1.00 83.92 126 A 1 
ATOM   990  C CB  . THR   A 1 126 ? 2.872   -1.410  8.656   1.00 85.64 126 A 1 
ATOM   991  O OG1 . THR   A 1 126 ? 3.219   -1.816  9.962   1.00 81.01 126 A 1 
ATOM   992  C CG2 . THR   A 1 126 ? 1.915   -2.461  8.102   1.00 79.99 126 A 1 
ATOM   993  N N   . PHE   A 1 127 ? 3.546   0.532   6.218   1.00 85.06 127 A 1 
ATOM   994  C CA  . PHE   A 1 127 ? 3.258   1.117   4.906   1.00 83.73 127 A 1 
ATOM   995  C C   . PHE   A 1 127 ? 4.399   0.881   3.907   1.00 83.27 127 A 1 
ATOM   996  O O   . PHE   A 1 127 ? 4.145   0.483   2.774   1.00 82.46 127 A 1 
ATOM   997  C CB  . PHE   A 1 127 ? 2.963   2.611   5.079   1.00 82.95 127 A 1 
ATOM   998  C CG  . PHE   A 1 127 ? 2.607   3.306   3.781   1.00 79.82 127 A 1 
ATOM   999  C CD1 . PHE   A 1 127 ? 3.600   3.942   3.015   1.00 73.07 127 A 1 
ATOM   1000 C CD2 . PHE   A 1 127 ? 1.279   3.300   3.325   1.00 71.98 127 A 1 
ATOM   1001 C CE1 . PHE   A 1 127 ? 3.264   4.571   1.802   1.00 68.84 127 A 1 
ATOM   1002 C CE2 . PHE   A 1 127 ? 0.941   3.931   2.116   1.00 67.28 127 A 1 
ATOM   1003 C CZ  . PHE   A 1 127 ? 1.933   4.568   1.354   1.00 68.29 127 A 1 
ATOM   1004 N N   . ILE   A 1 128 ? 5.647   1.075   4.327   1.00 84.10 128 A 1 
ATOM   1005 C CA  . ILE   A 1 128 ? 6.833   0.831   3.491   1.00 82.74 128 A 1 
ATOM   1006 C C   . ILE   A 1 128 ? 6.908   -0.650  3.084   1.00 81.93 128 A 1 
ATOM   1007 O O   . ILE   A 1 128 ? 7.117   -0.945  1.911   1.00 80.79 128 A 1 
ATOM   1008 C CB  . ILE   A 1 128 ? 8.114   1.302   4.217   1.00 82.19 128 A 1 
ATOM   1009 C CG1 . ILE   A 1 128 ? 8.115   2.843   4.376   1.00 79.90 128 A 1 
ATOM   1010 C CG2 . ILE   A 1 128 ? 9.384   0.869   3.458   1.00 79.59 128 A 1 
ATOM   1011 C CD1 . ILE   A 1 128 ? 9.097   3.341   5.443   1.00 74.28 128 A 1 
ATOM   1012 N N   . GLU   A 1 129 ? 6.687   -1.572  4.017   1.00 81.72 129 A 1 
ATOM   1013 C CA  . GLU   A 1 129 ? 6.692   -3.018  3.744   1.00 80.60 129 A 1 
ATOM   1014 C C   . GLU   A 1 129 ? 5.658   -3.414  2.674   1.00 80.54 129 A 1 
ATOM   1015 O O   . GLU   A 1 129 ? 5.957   -4.216  1.788   1.00 79.43 129 A 1 
ATOM   1016 C CB  . GLU   A 1 129 ? 6.440   -3.791  5.052   1.00 79.07 129 A 1 
ATOM   1017 C CG  . GLU   A 1 129 ? 7.655   -3.784  5.996   1.00 73.29 129 A 1 
ATOM   1018 C CD  . GLU   A 1 129 ? 7.358   -4.330  7.408   1.00 70.78 129 A 1 
ATOM   1019 O OE1 . GLU   A 1 129 ? 8.265   -4.224  8.273   1.00 64.53 129 A 1 
ATOM   1020 O OE2 . GLU   A 1 129 ? 6.234   -4.823  7.655   1.00 64.65 129 A 1 
ATOM   1021 N N   . LEU   A 1 130 ? 4.469   -2.804  2.685   1.00 81.00 130 A 1 
ATOM   1022 C CA  . LEU   A 1 130 ? 3.414   -3.074  1.698   1.00 80.42 130 A 1 
ATOM   1023 C C   . LEU   A 1 130 ? 3.757   -2.631  0.267   1.00 80.00 130 A 1 
ATOM   1024 O O   . LEU   A 1 130 ? 3.143   -3.117  -0.684  1.00 77.42 130 A 1 
ATOM   1025 C CB  . LEU   A 1 130 ? 2.107   -2.402  2.147   1.00 79.26 130 A 1 
ATOM   1026 C CG  . LEU   A 1 130 ? 1.423   -3.090  3.338   1.00 76.82 130 A 1 
ATOM   1027 C CD1 . LEU   A 1 130 ? 0.215   -2.262  3.764   1.00 72.75 130 A 1 
ATOM   1028 C CD2 . LEU   A 1 130 ? 0.945   -4.492  2.971   1.00 72.42 130 A 1 
ATOM   1029 N N   . THR   A 1 131 ? 4.714   -1.733  0.089   1.00 78.65 131 A 1 
ATOM   1030 C CA  . THR   A 1 131 ? 5.127   -1.282  -1.253  1.00 76.27 131 A 1 
ATOM   1031 C C   . THR   A 1 131 ? 5.963   -2.320  -2.011  1.00 75.56 131 A 1 
ATOM   1032 O O   . THR   A 1 131 ? 6.149   -2.186  -3.219  1.00 71.86 131 A 1 
ATOM   1033 C CB  . THR   A 1 131 ? 5.880   0.054   -1.221  1.00 74.30 131 A 1 
ATOM   1034 O OG1 . THR   A 1 131 ? 7.153   -0.078  -0.640  1.00 70.00 131 A 1 
ATOM   1035 C CG2 . THR   A 1 131 ? 5.111   1.148   -0.490  1.00 68.89 131 A 1 
ATOM   1036 N N   . GLY   A 1 132 ? 6.465   -3.341  -1.334  1.00 72.82 132 A 1 
ATOM   1037 C CA  . GLY   A 1 132 ? 7.242   -4.426  -1.943  1.00 71.32 132 A 1 
ATOM   1038 C C   . GLY   A 1 132 ? 8.667   -4.060  -2.378  1.00 73.03 132 A 1 
ATOM   1039 O O   . GLY   A 1 132 ? 9.338   -4.882  -2.999  1.00 69.69 132 A 1 
ATOM   1040 N N   . VAL   A 1 133 ? 9.157   -2.869  -2.031  1.00 72.11 133 A 1 
ATOM   1041 C CA  . VAL   A 1 133 ? 10.512  -2.407  -2.411  1.00 70.82 133 A 1 
ATOM   1042 C C   . VAL   A 1 133 ? 11.656  -3.142  -1.691  1.00 72.39 133 A 1 
ATOM   1043 O O   . VAL   A 1 133 ? 12.816  -2.939  -2.018  1.00 69.43 133 A 1 
ATOM   1044 C CB  . VAL   A 1 133 ? 10.680  -0.883  -2.229  1.00 66.59 133 A 1 
ATOM   1045 C CG1 . VAL   A 1 133 ? 9.694   -0.114  -3.107  1.00 60.30 133 A 1 
ATOM   1046 C CG2 . VAL   A 1 133 ? 10.509  -0.444  -0.767  1.00 60.75 133 A 1 
ATOM   1047 N N   . HIS   A 1 134 ? 11.341  -3.999  -0.730  1.00 74.47 134 A 1 
ATOM   1048 C CA  . HIS   A 1 134 ? 12.309  -4.819  -0.000  1.00 72.29 134 A 1 
ATOM   1049 C C   . HIS   A 1 134 ? 12.815  -6.041  -0.786  1.00 74.23 134 A 1 
ATOM   1050 O O   . HIS   A 1 134 ? 13.724  -6.730  -0.326  1.00 71.76 134 A 1 
ATOM   1051 C CB  . HIS   A 1 134 ? 11.680  -5.240  1.335   1.00 68.16 134 A 1 
ATOM   1052 C CG  . HIS   A 1 134 ? 10.415  -6.048  1.174   1.00 63.54 134 A 1 
ATOM   1053 N ND1 . HIS   A 1 134 ? 9.141   -5.552  0.997   1.00 56.84 134 A 1 
ATOM   1054 C CD2 . HIS   A 1 134 ? 10.305  -7.424  1.158   1.00 55.80 134 A 1 
ATOM   1055 C CE1 . HIS   A 1 134 ? 8.292   -6.589  0.890   1.00 52.08 134 A 1 
ATOM   1056 N NE2 . HIS   A 1 134 ? 8.962   -7.742  0.975   1.00 52.75 134 A 1 
ATOM   1057 N N   . GLN   A 1 135 ? 12.238  -6.335  -1.957  1.00 75.05 135 A 1 
ATOM   1058 C CA  . GLN   A 1 135 ? 12.708  -7.385  -2.856  1.00 75.69 135 A 1 
ATOM   1059 C C   . GLN   A 1 135 ? 13.053  -6.801  -4.228  1.00 79.05 135 A 1 
ATOM   1060 O O   . GLN   A 1 135 ? 12.341  -5.917  -4.704  1.00 77.12 135 A 1 
ATOM   1061 C CB  . GLN   A 1 135 ? 11.670  -8.506  -2.999  1.00 71.92 135 A 1 
ATOM   1062 C CG  . GLN   A 1 135 ? 11.483  -9.289  -1.689  1.00 66.06 135 A 1 
ATOM   1063 C CD  . GLN   A 1 135 ? 10.827  -10.654 -1.889  1.00 62.43 135 A 1 
ATOM   1064 O OE1 . GLN   A 1 135 ? 10.528  -11.096 -2.985  1.00 56.30 135 A 1 
ATOM   1065 N NE2 . GLN   A 1 135 ? 10.595  -11.386 -0.821  1.00 54.01 135 A 1 
ATOM   1066 N N   . PRO   A 1 136 ? 14.101  -7.320  -4.885  1.00 81.50 136 A 1 
ATOM   1067 C CA  . PRO   A 1 136 ? 14.474  -6.891  -6.228  1.00 82.79 136 A 1 
ATOM   1068 C C   . PRO   A 1 136 ? 13.318  -7.030  -7.218  1.00 85.30 136 A 1 
ATOM   1069 O O   . PRO   A 1 136 ? 12.698  -8.090  -7.326  1.00 82.62 136 A 1 
ATOM   1070 C CB  . PRO   A 1 136 ? 15.672  -7.758  -6.622  1.00 78.63 136 A 1 
ATOM   1071 C CG  . PRO   A 1 136 ? 16.295  -8.127  -5.279  1.00 75.96 136 A 1 
ATOM   1072 C CD  . PRO   A 1 136 ? 15.078  -8.267  -4.377  1.00 78.33 136 A 1 
ATOM   1073 N N   . GLY   A 1 137 ? 13.032  -5.968  -7.951  1.00 86.96 137 A 1 
ATOM   1074 C CA  . GLY   A 1 137 ? 11.967  -5.960  -8.942  1.00 87.75 137 A 1 
ATOM   1075 C C   . GLY   A 1 137 ? 11.829  -4.627  -9.671  1.00 89.62 137 A 1 
ATOM   1076 O O   . GLY   A 1 137 ? 12.357  -3.602  -9.240  1.00 88.31 137 A 1 
ATOM   1077 N N   . SER   A 1 138 ? 11.078  -4.656  -10.764 1.00 91.19 138 A 1 
ATOM   1078 C CA  . SER   A 1 138 ? 10.758  -3.486  -11.588 1.00 91.65 138 A 1 
ATOM   1079 C C   . SER   A 1 138 ? 9.296   -3.082  -11.403 1.00 92.00 138 A 1 
ATOM   1080 O O   . SER   A 1 138 ? 8.448   -3.911  -11.071 1.00 91.19 138 A 1 
ATOM   1081 C CB  . SER   A 1 138 ? 11.040  -3.780  -13.065 1.00 91.03 138 A 1 
ATOM   1082 O OG  . SER   A 1 138 ? 12.375  -4.215  -13.238 1.00 86.92 138 A 1 
ATOM   1083 N N   . GLN   A 1 139 ? 8.977   -1.809  -11.633 1.00 90.89 139 A 1 
ATOM   1084 C CA  . GLN   A 1 139 ? 7.609   -1.295  -11.555 1.00 90.39 139 A 1 
ATOM   1085 C C   . GLN   A 1 139 ? 6.939   -1.284  -12.934 1.00 90.77 139 A 1 
ATOM   1086 O O   . GLN   A 1 139 ? 7.530   -0.860  -13.922 1.00 89.54 139 A 1 
ATOM   1087 C CB  . GLN   A 1 139 ? 7.613   0.086   -10.888 1.00 88.22 139 A 1 
ATOM   1088 C CG  . GLN   A 1 139 ? 6.203   0.665   -10.692 1.00 85.01 139 A 1 
ATOM   1089 C CD  . GLN   A 1 139 ? 6.144   1.722   -9.599  1.00 82.09 139 A 1 
ATOM   1090 O OE1 . GLN   A 1 139 ? 6.664   1.530   -8.518  1.00 74.13 139 A 1 
ATOM   1091 N NE2 . GLN   A 1 139 ? 5.490   2.838   -9.808  1.00 71.48 139 A 1 
ATOM   1092 N N   . ILE   A 1 140 ? 5.682   -1.711  -12.973 1.00 92.52 140 A 1 
ATOM   1093 C CA  . ILE   A 1 140 ? 4.791   -1.543  -14.129 1.00 93.31 140 A 1 
ATOM   1094 C C   . ILE   A 1 140 ? 3.477   -0.953  -13.616 1.00 93.04 140 A 1 
ATOM   1095 O O   . ILE   A 1 140 ? 2.871   -1.496  -12.696 1.00 92.17 140 A 1 
ATOM   1096 C CB  . ILE   A 1 140 ? 4.553   -2.876  -14.880 1.00 93.39 140 A 1 
ATOM   1097 C CG1 . ILE   A 1 140 ? 5.883   -3.527  -15.342 1.00 90.58 140 A 1 
ATOM   1098 C CG2 . ILE   A 1 140 ? 3.626   -2.639  -16.089 1.00 89.38 140 A 1 
ATOM   1099 C CD1 . ILE   A 1 140 ? 5.714   -4.911  -15.988 1.00 87.87 140 A 1 
ATOM   1100 N N   . GLU   A 1 141 ? 3.017   0.141   -14.213 1.00 92.90 141 A 1 
ATOM   1101 C CA  . GLU   A 1 141 ? 1.718   0.745   -13.920 1.00 92.46 141 A 1 
ATOM   1102 C C   . GLU   A 1 141 ? 0.811   0.642   -15.139 1.00 92.86 141 A 1 
ATOM   1103 O O   . GLU   A 1 141 ? 1.180   1.056   -16.236 1.00 92.24 141 A 1 
ATOM   1104 C CB  . GLU   A 1 141 ? 1.832   2.211   -13.480 1.00 90.54 141 A 1 
ATOM   1105 C CG  . GLU   A 1 141 ? 2.778   2.428   -12.300 1.00 82.30 141 A 1 
ATOM   1106 C CD  . GLU   A 1 141 ? 2.725   3.836   -11.696 1.00 81.23 141 A 1 
ATOM   1107 O OE1 . GLU   A 1 141 ? 3.562   4.101   -10.797 1.00 73.21 141 A 1 
ATOM   1108 O OE2 . GLU   A 1 141 ? 1.843   4.638   -12.080 1.00 73.74 141 A 1 
ATOM   1109 N N   . ILE   A 1 142 ? -0.392  0.123   -14.938 1.00 94.06 142 A 1 
ATOM   1110 C CA  . ILE   A 1 142 ? -1.403  0.046   -15.990 1.00 94.48 142 A 1 
ATOM   1111 C C   . ILE   A 1 142 ? -2.705  0.703   -15.538 1.00 94.29 142 A 1 
ATOM   1112 O O   . ILE   A 1 142 ? -3.134  0.545   -14.393 1.00 93.51 142 A 1 
ATOM   1113 C CB  . ILE   A 1 142 ? -1.616  -1.398  -16.501 1.00 94.31 142 A 1 
ATOM   1114 C CG1 . ILE   A 1 142 ? -2.176  -2.341  -15.414 1.00 88.69 142 A 1 
ATOM   1115 C CG2 . ILE   A 1 142 ? -0.306  -1.942  -17.093 1.00 85.71 142 A 1 
ATOM   1116 C CD1 . ILE   A 1 142 ? -2.524  -3.745  -15.927 1.00 85.98 142 A 1 
ATOM   1117 N N   . LYS   A 1 143 ? -3.357  1.413   -16.447 1.00 93.69 143 A 1 
ATOM   1118 C CA  . LYS   A 1 143 ? -4.713  1.927   -16.271 1.00 93.42 143 A 1 
ATOM   1119 C C   . LYS   A 1 143 ? -5.704  0.948   -16.883 1.00 93.46 143 A 1 
ATOM   1120 O O   . LYS   A 1 143 ? -5.546  0.564   -18.038 1.00 92.65 143 A 1 
ATOM   1121 C CB  . LYS   A 1 143 ? -4.823  3.326   -16.876 1.00 92.14 143 A 1 
ATOM   1122 C CG  . LYS   A 1 143 ? -6.127  4.023   -16.430 1.00 87.43 143 A 1 
ATOM   1123 C CD  . LYS   A 1 143 ? -6.271  5.434   -17.011 1.00 84.25 143 A 1 
ATOM   1124 C CE  . LYS   A 1 143 ? -6.619  5.351   -18.510 1.00 75.07 143 A 1 
ATOM   1125 N NZ  . LYS   A 1 143 ? -7.429  6.521   -18.927 1.00 69.43 143 A 1 
ATOM   1126 N N   . VAL   A 1 144 ? -6.707  0.554   -16.118 1.00 93.20 144 A 1 
ATOM   1127 C CA  . VAL   A 1 144 ? -7.724  -0.414  -16.547 1.00 93.02 144 A 1 
ATOM   1128 C C   . VAL   A 1 144 ? -9.127  0.066   -16.162 1.00 92.85 144 A 1 
ATOM   1129 O O   . VAL   A 1 144 ? -9.263  0.825   -15.195 1.00 92.14 144 A 1 
ATOM   1130 C CB  . VAL   A 1 144 ? -7.454  -1.818  -15.966 1.00 92.52 144 A 1 
ATOM   1131 C CG1 . VAL   A 1 144 ? -6.112  -2.378  -16.429 1.00 87.96 144 A 1 
ATOM   1132 C CG2 . VAL   A 1 144 ? -7.494  -1.875  -14.430 1.00 87.82 144 A 1 
ATOM   1133 N N   . PRO   A 1 145 ? -10.182 -0.387  -16.858 1.00 91.41 145 A 1 
ATOM   1134 C CA  . PRO   A 1 145 ? -11.549 -0.216  -16.381 1.00 89.92 145 A 1 
ATOM   1135 C C   . PRO   A 1 145 ? -11.732 -0.810  -14.978 1.00 89.42 145 A 1 
ATOM   1136 O O   . PRO   A 1 145 ? -11.113 -1.821  -14.623 1.00 87.21 145 A 1 
ATOM   1137 C CB  . PRO   A 1 145 ? -12.440 -0.914  -17.416 1.00 88.30 145 A 1 
ATOM   1138 C CG  . PRO   A 1 145 ? -11.582 -0.922  -18.682 1.00 86.67 145 A 1 
ATOM   1139 C CD  . PRO   A 1 145 ? -10.164 -1.070  -18.129 1.00 89.39 145 A 1 
ATOM   1140 N N   . ASN   A 1 146 ? -12.595 -0.192  -14.163 1.00 87.43 146 A 1 
ATOM   1141 C CA  . ASN   A 1 146 ? -12.930 -0.692  -12.830 1.00 84.83 146 A 1 
ATOM   1142 C C   . ASN   A 1 146 ? -13.953 -1.838  -12.902 1.00 83.86 146 A 1 
ATOM   1143 O O   . ASN   A 1 146 ? -15.074 -1.741  -12.404 1.00 80.95 146 A 1 
ATOM   1144 C CB  . ASN   A 1 146 ? -13.348 0.481   -11.928 1.00 82.02 146 A 1 
ATOM   1145 C CG  . ASN   A 1 146 ? -13.433 0.090   -10.460 1.00 78.86 146 A 1 
ATOM   1146 O OD1 . ASN   A 1 146 ? -12.945 -0.944  -10.019 1.00 72.66 146 A 1 
ATOM   1147 N ND2 . ASN   A 1 146 ? -14.026 0.935   -9.646  1.00 72.64 146 A 1 
ATOM   1148 N N   . GLU   A 1 147 ? -13.559 -2.923  -13.536 1.00 83.70 147 A 1 
ATOM   1149 C CA  . GLU   A 1 147 ? -14.388 -4.080  -13.852 1.00 83.19 147 A 1 
ATOM   1150 C C   . GLU   A 1 147 ? -13.757 -5.380  -13.336 1.00 83.37 147 A 1 
ATOM   1151 O O   . GLU   A 1 147 ? -12.554 -5.456  -13.045 1.00 79.90 147 A 1 
ATOM   1152 C CB  . GLU   A 1 147 ? -14.610 -4.160  -15.371 1.00 79.88 147 A 1 
ATOM   1153 C CG  . GLU   A 1 147 ? -15.478 -3.013  -15.923 1.00 73.78 147 A 1 
ATOM   1154 C CD  . GLU   A 1 147 ? -15.584 -3.028  -17.454 1.00 72.27 147 A 1 
ATOM   1155 O OE1 . GLU   A 1 147 ? -16.069 -2.013  -18.008 1.00 64.67 147 A 1 
ATOM   1156 O OE2 . GLU   A 1 147 ? -15.139 -4.025  -18.077 1.00 67.08 147 A 1 
ATOM   1157 N N   . ALA   A 1 148 ? -14.578 -6.414  -13.235 1.00 81.98 148 A 1 
ATOM   1158 C CA  . ALA   A 1 148 ? -14.123 -7.746  -12.873 1.00 81.43 148 A 1 
ATOM   1159 C C   . ALA   A 1 148 ? -13.143 -8.314  -13.917 1.00 82.83 148 A 1 
ATOM   1160 O O   . ALA   A 1 148 ? -13.284 -8.118  -15.121 1.00 78.20 148 A 1 
ATOM   1161 C CB  . ALA   A 1 148 ? -15.341 -8.658  -12.686 1.00 76.83 148 A 1 
ATOM   1162 N N   . GLY   A 1 149 ? -12.140 -9.041  -13.445 1.00 83.13 149 A 1 
ATOM   1163 C CA  . GLY   A 1 149 ? -11.201 -9.780  -14.296 1.00 84.23 149 A 1 
ATOM   1164 C C   . GLY   A 1 149 ? -10.009 -8.994  -14.836 1.00 87.62 149 A 1 
ATOM   1165 O O   . GLY   A 1 149 ? -9.074  -9.618  -15.341 1.00 85.28 149 A 1 
ATOM   1166 N N   . MET   A 1 150 ? -9.975  -7.659  -14.707 1.00 87.71 150 A 1 
ATOM   1167 C CA  . MET   A 1 150 ? -8.847  -6.858  -15.211 1.00 88.64 150 A 1 
ATOM   1168 C C   . MET   A 1 150 ? -7.527  -7.194  -14.511 1.00 90.26 150 A 1 
ATOM   1169 O O   . MET   A 1 150 ? -6.524  -7.443  -15.178 1.00 88.73 150 A 1 
ATOM   1170 C CB  . MET   A 1 150 ? -9.166  -5.364  -15.092 1.00 87.39 150 A 1 
ATOM   1171 C CG  . MET   A 1 150 ? -10.281 -4.936  -16.053 1.00 83.91 150 A 1 
ATOM   1172 S SD  . MET   A 1 150 ? -9.877  -5.195  -17.809 1.00 80.60 150 A 1 
ATOM   1173 C CE  . MET   A 1 150 ? -11.429 -4.675  -18.562 1.00 68.83 150 A 1 
ATOM   1174 N N   . LEU   A 1 151 ? -7.537  -7.297  -13.183 1.00 89.62 151 A 1 
ATOM   1175 C CA  . LEU   A 1 151 ? -6.363  -7.723  -12.412 1.00 90.08 151 A 1 
ATOM   1176 C C   . LEU   A 1 151 ? -5.940  -9.152  -12.773 1.00 90.81 151 A 1 
ATOM   1177 O O   . LEU   A 1 151 ? -4.757  -9.410  -12.965 1.00 90.10 151 A 1 
ATOM   1178 C CB  . LEU   A 1 151 ? -6.674  -7.600  -10.909 1.00 89.20 151 A 1 
ATOM   1179 C CG  . LEU   A 1 151 ? -5.539  -8.118  -9.992  1.00 87.76 151 A 1 
ATOM   1180 C CD1 . LEU   A 1 151 ? -4.259  -7.310  -10.128 1.00 82.20 151 A 1 
ATOM   1181 C CD2 . LEU   A 1 151 ? -5.986  -8.052  -8.538  1.00 81.38 151 A 1 
ATOM   1182 N N   . SER   A 1 152 ? -6.899  -10.063 -12.885 1.00 89.77 152 A 1 
ATOM   1183 C CA  . SER   A 1 152 ? -6.649  -11.465 -13.235 1.00 89.47 152 A 1 
ATOM   1184 C C   . SER   A 1 152 ? -5.922  -11.594 -14.572 1.00 90.49 152 A 1 
ATOM   1185 O O   . SER   A 1 152 ? -4.877  -12.234 -14.645 1.00 89.80 152 A 1 
ATOM   1186 C CB  . SER   A 1 152 ? -7.974  -12.228 -13.281 1.00 87.40 152 A 1 
ATOM   1187 O OG  . SER   A 1 152 ? -7.829  -13.463 -13.949 1.00 76.60 152 A 1 
ATOM   1188 N N   . LYS   A 1 153 ? -6.438  -10.942 -15.615 1.00 90.74 153 A 1 
ATOM   1189 C CA  . LYS   A 1 153 ? -5.865  -11.007 -16.965 1.00 90.50 153 A 1 
ATOM   1190 C C   . LYS   A 1 153 ? -4.465  -10.391 -17.021 1.00 91.73 153 A 1 
ATOM   1191 O O   . LYS   A 1 153 ? -3.566  -11.000 -17.592 1.00 90.77 153 A 1 
ATOM   1192 C CB  . LYS   A 1 153 ? -6.802  -10.315 -17.961 1.00 88.65 153 A 1 
ATOM   1193 C CG  . LYS   A 1 153 ? -8.108  -11.090 -18.206 1.00 80.64 153 A 1 
ATOM   1194 C CD  . LYS   A 1 153 ? -9.021  -10.273 -19.127 1.00 76.12 153 A 1 
ATOM   1195 C CE  . LYS   A 1 153 ? -10.362 -10.978 -19.340 1.00 65.30 153 A 1 
ATOM   1196 N NZ  . LYS   A 1 153 ? -11.306 -10.125 -20.102 1.00 57.68 153 A 1 
ATOM   1197 N N   . ALA   A 1 154 ? -4.271  -9.234  -16.395 1.00 92.61 154 A 1 
ATOM   1198 C CA  . ALA   A 1 154 ? -2.951  -8.602  -16.342 1.00 93.34 154 A 1 
ATOM   1199 C C   . ALA   A 1 154 ? -1.930  -9.475  -15.584 1.00 93.53 154 A 1 
ATOM   1200 O O   . ALA   A 1 154 ? -0.823  -9.705  -16.061 1.00 92.80 154 A 1 
ATOM   1201 C CB  . ALA   A 1 154 ? -3.103  -7.218  -15.703 1.00 93.55 154 A 1 
ATOM   1202 N N   . ALA   A 1 155 ? -2.328  -10.028 -14.436 1.00 92.64 155 A 1 
ATOM   1203 C CA  . ALA   A 1 155 ? -1.479  -10.936 -13.673 1.00 91.84 155 A 1 
ATOM   1204 C C   . ALA   A 1 155 ? -1.211  -12.257 -14.422 1.00 91.36 155 A 1 
ATOM   1205 O O   . ALA   A 1 155 ? -0.131  -12.824 -14.272 1.00 90.18 155 A 1 
ATOM   1206 C CB  . ALA   A 1 155 ? -2.126  -11.171 -12.301 1.00 91.19 155 A 1 
ATOM   1207 N N   . ALA   A 1 156 ? -2.154  -12.728 -15.249 1.00 92.01 156 A 1 
ATOM   1208 C CA  . ALA   A 1 156 ? -1.960  -13.910 -16.091 1.00 90.96 156 A 1 
ATOM   1209 C C   . ALA   A 1 156 ? -0.840  -13.689 -17.112 1.00 91.04 156 A 1 
ATOM   1210 O O   . ALA   A 1 156 ? 0.090   -14.490 -17.153 1.00 89.80 156 A 1 
ATOM   1211 C CB  . ALA   A 1 156 ? -3.279  -14.313 -16.760 1.00 89.54 156 A 1 
ATOM   1212 N N   . ILE   A 1 157 ? -0.858  -12.566 -17.823 1.00 92.76 157 A 1 
ATOM   1213 C CA  . ILE   A 1 157 ? 0.186   -12.185 -18.793 1.00 92.77 157 A 1 
ATOM   1214 C C   . ILE   A 1 157 ? 1.574   -12.181 -18.135 1.00 92.52 157 A 1 
ATOM   1215 O O   . ILE   A 1 157 ? 2.528   -12.727 -18.681 1.00 90.94 157 A 1 
ATOM   1216 C CB  . ILE   A 1 157 ? -0.160  -10.809 -19.410 1.00 93.19 157 A 1 
ATOM   1217 C CG1 . ILE   A 1 157 ? -1.424  -10.925 -20.293 1.00 91.69 157 A 1 
ATOM   1218 C CG2 . ILE   A 1 157 ? 1.008   -10.250 -20.237 1.00 91.47 157 A 1 
ATOM   1219 C CD1 . ILE   A 1 157 ? -2.054  -9.576  -20.649 1.00 87.26 157 A 1 
ATOM   1220 N N   . ILE   A 1 158 ? 1.678   -11.622 -16.920 1.00 92.38 158 A 1 
ATOM   1221 C CA  . ILE   A 1 158 ? 2.937   -11.620 -16.158 1.00 91.88 158 A 1 
ATOM   1222 C C   . ILE   A 1 158 ? 3.358   -13.053 -15.791 1.00 90.85 158 A 1 
ATOM   1223 O O   . ILE   A 1 158 ? 4.522   -13.423 -15.925 1.00 89.38 158 A 1 
ATOM   1224 C CB  . ILE   A 1 158 ? 2.797   -10.715 -14.910 1.00 92.30 158 A 1 
ATOM   1225 C CG1 . ILE   A 1 158 ? 2.542   -9.243  -15.324 1.00 91.55 158 A 1 
ATOM   1226 C CG2 . ILE   A 1 158 ? 4.053   -10.795 -14.026 1.00 91.15 158 A 1 
ATOM   1227 C CD1 . ILE   A 1 158 ? 2.067   -8.340  -14.177 1.00 88.54 158 A 1 
ATOM   1228 N N   . SER   A 1 159 ? 2.411   -13.881 -15.356 1.00 90.88 159 A 1 
ATOM   1229 C CA  . SER   A 1 159 ? 2.691   -15.254 -14.928 1.00 88.22 159 A 1 
ATOM   1230 C C   . SER   A 1 159 ? 3.052   -16.209 -16.066 1.00 87.97 159 A 1 
ATOM   1231 O O   . SER   A 1 159 ? 3.789   -17.159 -15.831 1.00 85.89 159 A 1 
ATOM   1232 C CB  . SER   A 1 159 ? 1.517   -15.811 -14.129 1.00 85.76 159 A 1 
ATOM   1233 O OG  . SER   A 1 159 ? 0.427   -16.189 -14.943 1.00 72.17 159 A 1 
ATOM   1234 N N   . GLU   A 1 160 ? 2.564   -15.962 -17.282 1.00 89.77 160 A 1 
ATOM   1235 C CA  . GLU   A 1 160 ? 2.891   -16.772 -18.465 1.00 89.08 160 A 1 
ATOM   1236 C C   . GLU   A 1 160 ? 4.388   -16.746 -18.792 1.00 88.52 160 A 1 
ATOM   1237 O O   . GLU   A 1 160 ? 4.927   -17.728 -19.295 1.00 86.35 160 A 1 
ATOM   1238 C CB  . GLU   A 1 160 ? 2.089   -16.283 -19.678 1.00 88.93 160 A 1 
ATOM   1239 C CG  . GLU   A 1 160 ? 0.647   -16.804 -19.660 1.00 80.69 160 A 1 
ATOM   1240 C CD  . GLU   A 1 160 ? -0.200  -16.331 -20.852 1.00 74.64 160 A 1 
ATOM   1241 O OE1 . GLU   A 1 160 ? -1.387  -16.740 -20.900 1.00 65.31 160 A 1 
ATOM   1242 O OE2 . GLU   A 1 160 ? 0.319   -15.586 -21.713 1.00 66.93 160 A 1 
ATOM   1243 N N   . ARG   A 1 161 ? 5.074   -15.665 -18.420 1.00 89.77 161 A 1 
ATOM   1244 C CA  . ARG   A 1 161 ? 6.539   -15.558 -18.516 1.00 88.82 161 A 1 
ATOM   1245 C C   . ARG   A 1 161 ? 7.276   -16.049 -17.271 1.00 88.76 161 A 1 
ATOM   1246 O O   . ARG   A 1 161 ? 8.471   -15.802 -17.136 1.00 86.43 161 A 1 
ATOM   1247 C CB  . ARG   A 1 161 ? 6.938   -14.138 -18.890 1.00 89.06 161 A 1 
ATOM   1248 C CG  . ARG   A 1 161 ? 6.430   -13.784 -20.288 1.00 87.21 161 A 1 
ATOM   1249 C CD  . ARG   A 1 161 ? 7.227   -12.599 -20.808 1.00 84.63 161 A 1 
ATOM   1250 N NE  . ARG   A 1 161 ? 6.807   -12.251 -22.163 1.00 83.66 161 A 1 
ATOM   1251 C CZ  . ARG   A 1 161 ? 7.437   -12.451 -23.302 1.00 82.93 161 A 1 
ATOM   1252 N NH1 . ARG   A 1 161 ? 8.622   -12.987 -23.374 1.00 76.02 161 A 1 
ATOM   1253 N NH2 . ARG   A 1 161 ? 6.848   -12.093 -24.396 1.00 78.43 161 A 1 
ATOM   1254 N N   . HIS   A 1 162 ? 6.606   -16.732 -16.367 1.00 87.28 162 A 1 
ATOM   1255 C CA  . HIS   A 1 162 ? 7.183   -17.218 -15.109 1.00 85.55 162 A 1 
ATOM   1256 C C   . HIS   A 1 162 ? 7.765   -16.119 -14.202 1.00 86.37 162 A 1 
ATOM   1257 O O   . HIS   A 1 162 ? 8.568   -16.402 -13.312 1.00 83.19 162 A 1 
ATOM   1258 C CB  . HIS   A 1 162 ? 8.167   -18.368 -15.383 1.00 83.12 162 A 1 
ATOM   1259 C CG  . HIS   A 1 162 ? 7.545   -19.504 -16.143 1.00 78.78 162 A 1 
ATOM   1260 N ND1 . HIS   A 1 162 ? 6.602   -20.378 -15.649 1.00 69.52 162 A 1 
ATOM   1261 C CD2 . HIS   A 1 162 ? 7.778   -19.864 -17.447 1.00 67.58 162 A 1 
ATOM   1262 C CE1 . HIS   A 1 162 ? 6.286   -21.247 -16.624 1.00 67.31 162 A 1 
ATOM   1263 N NE2 . HIS   A 1 162 ? 6.979   -20.968 -17.735 1.00 67.54 162 A 1 
ATOM   1264 N N   . VAL   A 1 163 ? 7.335   -14.873 -14.370 1.00 88.96 163 A 1 
ATOM   1265 C CA  . VAL   A 1 163 ? 7.733   -13.746 -13.526 1.00 89.92 163 A 1 
ATOM   1266 C C   . VAL   A 1 163 ? 6.835   -13.684 -12.292 1.00 89.81 163 A 1 
ATOM   1267 O O   . VAL   A 1 163 ? 5.607   -13.710 -12.384 1.00 88.49 163 A 1 
ATOM   1268 C CB  . VAL   A 1 163 ? 7.740   -12.432 -14.320 1.00 90.02 163 A 1 
ATOM   1269 C CG1 . VAL   A 1 163 ? 8.134   -11.246 -13.437 1.00 85.96 163 A 1 
ATOM   1270 C CG2 . VAL   A 1 163 ? 8.742   -12.506 -15.480 1.00 85.54 163 A 1 
ATOM   1271 N N   . ASN   A 1 164 ? 7.455   -13.591 -11.108 1.00 88.74 164 A 1 
ATOM   1272 C CA  . ASN   A 1 164 ? 6.734   -13.454 -9.844  1.00 88.09 164 A 1 
ATOM   1273 C C   . ASN   A 1 164 ? 6.326   -11.994 -9.602  1.00 88.91 164 A 1 
ATOM   1274 O O   . ASN   A 1 164 ? 7.049   -11.064 -9.942  1.00 88.17 164 A 1 
ATOM   1275 C CB  . ASN   A 1 164 ? 7.591   -14.030 -8.704  1.00 85.55 164 A 1 
ATOM   1276 C CG  . ASN   A 1 164 ? 6.832   -14.202 -7.399  1.00 81.40 164 A 1 
ATOM   1277 O OD1 . ASN   A 1 164 ? 5.614   -14.263 -7.342  1.00 74.81 164 A 1 
ATOM   1278 N ND2 . ASN   A 1 164 ? 7.541   -14.300 -6.295  1.00 72.76 164 A 1 
ATOM   1279 N N   . ILE   A 1 165 ? 5.174   -11.806 -8.965  1.00 88.59 165 A 1 
ATOM   1280 C CA  . ILE   A 1 165 ? 4.674   -10.494 -8.546  1.00 89.36 165 A 1 
ATOM   1281 C C   . ILE   A 1 165 ? 4.986   -10.318 -7.057  1.00 88.45 165 A 1 
ATOM   1282 O O   . ILE   A 1 165 ? 4.434   -11.033 -6.216  1.00 86.82 165 A 1 
ATOM   1283 C CB  . ILE   A 1 165 ? 3.172   -10.343 -8.872  1.00 89.83 165 A 1 
ATOM   1284 C CG1 . ILE   A 1 165 ? 2.927   -10.432 -10.400 1.00 89.03 165 A 1 
ATOM   1285 C CG2 . ILE   A 1 165 ? 2.651   -9.002  -8.325  1.00 88.28 165 A 1 
ATOM   1286 C CD1 . ILE   A 1 165 ? 1.447   -10.554 -10.794 1.00 86.35 165 A 1 
ATOM   1287 N N   . ALA   A 1 166 ? 5.857   -9.363  -6.736  1.00 88.23 166 A 1 
ATOM   1288 C CA  . ALA   A 1 166 ? 6.243   -9.045  -5.362  1.00 86.69 166 A 1 
ATOM   1289 C C   . ALA   A 1 166 ? 5.153   -8.259  -4.618  1.00 86.26 166 A 1 
ATOM   1290 O O   . ALA   A 1 166 ? 4.882   -8.526  -3.450  1.00 83.82 166 A 1 
ATOM   1291 C CB  . ALA   A 1 166 ? 7.562   -8.265  -5.389  1.00 85.26 166 A 1 
ATOM   1292 N N   . SER   A 1 167 ? 4.516   -7.309  -5.296  1.00 88.22 167 A 1 
ATOM   1293 C CA  . SER   A 1 167 ? 3.379   -6.573  -4.746  1.00 88.25 167 A 1 
ATOM   1294 C C   . SER   A 1 167 ? 2.460   -6.050  -5.842  1.00 89.68 167 A 1 
ATOM   1295 O O   . SER   A 1 167 ? 2.881   -5.833  -6.979  1.00 89.04 167 A 1 
ATOM   1296 C CB  . SER   A 1 167 ? 3.841   -5.423  -3.837  1.00 85.49 167 A 1 
ATOM   1297 O OG  . SER   A 1 167 ? 4.356   -4.335  -4.581  1.00 77.73 167 A 1 
ATOM   1298 N N   . VAL   A 1 168 ? 1.209   -5.818  -5.466  1.00 88.87 168 A 1 
ATOM   1299 C CA  . VAL   A 1 168 ? 0.237   -5.071  -6.272  1.00 89.51 168 A 1 
ATOM   1300 C C   . VAL   A 1 168 ? -0.434  -4.054  -5.367  1.00 89.42 168 A 1 
ATOM   1301 O O   . VAL   A 1 168 ? -0.914  -4.409  -4.294  1.00 87.81 168 A 1 
ATOM   1302 C CB  . VAL   A 1 168 ? -0.825  -5.983  -6.913  1.00 88.66 168 A 1 
ATOM   1303 C CG1 . VAL   A 1 168 ? -1.793  -5.179  -7.794  1.00 80.88 168 A 1 
ATOM   1304 C CG2 . VAL   A 1 168 ? -0.183  -7.051  -7.794  1.00 80.63 168 A 1 
ATOM   1305 N N   . LEU   A 1 169 ? -0.498  -2.806  -5.818  1.00 88.74 169 A 1 
ATOM   1306 C CA  . LEU   A 1 169 ? -1.302  -1.769  -5.186  1.00 88.34 169 A 1 
ATOM   1307 C C   . LEU   A 1 169 ? -2.369  -1.298  -6.176  1.00 89.30 169 A 1 
ATOM   1308 O O   . LEU   A 1 169 ? -2.068  -0.998  -7.329  1.00 88.67 169 A 1 
ATOM   1309 C CB  . LEU   A 1 169 ? -0.408  -0.620  -4.694  1.00 86.34 169 A 1 
ATOM   1310 C CG  . LEU   A 1 169 ? 0.620   -1.021  -3.616  1.00 83.43 169 A 1 
ATOM   1311 C CD1 . LEU   A 1 169 ? 1.526   0.165   -3.298  1.00 79.71 169 A 1 
ATOM   1312 C CD2 . LEU   A 1 169 ? -0.054  -1.470  -2.316  1.00 79.29 169 A 1 
ATOM   1313 N N   . VAL   A 1 170 ? -3.611  -1.245  -5.715  1.00 87.89 170 A 1 
ATOM   1314 C CA  . VAL   A 1 170 ? -4.744  -0.740  -6.495  1.00 86.87 170 A 1 
ATOM   1315 C C   . VAL   A 1 170 ? -5.015  0.691   -6.053  1.00 85.70 170 A 1 
ATOM   1316 O O   . VAL   A 1 170 ? -5.412  0.921   -4.914  1.00 84.09 170 A 1 
ATOM   1317 C CB  . VAL   A 1 170 ? -5.997  -1.626  -6.340  1.00 86.42 170 A 1 
ATOM   1318 C CG1 . VAL   A 1 170 ? -7.114  -1.154  -7.275  1.00 82.69 170 A 1 
ATOM   1319 C CG2 . VAL   A 1 170 ? -5.696  -3.099  -6.658  1.00 83.34 170 A 1 
ATOM   1320 N N   . TYR   A 1 171 ? -4.812  1.653   -6.957  1.00 85.67 171 A 1 
ATOM   1321 C CA  . TYR   A 1 171 ? -5.110  3.062   -6.719  1.00 84.51 171 A 1 
ATOM   1322 C C   . TYR   A 1 171 ? -6.387  3.462   -7.459  1.00 85.02 171 A 1 
ATOM   1323 O O   . TYR   A 1 171 ? -6.601  3.027   -8.597  1.00 83.81 171 A 1 
ATOM   1324 C CB  . TYR   A 1 171 ? -3.931  3.938   -7.151  1.00 82.28 171 A 1 
ATOM   1325 C CG  . TYR   A 1 171 ? -2.702  3.793   -6.275  1.00 79.56 171 A 1 
ATOM   1326 C CD1 . TYR   A 1 171 ? -2.542  4.603   -5.135  1.00 75.45 171 A 1 
ATOM   1327 C CD2 . TYR   A 1 171 ? -1.707  2.849   -6.597  1.00 74.57 171 A 1 
ATOM   1328 C CE1 . TYR   A 1 171 ? -1.396  4.489   -4.329  1.00 72.17 171 A 1 
ATOM   1329 C CE2 . TYR   A 1 171 ? -0.557  2.719   -5.792  1.00 71.66 171 A 1 
ATOM   1330 C CZ  . TYR   A 1 171 ? -0.404  3.547   -4.661  1.00 73.14 171 A 1 
ATOM   1331 O OH  . TYR   A 1 171 ? 0.721   3.438   -3.884  1.00 69.21 171 A 1 
ATOM   1332 N N   . PRO   A 1 172 ? -7.231  4.321   -6.861  1.00 81.40 172 A 1 
ATOM   1333 C CA  . PRO   A 1 172 ? -8.314  4.944   -7.598  1.00 79.93 172 A 1 
ATOM   1334 C C   . PRO   A 1 172 ? -7.742  5.866   -8.685  1.00 81.16 172 A 1 
ATOM   1335 O O   . PRO   A 1 172 ? -6.772  6.595   -8.465  1.00 79.63 172 A 1 
ATOM   1336 C CB  . PRO   A 1 172 ? -9.140  5.695   -6.549  1.00 76.81 172 A 1 
ATOM   1337 C CG  . PRO   A 1 172 ? -8.122  6.027   -5.455  1.00 74.66 172 A 1 
ATOM   1338 C CD  . PRO   A 1 172 ? -7.147  4.854   -5.509  1.00 76.37 172 A 1 
ATOM   1339 N N   . ALA   A 1 173 ? -8.356  5.837   -9.864  1.00 82.17 173 A 1 
ATOM   1340 C CA  . ALA   A 1 173 ? -8.075  6.788   -10.932 1.00 82.81 173 A 1 
ATOM   1341 C C   . ALA   A 1 173 ? -8.953  8.049   -10.771 1.00 83.11 173 A 1 
ATOM   1342 O O   . ALA   A 1 173 ? -9.960  8.011   -10.064 1.00 80.54 173 A 1 
ATOM   1343 C CB  . ALA   A 1 173 ? -8.288  6.084   -12.277 1.00 81.90 173 A 1 
ATOM   1344 N N   . PRO   A 1 174 ? -8.610  9.167   -11.441 1.00 82.78 174 A 1 
ATOM   1345 C CA  . PRO   A 1 174 ? -9.472  10.352  -11.463 1.00 82.00 174 A 1 
ATOM   1346 C C   . PRO   A 1 174 ? -10.877 10.076  -12.010 1.00 83.21 174 A 1 
ATOM   1347 O O   . PRO   A 1 174 ? -11.840 10.693  -11.559 1.00 80.38 174 A 1 
ATOM   1348 C CB  . PRO   A 1 174 ? -8.737  11.373  -12.342 1.00 79.94 174 A 1 
ATOM   1349 C CG  . PRO   A 1 174 ? -7.274  10.952  -12.237 1.00 78.43 174 A 1 
ATOM   1350 C CD  . PRO   A 1 174 ? -7.363  9.432   -12.133 1.00 80.65 174 A 1 
ATOM   1351 N N   . ASP   A 1 175 ? -10.999 9.152   -12.969 1.00 85.84 175 A 1 
ATOM   1352 C CA  . ASP   A 1 175 ? -12.284 8.622   -13.420 1.00 87.07 175 A 1 
ATOM   1353 C C   . ASP   A 1 175 ? -12.676 7.425   -12.530 1.00 86.67 175 A 1 
ATOM   1354 O O   . ASP   A 1 175 ? -11.957 6.426   -12.501 1.00 84.92 175 A 1 
ATOM   1355 C CB  . ASP   A 1 175 ? -12.211 8.238   -14.907 1.00 86.57 175 A 1 
ATOM   1356 C CG  . ASP   A 1 175 ? -13.562 7.801   -15.503 1.00 84.39 175 A 1 
ATOM   1357 O OD1 . ASP   A 1 175 ? -14.497 7.474   -14.735 1.00 78.25 175 A 1 
ATOM   1358 O OD2 . ASP   A 1 175 ? -13.679 7.809   -16.745 1.00 78.71 175 A 1 
ATOM   1359 N N   . PRO   A 1 176 ? -13.819 7.489   -11.816 1.00 81.42 176 A 1 
ATOM   1360 C CA  . PRO   A 1 176 ? -14.253 6.394   -10.945 1.00 79.58 176 A 1 
ATOM   1361 C C   . PRO   A 1 176 ? -14.555 5.080   -11.684 1.00 80.90 176 A 1 
ATOM   1362 O O   . PRO   A 1 176 ? -14.628 4.031   -11.048 1.00 78.36 176 A 1 
ATOM   1363 C CB  . PRO   A 1 176 ? -15.488 6.940   -10.220 1.00 76.61 176 A 1 
ATOM   1364 C CG  . PRO   A 1 176 ? -16.044 7.983   -11.189 1.00 74.28 176 A 1 
ATOM   1365 C CD  . PRO   A 1 176 ? -14.780 8.573   -11.809 1.00 76.31 176 A 1 
ATOM   1366 N N   . ASN   A 1 177 ? -14.718 5.118   -13.010 1.00 84.30 177 A 1 
ATOM   1367 C CA  . ASN   A 1 177 ? -14.877 3.915   -13.833 1.00 84.70 177 A 1 
ATOM   1368 C C   . ASN   A 1 177 ? -13.539 3.267   -14.209 1.00 86.53 177 A 1 
ATOM   1369 O O   . ASN   A 1 177 ? -13.518 2.222   -14.861 1.00 84.69 177 A 1 
ATOM   1370 C CB  . ASN   A 1 177 ? -15.676 4.258   -15.095 1.00 82.71 177 A 1 
ATOM   1371 C CG  . ASN   A 1 177 ? -17.021 4.872   -14.774 1.00 78.02 177 A 1 
ATOM   1372 O OD1 . ASN   A 1 177 ? -17.851 4.315   -14.080 1.00 70.20 177 A 1 
ATOM   1373 N ND2 . ASN   A 1 177 ? -17.264 6.067   -15.270 1.00 67.89 177 A 1 
ATOM   1374 N N   . GLU   A 1 178 ? -12.423 3.873   -13.814 1.00 88.22 178 A 1 
ATOM   1375 C CA  . GLU   A 1 178 ? -11.077 3.365   -14.042 1.00 89.20 178 A 1 
ATOM   1376 C C   . GLU   A 1 178 ? -10.354 3.121   -12.710 1.00 88.81 178 A 1 
ATOM   1377 O O   . GLU   A 1 178 ? -10.699 3.673   -11.661 1.00 86.36 178 A 1 
ATOM   1378 C CB  . GLU   A 1 178 ? -10.289 4.326   -14.950 1.00 88.68 178 A 1 
ATOM   1379 C CG  . GLU   A 1 178 ? -10.904 4.491   -16.357 1.00 86.09 178 A 1 
ATOM   1380 C CD  . GLU   A 1 178 ? -10.037 5.381   -17.264 1.00 85.42 178 A 1 
ATOM   1381 O OE1 . GLU   A 1 178 ? -9.958  5.132   -18.486 1.00 76.45 178 A 1 
ATOM   1382 O OE2 . GLU   A 1 178 ? -9.335  6.297   -16.774 1.00 78.37 178 A 1 
ATOM   1383 N N   . LYS   A 1 179 ? -9.321  2.289   -12.755 1.00 89.25 179 A 1 
ATOM   1384 C CA  . LYS   A 1 179 ? -8.388  2.079   -11.655 1.00 89.70 179 A 1 
ATOM   1385 C C   . LYS   A 1 179 ? -6.972  1.912   -12.192 1.00 91.24 179 A 1 
ATOM   1386 O O   . LYS   A 1 179 ? -6.776  1.503   -13.335 1.00 90.64 179 A 1 
ATOM   1387 C CB  . LYS   A 1 179 ? -8.843  0.905   -10.752 1.00 87.02 179 A 1 
ATOM   1388 C CG  . LYS   A 1 179 ? -8.934  -0.449  -11.483 1.00 81.13 179 A 1 
ATOM   1389 C CD  . LYS   A 1 179 ? -9.596  -1.521  -10.602 1.00 79.31 179 A 1 
ATOM   1390 C CE  . LYS   A 1 179 ? -9.755  -2.833  -11.381 1.00 71.03 179 A 1 
ATOM   1391 N NZ  . LYS   A 1 179 ? -10.647 -3.802  -10.689 1.00 65.67 179 A 1 
ATOM   1392 N N   . ILE   A 1 180 ? -5.999  2.218   -11.354 1.00 89.93 180 A 1 
ATOM   1393 C CA  . ILE   A 1 180 ? -4.580  2.063   -11.668 1.00 89.85 180 A 1 
ATOM   1394 C C   . ILE   A 1 180 ? -4.049  0.864   -10.885 1.00 90.08 180 A 1 
ATOM   1395 O O   . ILE   A 1 180 ? -4.186  0.799   -9.663  1.00 89.32 180 A 1 
ATOM   1396 C CB  . ILE   A 1 180 ? -3.798  3.363   -11.382 1.00 88.93 180 A 1 
ATOM   1397 C CG1 . ILE   A 1 180 ? -4.378  4.546   -12.198 1.00 86.92 180 A 1 
ATOM   1398 C CG2 . ILE   A 1 180 ? -2.306  3.165   -11.705 1.00 86.19 180 A 1 
ATOM   1399 C CD1 . ILE   A 1 180 ? -3.830  5.920   -11.801 1.00 78.86 180 A 1 
ATOM   1400 N N   . LEU   A 1 181 ? -3.451  -0.081  -11.592 1.00 92.32 181 A 1 
ATOM   1401 C CA  . LEU   A 1 181 ? -2.762  -1.225  -11.004 1.00 92.80 181 A 1 
ATOM   1402 C C   . LEU   A 1 181 ? -1.258  -0.976  -11.072 1.00 92.89 181 A 1 
ATOM   1403 O O   . LEU   A 1 181 ? -0.701  -0.854  -12.164 1.00 92.39 181 A 1 
ATOM   1404 C CB  . LEU   A 1 181 ? -3.149  -2.522  -11.734 1.00 93.01 181 A 1 
ATOM   1405 C CG  . LEU   A 1 181 ? -4.658  -2.816  -11.832 1.00 91.90 181 A 1 
ATOM   1406 C CD1 . LEU   A 1 181 ? -4.875  -4.133  -12.572 1.00 87.64 181 A 1 
ATOM   1407 C CD2 . LEU   A 1 181 ? -5.316  -2.929  -10.458 1.00 87.72 181 A 1 
ATOM   1408 N N   . VAL   A 1 182 ? -0.611  -0.921  -9.909  1.00 91.38 182 A 1 
ATOM   1409 C CA  . VAL   A 1 182 ? 0.837   -0.757  -9.783  1.00 90.45 182 A 1 
ATOM   1410 C C   . VAL   A 1 182 ? 1.438   -2.091  -9.367  1.00 90.53 182 A 1 
ATOM   1411 O O   . VAL   A 1 182 ? 1.235   -2.542  -8.239  1.00 89.89 182 A 1 
ATOM   1412 C CB  . VAL   A 1 182 ? 1.194   0.361   -8.787  1.00 88.95 182 A 1 
ATOM   1413 C CG1 . VAL   A 1 182 ? 2.709   0.580   -8.744  1.00 85.28 182 A 1 
ATOM   1414 C CG2 . VAL   A 1 182 ? 0.516   1.684   -9.164  1.00 85.30 182 A 1 
ATOM   1415 N N   . PHE   A 1 183 ? 2.169   -2.722  -10.275 1.00 92.24 183 A 1 
ATOM   1416 C CA  . PHE   A 1 183 ? 2.855   -3.986  -10.040 1.00 92.49 183 A 1 
ATOM   1417 C C   . PHE   A 1 183 ? 4.332   -3.752  -9.725  1.00 92.19 183 A 1 
ATOM   1418 O O   . PHE   A 1 183 ? 5.008   -2.975  -10.396 1.00 91.07 183 A 1 
ATOM   1419 C CB  . PHE   A 1 183 ? 2.709   -4.901  -11.259 1.00 92.74 183 A 1 
ATOM   1420 C CG  . PHE   A 1 183 ? 1.286   -5.311  -11.582 1.00 93.09 183 A 1 
ATOM   1421 C CD1 . PHE   A 1 183 ? 0.747   -6.487  -11.033 1.00 88.52 183 A 1 
ATOM   1422 C CD2 . PHE   A 1 183 ? 0.499   -4.529  -12.448 1.00 88.62 183 A 1 
ATOM   1423 C CE1 . PHE   A 1 183 ? -0.561  -6.886  -11.347 1.00 88.30 183 A 1 
ATOM   1424 C CE2 . PHE   A 1 183 ? -0.815  -4.921  -12.760 1.00 88.19 183 A 1 
ATOM   1425 C CZ  . PHE   A 1 183 ? -1.344  -6.102  -12.211 1.00 91.85 183 A 1 
ATOM   1426 N N   . ARG   A 1 184 ? 4.855   -4.500  -8.751  1.00 91.51 184 A 1 
ATOM   1427 C CA  . ARG   A 1 184 ? 6.290   -4.776  -8.616  1.00 91.00 184 A 1 
ATOM   1428 C C   . ARG   A 1 184 ? 6.529   -6.205  -9.096  1.00 91.32 184 A 1 
ATOM   1429 O O   . ARG   A 1 184 ? 6.049   -7.152  -8.471  1.00 90.32 184 A 1 
ATOM   1430 C CB  . ARG   A 1 184 ? 6.753   -4.583  -7.165  1.00 89.54 184 A 1 
ATOM   1431 C CG  . ARG   A 1 184 ? 6.707   -3.127  -6.685  1.00 81.26 184 A 1 
ATOM   1432 C CD  . ARG   A 1 184 ? 7.727   -2.211  -7.368  1.00 79.22 184 A 1 
ATOM   1433 N NE  . ARG   A 1 184 ? 9.116   -2.615  -7.076  1.00 75.52 184 A 1 
ATOM   1434 C CZ  . ARG   A 1 184 ? 10.218  -1.957  -7.418  1.00 71.42 184 A 1 
ATOM   1435 N NH1 . ARG   A 1 184 ? 10.182  -0.822  -8.057  1.00 63.92 184 A 1 
ATOM   1436 N NH2 . ARG   A 1 184 ? 11.382  -2.436  -7.120  1.00 64.97 184 A 1 
ATOM   1437 N N   . VAL   A 1 185 ? 7.229   -6.344  -10.202 1.00 91.47 185 A 1 
ATOM   1438 C CA  . VAL   A 1 185 ? 7.514   -7.633  -10.848 1.00 92.09 185 A 1 
ATOM   1439 C C   . VAL   A 1 185 ? 8.973   -8.018  -10.633 1.00 92.05 185 A 1 
ATOM   1440 O O   . VAL   A 1 185 ? 9.864   -7.186  -10.785 1.00 91.16 185 A 1 
ATOM   1441 C CB  . VAL   A 1 185 ? 7.138   -7.626  -12.343 1.00 92.15 185 A 1 
ATOM   1442 C CG1 . VAL   A 1 185 ? 5.626   -7.493  -12.513 1.00 86.78 185 A 1 
ATOM   1443 C CG2 . VAL   A 1 185 ? 7.810   -6.505  -13.148 1.00 86.99 185 A 1 
ATOM   1444 N N   . GLN   A 1 186 ? 9.229   -9.272  -10.273 1.00 90.22 186 A 1 
ATOM   1445 C CA  . GLN   A 1 186 ? 10.574  -9.768  -9.953  1.00 88.88 186 A 1 
ATOM   1446 C C   . GLN   A 1 186 ? 11.360  -10.129 -11.222 1.00 88.73 186 A 1 
ATOM   1447 O O   . GLN   A 1 186 ? 11.663  -11.292 -11.478 1.00 87.18 186 A 1 
ATOM   1448 C CB  . GLN   A 1 186 ? 10.489  -10.928 -8.952  1.00 87.34 186 A 1 
ATOM   1449 C CG  . GLN   A 1 186 ? 9.980   -10.471 -7.578  1.00 85.11 186 A 1 
ATOM   1450 C CD  . GLN   A 1 186 ? 9.964   -11.609 -6.555  1.00 81.35 186 A 1 
ATOM   1451 O OE1 . GLN   A 1 186 ? 9.614   -12.743 -6.829  1.00 72.54 186 A 1 
ATOM   1452 N NE2 . GLN   A 1 186 ? 10.322  -11.336 -5.323  1.00 70.50 186 A 1 
ATOM   1453 N N   . THR   A 1 187 ? 11.664  -9.127  -12.025 1.00 91.36 187 A 1 
ATOM   1454 C CA  . THR   A 1 187 ? 12.515  -9.232  -13.212 1.00 92.03 187 A 1 
ATOM   1455 C C   . THR   A 1 187 ? 13.246  -7.913  -13.436 1.00 92.22 187 A 1 
ATOM   1456 O O   . THR   A 1 187 ? 12.714  -6.838  -13.150 1.00 91.41 187 A 1 
ATOM   1457 C CB  . THR   A 1 187 ? 11.713  -9.639  -14.459 1.00 91.20 187 A 1 
ATOM   1458 O OG1 . THR   A 1 187 ? 12.573  -9.754  -15.567 1.00 86.98 187 A 1 
ATOM   1459 C CG2 . THR   A 1 187 ? 10.608  -8.649  -14.853 1.00 86.86 187 A 1 
ATOM   1460 N N   . MET   A 1 188 ? 14.467  -8.004  -13.959 1.00 91.38 188 A 1 
ATOM   1461 C CA  . MET   A 1 188 ? 15.238  -6.845  -14.408 1.00 91.54 188 A 1 
ATOM   1462 C C   . MET   A 1 188 ? 14.825  -6.395  -15.817 1.00 92.75 188 A 1 
ATOM   1463 O O   . MET   A 1 188 ? 15.012  -5.237  -16.184 1.00 90.03 188 A 1 
ATOM   1464 C CB  . MET   A 1 188 ? 16.725  -7.206  -14.344 1.00 90.85 188 A 1 
ATOM   1465 C CG  . MET   A 1 188 ? 17.633  -6.022  -14.655 1.00 89.22 188 A 1 
ATOM   1466 S SD  . MET   A 1 188 ? 19.385  -6.389  -14.399 1.00 84.10 188 A 1 
ATOM   1467 C CE  . MET   A 1 188 ? 20.102  -4.840  -14.986 1.00 79.26 188 A 1 
ATOM   1468 N N   . ASN   A 1 189 ? 14.242  -7.303  -16.602 1.00 92.13 189 A 1 
ATOM   1469 C CA  . ASN   A 1 189 ? 13.804  -7.034  -17.969 1.00 91.88 189 A 1 
ATOM   1470 C C   . ASN   A 1 189 ? 12.269  -7.067  -18.091 1.00 92.20 189 A 1 
ATOM   1471 O O   . ASN   A 1 189 ? 11.705  -8.079  -18.523 1.00 91.02 189 A 1 
ATOM   1472 C CB  . ASN   A 1 189 ? 14.500  -8.029  -18.906 1.00 90.42 189 A 1 
ATOM   1473 C CG  . ASN   A 1 189 ? 14.138  -7.788  -20.360 1.00 89.25 189 A 1 
ATOM   1474 O OD1 . ASN   A 1 189 ? 13.660  -6.741  -20.767 1.00 85.14 189 A 1 
ATOM   1475 N ND2 . ASN   A 1 189 ? 14.361  -8.775  -21.196 1.00 82.87 189 A 1 
ATOM   1476 N N   . PRO   A 1 190 ? 11.570  -5.974  -17.764 1.00 91.54 190 A 1 
ATOM   1477 C CA  . PRO   A 1 190 ? 10.113  -5.930  -17.884 1.00 90.87 190 A 1 
ATOM   1478 C C   . PRO   A 1 190 ? 9.622   -5.735  -19.326 1.00 91.67 190 A 1 
ATOM   1479 O O   . PRO   A 1 190 ? 8.422   -5.829  -19.574 1.00 90.81 190 A 1 
ATOM   1480 C CB  . PRO   A 1 190 ? 9.691   -4.783  -16.962 1.00 89.20 190 A 1 
ATOM   1481 C CG  . PRO   A 1 190 ? 10.859  -3.804  -17.085 1.00 88.41 190 A 1 
ATOM   1482 C CD  . PRO   A 1 190 ? 12.071  -4.732  -17.201 1.00 90.19 190 A 1 
ATOM   1483 N N   . LEU   A 1 191 ? 10.508  -5.484  -20.297 1.00 91.78 191 A 1 
ATOM   1484 C CA  . LEU   A 1 191 ? 10.119  -5.173  -21.682 1.00 91.01 191 A 1 
ATOM   1485 C C   . LEU   A 1 191 ? 9.223   -6.232  -22.345 1.00 91.83 191 A 1 
ATOM   1486 O O   . LEU   A 1 191 ? 8.268   -5.842  -23.021 1.00 91.64 191 A 1 
ATOM   1487 C CB  . LEU   A 1 191 ? 11.353  -4.940  -22.568 1.00 89.73 191 A 1 
ATOM   1488 C CG  . LEU   A 1 191 ? 12.188  -3.700  -22.239 1.00 86.86 191 A 1 
ATOM   1489 C CD1 . LEU   A 1 191 ? 13.383  -3.686  -23.190 1.00 83.91 191 A 1 
ATOM   1490 C CD2 . LEU   A 1 191 ? 11.396  -2.407  -22.439 1.00 83.25 191 A 1 
ATOM   1491 N N   . PRO   A 1 192 ? 9.475   -7.541  -22.183 1.00 91.23 192 A 1 
ATOM   1492 C CA  . PRO   A 1 192 ? 8.588   -8.561  -22.737 1.00 90.42 192 A 1 
ATOM   1493 C C   . PRO   A 1 192 ? 7.180   -8.475  -22.143 1.00 91.83 192 A 1 
ATOM   1494 O O   . PRO   A 1 192 ? 6.205   -8.469  -22.891 1.00 91.06 192 A 1 
ATOM   1495 C CB  . PRO   A 1 192 ? 9.271   -9.901  -22.451 1.00 88.48 192 A 1 
ATOM   1496 C CG  . PRO   A 1 192 ? 10.732  -9.543  -22.233 1.00 87.46 192 A 1 
ATOM   1497 C CD  . PRO   A 1 192 ? 10.629  -8.172  -21.579 1.00 90.07 192 A 1 
ATOM   1498 N N   . LEU   A 1 193 ? 7.077   -8.301  -20.818 1.00 93.18 193 A 1 
ATOM   1499 C CA  . LEU   A 1 193 ? 5.801   -8.142  -20.112 1.00 93.48 193 A 1 
ATOM   1500 C C   . LEU   A 1 193 ? 5.040   -6.897  -20.572 1.00 93.91 193 A 1 
ATOM   1501 O O   . LEU   A 1 193 ? 3.838   -6.954  -20.808 1.00 93.01 193 A 1 
ATOM   1502 C CB  . LEU   A 1 193 ? 6.053   -8.041  -18.600 1.00 92.86 193 A 1 
ATOM   1503 C CG  . LEU   A 1 193 ? 6.700   -9.276  -17.956 1.00 90.09 193 A 1 
ATOM   1504 C CD1 . LEU   A 1 193 ? 6.960   -8.982  -16.480 1.00 84.91 193 A 1 
ATOM   1505 C CD2 . LEU   A 1 193 ? 5.785   -10.493 -18.068 1.00 85.78 193 A 1 
ATOM   1506 N N   . ILE   A 1 194 ? 5.743   -5.775  -20.736 1.00 93.46 194 A 1 
ATOM   1507 C CA  . ILE   A 1 194 ? 5.154   -4.518  -21.216 1.00 92.52 194 A 1 
ATOM   1508 C C   . ILE   A 1 194 ? 4.593   -4.695  -22.629 1.00 92.73 194 A 1 
ATOM   1509 O O   . ILE   A 1 194 ? 3.474   -4.265  -22.901 1.00 92.70 194 A 1 
ATOM   1510 C CB  . ILE   A 1 194 ? 6.192   -3.381  -21.151 1.00 91.88 194 A 1 
ATOM   1511 C CG1 . ILE   A 1 194 ? 6.569   -3.077  -19.681 1.00 90.44 194 A 1 
ATOM   1512 C CG2 . ILE   A 1 194 ? 5.664   -2.101  -21.825 1.00 90.37 194 A 1 
ATOM   1513 C CD1 . ILE   A 1 194 ? 7.934   -2.389  -19.563 1.00 85.27 194 A 1 
ATOM   1514 N N   . ARG   A 1 195 ? 5.330   -5.371  -23.520 1.00 92.97 195 A 1 
ATOM   1515 C CA  . ARG   A 1 195 ? 4.846   -5.674  -24.876 1.00 92.26 195 A 1 
ATOM   1516 C C   . ARG   A 1 195 ? 3.622   -6.576  -24.854 1.00 93.29 195 A 1 
ATOM   1517 O O   . ARG   A 1 195 ? 2.680   -6.310  -25.591 1.00 92.82 195 A 1 
ATOM   1518 C CB  . ARG   A 1 195 ? 5.948   -6.333  -25.710 1.00 90.92 195 A 1 
ATOM   1519 C CG  . ARG   A 1 195 ? 6.995   -5.315  -26.173 1.00 79.10 195 A 1 
ATOM   1520 C CD  . ARG   A 1 195 ? 8.057   -6.045  -26.989 1.00 75.44 195 A 1 
ATOM   1521 N NE  . ARG   A 1 195 ? 9.148   -5.143  -27.384 1.00 66.09 195 A 1 
ATOM   1522 C CZ  . ARG   A 1 195 ? 10.289  -5.505  -27.944 1.00 58.60 195 A 1 
ATOM   1523 N NH1 . ARG   A 1 195 ? 10.525  -6.750  -28.274 1.00 53.14 195 A 1 
ATOM   1524 N NH2 . ARG   A 1 195 ? 11.217  -4.622  -28.177 1.00 51.30 195 A 1 
ATOM   1525 N N   . ASP   A 1 196 ? 3.616   -7.601  -24.023 1.00 94.41 196 A 1 
ATOM   1526 C CA  . ASP   A 1 196 ? 2.476   -8.511  -23.918 1.00 94.67 196 A 1 
ATOM   1527 C C   . ASP   A 1 196 ? 1.233   -7.783  -23.378 1.00 95.05 196 A 1 
ATOM   1528 O O   . ASP   A 1 196 ? 0.141   -7.932  -23.929 1.00 94.17 196 A 1 
ATOM   1529 C CB  . ASP   A 1 196 ? 2.840   -9.705  -23.032 1.00 94.50 196 A 1 
ATOM   1530 C CG  . ASP   A 1 196 ? 3.962   -10.593 -23.571 1.00 93.43 196 A 1 
ATOM   1531 O OD1 . ASP   A 1 196 ? 4.326   -10.536 -24.766 1.00 89.04 196 A 1 
ATOM   1532 O OD2 . ASP   A 1 196 ? 4.507   -11.360 -22.750 1.00 89.07 196 A 1 
ATOM   1533 N N   . LEU   A 1 197 ? 1.400   -6.917  -22.374 1.00 94.86 197 A 1 
ATOM   1534 C CA  . LEU   A 1 197 ? 0.325   -6.067  -21.848 1.00 94.63 197 A 1 
ATOM   1535 C C   . LEU   A 1 197 ? -0.210  -5.101  -22.915 1.00 94.53 197 A 1 
ATOM   1536 O O   . LEU   A 1 197 ? -1.423  -4.989  -23.094 1.00 94.04 197 A 1 
ATOM   1537 C CB  . LEU   A 1 197 ? 0.834   -5.292  -20.614 1.00 94.91 197 A 1 
ATOM   1538 C CG  . LEU   A 1 197 ? 1.034   -6.155  -19.352 1.00 94.50 197 A 1 
ATOM   1539 C CD1 . LEU   A 1 197 ? 1.814   -5.367  -18.300 1.00 91.68 197 A 1 
ATOM   1540 C CD2 . LEU   A 1 197 ? -0.298  -6.575  -18.731 1.00 91.29 197 A 1 
ATOM   1541 N N   . GLN   A 1 198 ? 0.672   -4.440  -23.665 1.00 93.94 198 A 1 
ATOM   1542 C CA  . GLN   A 1 198 ? 0.279   -3.553  -24.768 1.00 93.04 198 A 1 
ATOM   1543 C C   . GLN   A 1 198 ? -0.436  -4.317  -25.891 1.00 93.35 198 A 1 
ATOM   1544 O O   . GLN   A 1 198 ? -1.470  -3.868  -26.383 1.00 92.53 198 A 1 
ATOM   1545 C CB  . GLN   A 1 198 ? 1.518   -2.836  -25.320 1.00 91.95 198 A 1 
ATOM   1546 C CG  . GLN   A 1 198 ? 2.018   -1.727  -24.381 1.00 89.00 198 A 1 
ATOM   1547 C CD  . GLN   A 1 198 ? 3.303   -1.057  -24.878 1.00 87.39 198 A 1 
ATOM   1548 O OE1 . GLN   A 1 198 ? 4.043   -1.565  -25.706 1.00 80.80 198 A 1 
ATOM   1549 N NE2 . GLN   A 1 198 ? 3.612   0.120   -24.379 1.00 78.60 198 A 1 
ATOM   1550 N N   . ASN   A 1 199 ? 0.064   -5.489  -26.261 1.00 93.85 199 A 1 
ATOM   1551 C CA  . ASN   A 1 199 ? -0.557  -6.343  -27.276 1.00 93.75 199 A 1 
ATOM   1552 C C   . ASN   A 1 199 ? -1.934  -6.860  -26.836 1.00 93.40 199 A 1 
ATOM   1553 O O   . ASN   A 1 199 ? -2.822  -7.025  -27.669 1.00 91.71 199 A 1 
ATOM   1554 C CB  . ASN   A 1 199 ? 0.379   -7.522  -27.582 1.00 93.75 199 A 1 
ATOM   1555 C CG  . ASN   A 1 199 ? 1.610   -7.139  -28.387 1.00 90.87 199 A 1 
ATOM   1556 O OD1 . ASN   A 1 199 ? 1.658   -6.167  -29.115 1.00 83.91 199 A 1 
ATOM   1557 N ND2 . ASN   A 1 199 ? 2.644   -7.949  -28.312 1.00 82.96 199 A 1 
ATOM   1558 N N   . ALA   A 1 200 ? -2.126  -7.071  -25.536 1.00 93.45 200 A 1 
ATOM   1559 C CA  . ALA   A 1 200 ? -3.422  -7.409  -24.947 1.00 92.30 200 A 1 
ATOM   1560 C C   . ALA   A 1 200 ? -4.381  -6.203  -24.818 1.00 91.95 200 A 1 
ATOM   1561 O O   . ALA   A 1 200 ? -5.523  -6.372  -24.396 1.00 89.53 200 A 1 
ATOM   1562 C CB  . ALA   A 1 200 ? -3.176  -8.102  -23.606 1.00 91.96 200 A 1 
ATOM   1563 N N   . GLY   A 1 201 ? -3.940  -5.000  -25.193 1.00 91.72 201 A 1 
ATOM   1564 C CA  . GLY   A 1 201 ? -4.748  -3.777  -25.207 1.00 90.85 201 A 1 
ATOM   1565 C C   . GLY   A 1 201 ? -4.728  -2.968  -23.906 1.00 91.53 201 A 1 
ATOM   1566 O O   . GLY   A 1 201 ? -5.528  -2.046  -23.763 1.00 88.84 201 A 1 
ATOM   1567 N N   . TYR   A 1 202 ? -3.837  -3.277  -22.964 1.00 92.05 202 A 1 
ATOM   1568 C CA  . TYR   A 1 202 ? -3.699  -2.493  -21.736 1.00 92.17 202 A 1 
ATOM   1569 C C   . TYR   A 1 202 ? -2.996  -1.158  -21.992 1.00 92.12 202 A 1 
ATOM   1570 O O   . TYR   A 1 202 ? -1.996  -1.077  -22.709 1.00 90.24 202 A 1 
ATOM   1571 C CB  . TYR   A 1 202 ? -2.956  -3.283  -20.661 1.00 91.81 202 A 1 
ATOM   1572 C CG  . TYR   A 1 202 ? -3.760  -4.431  -20.098 1.00 92.06 202 A 1 
ATOM   1573 C CD1 . TYR   A 1 202 ? -4.726  -4.192  -19.103 1.00 87.24 202 A 1 
ATOM   1574 C CD2 . TYR   A 1 202 ? -3.570  -5.737  -20.588 1.00 87.87 202 A 1 
ATOM   1575 C CE1 . TYR   A 1 202 ? -5.495  -5.247  -18.593 1.00 86.27 202 A 1 
ATOM   1576 C CE2 . TYR   A 1 202 ? -4.340  -6.799  -20.087 1.00 86.05 202 A 1 
ATOM   1577 C CZ  . TYR   A 1 202 ? -5.303  -6.549  -19.088 1.00 88.78 202 A 1 
ATOM   1578 O OH  . TYR   A 1 202 ? -6.055  -7.581  -18.604 1.00 86.85 202 A 1 
ATOM   1579 N N   . HIS   A 1 203 ? -3.488  -0.110  -21.324 1.00 91.79 203 A 1 
ATOM   1580 C CA  . HIS   A 1 203 ? -2.826  1.189   -21.279 1.00 91.52 203 A 1 
ATOM   1581 C C   . HIS   A 1 203 ? -1.714  1.169   -20.220 1.00 91.93 203 A 1 
ATOM   1582 O O   . HIS   A 1 203 ? -1.985  1.216   -19.023 1.00 90.67 203 A 1 
ATOM   1583 C CB  . HIS   A 1 203 ? -3.865  2.291   -21.034 1.00 89.89 203 A 1 
ATOM   1584 C CG  . HIS   A 1 203 ? -3.864  3.318   -22.129 1.00 83.96 203 A 1 
ATOM   1585 N ND1 . HIS   A 1 203 ? -2.956  4.342   -22.284 1.00 71.98 203 A 1 
ATOM   1586 C CD2 . HIS   A 1 203 ? -4.751  3.403   -23.173 1.00 70.80 203 A 1 
ATOM   1587 C CE1 . HIS   A 1 203 ? -3.292  5.036   -23.391 1.00 70.31 203 A 1 
ATOM   1588 N NE2 . HIS   A 1 203 ? -4.380  4.495   -23.959 1.00 71.45 203 A 1 
ATOM   1589 N N   . VAL   A 1 204 ? -0.460  1.101   -20.654 1.00 91.52 204 A 1 
ATOM   1590 C CA  . VAL   A 1 204 ? 0.708   1.175   -19.770 1.00 91.15 204 A 1 
ATOM   1591 C C   . VAL   A 1 204 ? 1.010   2.646   -19.481 1.00 90.31 204 A 1 
ATOM   1592 O O   . VAL   A 1 204 ? 1.317   3.408   -20.395 1.00 88.70 204 A 1 
ATOM   1593 C CB  . VAL   A 1 204 ? 1.920   0.432   -20.366 1.00 90.70 204 A 1 
ATOM   1594 C CG1 . VAL   A 1 204 ? 3.111   0.457   -19.408 1.00 86.70 204 A 1 
ATOM   1595 C CG2 . VAL   A 1 204 ? 1.579   -1.042  -20.649 1.00 86.46 204 A 1 
ATOM   1596 N N   . LEU   A 1 205 ? 0.899   3.038   -18.209 1.00 90.12 205 A 1 
ATOM   1597 C CA  . LEU   A 1 205 ? 1.222   4.386   -17.727 1.00 88.37 205 A 1 
ATOM   1598 C C   . LEU   A 1 205 ? 2.706   4.522   -17.380 1.00 87.06 205 A 1 
ATOM   1599 O O   . LEU   A 1 205 ? 3.296   5.580   -17.578 1.00 83.77 205 A 1 
ATOM   1600 C CB  . LEU   A 1 205 ? 0.387   4.703   -16.475 1.00 87.19 205 A 1 
ATOM   1601 C CG  . LEU   A 1 205 ? -1.136  4.775   -16.675 1.00 84.96 205 A 1 
ATOM   1602 C CD1 . LEU   A 1 205 ? -1.794  5.051   -15.322 1.00 80.36 205 A 1 
ATOM   1603 C CD2 . LEU   A 1 205 ? -1.541  5.890   -17.642 1.00 79.97 205 A 1 
ATOM   1604 N N   . TRP   A 1 206 ? 3.293   3.457   -16.845 1.00 86.58 206 A 1 
ATOM   1605 C CA  . TRP   A 1 206 ? 4.721   3.354   -16.551 1.00 85.38 206 A 1 
ATOM   1606 C C   . TRP   A 1 206 ? 5.226   1.944   -16.866 1.00 83.18 206 A 1 
ATOM   1607 O O   . TRP   A 1 206 ? 4.581   0.971   -16.483 1.00 79.40 206 A 1 
ATOM   1608 C CB  . TRP   A 1 206 ? 4.986   3.696   -15.083 1.00 84.47 206 A 1 
ATOM   1609 C CG  . TRP   A 1 206 ? 6.441   3.719   -14.757 1.00 82.32 206 A 1 
ATOM   1610 C CD1 . TRP   A 1 206 ? 7.173   2.664   -14.336 1.00 76.63 206 A 1 
ATOM   1611 C CD2 . TRP   A 1 206 ? 7.384   4.816   -14.980 1.00 80.51 206 A 1 
ATOM   1612 N NE1 . TRP   A 1 206 ? 8.515   3.026   -14.287 1.00 74.92 206 A 1 
ATOM   1613 C CE2 . TRP   A 1 206 ? 8.689   4.333   -14.699 1.00 78.86 206 A 1 
ATOM   1614 C CE3 . TRP   A 1 206 ? 7.260   6.146   -15.422 1.00 77.07 206 A 1 
ATOM   1615 C CZ2 . TRP   A 1 206 ? 9.839   5.127   -14.893 1.00 78.57 206 A 1 
ATOM   1616 C CZ3 . TRP   A 1 206 ? 8.403   6.952   -15.599 1.00 72.96 206 A 1 
ATOM   1617 C CH2 . TRP   A 1 206 ? 9.685   6.434   -15.352 1.00 74.24 206 A 1 
ATOM   1618 N N   . PRO   A 1 207 ? 6.420   1.822   -17.506 1.00 81.66 207 A 1 
ATOM   1619 C CA  . PRO   A 1 207 ? 7.222   2.919   -18.052 1.00 80.09 207 A 1 
ATOM   1620 C C   . PRO   A 1 207 ? 6.575   3.549   -19.292 1.00 79.46 207 A 1 
ATOM   1621 O O   . PRO   A 1 207 ? 6.070   2.850   -20.173 1.00 73.96 207 A 1 
ATOM   1622 C CB  . PRO   A 1 207 ? 8.582   2.301   -18.373 1.00 74.19 207 A 1 
ATOM   1623 C CG  . PRO   A 1 207 ? 8.242   0.849   -18.679 1.00 71.79 207 A 1 
ATOM   1624 C CD  . PRO   A 1 207 ? 7.076   0.552   -17.744 1.00 75.02 207 A 1 
ATOM   1625 N N   . ASN   A 1 208 ? 6.640   4.877   -19.380 1.00 70.33 208 A 1 
ATOM   1626 C CA  . ASN   A 1 208 ? 6.381   5.580   -20.632 1.00 67.58 208 A 1 
ATOM   1627 C C   . ASN   A 1 208 ? 7.568   5.338   -21.566 1.00 66.94 208 A 1 
ATOM   1628 O O   . ASN   A 1 208 ? 8.555   6.068   -21.543 1.00 60.77 208 A 1 
ATOM   1629 C CB  . ASN   A 1 208 ? 6.141   7.076   -20.360 1.00 61.01 208 A 1 
ATOM   1630 C CG  . ASN   A 1 208 ? 4.710   7.383   -19.954 1.00 54.30 208 A 1 
ATOM   1631 O OD1 . ASN   A 1 208 ? 3.764   6.737   -20.351 1.00 49.51 208 A 1 
ATOM   1632 N ND2 . ASN   A 1 208 ? 4.511   8.430   -19.182 1.00 47.31 208 A 1 
ATOM   1633 N N   . LEU   A 1 209 ? 7.477   4.278   -22.370 1.00 53.14 209 A 1 
ATOM   1634 C CA  . LEU   A 1 209 ? 8.520   3.953   -23.335 1.00 52.07 209 A 1 
ATOM   1635 C C   . LEU   A 1 209 ? 8.711   5.131   -24.302 1.00 51.78 209 A 1 
ATOM   1636 O O   . LEU   A 1 209 ? 7.734   5.587   -24.908 1.00 47.57 209 A 1 
ATOM   1637 C CB  . LEU   A 1 209 ? 8.160   2.664   -24.093 1.00 47.74 209 A 1 
ATOM   1638 C CG  . LEU   A 1 209 ? 8.455   1.381   -23.299 1.00 43.77 209 A 1 
ATOM   1639 C CD1 . LEU   A 1 209 ? 7.723   0.199   -23.933 1.00 40.40 209 A 1 
ATOM   1640 C CD2 . LEU   A 1 209 ? 9.953   1.054   -23.278 1.00 41.02 209 A 1 
ATOM   1641 N N   . PRO   A 1 210 ? 9.945   5.615   -24.492 1.00 47.78 210 A 1 
ATOM   1642 C CA  . PRO   A 1 210 ? 10.225  6.671   -25.453 1.00 45.19 210 A 1 
ATOM   1643 C C   . PRO   A 1 210 ? 9.717   6.289   -26.848 1.00 45.24 210 A 1 
ATOM   1644 O O   . PRO   A 1 210 ? 10.008  5.207   -27.361 1.00 43.12 210 A 1 
ATOM   1645 C CB  . PRO   A 1 210 ? 11.746  6.871   -25.427 1.00 42.02 210 A 1 
ATOM   1646 C CG  . PRO   A 1 210 ? 12.164  6.327   -24.062 1.00 41.56 210 A 1 
ATOM   1647 C CD  . PRO   A 1 210 ? 11.159  5.207   -23.814 1.00 43.99 210 A 1 
ATOM   1648 N N   . GLY   A 1 211 ? 8.951   7.181   -27.474 1.00 39.36 211 A 1 
ATOM   1649 C CA  . GLY   A 1 211 ? 8.411   6.989   -28.824 1.00 36.57 211 A 1 
ATOM   1650 C C   . GLY   A 1 211 ? 7.065   6.256   -28.912 1.00 36.80 211 A 1 
ATOM   1651 O O   . GLY   A 1 211 ? 6.471   6.256   -29.994 1.00 34.47 211 A 1 
ATOM   1652 N N   . VAL   A 1 212 ? 6.556   5.681   -27.832 1.00 35.93 212 A 1 
ATOM   1653 C CA  . VAL   A 1 212 ? 5.147   5.265   -27.792 1.00 33.98 212 A 1 
ATOM   1654 C C   . VAL   A 1 212 ? 4.319   6.521   -27.551 1.00 34.09 212 A 1 
ATOM   1655 O O   . VAL   A 1 212 ? 4.258   7.048   -26.445 1.00 32.12 212 A 1 
ATOM   1656 C CB  . VAL   A 1 212 ? 4.863   4.154   -26.763 1.00 31.35 212 A 1 
ATOM   1657 C CG1 . VAL   A 1 212 ? 3.409   3.677   -26.870 1.00 29.08 212 A 1 
ATOM   1658 C CG2 . VAL   A 1 212 ? 5.764   2.935   -27.016 1.00 29.63 212 A 1 
ATOM   1659 N N   . THR   A 1 213 ? 3.720   7.035   -28.623 1.00 31.71 213 A 1 
ATOM   1660 C CA  . THR   A 1 213 ? 2.755   8.136   -28.554 1.00 30.10 213 A 1 
ATOM   1661 C C   . THR   A 1 213 ? 1.598   7.732   -27.645 1.00 30.92 213 A 1 
ATOM   1662 O O   . THR   A 1 213 ? 0.953   6.712   -27.895 1.00 29.03 213 A 1 
ATOM   1663 C CB  . THR   A 1 213 ? 2.193   8.468   -29.950 1.00 26.81 213 A 1 
ATOM   1664 O OG1 . THR   A 1 213 ? 1.834   7.287   -30.634 1.00 24.87 213 A 1 
ATOM   1665 C CG2 . THR   A 1 213 ? 3.226   9.201   -30.812 1.00 24.39 213 A 1 
ATOM   1666 N N   . SER   A 1 214 ? 1.347   8.537   -26.606 1.00 29.12 214 A 1 
ATOM   1667 C CA  . SER   A 1 214 ? 0.098   8.511   -25.837 1.00 27.89 214 A 1 
ATOM   1668 C C   . SER   A 1 214 ? -1.107  8.740   -26.738 1.00 27.43 214 A 1 
ATOM   1669 O O   . SER   A 1 214 ? -1.025  9.642   -27.605 1.00 25.07 214 A 1 
ATOM   1670 C CB  . SER   A 1 214 ? 0.124   9.619   -24.784 1.00 25.71 214 A 1 
ATOM   1671 O OG  . SER   A 1 214 ? 0.309   10.840  -25.475 1.00 24.64 214 A 1 
ATOM   1672 O OXT . SER   A 1 214 ? -2.143  8.011   -26.507 1.00 23.05 214 A 1 
ATOM   1673 N N   . MET   B 2 1   ? 2.711   6.812   -5.631  1.00 73.62 1   B 1 
ATOM   1674 C CA  . MET   B 2 1   ? 1.993   8.109   -5.637  1.00 79.80 1   B 1 
ATOM   1675 C C   . MET   B 2 1   ? 3.004   9.229   -5.434  1.00 82.95 1   B 1 
ATOM   1676 O O   . MET   B 2 1   ? 3.907   9.068   -4.621  1.00 81.75 1   B 1 
ATOM   1677 C CB  . MET   B 2 1   ? 0.909   8.109   -4.545  1.00 75.26 1   B 1 
ATOM   1678 C CG  . MET   B 2 1   ? 0.092   9.406   -4.511  1.00 70.48 1   B 1 
ATOM   1679 S SD  . MET   B 2 1   ? -1.143  9.455   -3.174  1.00 65.98 1   B 1 
ATOM   1680 C CE  . MET   B 2 1   ? -2.459  8.430   -3.863  1.00 59.92 1   B 1 
ATOM   1681 N N   . LEU   B 2 2   ? 2.861   10.354  -6.154  1.00 86.16 2   B 1 
ATOM   1682 C CA  . LEU   B 2 2   ? 3.740   11.515  -6.002  1.00 87.39 2   B 1 
ATOM   1683 C C   . LEU   B 2 2   ? 3.298   12.392  -4.822  1.00 89.07 2   B 1 
ATOM   1684 O O   . LEU   B 2 2   ? 2.111   12.488  -4.507  1.00 88.60 2   B 1 
ATOM   1685 C CB  . LEU   B 2 2   ? 3.777   12.326  -7.306  1.00 85.70 2   B 1 
ATOM   1686 C CG  . LEU   B 2 2   ? 4.378   11.596  -8.520  1.00 83.18 2   B 1 
ATOM   1687 C CD1 . LEU   B 2 2   ? 4.262   12.484  -9.754  1.00 78.59 2   B 1 
ATOM   1688 C CD2 . LEU   B 2 2   ? 5.855   11.251  -8.310  1.00 78.27 2   B 1 
ATOM   1689 N N   . VAL   B 2 3   ? 4.257   13.078  -4.202  1.00 91.48 3   B 1 
ATOM   1690 C CA  . VAL   B 2 3   ? 4.001   14.023  -3.105  1.00 93.03 3   B 1 
ATOM   1691 C C   . VAL   B 2 3   ? 3.014   15.117  -3.516  1.00 92.82 3   B 1 
ATOM   1692 O O   . VAL   B 2 3   ? 2.133   15.453  -2.729  1.00 91.97 3   B 1 
ATOM   1693 C CB  . VAL   B 2 3   ? 5.326   14.626  -2.608  1.00 93.45 3   B 1 
ATOM   1694 C CG1 . VAL   B 2 3   ? 5.134   15.880  -1.751  1.00 89.43 3   B 1 
ATOM   1695 C CG2 . VAL   B 2 3   ? 6.059   13.597  -1.751  1.00 88.96 3   B 1 
ATOM   1696 N N   . GLU   B 2 4   ? 3.095   15.625  -4.739  1.00 93.40 4   B 1 
ATOM   1697 C CA  . GLU   B 2 4   ? 2.191   16.674  -5.238  1.00 92.11 4   B 1 
ATOM   1698 C C   . GLU   B 2 4   ? 0.708   16.267  -5.236  1.00 91.91 4   B 1 
ATOM   1699 O O   . GLU   B 2 4   ? -0.166  17.122  -5.129  1.00 90.60 4   B 1 
ATOM   1700 C CB  . GLU   B 2 4   ? 2.643   17.157  -6.628  1.00 90.36 4   B 1 
ATOM   1701 C CG  . GLU   B 2 4   ? 2.530   16.117  -7.757  1.00 85.94 4   B 1 
ATOM   1702 C CD  . GLU   B 2 4   ? 3.121   16.609  -9.095  1.00 86.35 4   B 1 
ATOM   1703 O OE1 . GLU   B 2 4   ? 3.054   15.872  -10.098 1.00 79.31 4   B 1 
ATOM   1704 O OE2 . GLU   B 2 4   ? 3.684   17.733  -9.160  1.00 81.92 4   B 1 
ATOM   1705 N N   . GLN   B 2 5   ? 0.420   14.962  -5.271  1.00 90.55 5   B 1 
ATOM   1706 C CA  . GLN   B 2 5   ? -0.939  14.414  -5.217  1.00 88.18 5   B 1 
ATOM   1707 C C   . GLN   B 2 5   ? -1.459  14.248  -3.778  1.00 88.55 5   B 1 
ATOM   1708 O O   . GLN   B 2 5   ? -2.666  14.220  -3.557  1.00 87.36 5   B 1 
ATOM   1709 C CB  . GLN   B 2 5   ? -0.956  13.053  -5.936  1.00 85.99 5   B 1 
ATOM   1710 C CG  . GLN   B 2 5   ? -0.591  13.144  -7.428  1.00 81.53 5   B 1 
ATOM   1711 C CD  . GLN   B 2 5   ? -0.443  11.766  -8.082  1.00 77.37 5   B 1 
ATOM   1712 O OE1 . GLN   B 2 5   ? -0.010  10.799  -7.483  1.00 69.93 5   B 1 
ATOM   1713 N NE2 . GLN   B 2 5   ? -0.784  11.638  -9.342  1.00 67.72 5   B 1 
ATOM   1714 N N   . ALA   B 2 6   ? -0.568  14.128  -2.798  1.00 90.29 6   B 1 
ATOM   1715 C CA  . ALA   B 2 6   ? -0.904  13.866  -1.398  1.00 90.63 6   B 1 
ATOM   1716 C C   . ALA   B 2 6   ? -0.690  15.071  -0.463  1.00 92.05 6   B 1 
ATOM   1717 O O   . ALA   B 2 6   ? -1.265  15.126  0.627   1.00 91.25 6   B 1 
ATOM   1718 C CB  . ALA   B 2 6   ? -0.085  12.652  -0.936  1.00 89.05 6   B 1 
ATOM   1719 N N   . MET   B 2 7   ? 0.126   16.035  -0.876  1.00 94.21 7   B 1 
ATOM   1720 C CA  . MET   B 2 7   ? 0.489   17.199  -0.077  1.00 94.81 7   B 1 
ATOM   1721 C C   . MET   B 2 7   ? -0.693  18.139  0.170   1.00 94.55 7   B 1 
ATOM   1722 O O   . MET   B 2 7   ? -1.664  18.207  -0.584  1.00 93.43 7   B 1 
ATOM   1723 C CB  . MET   B 2 7   ? 1.690   17.939  -0.694  1.00 94.27 7   B 1 
ATOM   1724 C CG  . MET   B 2 7   ? 1.353   18.732  -1.963  1.00 93.54 7   B 1 
ATOM   1725 S SD  . MET   B 2 7   ? 2.783   19.619  -2.649  1.00 93.40 7   B 1 
ATOM   1726 C CE  . MET   B 2 7   ? 2.009   20.421  -4.059  1.00 87.58 7   B 1 
ATOM   1727 N N   . LYS   B 2 8   ? -0.590  18.933  1.233   1.00 95.14 8   B 1 
ATOM   1728 C CA  . LYS   B 2 8   ? -1.565  19.974  1.555   1.00 95.25 8   B 1 
ATOM   1729 C C   . LYS   B 2 8   ? -1.131  21.310  0.962   1.00 95.99 8   B 1 
ATOM   1730 O O   . LYS   B 2 8   ? -0.058  21.818  1.281   1.00 95.27 8   B 1 
ATOM   1731 C CB  . LYS   B 2 8   ? -1.745  20.038  3.079   1.00 93.67 8   B 1 
ATOM   1732 C CG  . LYS   B 2 8   ? -3.110  20.602  3.502   1.00 83.47 8   B 1 
ATOM   1733 C CD  . LYS   B 2 8   ? -4.207  19.545  3.387   1.00 78.52 8   B 1 
ATOM   1734 C CE  . LYS   B 2 8   ? -5.529  20.059  3.951   1.00 70.63 8   B 1 
ATOM   1735 N NZ  . LYS   B 2 8   ? -6.547  18.974  3.973   1.00 61.70 8   B 1 
ATOM   1736 N N   . ALA   B 2 9   ? -2.004  21.899  0.157   1.00 94.39 9   B 1 
ATOM   1737 C CA  . ALA   B 2 9   ? -1.863  23.255  -0.356  1.00 94.09 9   B 1 
ATOM   1738 C C   . ALA   B 2 9   ? -3.232  23.957  -0.342  1.00 93.65 9   B 1 
ATOM   1739 O O   . ALA   B 2 9   ? -4.251  23.304  -0.561  1.00 88.38 9   B 1 
ATOM   1740 C CB  . ALA   B 2 9   ? -1.257  23.195  -1.763  1.00 92.29 9   B 1 
ATOM   1741 N N   . PRO   B 2 10  ? -3.310  25.283  -0.067  1.00 94.40 10  B 1 
ATOM   1742 C CA  . PRO   B 2 10  ? -2.215  26.166  0.332   1.00 94.33 10  B 1 
ATOM   1743 C C   . PRO   B 2 10  ? -1.699  25.870  1.747   1.00 95.51 10  B 1 
ATOM   1744 O O   . PRO   B 2 10  ? -2.422  25.327  2.586   1.00 93.91 10  B 1 
ATOM   1745 C CB  . PRO   B 2 10  ? -2.797  27.578  0.228   1.00 92.09 10  B 1 
ATOM   1746 C CG  . PRO   B 2 10  ? -4.273  27.359  0.565   1.00 88.73 10  B 1 
ATOM   1747 C CD  . PRO   B 2 10  ? -4.567  26.001  -0.064  1.00 91.15 10  B 1 
ATOM   1748 N N   . VAL   B 2 11  ? -0.455  26.257  2.008   1.00 96.06 11  B 1 
ATOM   1749 C CA  . VAL   B 2 11  ? 0.201   26.080  3.312   1.00 96.81 11  B 1 
ATOM   1750 C C   . VAL   B 2 11  ? -0.123  27.257  4.225   1.00 96.91 11  B 1 
ATOM   1751 O O   . VAL   B 2 11  ? -0.061  28.411  3.814   1.00 95.92 11  B 1 
ATOM   1752 C CB  . VAL   B 2 11  ? 1.722   25.902  3.158   1.00 96.43 11  B 1 
ATOM   1753 C CG1 . VAL   B 2 11  ? 2.357   25.470  4.483   1.00 92.89 11  B 1 
ATOM   1754 C CG2 . VAL   B 2 11  ? 2.074   24.836  2.115   1.00 93.31 11  B 1 
ATOM   1755 N N   . ILE   B 2 12  ? -0.444  26.972  5.489   1.00 96.95 12  B 1 
ATOM   1756 C CA  . ILE   B 2 12  ? -0.567  27.992  6.535   1.00 96.91 12  B 1 
ATOM   1757 C C   . ILE   B 2 12  ? 0.846   28.335  6.998   1.00 97.14 12  B 1 
ATOM   1758 O O   . ILE   B 2 12  ? 1.572   27.455  7.466   1.00 96.49 12  B 1 
ATOM   1759 C CB  . ILE   B 2 12  ? -1.468  27.506  7.686   1.00 96.57 12  B 1 
ATOM   1760 C CG1 . ILE   B 2 12  ? -2.891  27.191  7.163   1.00 94.20 12  B 1 
ATOM   1761 C CG2 . ILE   B 2 12  ? -1.530  28.566  8.802   1.00 94.14 12  B 1 
ATOM   1762 C CD1 . ILE   B 2 12  ? -3.676  26.277  8.099   1.00 84.03 12  B 1 
ATOM   1763 N N   . THR   B 2 13  ? 1.241   29.603  6.865   1.00 96.61 13  B 1 
ATOM   1764 C CA  . THR   B 2 13  ? 2.614   30.068  7.093   1.00 96.69 13  B 1 
ATOM   1765 C C   . THR   B 2 13  ? 2.677   31.251  8.052   1.00 96.65 13  B 1 
ATOM   1766 O O   . THR   B 2 13  ? 1.676   31.922  8.313   1.00 95.46 13  B 1 
ATOM   1767 C CB  . THR   B 2 13  ? 3.306   30.437  5.770   1.00 95.82 13  B 1 
ATOM   1768 O OG1 . THR   B 2 13  ? 2.610   31.465  5.102   1.00 90.24 13  B 1 
ATOM   1769 C CG2 . THR   B 2 13  ? 3.422   29.257  4.810   1.00 90.62 13  B 1 
ATOM   1770 N N   . LEU   B 2 14  ? 3.874   31.507  8.557   1.00 96.42 14  B 1 
ATOM   1771 C CA  . LEU   B 2 14  ? 4.230   32.691  9.334   1.00 96.21 14  B 1 
ATOM   1772 C C   . LEU   B 2 14  ? 5.249   33.541  8.574   1.00 96.78 14  B 1 
ATOM   1773 O O   . LEU   B 2 14  ? 5.990   33.056  7.719   1.00 95.53 14  B 1 
ATOM   1774 C CB  . LEU   B 2 14  ? 4.808   32.255  10.687  1.00 94.51 14  B 1 
ATOM   1775 C CG  . LEU   B 2 14  ? 3.788   31.641  11.655  1.00 92.70 14  B 1 
ATOM   1776 C CD1 . LEU   B 2 14  ? 4.538   31.012  12.824  1.00 88.20 14  B 1 
ATOM   1777 C CD2 . LEU   B 2 14  ? 2.824   32.687  12.206  1.00 88.26 14  B 1 
ATOM   1778 N N   . ARG   B 2 15  ? 5.335   34.821  8.963   1.00 96.46 15  B 1 
ATOM   1779 C CA  . ARG   B 2 15  ? 6.485   35.681  8.673   1.00 96.60 15  B 1 
ATOM   1780 C C   . ARG   B 2 15  ? 7.491   35.580  9.821   1.00 96.83 15  B 1 
ATOM   1781 O O   . ARG   B 2 15  ? 7.095   35.349  10.962  1.00 95.17 15  B 1 
ATOM   1782 C CB  . ARG   B 2 15  ? 6.036   37.134  8.480   1.00 95.62 15  B 1 
ATOM   1783 C CG  . ARG   B 2 15  ? 5.068   37.330  7.305   1.00 91.49 15  B 1 
ATOM   1784 C CD  . ARG   B 2 15  ? 5.757   36.978  5.985   1.00 87.16 15  B 1 
ATOM   1785 N NE  . ARG   B 2 15  ? 4.916   37.341  4.833   1.00 80.89 15  B 1 
ATOM   1786 C CZ  . ARG   B 2 15  ? 5.382   37.596  3.628   1.00 75.49 15  B 1 
ATOM   1787 N NH1 . ARG   B 2 15  ? 6.656   37.531  3.376   1.00 66.81 15  B 1 
ATOM   1788 N NH2 . ARG   B 2 15  ? 4.586   37.917  2.651   1.00 68.66 15  B 1 
ATOM   1789 N N   . ALA   B 2 16  ? 8.767   35.839  9.544   1.00 95.26 16  B 1 
ATOM   1790 C CA  . ALA   B 2 16  ? 9.811   35.854  10.575  1.00 94.95 16  B 1 
ATOM   1791 C C   . ALA   B 2 16  ? 9.555   36.883  11.697  1.00 95.18 16  B 1 
ATOM   1792 O O   . ALA   B 2 16  ? 10.057  36.729  12.808  1.00 92.83 16  B 1 
ATOM   1793 C CB  . ALA   B 2 16  ? 11.149  36.122  9.879   1.00 93.67 16  B 1 
ATOM   1794 N N   . THR   B 2 17  ? 8.753   37.909  11.411  1.00 95.43 17  B 1 
ATOM   1795 C CA  . THR   B 2 17  ? 8.361   38.975  12.345  1.00 95.02 17  B 1 
ATOM   1796 C C   . THR   B 2 17  ? 7.110   38.666  13.168  1.00 95.36 17  B 1 
ATOM   1797 O O   . THR   B 2 17  ? 6.816   39.429  14.087  1.00 93.45 17  B 1 
ATOM   1798 C CB  . THR   B 2 17  ? 8.120   40.283  11.579  1.00 94.00 17  B 1 
ATOM   1799 O OG1 . THR   B 2 17  ? 7.171   40.071  10.549  1.00 87.76 17  B 1 
ATOM   1800 C CG2 . THR   B 2 17  ? 9.400   40.804  10.925  1.00 85.42 17  B 1 
ATOM   1801 N N   . ASN   B 2 18  ? 6.345   37.607  12.839  1.00 95.54 18  B 1 
ATOM   1802 C CA  . ASN   B 2 18  ? 5.199   37.217  13.668  1.00 95.48 18  B 1 
ATOM   1803 C C   . ASN   B 2 18  ? 5.676   36.819  15.066  1.00 95.77 18  B 1 
ATOM   1804 O O   . ASN   B 2 18  ? 6.794   36.331  15.231  1.00 94.77 18  B 1 
ATOM   1805 C CB  . ASN   B 2 18  ? 4.404   36.082  13.011  1.00 95.15 18  B 1 
ATOM   1806 C CG  . ASN   B 2 18  ? 3.553   36.558  11.848  1.00 94.24 18  B 1 
ATOM   1807 O OD1 . ASN   B 2 18  ? 3.778   36.209  10.710  1.00 83.38 18  B 1 
ATOM   1808 N ND2 . ASN   B 2 18  ? 2.539   37.357  12.106  1.00 82.97 18  B 1 
ATOM   1809 N N   . THR   B 2 19  ? 4.823   37.013  16.059  1.00 95.36 19  B 1 
ATOM   1810 C CA  . THR   B 2 19  ? 5.152   36.716  17.456  1.00 95.48 19  B 1 
ATOM   1811 C C   . THR   B 2 19  ? 4.891   35.250  17.803  1.00 95.82 19  B 1 
ATOM   1812 O O   . THR   B 2 19  ? 4.118   34.551  17.146  1.00 94.91 19  B 1 
ATOM   1813 C CB  . THR   B 2 19  ? 4.390   37.644  18.411  1.00 94.69 19  B 1 
ATOM   1814 O OG1 . THR   B 2 19  ? 3.004   37.432  18.301  1.00 89.32 19  B 1 
ATOM   1815 C CG2 . THR   B 2 19  ? 4.674   39.122  18.147  1.00 88.16 19  B 1 
ATOM   1816 N N   . ILE   B 2 20  ? 5.492   34.783  18.890  1.00 94.78 20  B 1 
ATOM   1817 C CA  . ILE   B 2 20  ? 5.197   33.465  19.477  1.00 94.74 20  B 1 
ATOM   1818 C C   . ILE   B 2 20  ? 3.702   33.351  19.827  1.00 94.86 20  B 1 
ATOM   1819 O O   . ILE   B 2 20  ? 3.089   32.310  19.583  1.00 94.22 20  B 1 
ATOM   1820 C CB  . ILE   B 2 20  ? 6.108   33.232  20.707  1.00 94.32 20  B 1 
ATOM   1821 C CG1 . ILE   B 2 20  ? 7.579   33.102  20.247  1.00 92.51 20  B 1 
ATOM   1822 C CG2 . ILE   B 2 20  ? 5.676   31.990  21.507  1.00 92.12 20  B 1 
ATOM   1823 C CD1 . ILE   B 2 20  ? 8.607   33.113  21.382  1.00 88.50 20  B 1 
ATOM   1824 N N   . ALA   B 2 21  ? 3.085   34.423  20.329  1.00 94.95 21  B 1 
ATOM   1825 C CA  . ALA   B 2 21  ? 1.653   34.460  20.634  1.00 94.63 21  B 1 
ATOM   1826 C C   . ALA   B 2 21  ? 0.784   34.247  19.382  1.00 95.03 21  B 1 
ATOM   1827 O O   . ALA   B 2 21  ? -0.143  33.433  19.406  1.00 94.48 21  B 1 
ATOM   1828 C CB  . ALA   B 2 21  ? 1.327   35.794  21.319  1.00 93.81 21  B 1 
ATOM   1829 N N   . GLU   B 2 22  ? 1.104   34.910  18.268  1.00 95.63 22  B 1 
ATOM   1830 C CA  . GLU   B 2 22  ? 0.405   34.733  16.985  1.00 95.57 22  B 1 
ATOM   1831 C C   . GLU   B 2 22  ? 0.559   33.300  16.450  1.00 95.95 22  B 1 
ATOM   1832 O O   . GLU   B 2 22  ? -0.417  32.698  16.000  1.00 95.24 22  B 1 
ATOM   1833 C CB  . GLU   B 2 22  ? 0.949   35.730  15.952  1.00 95.43 22  B 1 
ATOM   1834 C CG  . GLU   B 2 22  ? 0.501   37.181  16.216  1.00 92.22 22  B 1 
ATOM   1835 C CD  . GLU   B 2 22  ? 1.238   38.193  15.320  1.00 92.75 22  B 1 
ATOM   1836 O OE1 . GLU   B 2 22  ? 0.644   39.244  14.998  1.00 83.74 22  B 1 
ATOM   1837 O OE2 . GLU   B 2 22  ? 2.408   37.923  14.962  1.00 86.33 22  B 1 
ATOM   1838 N N   . ALA   B 2 23  ? 1.756   32.722  16.569  1.00 96.26 23  B 1 
ATOM   1839 C CA  . ALA   B 2 23  ? 2.009   31.341  16.169  1.00 96.42 23  B 1 
ATOM   1840 C C   . ALA   B 2 23  ? 1.172   30.339  16.985  1.00 96.39 23  B 1 
ATOM   1841 O O   . ALA   B 2 23  ? 0.513   29.470  16.414  1.00 95.72 23  B 1 
ATOM   1842 C CB  . ALA   B 2 23  ? 3.511   31.065  16.298  1.00 96.28 23  B 1 
ATOM   1843 N N   . LEU   B 2 24  ? 1.125   30.495  18.306  1.00 95.83 24  B 1 
ATOM   1844 C CA  . LEU   B 2 24  ? 0.293   29.672  19.195  1.00 94.91 24  B 1 
ATOM   1845 C C   . LEU   B 2 24  ? -1.197  29.770  18.841  1.00 94.95 24  B 1 
ATOM   1846 O O   . LEU   B 2 24  ? -1.918  28.767  18.874  1.00 94.16 24  B 1 
ATOM   1847 C CB  . LEU   B 2 24  ? 0.509   30.120  20.652  1.00 94.17 24  B 1 
ATOM   1848 C CG  . LEU   B 2 24  ? 1.826   29.624  21.280  1.00 92.11 24  B 1 
ATOM   1849 C CD1 . LEU   B 2 24  ? 2.086   30.374  22.585  1.00 88.39 24  B 1 
ATOM   1850 C CD2 . LEU   B 2 24  ? 1.759   28.130  21.597  1.00 88.57 24  B 1 
ATOM   1851 N N   . GLN   B 2 25  ? -1.664  30.965  18.482  1.00 96.10 25  B 1 
ATOM   1852 C CA  . GLN   B 2 25  ? -3.054  31.203  18.102  1.00 95.72 25  B 1 
ATOM   1853 C C   . GLN   B 2 25  ? -3.399  30.516  16.774  1.00 95.92 25  B 1 
ATOM   1854 O O   . GLN   B 2 25  ? -4.424  29.837  16.684  1.00 95.13 25  B 1 
ATOM   1855 C CB  . GLN   B 2 25  ? -3.300  32.716  18.077  1.00 95.01 25  B 1 
ATOM   1856 C CG  . GLN   B 2 25  ? -4.792  33.050  18.218  1.00 83.49 25  B 1 
ATOM   1857 C CD  . GLN   B 2 25  ? -5.050  34.561  18.290  1.00 75.95 25  B 1 
ATOM   1858 O OE1 . GLN   B 2 25  ? -4.202  35.385  18.019  1.00 67.19 25  B 1 
ATOM   1859 N NE2 . GLN   B 2 25  ? -6.241  34.980  18.647  1.00 62.92 25  B 1 
ATOM   1860 N N   . LEU   B 2 26  ? -2.514  30.601  15.776  1.00 96.22 26  B 1 
ATOM   1861 C CA  . LEU   B 2 26  ? -2.650  29.902  14.493  1.00 96.07 26  B 1 
ATOM   1862 C C   . LEU   B 2 26  ? -2.701  28.380  14.661  1.00 96.07 26  B 1 
ATOM   1863 O O   . LEU   B 2 26  ? -3.576  27.732  14.089  1.00 94.76 26  B 1 
ATOM   1864 C CB  . LEU   B 2 26  ? -1.490  30.315  13.565  1.00 95.39 26  B 1 
ATOM   1865 C CG  . LEU   B 2 26  ? -1.822  31.537  12.689  1.00 91.67 26  B 1 
ATOM   1866 C CD1 . LEU   B 2 26  ? -0.546  32.165  12.154  1.00 85.88 26  B 1 
ATOM   1867 C CD2 . LEU   B 2 26  ? -2.679  31.122  11.486  1.00 85.41 26  B 1 
ATOM   1868 N N   . LEU   B 2 27  ? -1.815  27.807  15.486  1.00 96.20 27  B 1 
ATOM   1869 C CA  . LEU   B 2 27  ? -1.832  26.367  15.773  1.00 95.51 27  B 1 
ATOM   1870 C C   . LEU   B 2 27  ? -3.173  25.912  16.364  1.00 95.07 27  B 1 
ATOM   1871 O O   . LEU   B 2 27  ? -3.724  24.901  15.936  1.00 93.63 27  B 1 
ATOM   1872 C CB  . LEU   B 2 27  ? -0.701  25.989  16.741  1.00 94.84 27  B 1 
ATOM   1873 C CG  . LEU   B 2 27  ? 0.730   26.001  16.177  1.00 92.72 27  B 1 
ATOM   1874 C CD1 . LEU   B 2 27  ? 1.635   25.338  17.216  1.00 86.56 27  B 1 
ATOM   1875 C CD2 . LEU   B 2 27  ? 0.878   25.221  14.878  1.00 86.01 27  B 1 
ATOM   1876 N N   . ARG   B 2 28  ? -3.718  26.657  17.331  1.00 94.89 28  B 1 
ATOM   1877 C CA  . ARG   B 2 28  ? -5.018  26.343  17.949  1.00 94.31 28  B 1 
ATOM   1878 C C   . ARG   B 2 28  ? -6.169  26.497  16.963  1.00 94.75 28  B 1 
ATOM   1879 O O   . ARG   B 2 28  ? -7.022  25.621  16.896  1.00 93.61 28  B 1 
ATOM   1880 C CB  . ARG   B 2 28  ? -5.264  27.229  19.182  1.00 92.95 28  B 1 
ATOM   1881 C CG  . ARG   B 2 28  ? -4.493  26.731  20.412  1.00 80.35 28  B 1 
ATOM   1882 C CD  . ARG   B 2 28  ? -4.834  27.612  21.615  1.00 78.43 28  B 1 
ATOM   1883 N NE  . ARG   B 2 28  ? -4.154  27.151  22.845  1.00 68.07 28  B 1 
ATOM   1884 C CZ  . ARG   B 2 28  ? -4.167  27.759  24.022  1.00 60.46 28  B 1 
ATOM   1885 N NH1 . ARG   B 2 28  ? -4.833  28.866  24.216  1.00 54.53 28  B 1 
ATOM   1886 N NH2 . ARG   B 2 28  ? -3.503  27.265  25.023  1.00 52.06 28  B 1 
ATOM   1887 N N   . HIS   B 2 29  ? -6.191  27.592  16.206  1.00 95.44 29  B 1 
ATOM   1888 C CA  . HIS   B 2 29  ? -7.276  27.897  15.277  1.00 95.51 29  B 1 
ATOM   1889 C C   . HIS   B 2 29  ? -7.378  26.862  14.155  1.00 95.21 29  B 1 
ATOM   1890 O O   . HIS   B 2 29  ? -8.455  26.330  13.895  1.00 93.73 29  B 1 
ATOM   1891 C CB  . HIS   B 2 29  ? -7.077  29.310  14.720  1.00 95.31 29  B 1 
ATOM   1892 C CG  . HIS   B 2 29  ? -8.232  29.750  13.857  1.00 91.10 29  B 1 
ATOM   1893 N ND1 . HIS   B 2 29  ? -9.503  30.047  14.297  1.00 77.78 29  B 1 
ATOM   1894 C CD2 . HIS   B 2 29  ? -8.242  29.889  12.490  1.00 78.52 29  B 1 
ATOM   1895 C CE1 . HIS   B 2 29  ? -10.256 30.358  13.226  1.00 78.68 29  B 1 
ATOM   1896 N NE2 . HIS   B 2 29  ? -9.525  30.275  12.111  1.00 80.67 29  B 1 
ATOM   1897 N N   . HIS   B 2 30  ? -6.255  26.519  13.537  1.00 95.50 30  B 1 
ATOM   1898 C CA  . HIS   B 2 30  ? -6.211  25.558  12.432  1.00 94.54 30  B 1 
ATOM   1899 C C   . HIS   B 2 30  ? -6.030  24.102  12.880  1.00 94.09 30  B 1 
ATOM   1900 O O   . HIS   B 2 30  ? -6.097  23.202  12.045  1.00 92.39 30  B 1 
ATOM   1901 C CB  . HIS   B 2 30  ? -5.141  25.999  11.438  1.00 94.53 30  B 1 
ATOM   1902 C CG  . HIS   B 2 30  ? -5.493  27.287  10.751  1.00 94.82 30  B 1 
ATOM   1903 N ND1 . HIS   B 2 30  ? -6.436  27.436  9.749   1.00 81.99 30  B 1 
ATOM   1904 C CD2 . HIS   B 2 30  ? -4.961  28.529  10.989  1.00 82.27 30  B 1 
ATOM   1905 C CE1 . HIS   B 2 30  ? -6.454  28.727  9.388   1.00 85.52 30  B 1 
ATOM   1906 N NE2 . HIS   B 2 30  ? -5.577  29.424  10.120  1.00 87.42 30  B 1 
ATOM   1907 N N   . ARG   B 2 31  ? -5.821  23.849  14.172  1.00 93.25 31  B 1 
ATOM   1908 C CA  . ARG   B 2 31  ? -5.567  22.510  14.744  1.00 92.42 31  B 1 
ATOM   1909 C C   . ARG   B 2 31  ? -4.426  21.778  14.010  1.00 92.86 31  B 1 
ATOM   1910 O O   . ARG   B 2 31  ? -4.558  20.612  13.663  1.00 90.80 31  B 1 
ATOM   1911 C CB  . ARG   B 2 31  ? -6.865  21.680  14.839  1.00 90.80 31  B 1 
ATOM   1912 C CG  . ARG   B 2 31  ? -8.037  22.404  15.527  1.00 82.71 31  B 1 
ATOM   1913 C CD  . ARG   B 2 31  ? -9.327  21.553  15.496  1.00 76.57 31  B 1 
ATOM   1914 N NE  . ARG   B 2 31  ? -9.449  20.652  16.655  1.00 67.47 31  B 1 
ATOM   1915 C CZ  . ARG   B 2 31  ? -10.409 19.744  16.845  1.00 58.76 31  B 1 
ATOM   1916 N NH1 . ARG   B 2 31  ? -11.352 19.538  15.963  1.00 52.85 31  B 1 
ATOM   1917 N NH2 . ARG   B 2 31  ? -10.446 19.033  17.942  1.00 50.55 31  B 1 
ATOM   1918 N N   . ILE   B 2 32  ? -3.320  22.498  13.785  1.00 94.47 32  B 1 
ATOM   1919 C CA  . ILE   B 2 32  ? -2.079  22.009  13.159  1.00 94.71 32  B 1 
ATOM   1920 C C   . ILE   B 2 32  ? -0.927  22.053  14.170  1.00 94.90 32  B 1 
ATOM   1921 O O   . ILE   B 2 32  ? -1.064  22.628  15.250  1.00 93.92 32  B 1 
ATOM   1922 C CB  . ILE   B 2 32  ? -1.756  22.803  11.869  1.00 94.49 32  B 1 
ATOM   1923 C CG1 . ILE   B 2 32  ? -1.572  24.312  12.150  1.00 92.17 32  B 1 
ATOM   1924 C CG2 . ILE   B 2 32  ? -2.833  22.523  10.806  1.00 89.88 32  B 1 
ATOM   1925 C CD1 . ILE   B 2 32  ? -1.177  25.149  10.924  1.00 89.87 32  B 1 
ATOM   1926 N N   . ARG   B 2 33  ? 0.214   21.434  13.833  1.00 94.94 33  B 1 
ATOM   1927 C CA  . ARG   B 2 33  ? 1.404   21.361  14.712  1.00 94.84 33  B 1 
ATOM   1928 C C   . ARG   B 2 33  ? 2.692   21.889  14.082  1.00 95.76 33  B 1 
ATOM   1929 O O   . ARG   B 2 33  ? 3.717   21.915  14.762  1.00 94.44 33  B 1 
ATOM   1930 C CB  . ARG   B 2 33  ? 1.599   19.926  15.214  1.00 92.62 33  B 1 
ATOM   1931 C CG  . ARG   B 2 33  ? 0.423   19.434  16.073  1.00 88.90 33  B 1 
ATOM   1932 C CD  . ARG   B 2 33  ? 0.746   18.071  16.653  1.00 84.01 33  B 1 
ATOM   1933 N NE  . ARG   B 2 33  ? -0.374  17.516  17.435  1.00 76.08 33  B 1 
ATOM   1934 C CZ  . ARG   B 2 33  ? -0.743  16.245  17.468  1.00 70.52 33  B 1 
ATOM   1935 N NH1 . ARG   B 2 33  ? -0.116  15.316  16.805  1.00 63.08 33  B 1 
ATOM   1936 N NH2 . ARG   B 2 33  ? -1.763  15.874  18.181  1.00 62.87 33  B 1 
ATOM   1937 N N   . HIS   B 2 34  ? 2.638   22.314  12.833  1.00 96.56 34  B 1 
ATOM   1938 C CA  . HIS   B 2 34  ? 3.796   22.796  12.087  1.00 96.87 34  B 1 
ATOM   1939 C C   . HIS   B 2 34  ? 3.441   24.080  11.337  1.00 97.37 34  B 1 
ATOM   1940 O O   . HIS   B 2 34  ? 2.398   24.143  10.687  1.00 96.50 34  B 1 
ATOM   1941 C CB  . HIS   B 2 34  ? 4.280   21.705  11.121  1.00 95.95 34  B 1 
ATOM   1942 C CG  . HIS   B 2 34  ? 4.623   20.404  11.797  1.00 94.99 34  B 1 
ATOM   1943 N ND1 . HIS   B 2 34  ? 5.830   20.080  12.385  1.00 84.59 34  B 1 
ATOM   1944 C CD2 . HIS   B 2 34  ? 3.789   19.327  11.982  1.00 84.87 34  B 1 
ATOM   1945 C CE1 . HIS   B 2 34  ? 5.725   18.842  12.899  1.00 85.96 34  B 1 
ATOM   1946 N NE2 . HIS   B 2 34  ? 4.500   18.355  12.679  1.00 88.46 34  B 1 
ATOM   1947 N N   . LEU   B 2 35  ? 4.300   25.089  11.424  1.00 97.19 35  B 1 
ATOM   1948 C CA  . LEU   B 2 35  ? 4.161   26.368  10.728  1.00 97.44 35  B 1 
ATOM   1949 C C   . LEU   B 2 35  ? 5.473   26.715  10.016  1.00 97.63 35  B 1 
ATOM   1950 O O   . LEU   B 2 35  ? 6.422   27.166  10.671  1.00 96.90 35  B 1 
ATOM   1951 C CB  . LEU   B 2 35  ? 3.761   27.477  11.715  1.00 97.06 35  B 1 
ATOM   1952 C CG  . LEU   B 2 35  ? 2.309   27.397  12.210  1.00 96.12 35  B 1 
ATOM   1953 C CD1 . LEU   B 2 35  ? 2.113   28.374  13.364  1.00 93.48 35  B 1 
ATOM   1954 C CD2 . LEU   B 2 35  ? 1.311   27.758  11.108  1.00 93.15 35  B 1 
ATOM   1955 N N   . PRO   B 2 36  ? 5.559   26.534  8.692   1.00 97.74 36  B 1 
ATOM   1956 C CA  . PRO   B 2 36  ? 6.673   27.073  7.920   1.00 97.78 36  B 1 
ATOM   1957 C C   . PRO   B 2 36  ? 6.726   28.600  8.018   1.00 97.84 36  B 1 
ATOM   1958 O O   . PRO   B 2 36  ? 5.694   29.276  7.968   1.00 97.30 36  B 1 
ATOM   1959 C CB  . PRO   B 2 36  ? 6.457   26.595  6.482   1.00 97.36 36  B 1 
ATOM   1960 C CG  . PRO   B 2 36  ? 5.558   25.372  6.638   1.00 96.07 36  B 1 
ATOM   1961 C CD  . PRO   B 2 36  ? 4.695   25.741  7.841   1.00 97.43 36  B 1 
ATOM   1962 N N   . VAL   B 2 37  ? 7.936   29.134  8.134   1.00 97.36 37  B 1 
ATOM   1963 C CA  . VAL   B 2 37  ? 8.208   30.574  8.112   1.00 97.42 37  B 1 
ATOM   1964 C C   . VAL   B 2 37  ? 8.714   30.936  6.722   1.00 97.38 37  B 1 
ATOM   1965 O O   . VAL   B 2 37  ? 9.681   30.349  6.248   1.00 96.45 37  B 1 
ATOM   1966 C CB  . VAL   B 2 37  ? 9.212   30.985  9.204   1.00 96.98 37  B 1 
ATOM   1967 C CG1 . VAL   B 2 37  ? 9.378   32.505  9.239   1.00 94.34 37  B 1 
ATOM   1968 C CG2 . VAL   B 2 37  ? 8.757   30.527  10.596  1.00 93.94 37  B 1 
ATOM   1969 N N   . VAL   B 2 38  ? 8.060   31.895  6.079   1.00 97.18 38  B 1 
ATOM   1970 C CA  . VAL   B 2 38  ? 8.372   32.323  4.709   1.00 97.28 38  B 1 
ATOM   1971 C C   . VAL   B 2 38  ? 8.615   33.826  4.620   1.00 97.22 38  B 1 
ATOM   1972 O O   . VAL   B 2 38  ? 8.144   34.612  5.449   1.00 96.04 38  B 1 
ATOM   1973 C CB  . VAL   B 2 38  ? 7.296   31.883  3.694   1.00 96.34 38  B 1 
ATOM   1974 C CG1 . VAL   B 2 38  ? 7.169   30.361  3.628   1.00 90.80 38  B 1 
ATOM   1975 C CG2 . VAL   B 2 38  ? 5.919   32.488  3.991   1.00 90.05 38  B 1 
ATOM   1976 N N   . ASP   B 2 39  ? 9.343   34.231  3.576   1.00 96.27 39  B 1 
ATOM   1977 C CA  . ASP   B 2 39  ? 9.563   35.640  3.250   1.00 95.68 39  B 1 
ATOM   1978 C C   . ASP   B 2 39  ? 8.441   36.243  2.374   1.00 95.46 39  B 1 
ATOM   1979 O O   . ASP   B 2 39  ? 7.352   35.673  2.208   1.00 92.44 39  B 1 
ATOM   1980 C CB  . ASP   B 2 39  ? 10.975  35.811  2.657   1.00 93.67 39  B 1 
ATOM   1981 C CG  . ASP   B 2 39  ? 11.143  35.363  1.205   1.00 92.31 39  B 1 
ATOM   1982 O OD1 . ASP   B 2 39  ? 10.151  34.962  0.560   1.00 85.93 39  B 1 
ATOM   1983 O OD2 . ASP   B 2 39  ? 12.277  35.502  0.711   1.00 86.41 39  B 1 
ATOM   1984 N N   . GLY   B 2 40  ? 8.692   37.451  1.826   1.00 94.60 40  B 1 
ATOM   1985 C CA  . GLY   B 2 40  ? 7.765   38.165  0.939   1.00 93.97 40  B 1 
ATOM   1986 C C   . GLY   B 2 40  ? 7.429   37.431  -0.347  1.00 94.14 40  B 1 
ATOM   1987 O O   . GLY   B 2 40  ? 6.324   37.589  -0.879  1.00 90.22 40  B 1 
ATOM   1988 N N   . GLU   B 2 41  ? 8.350   36.611  -0.831  1.00 94.41 41  B 1 
ATOM   1989 C CA  . GLU   B 2 41  ? 8.261   35.920  -2.119  1.00 94.01 41  B 1 
ATOM   1990 C C   . GLU   B 2 41  ? 7.779   34.468  -1.986  1.00 94.34 41  B 1 
ATOM   1991 O O   . GLU   B 2 41  ? 7.528   33.809  -2.994  1.00 90.73 41  B 1 
ATOM   1992 C CB  . GLU   B 2 41  ? 9.617   35.997  -2.823  1.00 92.16 41  B 1 
ATOM   1993 C CG  . GLU   B 2 41  ? 10.019  37.449  -3.146  1.00 85.67 41  B 1 
ATOM   1994 C CD  . GLU   B 2 41  ? 11.340  37.555  -3.918  1.00 77.46 41  B 1 
ATOM   1995 O OE1 . GLU   B 2 41  ? 11.667  38.695  -4.321  1.00 68.13 41  B 1 
ATOM   1996 O OE2 . GLU   B 2 41  ? 12.032  36.521  -4.074  1.00 69.55 41  B 1 
ATOM   1997 N N   . GLY   B 2 42  ? 7.609   33.993  -0.747  1.00 94.88 42  B 1 
ATOM   1998 C CA  . GLY   B 2 42  ? 7.232   32.615  -0.445  1.00 95.15 42  B 1 
ATOM   1999 C C   . GLY   B 2 42  ? 8.420   31.661  -0.290  1.00 96.04 42  B 1 
ATOM   2000 O O   . GLY   B 2 42  ? 8.207   30.450  -0.255  1.00 94.19 42  B 1 
ATOM   2001 N N   . ARG   B 2 43  ? 9.654   32.174  -0.186  1.00 95.78 43  B 1 
ATOM   2002 C CA  . ARG   B 2 43  ? 10.829  31.345  0.114   1.00 95.66 43  B 1 
ATOM   2003 C C   . ARG   B 2 43  ? 10.783  30.862  1.555   1.00 95.93 43  B 1 
ATOM   2004 O O   . ARG   B 2 43  ? 10.458  31.625  2.463   1.00 94.54 43  B 1 
ATOM   2005 C CB  . ARG   B 2 43  ? 12.130  32.102  -0.164  1.00 94.83 43  B 1 
ATOM   2006 C CG  . ARG   B 2 43  ? 12.312  32.399  -1.664  1.00 88.80 43  B 1 
ATOM   2007 C CD  . ARG   B 2 43  ? 13.620  33.152  -1.931  1.00 84.49 43  B 1 
ATOM   2008 N NE  . ARG   B 2 43  ? 13.522  34.550  -1.504  1.00 74.16 43  B 1 
ATOM   2009 C CZ  . ARG   B 2 43  ? 14.409  35.510  -1.698  1.00 66.07 43  B 1 
ATOM   2010 N NH1 . ARG   B 2 43  ? 15.562  35.287  -2.265  1.00 59.12 43  B 1 
ATOM   2011 N NH2 . ARG   B 2 43  ? 14.127  36.719  -1.329  1.00 57.57 43  B 1 
ATOM   2012 N N   . LEU   B 2 44  ? 11.133  29.601  1.766   1.00 95.60 44  B 1 
ATOM   2013 C CA  . LEU   B 2 44  ? 11.183  28.994  3.089   1.00 95.94 44  B 1 
ATOM   2014 C C   . LEU   B 2 44  ? 12.405  29.515  3.858   1.00 95.90 44  B 1 
ATOM   2015 O O   . LEU   B 2 44  ? 13.535  29.350  3.416   1.00 94.30 44  B 1 
ATOM   2016 C CB  . LEU   B 2 44  ? 11.194  27.467  2.915   1.00 95.31 44  B 1 
ATOM   2017 C CG  . LEU   B 2 44  ? 11.109  26.675  4.233   1.00 94.96 44  B 1 
ATOM   2018 C CD1 . LEU   B 2 44  ? 9.759   26.858  4.925   1.00 92.05 44  B 1 
ATOM   2019 C CD2 . LEU   B 2 44  ? 11.290  25.189  3.934   1.00 91.56 44  B 1 
ATOM   2020 N N   . LEU   B 2 45  ? 12.167  30.122  5.017   1.00 95.97 45  B 1 
ATOM   2021 C CA  . LEU   B 2 45  ? 13.205  30.648  5.910   1.00 95.22 45  B 1 
ATOM   2022 C C   . LEU   B 2 45  ? 13.443  29.748  7.123   1.00 95.10 45  B 1 
ATOM   2023 O O   . LEU   B 2 45  ? 14.547  29.692  7.655   1.00 92.57 45  B 1 
ATOM   2024 C CB  . LEU   B 2 45  ? 12.801  32.052  6.391   1.00 94.35 45  B 1 
ATOM   2025 C CG  . LEU   B 2 45  ? 12.613  33.117  5.299   1.00 92.56 45  B 1 
ATOM   2026 C CD1 . LEU   B 2 45  ? 12.168  34.421  5.963   1.00 87.85 45  B 1 
ATOM   2027 C CD2 . LEU   B 2 45  ? 13.905  33.379  4.526   1.00 86.76 45  B 1 
ATOM   2028 N N   . GLY   B 2 46  ? 12.389  29.065  7.580   1.00 96.09 46  B 1 
ATOM   2029 C CA  . GLY   B 2 46  ? 12.444  28.254  8.784   1.00 96.05 46  B 1 
ATOM   2030 C C   . GLY   B 2 46  ? 11.156  27.476  9.027   1.00 96.81 46  B 1 
ATOM   2031 O O   . GLY   B 2 46  ? 10.202  27.544  8.249   1.00 95.98 46  B 1 
ATOM   2032 N N   . LEU   B 2 47  ? 11.130  26.734  10.136  1.00 96.95 47  B 1 
ATOM   2033 C CA  . LEU   B 2 47  ? 9.960   25.987  10.591  1.00 97.11 47  B 1 
ATOM   2034 C C   . LEU   B 2 47  ? 9.797   26.175  12.097  1.00 97.07 47  B 1 
ATOM   2035 O O   . LEU   B 2 47  ? 10.743  25.978  12.859  1.00 95.76 47  B 1 
ATOM   2036 C CB  . LEU   B 2 47  ? 10.144  24.503  10.218  1.00 96.41 47  B 1 
ATOM   2037 C CG  . LEU   B 2 47  ? 8.985   23.577  10.647  1.00 95.66 47  B 1 
ATOM   2038 C CD1 . LEU   B 2 47  ? 7.722   23.826  9.831   1.00 92.32 47  B 1 
ATOM   2039 C CD2 . LEU   B 2 47  ? 9.395   22.122  10.437  1.00 91.23 47  B 1 
ATOM   2040 N N   . VAL   B 2 48  ? 8.580   26.514  12.513  1.00 96.91 48  B 1 
ATOM   2041 C CA  . VAL   B 2 48  ? 8.187   26.547  13.922  1.00 96.73 48  B 1 
ATOM   2042 C C   . VAL   B 2 48  ? 7.232   25.391  14.171  1.00 96.56 48  B 1 
ATOM   2043 O O   . VAL   B 2 48  ? 6.204   25.262  13.503  1.00 95.04 48  B 1 
ATOM   2044 C CB  . VAL   B 2 48  ? 7.563   27.898  14.302  1.00 95.22 48  B 1 
ATOM   2045 C CG1 . VAL   B 2 48  ? 7.151   27.921  15.772  1.00 87.32 48  B 1 
ATOM   2046 C CG2 . VAL   B 2 48  ? 8.554   29.044  14.091  1.00 86.31 48  B 1 
ATOM   2047 N N   . THR   B 2 49  ? 7.565   24.549  15.138  1.00 96.06 49  B 1 
ATOM   2048 C CA  . THR   B 2 49  ? 6.719   23.415  15.531  1.00 95.17 49  B 1 
ATOM   2049 C C   . THR   B 2 49  ? 6.008   23.691  16.854  1.00 95.21 49  B 1 
ATOM   2050 O O   . THR   B 2 49  ? 6.387   24.569  17.628  1.00 94.27 49  B 1 
ATOM   2051 C CB  . THR   B 2 49  ? 7.513   22.101  15.604  1.00 93.66 49  B 1 
ATOM   2052 O OG1 . THR   B 2 49  ? 8.343   22.069  16.729  1.00 87.12 49  B 1 
ATOM   2053 C CG2 . THR   B 2 49  ? 8.358   21.836  14.354  1.00 87.12 49  B 1 
ATOM   2054 N N   . SER   B 2 50  ? 4.987   22.886  17.152  1.00 94.14 50  B 1 
ATOM   2055 C CA  . SER   B 2 50  ? 4.348   22.910  18.470  1.00 93.62 50  B 1 
ATOM   2056 C C   . SER   B 2 50  ? 5.342   22.648  19.602  1.00 93.81 50  B 1 
ATOM   2057 O O   . SER   B 2 50  ? 5.118   23.118  20.708  1.00 92.72 50  B 1 
ATOM   2058 C CB  . SER   B 2 50  ? 3.223   21.877  18.524  1.00 92.45 50  B 1 
ATOM   2059 O OG  . SER   B 2 50  ? 2.600   21.867  19.796  1.00 84.35 50  B 1 
ATOM   2060 N N   . GLN   B 2 51  ? 6.408   21.887  19.348  1.00 92.98 51  B 1 
ATOM   2061 C CA  . GLN   B 2 51  ? 7.448   21.620  20.344  1.00 91.87 51  B 1 
ATOM   2062 C C   . GLN   B 2 51  ? 8.285   22.871  20.627  1.00 92.79 51  B 1 
ATOM   2063 O O   . GLN   B 2 51  ? 8.446   23.229  21.788  1.00 91.01 51  B 1 
ATOM   2064 C CB  . GLN   B 2 51  ? 8.333   20.451  19.888  1.00 90.25 51  B 1 
ATOM   2065 C CG  . GLN   B 2 51  ? 7.552   19.126  19.887  1.00 81.54 51  B 1 
ATOM   2066 C CD  . GLN   B 2 51  ? 8.409   17.910  19.529  1.00 75.93 51  B 1 
ATOM   2067 O OE1 . GLN   B 2 51  ? 9.506   17.990  19.007  1.00 67.36 51  B 1 
ATOM   2068 N NE2 . GLN   B 2 51  ? 7.929   16.718  19.812  1.00 64.43 51  B 1 
ATOM   2069 N N   . ASP   B 2 52  ? 8.724   23.578  19.593  1.00 92.67 52  B 1 
ATOM   2070 C CA  . ASP   B 2 52  ? 9.535   24.798  19.725  1.00 92.26 52  B 1 
ATOM   2071 C C   . ASP   B 2 52  ? 8.761   25.914  20.446  1.00 93.21 52  B 1 
ATOM   2072 O O   . ASP   B 2 52  ? 9.298   26.610  21.305  1.00 92.40 52  B 1 
ATOM   2073 C CB  . ASP   B 2 52  ? 9.978   25.286  18.336  1.00 91.81 52  B 1 
ATOM   2074 C CG  . ASP   B 2 52  ? 10.593  24.181  17.475  1.00 89.86 52  B 1 
ATOM   2075 O OD1 . ASP   B 2 52  ? 11.505  23.479  17.957  1.00 85.26 52  B 1 
ATOM   2076 O OD2 . ASP   B 2 52  ? 10.072  23.979  16.349  1.00 84.86 52  B 1 
ATOM   2077 N N   . LEU   B 2 53  ? 7.456   26.039  20.152  1.00 91.92 53  B 1 
ATOM   2078 C CA  . LEU   B 2 53  ? 6.582   27.009  20.811  1.00 91.92 53  B 1 
ATOM   2079 C C   . LEU   B 2 53  ? 6.355   26.688  22.292  1.00 92.34 53  B 1 
ATOM   2080 O O   . LEU   B 2 53  ? 6.273   27.606  23.099  1.00 90.97 53  B 1 
ATOM   2081 C CB  . LEU   B 2 53  ? 5.238   27.067  20.071  1.00 91.83 53  B 1 
ATOM   2082 C CG  . LEU   B 2 53  ? 5.319   27.773  18.710  1.00 90.80 53  B 1 
ATOM   2083 C CD1 . LEU   B 2 53  ? 4.029   27.531  17.936  1.00 86.17 53  B 1 
ATOM   2084 C CD2 . LEU   B 2 53  ? 5.493   29.279  18.861  1.00 87.10 53  B 1 
ATOM   2085 N N   . ARG   B 2 54  ? 6.253   25.403  22.652  1.00 92.11 54  B 1 
ATOM   2086 C CA  . ARG   B 2 54  ? 6.121   24.978  24.058  1.00 91.04 54  B 1 
ATOM   2087 C C   . ARG   B 2 54  ? 7.412   25.225  24.838  1.00 91.48 54  B 1 
ATOM   2088 O O   . ARG   B 2 54  ? 7.347   25.730  25.948  1.00 90.07 54  B 1 
ATOM   2089 C CB  . ARG   B 2 54  ? 5.724   23.498  24.125  1.00 90.41 54  B 1 
ATOM   2090 C CG  . ARG   B 2 54  ? 4.260   23.277  23.741  1.00 87.84 54  B 1 
ATOM   2091 C CD  . ARG   B 2 54  ? 4.018   21.793  23.507  1.00 85.11 54  B 1 
ATOM   2092 N NE  . ARG   B 2 54  ? 2.674   21.524  22.979  1.00 80.95 54  B 1 
ATOM   2093 C CZ  . ARG   B 2 54  ? 1.637   21.067  23.660  1.00 77.99 54  B 1 
ATOM   2094 N NH1 . ARG   B 2 54  ? 1.689   20.772  24.917  1.00 69.30 54  B 1 
ATOM   2095 N NH2 . ARG   B 2 54  ? 0.508   20.885  23.062  1.00 72.55 54  B 1 
ATOM   2096 N N   . ASP   B 2 55  ? 8.567   24.948  24.232  1.00 91.06 55  B 1 
ATOM   2097 C CA  . ASP   B 2 55  ? 9.877   25.235  24.835  1.00 90.46 55  B 1 
ATOM   2098 C C   . ASP   B 2 55  ? 10.088  26.738  25.092  1.00 90.68 55  B 1 
ATOM   2099 O O   . ASP   B 2 55  ? 10.770  27.116  26.042  1.00 88.55 55  B 1 
ATOM   2100 C CB  . ASP   B 2 55  ? 11.005  24.739  23.915  1.00 90.21 55  B 1 
ATOM   2101 C CG  . ASP   B 2 55  ? 11.128  23.222  23.774  1.00 88.78 55  B 1 
ATOM   2102 O OD1 . ASP   B 2 55  ? 10.568  22.457  24.584  1.00 83.81 55  B 1 
ATOM   2103 O OD2 . ASP   B 2 55  ? 11.829  22.771  22.837  1.00 84.04 55  B 1 
ATOM   2104 N N   . ALA   B 2 56  ? 9.491   27.593  24.264  1.00 90.20 56  B 1 
ATOM   2105 C CA  . ALA   B 2 56  ? 9.564   29.047  24.397  1.00 89.79 56  B 1 
ATOM   2106 C C   . ALA   B 2 56  ? 8.454   29.657  25.274  1.00 90.25 56  B 1 
ATOM   2107 O O   . ALA   B 2 56  ? 8.436   30.870  25.492  1.00 87.51 56  B 1 
ATOM   2108 C CB  . ALA   B 2 56  ? 9.554   29.641  22.990  1.00 89.24 56  B 1 
ATOM   2109 N N   . SER   B 2 57  ? 7.504   28.848  25.744  1.00 89.80 57  B 1 
ATOM   2110 C CA  . SER   B 2 57  ? 6.393   29.295  26.590  1.00 89.52 57  B 1 
ATOM   2111 C C   . SER   B 2 57  ? 6.736   29.160  28.077  1.00 89.66 57  B 1 
ATOM   2112 O O   . SER   B 2 57  ? 7.564   28.317  28.435  1.00 87.33 57  B 1 
ATOM   2113 C CB  . SER   B 2 57  ? 5.117   28.515  26.261  1.00 88.00 57  B 1 
ATOM   2114 O OG  . SER   B 2 57  ? 4.711   28.763  24.926  1.00 82.50 57  B 1 
ATOM   2115 N N   . PRO   B 2 58  ? 6.077   29.939  28.956  1.00 88.42 58  B 1 
ATOM   2116 C CA  . PRO   B 2 58  ? 6.193   29.740  30.398  1.00 87.39 58  B 1 
ATOM   2117 C C   . PRO   B 2 58  ? 5.781   28.322  30.803  1.00 88.38 58  B 1 
ATOM   2118 O O   . PRO   B 2 58  ? 4.838   27.753  30.244  1.00 86.51 58  B 1 
ATOM   2119 C CB  . PRO   B 2 58  ? 5.282   30.789  31.045  1.00 84.86 58  B 1 
ATOM   2120 C CG  . PRO   B 2 58  ? 5.106   31.847  29.959  1.00 81.93 58  B 1 
ATOM   2121 C CD  . PRO   B 2 58  ? 5.186   31.042  28.666  1.00 85.60 58  B 1 
ATOM   2122 N N   . SER   B 2 59  ? 6.453   27.774  31.814  1.00 88.30 59  B 1 
ATOM   2123 C CA  . SER   B 2 59  ? 6.066   26.493  32.409  1.00 88.03 59  B 1 
ATOM   2124 C C   . SER   B 2 59  ? 4.615   26.535  32.899  1.00 88.33 59  B 1 
ATOM   2125 O O   . SER   B 2 59  ? 4.155   27.549  33.427  1.00 86.23 59  B 1 
ATOM   2126 C CB  . SER   B 2 59  ? 7.011   26.153  33.572  1.00 85.90 59  B 1 
ATOM   2127 O OG  . SER   B 2 59  ? 6.550   25.035  34.311  1.00 81.53 59  B 1 
ATOM   2128 N N   . ILE   B 2 60  ? 3.912   25.407  32.799  1.00 87.11 60  B 1 
ATOM   2129 C CA  . ILE   B 2 60  ? 2.551   25.258  33.343  1.00 86.09 60  B 1 
ATOM   2130 C C   . ILE   B 2 60  ? 2.469   25.535  34.852  1.00 87.64 60  B 1 
ATOM   2131 O O   . ILE   B 2 60  ? 1.396   25.838  35.360  1.00 85.76 60  B 1 
ATOM   2132 C CB  . ILE   B 2 60  ? 1.978   23.857  33.041  1.00 85.33 60  B 1 
ATOM   2133 C CG1 . ILE   B 2 60  ? 2.851   22.728  33.629  1.00 80.25 60  B 1 
ATOM   2134 C CG2 . ILE   B 2 60  ? 1.771   23.692  31.522  1.00 77.98 60  B 1 
ATOM   2135 C CD1 . ILE   B 2 60  ? 2.203   21.342  33.594  1.00 74.44 60  B 1 
ATOM   2136 N N   . PHE   B 2 61  ? 3.592   25.455  35.556  1.00 87.97 61  B 1 
ATOM   2137 C CA  . PHE   B 2 61  ? 3.679   25.782  36.979  1.00 86.41 61  B 1 
ATOM   2138 C C   . PHE   B 2 61  ? 3.843   27.286  37.241  1.00 86.72 61  B 1 
ATOM   2139 O O   . PHE   B 2 61  ? 3.608   27.733  38.360  1.00 82.28 61  B 1 
ATOM   2140 C CB  . PHE   B 2 61  ? 4.832   24.985  37.595  1.00 85.31 61  B 1 
ATOM   2141 C CG  . PHE   B 2 61  ? 4.702   23.482  37.459  1.00 85.05 61  B 1 
ATOM   2142 C CD1 . PHE   B 2 61  ? 3.589   22.815  38.005  1.00 79.97 61  B 1 
ATOM   2143 C CD2 . PHE   B 2 61  ? 5.697   22.739  36.796  1.00 78.52 61  B 1 
ATOM   2144 C CE1 . PHE   B 2 61  ? 3.475   21.420  37.897  1.00 78.06 61  B 1 
ATOM   2145 C CE2 . PHE   B 2 61  ? 5.588   21.342  36.691  1.00 78.45 61  B 1 
ATOM   2146 C CZ  . PHE   B 2 61  ? 4.477   20.682  37.242  1.00 83.49 61  B 1 
ATOM   2147 N N   . HIS   B 2 62  ? 4.208   28.053  36.197  1.00 87.33 62  B 1 
ATOM   2148 C CA  . HIS   B 2 62  ? 4.530   29.480  36.269  1.00 85.55 62  B 1 
ATOM   2149 C C   . HIS   B 2 62  ? 3.901   30.262  35.103  1.00 85.68 62  B 1 
ATOM   2150 O O   . HIS   B 2 62  ? 4.507   31.158  34.524  1.00 81.04 62  B 1 
ATOM   2151 C CB  . HIS   B 2 62  ? 6.056   29.633  36.329  1.00 83.28 62  B 1 
ATOM   2152 C CG  . HIS   B 2 62  ? 6.666   28.947  37.516  1.00 82.54 62  B 1 
ATOM   2153 N ND1 . HIS   B 2 62  ? 6.530   29.349  38.835  1.00 72.66 62  B 1 
ATOM   2154 C CD2 . HIS   B 2 62  ? 7.371   27.776  37.501  1.00 71.90 62  B 1 
ATOM   2155 C CE1 . HIS   B 2 62  ? 7.143   28.439  39.595  1.00 75.27 62  B 1 
ATOM   2156 N NE2 . HIS   B 2 62  ? 7.666   27.473  38.819  1.00 75.30 62  B 1 
ATOM   2157 N N   . LEU   B 2 63  ? 2.636   29.947  34.757  1.00 86.44 63  B 1 
ATOM   2158 C CA  . LEU   B 2 63  ? 1.912   30.485  33.592  1.00 84.85 63  B 1 
ATOM   2159 C C   . LEU   B 2 63  ? 1.810   32.020  33.530  1.00 84.97 63  B 1 
ATOM   2160 O O   . LEU   B 2 63  ? 1.473   32.568  32.480  1.00 80.57 63  B 1 
ATOM   2161 C CB  . LEU   B 2 63  ? 0.486   29.903  33.593  1.00 81.76 63  B 1 
ATOM   2162 C CG  . LEU   B 2 63  ? 0.398   28.437  33.132  1.00 77.58 63  B 1 
ATOM   2163 C CD1 . LEU   B 2 63  ? -1.000  27.894  33.431  1.00 72.00 63  B 1 
ATOM   2164 C CD2 . LEU   B 2 63  ? 0.650   28.299  31.633  1.00 72.26 63  B 1 
ATOM   2165 N N   . HIS   B 2 64  ? 2.041   32.707  34.645  1.00 88.34 64  B 1 
ATOM   2166 C CA  . HIS   B 2 64  ? 1.904   34.163  34.757  1.00 86.95 64  B 1 
ATOM   2167 C C   . HIS   B 2 64  ? 3.241   34.901  34.682  1.00 87.51 64  B 1 
ATOM   2168 O O   . HIS   B 2 64  ? 3.258   36.131  34.700  1.00 81.65 64  B 1 
ATOM   2169 C CB  . HIS   B 2 64  ? 1.149   34.492  36.051  1.00 83.14 64  B 1 
ATOM   2170 C CG  . HIS   B 2 64  ? -0.174  33.782  36.157  1.00 76.33 64  B 1 
ATOM   2171 N ND1 . HIS   B 2 64  ? -1.119  33.673  35.161  1.00 63.45 64  B 1 
ATOM   2172 C CD2 . HIS   B 2 64  ? -0.655  33.072  37.230  1.00 62.85 64  B 1 
ATOM   2173 C CE1 . HIS   B 2 64  ? -2.133  32.924  35.622  1.00 58.35 64  B 1 
ATOM   2174 N NE2 . HIS   B 2 64  ? -1.890  32.546  36.880  1.00 60.01 64  B 1 
ATOM   2175 N N   . GLU   B 2 65  ? 4.348   34.163  34.594  1.00 84.79 65  B 1 
ATOM   2176 C CA  . GLU   B 2 65  ? 5.692   34.727  34.524  1.00 83.31 65  B 1 
ATOM   2177 C C   . GLU   B 2 65  ? 6.128   34.910  33.071  1.00 82.26 65  B 1 
ATOM   2178 O O   . GLU   B 2 65  ? 5.701   34.181  32.176  1.00 75.79 65  B 1 
ATOM   2179 C CB  . GLU   B 2 65  ? 6.674   33.861  35.324  1.00 79.48 65  B 1 
ATOM   2180 C CG  . GLU   B 2 65  ? 6.337   33.855  36.828  1.00 74.04 65  B 1 
ATOM   2181 C CD  . GLU   B 2 65  ? 7.268   32.969  37.664  1.00 71.93 65  B 1 
ATOM   2182 O OE1 . GLU   B 2 65  ? 6.909   32.699  38.833  1.00 64.20 65  B 1 
ATOM   2183 O OE2 . GLU   B 2 65  ? 8.331   32.546  37.161  1.00 71.52 65  B 1 
ATOM   2184 N N   . HIS   B 2 66  ? 6.967   35.898  32.817  1.00 84.30 66  B 1 
ATOM   2185 C CA  . HIS   B 2 66  ? 7.623   36.143  31.527  1.00 83.84 66  B 1 
ATOM   2186 C C   . HIS   B 2 66  ? 6.689   36.157  30.302  1.00 85.65 66  B 1 
ATOM   2187 O O   . HIS   B 2 66  ? 7.058   35.742  29.204  1.00 80.86 66  B 1 
ATOM   2188 C CB  . HIS   B 2 66  ? 8.807   35.183  31.378  1.00 79.29 66  B 1 
ATOM   2189 C CG  . HIS   B 2 66  ? 9.804   35.319  32.492  1.00 79.41 66  B 1 
ATOM   2190 N ND1 . HIS   B 2 66  ? 10.536  36.454  32.793  1.00 69.43 66  B 1 
ATOM   2191 C CD2 . HIS   B 2 66  ? 10.135  34.354  33.404  1.00 68.93 66  B 1 
ATOM   2192 C CE1 . HIS   B 2 66  ? 11.302  36.168  33.850  1.00 72.59 66  B 1 
ATOM   2193 N NE2 . HIS   B 2 66  ? 11.084  34.910  34.247  1.00 73.56 66  B 1 
ATOM   2194 N N   . LEU   B 2 67  ? 5.468   36.683  30.461  1.00 86.82 67  B 1 
ATOM   2195 C CA  . LEU   B 2 67  ? 4.502   36.795  29.359  1.00 86.24 67  B 1 
ATOM   2196 C C   . LEU   B 2 67  ? 5.012   37.664  28.198  1.00 87.32 67  B 1 
ATOM   2197 O O   . LEU   B 2 67  ? 4.550   37.514  27.067  1.00 83.41 67  B 1 
ATOM   2198 C CB  . LEU   B 2 67  ? 3.176   37.354  29.895  1.00 82.48 67  B 1 
ATOM   2199 C CG  . LEU   B 2 67  ? 2.411   36.406  30.836  1.00 77.97 67  B 1 
ATOM   2200 C CD1 . LEU   B 2 67  ? 1.185   37.131  31.389  1.00 72.14 67  B 1 
ATOM   2201 C CD2 . LEU   B 2 67  ? 1.925   35.146  30.121  1.00 71.24 67  B 1 
ATOM   2202 N N   . GLU   B 2 68  ? 5.973   38.545  28.459  1.00 88.19 68  B 1 
ATOM   2203 C CA  . GLU   B 2 68  ? 6.666   39.341  27.446  1.00 87.23 68  B 1 
ATOM   2204 C C   . GLU   B 2 68  ? 7.426   38.479  26.421  1.00 88.57 68  B 1 
ATOM   2205 O O   . GLU   B 2 68  ? 7.572   38.884  25.268  1.00 85.42 68  B 1 
ATOM   2206 C CB  . GLU   B 2 68  ? 7.610   40.364  28.116  1.00 85.15 68  B 1 
ATOM   2207 C CG  . GLU   B 2 68  ? 8.706   39.802  29.045  1.00 76.21 68  B 1 
ATOM   2208 C CD  . GLU   B 2 68  ? 8.259   39.529  30.492  1.00 69.96 68  B 1 
ATOM   2209 O OE1 . GLU   B 2 68  ? 9.140   39.215  31.318  1.00 61.94 68  B 1 
ATOM   2210 O OE2 . GLU   B 2 68  ? 7.041   39.645  30.780  1.00 68.00 68  B 1 
ATOM   2211 N N   . ASP   B 2 69  ? 7.844   37.273  26.785  1.00 89.22 69  B 1 
ATOM   2212 C CA  . ASP   B 2 69  ? 8.522   36.355  25.867  1.00 88.64 69  B 1 
ATOM   2213 C C   . ASP   B 2 69  ? 7.630   35.937  24.692  1.00 90.24 69  B 1 
ATOM   2214 O O   . ASP   B 2 69  ? 8.115   35.744  23.575  1.00 88.48 69  B 1 
ATOM   2215 C CB  . ASP   B 2 69  ? 9.006   35.113  26.627  1.00 85.91 69  B 1 
ATOM   2216 C CG  . ASP   B 2 69  ? 10.258  35.360  27.467  1.00 83.49 69  B 1 
ATOM   2217 O OD1 . ASP   B 2 69  ? 10.912  36.414  27.282  1.00 77.64 69  B 1 
ATOM   2218 O OD2 . ASP   B 2 69  ? 10.663  34.417  28.177  1.00 78.21 69  B 1 
ATOM   2219 N N   . LEU   B 2 70  ? 6.320   35.866  24.903  1.00 89.67 70  B 1 
ATOM   2220 C CA  . LEU   B 2 70  ? 5.345   35.541  23.860  1.00 90.21 70  B 1 
ATOM   2221 C C   . LEU   B 2 70  ? 5.238   36.633  22.782  1.00 91.81 70  B 1 
ATOM   2222 O O   . LEU   B 2 70  ? 4.702   36.375  21.700  1.00 89.95 70  B 1 
ATOM   2223 C CB  . LEU   B 2 70  ? 3.969   35.278  24.500  1.00 89.17 70  B 1 
ATOM   2224 C CG  . LEU   B 2 70  ? 3.928   34.146  25.545  1.00 87.33 70  B 1 
ATOM   2225 C CD1 . LEU   B 2 70  ? 2.506   34.010  26.084  1.00 81.25 70  B 1 
ATOM   2226 C CD2 . LEU   B 2 70  ? 4.340   32.800  24.950  1.00 80.52 70  B 1 
ATOM   2227 N N   . GLN   B 2 71  ? 5.760   37.833  23.045  1.00 92.11 71  B 1 
ATOM   2228 C CA  . GLN   B 2 71  ? 5.842   38.934  22.077  1.00 92.41 71  B 1 
ATOM   2229 C C   . GLN   B 2 71  ? 7.142   38.918  21.261  1.00 93.60 71  B 1 
ATOM   2230 O O   . GLN   B 2 71  ? 7.306   39.736  20.350  1.00 91.35 71  B 1 
ATOM   2231 C CB  . GLN   B 2 71  ? 5.660   40.283  22.797  1.00 91.41 71  B 1 
ATOM   2232 C CG  . GLN   B 2 71  ? 4.346   40.383  23.587  1.00 86.65 71  B 1 
ATOM   2233 C CD  . GLN   B 2 71  ? 3.110   40.159  22.709  1.00 79.51 71  B 1 
ATOM   2234 O OE1 . GLN   B 2 71  ? 3.021   40.615  21.582  1.00 68.63 71  B 1 
ATOM   2235 N NE2 . GLN   B 2 71  ? 2.128   39.438  23.195  1.00 67.29 71  B 1 
ATOM   2236 N N   . LYS   B 2 72  ? 8.074   38.015  21.546  1.00 92.26 72  B 1 
ATOM   2237 C CA  . LYS   B 2 72  ? 9.279   37.834  20.731  1.00 92.49 72  B 1 
ATOM   2238 C C   . LYS   B 2 72  ? 8.903   37.298  19.347  1.00 93.45 72  B 1 
ATOM   2239 O O   . LYS   B 2 72  ? 7.974   36.494  19.224  1.00 92.60 72  B 1 
ATOM   2240 C CB  . LYS   B 2 72  ? 10.284  36.914  21.438  1.00 91.70 72  B 1 
ATOM   2241 C CG  . LYS   B 2 72  ? 10.912  37.595  22.668  1.00 89.42 72  B 1 
ATOM   2242 C CD  . LYS   B 2 72  ? 11.799  36.629  23.451  1.00 86.10 72  B 1 
ATOM   2243 C CE  . LYS   B 2 72  ? 12.404  37.348  24.660  1.00 80.27 72  B 1 
ATOM   2244 N NZ  . LYS   B 2 72  ? 12.907  36.407  25.684  1.00 73.02 72  B 1 
ATOM   2245 N N   . PRO   B 2 73  ? 9.626   37.710  18.293  1.00 94.73 73  B 1 
ATOM   2246 C CA  . PRO   B 2 73  ? 9.380   37.206  16.949  1.00 94.76 73  B 1 
ATOM   2247 C C   . PRO   B 2 73  ? 9.777   35.730  16.834  1.00 94.94 73  B 1 
ATOM   2248 O O   . PRO   B 2 73  ? 10.773  35.296  17.416  1.00 93.45 73  B 1 
ATOM   2249 C CB  . PRO   B 2 73  ? 10.202  38.110  16.028  1.00 93.54 73  B 1 
ATOM   2250 C CG  . PRO   B 2 73  ? 11.368  38.549  16.915  1.00 90.88 73  B 1 
ATOM   2251 C CD  . PRO   B 2 73  ? 10.729  38.653  18.297  1.00 93.74 73  B 1 
ATOM   2252 N N   . VAL   B 2 74  ? 9.055   34.967  16.009  1.00 94.84 74  B 1 
ATOM   2253 C CA  . VAL   B 2 74  ? 9.335   33.536  15.783  1.00 94.85 74  B 1 
ATOM   2254 C C   . VAL   B 2 74  ? 10.723  33.270  15.192  1.00 94.89 74  B 1 
ATOM   2255 O O   . VAL   B 2 74  ? 11.249  32.176  15.350  1.00 93.49 74  B 1 
ATOM   2256 C CB  . VAL   B 2 74  ? 8.261   32.854  14.912  1.00 93.54 74  B 1 
ATOM   2257 C CG1 . VAL   B 2 74  ? 6.905   32.858  15.610  1.00 86.07 74  B 1 
ATOM   2258 C CG2 . VAL   B 2 74  ? 8.124   33.489  13.521  1.00 86.60 74  B 1 
ATOM   2259 N N   . SER   B 2 75  ? 11.354  34.271  14.590  1.00 94.65 75  B 1 
ATOM   2260 C CA  . SER   B 2 75  ? 12.751  34.189  14.141  1.00 93.99 75  B 1 
ATOM   2261 C C   . SER   B 2 75  ? 13.746  33.863  15.262  1.00 94.04 75  B 1 
ATOM   2262 O O   . SER   B 2 75  ? 14.833  33.378  14.979  1.00 92.41 75  B 1 
ATOM   2263 C CB  . SER   B 2 75  ? 13.170  35.502  13.477  1.00 93.62 75  B 1 
ATOM   2264 O OG  . SER   B 2 75  ? 13.070  36.584  14.385  1.00 88.50 75  B 1 
ATOM   2265 N N   . THR   B 2 76  ? 13.383  34.103  16.524  1.00 93.47 76  B 1 
ATOM   2266 C CA  . THR   B 2 76  ? 14.227  33.787  17.691  1.00 92.10 76  B 1 
ATOM   2267 C C   . THR   B 2 76  ? 14.214  32.307  18.076  1.00 92.53 76  B 1 
ATOM   2268 O O   . THR   B 2 76  ? 15.090  31.878  18.820  1.00 90.27 76  B 1 
ATOM   2269 C CB  . THR   B 2 76  ? 13.826  34.617  18.918  1.00 91.15 76  B 1 
ATOM   2270 O OG1 . THR   B 2 76  ? 12.494  34.385  19.309  1.00 85.48 76  B 1 
ATOM   2271 C CG2 . THR   B 2 76  ? 13.973  36.118  18.672  1.00 84.29 76  B 1 
ATOM   2272 N N   . ILE   B 2 77  ? 13.230  31.539  17.596  1.00 94.15 77  B 1 
ATOM   2273 C CA  . ILE   B 2 77  ? 13.017  30.133  17.977  1.00 93.54 77  B 1 
ATOM   2274 C C   . ILE   B 2 77  ? 12.880  29.178  16.785  1.00 93.66 77  B 1 
ATOM   2275 O O   . ILE   B 2 77  ? 12.881  27.966  16.971  1.00 91.59 77  B 1 
ATOM   2276 C CB  . ILE   B 2 77  ? 11.788  29.993  18.900  1.00 92.71 77  B 1 
ATOM   2277 C CG1 . ILE   B 2 77  ? 10.469  30.404  18.205  1.00 88.46 77  B 1 
ATOM   2278 C CG2 . ILE   B 2 77  ? 11.993  30.802  20.195  1.00 85.71 77  B 1 
ATOM   2279 C CD1 . ILE   B 2 77  ? 9.228   29.860  18.907  1.00 85.70 77  B 1 
ATOM   2280 N N   . MET   B 2 78  ? 12.731  29.699  15.567  1.00 94.87 78  B 1 
ATOM   2281 C CA  . MET   B 2 78  ? 12.506  28.883  14.378  1.00 94.74 78  B 1 
ATOM   2282 C C   . MET   B 2 78  ? 13.718  28.002  14.068  1.00 94.62 78  B 1 
ATOM   2283 O O   . MET   B 2 78  ? 14.870  28.425  14.169  1.00 92.99 78  B 1 
ATOM   2284 C CB  . MET   B 2 78  ? 12.084  29.751  13.181  1.00 93.01 78  B 1 
ATOM   2285 C CG  . MET   B 2 78  ? 13.215  30.597  12.586  1.00 91.44 78  B 1 
ATOM   2286 S SD  . MET   B 2 78  ? 12.676  31.688  11.234  1.00 92.21 78  B 1 
ATOM   2287 C CE  . MET   B 2 78  ? 14.268  32.339  10.718  1.00 84.31 78  B 1 
ATOM   2288 N N   . LYS   B 2 79  ? 13.448  26.767  13.620  1.00 95.22 79  B 1 
ATOM   2289 C CA  . LYS   B 2 79  ? 14.474  25.905  13.034  1.00 94.34 79  B 1 
ATOM   2290 C C   . LYS   B 2 79  ? 14.787  26.347  11.610  1.00 94.71 79  B 1 
ATOM   2291 O O   . LYS   B 2 79  ? 13.874  26.620  10.836  1.00 93.44 79  B 1 
ATOM   2292 C CB  . LYS   B 2 79  ? 14.027  24.444  13.055  1.00 92.40 79  B 1 
ATOM   2293 C CG  . LYS   B 2 79  ? 14.546  23.711  14.298  1.00 80.42 79  B 1 
ATOM   2294 C CD  . LYS   B 2 79  ? 14.284  22.214  14.155  1.00 74.65 79  B 1 
ATOM   2295 C CE  . LYS   B 2 79  ? 15.201  21.419  15.092  1.00 65.42 79  B 1 
ATOM   2296 N NZ  . LYS   B 2 79  ? 15.912  20.358  14.339  1.00 58.38 79  B 1 
ATOM   2297 N N   . THR   B 2 80  ? 16.069  26.348  11.268  1.00 93.30 80  B 1 
ATOM   2298 C CA  . THR   B 2 80  ? 16.583  26.695  9.929   1.00 92.01 80  B 1 
ATOM   2299 C C   . THR   B 2 80  ? 17.278  25.523  9.235   1.00 91.45 80  B 1 
ATOM   2300 O O   . THR   B 2 80  ? 17.399  25.523  8.018   1.00 88.20 80  B 1 
ATOM   2301 C CB  . THR   B 2 80  ? 17.544  27.885  10.016  1.00 90.79 80  B 1 
ATOM   2302 O OG1 . THR   B 2 80  ? 18.561  27.632  10.961  1.00 85.21 80  B 1 
ATOM   2303 C CG2 . THR   B 2 80  ? 16.828  29.160  10.461  1.00 83.10 80  B 1 
ATOM   2304 N N   . ASP   B 2 81  ? 17.692  24.507  9.989   1.00 91.85 81  B 1 
ATOM   2305 C CA  . ASP   B 2 81  ? 18.237  23.232  9.520   1.00 90.32 81  B 1 
ATOM   2306 C C   . ASP   B 2 81  ? 17.101  22.281  9.091   1.00 91.41 81  B 1 
ATOM   2307 O O   . ASP   B 2 81  ? 16.822  21.260  9.722   1.00 88.74 81  B 1 
ATOM   2308 C CB  . ASP   B 2 81  ? 19.150  22.631  10.617  1.00 86.72 81  B 1 
ATOM   2309 C CG  . ASP   B 2 81  ? 18.418  22.256  11.921  1.00 76.47 81  B 1 
ATOM   2310 O OD1 . ASP   B 2 81  ? 17.500  22.989  12.359  1.00 66.15 81  B 1 
ATOM   2311 O OD2 . ASP   B 2 81  ? 18.746  21.221  12.534  1.00 66.80 81  B 1 
ATOM   2312 N N   . LEU   B 2 82  ? 16.398  22.632  8.015   1.00 92.17 82  B 1 
ATOM   2313 C CA  . LEU   B 2 82  ? 15.192  21.933  7.583   1.00 93.03 82  B 1 
ATOM   2314 C C   . LEU   B 2 82  ? 15.492  20.845  6.559   1.00 93.13 82  B 1 
ATOM   2315 O O   . LEU   B 2 82  ? 16.222  21.060  5.598   1.00 91.42 82  B 1 
ATOM   2316 C CB  . LEU   B 2 82  ? 14.171  22.931  7.023   1.00 92.53 82  B 1 
ATOM   2317 C CG  . LEU   B 2 82  ? 13.764  24.042  8.009   1.00 91.77 82  B 1 
ATOM   2318 C CD1 . LEU   B 2 82  ? 12.734  24.943  7.339   1.00 88.34 82  B 1 
ATOM   2319 C CD2 . LEU   B 2 82  ? 13.152  23.496  9.302   1.00 87.30 82  B 1 
ATOM   2320 N N   . ILE   B 2 83  ? 14.825  19.705  6.728   1.00 93.74 83  B 1 
ATOM   2321 C CA  . ILE   B 2 83  ? 14.688  18.706  5.671   1.00 93.60 83  B 1 
ATOM   2322 C C   . ILE   B 2 83  ? 13.427  19.065  4.885   1.00 94.33 83  B 1 
ATOM   2323 O O   . ILE   B 2 83  ? 12.352  19.230  5.468   1.00 93.67 83  B 1 
ATOM   2324 C CB  . ILE   B 2 83  ? 14.660  17.279  6.250   1.00 92.38 83  B 1 
ATOM   2325 C CG1 . ILE   B 2 83  ? 15.942  17.018  7.084   1.00 89.29 83  B 1 
ATOM   2326 C CG2 . ILE   B 2 83  ? 14.532  16.252  5.116   1.00 88.99 83  B 1 
ATOM   2327 C CD1 . ILE   B 2 83  ? 15.901  15.718  7.886   1.00 82.78 83  B 1 
ATOM   2328 N N   . VAL   B 2 84  ? 13.570  19.203  3.571   1.00 94.57 84  B 1 
ATOM   2329 C CA  . VAL   B 2 84  ? 12.486  19.551  2.648   1.00 94.67 84  B 1 
ATOM   2330 C C   . VAL   B 2 84  ? 12.253  18.424  1.648   1.00 94.67 84  B 1 
ATOM   2331 O O   . VAL   B 2 84  ? 13.125  17.583  1.430   1.00 93.75 84  B 1 
ATOM   2332 C CB  . VAL   B 2 84  ? 12.727  20.903  1.947   1.00 93.84 84  B 1 
ATOM   2333 C CG1 . VAL   B 2 84  ? 12.800  22.042  2.965   1.00 88.17 84  B 1 
ATOM   2334 C CG2 . VAL   B 2 84  ? 14.000  20.920  1.096   1.00 87.59 84  B 1 
ATOM   2335 N N   . GLY   B 2 85  ? 11.074  18.398  1.063   1.00 95.15 85  B 1 
ATOM   2336 C CA  . GLY   B 2 85  ? 10.724  17.509  -0.036  1.00 95.25 85  B 1 
ATOM   2337 C C   . GLY   B 2 85  ? 10.474  18.277  -1.329  1.00 95.92 85  B 1 
ATOM   2338 O O   . GLY   B 2 85  ? 10.388  19.506  -1.338  1.00 95.12 85  B 1 
ATOM   2339 N N   . HIS   B 2 86  ? 10.330  17.527  -2.419  1.00 94.80 86  B 1 
ATOM   2340 C CA  . HIS   B 2 86  ? 10.019  18.037  -3.752  1.00 94.43 86  B 1 
ATOM   2341 C C   . HIS   B 2 86  ? 8.649   17.505  -4.226  1.00 94.44 86  B 1 
ATOM   2342 O O   . HIS   B 2 86  ? 8.285   16.389  -3.851  1.00 94.06 86  B 1 
ATOM   2343 C CB  . HIS   B 2 86  ? 11.165  17.635  -4.689  1.00 93.75 86  B 1 
ATOM   2344 C CG  . HIS   B 2 86  ? 11.102  18.348  -6.004  1.00 92.81 86  B 1 
ATOM   2345 N ND1 . HIS   B 2 86  ? 10.506  17.883  -7.152  1.00 85.52 86  B 1 
ATOM   2346 C CD2 . HIS   B 2 86  ? 11.553  19.618  -6.264  1.00 83.80 86  B 1 
ATOM   2347 C CE1 . HIS   B 2 86  ? 10.589  18.850  -8.082  1.00 86.32 86  B 1 
ATOM   2348 N NE2 . HIS   B 2 86  ? 11.218  19.915  -7.577  1.00 87.33 86  B 1 
ATOM   2349 N N   . PRO   B 2 87  ? 7.887   18.234  -5.054  1.00 94.89 87  B 1 
ATOM   2350 C CA  . PRO   B 2 87  ? 6.613   17.744  -5.600  1.00 94.13 87  B 1 
ATOM   2351 C C   . PRO   B 2 87  ? 6.701   16.383  -6.300  1.00 93.57 87  B 1 
ATOM   2352 O O   . PRO   B 2 87  ? 5.746   15.605  -6.257  1.00 92.00 87  B 1 
ATOM   2353 C CB  . PRO   B 2 87  ? 6.174   18.824  -6.591  1.00 93.47 87  B 1 
ATOM   2354 C CG  . PRO   B 2 87  ? 6.793   20.099  -6.036  1.00 92.26 87  B 1 
ATOM   2355 C CD  . PRO   B 2 87  ? 8.113   19.615  -5.453  1.00 94.20 87  B 1 
ATOM   2356 N N   . LEU   B 2 88  ? 7.847   16.085  -6.924  1.00 92.93 88  B 1 
ATOM   2357 C CA  . LEU   B 2 88  ? 8.117   14.826  -7.625  1.00 91.31 88  B 1 
ATOM   2358 C C   . LEU   B 2 88  ? 8.648   13.700  -6.721  1.00 91.17 88  B 1 
ATOM   2359 O O   . LEU   B 2 88  ? 8.896   12.607  -7.225  1.00 89.73 88  B 1 
ATOM   2360 C CB  . LEU   B 2 88  ? 9.097   15.077  -8.789  1.00 90.10 88  B 1 
ATOM   2361 C CG  . LEU   B 2 88  ? 8.601   16.038  -9.880  1.00 87.15 88  B 1 
ATOM   2362 C CD1 . LEU   B 2 88  ? 9.697   16.231  -10.925 1.00 84.33 88  B 1 
ATOM   2363 C CD2 . LEU   B 2 88  ? 7.356   15.492  -10.576 1.00 83.30 88  B 1 
ATOM   2364 N N   . ASP   B 2 89  ? 8.849   13.936  -5.420  1.00 92.84 89  B 1 
ATOM   2365 C CA  . ASP   B 2 89  ? 9.195   12.853  -4.494  1.00 91.94 89  B 1 
ATOM   2366 C C   . ASP   B 2 89  ? 8.038   11.843  -4.420  1.00 91.59 89  B 1 
ATOM   2367 O O   . ASP   B 2 89  ? 6.868   12.198  -4.596  1.00 90.91 89  B 1 
ATOM   2368 C CB  . ASP   B 2 89  ? 9.520   13.383  -3.082  1.00 91.60 89  B 1 
ATOM   2369 C CG  . ASP   B 2 89  ? 10.828  14.178  -2.936  1.00 91.27 89  B 1 
ATOM   2370 O OD1 . ASP   B 2 89  ? 11.713  14.098  -3.810  1.00 87.71 89  B 1 
ATOM   2371 O OD2 . ASP   B 2 89  ? 10.991  14.839  -1.881  1.00 87.06 89  B 1 
ATOM   2372 N N   . PHE   B 2 90  ? 8.343   10.581  -4.119  1.00 89.50 90  B 1 
ATOM   2373 C CA  . PHE   B 2 90  ? 7.322   9.574   -3.861  1.00 88.44 90  B 1 
ATOM   2374 C C   . PHE   B 2 90  ? 6.856   9.619   -2.410  1.00 89.17 90  B 1 
ATOM   2375 O O   . PHE   B 2 90  ? 7.626   9.848   -1.482  1.00 88.64 90  B 1 
ATOM   2376 C CB  . PHE   B 2 90  ? 7.829   8.184   -4.240  1.00 86.32 90  B 1 
ATOM   2377 C CG  . PHE   B 2 90  ? 8.143   8.060   -5.709  1.00 83.00 90  B 1 
ATOM   2378 C CD1 . PHE   B 2 90  ? 7.099   7.911   -6.639  1.00 77.33 90  B 1 
ATOM   2379 C CD2 . PHE   B 2 90  ? 9.473   8.173   -6.151  1.00 75.70 90  B 1 
ATOM   2380 C CE1 . PHE   B 2 90  ? 7.387   7.898   -8.009  1.00 73.58 90  B 1 
ATOM   2381 C CE2 . PHE   B 2 90  ? 9.766   8.162   -7.519  1.00 72.08 90  B 1 
ATOM   2382 C CZ  . PHE   B 2 90  ? 8.719   8.034   -8.446  1.00 74.46 90  B 1 
ATOM   2383 N N   . VAL   B 2 91  ? 5.568   9.334   -2.199  1.00 88.31 91  B 1 
ATOM   2384 C CA  . VAL   B 2 91  ? 4.988   9.244   -0.849  1.00 88.52 91  B 1 
ATOM   2385 C C   . VAL   B 2 91  ? 5.710   8.191   0.002   1.00 88.71 91  B 1 
ATOM   2386 O O   . VAL   B 2 91  ? 5.901   8.387   1.199   1.00 87.82 91  B 1 
ATOM   2387 C CB  . VAL   B 2 91  ? 3.480   8.951   -0.958  1.00 87.50 91  B 1 
ATOM   2388 C CG1 . VAL   B 2 91  ? 2.835   8.621   0.384   1.00 81.13 91  B 1 
ATOM   2389 C CG2 . VAL   B 2 91  ? 2.747   10.170  -1.529  1.00 81.42 91  B 1 
ATOM   2390 N N   . GLU   B 2 92  ? 6.164   7.112   -0.619  1.00 86.32 92  B 1 
ATOM   2391 C CA  . GLU   B 2 92  ? 6.935   6.048   0.024   1.00 84.22 92  B 1 
ATOM   2392 C C   . GLU   B 2 92  ? 8.332   6.521   0.469   1.00 85.25 92  B 1 
ATOM   2393 O O   . GLU   B 2 92  ? 8.775   6.175   1.562   1.00 84.26 92  B 1 
ATOM   2394 C CB  . GLU   B 2 92  ? 7.037   4.853   -0.936  1.00 81.49 92  B 1 
ATOM   2395 C CG  . GLU   B 2 92  ? 5.668   4.248   -1.331  1.00 74.48 92  B 1 
ATOM   2396 C CD  . GLU   B 2 92  ? 4.929   4.908   -2.518  1.00 69.65 92  B 1 
ATOM   2397 O OE1 . GLU   B 2 92  ? 3.970   4.278   -3.018  1.00 62.96 92  B 1 
ATOM   2398 O OE2 . GLU   B 2 92  ? 5.327   5.981   -2.994  1.00 62.66 92  B 1 
ATOM   2399 N N   . GLU   B 2 93  ? 8.992   7.367   -0.322  1.00 86.33 93  B 1 
ATOM   2400 C CA  . GLU   B 2 93  ? 10.267  8.000   0.050   1.00 86.72 93  B 1 
ATOM   2401 C C   . GLU   B 2 93  ? 10.082  8.942   1.246   1.00 88.96 93  B 1 
ATOM   2402 O O   . GLU   B 2 93  ? 10.881  8.936   2.181   1.00 88.66 93  B 1 
ATOM   2403 C CB  . GLU   B 2 93  ? 10.849  8.790   -1.136  1.00 84.88 93  B 1 
ATOM   2404 C CG  . GLU   B 2 93  ? 11.310  7.909   -2.307  1.00 77.45 93  B 1 
ATOM   2405 C CD  . GLU   B 2 93  ? 11.686  8.706   -3.571  1.00 74.16 93  B 1 
ATOM   2406 O OE1 . GLU   B 2 93  ? 12.387  8.136   -4.432  1.00 66.73 93  B 1 
ATOM   2407 O OE2 . GLU   B 2 93  ? 11.237  9.867   -3.723  1.00 68.33 93  B 1 
ATOM   2408 N N   . VAL   B 2 94  ? 8.981   9.698   1.270   1.00 90.24 94  B 1 
ATOM   2409 C CA  . VAL   B 2 94  ? 8.641   10.571  2.401   1.00 91.77 94  B 1 
ATOM   2410 C C   . VAL   B 2 94  ? 8.401   9.762   3.677   1.00 92.08 94  B 1 
ATOM   2411 O O   . VAL   B 2 94  ? 8.847   10.172  4.747   1.00 91.62 94  B 1 
ATOM   2412 C CB  . VAL   B 2 94  ? 7.422   11.448  2.067   1.00 92.29 94  B 1 
ATOM   2413 C CG1 . VAL   B 2 94  ? 6.974   12.298  3.260   1.00 89.61 94  B 1 
ATOM   2414 C CG2 . VAL   B 2 94  ? 7.745   12.407  0.922   1.00 89.69 94  B 1 
ATOM   2415 N N   . ALA   B 2 95  ? 7.740   8.605   3.580   1.00 91.88 95  B 1 
ATOM   2416 C CA  . ALA   B 2 95  ? 7.547   7.711   4.721   1.00 91.06 95  B 1 
ATOM   2417 C C   . ALA   B 2 95  ? 8.889   7.229   5.300   1.00 90.95 95  B 1 
ATOM   2418 O O   . ALA   B 2 95  ? 9.088   7.280   6.516   1.00 90.19 95  B 1 
ATOM   2419 C CB  . ALA   B 2 95  ? 6.653   6.539   4.291   1.00 90.08 95  B 1 
ATOM   2420 N N   . ALA   B 2 96  ? 9.829   6.843   4.434   1.00 89.17 96  B 1 
ATOM   2421 C CA  . ALA   B 2 96  ? 11.181  6.459   4.836   1.00 87.73 96  B 1 
ATOM   2422 C C   . ALA   B 2 96  ? 11.946  7.629   5.482   1.00 88.37 96  B 1 
ATOM   2423 O O   . ALA   B 2 96  ? 12.555  7.461   6.536   1.00 87.46 96  B 1 
ATOM   2424 C CB  . ALA   B 2 96  ? 11.910  5.895   3.612   1.00 85.82 96  B 1 
ATOM   2425 N N   . LEU   B 2 97  ? 11.837  8.828   4.919   1.00 88.95 97  B 1 
ATOM   2426 C CA  . LEU   B 2 97  ? 12.425  10.060  5.464   1.00 89.60 97  B 1 
ATOM   2427 C C   . LEU   B 2 97  ? 11.913  10.385  6.869   1.00 90.19 97  B 1 
ATOM   2428 O O   . LEU   B 2 97  ? 12.687  10.720  7.762   1.00 89.03 97  B 1 
ATOM   2429 C CB  . LEU   B 2 97  ? 12.120  11.213  4.491   1.00 88.86 97  B 1 
ATOM   2430 C CG  . LEU   B 2 97  ? 13.377  11.741  3.777   1.00 83.27 97  B 1 
ATOM   2431 C CD1 . LEU   B 2 97  ? 13.021  12.282  2.397   1.00 77.99 97  B 1 
ATOM   2432 C CD2 . LEU   B 2 97  ? 14.008  12.870  4.581   1.00 78.18 97  B 1 
ATOM   2433 N N   . PHE   B 2 98  ? 10.601  10.254  7.098   1.00 91.88 98  B 1 
ATOM   2434 C CA  . PHE   B 2 98  ? 10.012  10.445  8.420   1.00 92.59 98  B 1 
ATOM   2435 C C   . PHE   B 2 98  ? 10.521  9.413   9.427   1.00 91.60 98  B 1 
ATOM   2436 O O   . PHE   B 2 98  ? 10.772  9.753   10.585  1.00 90.08 98  B 1 
ATOM   2437 C CB  . PHE   B 2 98  ? 8.485   10.381  8.332   1.00 93.63 98  B 1 
ATOM   2438 C CG  . PHE   B 2 98  ? 7.776   11.556  7.689   1.00 94.31 98  B 1 
ATOM   2439 C CD1 . PHE   B 2 98  ? 8.398   12.802  7.504   1.00 91.45 98  B 1 
ATOM   2440 C CD2 . PHE   B 2 98  ? 6.423   11.408  7.321   1.00 91.45 98  B 1 
ATOM   2441 C CE1 . PHE   B 2 98  ? 7.688   13.879  6.947   1.00 91.19 98  B 1 
ATOM   2442 C CE2 . PHE   B 2 98  ? 5.712   12.481  6.766   1.00 91.06 98  B 1 
ATOM   2443 C CZ  . PHE   B 2 98  ? 6.342   13.718  6.574   1.00 93.68 98  B 1 
ATOM   2444 N N   . TYR   B 2 99  ? 10.701  8.172   8.984   1.00 89.07 99  B 1 
ATOM   2445 C CA  . TYR   B 2 99  ? 11.217  7.098   9.823   1.00 86.91 99  B 1 
ATOM   2446 C C   . TYR   B 2 99  ? 12.692  7.321   10.190  1.00 86.46 99  B 1 
ATOM   2447 O O   . TYR   B 2 99  ? 13.050  7.269   11.368  1.00 84.96 99  B 1 
ATOM   2448 C CB  . TYR   B 2 99  ? 10.993  5.763   9.102   1.00 85.27 99  B 1 
ATOM   2449 C CG  . TYR   B 2 99  ? 11.229  4.569   9.999   1.00 83.02 99  B 1 
ATOM   2450 C CD1 . TYR   B 2 99  ? 12.500  3.970   10.080  1.00 76.74 99  B 1 
ATOM   2451 C CD2 . TYR   B 2 99  ? 10.174  4.070   10.787  1.00 76.00 99  B 1 
ATOM   2452 C CE1 . TYR   B 2 99  ? 12.720  2.888   10.947  1.00 73.29 99  B 1 
ATOM   2453 C CE2 . TYR   B 2 99  ? 10.384  2.991   11.657  1.00 71.77 99  B 1 
ATOM   2454 C CZ  . TYR   B 2 99  ? 11.660  2.405   11.737  1.00 74.06 99  B 1 
ATOM   2455 O OH  . TYR   B 2 99  ? 11.871  1.360   12.601  1.00 71.45 99  B 1 
ATOM   2456 N N   . GLU   B 2 100 ? 13.539  7.630   9.209   1.00 85.98 100 B 1 
ATOM   2457 C CA  . GLU   B 2 100 ? 14.984  7.836   9.383   1.00 84.75 100 B 1 
ATOM   2458 C C   . GLU   B 2 100 ? 15.293  9.042   10.282  1.00 85.49 100 B 1 
ATOM   2459 O O   . GLU   B 2 100 ? 16.000  8.930   11.283  1.00 84.38 100 B 1 
ATOM   2460 C CB  . GLU   B 2 100 ? 15.642  8.013   8.003   1.00 82.86 100 B 1 
ATOM   2461 C CG  . GLU   B 2 100 ? 17.177  8.091   8.090   1.00 74.00 100 B 1 
ATOM   2462 C CD  . GLU   B 2 100 ? 17.878  8.482   6.775   1.00 70.74 100 B 1 
ATOM   2463 O OE1 . GLU   B 2 100 ? 19.130  8.450   6.747   1.00 63.74 100 B 1 
ATOM   2464 O OE2 . GLU   B 2 100 ? 17.211  8.861   5.797   1.00 65.03 100 B 1 
ATOM   2465 N N   . HIS   B 2 101 ? 14.729  10.200  9.951   1.00 88.05 101 B 1 
ATOM   2466 C CA  . HIS   B 2 101 ? 15.036  11.453  10.644  1.00 88.06 101 B 1 
ATOM   2467 C C   . HIS   B 2 101 ? 14.152  11.716  11.863  1.00 88.84 101 B 1 
ATOM   2468 O O   . HIS   B 2 101 ? 14.391  12.677  12.600  1.00 87.35 101 B 1 
ATOM   2469 C CB  . HIS   B 2 101 ? 14.989  12.610  9.652   1.00 87.97 101 B 1 
ATOM   2470 C CG  . HIS   B 2 101 ? 16.064  12.514  8.610   1.00 87.26 101 B 1 
ATOM   2471 N ND1 . HIS   B 2 101 ? 17.400  12.844  8.785   1.00 77.22 101 B 1 
ATOM   2472 C CD2 . HIS   B 2 101 ? 15.914  12.059  7.329   1.00 77.30 101 B 1 
ATOM   2473 C CE1 . HIS   B 2 101 ? 18.027  12.596  7.629   1.00 79.14 101 B 1 
ATOM   2474 N NE2 . HIS   B 2 101 ? 17.161  12.121  6.724   1.00 80.29 101 B 1 
ATOM   2475 N N   . ARG   B 2 102 ? 13.146  10.863  12.112  1.00 88.36 102 B 1 
ATOM   2476 C CA  . ARG   B 2 102 ? 12.193  11.008  13.225  1.00 88.35 102 B 1 
ATOM   2477 C C   . ARG   B 2 102 ? 11.498  12.374  13.224  1.00 89.76 102 B 1 
ATOM   2478 O O   . ARG   B 2 102 ? 11.348  13.012  14.269  1.00 87.62 102 B 1 
ATOM   2479 C CB  . ARG   B 2 102 ? 12.870  10.701  14.562  1.00 86.32 102 B 1 
ATOM   2480 C CG  . ARG   B 2 102 ? 13.561  9.336   14.578  1.00 79.09 102 B 1 
ATOM   2481 C CD  . ARG   B 2 102 ? 14.149  9.107   15.960  1.00 72.53 102 B 1 
ATOM   2482 N NE  . ARG   B 2 102 ? 14.807  7.798   16.042  1.00 65.89 102 B 1 
ATOM   2483 C CZ  . ARG   B 2 102 ? 14.936  7.075   17.139  1.00 57.18 102 B 1 
ATOM   2484 N NH1 . ARG   B 2 102 ? 14.528  7.501   18.300  1.00 51.92 102 B 1 
ATOM   2485 N NH2 . ARG   B 2 102 ? 15.482  5.896   17.086  1.00 50.44 102 B 1 
ATOM   2486 N N   . ILE   B 2 103 ? 11.082  12.804  12.042  1.00 91.72 103 B 1 
ATOM   2487 C CA  . ILE   B 2 103 ? 10.302  14.021  11.811  1.00 92.36 103 B 1 
ATOM   2488 C C   . ILE   B 2 103 ? 8.865   13.650  11.426  1.00 92.75 103 B 1 
ATOM   2489 O O   . ILE   B 2 103 ? 8.600   12.527  10.996  1.00 91.78 103 B 1 
ATOM   2490 C CB  . ILE   B 2 103 ? 10.999  14.935  10.777  1.00 92.10 103 B 1 
ATOM   2491 C CG1 . ILE   B 2 103 ? 11.152  14.261  9.396   1.00 89.69 103 B 1 
ATOM   2492 C CG2 . ILE   B 2 103 ? 12.354  15.399  11.343  1.00 88.37 103 B 1 
ATOM   2493 C CD1 . ILE   B 2 103 ? 11.743  15.171  8.308   1.00 87.60 103 B 1 
ATOM   2494 N N   . GLY   B 2 104 ? 7.929   14.566  11.594  1.00 93.04 104 B 1 
ATOM   2495 C CA  . GLY   B 2 104 ? 6.511   14.355  11.273  1.00 93.09 104 B 1 
ATOM   2496 C C   . GLY   B 2 104 ? 5.946   15.330  10.243  1.00 94.31 104 B 1 
ATOM   2497 O O   . GLY   B 2 104 ? 4.739   15.344  10.021  1.00 92.96 104 B 1 
ATOM   2498 N N   . CYS   B 2 105 ? 6.791   16.164  9.653   1.00 94.85 105 B 1 
ATOM   2499 C CA  . CYS   B 2 105 ? 6.423   17.203  8.696   1.00 95.56 105 B 1 
ATOM   2500 C C   . CYS   B 2 105 ? 7.550   17.411  7.689   1.00 96.19 105 B 1 
ATOM   2501 O O   . CYS   B 2 105 ? 8.715   17.515  8.077   1.00 95.28 105 B 1 
ATOM   2502 C CB  . CYS   B 2 105 ? 6.135   18.483  9.492   1.00 93.91 105 B 1 
ATOM   2503 S SG  . CYS   B 2 105 ? 6.026   19.939  8.418   1.00 91.19 105 B 1 
ATOM   2504 N N   . LEU   B 2 106 ? 7.182   17.527  6.413   1.00 96.75 106 B 1 
ATOM   2505 C CA  . LEU   B 2 106 ? 8.092   17.842  5.324   1.00 96.93 106 B 1 
ATOM   2506 C C   . LEU   B 2 106 ? 7.519   19.024  4.524   1.00 97.48 106 B 1 
ATOM   2507 O O   . LEU   B 2 106 ? 6.512   18.854  3.833   1.00 96.74 106 B 1 
ATOM   2508 C CB  . LEU   B 2 106 ? 8.283   16.571  4.479   1.00 95.54 106 B 1 
ATOM   2509 C CG  . LEU   B 2 106 ? 9.540   16.592  3.600   1.00 91.11 106 B 1 
ATOM   2510 C CD1 . LEU   B 2 106 ? 10.810  16.422  4.437   1.00 87.59 106 B 1 
ATOM   2511 C CD2 . LEU   B 2 106 ? 9.481   15.425  2.615   1.00 86.62 106 B 1 
ATOM   2512 N N   . PRO   B 2 107 ? 8.109   20.231  4.634   1.00 97.36 107 B 1 
ATOM   2513 C CA  . PRO   B 2 107 ? 7.789   21.320  3.717   1.00 97.42 107 B 1 
ATOM   2514 C C   . PRO   B 2 107 ? 8.186   20.927  2.292   1.00 97.46 107 B 1 
ATOM   2515 O O   . PRO   B 2 107 ? 9.290   20.423  2.079   1.00 96.76 107 B 1 
ATOM   2516 C CB  . PRO   B 2 107 ? 8.582   22.535  4.209   1.00 96.91 107 B 1 
ATOM   2517 C CG  . PRO   B 2 107 ? 8.984   22.180  5.640   1.00 95.31 107 B 1 
ATOM   2518 C CD  . PRO   B 2 107 ? 9.109   20.659  5.596   1.00 97.00 107 B 1 
ATOM   2519 N N   . ILE   B 2 108 ? 7.315   21.171  1.326   1.00 97.13 108 B 1 
ATOM   2520 C CA  . ILE   B 2 108 ? 7.572   20.873  -0.084  1.00 97.19 108 B 1 
ATOM   2521 C C   . ILE   B 2 108 ? 7.981   22.160  -0.793  1.00 97.18 108 B 1 
ATOM   2522 O O   . ILE   B 2 108 ? 7.225   23.131  -0.813  1.00 96.65 108 B 1 
ATOM   2523 C CB  . ILE   B 2 108 ? 6.367   20.178  -0.744  1.00 97.05 108 B 1 
ATOM   2524 C CG1 . ILE   B 2 108 ? 5.859   18.960  0.055   1.00 95.78 108 B 1 
ATOM   2525 C CG2 . ILE   B 2 108 ? 6.719   19.769  -2.184  1.00 95.94 108 B 1 
ATOM   2526 C CD1 . ILE   B 2 108 ? 6.934   17.905  0.399   1.00 93.00 108 B 1 
ATOM   2527 N N   . VAL   B 2 109 ? 9.181   22.157  -1.344  1.00 96.21 109 B 1 
ATOM   2528 C CA  . VAL   B 2 109 ? 9.802   23.320  -1.985  1.00 95.74 109 B 1 
ATOM   2529 C C   . VAL   B 2 109 ? 10.032  23.019  -3.459  1.00 95.27 109 B 1 
ATOM   2530 O O   . VAL   B 2 109 ? 10.564  21.966  -3.804  1.00 94.13 109 B 1 
ATOM   2531 C CB  . VAL   B 2 109 ? 11.110  23.714  -1.272  1.00 95.04 109 B 1 
ATOM   2532 C CG1 . VAL   B 2 109 ? 11.763  24.939  -1.917  1.00 90.73 109 B 1 
ATOM   2533 C CG2 . VAL   B 2 109 ? 10.848  24.063  0.203   1.00 90.86 109 B 1 
ATOM   2534 N N   . ASN   B 2 110 ? 9.642   23.962  -4.316  1.00 95.07 110 B 1 
ATOM   2535 C CA  . ASN   B 2 110 ? 9.870   23.923  -5.757  1.00 94.04 110 B 1 
ATOM   2536 C C   . ASN   B 2 110 ? 10.323  25.316  -6.224  1.00 93.35 110 B 1 
ATOM   2537 O O   . ASN   B 2 110 ? 9.705   26.322  -5.870  1.00 90.82 110 B 1 
ATOM   2538 C CB  . ASN   B 2 110 ? 8.580   23.445  -6.451  1.00 92.44 110 B 1 
ATOM   2539 C CG  . ASN   B 2 110 ? 8.755   23.245  -7.946  1.00 89.71 110 B 1 
ATOM   2540 O OD1 . ASN   B 2 110 ? 9.796   23.476  -8.516  1.00 79.76 110 B 1 
ATOM   2541 N ND2 . ASN   B 2 110 ? 7.721   22.816  -8.629  1.00 79.18 110 B 1 
ATOM   2542 N N   . HIS   B 2 111 ? 11.409  25.372  -6.974  1.00 91.14 111 B 1 
ATOM   2543 C CA  . HIS   B 2 111 ? 12.051  26.625  -7.398  1.00 89.83 111 B 1 
ATOM   2544 C C   . HIS   B 2 111 ? 12.310  27.609  -6.242  1.00 90.50 111 B 1 
ATOM   2545 O O   . HIS   B 2 111 ? 12.063  28.812  -6.339  1.00 86.87 111 B 1 
ATOM   2546 C CB  . HIS   B 2 111 ? 11.274  27.238  -8.575  1.00 87.63 111 B 1 
ATOM   2547 C CG  . HIS   B 2 111 ? 11.154  26.319  -9.760  1.00 83.40 111 B 1 
ATOM   2548 N ND1 . HIS   B 2 111 ? 12.160  25.530  -10.284 1.00 73.00 111 B 1 
ATOM   2549 C CD2 . HIS   B 2 111 ? 10.035  26.101  -10.524 1.00 71.26 111 B 1 
ATOM   2550 C CE1 . HIS   B 2 111 ? 11.651  24.856  -11.327 1.00 70.80 111 B 1 
ATOM   2551 N NE2 . HIS   B 2 111 ? 10.366  25.185  -11.513 1.00 71.12 111 B 1 
ATOM   2552 N N   . GLY   B 2 112 ? 12.775  27.076  -5.111  1.00 89.75 112 B 1 
ATOM   2553 C CA  . GLY   B 2 112 ? 13.065  27.844  -3.900  1.00 88.79 112 B 1 
ATOM   2554 C C   . GLY   B 2 112 ? 11.834  28.355  -3.140  1.00 90.91 112 B 1 
ATOM   2555 O O   . GLY   B 2 112 ? 11.995  29.027  -2.121  1.00 88.70 112 B 1 
ATOM   2556 N N   . LYS   B 2 113 ? 10.617  28.038  -3.592  1.00 93.81 113 B 1 
ATOM   2557 C CA  . LYS   B 2 113 ? 9.361   28.464  -2.962  1.00 95.02 113 B 1 
ATOM   2558 C C   . LYS   B 2 113 ? 8.643   27.303  -2.286  1.00 96.06 113 B 1 
ATOM   2559 O O   . LYS   B 2 113 ? 8.597   26.198  -2.811  1.00 94.81 113 B 1 
ATOM   2560 C CB  . LYS   B 2 113 ? 8.446   29.154  -3.980  1.00 93.69 113 B 1 
ATOM   2561 C CG  . LYS   B 2 113 ? 9.077   30.450  -4.510  1.00 88.34 113 B 1 
ATOM   2562 C CD  . LYS   B 2 113 ? 8.095   31.213  -5.396  1.00 83.29 113 B 1 
ATOM   2563 C CE  . LYS   B 2 113 ? 8.790   32.481  -5.892  1.00 75.02 113 B 1 
ATOM   2564 N NZ  . LYS   B 2 113 ? 7.856   33.378  -6.608  1.00 65.74 113 B 1 
ATOM   2565 N N   . LEU   B 2 114 ? 8.028   27.597  -1.144  1.00 96.50 114 B 1 
ATOM   2566 C CA  . LEU   B 2 114 ? 7.144   26.659  -0.469  1.00 97.28 114 B 1 
ATOM   2567 C C   . LEU   B 2 114 ? 5.841   26.520  -1.271  1.00 97.33 114 B 1 
ATOM   2568 O O   . LEU   B 2 114 ? 5.095   27.485  -1.410  1.00 96.45 114 B 1 
ATOM   2569 C CB  . LEU   B 2 114 ? 6.891   27.168  0.956   1.00 97.29 114 B 1 
ATOM   2570 C CG  . LEU   B 2 114 ? 6.070   26.190  1.816   1.00 96.78 114 B 1 
ATOM   2571 C CD1 . LEU   B 2 114 ? 6.902   24.986  2.250   1.00 94.51 114 B 1 
ATOM   2572 C CD2 . LEU   B 2 114 ? 5.585   26.913  3.069   1.00 94.06 114 B 1 
ATOM   2573 N N   . VAL   B 2 115 ? 5.566   25.311  -1.757  1.00 97.24 115 B 1 
ATOM   2574 C CA  . VAL   B 2 115 ? 4.380   24.996  -2.574  1.00 96.91 115 B 1 
ATOM   2575 C C   . VAL   B 2 115 ? 3.387   24.072  -1.873  1.00 97.02 115 B 1 
ATOM   2576 O O   . VAL   B 2 115 ? 2.210   24.047  -2.225  1.00 95.78 115 B 1 
ATOM   2577 C CB  . VAL   B 2 115 ? 4.777   24.417  -3.944  1.00 95.95 115 B 1 
ATOM   2578 C CG1 . VAL   B 2 115 ? 5.540   25.451  -4.775  1.00 90.73 115 B 1 
ATOM   2579 C CG2 . VAL   B 2 115 ? 5.629   23.141  -3.837  1.00 90.36 115 B 1 
ATOM   2580 N N   . GLY   B 2 116 ? 3.832   23.339  -0.856  1.00 97.36 116 B 1 
ATOM   2581 C CA  . GLY   B 2 116 ? 2.990   22.421  -0.107  1.00 97.44 116 B 1 
ATOM   2582 C C   . GLY   B 2 116 ? 3.614   22.004  1.219   1.00 97.76 116 B 1 
ATOM   2583 O O   . GLY   B 2 116 ? 4.725   22.395  1.570   1.00 97.09 116 B 1 
ATOM   2584 N N   . ILE   B 2 117 ? 2.863   21.195  1.968   1.00 97.73 117 B 1 
ATOM   2585 C CA  . ILE   B 2 117 ? 3.347   20.531  3.179   1.00 97.70 117 B 1 
ATOM   2586 C C   . ILE   B 2 117 ? 2.731   19.137  3.249   1.00 97.42 117 B 1 
ATOM   2587 O O   . ILE   B 2 117 ? 1.542   18.963  2.977   1.00 96.52 117 B 1 
ATOM   2588 C CB  . ILE   B 2 117 ? 3.060   21.387  4.433   1.00 97.20 117 B 1 
ATOM   2589 C CG1 . ILE   B 2 117 ? 3.796   20.832  5.672   1.00 94.67 117 B 1 
ATOM   2590 C CG2 . ILE   B 2 117 ? 1.552   21.538  4.715   1.00 94.45 117 B 1 
ATOM   2591 C CD1 . ILE   B 2 117 ? 3.753   21.791  6.876   1.00 90.52 117 B 1 
ATOM   2592 N N   . ILE   B 2 118 ? 3.536   18.149  3.629   1.00 97.53 118 B 1 
ATOM   2593 C CA  . ILE   B 2 118 ? 3.072   16.786  3.882   1.00 97.27 118 B 1 
ATOM   2594 C C   . ILE   B 2 118 ? 3.473   16.380  5.296   1.00 97.05 118 B 1 
ATOM   2595 O O   . ILE   B 2 118 ? 4.559   16.709  5.773   1.00 95.89 118 B 1 
ATOM   2596 C CB  . ILE   B 2 118 ? 3.544   15.828  2.770   1.00 96.22 118 B 1 
ATOM   2597 C CG1 . ILE   B 2 118 ? 2.784   14.487  2.857   1.00 89.64 118 B 1 
ATOM   2598 C CG2 . ILE   B 2 118 ? 5.065   15.608  2.789   1.00 88.74 118 B 1 
ATOM   2599 C CD1 . ILE   B 2 118 ? 2.926   13.629  1.603   1.00 85.02 118 B 1 
ATOM   2600 N N   . THR   B 2 119 ? 2.566   15.692  5.988   1.00 96.17 119 B 1 
ATOM   2601 C CA  . THR   B 2 119 ? 2.770   15.238  7.370   1.00 95.39 119 B 1 
ATOM   2602 C C   . THR   B 2 119 ? 2.495   13.741  7.486   1.00 94.77 119 B 1 
ATOM   2603 O O   . THR   B 2 119 ? 1.909   13.131  6.590   1.00 93.68 119 B 1 
ATOM   2604 C CB  . THR   B 2 119 ? 1.890   16.022  8.361   1.00 94.36 119 B 1 
ATOM   2605 O OG1 . THR   B 2 119 ? 0.530   15.722  8.173   1.00 88.69 119 B 1 
ATOM   2606 C CG2 . THR   B 2 119 ? 2.065   17.538  8.270   1.00 89.16 119 B 1 
ATOM   2607 N N   . GLN   B 2 120 ? 2.866   13.146  8.619   1.00 93.51 120 B 1 
ATOM   2608 C CA  . GLN   B 2 120 ? 2.510   11.751  8.909   1.00 92.63 120 B 1 
ATOM   2609 C C   . GLN   B 2 120 ? 0.995   11.516  8.814   1.00 92.26 120 B 1 
ATOM   2610 O O   . GLN   B 2 120 ? 0.573   10.469  8.349   1.00 90.82 120 B 1 
ATOM   2611 C CB  . GLN   B 2 120 ? 3.005   11.363  10.307  1.00 91.10 120 B 1 
ATOM   2612 C CG  . GLN   B 2 120 ? 4.535   11.263  10.388  1.00 84.93 120 B 1 
ATOM   2613 C CD  . GLN   B 2 120 ? 5.037   10.836  11.771  1.00 82.67 120 B 1 
ATOM   2614 O OE1 . GLN   B 2 120 ? 4.309   10.770  12.743  1.00 73.99 120 B 1 
ATOM   2615 N NE2 . GLN   B 2 120 ? 6.305   10.538  11.912  1.00 72.11 120 B 1 
ATOM   2616 N N   . THR   B 2 121 ? 0.186   12.498  9.191   1.00 92.35 121 B 1 
ATOM   2617 C CA  . THR   B 2 121 ? -1.282  12.429  9.085   1.00 91.47 121 B 1 
ATOM   2618 C C   . THR   B 2 121 ? -1.754  12.298  7.634   1.00 91.31 121 B 1 
ATOM   2619 O O   . THR   B 2 121 ? -2.705  11.574  7.369   1.00 90.01 121 B 1 
ATOM   2620 C CB  . THR   B 2 121 ? -1.924  13.675  9.717   1.00 90.42 121 B 1 
ATOM   2621 O OG1 . THR   B 2 121 ? -1.416  13.891  11.019  1.00 84.80 121 B 1 
ATOM   2622 C CG2 . THR   B 2 121 ? -3.439  13.562  9.856   1.00 84.00 121 B 1 
ATOM   2623 N N   . ASP   B 2 122 ? -1.087  12.947  6.692   1.00 92.76 122 B 1 
ATOM   2624 C CA  . ASP   B 2 122 ? -1.414  12.840  5.264   1.00 92.59 122 B 1 
ATOM   2625 C C   . ASP   B 2 122 ? -1.049  11.450  4.716   1.00 92.08 122 B 1 
ATOM   2626 O O   . ASP   B 2 122 ? -1.832  10.864  3.972   1.00 90.97 122 B 1 
ATOM   2627 C CB  . ASP   B 2 122 ? -0.721  13.962  4.472   1.00 93.24 122 B 1 
ATOM   2628 C CG  . ASP   B 2 122 ? -1.079  15.356  5.002   1.00 93.31 122 B 1 
ATOM   2629 O OD1 . ASP   B 2 122 ? -2.283  15.711  5.011   1.00 90.41 122 B 1 
ATOM   2630 O OD2 . ASP   B 2 122 ? -0.150  16.069  5.449   1.00 90.48 122 B 1 
ATOM   2631 N N   . LEU   B 2 123 ? 0.083   10.876  5.156   1.00 91.97 123 B 1 
ATOM   2632 C CA  . LEU   B 2 123 ? 0.474   9.507   4.801   1.00 91.47 123 B 1 
ATOM   2633 C C   . LEU   B 2 123 ? -0.497  8.459   5.362   1.00 90.22 123 B 1 
ATOM   2634 O O   . LEU   B 2 123 ? -0.814  7.497   4.671   1.00 88.01 123 B 1 
ATOM   2635 C CB  . LEU   B 2 123 ? 1.896   9.204   5.297   1.00 91.24 123 B 1 
ATOM   2636 C CG  . LEU   B 2 123 ? 3.011   10.081  4.709   1.00 90.08 123 B 1 
ATOM   2637 C CD1 . LEU   B 2 123 ? 4.357   9.529   5.164   1.00 84.54 123 B 1 
ATOM   2638 C CD2 . LEU   B 2 123 ? 3.002   10.103  3.187   1.00 84.21 123 B 1 
ATOM   2639 N N   . LEU   B 2 124 ? -1.000  8.658   6.580   1.00 90.28 124 B 1 
ATOM   2640 C CA  . LEU   B 2 124 ? -2.012  7.773   7.167   1.00 88.75 124 B 1 
ATOM   2641 C C   . LEU   B 2 124 ? -3.298  7.754   6.335   1.00 87.52 124 B 1 
ATOM   2642 O O   . LEU   B 2 124 ? -3.869  6.690   6.143   1.00 85.37 124 B 1 
ATOM   2643 C CB  . LEU   B 2 124 ? -2.330  8.193   8.609   1.00 87.76 124 B 1 
ATOM   2644 C CG  . LEU   B 2 124 ? -1.199  7.957   9.623   1.00 83.85 124 B 1 
ATOM   2645 C CD1 . LEU   B 2 124 ? -1.655  8.466   10.991  1.00 79.18 124 B 1 
ATOM   2646 C CD2 . LEU   B 2 124 ? -0.804  6.496   9.749   1.00 79.04 124 B 1 
ATOM   2647 N N   . ARG   B 2 125 ? -3.728  8.898   5.796   1.00 88.36 125 B 1 
ATOM   2648 C CA  . ARG   B 2 125 ? -4.888  8.952   4.890   1.00 86.90 125 B 1 
ATOM   2649 C C   . ARG   B 2 125 ? -4.648  8.109   3.635   1.00 86.29 125 B 1 
ATOM   2650 O O   . ARG   B 2 125 ? -5.496  7.294   3.289   1.00 84.78 125 B 1 
ATOM   2651 C CB  . ARG   B 2 125 ? -5.209  10.416  4.548   1.00 86.25 125 B 1 
ATOM   2652 C CG  . ARG   B 2 125 ? -6.514  10.526  3.744   1.00 78.05 125 B 1 
ATOM   2653 C CD  . ARG   B 2 125 ? -6.816  11.981  3.350   1.00 75.24 125 B 1 
ATOM   2654 N NE  . ARG   B 2 125 ? -5.796  12.502  2.422   1.00 68.40 125 B 1 
ATOM   2655 C CZ  . ARG   B 2 125 ? -5.215  13.691  2.431   1.00 62.91 125 B 1 
ATOM   2656 N NH1 . ARG   B 2 125 ? -5.595  14.643  3.233   1.00 56.32 125 B 1 
ATOM   2657 N NH2 . ARG   B 2 125 ? -4.215  13.937  1.632   1.00 53.59 125 B 1 
ATOM   2658 N N   . THR   B 2 126 ? -3.486  8.250   3.008   1.00 86.98 126 B 1 
ATOM   2659 C CA  . THR   B 2 126 ? -3.108  7.442   1.835   1.00 85.81 126 B 1 
ATOM   2660 C C   . THR   B 2 126 ? -3.059  5.947   2.167   1.00 85.23 126 B 1 
ATOM   2661 O O   . THR   B 2 126 ? -3.527  5.126   1.385   1.00 83.81 126 B 1 
ATOM   2662 C CB  . THR   B 2 126 ? -1.745  7.895   1.286   1.00 85.39 126 B 1 
ATOM   2663 O OG1 . THR   B 2 126 ? -1.764  9.276   1.012   1.00 80.68 126 B 1 
ATOM   2664 C CG2 . THR   B 2 126 ? -1.369  7.187   -0.013  1.00 79.61 126 B 1 
ATOM   2665 N N   . PHE   B 2 127 ? -2.548  5.587   3.339   1.00 84.74 127 B 1 
ATOM   2666 C CA  . PHE   B 2 127 ? -2.532  4.196   3.803   1.00 83.50 127 B 1 
ATOM   2667 C C   . PHE   B 2 127 ? -3.947  3.615   3.933   1.00 83.03 127 B 1 
ATOM   2668 O O   . PHE   B 2 127 ? -4.194  2.505   3.471   1.00 82.24 127 B 1 
ATOM   2669 C CB  . PHE   B 2 127 ? -1.770  4.119   5.128   1.00 82.79 127 B 1 
ATOM   2670 C CG  . PHE   B 2 127 ? -1.665  2.714   5.683   1.00 79.79 127 B 1 
ATOM   2671 C CD1 . PHE   B 2 127 ? -2.604  2.243   6.616   1.00 72.95 127 B 1 
ATOM   2672 C CD2 . PHE   B 2 127 ? -0.631  1.865   5.249   1.00 71.97 127 B 1 
ATOM   2673 C CE1 . PHE   B 2 127 ? -2.508  0.932   7.117   1.00 68.75 127 B 1 
ATOM   2674 C CE2 . PHE   B 2 127 ? -0.534  0.558   5.749   1.00 67.24 127 B 1 
ATOM   2675 C CZ  . PHE   B 2 127 ? -1.470  0.091   6.686   1.00 68.28 127 B 1 
ATOM   2676 N N   . ILE   B 2 128 ? -4.882  4.367   4.514   1.00 84.14 128 B 1 
ATOM   2677 C CA  . ILE   B 2 128 ? -6.286  3.953   4.653   1.00 82.84 128 B 1 
ATOM   2678 C C   . ILE   B 2 128 ? -6.926  3.747   3.271   1.00 82.07 128 B 1 
ATOM   2679 O O   . ILE   B 2 128 ? -7.572  2.728   3.049   1.00 80.87 128 B 1 
ATOM   2680 C CB  . ILE   B 2 128 ? -7.069  4.969   5.516   1.00 82.26 128 B 1 
ATOM   2681 C CG1 . ILE   B 2 128 ? -6.557  4.954   6.977   1.00 79.88 128 B 1 
ATOM   2682 C CG2 . ILE   B 2 128 ? -8.582  4.673   5.504   1.00 79.48 128 B 1 
ATOM   2683 C CD1 . ILE   B 2 128 ? -6.956  6.203   7.774   1.00 74.09 128 B 1 
ATOM   2684 N N   . GLU   B 2 129 ? -6.714  4.663   2.332   1.00 81.81 129 B 1 
ATOM   2685 C CA  . GLU   B 2 129 ? -7.234  4.558   0.959   1.00 80.77 129 B 1 
ATOM   2686 C C   . GLU   B 2 129 ? -6.760  3.277   0.249   1.00 80.73 129 B 1 
ATOM   2687 O O   . GLU   B 2 129 ? -7.549  2.607   -0.420  1.00 79.64 129 B 1 
ATOM   2688 C CB  . GLU   B 2 129 ? -6.824  5.804   0.152   1.00 79.25 129 B 1 
ATOM   2689 C CG  . GLU   B 2 129 ? -7.623  7.062   0.545   1.00 73.37 129 B 1 
ATOM   2690 C CD  . GLU   B 2 129 ? -7.067  8.371   -0.053  1.00 70.84 129 B 1 
ATOM   2691 O OE1 . GLU   B 2 129 ? -7.568  9.450   0.347   1.00 64.59 129 B 1 
ATOM   2692 O OE2 . GLU   B 2 129 ? -6.125  8.321   -0.876  1.00 64.70 129 B 1 
ATOM   2693 N N   . LEU   B 2 130 ? -5.508  2.870   0.444   1.00 80.61 130 B 1 
ATOM   2694 C CA  . LEU   B 2 130 ? -4.948  1.648   -0.149  1.00 80.04 130 B 1 
ATOM   2695 C C   . LEU   B 2 130 ? -5.573  0.343   0.379   1.00 79.68 130 B 1 
ATOM   2696 O O   . LEU   B 2 130 ? -5.464  -0.691  -0.274  1.00 77.04 130 B 1 
ATOM   2697 C CB  . LEU   B 2 130 ? -3.426  1.618   0.071   1.00 78.81 130 B 1 
ATOM   2698 C CG  . LEU   B 2 130 ? -2.645  2.621   -0.794  1.00 76.51 130 B 1 
ATOM   2699 C CD1 . LEU   B 2 130 ? -1.172  2.579   -0.393  1.00 72.34 130 B 1 
ATOM   2700 C CD2 . LEU   B 2 130 ? -2.751  2.275   -2.280  1.00 72.12 130 B 1 
ATOM   2701 N N   . THR   B 2 131 ? -6.225  0.374   1.538   1.00 78.35 131 B 1 
ATOM   2702 C CA  . THR   B 2 131 ? -6.882  -0.822  2.097   1.00 75.96 131 B 1 
ATOM   2703 C C   . THR   B 2 131 ? -8.184  -1.193  1.379   1.00 75.14 131 B 1 
ATOM   2704 O O   . THR   B 2 131 ? -8.688  -2.299  1.563   1.00 71.54 131 B 1 
ATOM   2705 C CB  . THR   B 2 131 ? -7.148  -0.700  3.605   1.00 74.08 131 B 1 
ATOM   2706 O OG1 . THR   B 2 131 ? -8.147  0.248   3.883   1.00 69.86 131 B 1 
ATOM   2707 C CG2 . THR   B 2 131 ? -5.894  -0.352  4.400   1.00 68.77 131 B 1 
ATOM   2708 N N   . GLY   B 2 132 ? -8.736  -0.293  0.570   1.00 72.84 132 B 1 
ATOM   2709 C CA  . GLY   B 2 132 ? -9.957  -0.534  -0.207  1.00 71.43 132 B 1 
ATOM   2710 C C   . GLY   B 2 132 ? -11.263 -0.572  0.596   1.00 73.24 132 B 1 
ATOM   2711 O O   . GLY   B 2 132 ? -12.309 -0.885  0.031   1.00 69.84 132 B 1 
ATOM   2712 N N   . VAL   B 2 133 ? -11.243 -0.216  1.881   1.00 72.53 133 B 1 
ATOM   2713 C CA  . VAL   B 2 133 ? -12.441 -0.231  2.751   1.00 71.30 133 B 1 
ATOM   2714 C C   . VAL   B 2 133 ? -13.476 0.860   2.423   1.00 72.70 133 B 1 
ATOM   2715 O O   . VAL   B 2 133 ? -14.557 0.870   2.988   1.00 69.73 133 B 1 
ATOM   2716 C CB  . VAL   B 2 133 ? -12.072 -0.160  4.249   1.00 67.17 133 B 1 
ATOM   2717 C CG1 . VAL   B 2 133 ? -11.213 -1.356  4.659   1.00 60.68 133 B 1 
ATOM   2718 C CG2 . VAL   B 2 133 ? -11.339 1.142   4.610   1.00 60.93 133 B 1 
ATOM   2719 N N   . HIS   B 2 134 ? -13.161 1.762   1.501   1.00 74.85 134 B 1 
ATOM   2720 C CA  . HIS   B 2 134 ? -14.057 2.822   1.034   1.00 72.72 134 B 1 
ATOM   2721 C C   . HIS   B 2 134 ? -15.136 2.339   0.050   1.00 74.84 134 B 1 
ATOM   2722 O O   . HIS   B 2 134 ? -16.024 3.109   -0.312  1.00 72.44 134 B 1 
ATOM   2723 C CB  . HIS   B 2 134 ? -13.203 3.938   0.418   1.00 68.37 134 B 1 
ATOM   2724 C CG  . HIS   B 2 134 ? -12.368 3.477   -0.751  1.00 63.55 134 B 1 
ATOM   2725 N ND1 . HIS   B 2 134 ? -11.123 2.888   -0.686  1.00 56.60 134 B 1 
ATOM   2726 C CD2 . HIS   B 2 134 ? -12.697 3.550   -2.087  1.00 55.69 134 B 1 
ATOM   2727 C CE1 . HIS   B 2 134 ? -10.713 2.621   -1.938  1.00 51.70 134 B 1 
ATOM   2728 N NE2 . HIS   B 2 134 ? -11.642 3.006   -2.816  1.00 52.55 134 B 1 
ATOM   2729 N N   . GLN   B 2 135 ? -15.084 1.083   -0.402  1.00 75.91 135 B 1 
ATOM   2730 C CA  . GLN   B 2 135 ? -16.114 0.465   -1.232  1.00 76.81 135 B 1 
ATOM   2731 C C   . GLN   B 2 135 ? -16.666 -0.792  -0.552  1.00 80.41 135 B 1 
ATOM   2732 O O   . GLN   B 2 135 ? -15.896 -1.538  0.054   1.00 78.55 135 B 1 
ATOM   2733 C CB  . GLN   B 2 135 ? -15.575 0.128   -2.628  1.00 72.91 135 B 1 
ATOM   2734 C CG  . GLN   B 2 135 ? -15.251 1.394   -3.440  1.00 66.86 135 B 1 
ATOM   2735 C CD  . GLN   B 2 135 ? -15.075 1.123   -4.933  1.00 63.10 135 B 1 
ATOM   2736 O OE1 . GLN   B 2 135 ? -15.248 0.026   -5.436  1.00 56.97 135 B 1 
ATOM   2737 N NE2 . GLN   B 2 135 ? -14.736 2.133   -5.705  1.00 54.57 135 B 1 
ATOM   2738 N N   . PRO   B 2 136 ? -17.975 -1.060  -0.683  1.00 82.32 136 B 1 
ATOM   2739 C CA  . PRO   B 2 136 ? -18.585 -2.268  -0.143  1.00 83.98 136 B 1 
ATOM   2740 C C   . PRO   B 2 136 ? -17.904 -3.536  -0.661  1.00 86.21 136 B 1 
ATOM   2741 O O   . PRO   B 2 136 ? -17.732 -3.717  -1.868  1.00 83.58 136 B 1 
ATOM   2742 C CB  . PRO   B 2 136 ? -20.061 -2.205  -0.546  1.00 80.01 136 B 1 
ATOM   2743 C CG  . PRO   B 2 136 ? -20.322 -0.712  -0.700  1.00 77.42 136 B 1 
ATOM   2744 C CD  . PRO   B 2 136 ? -18.997 -0.200  -1.251  1.00 79.33 136 B 1 
ATOM   2745 N N   . GLY   B 2 137 ? -17.536 -4.422  0.251   1.00 87.85 137 B 1 
ATOM   2746 C CA  . GLY   B 2 137 ? -16.880 -5.673  -0.099  1.00 88.66 137 B 1 
ATOM   2747 C C   . GLY   B 2 137 ? -16.561 -6.544  1.113   1.00 90.31 137 B 1 
ATOM   2748 O O   . GLY   B 2 137 ? -16.591 -6.089  2.256   1.00 89.03 137 B 1 
ATOM   2749 N N   . SER   B 2 138 ? -16.223 -7.794  0.835   1.00 91.78 138 B 1 
ATOM   2750 C CA  . SER   B 2 138 ? -15.820 -8.793  1.830   1.00 92.16 138 B 1 
ATOM   2751 C C   . SER   B 2 138 ? -14.321 -9.073  1.736   1.00 92.38 138 B 1 
ATOM   2752 O O   . SER   B 2 138 ? -13.716 -8.911  0.675   1.00 91.57 138 B 1 
ATOM   2753 C CB  . SER   B 2 138 ? -16.613 -10.089 1.638   1.00 91.57 138 B 1 
ATOM   2754 O OG  . SER   B 2 138 ? -18.005 -9.834  1.662   1.00 87.32 138 B 1 
ATOM   2755 N N   . GLN   B 2 139 ? -13.713 -9.517  2.832   1.00 91.17 139 B 1 
ATOM   2756 C CA  . GLN   B 2 139 ? -12.299 -9.890  2.873   1.00 90.58 139 B 1 
ATOM   2757 C C   . GLN   B 2 139 ? -12.111 -11.395 2.661   1.00 90.88 139 B 1 
ATOM   2758 O O   . GLN   B 2 139 ? -12.818 -12.211 3.244   1.00 89.53 139 B 1 
ATOM   2759 C CB  . GLN   B 2 139 ? -11.672 -9.397  4.182   1.00 88.35 139 B 1 
ATOM   2760 C CG  . GLN   B 2 139 ? -10.164 -9.673  4.269   1.00 85.12 139 B 1 
ATOM   2761 C CD  . GLN   B 2 139 ? -9.448  -8.765  5.257   1.00 81.96 139 B 1 
ATOM   2762 O OE1 . GLN   B 2 139 ? -9.648  -7.567  5.257   1.00 74.25 139 B 1 
ATOM   2763 N NE2 . GLN   B 2 139 ? -8.575  -9.272  6.090   1.00 71.40 139 B 1 
ATOM   2764 N N   . ILE   B 2 140 ? -11.124 -11.747 1.851   1.00 92.44 140 B 1 
ATOM   2765 C CA  . ILE   B 2 140 ? -10.620 -13.121 1.720   1.00 93.26 140 B 1 
ATOM   2766 C C   . ILE   B 2 140 ? -9.099  -13.070 1.861   1.00 92.98 140 B 1 
ATOM   2767 O O   . ILE   B 2 140 ? -8.435  -12.317 1.151   1.00 92.15 140 B 1 
ATOM   2768 C CB  . ILE   B 2 140 ? -11.039 -13.768 0.377   1.00 93.32 140 B 1 
ATOM   2769 C CG1 . ILE   B 2 140 ? -12.577 -13.756 0.181   1.00 90.43 140 B 1 
ATOM   2770 C CG2 . ILE   B 2 140 ? -10.503 -15.213 0.299   1.00 89.16 140 B 1 
ATOM   2771 C CD1 . ILE   B 2 140 ? -13.044 -14.279 -1.189  1.00 87.63 140 B 1 
ATOM   2772 N N   . GLU   B 2 141 ? -8.538  -13.879 2.753   1.00 92.87 141 B 1 
ATOM   2773 C CA  . GLU   B 2 141 ? -7.093  -14.039 2.910   1.00 92.37 141 B 1 
ATOM   2774 C C   . GLU   B 2 141 ? -6.682  -15.452 2.524   1.00 92.73 141 B 1 
ATOM   2775 O O   . GLU   B 2 141 ? -7.227  -16.429 3.032   1.00 92.08 141 B 1 
ATOM   2776 C CB  . GLU   B 2 141 ? -6.612  -13.733 4.337   1.00 90.42 141 B 1 
ATOM   2777 C CG  . GLU   B 2 141 ? -7.028  -12.350 4.842   1.00 82.31 141 B 1 
ATOM   2778 C CD  . GLU   B 2 141 ? -6.379  -11.942 6.168   1.00 81.07 141 B 1 
ATOM   2779 O OE1 . GLU   B 2 141 ? -6.792  -10.884 6.704   1.00 73.03 141 B 1 
ATOM   2780 O OE2 . GLU   B 2 141 ? -5.449  -12.632 6.640   1.00 73.64 141 B 1 
ATOM   2781 N N   . ILE   B 2 142 ? -5.693  -15.559 1.648   1.00 93.94 142 B 1 
ATOM   2782 C CA  . ILE   B 2 142 ? -5.126  -16.847 1.257   1.00 94.38 142 B 1 
ATOM   2783 C C   . ILE   B 2 142 ? -3.618  -16.860 1.474   1.00 94.19 142 B 1 
ATOM   2784 O O   . ILE   B 2 142 ? -2.925  -15.881 1.186   1.00 93.45 142 B 1 
ATOM   2785 C CB  . ILE   B 2 142 ? -5.523  -17.254 -0.181  1.00 94.21 142 B 1 
ATOM   2786 C CG1 . ILE   B 2 142 ? -4.973  -16.286 -1.251  1.00 88.67 142 B 1 
ATOM   2787 C CG2 . ILE   B 2 142 ? -7.052  -17.389 -0.285  1.00 86.05 142 B 1 
ATOM   2788 C CD1 . ILE   B 2 142 ? -5.234  -16.739 -2.696  1.00 85.90 142 B 1 
ATOM   2789 N N   . LYS   B 2 143 ? -3.100  -17.985 1.950   1.00 93.58 143 B 1 
ATOM   2790 C CA  . LYS   B 2 143 ? -1.665  -18.263 2.013   1.00 93.30 143 B 1 
ATOM   2791 C C   . LYS   B 2 143 ? -1.259  -19.046 0.775   1.00 93.30 143 B 1 
ATOM   2792 O O   . LYS   B 2 143 ? -1.873  -20.064 0.464   1.00 92.46 143 B 1 
ATOM   2793 C CB  . LYS   B 2 143 ? -1.332  -19.003 3.308   1.00 92.03 143 B 1 
ATOM   2794 C CG  . LYS   B 2 143 ? 0.191   -19.016 3.558   1.00 87.23 143 B 1 
ATOM   2795 C CD  . LYS   B 2 143 ? 0.572   -19.754 4.850   1.00 84.09 143 B 1 
ATOM   2796 C CE  . LYS   B 2 143 ? 0.411   -21.270 4.663   1.00 74.66 143 B 1 
ATOM   2797 N NZ  . LYS   B 2 143 ? 1.358   -22.019 5.524   1.00 69.03 143 B 1 
ATOM   2798 N N   . VAL   B 2 144 ? -0.244  -18.575 0.078   1.00 92.88 144 B 1 
ATOM   2799 C CA  . VAL   B 2 144 ? 0.246   -19.192 -1.160  1.00 92.65 144 B 1 
ATOM   2800 C C   . VAL   B 2 144 ? 1.774   -19.287 -1.143  1.00 92.46 144 B 1 
ATOM   2801 O O   . VAL   B 2 144 ? 2.421   -18.479 -0.468  1.00 91.82 144 B 1 
ATOM   2802 C CB  . VAL   B 2 144 ? -0.235  -18.421 -2.409  1.00 92.16 144 B 1 
ATOM   2803 C CG1 . VAL   B 2 144 ? -1.758  -18.407 -2.515  1.00 87.55 144 B 1 
ATOM   2804 C CG2 . VAL   B 2 144 ? 0.265   -16.970 -2.477  1.00 87.59 144 B 1 
ATOM   2805 N N   . PRO   B 2 145 ? 2.368   -20.218 -1.899  1.00 91.00 145 B 1 
ATOM   2806 C CA  . PRO   B 2 145 ? 3.803   -20.186 -2.165  1.00 89.24 145 B 1 
ATOM   2807 C C   . PRO   B 2 145 ? 4.224   -18.850 -2.788  1.00 88.77 145 B 1 
ATOM   2808 O O   . PRO   B 2 145 ? 3.475   -18.235 -3.559  1.00 86.29 145 B 1 
ATOM   2809 C CB  . PRO   B 2 145 ? 4.077   -21.364 -3.106  1.00 87.44 145 B 1 
ATOM   2810 C CG  . PRO   B 2 145 ? 2.909   -22.312 -2.846  1.00 85.85 145 B 1 
ATOM   2811 C CD  . PRO   B 2 145 ? 1.757   -21.357 -2.545  1.00 88.80 145 B 1 
ATOM   2812 N N   . ASN   B 2 146 ? 5.435   -18.388 -2.469  1.00 86.79 146 B 1 
ATOM   2813 C CA  . ASN   B 2 146 ? 6.000   -17.171 -3.050  1.00 83.99 146 B 1 
ATOM   2814 C C   . ASN   B 2 146 ? 6.557   -17.430 -4.458  1.00 83.07 146 B 1 
ATOM   2815 O O   . ASN   B 2 146 ? 7.754   -17.303 -4.717  1.00 80.15 146 B 1 
ATOM   2816 C CB  . ASN   B 2 146 ? 7.011   -16.552 -2.067  1.00 81.11 146 B 1 
ATOM   2817 C CG  . ASN   B 2 146 ? 7.419   -15.141 -2.462  1.00 77.98 146 B 1 
ATOM   2818 O OD1 . ASN   B 2 146 ? 6.805   -14.476 -3.285  1.00 72.08 146 B 1 
ATOM   2819 N ND2 . ASN   B 2 146 ? 8.461   -14.625 -1.846  1.00 72.03 146 B 1 
ATOM   2820 N N   . GLU   B 2 147 ? 5.673   -17.813 -5.361  1.00 83.12 147 B 1 
ATOM   2821 C CA  . GLU   B 2 147 ? 5.976   -18.253 -6.719  1.00 82.65 147 B 1 
ATOM   2822 C C   . GLU   B 2 147 ? 5.173   -17.458 -7.758  1.00 82.93 147 B 1 
ATOM   2823 O O   . GLU   B 2 147 ? 4.156   -16.819 -7.454  1.00 79.47 147 B 1 
ATOM   2824 C CB  . GLU   B 2 147 ? 5.682   -19.756 -6.855  1.00 79.32 147 B 1 
ATOM   2825 C CG  . GLU   B 2 147 ? 6.645   -20.639 -6.040  1.00 73.41 147 B 1 
ATOM   2826 C CD  . GLU   B 2 147 ? 6.270   -22.128 -6.084  1.00 72.03 147 B 1 
ATOM   2827 O OE1 . GLU   B 2 147 ? 6.844   -22.891 -5.270  1.00 64.41 147 B 1 
ATOM   2828 O OE2 . GLU   B 2 147 ? 5.379   -22.499 -6.891  1.00 66.81 147 B 1 
ATOM   2829 N N   . ALA   B 2 148 ? 5.629   -17.516 -9.001  1.00 81.66 148 B 1 
ATOM   2830 C CA  . ALA   B 2 148 ? 4.928   -16.917 -10.127 1.00 80.94 148 B 1 
ATOM   2831 C C   . ALA   B 2 148 ? 3.547   -17.563 -10.344 1.00 82.44 148 B 1 
ATOM   2832 O O   . ALA   B 2 148 ? 3.355   -18.766 -10.183 1.00 78.06 148 B 1 
ATOM   2833 C CB  . ALA   B 2 148 ? 5.807   -17.024 -11.376 1.00 76.26 148 B 1 
ATOM   2834 N N   . GLY   B 2 149 ? 2.575   -16.750 -10.730 1.00 82.74 149 B 1 
ATOM   2835 C CA  . GLY   B 2 149 ? 1.242   -17.205 -11.133 1.00 83.77 149 B 1 
ATOM   2836 C C   . GLY   B 2 149 ? 0.236   -17.428 -10.007 1.00 87.34 149 B 1 
ATOM   2837 O O   . GLY   B 2 149 ? -0.953  -17.568 -10.299 1.00 85.17 149 B 1 
ATOM   2838 N N   . MET   B 2 150 ? 0.643   -17.420 -8.730  1.00 87.22 150 B 1 
ATOM   2839 C CA  . MET   B 2 150 ? -0.285  -17.638 -7.610  1.00 88.11 150 B 1 
ATOM   2840 C C   . MET   B 2 150 ? -1.357  -16.547 -7.520  1.00 89.84 150 B 1 
ATOM   2841 O O   . MET   B 2 150 ? -2.544  -16.859 -7.439  1.00 88.35 150 B 1 
ATOM   2842 C CB  . MET   B 2 150 ? 0.490   -17.761 -6.293  1.00 86.71 150 B 1 
ATOM   2843 C CG  . MET   B 2 150 ? 1.335   -19.038 -6.241  1.00 83.31 150 B 1 
ATOM   2844 S SD  . MET   B 2 150 ? 0.369   -20.575 -6.361  1.00 80.01 150 B 1 
ATOM   2845 C CE  . MET   B 2 150 ? 1.716   -21.768 -6.470  1.00 68.39 150 B 1 
ATOM   2846 N N   . LEU   B 2 151 ? -0.965  -15.279 -7.627  1.00 89.30 151 B 1 
ATOM   2847 C CA  . LEU   B 2 151 ? -1.910  -14.157 -7.668  1.00 89.82 151 B 1 
ATOM   2848 C C   . LEU   B 2 151 ? -2.828  -14.235 -8.894  1.00 90.60 151 B 1 
ATOM   2849 O O   . LEU   B 2 151 ? -4.032  -14.040 -8.773  1.00 89.92 151 B 1 
ATOM   2850 C CB  . LEU   B 2 151 ? -1.126  -12.833 -7.646  1.00 88.98 151 B 1 
ATOM   2851 C CG  . LEU   B 2 151 ? -2.014  -11.577 -7.784  1.00 87.69 151 B 1 
ATOM   2852 C CD1 . LEU   B 2 151 ? -2.977  -11.404 -6.615  1.00 82.16 151 B 1 
ATOM   2853 C CD2 . LEU   B 2 151 ? -1.138  -10.334 -7.856  1.00 81.43 151 B 1 
ATOM   2854 N N   . SER   B 2 152 ? -2.268  -14.542 -10.060 1.00 89.61 152 B 1 
ATOM   2855 C CA  . SER   B 2 152 ? -3.021  -14.660 -11.312 1.00 89.35 152 B 1 
ATOM   2856 C C   . SER   B 2 152 ? -4.133  -15.701 -11.208 1.00 90.51 152 B 1 
ATOM   2857 O O   . SER   B 2 152 ? -5.290  -15.395 -11.484 1.00 89.83 152 B 1 
ATOM   2858 C CB  . SER   B 2 152 ? -2.071  -15.025 -12.454 1.00 87.22 152 B 1 
ATOM   2859 O OG  . SER   B 2 152 ? -2.789  -15.469 -13.586 1.00 76.55 152 B 1 
ATOM   2860 N N   . LYS   B 2 153 ? -3.800  -16.909 -10.750 1.00 90.35 153 B 1 
ATOM   2861 C CA  . LYS   B 2 153 ? -4.758  -18.012 -10.627 1.00 90.21 153 B 1 
ATOM   2862 C C   . LYS   B 2 153 ? -5.852  -17.707 -9.601  1.00 91.43 153 B 1 
ATOM   2863 O O   . LYS   B 2 153 ? -7.024  -17.920 -9.893  1.00 90.54 153 B 1 
ATOM   2864 C CB  . LYS   B 2 153 ? -4.019  -19.306 -10.268 1.00 88.39 153 B 1 
ATOM   2865 C CG  . LYS   B 2 153 ? -3.151  -19.851 -11.416 1.00 80.51 153 B 1 
ATOM   2866 C CD  . LYS   B 2 153 ? -2.369  -21.076 -10.929 1.00 75.89 153 B 1 
ATOM   2867 C CE  . LYS   B 2 153 ? -1.441  -21.607 -12.022 1.00 64.88 153 B 1 
ATOM   2868 N NZ  . LYS   B 2 153 ? -0.567  -22.697 -11.512 1.00 57.27 153 B 1 
ATOM   2869 N N   . ALA   B 2 154 ? -5.484  -17.165 -8.444  1.00 92.62 154 B 1 
ATOM   2870 C CA  . ALA   B 2 154 ? -6.465  -16.781 -7.428  1.00 93.31 154 B 1 
ATOM   2871 C C   . ALA   B 2 154 ? -7.409  -15.675 -7.935  1.00 93.46 154 B 1 
ATOM   2872 O O   . ALA   B 2 154 ? -8.628  -15.777 -7.801  1.00 92.79 154 B 1 
ATOM   2873 C CB  . ALA   B 2 154 ? -5.711  -16.349 -6.165  1.00 93.53 154 B 1 
ATOM   2874 N N   . ALA   B 2 155 ? -6.865  -14.649 -8.588  1.00 92.63 155 B 1 
ATOM   2875 C CA  . ALA   B 2 155 ? -7.664  -13.585 -9.183  1.00 91.97 155 B 1 
ATOM   2876 C C   . ALA   B 2 155 ? -8.535  -14.089 -10.350 1.00 91.59 155 B 1 
ATOM   2877 O O   . ALA   B 2 155 ? -9.634  -13.572 -10.548 1.00 90.49 155 B 1 
ATOM   2878 C CB  . ALA   B 2 155 ? -6.724  -12.452 -9.615  1.00 91.35 155 B 1 
ATOM   2879 N N   . ALA   B 2 156 ? -8.084  -15.108 -11.093 1.00 91.90 156 B 1 
ATOM   2880 C CA  . ALA   B 2 156 ? -8.877  -15.737 -12.151 1.00 90.93 156 B 1 
ATOM   2881 C C   . ALA   B 2 156 ? -10.134 -16.399 -11.580 1.00 91.01 156 B 1 
ATOM   2882 O O   . ALA   B 2 156 ? -11.228 -16.088 -12.042 1.00 89.87 156 B 1 
ATOM   2883 C CB  . ALA   B 2 156 ? -8.017  -16.724 -12.949 1.00 89.52 156 B 1 
ATOM   2884 N N   . ILE   B 2 157 ? -9.999  -17.191 -10.520 1.00 92.82 157 B 1 
ATOM   2885 C CA  . ILE   B 2 157 ? -11.123 -17.845 -9.825  1.00 92.78 157 B 1 
ATOM   2886 C C   . ILE   B 2 157 ? -12.170 -16.812 -9.380  1.00 92.53 157 B 1 
ATOM   2887 O O   . ILE   B 2 157 ? -13.365 -17.001 -9.595  1.00 91.02 157 B 1 
ATOM   2888 C CB  . ILE   B 2 157 ? -10.585 -18.667 -8.631  1.00 93.14 157 B 1 
ATOM   2889 C CG1 . ILE   B 2 157 ? -9.757  -19.869 -9.145  1.00 91.55 157 B 1 
ATOM   2890 C CG2 . ILE   B 2 157 ? -11.721 -19.165 -7.726  1.00 91.38 157 B 1 
ATOM   2891 C CD1 . ILE   B 2 157 ? -8.883  -20.522 -8.070  1.00 86.84 157 B 1 
ATOM   2892 N N   . ILE   B 2 158 ? -11.726 -15.684 -8.821  1.00 92.75 158 B 1 
ATOM   2893 C CA  . ILE   B 2 158 ? -12.624 -14.590 -8.419  1.00 92.28 158 B 1 
ATOM   2894 C C   . ILE   B 2 158 ? -13.324 -13.978 -9.644  1.00 91.41 158 B 1 
ATOM   2895 O O   . ILE   B 2 158 ? -14.528 -13.733 -9.627  1.00 90.01 158 B 1 
ATOM   2896 C CB  . ILE   B 2 158 ? -11.843 -13.531 -7.604  1.00 92.60 158 B 1 
ATOM   2897 C CG1 . ILE   B 2 158 ? -11.294 -14.141 -6.287  1.00 91.64 158 B 1 
ATOM   2898 C CG2 . ILE   B 2 158 ? -12.727 -12.316 -7.283  1.00 91.24 158 B 1 
ATOM   2899 C CD1 . ILE   B 2 158 ? -10.238 -13.275 -5.582  1.00 88.55 158 B 1 
ATOM   2900 N N   . SER   B 2 159 ? -12.587 -13.760 -10.728 1.00 90.95 159 B 1 
ATOM   2901 C CA  . SER   B 2 159 ? -13.123 -13.134 -11.943 1.00 88.59 159 B 1 
ATOM   2902 C C   . SER   B 2 159 ? -14.088 -14.018 -12.732 1.00 88.44 159 B 1 
ATOM   2903 O O   . SER   B 2 159 ? -14.970 -13.487 -13.399 1.00 86.68 159 B 1 
ATOM   2904 C CB  . SER   B 2 159 ? -11.986 -12.665 -12.846 1.00 86.34 159 B 1 
ATOM   2905 O OG  . SER   B 2 159 ? -11.364 -13.716 -13.550 1.00 72.37 159 B 1 
ATOM   2906 N N   . GLU   B 2 160 ? -13.951 -15.340 -12.652 1.00 90.05 160 B 1 
ATOM   2907 C CA  . GLU   B 2 160 ? -14.859 -16.290 -13.310 1.00 89.39 160 B 1 
ATOM   2908 C C   . GLU   B 2 160 ? -16.298 -16.167 -12.804 1.00 88.88 160 B 1 
ATOM   2909 O O   . GLU   B 2 160 ? -17.239 -16.396 -13.560 1.00 86.88 160 B 1 
ATOM   2910 C CB  . GLU   B 2 160 ? -14.359 -17.728 -13.107 1.00 89.31 160 B 1 
ATOM   2911 C CG  . GLU   B 2 160 ? -13.216 -18.082 -14.068 1.00 81.05 160 B 1 
ATOM   2912 C CD  . GLU   B 2 160 ? -12.676 -19.512 -13.891 1.00 74.99 160 B 1 
ATOM   2913 O OE1 . GLU   B 2 160 ? -11.747 -19.863 -14.655 1.00 65.59 160 B 1 
ATOM   2914 O OE2 . GLU   B 2 160 ? -13.185 -20.254 -13.018 1.00 67.04 160 B 1 
ATOM   2915 N N   . ARG   B 2 161 ? -16.475 -15.714 -11.557 1.00 90.00 161 B 1 
ATOM   2916 C CA  . ARG   B 2 161 ? -17.795 -15.393 -10.989 1.00 89.12 161 B 1 
ATOM   2917 C C   . ARG   B 2 161 ? -18.230 -13.944 -11.218 1.00 89.05 161 B 1 
ATOM   2918 O O   . ARG   B 2 161 ? -19.191 -13.493 -10.600 1.00 86.75 161 B 1 
ATOM   2919 C CB  . ARG   B 2 161 ? -17.833 -15.775 -9.512  1.00 89.35 161 B 1 
ATOM   2920 C CG  . ARG   B 2 161 ? -17.676 -17.285 -9.328  1.00 87.50 161 B 1 
ATOM   2921 C CD  . ARG   B 2 161 ? -18.285 -17.677 -7.994  1.00 84.80 161 B 1 
ATOM   2922 N NE  . ARG   B 2 161 ? -18.184 -19.123 -7.794  1.00 83.79 161 B 1 
ATOM   2923 C CZ  . ARG   B 2 161 ? -19.146 -20.019 -7.746  1.00 83.02 161 B 1 
ATOM   2924 N NH1 . ARG   B 2 161 ? -20.405 -19.712 -7.847  1.00 76.09 161 B 1 
ATOM   2925 N NH2 . ARG   B 2 161 ? -18.818 -21.261 -7.586  1.00 78.64 161 B 1 
ATOM   2926 N N   . HIS   B 2 162 ? -17.561 -13.213 -12.081 1.00 88.06 162 B 1 
ATOM   2927 C CA  . HIS   B 2 162 ? -17.847 -11.802 -12.359 1.00 86.42 162 B 1 
ATOM   2928 C C   . HIS   B 2 162 ? -17.760 -10.874 -11.134 1.00 86.96 162 B 1 
ATOM   2929 O O   . HIS   B 2 162 ? -18.293 -9.766  -11.151 1.00 83.90 162 B 1 
ATOM   2930 C CB  . HIS   B 2 162 ? -19.167 -11.671 -13.136 1.00 84.15 162 B 1 
ATOM   2931 C CG  . HIS   B 2 162 ? -19.184 -12.465 -14.412 1.00 79.57 162 B 1 
ATOM   2932 N ND1 . HIS   B 2 162 ? -18.426 -12.199 -15.531 1.00 70.04 162 B 1 
ATOM   2933 C CD2 . HIS   B 2 162 ? -19.922 -13.591 -14.689 1.00 68.13 162 B 1 
ATOM   2934 C CE1 . HIS   B 2 162 ? -18.711 -13.129 -16.461 1.00 67.96 162 B 1 
ATOM   2935 N NE2 . HIS   B 2 162 ? -19.616 -13.996 -15.986 1.00 68.22 162 B 1 
ATOM   2936 N N   . VAL   B 2 163 ? -17.052 -11.280 -10.088 1.00 89.53 163 B 1 
ATOM   2937 C CA  . VAL   B 2 163 ? -16.811 -10.466 -8.894  1.00 90.43 163 B 1 
ATOM   2938 C C   . VAL   B 2 163 ? -15.601 -9.562  -9.124  1.00 90.21 163 B 1 
ATOM   2939 O O   . VAL   B 2 163 ? -14.528 -10.010 -9.533  1.00 88.84 163 B 1 
ATOM   2940 C CB  . VAL   B 2 163 ? -16.666 -11.345 -7.643  1.00 90.50 163 B 1 
ATOM   2941 C CG1 . VAL   B 2 163 ? -16.394 -10.501 -6.395  1.00 86.12 163 B 1 
ATOM   2942 C CG2 . VAL   B 2 163 ? -17.948 -12.151 -7.391  1.00 85.37 163 B 1 
ATOM   2943 N N   . ASN   B 2 164 ? -15.766 -8.267  -8.845  1.00 89.26 164 B 1 
ATOM   2944 C CA  . ASN   B 2 164 ? -14.683 -7.290  -8.953  1.00 88.59 164 B 1 
ATOM   2945 C C   . ASN   B 2 164 ? -13.795 -7.318  -7.698  1.00 89.43 164 B 1 
ATOM   2946 O O   . ASN   B 2 164 ? -14.272 -7.512  -6.582  1.00 88.68 164 B 1 
ATOM   2947 C CB  . ASN   B 2 164 ? -15.275 -5.899  -9.230  1.00 86.01 164 B 1 
ATOM   2948 C CG  . ASN   B 2 164 ? -14.235 -4.867  -9.648  1.00 81.59 164 B 1 
ATOM   2949 O OD1 . ASN   B 2 164 ? -13.140 -5.171  -10.101 1.00 74.54 164 B 1 
ATOM   2950 N ND2 . ASN   B 2 164 ? -14.557 -3.598  -9.522  1.00 72.70 164 B 1 
ATOM   2951 N N   . ILE   B 2 165 ? -12.505 -7.075  -7.885  1.00 88.59 165 B 1 
ATOM   2952 C CA  . ILE   B 2 165 ? -11.526 -6.948  -6.801  1.00 89.37 165 B 1 
ATOM   2953 C C   . ILE   B 2 165 ? -11.300 -5.456  -6.533  1.00 88.41 165 B 1 
ATOM   2954 O O   . ILE   B 2 165 ? -10.765 -4.746  -7.387  1.00 86.82 165 B 1 
ATOM   2955 C CB  . ILE   B 2 165 ? -10.224 -7.709  -7.137  1.00 89.86 165 B 1 
ATOM   2956 C CG1 . ILE   B 2 165 ? -10.497 -9.227  -7.299  1.00 89.01 165 B 1 
ATOM   2957 C CG2 . ILE   B 2 165 ? -9.178  -7.469  -6.034  1.00 88.28 165 B 1 
ATOM   2958 C CD1 . ILE   B 2 165 ? -9.319  -10.018 -7.892  1.00 86.28 165 B 1 
ATOM   2959 N N   . ALA   B 2 166 ? -11.695 -4.992  -5.345  1.00 88.34 166 B 1 
ATOM   2960 C CA  . ALA   B 2 166 ? -11.523 -3.604  -4.921  1.00 86.79 166 B 1 
ATOM   2961 C C   . ALA   B 2 166 ? -10.072 -3.290  -4.528  1.00 86.42 166 B 1 
ATOM   2962 O O   . ALA   B 2 166 ? -9.550  -2.230  -4.862  1.00 83.90 166 B 1 
ATOM   2963 C CB  . ALA   B 2 166 ? -12.482 -3.324  -3.758  1.00 85.36 166 B 1 
ATOM   2964 N N   . SER   B 2 167 ? -9.417  -4.217  -3.833  1.00 88.31 167 B 1 
ATOM   2965 C CA  . SER   B 2 167 ? -7.997  -4.101  -3.499  1.00 88.38 167 B 1 
ATOM   2966 C C   . SER   B 2 167 ? -7.349  -5.466  -3.296  1.00 89.81 167 B 1 
ATOM   2967 O O   . SER   B 2 167 ? -8.014  -6.446  -2.956  1.00 89.19 167 B 1 
ATOM   2968 C CB  . SER   B 2 167 ? -7.783  -3.214  -2.260  1.00 85.58 167 B 1 
ATOM   2969 O OG  . SER   B 2 167 ? -8.153  -3.874  -1.064  1.00 77.53 167 B 1 
ATOM   2970 N N   . VAL   B 2 168 ? -6.036  -5.499  -3.474  1.00 88.96 168 B 1 
ATOM   2971 C CA  . VAL   B 2 168 ? -5.180  -6.622  -3.075  1.00 89.61 168 B 1 
ATOM   2972 C C   . VAL   B 2 168 ? -3.989  -6.059  -2.322  1.00 89.54 168 B 1 
ATOM   2973 O O   . VAL   B 2 168 ? -3.336  -5.137  -2.806  1.00 88.00 168 B 1 
ATOM   2974 C CB  . VAL   B 2 168 ? -4.692  -7.447  -4.278  1.00 88.80 168 B 1 
ATOM   2975 C CG1 . VAL   B 2 168 ? -3.846  -8.647  -3.829  1.00 81.03 168 B 1 
ATOM   2976 C CG2 . VAL   B 2 168 ? -5.863  -7.991  -5.096  1.00 80.84 168 B 1 
ATOM   2977 N N   . LEU   B 2 169 ? -3.695  -6.632  -1.161  1.00 88.75 169 B 1 
ATOM   2978 C CA  . LEU   B 2 169 ? -2.461  -6.367  -0.431  1.00 88.38 169 B 1 
ATOM   2979 C C   . LEU   B 2 169 ? -1.662  -7.667  -0.321  1.00 89.40 169 B 1 
ATOM   2980 O O   . LEU   B 2 169 ? -2.203  -8.708  0.058   1.00 88.83 169 B 1 
ATOM   2981 C CB  . LEU   B 2 169 ? -2.768  -5.750  0.943   1.00 86.32 169 B 1 
ATOM   2982 C CG  . LEU   B 2 169 ? -3.478  -4.383  0.891   1.00 83.36 169 B 1 
ATOM   2983 C CD1 . LEU   B 2 169 ? -3.839  -3.932  2.305   1.00 79.54 169 B 1 
ATOM   2984 C CD2 . LEU   B 2 169 ? -2.603  -3.300  0.253   1.00 79.21 169 B 1 
ATOM   2985 N N   . VAL   B 2 170 ? -0.382  -7.600  -0.658  1.00 87.88 170 B 1 
ATOM   2986 C CA  . VAL   B 2 170 ? 0.550   -8.724  -0.531  1.00 86.88 170 B 1 
ATOM   2987 C C   . VAL   B 2 170 ? 1.361   -8.520  0.741   1.00 85.80 170 B 1 
ATOM   2988 O O   . VAL   B 2 170 ? 2.135   -7.570  0.831   1.00 84.31 170 B 1 
ATOM   2989 C CB  . VAL   B 2 170 ? 1.462   -8.860  -1.765  1.00 86.35 170 B 1 
ATOM   2990 C CG1 . VAL   B 2 170 ? 2.322   -10.123 -1.669  1.00 82.57 170 B 1 
ATOM   2991 C CG2 . VAL   B 2 170 ? 0.650   -8.934  -3.068  1.00 83.47 170 B 1 
ATOM   2992 N N   . TYR   B 2 171 ? 1.188   -9.413  1.718   1.00 85.94 171 B 1 
ATOM   2993 C CA  . TYR   B 2 171 ? 1.954   -9.406  2.960   1.00 84.69 171 B 1 
ATOM   2994 C C   . TYR   B 2 171 ? 3.003   -10.520 2.940   1.00 85.13 171 B 1 
ATOM   2995 O O   . TYR   B 2 171 ? 2.721   -11.622 2.454   1.00 83.78 171 B 1 
ATOM   2996 C CB  . TYR   B 2 171 ? 1.022   -9.561  4.162   1.00 82.40 171 B 1 
ATOM   2997 C CG  . TYR   B 2 171 ? 0.141   -8.356  4.420   1.00 79.78 171 B 1 
ATOM   2998 C CD1 . TYR   B 2 171 ? 0.591   -7.307  5.244   1.00 75.64 171 B 1 
ATOM   2999 C CD2 . TYR   B 2 171 ? -1.142  -8.278  3.841   1.00 74.82 171 B 1 
ATOM   3000 C CE1 . TYR   B 2 171 ? -0.230  -6.196  5.505   1.00 72.48 171 B 1 
ATOM   3001 C CE2 . TYR   B 2 171 ? -1.970  -7.165  4.090   1.00 71.96 171 B 1 
ATOM   3002 C CZ  . TYR   B 2 171 ? -1.511  -6.130  4.930   1.00 73.35 171 B 1 
ATOM   3003 O OH  . TYR   B 2 171 ? -2.322  -5.054  5.190   1.00 69.50 171 B 1 
ATOM   3004 N N   . PRO   B 2 172 ? 4.200   -10.275 3.496   1.00 81.12 172 B 1 
ATOM   3005 C CA  . PRO   B 2 172 ? 5.143   -11.354 3.750   1.00 79.59 172 B 1 
ATOM   3006 C C   . PRO   B 2 172 ? 4.566   -12.313 4.803   1.00 80.91 172 B 1 
ATOM   3007 O O   . PRO   B 2 172 ? 3.970   -11.894 5.797   1.00 79.36 172 B 1 
ATOM   3008 C CB  . PRO   B 2 172 ? 6.431   -10.667 4.213   1.00 76.32 172 B 1 
ATOM   3009 C CG  . PRO   B 2 172 ? 5.941   -9.364  4.847   1.00 74.47 172 B 1 
ATOM   3010 C CD  . PRO   B 2 172 ? 4.694   -9.018  4.036   1.00 76.29 172 B 1 
ATOM   3011 N N   . ALA   B 2 173 ? 4.749   -13.609 4.578   1.00 82.29 173 B 1 
ATOM   3012 C CA  . ALA   B 2 173 ? 4.455   -14.641 5.566   1.00 82.84 173 B 1 
ATOM   3013 C C   . ALA   B 2 173 ? 5.672   -14.865 6.489   1.00 83.06 173 B 1 
ATOM   3014 O O   . ALA   B 2 173 ? 6.787   -14.483 6.140   1.00 80.42 173 B 1 
ATOM   3015 C CB  . ALA   B 2 173 ? 4.030   -15.913 4.824   1.00 81.82 173 B 1 
ATOM   3016 N N   . PRO   B 2 174 ? 5.485   -15.513 7.657   1.00 82.70 174 B 1 
ATOM   3017 C CA  . PRO   B 2 174 ? 6.613   -15.901 8.512   1.00 81.94 174 B 1 
ATOM   3018 C C   . PRO   B 2 174 ? 7.630   -16.806 7.809   1.00 83.20 174 B 1 
ATOM   3019 O O   . PRO   B 2 174 ? 8.823   -16.717 8.092   1.00 80.14 174 B 1 
ATOM   3020 C CB  . PRO   B 2 174 ? 5.983   -16.622 9.711   1.00 79.76 174 B 1 
ATOM   3021 C CG  . PRO   B 2 174 ? 4.565   -16.062 9.767   1.00 78.19 174 B 1 
ATOM   3022 C CD  . PRO   B 2 174 ? 4.225   -15.842 8.297   1.00 80.51 174 B 1 
ATOM   3023 N N   . ASP   B 2 175 ? 7.170   -17.665 6.894   1.00 85.78 175 B 1 
ATOM   3024 C CA  . ASP   B 2 175 ? 8.033   -18.420 5.988   1.00 86.81 175 B 1 
ATOM   3025 C C   . ASP   B 2 175 ? 8.303   -17.574 4.727   1.00 86.42 175 B 1 
ATOM   3026 O O   . ASP   B 2 175 ? 7.362   -17.242 4.006   1.00 84.77 175 B 1 
ATOM   3027 C CB  . ASP   B 2 175 ? 7.392   -19.779 5.648   1.00 86.41 175 B 1 
ATOM   3028 C CG  . ASP   B 2 175 ? 8.298   -20.696 4.807   1.00 84.38 175 B 1 
ATOM   3029 O OD1 . ASP   B 2 175 ? 9.276   -20.205 4.198   1.00 78.41 175 B 1 
ATOM   3030 O OD2 . ASP   B 2 175 ? 8.018   -21.913 4.773   1.00 78.83 175 B 1 
ATOM   3031 N N   . PRO   B 2 176 ? 9.570   -17.236 4.432   1.00 81.09 176 B 1 
ATOM   3032 C CA  . PRO   B 2 176 ? 9.903   -16.429 3.255   1.00 79.10 176 B 1 
ATOM   3033 C C   . PRO   B 2 176 ? 9.555   -17.096 1.916   1.00 80.38 176 B 1 
ATOM   3034 O O   . PRO   B 2 176 ? 9.504   -16.412 0.894   1.00 77.71 176 B 1 
ATOM   3035 C CB  . PRO   B 2 176 ? 11.404  -16.151 3.383   1.00 76.07 176 B 1 
ATOM   3036 C CG  . PRO   B 2 176 ? 11.922  -17.336 4.199   1.00 73.77 176 B 1 
ATOM   3037 C CD  . PRO   B 2 176 ? 10.766  -17.612 5.159   1.00 75.73 176 B 1 
ATOM   3038 N N   . ASN   B 2 177 ? 9.305   -18.410 1.900   1.00 83.65 177 B 1 
ATOM   3039 C CA  . ASN   B 2 177 ? 8.836   -19.127 0.710   1.00 83.80 177 B 1 
ATOM   3040 C C   . ASN   B 2 177 ? 7.318   -19.027 0.513   1.00 85.77 177 B 1 
ATOM   3041 O O   . ASN   B 2 177 ? 6.785   -19.545 -0.471  1.00 83.82 177 B 1 
ATOM   3042 C CB  . ASN   B 2 177 ? 9.268   -20.595 0.792   1.00 81.63 177 B 1 
ATOM   3043 C CG  . ASN   B 2 177 ? 10.766  -20.746 0.950   1.00 76.98 177 B 1 
ATOM   3044 O OD1 . ASN   B 2 177 ? 11.562  -20.277 0.159   1.00 69.33 177 B 1 
ATOM   3045 N ND2 . ASN   B 2 177 ? 11.190  -21.409 2.006   1.00 67.14 177 B 1 
ATOM   3046 N N   . GLU   B 2 178 ? 6.615   -18.378 1.433   1.00 87.65 178 B 1 
ATOM   3047 C CA  . GLU   B 2 178 ? 5.178   -18.151 1.373   1.00 88.80 178 B 1 
ATOM   3048 C C   . GLU   B 2 178 ? 4.865   -16.649 1.364   1.00 88.52 178 B 1 
ATOM   3049 O O   . GLU   B 2 178 ? 5.668   -15.805 1.774   1.00 86.10 178 B 1 
ATOM   3050 C CB  . GLU   B 2 178 ? 4.477   -18.873 2.539   1.00 88.20 178 B 1 
ATOM   3051 C CG  . GLU   B 2 178 ? 4.653   -20.405 2.507   1.00 85.87 178 B 1 
ATOM   3052 C CD  . GLU   B 2 178 ? 3.866   -21.097 3.632   1.00 85.30 178 B 1 
ATOM   3053 O OE1 . GLU   B 2 178 ? 3.337   -22.213 3.427   1.00 76.28 178 B 1 
ATOM   3054 O OE2 . GLU   B 2 178 ? 3.669   -20.512 4.724   1.00 78.20 178 B 1 
ATOM   3055 N N   . LYS   B 2 179 ? 3.665   -16.307 0.896   1.00 88.83 179 B 1 
ATOM   3056 C CA  . LYS   B 2 179 ? 3.102   -14.963 0.988   1.00 89.22 179 B 1 
ATOM   3057 C C   . LYS   B 2 179 ? 1.612   -15.045 1.278   1.00 90.81 179 B 1 
ATOM   3058 O O   . LYS   B 2 179 ? 0.959   -16.038 0.955   1.00 90.23 179 B 1 
ATOM   3059 C CB  . LYS   B 2 179 ? 3.437   -14.131 -0.272  1.00 86.44 179 B 1 
ATOM   3060 C CG  . LYS   B 2 179 ? 2.888   -14.728 -1.581  1.00 80.75 179 B 1 
ATOM   3061 C CD  . LYS   B 2 179 ? 3.424   -13.975 -2.810  1.00 79.20 179 B 1 
ATOM   3062 C CE  . LYS   B 2 179 ? 2.947   -14.649 -4.103  1.00 71.09 179 B 1 
ATOM   3063 N NZ  . LYS   B 2 179 ? 3.657   -14.138 -5.307  1.00 65.96 179 B 1 
ATOM   3064 N N   . ILE   B 2 180 ? 1.083   -13.990 1.872   1.00 89.89 180 B 1 
ATOM   3065 C CA  . ILE   B 2 180 ? -0.340  -13.857 2.177   1.00 89.89 180 B 1 
ATOM   3066 C C   . ILE   B 2 180 ? -0.939  -12.841 1.207   1.00 90.15 180 B 1 
ATOM   3067 O O   . ILE   B 2 180 ? -0.464  -11.711 1.105   1.00 89.41 180 B 1 
ATOM   3068 C CB  . ILE   B 2 180 ? -0.564  -13.482 3.658   1.00 88.97 180 B 1 
ATOM   3069 C CG1 . ILE   B 2 180 ? 0.066   -14.544 4.597   1.00 86.87 180 B 1 
ATOM   3070 C CG2 . ILE   B 2 180 ? -2.072  -13.343 3.942   1.00 86.18 180 B 1 
ATOM   3071 C CD1 . ILE   B 2 180 ? 0.104   -14.142 6.074   1.00 78.48 180 B 1 
ATOM   3072 N N   . LEU   B 2 181 ? -1.979  -13.249 0.496   1.00 92.28 181 B 1 
ATOM   3073 C CA  . LEU   B 2 181 ? -2.761  -12.377 -0.374  1.00 92.75 181 B 1 
ATOM   3074 C C   . LEU   B 2 181 ? -4.064  -12.023 0.338   1.00 92.83 181 B 1 
ATOM   3075 O O   . LEU   B 2 181 ? -4.866  -12.910 0.630   1.00 92.38 181 B 1 
ATOM   3076 C CB  . LEU   B 2 181 ? -3.030  -13.057 -1.727  1.00 92.96 181 B 1 
ATOM   3077 C CG  . LEU   B 2 181 ? -1.786  -13.564 -2.482  1.00 91.92 181 B 1 
ATOM   3078 C CD1 . LEU   B 2 181 ? -2.214  -14.204 -3.802  1.00 87.77 181 B 1 
ATOM   3079 C CD2 . LEU   B 2 181 ? -0.803  -12.439 -2.797  1.00 87.81 181 B 1 
ATOM   3080 N N   . VAL   B 2 182 ? -4.277  -10.735 0.592   1.00 91.40 182 B 1 
ATOM   3081 C CA  . VAL   B 2 182 ? -5.494  -10.205 1.210   1.00 90.37 182 B 1 
ATOM   3082 C C   . VAL   B 2 182 ? -6.313  -9.502  0.136   1.00 90.42 182 B 1 
ATOM   3083 O O   . VAL   B 2 182 ? -5.923  -8.443  -0.352  1.00 89.77 182 B 1 
ATOM   3084 C CB  . VAL   B 2 182 ? -5.167  -9.263  2.384   1.00 88.86 182 B 1 
ATOM   3085 C CG1 . VAL   B 2 182 ? -6.452  -8.794  3.073   1.00 85.15 182 B 1 
ATOM   3086 C CG2 . VAL   B 2 182 ? -4.275  -9.951  3.424   1.00 85.22 182 B 1 
ATOM   3087 N N   . PHE   B 2 183 ? -7.443  -10.089 -0.231  1.00 92.26 183 B 1 
ATOM   3088 C CA  . PHE   B 2 183 ? -8.372  -9.541  -1.209  1.00 92.50 183 B 1 
ATOM   3089 C C   . PHE   B 2 183 ? -9.537  -8.838  -0.513  1.00 92.17 183 B 1 
ATOM   3090 O O   . PHE   B 2 183 ? -10.113 -9.359  0.440   1.00 91.07 183 B 1 
ATOM   3091 C CB  . PHE   B 2 183 ? -8.894  -10.654 -2.125  1.00 92.76 183 B 1 
ATOM   3092 C CG  . PHE   B 2 183 ? -7.833  -11.337 -2.967  1.00 93.10 183 B 1 
ATOM   3093 C CD1 . PHE   B 2 183 ? -7.529  -10.853 -4.252  1.00 88.48 183 B 1 
ATOM   3094 C CD2 . PHE   B 2 183 ? -7.153  -12.468 -2.479  1.00 88.58 183 B 1 
ATOM   3095 C CE1 . PHE   B 2 183 ? -6.565  -11.491 -5.044  1.00 88.35 183 B 1 
ATOM   3096 C CE2 . PHE   B 2 183 ? -6.179  -13.107 -3.267  1.00 88.21 183 B 1 
ATOM   3097 C CZ  . PHE   B 2 183 ? -5.887  -12.618 -4.552  1.00 91.87 183 B 1 
ATOM   3098 N N   . ARG   B 2 184 ? -9.942  -7.682  -1.046  1.00 91.67 184 B 1 
ATOM   3099 C CA  . ARG   B 2 184 ? -11.280 -7.112  -0.845  1.00 91.15 184 B 1 
ATOM   3100 C C   . ARG   B 2 184 ? -12.083 -7.356  -2.121  1.00 91.50 184 B 1 
ATOM   3101 O O   . ARG   B 2 184 ? -11.753 -6.802  -3.172  1.00 90.47 184 B 1 
ATOM   3102 C CB  . ARG   B 2 184 ? -11.193 -5.616  -0.512  1.00 89.66 184 B 1 
ATOM   3103 C CG  . ARG   B 2 184 ? -10.568 -5.320  0.859   1.00 81.15 184 B 1 
ATOM   3104 C CD  . ARG   B 2 184 ? -11.424 -5.766  2.049   1.00 78.97 184 B 1 
ATOM   3105 N NE  . ARG   B 2 184 ? -12.712 -5.046  2.107   1.00 75.25 184 B 1 
ATOM   3106 C CZ  . ARG   B 2 184 ? -13.628 -5.142  3.065   1.00 71.09 184 B 1 
ATOM   3107 N NH1 . ARG   B 2 184 ? -13.462 -5.901  4.111   1.00 63.51 184 B 1 
ATOM   3108 N NH2 . ARG   B 2 184 ? -14.731 -4.467  2.984   1.00 64.62 184 B 1 
ATOM   3109 N N   . VAL   B 2 185 ? -13.098 -8.193  -2.029  1.00 91.71 185 B 1 
ATOM   3110 C CA  . VAL   B 2 185 ? -13.948 -8.595  -3.159  1.00 92.36 185 B 1 
ATOM   3111 C C   . VAL   B 2 185 ? -15.319 -7.935  -3.048  1.00 92.33 185 B 1 
ATOM   3112 O O   . VAL   B 2 185 ? -15.909 -7.902  -1.973  1.00 91.50 185 B 1 
ATOM   3113 C CB  . VAL   B 2 185 ? -14.058 -10.128 -3.283  1.00 92.40 185 B 1 
ATOM   3114 C CG1 . VAL   B 2 185 ? -12.701 -10.733 -3.651  1.00 86.90 185 B 1 
ATOM   3115 C CG2 . VAL   B 2 185 ? -14.557 -10.821 -2.008  1.00 86.84 185 B 1 
ATOM   3116 N N   . GLN   B 2 186 ? -15.832 -7.399  -4.149  1.00 90.58 186 B 1 
ATOM   3117 C CA  . GLN   B 2 186 ? -17.097 -6.656  -4.180  1.00 89.37 186 B 1 
ATOM   3118 C C   . GLN   B 2 186 ? -18.309 -7.599  -4.253  1.00 89.32 186 B 1 
ATOM   3119 O O   . GLN   B 2 186 ? -19.023 -7.639  -5.251  1.00 87.84 186 B 1 
ATOM   3120 C CB  . GLN   B 2 186 ? -17.075 -5.621  -5.311  1.00 87.88 186 B 1 
ATOM   3121 C CG  . GLN   B 2 186 ? -16.051 -4.504  -5.060  1.00 85.48 186 B 1 
ATOM   3122 C CD  . GLN   B 2 186 ? -16.077 -3.430  -6.150  1.00 81.32 186 B 1 
ATOM   3123 O OE1 . GLN   B 2 186 ? -16.201 -3.688  -7.334  1.00 72.55 186 B 1 
ATOM   3124 N NE2 . GLN   B 2 186 ? -15.934 -2.178  -5.788  1.00 70.48 186 B 1 
ATOM   3125 N N   . THR   B 2 187 ? -18.518 -8.372  -3.199  1.00 91.78 187 B 1 
ATOM   3126 C CA  . THR   B 2 187 ? -19.680 -9.248  -3.017  1.00 92.48 187 B 1 
ATOM   3127 C C   . THR   B 2 187 ? -19.992 -9.394  -1.532  1.00 92.68 187 B 1 
ATOM   3128 O O   . THR   B 2 187 ? -19.087 -9.383  -0.694  1.00 91.95 187 B 1 
ATOM   3129 C CB  . THR   B 2 187 ? -19.464 -10.622 -3.675  1.00 91.77 187 B 1 
ATOM   3130 O OG1 . THR   B 2 187 ? -20.612 -11.424 -3.507  1.00 87.42 187 B 1 
ATOM   3131 C CG2 . THR   B 2 187 ? -18.283 -11.419 -3.113  1.00 87.01 187 B 1 
ATOM   3132 N N   . MET   B 2 188 ? -21.278 -9.535  -1.209  1.00 91.98 188 B 1 
ATOM   3133 C CA  . MET   B 2 188 ? -21.739 -9.867  0.143   1.00 92.29 188 B 1 
ATOM   3134 C C   . MET   B 2 188 ? -21.645 -11.374 0.426   1.00 93.20 188 B 1 
ATOM   3135 O O   . MET   B 2 188 ? -21.549 -11.789 1.580   1.00 90.99 188 B 1 
ATOM   3136 C CB  . MET   B 2 188 ? -23.175 -9.352  0.307   1.00 91.87 188 B 1 
ATOM   3137 C CG  . MET   B 2 188 ? -23.709 -9.523  1.728   1.00 90.07 188 B 1 
ATOM   3138 S SD  . MET   B 2 188 ? -25.331 -8.768  1.973   1.00 85.15 188 B 1 
ATOM   3139 C CE  . MET   B 2 188 ? -25.644 -9.280  3.677   1.00 80.43 188 B 1 
ATOM   3140 N N   . ASN   B 2 189 ? -21.657 -12.198 -0.624  1.00 92.62 189 B 1 
ATOM   3141 C CA  . ASN   B 2 189 ? -21.592 -13.650 -0.519  1.00 92.48 189 B 1 
ATOM   3142 C C   . ASN   B 2 189 ? -20.259 -14.199 -1.062  1.00 92.77 189 B 1 
ATOM   3143 O O   . ASN   B 2 189 ? -20.201 -14.672 -2.202  1.00 91.69 189 B 1 
ATOM   3144 C CB  . ASN   B 2 189 ? -22.818 -14.248 -1.225  1.00 91.13 189 B 1 
ATOM   3145 C CG  . ASN   B 2 189 ? -22.854 -15.763 -1.116  1.00 90.00 189 B 1 
ATOM   3146 O OD1 . ASN   B 2 189 ? -22.211 -16.391 -0.289  1.00 85.55 189 B 1 
ATOM   3147 N ND2 . ASN   B 2 189 ? -23.624 -16.403 -1.967  1.00 83.59 189 B 1 
ATOM   3148 N N   . PRO   B 2 190 ? -19.186 -14.196 -0.263  1.00 92.00 190 B 1 
ATOM   3149 C CA  . PRO   B 2 190 ? -17.896 -14.727 -0.707  1.00 91.39 190 B 1 
ATOM   3150 C C   . PRO   B 2 190 ? -17.828 -16.260 -0.690  1.00 92.10 190 B 1 
ATOM   3151 O O   . PRO   B 2 190 ? -16.853 -16.828 -1.175  1.00 91.39 190 B 1 
ATOM   3152 C CB  . PRO   B 2 190 ? -16.875 -14.085 0.234   1.00 89.80 190 B 1 
ATOM   3153 C CG  . PRO   B 2 190 ? -17.652 -13.972 1.546   1.00 88.87 190 B 1 
ATOM   3154 C CD  . PRO   B 2 190 ? -19.074 -13.645 1.073   1.00 90.86 190 B 1 
ATOM   3155 N N   . LEU   B 2 191 ? -18.844 -16.960 -0.162  1.00 92.02 191 B 1 
ATOM   3156 C CA  . LEU   B 2 191 ? -18.813 -18.422 0.003   1.00 91.36 191 B 1 
ATOM   3157 C C   . LEU   B 2 191 ? -18.537 -19.202 -1.293  1.00 92.14 191 B 1 
ATOM   3158 O O   . LEU   B 2 191 ? -17.762 -20.160 -1.239  1.00 91.95 191 B 1 
ATOM   3159 C CB  . LEU   B 2 191 ? -20.117 -18.942 0.629   1.00 90.16 191 B 1 
ATOM   3160 C CG  . LEU   B 2 191 ? -20.386 -18.510 2.072   1.00 87.50 191 B 1 
ATOM   3161 C CD1 . LEU   B 2 191 ? -21.745 -19.076 2.476   1.00 84.36 191 B 1 
ATOM   3162 C CD2 . LEU   B 2 191 ? -19.330 -19.052 3.037   1.00 84.07 191 B 1 
ATOM   3163 N N   . PRO   B 2 192 ? -19.118 -18.840 -2.445  1.00 91.68 192 B 1 
ATOM   3164 C CA  . PRO   B 2 192 ? -18.807 -19.521 -3.701  1.00 90.94 192 B 1 
ATOM   3165 C C   . PRO   B 2 192 ? -17.330 -19.369 -4.078  1.00 92.26 192 B 1 
ATOM   3166 O O   . PRO   B 2 192 ? -16.679 -20.365 -4.392  1.00 91.51 192 B 1 
ATOM   3167 C CB  . PRO   B 2 192 ? -19.749 -18.917 -4.747  1.00 89.15 192 B 1 
ATOM   3168 C CG  . PRO   B 2 192 ? -20.885 -18.323 -3.932  1.00 88.19 192 B 1 
ATOM   3169 C CD  . PRO   B 2 192 ? -20.165 -17.869 -2.664  1.00 90.68 192 B 1 
ATOM   3170 N N   . LEU   B 2 193 ? -16.782 -18.156 -3.948  1.00 93.42 193 B 1 
ATOM   3171 C CA  . LEU   B 2 193 ? -15.369 -17.867 -4.212  1.00 93.68 193 B 1 
ATOM   3172 C C   . LEU   B 2 193 ? -14.438 -18.650 -3.282  1.00 94.06 193 B 1 
ATOM   3173 O O   . LEU   B 2 193 ? -13.446 -19.216 -3.725  1.00 93.21 193 B 1 
ATOM   3174 C CB  . LEU   B 2 193 ? -15.103 -16.365 -4.037  1.00 93.15 193 B 1 
ATOM   3175 C CG  . LEU   B 2 193 ? -15.869 -15.442 -4.995  1.00 90.28 193 B 1 
ATOM   3176 C CD1 . LEU   B 2 193 ? -15.560 -13.991 -4.636  1.00 84.99 193 B 1 
ATOM   3177 C CD2 . LEU   B 2 193 ? -15.458 -15.692 -6.444  1.00 85.87 193 B 1 
ATOM   3178 N N   . ILE   B 2 194 ? -14.780 -18.713 -1.991  1.00 93.57 194 B 1 
ATOM   3179 C CA  . ILE   B 2 194 ? -14.005 -19.463 -0.993  1.00 92.61 194 B 1 
ATOM   3180 C C   . ILE   B 2 194 ? -13.981 -20.954 -1.343  1.00 92.79 194 B 1 
ATOM   3181 O O   . ILE   B 2 194 ? -12.921 -21.576 -1.296  1.00 92.77 194 B 1 
ATOM   3182 C CB  . ILE   B 2 194 ? -14.571 -19.215 0.420   1.00 91.97 194 B 1 
ATOM   3183 C CG1 . ILE   B 2 194 ? -14.370 -17.738 0.829   1.00 90.47 194 B 1 
ATOM   3184 C CG2 . ILE   B 2 194 ? -13.903 -20.134 1.461   1.00 90.40 194 B 1 
ATOM   3185 C CD1 . ILE   B 2 194 ? -15.352 -17.297 1.914   1.00 84.98 194 B 1 
ATOM   3186 N N   . ARG   B 2 195 ? -15.126 -21.523 -1.743  1.00 93.03 195 B 1 
ATOM   3187 C CA  . ARG   B 2 195 ? -15.194 -22.927 -2.183  1.00 92.32 195 B 1 
ATOM   3188 C C   . ARG   B 2 195 ? -14.359 -23.169 -3.433  1.00 93.34 195 B 1 
ATOM   3189 O O   . ARG   B 2 195 ? -13.656 -24.170 -3.486  1.00 92.89 195 B 1 
ATOM   3190 C CB  . ARG   B 2 195 ? -16.644 -23.342 -2.452  1.00 91.05 195 B 1 
ATOM   3191 C CG  . ARG   B 2 195 ? -17.418 -23.571 -1.151  1.00 79.30 195 B 1 
ATOM   3192 C CD  . ARG   B 2 195 ? -18.853 -23.967 -1.498  1.00 75.63 195 B 1 
ATOM   3193 N NE  . ARG   B 2 195 ? -19.678 -24.107 -0.291  1.00 66.12 195 B 1 
ATOM   3194 C CZ  . ARG   B 2 195 ? -20.990 -24.265 -0.266  1.00 58.62 195 B 1 
ATOM   3195 N NH1 . ARG   B 2 195 ? -21.684 -24.391 -1.367  1.00 52.96 195 B 1 
ATOM   3196 N NH2 . ARG   B 2 195 ? -21.627 -24.289 0.871   1.00 51.21 195 B 1 
ATOM   3197 N N   . ASP   B 2 196 ? -14.419 -22.277 -4.400  1.00 94.42 196 B 1 
ATOM   3198 C CA  . ASP   B 2 196 ? -13.638 -22.417 -5.630  1.00 94.66 196 B 1 
ATOM   3199 C C   . ASP   B 2 196 ? -12.128 -22.336 -5.337  1.00 95.00 196 B 1 
ATOM   3200 O O   . ASP   B 2 196 ? -11.357 -23.159 -5.830  1.00 94.13 196 B 1 
ATOM   3201 C CB  . ASP   B 2 196 ? -14.057 -21.350 -6.642  1.00 94.53 196 B 1 
ATOM   3202 C CG  . ASP   B 2 196 ? -15.506 -21.450 -7.126  1.00 93.58 196 B 1 
ATOM   3203 O OD1 . ASP   B 2 196 ? -16.178 -22.490 -6.954  1.00 89.07 196 B 1 
ATOM   3204 O OD2 . ASP   B 2 196 ? -15.981 -20.434 -7.677  1.00 89.18 196 B 1 
ATOM   3205 N N   . LEU   B 2 197 ? -11.710 -21.417 -4.461  1.00 94.76 197 B 1 
ATOM   3206 C CA  . LEU   B 2 197 ? -10.320 -21.311 -4.000  1.00 94.52 197 B 1 
ATOM   3207 C C   . LEU   B 2 197 ? -9.867  -22.579 -3.256  1.00 94.42 197 B 1 
ATOM   3208 O O   . LEU   B 2 197 ? -8.793  -23.108 -3.540  1.00 93.95 197 B 1 
ATOM   3209 C CB  . LEU   B 2 197 ? -10.165 -20.067 -3.103  1.00 94.85 197 B 1 
ATOM   3210 C CG  . LEU   B 2 197 ? -10.226 -18.723 -3.856  1.00 94.45 197 B 1 
ATOM   3211 C CD1 . LEU   B 2 197 ? -10.370 -17.575 -2.861  1.00 91.61 197 B 1 
ATOM   3212 C CD2 . LEU   B 2 197 ? -8.962  -18.474 -4.681  1.00 91.16 197 B 1 
ATOM   3213 N N   . GLN   B 2 198 ? -10.693 -23.103 -2.348  1.00 93.95 198 B 1 
ATOM   3214 C CA  . GLN   B 2 198 ? -10.402 -24.353 -1.633  1.00 93.04 198 B 1 
ATOM   3215 C C   . GLN   B 2 198 ? -10.333 -25.552 -2.590  1.00 93.35 198 B 1 
ATOM   3216 O O   . GLN   B 2 198 ? -9.413  -26.363 -2.493  1.00 92.55 198 B 1 
ATOM   3217 C CB  . GLN   B 2 198 ? -11.469 -24.594 -0.558  1.00 91.97 198 B 1 
ATOM   3218 C CG  . GLN   B 2 198 ? -11.296 -23.667 0.656   1.00 89.11 198 B 1 
ATOM   3219 C CD  . GLN   B 2 198 ? -12.405 -23.836 1.698   1.00 87.42 198 B 1 
ATOM   3220 O OE1 . GLN   B 2 198 ? -13.482 -24.354 1.448   1.00 80.66 198 B 1 
ATOM   3221 N NE2 . GLN   B 2 198 ? -12.172 -23.399 2.916   1.00 78.40 198 B 1 
ATOM   3222 N N   . ASN   B 2 199 ? -11.254 -25.645 -3.539  1.00 93.81 199 B 1 
ATOM   3223 C CA  . ASN   B 2 199 ? -11.263 -26.709 -4.548  1.00 93.69 199 B 1 
ATOM   3224 C C   . ASN   B 2 199 ? -10.042 -26.636 -5.475  1.00 93.31 199 B 1 
ATOM   3225 O O   . ASN   B 2 199 ? -9.547  -27.670 -5.919  1.00 91.60 199 B 1 
ATOM   3226 C CB  . ASN   B 2 199 ? -12.556 -26.613 -5.370  1.00 93.79 199 B 1 
ATOM   3227 C CG  . ASN   B 2 199 ? -13.797 -27.058 -4.615  1.00 90.94 199 B 1 
ATOM   3228 O OD1 . ASN   B 2 199 ? -13.768 -27.832 -3.678  1.00 83.88 199 B 1 
ATOM   3229 N ND2 . ASN   B 2 199 ? -14.953 -26.608 -5.058  1.00 82.89 199 B 1 
ATOM   3230 N N   . ALA   B 2 200 ? -9.537  -25.439 -5.733  1.00 93.25 200 B 1 
ATOM   3231 C CA  . ALA   B 2 200 ? -8.290  -25.220 -6.466  1.00 92.02 200 B 1 
ATOM   3232 C C   . ALA   B 2 200 ? -7.022  -25.494 -5.626  1.00 91.60 200 B 1 
ATOM   3233 O O   . ALA   B 2 200 ? -5.913  -25.405 -6.150  1.00 89.15 200 B 1 
ATOM   3234 C CB  . ALA   B 2 200 ? -8.311  -23.804 -7.044  1.00 91.70 200 B 1 
ATOM   3235 N N   . GLY   B 2 201 ? -7.172  -25.842 -4.345  1.00 91.52 201 B 1 
ATOM   3236 C CA  . GLY   B 2 201 ? -6.076  -26.213 -3.444  1.00 90.40 201 B 1 
ATOM   3237 C C   . GLY   B 2 201 ? -5.451  -25.051 -2.667  1.00 91.07 201 B 1 
ATOM   3238 O O   . GLY   B 2 201 ? -4.408  -25.241 -2.042  1.00 88.36 201 B 1 
ATOM   3239 N N   . TYR   B 2 202 ? -6.059  -23.866 -2.677  1.00 91.74 202 B 1 
ATOM   3240 C CA  . TYR   B 2 202 ? -5.567  -22.738 -1.885  1.00 91.89 202 B 1 
ATOM   3241 C C   . TYR   B 2 202 ? -5.877  -22.911 -0.398  1.00 91.89 202 B 1 
ATOM   3242 O O   . TYR   B 2 202 ? -6.977  -23.305 -0.006  1.00 90.01 202 B 1 
ATOM   3243 C CB  . TYR   B 2 202 ? -6.144  -21.417 -2.393  1.00 91.48 202 B 1 
ATOM   3244 C CG  . TYR   B 2 202 ? -5.597  -21.003 -3.738  1.00 91.83 202 B 1 
ATOM   3245 C CD1 . TYR   B 2 202 ? -4.339  -20.379 -3.824  1.00 87.01 202 B 1 
ATOM   3246 C CD2 . TYR   B 2 202 ? -6.329  -21.264 -4.911  1.00 87.70 202 B 1 
ATOM   3247 C CE1 . TYR   B 2 202 ? -3.812  -20.014 -5.070  1.00 85.94 202 B 1 
ATOM   3248 C CE2 . TYR   B 2 202 ? -5.808  -20.906 -6.165  1.00 85.78 202 B 1 
ATOM   3249 C CZ  . TYR   B 2 202 ? -4.545  -20.281 -6.240  1.00 88.41 202 B 1 
ATOM   3250 O OH  . TYR   B 2 202 ? -4.033  -19.939 -7.457  1.00 86.44 202 B 1 
ATOM   3251 N N   . HIS   B 2 203 ? -4.913  -22.521 0.444   1.00 91.58 203 B 1 
ATOM   3252 C CA  . HIS   B 2 203 ? -5.105  -22.409 1.884   1.00 91.37 203 B 1 
ATOM   3253 C C   . HIS   B 2 203 ? -5.789  -21.078 2.216   1.00 91.80 203 B 1 
ATOM   3254 O O   . HIS   B 2 203 ? -5.160  -20.023 2.181   1.00 90.35 203 B 1 
ATOM   3255 C CB  . HIS   B 2 203 ? -3.757  -22.587 2.601   1.00 89.65 203 B 1 
ATOM   3256 C CG  . HIS   B 2 203 ? -3.770  -23.757 3.538   1.00 84.18 203 B 1 
ATOM   3257 N ND1 . HIS   B 2 203 ? -4.339  -23.792 4.789   1.00 72.41 203 B 1 
ATOM   3258 C CD2 . HIS   B 2 203 ? -3.240  -25.002 3.305   1.00 71.30 203 B 1 
ATOM   3259 C CE1 . HIS   B 2 203 ? -4.148  -25.021 5.304   1.00 71.04 203 B 1 
ATOM   3260 N NE2 . HIS   B 2 203 ? -3.483  -25.788 4.428   1.00 72.29 203 B 1 
ATOM   3261 N N   . VAL   B 2 204 ? -7.076  -21.123 2.545   1.00 91.45 204 B 1 
ATOM   3262 C CA  . VAL   B 2 204 ? -7.833  -19.947 2.987   1.00 91.05 204 B 1 
ATOM   3263 C C   . VAL   B 2 204 ? -7.569  -19.727 4.476   1.00 90.31 204 B 1 
ATOM   3264 O O   . VAL   B 2 204 ? -7.902  -20.578 5.298   1.00 88.73 204 B 1 
ATOM   3265 C CB  . VAL   B 2 204 ? -9.335  -20.085 2.667   1.00 90.45 204 B 1 
ATOM   3266 C CG1 . VAL   B 2 204 ? -10.103 -18.825 3.069   1.00 86.21 204 B 1 
ATOM   3267 C CG2 . VAL   B 2 204 ? -9.560  -20.312 1.164   1.00 86.16 204 B 1 
ATOM   3268 N N   . LEU   B 2 205 ? -6.960  -18.595 4.813   1.00 89.94 205 B 1 
ATOM   3269 C CA  . LEU   B 2 205 ? -6.695  -18.174 6.194   1.00 88.22 205 B 1 
ATOM   3270 C C   . LEU   B 2 205 ? -7.886  -17.424 6.792   1.00 87.15 205 B 1 
ATOM   3271 O O   . LEU   B 2 205 ? -8.161  -17.548 7.983   1.00 83.93 205 B 1 
ATOM   3272 C CB  . LEU   B 2 205 ? -5.462  -17.255 6.231   1.00 86.98 205 B 1 
ATOM   3273 C CG  . LEU   B 2 205 ? -4.127  -17.895 5.821   1.00 84.91 205 B 1 
ATOM   3274 C CD1 . LEU   B 2 205 ? -3.036  -16.824 5.878   1.00 80.50 205 B 1 
ATOM   3275 C CD2 . LEU   B 2 205 ? -3.724  -19.038 6.754   1.00 80.13 205 B 1 
ATOM   3276 N N   . TRP   B 2 206 ? -8.573  -16.645 5.970   1.00 87.15 206 B 1 
ATOM   3277 C CA  . TRP   B 2 206 ? -9.800  -15.936 6.327   1.00 86.07 206 B 1 
ATOM   3278 C C   . TRP   B 2 206 ? -10.782 -15.950 5.154   1.00 83.88 206 B 1 
ATOM   3279 O O   . TRP   B 2 206 ? -10.380 -15.672 4.026   1.00 80.28 206 B 1 
ATOM   3280 C CB  . TRP   B 2 206 ? -9.482  -14.495 6.730   1.00 85.19 206 B 1 
ATOM   3281 C CG  . TRP   B 2 206 ? -10.686 -13.772 7.223   1.00 83.13 206 B 1 
ATOM   3282 C CD1 . TRP   B 2 206 ? -11.535 -13.051 6.462   1.00 77.33 206 B 1 
ATOM   3283 C CD2 . TRP   B 2 206 ? -11.270 -13.832 8.564   1.00 81.38 206 B 1 
ATOM   3284 N NE1 . TRP   B 2 206 ? -12.623 -12.660 7.240   1.00 75.62 206 B 1 
ATOM   3285 C CE2 . TRP   B 2 206 ? -12.508 -13.145 8.528   1.00 79.74 206 B 1 
ATOM   3286 C CE3 . TRP   B 2 206 ? -10.886 -14.435 9.779   1.00 77.74 206 B 1 
ATOM   3287 C CZ2 . TRP   B 2 206 ? -13.364 -13.095 9.649   1.00 79.31 206 B 1 
ATOM   3288 C CZ3 . TRP   B 2 206 ? -11.724 -14.365 10.908  1.00 73.31 206 B 1 
ATOM   3289 C CH2 . TRP   B 2 206 ? -12.964 -13.714 10.833  1.00 74.52 206 B 1 
ATOM   3290 N N   . PRO   B 2 207 ? -12.091 -16.204 5.428   1.00 81.80 207 B 1 
ATOM   3291 C CA  . PRO   B 2 207 ? -12.640 -16.618 6.717   1.00 80.29 207 B 1 
ATOM   3292 C C   . PRO   B 2 207 ? -12.238 -18.054 7.080   1.00 79.86 207 B 1 
ATOM   3293 O O   . PRO   B 2 207 ? -12.260 -18.953 6.239   1.00 74.37 207 B 1 
ATOM   3294 C CB  . PRO   B 2 207 ? -14.155 -16.471 6.575   1.00 74.39 207 B 1 
ATOM   3295 C CG  . PRO   B 2 207 ? -14.387 -16.699 5.090   1.00 72.32 207 B 1 
ATOM   3296 C CD  . PRO   B 2 207 ? -13.145 -16.102 4.442   1.00 75.44 207 B 1 
ATOM   3297 N N   . ASN   B 2 208 ? -11.921 -18.272 8.358   1.00 70.89 208 B 1 
ATOM   3298 C CA  . ASN   B 2 208 ? -11.841 -19.621 8.910   1.00 68.12 208 B 1 
ATOM   3299 C C   . ASN   B 2 208 ? -13.264 -20.163 9.034   1.00 67.78 208 B 1 
ATOM   3300 O O   . ASN   B 2 208 ? -13.949 -19.932 10.026  1.00 61.68 208 B 1 
ATOM   3301 C CB  . ASN   B 2 208 ? -11.101 -19.598 10.259  1.00 61.41 208 B 1 
ATOM   3302 C CG  . ASN   B 2 208 ? -9.591  -19.635 10.109  1.00 54.66 208 B 1 
ATOM   3303 O OD1 . ASN   B 2 208 ? -9.041  -20.202 9.190   1.00 50.26 208 B 1 
ATOM   3304 N ND2 . ASN   B 2 208 ? -8.875  -19.067 11.054  1.00 48.16 208 B 1 
ATOM   3305 N N   . LEU   B 2 209 ? -13.717 -20.858 7.990   1.00 53.68 209 B 1 
ATOM   3306 C CA  . LEU   B 2 209 ? -15.049 -21.455 7.984   1.00 52.57 209 B 1 
ATOM   3307 C C   . LEU   B 2 209 ? -15.187 -22.423 9.169   1.00 52.46 209 B 1 
ATOM   3308 O O   . LEU   B 2 209 ? -14.355 -23.323 9.324   1.00 48.03 209 B 1 
ATOM   3309 C CB  . LEU   B 2 209 ? -15.306 -22.173 6.649   1.00 47.95 209 B 1 
ATOM   3310 C CG  . LEU   B 2 209 ? -15.709 -21.222 5.507   1.00 43.77 209 B 1 
ATOM   3311 C CD1 . LEU   B 2 209 ? -15.567 -21.937 4.163   1.00 40.49 209 B 1 
ATOM   3312 C CD2 . LEU   B 2 209 ? -17.161 -20.753 5.641   1.00 41.21 209 B 1 
ATOM   3313 N N   . PRO   B 2 210 ? -16.241 -22.291 9.992   1.00 48.46 210 B 1 
ATOM   3314 C CA  . PRO   B 2 210 ? -16.495 -23.217 11.083  1.00 46.11 210 B 1 
ATOM   3315 C C   . PRO   B 2 210 ? -16.570 -24.659 10.573  1.00 46.18 210 B 1 
ATOM   3316 O O   . PRO   B 2 210 ? -17.279 -24.963 9.615   1.00 43.71 210 B 1 
ATOM   3317 C CB  . PRO   B 2 210 ? -17.812 -22.763 11.722  1.00 42.61 210 B 1 
ATOM   3318 C CG  . PRO   B 2 210 ? -17.933 -21.296 11.312  1.00 41.90 210 B 1 
ATOM   3319 C CD  . PRO   B 2 210 ? -17.256 -21.260 9.949   1.00 44.44 210 B 1 
ATOM   3320 N N   . GLY   B 2 211 ? -15.841 -25.566 11.216  1.00 39.71 211 B 1 
ATOM   3321 C CA  . GLY   B 2 211 ? -15.825 -26.993 10.875  1.00 36.89 211 B 1 
ATOM   3322 C C   . GLY   B 2 211 ? -14.819 -27.414 9.799   1.00 36.90 211 B 1 
ATOM   3323 O O   . GLY   B 2 211 ? -14.603 -28.620 9.639   1.00 34.47 211 B 1 
ATOM   3324 N N   . VAL   B 2 212 ? -14.177 -26.488 9.101   1.00 36.79 212 B 1 
ATOM   3325 C CA  . VAL   B 2 212 ? -12.976 -26.827 8.324   1.00 34.70 212 B 1 
ATOM   3326 C C   . VAL   B 2 212 ? -11.824 -26.936 9.317   1.00 34.72 212 B 1 
ATOM   3327 O O   . VAL   B 2 212 ? -11.276 -25.941 9.772   1.00 32.62 212 B 1 
ATOM   3328 C CB  . VAL   B 2 212 ? -12.690 -25.845 7.171   1.00 31.90 212 B 1 
ATOM   3329 C CG1 . VAL   B 2 212 ? -11.515 -26.341 6.323   1.00 29.36 212 B 1 
ATOM   3330 C CG2 . VAL   B 2 212 ? -13.906 -25.721 6.243   1.00 30.12 212 B 1 
ATOM   3331 N N   . THR   B 2 213 ? -11.503 -28.175 9.690   1.00 32.22 213 B 1 
ATOM   3332 C CA  . THR   B 2 213 ? -10.315 -28.476 10.491  1.00 30.42 213 B 1 
ATOM   3333 C C   . THR   B 2 213 ? -9.079  -27.977 9.750   1.00 31.16 213 B 1 
ATOM   3334 O O   . THR   B 2 213 ? -8.816  -28.420 8.634   1.00 29.28 213 B 1 
ATOM   3335 C CB  . THR   B 2 213 ? -10.171 -29.992 10.727  1.00 27.13 213 B 1 
ATOM   3336 O OG1 . THR   B 2 213 ? -10.381 -30.699 9.524   1.00 25.00 213 B 1 
ATOM   3337 C CG2 . THR   B 2 213 ? -11.193 -30.506 11.746  1.00 24.65 213 B 1 
ATOM   3338 N N   . SER   B 2 214 ? -8.343  -27.063 10.372  1.00 29.46 214 B 1 
ATOM   3339 C CA  . SER   B 2 214 ? -6.960  -26.752 10.008  1.00 28.37 214 B 1 
ATOM   3340 C C   . SER   B 2 214 ? -6.079  -27.988 10.141  1.00 27.82 214 B 1 
ATOM   3341 O O   . SER   B 2 214 ? -6.244  -28.708 11.152  1.00 25.54 214 B 1 
ATOM   3342 C CB  . SER   B 2 214 ? -6.408  -25.662 10.931  1.00 26.26 214 B 1 
ATOM   3343 O OG  . SER   B 2 214 ? -6.531  -26.138 12.256  1.00 25.24 214 B 1 
ATOM   3344 O OXT . SER   B 2 214 ? -5.209  -28.172 9.222   1.00 23.72 214 B 1 
ATOM   3345 N N   . MET   C 3 1   ? 50.262  8.964   -23.810 1.00 48.37 1   C 1 
ATOM   3346 C CA  . MET   C 3 1   ? 49.714  7.602   -23.647 1.00 51.58 1   C 1 
ATOM   3347 C C   . MET   C 3 1   ? 50.353  6.998   -22.413 1.00 53.97 1   C 1 
ATOM   3348 O O   . MET   C 3 1   ? 51.555  6.735   -22.450 1.00 50.09 1   C 1 
ATOM   3349 C CB  . MET   C 3 1   ? 50.016  6.721   -24.869 1.00 48.14 1   C 1 
ATOM   3350 C CG  . MET   C 3 1   ? 49.191  7.101   -26.093 1.00 45.35 1   C 1 
ATOM   3351 S SD  . MET   C 3 1   ? 49.630  6.121   -27.556 1.00 42.14 1   C 1 
ATOM   3352 C CE  . MET   C 3 1   ? 48.476  6.807   -28.762 1.00 37.31 1   C 1 
ATOM   3353 N N   . SER   C 3 2   ? 49.598  6.804   -21.330 1.00 64.68 2   C 1 
ATOM   3354 C CA  . SER   C 3 2   ? 50.090  6.000   -20.216 1.00 67.64 2   C 1 
ATOM   3355 C C   . SER   C 3 2   ? 50.169  4.558   -20.700 1.00 73.37 2   C 1 
ATOM   3356 O O   . SER   C 3 2   ? 49.161  3.918   -20.989 1.00 66.02 2   C 1 
ATOM   3357 C CB  . SER   C 3 2   ? 49.213  6.123   -18.970 1.00 57.47 2   C 1 
ATOM   3358 O OG  . SER   C 3 2   ? 49.752  5.249   -17.993 1.00 51.11 2   C 1 
ATOM   3359 N N   . ARG   C 3 3   ? 51.397  4.061   -20.857 1.00 69.12 3   C 1 
ATOM   3360 C CA  . ARG   C 3 3   ? 51.654  2.682   -21.291 1.00 73.30 3   C 1 
ATOM   3361 C C   . ARG   C 3 3   ? 51.463  1.682   -20.161 1.00 82.48 3   C 1 
ATOM   3362 O O   . ARG   C 3 3   ? 51.548  0.486   -20.400 1.00 74.67 3   C 1 
ATOM   3363 C CB  . ARG   C 3 3   ? 53.071  2.593   -21.869 1.00 60.61 3   C 1 
ATOM   3364 C CG  . ARG   C 3 3   ? 53.132  3.190   -23.279 1.00 51.34 3   C 1 
ATOM   3365 C CD  . ARG   C 3 3   ? 54.534  3.030   -23.859 1.00 45.60 3   C 1 
ATOM   3366 N NE  . ARG   C 3 3   ? 54.493  3.133   -25.322 1.00 39.12 3   C 1 
ATOM   3367 C CZ  . ARG   C 3 3   ? 55.475  2.874   -26.168 1.00 33.62 3   C 1 
ATOM   3368 N NH1 . ARG   C 3 3   ? 56.688  2.614   -25.761 1.00 32.29 3   C 1 
ATOM   3369 N NH2 . ARG   C 3 3   ? 55.226  2.864   -27.446 1.00 29.34 3   C 1 
ATOM   3370 N N   . ASN   C 3 4   ? 51.260  2.168   -18.944 1.00 87.47 4   C 1 
ATOM   3371 C CA  . ASN   C 3 4   ? 51.252  1.396   -17.715 1.00 91.68 4   C 1 
ATOM   3372 C C   . ASN   C 3 4   ? 49.825  1.039   -17.271 1.00 94.97 4   C 1 
ATOM   3373 O O   . ASN   C 3 4   ? 49.518  1.047   -16.092 1.00 92.36 4   C 1 
ATOM   3374 C CB  . ASN   C 3 4   ? 52.077  2.159   -16.665 1.00 84.70 4   C 1 
ATOM   3375 C CG  . ASN   C 3 4   ? 52.900  1.231   -15.791 1.00 76.52 4   C 1 
ATOM   3376 O OD1 . ASN   C 3 4   ? 53.352  0.188   -16.218 1.00 64.66 4   C 1 
ATOM   3377 N ND2 . ASN   C 3 4   ? 53.180  1.629   -14.574 1.00 64.53 4   C 1 
ATOM   3378 N N   . CYS   C 3 5   ? 48.962  0.754   -18.237 1.00 97.38 5   C 1 
ATOM   3379 C CA  . CYS   C 3 5   ? 47.593  0.305   -17.992 1.00 97.88 5   C 1 
ATOM   3380 C C   . CYS   C 3 5   ? 47.408  -1.121  -18.520 1.00 98.14 5   C 1 
ATOM   3381 O O   . CYS   C 3 5   ? 47.937  -1.469  -19.577 1.00 97.12 5   C 1 
ATOM   3382 C CB  . CYS   C 3 5   ? 46.594  1.278   -18.631 1.00 97.14 5   C 1 
ATOM   3383 S SG  . CYS   C 3 5   ? 46.837  2.962   -17.983 1.00 96.11 5   C 1 
ATOM   3384 N N   . ALA   C 3 6   ? 46.652  -1.939  -17.793 1.00 98.41 6   C 1 
ATOM   3385 C CA  . ALA   C 3 6   ? 46.323  -3.307  -18.176 1.00 98.54 6   C 1 
ATOM   3386 C C   . ALA   C 3 6   ? 44.889  -3.396  -18.716 1.00 98.67 6   C 1 
ATOM   3387 O O   . ALA   C 3 6   ? 43.952  -2.914  -18.084 1.00 98.34 6   C 1 
ATOM   3388 C CB  . ALA   C 3 6   ? 46.545  -4.226  -16.971 1.00 98.08 6   C 1 
ATOM   3389 N N   . PHE   C 3 7   ? 44.717  -4.061  -19.861 1.00 98.62 7   C 1 
ATOM   3390 C CA  . PHE   C 3 7   ? 43.413  -4.378  -20.445 1.00 98.69 7   C 1 
ATOM   3391 C C   . PHE   C 3 7   ? 43.177  -5.884  -20.337 1.00 98.71 7   C 1 
ATOM   3392 O O   . PHE   C 3 7   ? 43.749  -6.672  -21.094 1.00 98.37 7   C 1 
ATOM   3393 C CB  . PHE   C 3 7   ? 43.363  -3.876  -21.891 1.00 98.59 7   C 1 
ATOM   3394 C CG  . PHE   C 3 7   ? 41.976  -3.925  -22.500 1.00 98.62 7   C 1 
ATOM   3395 C CD1 . PHE   C 3 7   ? 41.550  -5.049  -23.227 1.00 97.76 7   C 1 
ATOM   3396 C CD2 . PHE   C 3 7   ? 41.107  -2.828  -22.353 1.00 97.80 7   C 1 
ATOM   3397 C CE1 . PHE   C 3 7   ? 40.268  -5.073  -23.806 1.00 97.52 7   C 1 
ATOM   3398 C CE2 . PHE   C 3 7   ? 39.828  -2.844  -22.932 1.00 97.45 7   C 1 
ATOM   3399 C CZ  . PHE   C 3 7   ? 39.407  -3.967  -23.663 1.00 98.01 7   C 1 
ATOM   3400 N N   . VAL   C 3 8   ? 42.362  -6.308  -19.372 1.00 98.70 8   C 1 
ATOM   3401 C CA  . VAL   C 3 8   ? 42.056  -7.729  -19.179 1.00 98.75 8   C 1 
ATOM   3402 C C   . VAL   C 3 8   ? 41.000  -8.147  -20.193 1.00 98.74 8   C 1 
ATOM   3403 O O   . VAL   C 3 8   ? 39.885  -7.629  -20.182 1.00 98.37 8   C 1 
ATOM   3404 C CB  . VAL   C 3 8   ? 41.618  -8.040  -17.740 1.00 98.60 8   C 1 
ATOM   3405 C CG1 . VAL   C 3 8   ? 41.461  -9.548  -17.542 1.00 97.21 8   C 1 
ATOM   3406 C CG2 . VAL   C 3 8   ? 42.652  -7.545  -16.718 1.00 96.39 8   C 1 
ATOM   3407 N N   . TYR   C 3 9   ? 41.341  -9.088  -21.070 1.00 98.56 9   C 1 
ATOM   3408 C CA  . TYR   C 3 9   ? 40.445  -9.514  -22.146 1.00 98.57 9   C 1 
ATOM   3409 C C   . TYR   C 3 9   ? 40.721  -10.944 -22.616 1.00 98.55 9   C 1 
ATOM   3410 O O   . TYR   C 3 9   ? 41.865  -11.384 -22.719 1.00 97.87 9   C 1 
ATOM   3411 C CB  . TYR   C 3 9   ? 40.546  -8.522  -23.318 1.00 98.34 9   C 1 
ATOM   3412 C CG  . TYR   C 3 9   ? 39.685  -8.897  -24.507 1.00 98.41 9   C 1 
ATOM   3413 C CD1 . TYR   C 3 9   ? 40.263  -9.499  -25.644 1.00 97.24 9   C 1 
ATOM   3414 C CD2 . TYR   C 3 9   ? 38.290  -8.708  -24.461 1.00 97.37 9   C 1 
ATOM   3415 C CE1 . TYR   C 3 9   ? 39.461  -9.901  -26.722 1.00 96.84 9   C 1 
ATOM   3416 C CE2 . TYR   C 3 9   ? 37.476  -9.111  -25.535 1.00 96.98 9   C 1 
ATOM   3417 C CZ  . TYR   C 3 9   ? 38.068  -9.711  -26.666 1.00 97.42 9   C 1 
ATOM   3418 O OH  . TYR   C 3 9   ? 37.278  -10.111 -27.713 1.00 96.46 9   C 1 
ATOM   3419 N N   . SER   C 3 10  ? 39.635  -11.644 -22.964 1.00 98.24 10  C 1 
ATOM   3420 C CA  . SER   C 3 10  ? 39.669  -12.907 -23.704 1.00 98.10 10  C 1 
ATOM   3421 C C   . SER   C 3 10  ? 38.378  -13.074 -24.502 1.00 98.18 10  C 1 
ATOM   3422 O O   . SER   C 3 10  ? 37.307  -12.690 -24.037 1.00 97.25 10  C 1 
ATOM   3423 C CB  . SER   C 3 10  ? 39.812  -14.074 -22.722 1.00 97.18 10  C 1 
ATOM   3424 O OG  . SER   C 3 10  ? 39.831  -15.312 -23.402 1.00 94.44 10  C 1 
ATOM   3425 N N   . GLU   C 3 11  ? 38.443  -13.731 -25.681 1.00 97.72 11  C 1 
ATOM   3426 C CA  . GLU   C 3 11  ? 37.213  -14.133 -26.386 1.00 97.34 11  C 1 
ATOM   3427 C C   . GLU   C 3 11  ? 36.356  -15.115 -25.570 1.00 97.57 11  C 1 
ATOM   3428 O O   . GLU   C 3 11  ? 35.165  -15.245 -25.825 1.00 95.46 11  C 1 
ATOM   3429 C CB  . GLU   C 3 11  ? 37.520  -14.755 -27.751 1.00 95.37 11  C 1 
ATOM   3430 C CG  . GLU   C 3 11  ? 37.931  -13.731 -28.816 1.00 84.47 11  C 1 
ATOM   3431 C CD  . GLU   C 3 11  ? 37.639  -14.224 -30.241 1.00 82.09 11  C 1 
ATOM   3432 O OE1 . GLU   C 3 11  ? 37.258  -13.379 -31.086 1.00 75.54 11  C 1 
ATOM   3433 O OE2 . GLU   C 3 11  ? 37.702  -15.446 -30.495 1.00 75.62 11  C 1 
ATOM   3434 N N   . GLN   C 3 12  ? 36.928  -15.775 -24.562 1.00 97.88 12  C 1 
ATOM   3435 C CA  . GLN   C 3 12  ? 36.182  -16.651 -23.654 1.00 97.76 12  C 1 
ATOM   3436 C C   . GLN   C 3 12  ? 35.124  -15.905 -22.828 1.00 98.07 12  C 1 
ATOM   3437 O O   . GLN   C 3 12  ? 34.219  -16.550 -22.313 1.00 97.10 12  C 1 
ATOM   3438 C CB  . GLN   C 3 12  ? 37.146  -17.394 -22.726 1.00 96.83 12  C 1 
ATOM   3439 C CG  . GLN   C 3 12  ? 38.049  -18.377 -23.484 1.00 90.42 12  C 1 
ATOM   3440 C CD  . GLN   C 3 12  ? 38.958  -19.174 -22.545 1.00 82.90 12  C 1 
ATOM   3441 O OE1 . GLN   C 3 12  ? 39.119  -18.883 -21.373 1.00 71.86 12  C 1 
ATOM   3442 N NE2 . GLN   C 3 12  ? 39.589  -20.215 -23.038 1.00 68.09 12  C 1 
ATOM   3443 N N   . PHE   C 3 13  ? 35.179  -14.572 -22.729 1.00 97.93 13  C 1 
ATOM   3444 C CA  . PHE   C 3 13  ? 34.093  -13.790 -22.121 1.00 97.99 13  C 1 
ATOM   3445 C C   . PHE   C 3 13  ? 32.739  -14.023 -22.813 1.00 97.85 13  C 1 
ATOM   3446 O O   . PHE   C 3 13  ? 31.700  -13.973 -22.163 1.00 96.46 13  C 1 
ATOM   3447 C CB  . PHE   C 3 13  ? 34.446  -12.298 -22.138 1.00 97.73 13  C 1 
ATOM   3448 C CG  . PHE   C 3 13  ? 35.587  -11.848 -21.246 1.00 98.08 13  C 1 
ATOM   3449 C CD1 . PHE   C 3 13  ? 36.101  -12.651 -20.211 1.00 95.90 13  C 1 
ATOM   3450 C CD2 . PHE   C 3 13  ? 36.104  -10.546 -21.420 1.00 95.83 13  C 1 
ATOM   3451 C CE1 . PHE   C 3 13  ? 37.110  -12.165 -19.365 1.00 95.09 13  C 1 
ATOM   3452 C CE2 . PHE   C 3 13  ? 37.109  -10.054 -20.576 1.00 95.01 13  C 1 
ATOM   3453 C CZ  . PHE   C 3 13  ? 37.613  -10.862 -19.546 1.00 97.31 13  C 1 
ATOM   3454 N N   . LEU   C 3 14  ? 32.752  -14.363 -24.106 1.00 97.73 14  C 1 
ATOM   3455 C CA  . LEU   C 3 14  ? 31.545  -14.693 -24.871 1.00 97.41 14  C 1 
ATOM   3456 C C   . LEU   C 3 14  ? 30.882  -16.010 -24.428 1.00 97.38 14  C 1 
ATOM   3457 O O   . LEU   C 3 14  ? 29.753  -16.280 -24.837 1.00 95.48 14  C 1 
ATOM   3458 C CB  . LEU   C 3 14  ? 31.891  -14.752 -26.371 1.00 96.68 14  C 1 
ATOM   3459 C CG  . LEU   C 3 14  ? 32.458  -13.451 -26.968 1.00 94.09 14  C 1 
ATOM   3460 C CD1 . LEU   C 3 14  ? 32.857  -13.700 -28.422 1.00 86.54 14  C 1 
ATOM   3461 C CD2 . LEU   C 3 14  ? 31.437  -12.317 -26.950 1.00 85.83 14  C 1 
ATOM   3462 N N   . GLN   C 3 15  ? 31.549  -16.839 -23.620 1.00 97.10 15  C 1 
ATOM   3463 C CA  . GLN   C 3 15  ? 30.960  -18.057 -23.047 1.00 96.84 15  C 1 
ATOM   3464 C C   . GLN   C 3 15  ? 29.936  -17.751 -21.950 1.00 97.35 15  C 1 
ATOM   3465 O O   . GLN   C 3 15  ? 29.067  -18.584 -21.695 1.00 95.83 15  C 1 
ATOM   3466 C CB  . GLN   C 3 15  ? 32.057  -18.973 -22.490 1.00 95.74 15  C 1 
ATOM   3467 C CG  . GLN   C 3 15  ? 33.013  -19.476 -23.583 1.00 89.69 15  C 1 
ATOM   3468 C CD  . GLN   C 3 15  ? 34.114  -20.390 -23.036 1.00 82.14 15  C 1 
ATOM   3469 O OE1 . GLN   C 3 15  ? 34.296  -20.582 -21.848 1.00 71.67 15  C 1 
ATOM   3470 N NE2 . GLN   C 3 15  ? 34.899  -20.987 -23.903 1.00 68.78 15  C 1 
ATOM   3471 N N   . TYR   C 3 16  ? 29.997  -16.581 -21.316 1.00 97.18 16  C 1 
ATOM   3472 C CA  . TYR   C 3 16  ? 28.928  -16.089 -20.446 1.00 97.45 16  C 1 
ATOM   3473 C C   . TYR   C 3 16  ? 27.768  -15.592 -21.316 1.00 97.47 16  C 1 
ATOM   3474 O O   . TYR   C 3 16  ? 27.662  -14.411 -21.653 1.00 96.33 16  C 1 
ATOM   3475 C CB  . TYR   C 3 16  ? 29.462  -15.033 -19.478 1.00 97.35 16  C 1 
ATOM   3476 C CG  . TYR   C 3 16  ? 28.514  -14.761 -18.327 1.00 97.66 16  C 1 
ATOM   3477 C CD1 . TYR   C 3 16  ? 27.463  -13.830 -18.458 1.00 95.45 16  C 1 
ATOM   3478 C CD2 . TYR   C 3 16  ? 28.671  -15.452 -17.107 1.00 95.34 16  C 1 
ATOM   3479 C CE1 . TYR   C 3 16  ? 26.588  -13.585 -17.388 1.00 95.01 16  C 1 
ATOM   3480 C CE2 . TYR   C 3 16  ? 27.802  -15.211 -16.029 1.00 94.56 16  C 1 
ATOM   3481 C CZ  . TYR   C 3 16  ? 26.763  -14.272 -16.171 1.00 96.74 16  C 1 
ATOM   3482 O OH  . TYR   C 3 16  ? 25.921  -14.029 -15.116 1.00 95.98 16  C 1 
ATOM   3483 N N   . LYS   C 3 17  ? 26.933  -16.538 -21.723 1.00 96.88 17  C 1 
ATOM   3484 C CA  . LYS   C 3 17  ? 25.813  -16.307 -22.631 1.00 97.00 17  C 1 
ATOM   3485 C C   . LYS   C 3 17  ? 24.613  -17.153 -22.204 1.00 96.94 17  C 1 
ATOM   3486 O O   . LYS   C 3 17  ? 24.699  -18.375 -22.202 1.00 94.56 17  C 1 
ATOM   3487 C CB  . LYS   C 3 17  ? 26.260  -16.631 -24.067 1.00 95.98 17  C 1 
ATOM   3488 C CG  . LYS   C 3 17  ? 25.162  -16.300 -25.081 1.00 94.01 17  C 1 
ATOM   3489 C CD  . LYS   C 3 17  ? 25.622  -16.557 -26.519 1.00 90.62 17  C 1 
ATOM   3490 C CE  . LYS   C 3 17  ? 24.450  -16.200 -27.430 1.00 84.45 17  C 1 
ATOM   3491 N NZ  . LYS   C 3 17  ? 24.728  -16.442 -28.862 1.00 75.59 17  C 1 
ATOM   3492 N N   . PHE   C 3 18  ? 23.497  -16.494 -21.898 1.00 96.64 18  C 1 
ATOM   3493 C CA  . PHE   C 3 18  ? 22.248  -17.169 -21.524 1.00 96.23 18  C 1 
ATOM   3494 C C   . PHE   C 3 18  ? 21.567  -17.799 -22.745 1.00 95.85 18  C 1 
ATOM   3495 O O   . PHE   C 3 18  ? 21.457  -19.020 -22.837 1.00 92.68 18  C 1 
ATOM   3496 C CB  . PHE   C 3 18  ? 21.342  -16.166 -20.801 1.00 95.46 18  C 1 
ATOM   3497 C CG  . PHE   C 3 18  ? 21.938  -15.608 -19.527 1.00 96.27 18  C 1 
ATOM   3498 C CD1 . PHE   C 3 18  ? 22.077  -16.432 -18.396 1.00 93.09 18  C 1 
ATOM   3499 C CD2 . PHE   C 3 18  ? 22.361  -14.268 -19.463 1.00 93.35 18  C 1 
ATOM   3500 C CE1 . PHE   C 3 18  ? 22.618  -15.922 -17.206 1.00 92.53 18  C 1 
ATOM   3501 C CE2 . PHE   C 3 18  ? 22.904  -13.752 -18.274 1.00 92.39 18  C 1 
ATOM   3502 C CZ  . PHE   C 3 18  ? 23.028  -14.578 -17.144 1.00 95.29 18  C 1 
ATOM   3503 N N   . HIS   C 3 19  ? 21.159  -16.976 -23.704 1.00 96.07 19  C 1 
ATOM   3504 C CA  . HIS   C 3 19  ? 20.602  -17.378 -25.000 1.00 95.42 19  C 1 
ATOM   3505 C C   . HIS   C 3 19  ? 20.750  -16.244 -26.031 1.00 95.78 19  C 1 
ATOM   3506 O O   . HIS   C 3 19  ? 21.286  -15.180 -25.722 1.00 94.03 19  C 1 
ATOM   3507 C CB  . HIS   C 3 19  ? 19.138  -17.821 -24.817 1.00 93.54 19  C 1 
ATOM   3508 C CG  . HIS   C 3 19  ? 18.242  -16.753 -24.252 1.00 92.47 19  C 1 
ATOM   3509 N ND1 . HIS   C 3 19  ? 17.645  -15.726 -24.946 1.00 82.29 19  C 1 
ATOM   3510 C CD2 . HIS   C 3 19  ? 17.836  -16.644 -22.941 1.00 81.19 19  C 1 
ATOM   3511 C CE1 . HIS   C 3 19  ? 16.896  -15.021 -24.077 1.00 83.50 19  C 1 
ATOM   3512 N NE2 . HIS   C 3 19  ? 16.993  -15.548 -22.849 1.00 85.26 19  C 1 
ATOM   3513 N N   . ASP   C 3 20  ? 20.327  -16.483 -27.272 1.00 95.45 20  C 1 
ATOM   3514 C CA  . ASP   C 3 20  ? 20.568  -15.539 -28.377 1.00 94.93 20  C 1 
ATOM   3515 C C   . ASP   C 3 20  ? 19.779  -14.222 -28.261 1.00 94.66 20  C 1 
ATOM   3516 O O   . ASP   C 3 20  ? 20.279  -13.183 -28.689 1.00 91.36 20  C 1 
ATOM   3517 C CB  . ASP   C 3 20  ? 20.285  -16.230 -29.721 1.00 93.73 20  C 1 
ATOM   3518 C CG  . ASP   C 3 20  ? 21.322  -17.307 -30.064 1.00 90.72 20  C 1 
ATOM   3519 O OD1 . ASP   C 3 20  ? 22.512  -17.115 -29.727 1.00 85.19 20  C 1 
ATOM   3520 O OD2 . ASP   C 3 20  ? 20.953  -18.321 -30.684 1.00 85.11 20  C 1 
ATOM   3521 N N   . ASP   C 3 21  ? 18.600  -14.256 -27.641 1.00 93.94 21  C 1 
ATOM   3522 C CA  . ASP   C 3 21  ? 17.709  -13.096 -27.498 1.00 93.00 21  C 1 
ATOM   3523 C C   . ASP   C 3 21  ? 17.851  -12.386 -26.136 1.00 94.04 21  C 1 
ATOM   3524 O O   . ASP   C 3 21  ? 17.133  -11.424 -25.854 1.00 91.34 21  C 1 
ATOM   3525 C CB  . ASP   C 3 21  ? 16.256  -13.539 -27.737 1.00 90.16 21  C 1 
ATOM   3526 C CG  . ASP   C 3 21  ? 16.033  -14.170 -29.113 1.00 83.30 21  C 1 
ATOM   3527 O OD1 . ASP   C 3 21  ? 16.539  -13.606 -30.111 1.00 76.36 21  C 1 
ATOM   3528 O OD2 . ASP   C 3 21  ? 15.341  -15.210 -29.161 1.00 75.60 21  C 1 
ATOM   3529 N N   . HIS   C 3 22  ? 18.770  -12.844 -25.274 1.00 95.44 22  C 1 
ATOM   3530 C CA  . HIS   C 3 22  ? 18.952  -12.250 -23.948 1.00 96.35 22  C 1 
ATOM   3531 C C   . HIS   C 3 22  ? 19.590  -10.850 -24.050 1.00 96.62 22  C 1 
ATOM   3532 O O   . HIS   C 3 22  ? 20.576  -10.683 -24.779 1.00 95.70 22  C 1 
ATOM   3533 C CB  . HIS   C 3 22  ? 19.777  -13.196 -23.068 1.00 96.15 22  C 1 
ATOM   3534 C CG  . HIS   C 3 22  ? 19.711  -12.822 -21.611 1.00 96.44 22  C 1 
ATOM   3535 N ND1 . HIS   C 3 22  ? 20.488  -11.882 -20.976 1.00 89.78 22  C 1 
ATOM   3536 C CD2 . HIS   C 3 22  ? 18.832  -13.319 -20.678 1.00 88.88 22  C 1 
ATOM   3537 C CE1 . HIS   C 3 22  ? 20.086  -11.809 -19.695 1.00 91.33 22  C 1 
ATOM   3538 N NE2 . HIS   C 3 22  ? 19.085  -12.669 -19.481 1.00 92.29 22  C 1 
ATOM   3539 N N   . PRO   C 3 23  ? 19.096  -9.846  -23.306 1.00 96.43 23  C 1 
ATOM   3540 C CA  . PRO   C 3 23  ? 19.630  -8.480  -23.392 1.00 96.30 23  C 1 
ATOM   3541 C C   . PRO   C 3 23  ? 21.093  -8.373  -22.945 1.00 96.85 23  C 1 
ATOM   3542 O O   . PRO   C 3 23  ? 21.839  -7.556  -23.487 1.00 95.80 23  C 1 
ATOM   3543 C CB  . PRO   C 3 23  ? 18.695  -7.621  -22.527 1.00 94.92 23  C 1 
ATOM   3544 C CG  . PRO   C 3 23  ? 18.025  -8.618  -21.580 1.00 92.38 23  C 1 
ATOM   3545 C CD  . PRO   C 3 23  ? 17.938  -9.889  -22.420 1.00 95.27 23  C 1 
ATOM   3546 N N   . PHE   C 3 24  ? 21.537  -9.216  -22.010 1.00 97.06 24  C 1 
ATOM   3547 C CA  . PHE   C 3 24  ? 22.947  -9.301  -21.626 1.00 97.28 24  C 1 
ATOM   3548 C C   . PHE   C 3 24  ? 23.743  -10.060 -22.691 1.00 97.30 24  C 1 
ATOM   3549 O O   . PHE   C 3 24  ? 23.670  -11.288 -22.798 1.00 96.25 24  C 1 
ATOM   3550 C CB  . PHE   C 3 24  ? 23.084  -9.929  -20.235 1.00 97.11 24  C 1 
ATOM   3551 C CG  . PHE   C 3 24  ? 24.471  -9.757  -19.650 1.00 96.96 24  C 1 
ATOM   3552 C CD1 . PHE   C 3 24  ? 25.508  -10.649 -19.985 1.00 93.99 24  C 1 
ATOM   3553 C CD2 . PHE   C 3 24  ? 24.734  -8.681  -18.783 1.00 94.05 24  C 1 
ATOM   3554 C CE1 . PHE   C 3 24  ? 26.799  -10.465 -19.455 1.00 92.64 24  C 1 
ATOM   3555 C CE2 . PHE   C 3 24  ? 26.020  -8.496  -18.245 1.00 92.56 24  C 1 
ATOM   3556 C CZ  . PHE   C 3 24  ? 27.054  -9.389  -18.583 1.00 94.22 24  C 1 
ATOM   3557 N N   . ASN   C 3 25  ? 24.536  -9.333  -23.476 1.00 96.90 25  C 1 
ATOM   3558 C CA  . ASN   C 3 25  ? 25.307  -9.903  -24.580 1.00 97.13 25  C 1 
ATOM   3559 C C   . ASN   C 3 25  ? 26.768  -9.416  -24.562 1.00 97.46 25  C 1 
ATOM   3560 O O   . ASN   C 3 25  ? 27.072  -8.283  -24.941 1.00 96.40 25  C 1 
ATOM   3561 C CB  . ASN   C 3 25  ? 24.568  -9.591  -25.894 1.00 96.10 25  C 1 
ATOM   3562 C CG  . ASN   C 3 25  ? 25.166  -10.309 -27.092 1.00 95.22 25  C 1 
ATOM   3563 O OD1 . ASN   C 3 25  ? 26.286  -10.795 -27.091 1.00 91.10 25  C 1 
ATOM   3564 N ND2 . ASN   C 3 25  ? 24.419  -10.385 -28.174 1.00 89.25 25  C 1 
ATOM   3565 N N   . GLN   C 3 26  ? 27.686  -10.303 -24.183 1.00 97.29 26  C 1 
ATOM   3566 C CA  . GLN   C 3 26  ? 29.127  -9.992  -24.106 1.00 97.54 26  C 1 
ATOM   3567 C C   . GLN   C 3 26  ? 29.790  -9.709  -25.468 1.00 97.92 26  C 1 
ATOM   3568 O O   . GLN   C 3 26  ? 30.959  -9.316  -25.506 1.00 96.72 26  C 1 
ATOM   3569 C CB  . GLN   C 3 26  ? 29.867  -11.106 -23.350 1.00 96.14 26  C 1 
ATOM   3570 C CG  . GLN   C 3 26  ? 29.504  -11.217 -21.860 1.00 93.44 26  C 1 
ATOM   3571 C CD  . GLN   C 3 26  ? 30.050  -10.079 -20.989 1.00 92.53 26  C 1 
ATOM   3572 O OE1 . GLN   C 3 26  ? 30.027  -8.911  -21.342 1.00 83.98 26  C 1 
ATOM   3573 N NE2 . GLN   C 3 26  ? 30.547  -10.386 -19.813 1.00 82.39 26  C 1 
ATOM   3574 N N   . LEU   C 3 27  ? 29.074  -9.824  -26.577 1.00 97.86 27  C 1 
ATOM   3575 C CA  . LEU   C 3 27  ? 29.554  -9.343  -27.881 1.00 97.89 27  C 1 
ATOM   3576 C C   . LEU   C 3 27  ? 29.978  -7.865  -27.813 1.00 98.22 27  C 1 
ATOM   3577 O O   . LEU   C 3 27  ? 30.938  -7.471  -28.474 1.00 97.70 27  C 1 
ATOM   3578 C CB  . LEU   C 3 27  ? 28.454  -9.557  -28.937 1.00 97.29 27  C 1 
ATOM   3579 C CG  . LEU   C 3 27  ? 28.910  -9.277  -30.388 1.00 95.13 27  C 1 
ATOM   3580 C CD1 . LEU   C 3 27  ? 29.967  -10.279 -30.858 1.00 90.83 27  C 1 
ATOM   3581 C CD2 . LEU   C 3 27  ? 27.716  -9.371  -31.332 1.00 90.54 27  C 1 
ATOM   3582 N N   . ARG   C 3 28  ? 29.334  -7.074  -26.948 1.00 98.07 28  C 1 
ATOM   3583 C CA  . ARG   C 3 28  ? 29.685  -5.671  -26.666 1.00 98.21 28  C 1 
ATOM   3584 C C   . ARG   C 3 28  ? 31.148  -5.496  -26.227 1.00 98.54 28  C 1 
ATOM   3585 O O   . ARG   C 3 28  ? 31.787  -4.529  -26.634 1.00 98.18 28  C 1 
ATOM   3586 C CB  . ARG   C 3 28  ? 28.685  -5.130  -25.631 1.00 96.77 28  C 1 
ATOM   3587 C CG  . ARG   C 3 28  ? 28.885  -5.695  -24.216 1.00 94.69 28  C 1 
ATOM   3588 C CD  . ARG   C 3 28  ? 27.650  -5.537  -23.346 1.00 94.68 28  C 1 
ATOM   3589 N NE  . ARG   C 3 28  ? 27.873  -6.131  -22.022 1.00 94.19 28  C 1 
ATOM   3590 C CZ  . ARG   C 3 28  ? 27.285  -5.791  -20.887 1.00 95.75 28  C 1 
ATOM   3591 N NH1 . ARG   C 3 28  ? 26.334  -4.905  -20.838 1.00 88.81 28  C 1 
ATOM   3592 N NH2 . ARG   C 3 28  ? 27.657  -6.343  -19.774 1.00 90.41 28  C 1 
ATOM   3593 N N   . VAL   C 3 29  ? 31.696  -6.439  -25.453 1.00 98.52 29  C 1 
ATOM   3594 C CA  . VAL   C 3 29  ? 33.105  -6.405  -25.013 1.00 98.61 29  C 1 
ATOM   3595 C C   . VAL   C 3 29  ? 34.031  -6.614  -26.210 1.00 98.66 29  C 1 
ATOM   3596 O O   . VAL   C 3 29  ? 34.966  -5.841  -26.411 1.00 98.37 29  C 1 
ATOM   3597 C CB  . VAL   C 3 29  ? 33.398  -7.458  -23.920 1.00 98.29 29  C 1 
ATOM   3598 C CG1 . VAL   C 3 29  ? 34.824  -7.302  -23.384 1.00 95.31 29  C 1 
ATOM   3599 C CG2 . VAL   C 3 29  ? 32.439  -7.333  -22.729 1.00 94.36 29  C 1 
ATOM   3600 N N   . LYS   C 3 30  ? 33.728  -7.602  -27.061 1.00 98.49 30  C 1 
ATOM   3601 C CA  . LYS   C 3 30  ? 34.478  -7.870  -28.299 1.00 98.46 30  C 1 
ATOM   3602 C C   . LYS   C 3 30  ? 34.421  -6.685  -29.269 1.00 98.56 30  C 1 
ATOM   3603 O O   . LYS   C 3 30  ? 35.441  -6.323  -29.844 1.00 98.24 30  C 1 
ATOM   3604 C CB  . LYS   C 3 30  ? 33.962  -9.172  -28.934 1.00 98.09 30  C 1 
ATOM   3605 C CG  . LYS   C 3 30  ? 34.739  -9.530  -30.216 1.00 96.85 30  C 1 
ATOM   3606 C CD  . LYS   C 3 30  ? 34.389  -10.939 -30.706 1.00 94.77 30  C 1 
ATOM   3607 C CE  . LYS   C 3 30  ? 35.152  -11.222 -32.008 1.00 90.92 30  C 1 
ATOM   3608 N NZ  . LYS   C 3 30  ? 35.163  -12.669 -32.340 1.00 85.66 30  C 1 
ATOM   3609 N N   . MET   C 3 31  ? 33.261  -6.060  -29.423 1.00 98.60 31  C 1 
ATOM   3610 C CA  . MET   C 3 31  ? 33.100  -4.862  -30.260 1.00 98.61 31  C 1 
ATOM   3611 C C   . MET   C 3 31  ? 33.925  -3.677  -29.741 1.00 98.71 31  C 1 
ATOM   3612 O O   . MET   C 3 31  ? 34.503  -2.940  -30.536 1.00 98.41 31  C 1 
ATOM   3613 C CB  . MET   C 3 31  ? 31.624  -4.460  -30.322 1.00 98.28 31  C 1 
ATOM   3614 C CG  . MET   C 3 31  ? 30.782  -5.421  -31.167 1.00 96.16 31  C 1 
ATOM   3615 S SD  . MET   C 3 31  ? 29.002  -5.068  -31.113 1.00 94.80 31  C 1 
ATOM   3616 C CE  . MET   C 3 31  ? 28.945  -3.471  -31.953 1.00 85.58 31  C 1 
ATOM   3617 N N   . THR   C 3 32  ? 33.999  -3.513  -28.410 1.00 98.62 32  C 1 
ATOM   3618 C CA  . THR   C 3 32  ? 34.821  -2.467  -27.779 1.00 98.70 32  C 1 
ATOM   3619 C C   . THR   C 3 32  ? 36.309  -2.734  -27.994 1.00 98.69 32  C 1 
ATOM   3620 O O   . THR   C 3 32  ? 37.043  -1.834  -28.395 1.00 98.46 32  C 1 
ATOM   3621 C CB  . THR   C 3 32  ? 34.544  -2.374  -26.273 1.00 98.58 32  C 1 
ATOM   3622 O OG1 . THR   C 3 32  ? 33.169  -2.212  -26.034 1.00 96.28 32  C 1 
ATOM   3623 C CG2 . THR   C 3 32  ? 35.267  -1.183  -25.636 1.00 95.18 32  C 1 
ATOM   3624 N N   . TYR   C 3 33  ? 36.750  -3.976  -27.760 1.00 98.66 33  C 1 
ATOM   3625 C CA  . TYR   C 3 33  ? 38.122  -4.409  -28.041 1.00 98.60 33  C 1 
ATOM   3626 C C   . TYR   C 3 33  ? 38.503  -4.142  -29.504 1.00 98.57 33  C 1 
ATOM   3627 O O   . TYR   C 3 33  ? 39.532  -3.528  -29.772 1.00 98.18 33  C 1 
ATOM   3628 C CB  . TYR   C 3 33  ? 38.247  -5.897  -27.689 1.00 98.43 33  C 1 
ATOM   3629 C CG  . TYR   C 3 33  ? 39.527  -6.532  -28.186 1.00 98.10 33  C 1 
ATOM   3630 C CD1 . TYR   C 3 33  ? 39.534  -7.297  -29.372 1.00 95.98 33  C 1 
ATOM   3631 C CD2 . TYR   C 3 33  ? 40.734  -6.323  -27.488 1.00 96.23 33  C 1 
ATOM   3632 C CE1 . TYR   C 3 33  ? 40.733  -7.853  -29.854 1.00 95.28 33  C 1 
ATOM   3633 C CE2 . TYR   C 3 33  ? 41.938  -6.874  -27.962 1.00 95.20 33  C 1 
ATOM   3634 C CZ  . TYR   C 3 33  ? 41.933  -7.640  -29.146 1.00 96.01 33  C 1 
ATOM   3635 O OH  . TYR   C 3 33  ? 43.106  -8.174  -29.615 1.00 94.75 33  C 1 
ATOM   3636 N N   . ASP   C 3 34  ? 37.643  -4.535  -30.439 1.00 98.56 34  C 1 
ATOM   3637 C CA  . ASP   C 3 34  ? 37.878  -4.336  -31.871 1.00 98.50 34  C 1 
ATOM   3638 C C   . ASP   C 3 34  ? 37.913  -2.846  -32.256 1.00 98.53 34  C 1 
ATOM   3639 O O   . ASP   C 3 34  ? 38.745  -2.437  -33.071 1.00 97.95 34  C 1 
ATOM   3640 C CB  . ASP   C 3 34  ? 36.794  -5.096  -32.647 1.00 98.15 34  C 1 
ATOM   3641 C CG  . ASP   C 3 34  ? 37.032  -5.041  -34.152 1.00 97.25 34  C 1 
ATOM   3642 O OD1 . ASP   C 3 34  ? 38.085  -5.515  -34.622 1.00 92.79 34  C 1 
ATOM   3643 O OD2 . ASP   C 3 34  ? 36.150  -4.556  -34.893 1.00 92.33 34  C 1 
ATOM   3644 N N   . LEU   C 3 35  ? 37.089  -2.006  -31.622 1.00 98.52 35  C 1 
ATOM   3645 C CA  . LEU   C 3 35  ? 37.126  -0.552  -31.805 1.00 98.53 35  C 1 
ATOM   3646 C C   . LEU   C 3 35  ? 38.466  0.035   -31.345 1.00 98.48 35  C 1 
ATOM   3647 O O   . LEU   C 3 35  ? 39.100  0.783   -32.093 1.00 98.02 35  C 1 
ATOM   3648 C CB  . LEU   C 3 35  ? 35.928  0.079   -31.065 1.00 98.40 35  C 1 
ATOM   3649 C CG  . LEU   C 3 35  ? 35.854  1.617   -31.161 1.00 97.86 35  C 1 
ATOM   3650 C CD1 . LEU   C 3 35  ? 35.812  2.128   -32.600 1.00 95.93 35  C 1 
ATOM   3651 C CD2 . LEU   C 3 35  ? 34.593  2.106   -30.450 1.00 96.02 35  C 1 
ATOM   3652 N N   . LEU   C 3 36  ? 38.922  -0.339  -30.142 1.00 98.54 36  C 1 
ATOM   3653 C CA  . LEU   C 3 36  ? 40.201  0.125   -29.591 1.00 98.43 36  C 1 
ATOM   3654 C C   . LEU   C 3 36  ? 41.404  -0.346  -30.421 1.00 98.26 36  C 1 
ATOM   3655 O O   . LEU   C 3 36  ? 42.328  0.435   -30.661 1.00 97.50 36  C 1 
ATOM   3656 C CB  . LEU   C 3 36  ? 40.327  -0.354  -28.137 1.00 98.26 36  C 1 
ATOM   3657 C CG  . LEU   C 3 36  ? 39.357  0.327   -27.153 1.00 97.86 36  C 1 
ATOM   3658 C CD1 . LEU   C 3 36  ? 39.452  -0.362  -25.797 1.00 96.68 36  C 1 
ATOM   3659 C CD2 . LEU   C 3 36  ? 39.680  1.813   -26.967 1.00 96.62 36  C 1 
ATOM   3660 N N   . CYS   C 3 37  ? 41.382  -1.597  -30.906 1.00 98.26 37  C 1 
ATOM   3661 C CA  . CYS   C 3 37  ? 42.407  -2.115  -31.816 1.00 98.05 37  C 1 
ATOM   3662 C C   . CYS   C 3 37  ? 42.411  -1.361  -33.154 1.00 97.96 37  C 1 
ATOM   3663 O O   . CYS   C 3 37  ? 43.474  -0.987  -33.648 1.00 96.93 37  C 1 
ATOM   3664 C CB  . CYS   C 3 37  ? 42.170  -3.613  -32.039 1.00 97.70 37  C 1 
ATOM   3665 S SG  . CYS   C 3 37  ? 42.613  -4.546  -30.541 1.00 95.19 37  C 1 
ATOM   3666 N N   . THR   C 3 38  ? 41.229  -1.097  -33.711 1.00 98.16 38  C 1 
ATOM   3667 C CA  . THR   C 3 38  ? 41.087  -0.361  -34.982 1.00 98.06 38  C 1 
ATOM   3668 C C   . THR   C 3 38  ? 41.590  1.079   -34.867 1.00 97.93 38  C 1 
ATOM   3669 O O   . THR   C 3 38  ? 42.207  1.598   -35.796 1.00 96.87 38  C 1 
ATOM   3670 C CB  . THR   C 3 38  ? 39.621  -0.373  -35.451 1.00 97.69 38  C 1 
ATOM   3671 O OG1 . THR   C 3 38  ? 39.143  -1.696  -35.543 1.00 94.01 38  C 1 
ATOM   3672 C CG2 . THR   C 3 38  ? 39.439  0.244   -36.836 1.00 93.12 38  C 1 
ATOM   3673 N N   . LEU   C 3 39  ? 41.397  1.700   -33.705 1.00 97.87 39  C 1 
ATOM   3674 C CA  . LEU   C 3 39  ? 41.943  3.027   -33.385 1.00 97.50 39  C 1 
ATOM   3675 C C   . LEU   C 3 39  ? 43.462  3.036   -33.178 1.00 97.27 39  C 1 
ATOM   3676 O O   . LEU   C 3 39  ? 44.069  4.107   -33.183 1.00 95.69 39  C 1 
ATOM   3677 C CB  . LEU   C 3 39  ? 41.236  3.545   -32.120 1.00 96.96 39  C 1 
ATOM   3678 C CG  . LEU   C 3 39  ? 39.974  4.357   -32.450 1.00 94.55 39  C 1 
ATOM   3679 C CD1 . LEU   C 3 39  ? 38.973  4.201   -31.316 1.00 89.87 39  C 1 
ATOM   3680 C CD2 . LEU   C 3 39  ? 40.313  5.839   -32.602 1.00 89.15 39  C 1 
ATOM   3681 N N   . GLY   C 3 40  ? 44.089  1.877   -32.950 1.00 96.99 40  C 1 
ATOM   3682 C CA  . GLY   C 3 40  ? 45.486  1.789   -32.503 1.00 96.57 40  C 1 
ATOM   3683 C C   . GLY   C 3 40  ? 45.694  2.317   -31.079 1.00 96.73 40  C 1 
ATOM   3684 O O   . GLY   C 3 40  ? 46.803  2.709   -30.716 1.00 94.66 40  C 1 
ATOM   3685 N N   . ALA   C 3 41  ? 44.640  2.347   -30.271 1.00 97.29 41  C 1 
ATOM   3686 C CA  . ALA   C 3 41  ? 44.646  2.859   -28.900 1.00 97.27 41  C 1 
ATOM   3687 C C   . ALA   C 3 41  ? 44.960  1.788   -27.842 1.00 97.37 41  C 1 
ATOM   3688 O O   . ALA   C 3 41  ? 45.179  2.120   -26.675 1.00 95.92 41  C 1 
ATOM   3689 C CB  . ALA   C 3 41  ? 43.290  3.524   -28.645 1.00 96.62 41  C 1 
ATOM   3690 N N   . LEU   C 3 42  ? 44.988  0.516   -28.231 1.00 97.43 42  C 1 
ATOM   3691 C CA  . LEU   C 3 42  ? 45.307  -0.629  -27.383 1.00 97.49 42  C 1 
ATOM   3692 C C   . LEU   C 3 42  ? 46.536  -1.358  -27.946 1.00 97.18 42  C 1 
ATOM   3693 O O   . LEU   C 3 42  ? 46.506  -1.866  -29.067 1.00 95.08 42  C 1 
ATOM   3694 C CB  . LEU   C 3 42  ? 44.055  -1.525  -27.310 1.00 96.88 42  C 1 
ATOM   3695 C CG  . LEU   C 3 42  ? 44.228  -2.804  -26.479 1.00 96.08 42  C 1 
ATOM   3696 C CD1 . LEU   C 3 42  ? 44.524  -2.516  -25.010 1.00 93.58 42  C 1 
ATOM   3697 C CD2 . LEU   C 3 42  ? 42.942  -3.624  -26.539 1.00 93.18 42  C 1 
ATOM   3698 N N   . GLU   C 3 43  ? 47.620  -1.421  -27.164 1.00 96.51 43  C 1 
ATOM   3699 C CA  . GLU   C 3 43  ? 48.827  -2.174  -27.530 1.00 95.87 43  C 1 
ATOM   3700 C C   . GLU   C 3 43  ? 48.732  -3.625  -27.018 1.00 96.50 43  C 1 
ATOM   3701 O O   . GLU   C 3 43  ? 48.332  -3.852  -25.877 1.00 95.17 43  C 1 
ATOM   3702 C CB  . GLU   C 3 43  ? 50.097  -1.490  -26.966 1.00 93.36 43  C 1 
ATOM   3703 C CG  . GLU   C 3 43  ? 50.397  -0.069  -27.509 1.00 85.10 43  C 1 
ATOM   3704 C CD  . GLU   C 3 43  ? 51.720  0.534   -26.960 1.00 80.94 43  C 1 
ATOM   3705 O OE1 . GLU   C 3 43  ? 51.932  1.767   -26.994 1.00 73.11 43  C 1 
ATOM   3706 O OE2 . GLU   C 3 43  ? 52.615  -0.206  -26.489 1.00 73.71 43  C 1 
ATOM   3707 N N   . ASP   C 3 44  ? 49.232  -4.616  -27.791 1.00 96.12 44  C 1 
ATOM   3708 C CA  . ASP   C 3 44  ? 49.203  -6.041  -27.402 1.00 95.96 44  C 1 
ATOM   3709 C C   . ASP   C 3 44  ? 49.791  -6.315  -26.006 1.00 96.38 44  C 1 
ATOM   3710 O O   . ASP   C 3 44  ? 49.292  -7.147  -25.253 1.00 94.80 44  C 1 
ATOM   3711 C CB  . ASP   C 3 44  ? 50.008  -6.878  -28.413 1.00 94.45 44  C 1 
ATOM   3712 C CG  . ASP   C 3 44  ? 49.335  -7.056  -29.772 1.00 85.89 44  C 1 
ATOM   3713 O OD1 . ASP   C 3 44  ? 48.103  -6.902  -29.837 1.00 77.55 44  C 1 
ATOM   3714 O OD2 . ASP   C 3 44  ? 50.083  -7.360  -30.727 1.00 75.19 44  C 1 
ATOM   3715 N N   . ARG   C 3 45  ? 50.853  -5.603  -25.623 1.00 96.07 45  C 1 
ATOM   3716 C CA  . ARG   C 3 45  ? 51.507  -5.731  -24.310 1.00 95.85 45  C 1 
ATOM   3717 C C   . ARG   C 3 45  ? 50.639  -5.251  -23.142 1.00 96.70 45  C 1 
ATOM   3718 O O   . ARG   C 3 45  ? 50.984  -5.536  -22.001 1.00 95.50 45  C 1 
ATOM   3719 C CB  . ARG   C 3 45  ? 52.847  -4.995  -24.330 1.00 93.67 45  C 1 
ATOM   3720 C CG  . ARG   C 3 45  ? 52.632  -3.479  -24.455 1.00 83.04 45  C 1 
ATOM   3721 C CD  . ARG   C 3 45  ? 53.957  -2.727  -24.466 1.00 79.58 45  C 1 
ATOM   3722 N NE  . ARG   C 3 45  ? 53.639  -1.314  -24.611 1.00 67.69 45  C 1 
ATOM   3723 C CZ  . ARG   C 3 45  ? 54.366  -0.283  -24.283 1.00 60.84 45  C 1 
ATOM   3724 N NH1 . ARG   C 3 45  ? 55.605  -0.386  -23.892 1.00 55.42 45  C 1 
ATOM   3725 N NH2 . ARG   C 3 45  ? 53.798  0.876   -24.350 1.00 53.45 45  C 1 
ATOM   3726 N N   . GLN   C 3 46  ? 49.587  -4.494  -23.406 1.00 97.28 46  C 1 
ATOM   3727 C CA  . GLN   C 3 46  ? 48.620  -4.039  -22.397 1.00 97.67 46  C 1 
ATOM   3728 C C   . GLN   C 3 46  ? 47.524  -5.084  -22.158 1.00 98.04 46  C 1 
ATOM   3729 O O   . GLN   C 3 46  ? 46.863  -5.034  -21.131 1.00 97.55 46  C 1 
ATOM   3730 C CB  . GLN   C 3 46  ? 48.006  -2.700  -22.829 1.00 97.16 46  C 1 
ATOM   3731 C CG  . GLN   C 3 46  ? 49.048  -1.577  -22.937 1.00 96.15 46  C 1 
ATOM   3732 C CD  . GLN   C 3 46  ? 48.443  -0.271  -23.447 1.00 95.97 46  C 1 
ATOM   3733 O OE1 . GLN   C 3 46  ? 48.030  -0.153  -24.586 1.00 89.18 46  C 1 
ATOM   3734 N NE2 . GLN   C 3 46  ? 48.388  0.756   -22.633 1.00 88.59 46  C 1 
ATOM   3735 N N   . ILE   C 3 47  ? 47.358  -6.029  -23.084 1.00 98.11 47  C 1 
ATOM   3736 C CA  . ILE   C 3 47  ? 46.352  -7.087  -22.982 1.00 98.15 47  C 1 
ATOM   3737 C C   . ILE   C 3 47  ? 46.848  -8.150  -21.999 1.00 98.16 47  C 1 
ATOM   3738 O O   . ILE   C 3 47  ? 47.918  -8.735  -22.170 1.00 97.43 47  C 1 
ATOM   3739 C CB  . ILE   C 3 47  ? 46.003  -7.677  -24.363 1.00 97.75 47  C 1 
ATOM   3740 C CG1 . ILE   C 3 47  ? 45.554  -6.568  -25.348 1.00 95.85 47  C 1 
ATOM   3741 C CG2 . ILE   C 3 47  ? 44.897  -8.739  -24.213 1.00 95.57 47  C 1 
ATOM   3742 C CD1 . ILE   C 3 47  ? 45.393  -7.046  -26.798 1.00 88.00 47  C 1 
ATOM   3743 N N   . VAL   C 3 48  ? 46.054  -8.419  -20.972 1.00 98.27 48  C 1 
ATOM   3744 C CA  . VAL   C 3 48  ? 46.321  -9.452  -19.967 1.00 98.29 48  C 1 
ATOM   3745 C C   . VAL   C 3 48  ? 45.236  -10.518 -20.068 1.00 98.47 48  C 1 
ATOM   3746 O O   . VAL   C 3 48  ? 44.044  -10.211 -20.047 1.00 97.99 48  C 1 
ATOM   3747 C CB  . VAL   C 3 48  ? 46.412  -8.856  -18.550 1.00 97.58 48  C 1 
ATOM   3748 C CG1 . VAL   C 3 48  ? 46.816  -9.924  -17.530 1.00 93.79 48  C 1 
ATOM   3749 C CG2 . VAL   C 3 48  ? 47.461  -7.735  -18.480 1.00 93.15 48  C 1 
ATOM   3750 N N   . ALA   C 3 49  ? 45.642  -11.779 -20.184 1.00 98.20 49  C 1 
ATOM   3751 C CA  . ALA   C 3 49  ? 44.697  -12.886 -20.214 1.00 98.23 49  C 1 
ATOM   3752 C C   . ALA   C 3 49  ? 44.081  -13.103 -18.820 1.00 98.39 49  C 1 
ATOM   3753 O O   . ALA   C 3 49  ? 44.819  -13.180 -17.834 1.00 97.52 49  C 1 
ATOM   3754 C CB  . ALA   C 3 49  ? 45.405  -14.141 -20.731 1.00 97.30 49  C 1 
ATOM   3755 N N   . PRO   C 3 50  ? 42.751  -13.244 -18.716 1.00 98.41 50  C 1 
ATOM   3756 C CA  . PRO   C 3 50  ? 42.098  -13.575 -17.457 1.00 98.43 50  C 1 
ATOM   3757 C C   . PRO   C 3 50  ? 42.414  -15.010 -17.035 1.00 98.43 50  C 1 
ATOM   3758 O O   . PRO   C 3 50  ? 42.648  -15.893 -17.861 1.00 97.52 50  C 1 
ATOM   3759 C CB  . PRO   C 3 50  ? 40.602  -13.382 -17.716 1.00 97.85 50  C 1 
ATOM   3760 C CG  . PRO   C 3 50  ? 40.461  -13.708 -19.201 1.00 96.88 50  C 1 
ATOM   3761 C CD  . PRO   C 3 50  ? 41.766  -13.171 -19.789 1.00 97.90 50  C 1 
ATOM   3762 N N   . ARG   C 3 51  ? 42.333  -15.260 -15.731 1.00 98.17 51  C 1 
ATOM   3763 C CA  . ARG   C 3 51  ? 42.307  -16.602 -15.135 1.00 98.02 51  C 1 
ATOM   3764 C C   . ARG   C 3 51  ? 40.913  -16.896 -14.589 1.00 98.32 51  C 1 
ATOM   3765 O O   . ARG   C 3 51  ? 40.171  -15.967 -14.295 1.00 97.56 51  C 1 
ATOM   3766 C CB  . ARG   C 3 51  ? 43.401  -16.719 -14.065 1.00 95.94 51  C 1 
ATOM   3767 C CG  . ARG   C 3 51  ? 43.149  -15.805 -12.848 1.00 92.09 51  C 1 
ATOM   3768 C CD  . ARG   C 3 51  ? 44.254  -15.970 -11.808 1.00 91.46 51  C 1 
ATOM   3769 N NE  . ARG   C 3 51  ? 44.016  -15.148 -10.621 1.00 91.34 51  C 1 
ATOM   3770 C CZ  . ARG   C 3 51  ? 43.297  -15.478 -9.556  1.00 93.35 51  C 1 
ATOM   3771 N NH1 . ARG   C 3 51  ? 42.641  -16.594 -9.466  1.00 84.55 51  C 1 
ATOM   3772 N NH2 . ARG   C 3 51  ? 43.238  -14.676 -8.545  1.00 88.08 51  C 1 
ATOM   3773 N N   . MET   C 3 52  ? 40.580  -18.176 -14.386 1.00 98.27 52  C 1 
ATOM   3774 C CA  . MET   C 3 52  ? 39.408  -18.516 -13.578 1.00 98.23 52  C 1 
ATOM   3775 C C   . MET   C 3 52  ? 39.673  -18.244 -12.101 1.00 98.47 52  C 1 
ATOM   3776 O O   . MET   C 3 52  ? 40.770  -18.513 -11.601 1.00 97.74 52  C 1 
ATOM   3777 C CB  . MET   C 3 52  ? 38.980  -19.974 -13.764 1.00 96.76 52  C 1 
ATOM   3778 C CG  . MET   C 3 52  ? 37.949  -20.132 -14.883 1.00 86.21 52  C 1 
ATOM   3779 S SD  . MET   C 3 52  ? 37.075  -21.727 -14.875 1.00 84.72 52  C 1 
ATOM   3780 C CE  . MET   C 3 52  ? 38.439  -22.888 -15.066 1.00 73.71 52  C 1 
ATOM   3781 N N   . ALA   C 3 53  ? 38.656  -17.748 -11.399 1.00 98.44 53  C 1 
ATOM   3782 C CA  . ALA   C 3 53  ? 38.652  -17.739 -9.945  1.00 98.57 53  C 1 
ATOM   3783 C C   . ALA   C 3 53  ? 38.563  -19.177 -9.416  1.00 98.61 53  C 1 
ATOM   3784 O O   . ALA   C 3 53  ? 37.892  -20.034 -9.995  1.00 98.10 53  C 1 
ATOM   3785 C CB  . ALA   C 3 53  ? 37.499  -16.873 -9.436  1.00 98.25 53  C 1 
ATOM   3786 N N   . THR   C 3 54  ? 39.234  -19.433 -8.303  1.00 98.52 54  C 1 
ATOM   3787 C CA  . THR   C 3 54  ? 39.121  -20.694 -7.565  1.00 98.51 54  C 1 
ATOM   3788 C C   . THR   C 3 54  ? 37.862  -20.697 -6.700  1.00 98.62 54  C 1 
ATOM   3789 O O   . THR   C 3 54  ? 37.332  -19.640 -6.353  1.00 98.28 54  C 1 
ATOM   3790 C CB  . THR   C 3 54  ? 40.361  -20.937 -6.696  1.00 98.13 54  C 1 
ATOM   3791 O OG1 . THR   C 3 54  ? 40.509  -19.918 -5.742  1.00 95.02 54  C 1 
ATOM   3792 C CG2 . THR   C 3 54  ? 41.654  -21.001 -7.513  1.00 93.90 54  C 1 
ATOM   3793 N N   . ASP   C 3 55  ? 37.412  -21.886 -6.275  1.00 98.54 55  C 1 
ATOM   3794 C CA  . ASP   C 3 55  ? 36.281  -21.997 -5.344  1.00 98.55 55  C 1 
ATOM   3795 C C   . ASP   C 3 55  ? 36.528  -21.232 -4.032  1.00 98.62 55  C 1 
ATOM   3796 O O   . ASP   C 3 55  ? 35.602  -20.655 -3.474  1.00 98.02 55  C 1 
ATOM   3797 C CB  . ASP   C 3 55  ? 36.025  -23.472 -5.004  1.00 98.08 55  C 1 
ATOM   3798 C CG  . ASP   C 3 55  ? 35.427  -24.313 -6.127  1.00 97.22 55  C 1 
ATOM   3799 O OD1 . ASP   C 3 55  ? 35.249  -23.845 -7.268  1.00 93.29 55  C 1 
ATOM   3800 O OD2 . ASP   C 3 55  ? 35.109  -25.491 -5.849  1.00 92.98 55  C 1 
ATOM   3801 N N   . ASP   C 3 56  ? 37.772  -21.208 -3.546  1.00 98.52 56  C 1 
ATOM   3802 C CA  . ASP   C 3 56  ? 38.125  -20.474 -2.328  1.00 98.47 56  C 1 
ATOM   3803 C C   . ASP   C 3 56  ? 38.062  -18.951 -2.537  1.00 98.57 56  C 1 
ATOM   3804 O O   . ASP   C 3 56  ? 37.671  -18.227 -1.626  1.00 97.93 56  C 1 
ATOM   3805 C CB  . ASP   C 3 56  ? 39.510  -20.904 -1.825  1.00 98.12 56  C 1 
ATOM   3806 C CG  . ASP   C 3 56  ? 39.562  -22.346 -1.299  1.00 96.78 56  C 1 
ATOM   3807 O OD1 . ASP   C 3 56  ? 38.524  -22.865 -0.809  1.00 92.09 56  C 1 
ATOM   3808 O OD2 . ASP   C 3 56  ? 40.662  -22.939 -1.345  1.00 91.67 56  C 1 
ATOM   3809 N N   . GLU   C 3 57  ? 38.386  -18.462 -3.732  1.00 98.66 57  C 1 
ATOM   3810 C CA  . GLU   C 3 57  ? 38.227  -17.044 -4.085  1.00 98.68 57  C 1 
ATOM   3811 C C   . GLU   C 3 57  ? 36.745  -16.669 -4.242  1.00 98.74 57  C 1 
ATOM   3812 O O   . GLU   C 3 57  ? 36.322  -15.647 -3.716  1.00 98.49 57  C 1 
ATOM   3813 C CB  . GLU   C 3 57  ? 38.994  -16.734 -5.376  1.00 98.47 57  C 1 
ATOM   3814 C CG  . GLU   C 3 57  ? 40.517  -16.743 -5.151  1.00 97.85 57  C 1 
ATOM   3815 C CD  . GLU   C 3 57  ? 41.310  -16.712 -6.464  1.00 98.11 57  C 1 
ATOM   3816 O OE1 . GLU   C 3 57  ? 42.378  -16.064 -6.506  1.00 94.59 57  C 1 
ATOM   3817 O OE2 . GLU   C 3 57  ? 40.913  -17.347 -7.465  1.00 95.27 57  C 1 
ATOM   3818 N N   . LEU   C 3 58  ? 35.946  -17.514 -4.882  1.00 98.73 58  C 1 
ATOM   3819 C CA  . LEU   C 3 58  ? 34.491  -17.318 -4.953  1.00 98.75 58  C 1 
ATOM   3820 C C   . LEU   C 3 58  ? 33.859  -17.310 -3.550  1.00 98.74 58  C 1 
ATOM   3821 O O   . LEU   C 3 58  ? 32.965  -16.511 -3.276  1.00 98.46 58  C 1 
ATOM   3822 C CB  . LEU   C 3 58  ? 33.864  -18.423 -5.821  1.00 98.68 58  C 1 
ATOM   3823 C CG  . LEU   C 3 58  ? 34.271  -18.402 -7.309  1.00 98.13 58  C 1 
ATOM   3824 C CD1 . LEU   C 3 58  ? 33.709  -19.633 -8.014  1.00 96.48 58  C 1 
ATOM   3825 C CD2 . LEU   C 3 58  ? 33.750  -17.161 -8.030  1.00 96.30 58  C 1 
ATOM   3826 N N   . ALA   C 3 59  ? 34.368  -18.156 -2.640  1.00 98.70 59  C 1 
ATOM   3827 C CA  . ALA   C 3 59  ? 33.888  -18.260 -1.263  1.00 98.65 59  C 1 
ATOM   3828 C C   . ALA   C 3 59  ? 34.269  -17.067 -0.364  1.00 98.62 59  C 1 
ATOM   3829 O O   . ALA   C 3 59  ? 33.808  -17.015 0.775   1.00 97.96 59  C 1 
ATOM   3830 C CB  . ALA   C 3 59  ? 34.356  -19.598 -0.677  1.00 98.32 59  C 1 
ATOM   3831 N N   . LEU   C 3 60  ? 35.052  -16.104 -0.853  1.00 98.62 60  C 1 
ATOM   3832 C CA  . LEU   C 3 60  ? 35.244  -14.813 -0.173  1.00 98.53 60  C 1 
ATOM   3833 C C   . LEU   C 3 60  ? 33.919  -14.045 -0.010  1.00 98.45 60  C 1 
ATOM   3834 O O   . LEU   C 3 60  ? 33.790  -13.248 0.917   1.00 97.58 60  C 1 
ATOM   3835 C CB  . LEU   C 3 60  ? 36.241  -13.951 -0.969  1.00 98.38 60  C 1 
ATOM   3836 C CG  . LEU   C 3 60  ? 37.686  -14.483 -1.015  1.00 97.52 60  C 1 
ATOM   3837 C CD1 . LEU   C 3 60  ? 38.508  -13.647 -1.999  1.00 94.71 60  C 1 
ATOM   3838 C CD2 . LEU   C 3 60  ? 38.365  -14.407 0.351   1.00 94.67 60  C 1 
ATOM   3839 N N   . ILE   C 3 61  ? 32.952  -14.299 -0.889  1.00 98.51 61  C 1 
ATOM   3840 C CA  . ILE   C 3 61  ? 31.608  -13.697 -0.845  1.00 98.49 61  C 1 
ATOM   3841 C C   . ILE   C 3 61  ? 30.510  -14.763 -0.884  1.00 98.45 61  C 1 
ATOM   3842 O O   . ILE   C 3 61  ? 29.574  -14.719 -0.082  1.00 97.78 61  C 1 
ATOM   3843 C CB  . ILE   C 3 61  ? 31.448  -12.681 -2.000  1.00 98.20 61  C 1 
ATOM   3844 C CG1 . ILE   C 3 61  ? 32.376  -11.456 -1.826  1.00 96.02 61  C 1 
ATOM   3845 C CG2 . ILE   C 3 61  ? 29.989  -12.222 -2.195  1.00 96.60 61  C 1 
ATOM   3846 C CD1 . ILE   C 3 61  ? 32.073  -10.554 -0.605  1.00 94.16 61  C 1 
ATOM   3847 N N   . HIS   C 3 62  ? 30.607  -15.708 -1.801  1.00 98.49 62  C 1 
ATOM   3848 C CA  . HIS   C 3 62  ? 29.539  -16.656 -2.089  1.00 98.58 62  C 1 
ATOM   3849 C C   . HIS   C 3 62  ? 29.529  -17.846 -1.126  1.00 98.52 62  C 1 
ATOM   3850 O O   . HIS   C 3 62  ? 30.562  -18.413 -0.774  1.00 98.03 62  C 1 
ATOM   3851 C CB  . HIS   C 3 62  ? 29.622  -17.100 -3.547  1.00 98.48 62  C 1 
ATOM   3852 C CG  . HIS   C 3 62  ? 29.341  -15.978 -4.508  1.00 98.65 62  C 1 
ATOM   3853 N ND1 . HIS   C 3 62  ? 28.125  -15.341 -4.667  1.00 93.13 62  C 1 
ATOM   3854 C CD2 . HIS   C 3 62  ? 30.244  -15.347 -5.328  1.00 91.87 62  C 1 
ATOM   3855 C CE1 . HIS   C 3 62  ? 28.294  -14.356 -5.556  1.00 95.48 62  C 1 
ATOM   3856 N NE2 . HIS   C 3 62  ? 29.566  -14.327 -5.981  1.00 96.23 62  C 1 
ATOM   3857 N N   . ASP   C 3 63  ? 28.330  -18.280 -0.740  1.00 98.19 63  C 1 
ATOM   3858 C CA  . ASP   C 3 63  ? 28.151  -19.519 0.009   1.00 98.08 63  C 1 
ATOM   3859 C C   . ASP   C 3 63  ? 28.616  -20.720 -0.829  1.00 98.28 63  C 1 
ATOM   3860 O O   . ASP   C 3 63  ? 28.245  -20.864 -1.997  1.00 97.89 63  C 1 
ATOM   3861 C CB  . ASP   C 3 63  ? 26.677  -19.699 0.415   1.00 97.41 63  C 1 
ATOM   3862 C CG  . ASP   C 3 63  ? 26.221  -18.756 1.532   1.00 94.97 63  C 1 
ATOM   3863 O OD1 . ASP   C 3 63  ? 27.034  -18.419 2.416   1.00 90.26 63  C 1 
ATOM   3864 O OD2 . ASP   C 3 63  ? 25.025  -18.390 1.579   1.00 89.57 63  C 1 
ATOM   3865 N N   . ARG   C 3 64  ? 29.376  -21.646 -0.224  1.00 98.09 64  C 1 
ATOM   3866 C CA  . ARG   C 3 64  ? 29.834  -22.862 -0.939  1.00 98.07 64  C 1 
ATOM   3867 C C   . ARG   C 3 64  ? 28.672  -23.689 -1.498  1.00 98.13 64  C 1 
ATOM   3868 O O   . ARG   C 3 64  ? 28.808  -24.271 -2.566  1.00 97.19 64  C 1 
ATOM   3869 C CB  . ARG   C 3 64  ? 30.729  -23.728 -0.046  1.00 97.35 64  C 1 
ATOM   3870 C CG  . ARG   C 3 64  ? 32.115  -23.094 0.188   1.00 92.96 64  C 1 
ATOM   3871 C CD  . ARG   C 3 64  ? 33.060  -24.090 0.861   1.00 89.64 64  C 1 
ATOM   3872 N NE  . ARG   C 3 64  ? 34.378  -23.507 1.140   1.00 88.33 64  C 1 
ATOM   3873 C CZ  . ARG   C 3 64  ? 35.516  -23.640 0.450   1.00 88.13 64  C 1 
ATOM   3874 N NH1 . ARG   C 3 64  ? 35.634  -24.396 -0.601  1.00 75.53 64  C 1 
ATOM   3875 N NH2 . ARG   C 3 64  ? 36.580  -22.999 0.820   1.00 82.29 64  C 1 
ATOM   3876 N N   . SER   C 3 65  ? 27.529  -23.718 -0.822  1.00 97.72 65  C 1 
ATOM   3877 C CA  . SER   C 3 65  ? 26.310  -24.367 -1.321  1.00 97.37 65  C 1 
ATOM   3878 C C   . SER   C 3 65  ? 25.799  -23.733 -2.617  1.00 97.83 65  C 1 
ATOM   3879 O O   . SER   C 3 65  ? 25.351  -24.452 -3.508  1.00 97.04 65  C 1 
ATOM   3880 C CB  . SER   C 3 65  ? 25.209  -24.305 -0.258  1.00 96.08 65  C 1 
ATOM   3881 O OG  . SER   C 3 65  ? 25.046  -22.986 0.225   1.00 86.60 65  C 1 
ATOM   3882 N N   . TYR   C 3 66  ? 25.908  -22.421 -2.755  1.00 97.88 66  C 1 
ATOM   3883 C CA  . TYR   C 3 66  ? 25.550  -21.711 -3.978  1.00 98.20 66  C 1 
ATOM   3884 C C   . TYR   C 3 66  ? 26.536  -22.014 -5.114  1.00 98.41 66  C 1 
ATOM   3885 O O   . TYR   C 3 66  ? 26.107  -22.327 -6.218  1.00 98.16 66  C 1 
ATOM   3886 C CB  . TYR   C 3 66  ? 25.456  -20.209 -3.694  1.00 98.03 66  C 1 
ATOM   3887 C CG  . TYR   C 3 66  ? 25.171  -19.382 -4.930  1.00 98.14 66  C 1 
ATOM   3888 C CD1 . TYR   C 3 66  ? 26.137  -18.487 -5.429  1.00 95.53 66  C 1 
ATOM   3889 C CD2 . TYR   C 3 66  ? 23.944  -19.535 -5.608  1.00 96.07 66  C 1 
ATOM   3890 C CE1 . TYR   C 3 66  ? 25.879  -17.743 -6.590  1.00 95.85 66  C 1 
ATOM   3891 C CE2 . TYR   C 3 66  ? 23.680  -18.800 -6.776  1.00 95.61 66  C 1 
ATOM   3892 C CZ  . TYR   C 3 66  ? 24.652  -17.904 -7.262  1.00 97.87 66  C 1 
ATOM   3893 O OH  . TYR   C 3 66  ? 24.401  -17.191 -8.401  1.00 97.35 66  C 1 
ATOM   3894 N N   . ILE   C 3 67  ? 27.839  -22.027 -4.830  1.00 98.51 67  C 1 
ATOM   3895 C CA  . ILE   C 3 67  ? 28.872  -22.403 -5.813  1.00 98.59 67  C 1 
ATOM   3896 C C   . ILE   C 3 67  ? 28.609  -23.820 -6.357  1.00 98.54 67  C 1 
ATOM   3897 O O   . ILE   C 3 67  ? 28.636  -24.032 -7.569  1.00 98.29 67  C 1 
ATOM   3898 C CB  . ILE   C 3 67  ? 30.287  -22.281 -5.196  1.00 98.56 67  C 1 
ATOM   3899 C CG1 . ILE   C 3 67  ? 30.581  -20.831 -4.739  1.00 97.79 67  C 1 
ATOM   3900 C CG2 . ILE   C 3 67  ? 31.364  -22.745 -6.201  1.00 97.59 67  C 1 
ATOM   3901 C CD1 . ILE   C 3 67  ? 31.832  -20.691 -3.862  1.00 96.19 67  C 1 
ATOM   3902 N N   . GLU   C 3 68  ? 28.298  -24.774 -5.481  1.00 98.39 68  C 1 
ATOM   3903 C CA  . GLU   C 3 68  ? 27.947  -26.137 -5.901  1.00 98.22 68  C 1 
ATOM   3904 C C   . GLU   C 3 68  ? 26.632  -26.186 -6.699  1.00 98.26 68  C 1 
ATOM   3905 O O   . GLU   C 3 68  ? 26.532  -26.944 -7.666  1.00 97.73 68  C 1 
ATOM   3906 C CB  . GLU   C 3 68  ? 27.878  -27.078 -4.686  1.00 97.87 68  C 1 
ATOM   3907 C CG  . GLU   C 3 68  ? 29.255  -27.375 -4.056  1.00 94.27 68  C 1 
ATOM   3908 C CD  . GLU   C 3 68  ? 30.271  -27.952 -5.059  1.00 93.78 68  C 1 
ATOM   3909 O OE1 . GLU   C 3 68  ? 31.427  -27.470 -5.099  1.00 86.05 68  C 1 
ATOM   3910 O OE2 . GLU   C 3 68  ? 29.891  -28.863 -5.828  1.00 87.40 68  C 1 
ATOM   3911 N N   . ALA   C 3 69  ? 25.649  -25.356 -6.360  1.00 98.03 69  C 1 
ATOM   3912 C CA  . ALA   C 3 69  ? 24.414  -25.248 -7.134  1.00 98.04 69  C 1 
ATOM   3913 C C   . ALA   C 3 69  ? 24.669  -24.712 -8.553  1.00 98.20 69  C 1 
ATOM   3914 O O   . ALA   C 3 69  ? 24.147  -25.269 -9.518  1.00 97.82 69  C 1 
ATOM   3915 C CB  . ALA   C 3 69  ? 23.416  -24.377 -6.370  1.00 97.70 69  C 1 
ATOM   3916 N N   . VAL   C 3 70  ? 25.520  -23.699 -8.705  1.00 98.39 70  C 1 
ATOM   3917 C CA  . VAL   C 3 70  ? 25.911  -23.165 -10.025 1.00 98.47 70  C 1 
ATOM   3918 C C   . VAL   C 3 70  ? 26.647  -24.225 -10.854 1.00 98.43 70  C 1 
ATOM   3919 O O   . VAL   C 3 70  ? 26.354  -24.388 -12.042 1.00 98.13 70  C 1 
ATOM   3920 C CB  . VAL   C 3 70  ? 26.757  -21.884 -9.881  1.00 98.38 70  C 1 
ATOM   3921 C CG1 . VAL   C 3 70  ? 27.211  -21.344 -11.243 1.00 96.95 70  C 1 
ATOM   3922 C CG2 . VAL   C 3 70  ? 25.962  -20.759 -9.206  1.00 96.00 70  C 1 
ATOM   3923 N N   . LYS   C 3 71  ? 27.541  -25.003 -10.237 1.00 98.40 71  C 1 
ATOM   3924 C CA  . LYS   C 3 71  ? 28.209  -26.135 -10.910 1.00 98.36 71  C 1 
ATOM   3925 C C   . LYS   C 3 71  ? 27.201  -27.186 -11.381 1.00 98.28 71  C 1 
ATOM   3926 O O   . LYS   C 3 71  ? 27.285  -27.646 -12.519 1.00 97.76 71  C 1 
ATOM   3927 C CB  . LYS   C 3 71  ? 29.226  -26.796 -9.967  1.00 98.27 71  C 1 
ATOM   3928 C CG  . LYS   C 3 71  ? 30.472  -25.937 -9.716  1.00 97.63 71  C 1 
ATOM   3929 C CD  . LYS   C 3 71  ? 31.357  -26.613 -8.668  1.00 96.64 71  C 1 
ATOM   3930 C CE  . LYS   C 3 71  ? 32.571  -25.737 -8.355  1.00 94.62 71  C 1 
ATOM   3931 N NZ  . LYS   C 3 71  ? 33.335  -26.290 -7.215  1.00 92.08 71  C 1 
ATOM   3932 N N   . ALA   C 3 72  ? 26.259  -27.554 -10.518 1.00 98.12 72  C 1 
ATOM   3933 C CA  . ALA   C 3 72  ? 25.212  -28.517 -10.849 1.00 98.02 72  C 1 
ATOM   3934 C C   . ALA   C 3 72  ? 24.288  -27.991 -11.965 1.00 98.03 72  C 1 
ATOM   3935 O O   . ALA   C 3 72  ? 23.990  -28.728 -12.907 1.00 97.17 72  C 1 
ATOM   3936 C CB  . ALA   C 3 72  ? 24.441  -28.859 -9.572  1.00 97.60 72  C 1 
ATOM   3937 N N   . ALA   C 3 73  ? 23.909  -26.714 -11.911 1.00 97.94 73  C 1 
ATOM   3938 C CA  . ALA   C 3 73  ? 23.107  -26.063 -12.945 1.00 97.81 73  C 1 
ATOM   3939 C C   . ALA   C 3 73  ? 23.804  -26.108 -14.314 1.00 97.78 73  C 1 
ATOM   3940 O O   . ALA   C 3 73  ? 23.213  -26.558 -15.294 1.00 96.89 73  C 1 
ATOM   3941 C CB  . ALA   C 3 73  ? 22.809  -24.626 -12.499 1.00 97.45 73  C 1 
ATOM   3942 N N   . GLY   C 3 74  ? 25.079  -25.740 -14.367 1.00 97.63 74  C 1 
ATOM   3943 C CA  . GLY   C 3 74  ? 25.876  -25.785 -15.601 1.00 97.43 74  C 1 
ATOM   3944 C C   . GLY   C 3 74  ? 26.044  -27.188 -16.199 1.00 97.51 74  C 1 
ATOM   3945 O O   . GLY   C 3 74  ? 26.254  -27.323 -17.407 1.00 96.02 74  C 1 
ATOM   3946 N N   . ARG   C 3 75  ? 25.906  -28.233 -15.379 1.00 97.54 75  C 1 
ATOM   3947 C CA  . ARG   C 3 75  ? 25.883  -29.640 -15.823 1.00 97.30 75  C 1 
ATOM   3948 C C   . ARG   C 3 75  ? 24.474  -30.157 -16.150 1.00 97.25 75  C 1 
ATOM   3949 O O   . ARG   C 3 75  ? 24.351  -31.290 -16.602 1.00 95.39 75  C 1 
ATOM   3950 C CB  . ARG   C 3 75  ? 26.554  -30.532 -14.772 1.00 96.34 75  C 1 
ATOM   3951 C CG  . ARG   C 3 75  ? 28.058  -30.239 -14.596 1.00 93.02 75  C 1 
ATOM   3952 C CD  . ARG   C 3 75  ? 28.744  -31.296 -13.736 1.00 91.11 75  C 1 
ATOM   3953 N NE  . ARG   C 3 75  ? 28.127  -31.427 -12.407 1.00 85.50 75  C 1 
ATOM   3954 C CZ  . ARG   C 3 75  ? 28.539  -30.947 -11.253 1.00 82.79 75  C 1 
ATOM   3955 N NH1 . ARG   C 3 75  ? 29.666  -30.293 -11.129 1.00 72.42 75  C 1 
ATOM   3956 N NH2 . ARG   C 3 75  ? 27.813  -31.134 -10.193 1.00 75.60 75  C 1 
ATOM   3957 N N   . GLY   C 3 76  ? 23.426  -29.362 -15.929 1.00 96.69 76  C 1 
ATOM   3958 C CA  . GLY   C 3 76  ? 22.031  -29.793 -16.084 1.00 96.31 76  C 1 
ATOM   3959 C C   . GLY   C 3 76  ? 21.549  -30.737 -14.974 1.00 96.72 76  C 1 
ATOM   3960 O O   . GLY   C 3 76  ? 20.613  -31.503 -15.185 1.00 93.97 76  C 1 
ATOM   3961 N N   . GLU   C 3 77  ? 22.191  -30.709 -13.809 1.00 96.60 77  C 1 
ATOM   3962 C CA  . GLU   C 3 77  ? 21.920  -31.607 -12.673 1.00 96.51 77  C 1 
ATOM   3963 C C   . GLU   C 3 77  ? 21.109  -30.934 -11.550 1.00 96.48 77  C 1 
ATOM   3964 O O   . GLU   C 3 77  ? 20.701  -31.603 -10.600 1.00 93.42 77  C 1 
ATOM   3965 C CB  . GLU   C 3 77  ? 23.251  -32.145 -12.117 1.00 95.31 77  C 1 
ATOM   3966 C CG  . GLU   C 3 77  ? 24.032  -33.030 -13.104 1.00 92.37 77  C 1 
ATOM   3967 C CD  . GLU   C 3 77  ? 25.437  -33.415 -12.596 1.00 91.08 77  C 1 
ATOM   3968 O OE1 . GLU   C 3 77  ? 26.119  -34.211 -13.283 1.00 82.63 77  C 1 
ATOM   3969 O OE2 . GLU   C 3 77  ? 25.895  -32.882 -11.549 1.00 84.42 77  C 1 
ATOM   3970 N N   . LEU   C 3 78  ? 20.881  -29.622 -11.617 1.00 96.36 78  C 1 
ATOM   3971 C CA  . LEU   C 3 78  ? 20.128  -28.882 -10.607 1.00 96.41 78  C 1 
ATOM   3972 C C   . LEU   C 3 78  ? 18.623  -29.001 -10.877 1.00 96.07 78  C 1 
ATOM   3973 O O   . LEU   C 3 78  ? 18.165  -28.736 -11.985 1.00 94.07 78  C 1 
ATOM   3974 C CB  . LEU   C 3 78  ? 20.612  -27.424 -10.571 1.00 95.87 78  C 1 
ATOM   3975 C CG  . LEU   C 3 78  ? 20.128  -26.646 -9.330  1.00 95.57 78  C 1 
ATOM   3976 C CD1 . LEU   C 3 78  ? 20.801  -27.140 -8.046  1.00 91.70 78  C 1 
ATOM   3977 C CD2 . LEU   C 3 78  ? 20.462  -25.166 -9.484  1.00 91.42 78  C 1 
ATOM   3978 N N   . SER   C 3 79  ? 17.852  -29.366 -9.850  1.00 95.55 79  C 1 
ATOM   3979 C CA  . SER   C 3 79  ? 16.391  -29.412 -9.964  1.00 94.76 79  C 1 
ATOM   3980 C C   . SER   C 3 79  ? 15.799  -28.008 -10.110 1.00 94.43 79  C 1 
ATOM   3981 O O   . SER   C 3 79  ? 16.316  -27.044 -9.547  1.00 92.45 79  C 1 
ATOM   3982 C CB  . SER   C 3 79  ? 15.762  -30.138 -8.770  1.00 93.26 79  C 1 
ATOM   3983 O OG  . SER   C 3 79  ? 15.866  -29.371 -7.585  1.00 87.52 79  C 1 
ATOM   3984 N N   . GLU   C 3 80  ? 14.664  -27.912 -10.784 1.00 92.78 80  C 1 
ATOM   3985 C CA  . GLU   C 3 80  ? 13.978  -26.640 -11.045 1.00 90.72 80  C 1 
ATOM   3986 C C   . GLU   C 3 80  ? 13.607  -25.895 -9.743  1.00 90.66 80  C 1 
ATOM   3987 O O   . GLU   C 3 80  ? 13.858  -24.703 -9.609  1.00 88.20 80  C 1 
ATOM   3988 C CB  . GLU   C 3 80  ? 12.742  -26.969 -11.903 1.00 87.54 80  C 1 
ATOM   3989 C CG  . GLU   C 3 80  ? 12.329  -25.841 -12.850 1.00 76.08 80  C 1 
ATOM   3990 C CD  . GLU   C 3 80  ? 11.244  -26.292 -13.841 1.00 70.47 80  C 1 
ATOM   3991 O OE1 . GLU   C 3 80  ? 11.094  -25.612 -14.881 1.00 62.15 80  C 1 
ATOM   3992 O OE2 . GLU   C 3 80  ? 10.594  -27.330 -13.578 1.00 62.53 80  C 1 
ATOM   3993 N N   . ALA   C 3 81  ? 13.126  -26.628 -8.735  1.00 88.32 81  C 1 
ATOM   3994 C CA  . ALA   C 3 81  ? 12.808  -26.062 -7.422  1.00 86.97 81  C 1 
ATOM   3995 C C   . ALA   C 3 81  ? 14.053  -25.514 -6.693  1.00 87.81 81  C 1 
ATOM   3996 O O   . ALA   C 3 81  ? 14.018  -24.433 -6.103  1.00 85.75 81  C 1 
ATOM   3997 C CB  . ALA   C 3 81  ? 12.115  -27.148 -6.591  1.00 84.45 81  C 1 
ATOM   3998 N N   . ALA   C 3 82  ? 15.171  -26.240 -6.747  1.00 91.12 82  C 1 
ATOM   3999 C CA  . ALA   C 3 82  ? 16.424  -25.763 -6.169  1.00 92.61 82  C 1 
ATOM   4000 C C   . ALA   C 3 82  ? 16.982  -24.564 -6.954  1.00 93.77 82  C 1 
ATOM   4001 O O   . ALA   C 3 82  ? 17.479  -23.619 -6.347  1.00 92.51 82  C 1 
ATOM   4002 C CB  . ALA   C 3 82  ? 17.424  -26.921 -6.106  1.00 91.90 82  C 1 
ATOM   4003 N N   . ALA   C 3 83  ? 16.852  -24.579 -8.280  1.00 93.72 83  C 1 
ATOM   4004 C CA  . ALA   C 3 83  ? 17.282  -23.482 -9.139  1.00 94.00 83  C 1 
ATOM   4005 C C   . ALA   C 3 83  ? 16.592  -22.163 -8.757  1.00 93.54 83  C 1 
ATOM   4006 O O   . ALA   C 3 83  ? 17.277  -21.170 -8.518  1.00 92.13 83  C 1 
ATOM   4007 C CB  . ALA   C 3 83  ? 17.033  -23.868 -10.602 1.00 93.84 83  C 1 
ATOM   4008 N N   . GLN   C 3 84  ? 15.267  -22.172 -8.586  1.00 89.92 84  C 1 
ATOM   4009 C CA  . GLN   C 3 84  ? 14.524  -20.979 -8.163  1.00 86.64 84  C 1 
ATOM   4010 C C   . GLN   C 3 84  ? 14.998  -20.429 -6.811  1.00 87.29 84  C 1 
ATOM   4011 O O   . GLN   C 3 84  ? 15.168  -19.221 -6.674  1.00 84.88 84  C 1 
ATOM   4012 C CB  . GLN   C 3 84  ? 13.020  -21.270 -8.097  1.00 82.67 84  C 1 
ATOM   4013 C CG  . GLN   C 3 84  ? 12.337  -21.142 -9.465  1.00 72.63 84  C 1 
ATOM   4014 C CD  . GLN   C 3 84  ? 10.820  -20.966 -9.347  1.00 66.41 84  C 1 
ATOM   4015 O OE1 . GLN   C 3 84  ? 10.238  -20.987 -8.278  1.00 58.50 84  C 1 
ATOM   4016 N NE2 . GLN   C 3 84  ? 10.127  -20.747 -10.448 1.00 56.09 84  C 1 
ATOM   4017 N N   . ASN   C 3 85  ? 15.280  -21.281 -5.832  1.00 90.59 85  C 1 
ATOM   4018 C CA  . ASN   C 3 85  ? 15.798  -20.838 -4.533  1.00 89.77 85  C 1 
ATOM   4019 C C   . ASN   C 3 85  ? 17.136  -20.097 -4.657  1.00 91.50 85  C 1 
ATOM   4020 O O   . ASN   C 3 85  ? 17.387  -19.145 -3.918  1.00 90.00 85  C 1 
ATOM   4021 C CB  . ASN   C 3 85  ? 15.918  -22.046 -3.591  1.00 86.99 85  C 1 
ATOM   4022 C CG  . ASN   C 3 85  ? 14.593  -22.428 -2.956  1.00 78.56 85  C 1 
ATOM   4023 O OD1 . ASN   C 3 85  ? 13.642  -21.676 -2.916  1.00 70.54 85  C 1 
ATOM   4024 N ND2 . ASN   C 3 85  ? 14.512  -23.614 -2.390  1.00 67.72 85  C 1 
ATOM   4025 N N   . TYR   C 3 86  ? 17.966  -20.493 -5.622  1.00 93.78 86  C 1 
ATOM   4026 C CA  . TYR   C 3 86  ? 19.253  -19.854 -5.910  1.00 95.45 86  C 1 
ATOM   4027 C C   . TYR   C 3 86  ? 19.165  -18.707 -6.938  1.00 95.96 86  C 1 
ATOM   4028 O O   . TYR   C 3 86  ? 20.193  -18.143 -7.300  1.00 95.02 86  C 1 
ATOM   4029 C CB  . TYR   C 3 86  ? 20.261  -20.929 -6.324  1.00 95.87 86  C 1 
ATOM   4030 C CG  . TYR   C 3 86  ? 20.626  -21.898 -5.216  1.00 96.22 86  C 1 
ATOM   4031 C CD1 . TYR   C 3 86  ? 21.282  -21.438 -4.056  1.00 93.19 86  C 1 
ATOM   4032 C CD2 . TYR   C 3 86  ? 20.318  -23.269 -5.332  1.00 93.74 86  C 1 
ATOM   4033 C CE1 . TYR   C 3 86  ? 21.628  -22.329 -3.027  1.00 93.02 86  C 1 
ATOM   4034 C CE2 . TYR   C 3 86  ? 20.659  -24.172 -4.310  1.00 92.69 86  C 1 
ATOM   4035 C CZ  . TYR   C 3 86  ? 21.315  -23.698 -3.157  1.00 94.93 86  C 1 
ATOM   4036 O OH  . TYR   C 3 86  ? 21.653  -24.577 -2.158  1.00 93.65 86  C 1 
ATOM   4037 N N   . GLY   C 3 87  ? 17.965  -18.353 -7.419  1.00 93.88 87  C 1 
ATOM   4038 C CA  . GLY   C 3 87  ? 17.786  -17.326 -8.454  1.00 93.49 87  C 1 
ATOM   4039 C C   . GLY   C 3 87  ? 18.287  -17.748 -9.841  1.00 94.39 87  C 1 
ATOM   4040 O O   . GLY   C 3 87  ? 18.510  -16.897 -10.697 1.00 93.22 87  C 1 
ATOM   4041 N N   . LEU   C 3 88  ? 18.474  -19.052 -10.052 1.00 95.44 88  C 1 
ATOM   4042 C CA  . LEU   C 3 88  ? 18.914  -19.646 -11.313 1.00 95.67 88  C 1 
ATOM   4043 C C   . LEU   C 3 88  ? 17.714  -20.226 -12.067 1.00 94.56 88  C 1 
ATOM   4044 O O   . LEU   C 3 88  ? 16.760  -20.698 -11.457 1.00 92.15 88  C 1 
ATOM   4045 C CB  . LEU   C 3 88  ? 19.958  -20.740 -11.027 1.00 95.99 88  C 1 
ATOM   4046 C CG  . LEU   C 3 88  ? 21.235  -20.265 -10.314 1.00 96.23 88  C 1 
ATOM   4047 C CD1 . LEU   C 3 88  ? 22.060  -21.470 -9.868  1.00 94.04 88  C 1 
ATOM   4048 C CD2 . LEU   C 3 88  ? 22.102  -19.394 -11.223 1.00 93.81 88  C 1 
ATOM   4049 N N   . GLY   C 3 89  ? 17.785  -20.231 -13.397 1.00 94.08 89  C 1 
ATOM   4050 C CA  . GLY   C 3 89  ? 16.703  -20.741 -14.247 1.00 92.97 89  C 1 
ATOM   4051 C C   . GLY   C 3 89  ? 15.488  -19.813 -14.339 1.00 92.68 89  C 1 
ATOM   4052 O O   . GLY   C 3 89  ? 14.436  -20.232 -14.813 1.00 89.68 89  C 1 
ATOM   4053 N N   . THR   C 3 90  ? 15.632  -18.565 -13.892 1.00 91.23 90  C 1 
ATOM   4054 C CA  . THR   C 3 90  ? 14.634  -17.510 -14.096 1.00 90.40 90  C 1 
ATOM   4055 C C   . THR   C 3 90  ? 14.750  -16.923 -15.507 1.00 90.84 90  C 1 
ATOM   4056 O O   . THR   C 3 90  ? 15.713  -17.197 -16.228 1.00 89.82 90  C 1 
ATOM   4057 C CB  . THR   C 3 90  ? 14.783  -16.399 -13.045 1.00 89.18 90  C 1 
ATOM   4058 O OG1 . THR   C 3 90  ? 16.036  -15.769 -13.172 1.00 85.67 90  C 1 
ATOM   4059 C CG2 . THR   C 3 90  ? 14.671  -16.926 -11.614 1.00 85.04 90  C 1 
ATOM   4060 N N   . GLU   C 3 91  ? 13.795  -16.079 -15.896 1.00 90.45 91  C 1 
ATOM   4061 C CA  . GLU   C 3 91  ? 13.865  -15.368 -17.180 1.00 89.53 91  C 1 
ATOM   4062 C C   . GLU   C 3 91  ? 15.058  -14.388 -17.224 1.00 91.25 91  C 1 
ATOM   4063 O O   . GLU   C 3 91  ? 15.695  -14.235 -18.261 1.00 89.59 91  C 1 
ATOM   4064 C CB  . GLU   C 3 91  ? 12.522  -14.654 -17.450 1.00 87.29 91  C 1 
ATOM   4065 C CG  . GLU   C 3 91  ? 12.229  -14.536 -18.956 1.00 77.58 91  C 1 
ATOM   4066 C CD  . GLU   C 3 91  ? 10.920  -13.798 -19.297 1.00 70.49 91  C 1 
ATOM   4067 O OE1 . GLU   C 3 91  ? 10.552  -13.789 -20.502 1.00 62.09 91  C 1 
ATOM   4068 O OE2 . GLU   C 3 91  ? 10.284  -13.229 -18.388 1.00 61.89 91  C 1 
ATOM   4069 N N   . ASP   C 3 92  ? 15.420  -13.801 -16.080 1.00 93.38 92  C 1 
ATOM   4070 C CA  . ASP   C 3 92  ? 16.581  -12.910 -15.953 1.00 94.21 92  C 1 
ATOM   4071 C C   . ASP   C 3 92  ? 17.914  -13.666 -16.003 1.00 95.10 92  C 1 
ATOM   4072 O O   . ASP   C 3 92  ? 18.869  -13.216 -16.637 1.00 93.94 92  C 1 
ATOM   4073 C CB  . ASP   C 3 92  ? 16.513  -12.153 -14.617 1.00 93.40 92  C 1 
ATOM   4074 C CG  . ASP   C 3 92  ? 15.518  -10.997 -14.568 1.00 92.79 92  C 1 
ATOM   4075 O OD1 . ASP   C 3 92  ? 14.869  -10.678 -15.587 1.00 89.08 92  C 1 
ATOM   4076 O OD2 . ASP   C 3 92  ? 15.434  -10.383 -13.479 1.00 88.55 92  C 1 
ATOM   4077 N N   . THR   C 3 93  ? 17.995  -14.808 -15.325 1.00 95.21 93  C 1 
ATOM   4078 C CA  . THR   C 3 93  ? 19.236  -15.587 -15.188 1.00 95.82 93  C 1 
ATOM   4079 C C   . THR   C 3 93  ? 19.002  -17.055 -15.571 1.00 95.99 93  C 1 
ATOM   4080 O O   . THR   C 3 93  ? 19.035  -17.945 -14.713 1.00 94.82 93  C 1 
ATOM   4081 C CB  . THR   C 3 93  ? 19.847  -15.433 -13.784 1.00 95.46 93  C 1 
ATOM   4082 O OG1 . THR   C 3 93  ? 19.802  -14.093 -13.351 1.00 90.66 93  C 1 
ATOM   4083 C CG2 . THR   C 3 93  ? 21.316  -15.843 -13.769 1.00 88.66 93  C 1 
ATOM   4084 N N   . PRO   C 3 94  ? 18.752  -17.342 -16.858 1.00 95.97 94  C 1 
ATOM   4085 C CA  . PRO   C 3 94  ? 18.580  -18.706 -17.344 1.00 95.82 94  C 1 
ATOM   4086 C C   . PRO   C 3 94  ? 19.820  -19.565 -17.086 1.00 96.59 94  C 1 
ATOM   4087 O O   . PRO   C 3 94  ? 20.950  -19.078 -17.063 1.00 95.96 94  C 1 
ATOM   4088 C CB  . PRO   C 3 94  ? 18.282  -18.591 -18.845 1.00 94.32 94  C 1 
ATOM   4089 C CG  . PRO   C 3 94  ? 17.820  -17.149 -19.025 1.00 91.98 94  C 1 
ATOM   4090 C CD  . PRO   C 3 94  ? 18.594  -16.397 -17.954 1.00 94.47 94  C 1 
ATOM   4091 N N   . ILE   C 3 95  ? 19.615  -20.872 -16.938 1.00 96.53 95  C 1 
ATOM   4092 C CA  . ILE   C 3 95  ? 20.718  -21.833 -16.851 1.00 97.06 95  C 1 
ATOM   4093 C C   . ILE   C 3 95  ? 21.300  -22.053 -18.251 1.00 97.21 95  C 1 
ATOM   4094 O O   . ILE   C 3 95  ? 20.564  -22.243 -19.220 1.00 96.24 95  C 1 
ATOM   4095 C CB  . ILE   C 3 95  ? 20.251  -23.141 -16.177 1.00 96.47 95  C 1 
ATOM   4096 C CG1 . ILE   C 3 95  ? 19.860  -22.858 -14.706 1.00 94.05 95  C 1 
ATOM   4097 C CG2 . ILE   C 3 95  ? 21.353  -24.222 -16.246 1.00 93.37 95  C 1 
ATOM   4098 C CD1 . ILE   C 3 95  ? 19.171  -24.031 -13.996 1.00 89.78 95  C 1 
ATOM   4099 N N   . PHE   C 3 96  ? 22.624  -22.086 -18.342 1.00 97.29 96  C 1 
ATOM   4100 C CA  . PHE   C 3 96  ? 23.332  -22.397 -19.585 1.00 97.63 96  C 1 
ATOM   4101 C C   . PHE   C 3 96  ? 24.499  -23.367 -19.340 1.00 97.87 96  C 1 
ATOM   4102 O O   . PHE   C 3 96  ? 25.006  -23.460 -18.217 1.00 97.30 96  C 1 
ATOM   4103 C CB  . PHE   C 3 96  ? 23.771  -21.098 -20.275 1.00 97.39 96  C 1 
ATOM   4104 C CG  . PHE   C 3 96  ? 24.801  -20.285 -19.517 1.00 97.83 96  C 1 
ATOM   4105 C CD1 . PHE   C 3 96  ? 24.390  -19.305 -18.590 1.00 95.81 96  C 1 
ATOM   4106 C CD2 . PHE   C 3 96  ? 26.173  -20.476 -19.763 1.00 95.77 96  C 1 
ATOM   4107 C CE1 . PHE   C 3 96  ? 25.345  -18.527 -17.921 1.00 94.99 96  C 1 
ATOM   4108 C CE2 . PHE   C 3 96  ? 27.133  -19.699 -19.092 1.00 95.21 96  C 1 
ATOM   4109 C CZ  . PHE   C 3 96  ? 26.720  -18.720 -18.173 1.00 96.48 96  C 1 
ATOM   4110 N N   . PRO   C 3 97  ? 24.946  -24.119 -20.367 1.00 97.33 97  C 1 
ATOM   4111 C CA  . PRO   C 3 97  ? 26.037  -25.076 -20.218 1.00 97.00 97  C 1 
ATOM   4112 C C   . PRO   C 3 97  ? 27.336  -24.420 -19.737 1.00 97.02 97  C 1 
ATOM   4113 O O   . PRO   C 3 97  ? 27.744  -23.390 -20.264 1.00 95.40 97  C 1 
ATOM   4114 C CB  . PRO   C 3 97  ? 26.213  -25.714 -21.597 1.00 95.93 97  C 1 
ATOM   4115 C CG  . PRO   C 3 97  ? 24.847  -25.530 -22.256 1.00 93.56 97  C 1 
ATOM   4116 C CD  . PRO   C 3 97  ? 24.386  -24.188 -21.707 1.00 96.49 97  C 1 
ATOM   4117 N N   . ASN   C 3 98  ? 28.010  -25.058 -18.768 1.00 96.74 98  C 1 
ATOM   4118 C CA  . ASN   C 3 98  ? 29.264  -24.580 -18.172 1.00 96.92 98  C 1 
ATOM   4119 C C   . ASN   C 3 98  ? 29.160  -23.169 -17.561 1.00 97.49 98  C 1 
ATOM   4120 O O   . ASN   C 3 98  ? 30.118  -22.395 -17.589 1.00 96.24 98  C 1 
ATOM   4121 C CB  . ASN   C 3 98  ? 30.425  -24.714 -19.171 1.00 95.53 98  C 1 
ATOM   4122 C CG  . ASN   C 3 98  ? 30.544  -26.087 -19.804 1.00 90.26 98  C 1 
ATOM   4123 O OD1 . ASN   C 3 98  ? 30.326  -27.122 -19.202 1.00 80.10 98  C 1 
ATOM   4124 N ND2 . ASN   C 3 98  ? 30.893  -26.138 -21.068 1.00 76.61 98  C 1 
ATOM   4125 N N   . MET   C 3 99  ? 27.995  -22.819 -17.004 1.00 97.91 99  C 1 
ATOM   4126 C CA  . MET   C 3 99  ? 27.797  -21.487 -16.427 1.00 97.95 99  C 1 
ATOM   4127 C C   . MET   C 3 99  ? 28.706  -21.196 -15.233 1.00 98.30 99  C 1 
ATOM   4128 O O   . MET   C 3 99  ? 29.050  -20.047 -15.002 1.00 97.67 99  C 1 
ATOM   4129 C CB  . MET   C 3 99  ? 26.322  -21.266 -16.079 1.00 96.02 99  C 1 
ATOM   4130 C CG  . MET   C 3 99  ? 25.870  -21.913 -14.763 1.00 92.47 99  C 1 
ATOM   4131 S SD  . MET   C 3 99  ? 24.092  -21.721 -14.409 1.00 93.07 99  C 1 
ATOM   4132 C CE  . MET   C 3 99  ? 23.941  -19.921 -14.328 1.00 87.45 99  C 1 
ATOM   4133 N N   . HIS   C 3 100 ? 29.151  -22.218 -14.489 1.00 98.23 100 C 1 
ATOM   4134 C CA  . HIS   C 3 100 ? 30.121  -22.046 -13.410 1.00 98.42 100 C 1 
ATOM   4135 C C   . HIS   C 3 100 ? 31.468  -21.573 -13.956 1.00 98.50 100 C 1 
ATOM   4136 O O   . HIS   C 3 100 ? 31.995  -20.565 -13.501 1.00 98.21 100 C 1 
ATOM   4137 C CB  . HIS   C 3 100 ? 30.283  -23.345 -12.622 1.00 98.28 100 C 1 
ATOM   4138 C CG  . HIS   C 3 100 ? 31.423  -23.282 -11.639 1.00 98.35 100 C 1 
ATOM   4139 N ND1 . HIS   C 3 100 ? 31.477  -22.512 -10.501 1.00 92.67 100 C 1 
ATOM   4140 C CD2 . HIS   C 3 100 ? 32.647  -23.898 -11.758 1.00 92.66 100 C 1 
ATOM   4141 C CE1 . HIS   C 3 100 ? 32.695  -22.660 -9.949  1.00 95.09 100 C 1 
ATOM   4142 N NE2 . HIS   C 3 100 ? 33.430  -23.500 -10.684 1.00 95.85 100 C 1 
ATOM   4143 N N   . GLU   C 3 101 ? 32.000  -22.276 -14.954 1.00 98.32 101 C 1 
ATOM   4144 C CA  . GLU   C 3 101 ? 33.293  -21.972 -15.568 1.00 98.23 101 C 1 
ATOM   4145 C C   . GLU   C 3 101 ? 33.280  -20.586 -16.234 1.00 98.36 101 C 1 
ATOM   4146 O O   . GLU   C 3 101 ? 34.222  -19.812 -16.061 1.00 97.80 101 C 1 
ATOM   4147 C CB  . GLU   C 3 101 ? 33.654  -23.064 -16.593 1.00 97.69 101 C 1 
ATOM   4148 C CG  . GLU   C 3 101 ? 33.940  -24.459 -15.993 1.00 93.93 101 C 1 
ATOM   4149 C CD  . GLU   C 3 101 ? 32.713  -25.297 -15.588 1.00 90.76 101 C 1 
ATOM   4150 O OE1 . GLU   C 3 101 ? 32.927  -26.412 -15.065 1.00 80.65 101 C 1 
ATOM   4151 O OE2 . GLU   C 3 101 ? 31.556  -24.853 -15.791 1.00 83.42 101 C 1 
ATOM   4152 N N   . ALA   C 3 102 ? 32.205  -20.261 -16.942 1.00 98.31 102 C 1 
ATOM   4153 C CA  . ALA   C 3 102 ? 32.039  -18.953 -17.565 1.00 98.30 102 C 1 
ATOM   4154 C C   . ALA   C 3 102 ? 31.955  -17.819 -16.524 1.00 98.42 102 C 1 
ATOM   4155 O O   . ALA   C 3 102 ? 32.611  -16.791 -16.676 1.00 97.98 102 C 1 
ATOM   4156 C CB  . ALA   C 3 102 ? 30.789  -18.998 -18.452 1.00 97.93 102 C 1 
ATOM   4157 N N   . SER   C 3 103 ? 31.202  -18.025 -15.435 1.00 98.45 103 C 1 
ATOM   4158 C CA  . SER   C 3 103 ? 31.054  -17.032 -14.360 1.00 98.50 103 C 1 
ATOM   4159 C C   . SER   C 3 103 ? 32.335  -16.883 -13.533 1.00 98.62 103 C 1 
ATOM   4160 O O   . SER   C 3 103 ? 32.751  -15.771 -13.220 1.00 98.34 103 C 1 
ATOM   4161 C CB  . SER   C 3 103 ? 29.889  -17.403 -13.438 1.00 98.21 103 C 1 
ATOM   4162 O OG  . SER   C 3 103 ? 28.706  -17.639 -14.172 1.00 95.60 103 C 1 
ATOM   4163 N N   . ALA   C 3 104 ? 33.012  -17.996 -13.216 1.00 98.63 104 C 1 
ATOM   4164 C CA  . ALA   C 3 104 ? 34.285  -17.992 -12.497 1.00 98.68 104 C 1 
ATOM   4165 C C   . ALA   C 3 104 ? 35.413  -17.333 -13.311 1.00 98.73 104 C 1 
ATOM   4166 O O   . ALA   C 3 104 ? 36.317  -16.734 -12.732 1.00 98.43 104 C 1 
ATOM   4167 C CB  . ALA   C 3 104 ? 34.635  -19.433 -12.111 1.00 98.42 104 C 1 
ATOM   4168 N N   . LEU   C 3 105 ? 35.355  -17.403 -14.644 1.00 98.64 105 C 1 
ATOM   4169 C CA  . LEU   C 3 105 ? 36.275  -16.667 -15.513 1.00 98.66 105 C 1 
ATOM   4170 C C   . LEU   C 3 105 ? 36.073  -15.149 -15.389 1.00 98.74 105 C 1 
ATOM   4171 O O   . LEU   C 3 105 ? 37.062  -14.420 -15.335 1.00 98.48 105 C 1 
ATOM   4172 C CB  . LEU   C 3 105 ? 36.097  -17.138 -16.967 1.00 98.41 105 C 1 
ATOM   4173 C CG  . LEU   C 3 105 ? 37.096  -16.492 -17.952 1.00 97.47 105 C 1 
ATOM   4174 C CD1 . LEU   C 3 105 ? 38.521  -16.991 -17.722 1.00 94.40 105 C 1 
ATOM   4175 C CD2 . LEU   C 3 105 ? 36.700  -16.832 -19.388 1.00 94.16 105 C 1 
ATOM   4176 N N   . LEU   C 3 106 ? 34.826  -14.673 -15.311 1.00 98.63 106 C 1 
ATOM   4177 C CA  . LEU   C 3 106 ? 34.543  -13.244 -15.133 1.00 98.61 106 C 1 
ATOM   4178 C C   . LEU   C 3 106 ? 35.040  -12.741 -13.770 1.00 98.70 106 C 1 
ATOM   4179 O O   . LEU   C 3 106 ? 35.714  -11.713 -13.716 1.00 98.39 106 C 1 
ATOM   4180 C CB  . LEU   C 3 106 ? 33.044  -12.950 -15.331 1.00 98.22 106 C 1 
ATOM   4181 C CG  . LEU   C 3 106 ? 32.479  -13.291 -16.726 1.00 96.43 106 C 1 
ATOM   4182 C CD1 . LEU   C 3 106 ? 31.034  -12.806 -16.813 1.00 92.67 106 C 1 
ATOM   4183 C CD2 . LEU   C 3 106 ? 33.260  -12.664 -17.877 1.00 92.64 106 C 1 
ATOM   4184 N N   . VAL   C 3 107 ? 34.824  -13.497 -12.694 1.00 98.76 107 C 1 
ATOM   4185 C CA  . VAL   C 3 107 ? 35.393  -13.161 -11.371 1.00 98.82 107 C 1 
ATOM   4186 C C   . VAL   C 3 107 ? 36.923  -13.141 -11.431 1.00 98.85 107 C 1 
ATOM   4187 O O   . VAL   C 3 107 ? 37.553  -12.163 -11.032 1.00 98.72 107 C 1 
ATOM   4188 C CB  . VAL   C 3 107 ? 34.907  -14.129 -10.279 1.00 98.71 107 C 1 
ATOM   4189 C CG1 . VAL   C 3 107 ? 35.524  -13.774 -8.917  1.00 97.70 107 C 1 
ATOM   4190 C CG2 . VAL   C 3 107 ? 33.384  -14.079 -10.128 1.00 96.72 107 C 1 
ATOM   4191 N N   . GLY   C 3 108 ? 37.532  -14.184 -11.984 1.00 98.77 108 C 1 
ATOM   4192 C CA  . GLY   C 3 108 ? 38.987  -14.268 -12.124 1.00 98.76 108 C 1 
ATOM   4193 C C   . GLY   C 3 108 ? 39.583  -13.168 -13.003 1.00 98.81 108 C 1 
ATOM   4194 O O   . GLY   C 3 108 ? 40.729  -12.775 -12.792 1.00 98.55 108 C 1 
ATOM   4195 N N   . SER   C 3 109 ? 38.824  -12.646 -13.955 1.00 98.80 109 C 1 
ATOM   4196 C CA  . SER   C 3 109 ? 39.253  -11.520 -14.786 1.00 98.78 109 C 1 
ATOM   4197 C C   . SER   C 3 109 ? 39.340  -10.212 -13.995 1.00 98.83 109 C 1 
ATOM   4198 O O   . SER   C 3 109 ? 40.325  -9.482  -14.135 1.00 98.59 109 C 1 
ATOM   4199 C CB  . SER   C 3 109 ? 38.371  -11.399 -16.035 1.00 98.43 109 C 1 
ATOM   4200 O OG  . SER   C 3 109 ? 37.072  -10.931 -15.796 1.00 94.90 109 C 1 
ATOM   4201 N N   . THR   C 3 110 ? 38.397  -9.968  -13.075 1.00 98.81 110 C 1 
ATOM   4202 C CA  . THR   C 3 110 ? 38.471  -8.816  -12.163 1.00 98.86 110 C 1 
ATOM   4203 C C   . THR   C 3 110 ? 39.591  -8.990  -11.131 1.00 98.86 110 C 1 
ATOM   4204 O O   . THR   C 3 110 ? 40.362  -8.057  -10.904 1.00 98.71 110 C 1 
ATOM   4205 C CB  . THR   C 3 110 ? 37.115  -8.546  -11.501 1.00 98.76 110 C 1 
ATOM   4206 O OG1 . THR   C 3 110 ? 36.165  -8.331  -12.525 1.00 96.74 110 C 1 
ATOM   4207 C CG2 . THR   C 3 110 ? 37.127  -7.276  -10.654 1.00 94.02 110 C 1 
ATOM   4208 N N   . LEU   C 3 111 ? 39.791  -10.196 -10.594 1.00 98.84 111 C 1 
ATOM   4209 C CA  . LEU   C 3 111 ? 40.945  -10.496 -9.730  1.00 98.83 111 C 1 
ATOM   4210 C C   . LEU   C 3 111 ? 42.283  -10.296 -10.461 1.00 98.80 111 C 1 
ATOM   4211 O O   . LEU   C 3 111 ? 43.250  -9.825  -9.863  1.00 98.45 111 C 1 
ATOM   4212 C CB  . LEU   C 3 111 ? 40.850  -11.937 -9.202  1.00 98.73 111 C 1 
ATOM   4213 C CG  . LEU   C 3 111 ? 39.640  -12.232 -8.295  1.00 97.93 111 C 1 
ATOM   4214 C CD1 . LEU   C 3 111 ? 39.691  -13.690 -7.845  1.00 96.22 111 C 1 
ATOM   4215 C CD2 . LEU   C 3 111 ? 39.608  -11.349 -7.056  1.00 96.05 111 C 1 
ATOM   4216 N N   . THR   C 3 112 ? 42.340  -10.610 -11.755 1.00 98.80 112 C 1 
ATOM   4217 C CA  . THR   C 3 112 ? 43.524  -10.361 -12.597 1.00 98.74 112 C 1 
ATOM   4218 C C   . THR   C 3 112 ? 43.794  -8.862  -12.751 1.00 98.72 112 C 1 
ATOM   4219 O O   . THR   C 3 112 ? 44.947  -8.443  -12.671 1.00 98.34 112 C 1 
ATOM   4220 C CB  . THR   C 3 112 ? 43.364  -11.023 -13.976 1.00 98.52 112 C 1 
ATOM   4221 O OG1 . THR   C 3 112 ? 43.168  -12.414 -13.825 1.00 96.08 112 C 1 
ATOM   4222 C CG2 . THR   C 3 112 ? 44.592  -10.861 -14.867 1.00 94.83 112 C 1 
ATOM   4223 N N   . ALA   C 3 113 ? 42.751  -8.048  -12.912 1.00 98.75 113 C 1 
ATOM   4224 C CA  . ALA   C 3 113 ? 42.878  -6.590  -12.936 1.00 98.76 113 C 1 
ATOM   4225 C C   . ALA   C 3 113 ? 43.372  -6.035  -11.585 1.00 98.75 113 C 1 
ATOM   4226 O O   . ALA   C 3 113 ? 44.281  -5.207  -11.551 1.00 98.51 113 C 1 
ATOM   4227 C CB  . ALA   C 3 113 ? 41.530  -5.982  -13.346 1.00 98.64 113 C 1 
ATOM   4228 N N   . VAL   C 3 114 ? 42.832  -6.543  -10.466 1.00 98.81 114 C 1 
ATOM   4229 C CA  . VAL   C 3 114 ? 43.285  -6.188  -9.109  1.00 98.81 114 C 1 
ATOM   4230 C C   . VAL   C 3 114 ? 44.774  -6.481  -8.931  1.00 98.76 114 C 1 
ATOM   4231 O O   . VAL   C 3 114 ? 45.534  -5.594  -8.542  1.00 98.49 114 C 1 
ATOM   4232 C CB  . VAL   C 3 114 ? 42.459  -6.931  -8.040  1.00 98.65 114 C 1 
ATOM   4233 C CG1 . VAL   C 3 114 ? 43.053  -6.790  -6.629  1.00 97.35 114 C 1 
ATOM   4234 C CG2 . VAL   C 3 114 ? 41.026  -6.397  -7.984  1.00 96.57 114 C 1 
ATOM   4235 N N   . ASP   C 3 115 ? 45.221  -7.701  -9.241  1.00 98.67 115 C 1 
ATOM   4236 C CA  . ASP   C 3 115 ? 46.627  -8.081  -9.083  1.00 98.50 115 C 1 
ATOM   4237 C C   . ASP   C 3 115 ? 47.554  -7.291  -10.022 1.00 98.44 115 C 1 
ATOM   4238 O O   . ASP   C 3 115 ? 48.674  -6.966  -9.628  1.00 97.66 115 C 1 
ATOM   4239 C CB  . ASP   C 3 115 ? 46.791  -9.596  -9.287  1.00 98.08 115 C 1 
ATOM   4240 C CG  . ASP   C 3 115 ? 46.401  -10.445 -8.069  1.00 97.18 115 C 1 
ATOM   4241 O OD1 . ASP   C 3 115 ? 46.529  -9.972  -6.914  1.00 92.72 115 C 1 
ATOM   4242 O OD2 . ASP   C 3 115 ? 46.104  -11.647 -8.238  1.00 92.47 115 C 1 
ATOM   4243 N N   . ALA   C 3 116 ? 47.104  -6.941  -11.227 1.00 98.53 116 C 1 
ATOM   4244 C CA  . ALA   C 3 116 ? 47.889  -6.114  -12.145 1.00 98.36 116 C 1 
ATOM   4245 C C   . ALA   C 3 116 ? 48.203  -4.727  -11.551 1.00 98.33 116 C 1 
ATOM   4246 O O   . ALA   C 3 116 ? 49.333  -4.252  -11.666 1.00 97.52 116 C 1 
ATOM   4247 C CB  . ALA   C 3 116 ? 47.141  -5.998  -13.478 1.00 97.89 116 C 1 
ATOM   4248 N N   . VAL   C 3 117 ? 47.231  -4.113  -10.873 1.00 98.51 117 C 1 
ATOM   4249 C CA  . VAL   C 3 117 ? 47.408  -2.792  -10.239 1.00 98.53 117 C 1 
ATOM   4250 C C   . VAL   C 3 117 ? 48.133  -2.906  -8.898  1.00 98.47 117 C 1 
ATOM   4251 O O   . VAL   C 3 117 ? 49.144  -2.238  -8.676  1.00 97.87 117 C 1 
ATOM   4252 C CB  . VAL   C 3 117 ? 46.054  -2.067  -10.090 1.00 98.25 117 C 1 
ATOM   4253 C CG1 . VAL   C 3 117 ? 46.202  -0.717  -9.377  1.00 96.51 117 C 1 
ATOM   4254 C CG2 . VAL   C 3 117 ? 45.436  -1.797  -11.463 1.00 95.71 117 C 1 
ATOM   4255 N N   . LEU   C 3 118 ? 47.658  -3.763  -7.998  1.00 98.43 118 C 1 
ATOM   4256 C CA  . LEU   C 3 118 ? 48.157  -3.797  -6.617  1.00 98.39 118 C 1 
ATOM   4257 C C   . LEU   C 3 118 ? 49.517  -4.490  -6.455  1.00 98.14 118 C 1 
ATOM   4258 O O   . LEU   C 3 118 ? 50.188  -4.285  -5.443  1.00 96.75 118 C 1 
ATOM   4259 C CB  . LEU   C 3 118 ? 47.094  -4.403  -5.690  1.00 98.27 118 C 1 
ATOM   4260 C CG  . LEU   C 3 118 ? 45.758  -3.634  -5.650  1.00 97.57 118 C 1 
ATOM   4261 C CD1 . LEU   C 3 118 ? 44.871  -4.242  -4.568  1.00 95.62 118 C 1 
ATOM   4262 C CD2 . LEU   C 3 118 ? 45.919  -2.144  -5.333  1.00 95.41 118 C 1 
ATOM   4263 N N   . SER   C 3 119 ? 49.964  -5.260  -7.454  1.00 97.92 119 C 1
[truncated: 426,323 more chars]
