# Supplementary material for: AcuB senses cellular energy charge to coordinate acetyl-CoA synthesis in bacteria
Source: Nat Commun. 2026 Apr 24;17:3815. doi: 10.1038/s41467-026-71006-w (PMC13121692; doi:10.1038/s41467-026-71006-w)
Supplement: Supplementary file 6 — Supplementary_Data_4 [file 41467_2026_71006_MOESM6_ESM.zip › AF3_only_first_models/2_g_stea_acub_2_stea_acuc_2amp_2adp_summary_confidences.json]

{
 "chain_iptm": [
  0.64,
  0.64,
  0.61,
  0.61,
  0.38,
  0.41,
  0.4,
  0.41
 ],
 "chain_pair_iptm": [
  [
   0.74,
   0.78,
   0.75,
   0.75,
   0.53,
   0.55,
   0.54,
   0.59
  ],
  [
   0.78,
   0.74,
   0.75,
   0.75,
   0.51,
   0.58,
   0.56,
   0.56
  ],
  [
   0.75,
   0.75,
   0.93,
   0.6,
   0.49,
   0.59,
   0.57,
   0.51
  ],
  [
   0.75,
   0.75,
   0.6,
   0.93,
   0.56,
   0.51,
   0.51,
   0.59
  ],
  [
   0.53,
   0.51,
   0.49,
   0.56,
   0.35,
   0.17,
   0.18,
   0.25
  ],
  [
   0.55,
   0.58,
   0.59,
   0.51,
   0.17,
   0.37,
   0.27,
   0.2
  ],
  [
   0.54,
   0.56,
   0.57,
   0.51,
   0.18,
   0.27,
   0.47,
   0.2
  ],
  [
   0.59,
   0.56,
   0.51,
   0.59,
   0.25,
   0.2,
   0.2,
   0.48
  ]
 ],
 "chain_pair_pae_min": [
  [
   0.76,
   1.62,
   2.71,
   2.76,
   6.58,
   7.13,
   5.51,
   5.58
  ],
  [
   1.61,
   0.76,
   2.72,
   2.75,
   7.55,
   5.88,
   5.03,
   5.94
  ],
  [
   2.89,
   2.48,
   0.76,
   7.02,
   9.04,
   7.98,
   7.76,
   8.19
  ],
  [
   2.61,
   3.0,
   6.92,
   0.76,
   8.22,
   9.05,
   8.04,
   7.78
  ],
  [
   7.38,
   9.6,
   16.79,
   15.08,
   0.76,
   10.28,
   9.01,
   8.35
  ],
  [
   8.55,
   6.47,
   13.21,
   15.48,
   10.03,
   0.76,
   7.09,
   9.99
  ],
  [
   9.26,
   7.19,
   15.07,
   16.62,
   9.91,
   7.73,
   0.76,
   9.27
  ],
  [
   7.12,
   7.83,
   16.26,
   13.52,
   8.28,
   10.32,
   9.2,
   0.76
  ]
 ],
 "chain_ptm": [
  0.74,
  0.74,
  0.93,
  0.93,
  0.35,
  0.37,
  0.47,
  0.48
 ],
 "fraction_disordered": 0.01,
 "has_clash": 0.0,
 "iptm": 0.76,
 "ptm": 0.8,
 "ranking_score": 0.78
}
