# Supplementary material for: AcuB senses cellular energy charge to coordinate acetyl-CoA synthesis in bacteria
Source: Nat Commun. 2026 Apr 24;17:3815. doi: 10.1038/s41467-026-71006-w (PMC13121692; doi:10.1038/s41467-026-71006-w)
Supplement: Supplementary file 6 — Supplementary_Data_4 [file 41467_2026_71006_MOESM6_ESM.zip › AF3_only_first_models/Bs_2acub_2adp_2atp_summary_confidences.json]

{
 "chain_iptm": [
  0.66,
  0.66,
  0.41,
  0.39,
  0.42,
  0.43
 ],
 "chain_pair_iptm": [
  [
   0.77,
   0.8,
   0.61,
   0.59,
   0.62,
   0.66
  ],
  [
   0.8,
   0.76,
   0.63,
   0.57,
   0.64,
   0.64
  ],
  [
   0.61,
   0.63,
   0.49,
   0.23,
   0.34,
   0.27
  ],
  [
   0.59,
   0.57,
   0.23,
   0.46,
   0.24,
   0.33
  ],
  [
   0.62,
   0.64,
   0.34,
   0.24,
   0.52,
   0.28
  ],
  [
   0.66,
   0.64,
   0.27,
   0.33,
   0.28,
   0.54
  ]
 ],
 "chain_pair_pae_min": [
  [
   0.76,
   1.33,
   5.41,
   4.83,
   3.23,
   3.49
  ],
  [
   1.33,
   0.76,
   4.81,
   5.47,
   3.25,
   3.8
  ],
  [
   7.33,
   6.55,
   0.76,
   8.2,
   6.59,
   8.13
  ],
  [
   7.14,
   8.7,
   9.36,
   0.76,
   7.11,
   6.94
  ],
  [
   7.53,
   6.7,
   7.53,
   7.11,
   0.76,
   6.95
  ],
  [
   6.4,
   7.04,
   8.72,
   7.25,
   6.67,
   0.76
  ]
 ],
 "chain_ptm": [
  0.77,
  0.76,
  0.49,
  0.46,
  0.52,
  0.54
 ],
 "fraction_disordered": 0.03,
 "has_clash": 0.0,
 "iptm": 0.77,
 "ptm": 0.8,
 "ranking_score": 0.79
}
