# Supplementary material for: AcuB senses cellular energy charge to coordinate acetyl-CoA synthesis in bacteria
Source: Nat Commun. 2026 Apr 24;17:3815. doi: 10.1038/s41467-026-71006-w (PMC13121692; doi:10.1038/s41467-026-71006-w)
Supplement: Supplementary file 6 — Supplementary_Data_4 [file 41467_2026_71006_MOESM6_ESM.zip › AF3_only_first_models/Bs_acu__2acub-4amp_summary_confidences.json]

{
 "chain_iptm": [
  0.66,
  0.66,
  0.4,
  0.39,
  0.4,
  0.41
 ],
 "chain_pair_iptm": [
  [
   0.79,
   0.83,
   0.64,
   0.58,
   0.61,
   0.63
  ],
  [
   0.83,
   0.78,
   0.61,
   0.62,
   0.65,
   0.59
  ],
  [
   0.64,
   0.61,
   0.37,
   0.18,
   0.22,
   0.37
  ],
  [
   0.58,
   0.62,
   0.18,
   0.36,
   0.32,
   0.21
  ],
  [
   0.61,
   0.65,
   0.22,
   0.32,
   0.36,
   0.23
  ],
  [
   0.63,
   0.59,
   0.37,
   0.21,
   0.23,
   0.36
  ]
 ],
 "chain_pair_pae_min": [
  [
   0.76,
   1.34,
   4.91,
   6.05,
   5.86,
   4.66
  ],
  [
   1.34,
   0.76,
   5.98,
   4.85,
   4.59,
   5.88
  ],
  [
   6.51,
   7.21,
   0.76,
   9.29,
   9.28,
   5.8
  ],
  [
   7.8,
   6.08,
   10.01,
   0.76,
   6.51,
   8.82
  ],
  [
   7.95,
   5.92,
   10.92,
   6.54,
   0.76,
   8.9
  ],
  [
   6.47,
   7.97,
   6.59,
   8.78,
   8.47,
   0.76
  ]
 ],
 "chain_ptm": [
  0.79,
  0.78,
  0.37,
  0.36,
  0.36,
  0.36
 ],
 "fraction_disordered": 0.02,
 "has_clash": 0.0,
 "iptm": 0.79,
 "ptm": 0.82,
 "ranking_score": 0.81
}
