# Supplementary material for: AcuB senses cellular energy charge to coordinate acetyl-CoA synthesis in bacteria
Source: Nat Commun. 2026 Apr 24;17:3815. doi: 10.1038/s41467-026-71006-w (PMC13121692; doi:10.1038/s41467-026-71006-w)
Supplement: Supplementary file 6 — Supplementary_Data_4 [file 41467_2026_71006_MOESM6_ESM.zip › AF3_only_first_models/2_g_stea_acub_model.cif]

# By using this file you agree to the legally binding terms of use found at
# https://github.com/google-deepmind/alphafold3/blob/main/OUTPUT_TERMS_OF_USE.md.
# To request access to the AlphaFold 3 model parameters, follow the process set
# out at https://github.com/google-deepmind/alphafold3. You may only use these if
# received directly from Google. Use is subject to terms of use available at
# https://github.com/google-deepmind/alphafold3/blob/main/WEIGHTS_TERMS_OF_USE.md.
data_2_g_stea_acub
#
_entry.id 2_g_stea_acub
#
loop_
_atom_type.symbol
C 
N 
O 
S 
#
loop_
_audit_author.name
_audit_author.pdbx_ordinal
"Google DeepMind" 1 
"Isomorphic Labs" 2 
#
_audit_conform.dict_location https://raw.githubusercontent.com/ihmwg/ModelCIF/master/dist/mmcif_ma.dic
_audit_conform.dict_name     mmcif_ma.dic
_audit_conform.dict_version  1.4.5
#
loop_
_chem_comp.formula
_chem_comp.formula_weight
_chem_comp.id
_chem_comp.mon_nstd_flag
_chem_comp.name
_chem_comp.pdbx_smiles
_chem_comp.pdbx_synonyms
_chem_comp.type
"C3 H7 N O2"    89.093  ALA y ALANINE         C[C@H](N)C(O)=O                  ? "L-PEPTIDE LINKING" 
"C6 H15 N4 O2"  175.209 ARG y ARGININE        N[C@@H](CCCNC(N)=[NH2+])C(O)=O   ? "L-PEPTIDE LINKING" 
"C4 H8 N2 O3"   132.118 ASN y ASPARAGINE      N[C@@H](CC(N)=O)C(O)=O           ? "L-PEPTIDE LINKING" 
"C4 H7 N O4"    133.103 ASP y "ASPARTIC ACID" N[C@@H](CC(O)=O)C(O)=O           ? "L-PEPTIDE LINKING" 
"C3 H7 N O2 S"  121.158 CYS y CYSTEINE        N[C@@H](CS)C(O)=O                ? "L-PEPTIDE LINKING" 
"C5 H10 N2 O3"  146.144 GLN y GLUTAMINE       N[C@@H](CCC(N)=O)C(O)=O          ? "L-PEPTIDE LINKING" 
"C5 H9 N O4"    147.129 GLU y "GLUTAMIC ACID" N[C@@H](CCC(O)=O)C(O)=O          ? "L-PEPTIDE LINKING" 
"C2 H5 N O2"    75.067  GLY y GLYCINE         NCC(O)=O                         ? "PEPTIDE LINKING"   
"C6 H10 N3 O2"  156.162 HIS y HISTIDINE       N[C@@H](Cc1c[nH]c[nH+]1)C(O)=O   ? "L-PEPTIDE LINKING" 
"C6 H13 N O2"   131.173 ILE y ISOLEUCINE      CC[C@H](C)[C@H](N)C(O)=O         ? "L-PEPTIDE LINKING" 
"C6 H13 N O2"   131.173 LEU y LEUCINE         CC(C)C[C@H](N)C(O)=O             ? "L-PEPTIDE LINKING" 
"C6 H15 N2 O2"  147.195 LYS y LYSINE          N[C@@H](CCCC[NH3+])C(O)=O        ? "L-PEPTIDE LINKING" 
"C5 H11 N O2 S" 149.211 MET y METHIONINE      CSCC[C@H](N)C(O)=O               ? "L-PEPTIDE LINKING" 
"C9 H11 N O2"   165.189 PHE y PHENYLALANINE   N[C@@H](Cc1ccccc1)C(O)=O         ? "L-PEPTIDE LINKING" 
"C5 H9 N O2"    115.130 PRO y PROLINE         OC(=O)[C@@H]1CCCN1               ? "L-PEPTIDE LINKING" 
"C3 H7 N O3"    105.093 SER y SERINE          N[C@@H](CO)C(O)=O                ? "L-PEPTIDE LINKING" 
"C4 H9 N O3"    119.119 THR y THREONINE       C[C@@H](O)[C@H](N)C(O)=O         ? "L-PEPTIDE LINKING" 
"C11 H12 N2 O2" 204.225 TRP y TRYPTOPHAN      N[C@@H](Cc1c[nH]c2ccccc12)C(O)=O ? "L-PEPTIDE LINKING" 
"C9 H11 N O3"   181.189 TYR y TYROSINE        N[C@@H](Cc1ccc(O)cc1)C(O)=O      ? "L-PEPTIDE LINKING" 
"C5 H11 N O2"   117.146 VAL y VALINE          CC(C)[C@H](N)C(O)=O              ? "L-PEPTIDE LINKING" 
#
_citation.book_publisher          ?
_citation.country                 UK
_citation.id                      primary
_citation.journal_full            Nature
_citation.journal_id_ASTM         NATUAS
_citation.journal_id_CSD          0006
_citation.journal_id_ISSN         0028-0836
_citation.journal_volume          630
_citation.page_first              493
_citation.page_last               500
_citation.pdbx_database_id_DOI    10.1038/s41586-024-07487-w
_citation.pdbx_database_id_PubMed 38718835
_citation.title                   "Accurate structure prediction of biomolecular interactions with AlphaFold 3"
_citation.year                    2024
#
loop_
_citation_author.citation_id
_citation_author.name
_citation_author.ordinal
primary "Google DeepMind" 1 
primary "Isomorphic Labs" 2 
#
loop_
_entity.id
_entity.pdbx_description
_entity.type
1 . polymer 
2 . polymer 
#
loop_
_entity_poly.entity_id
_entity_poly.pdbx_strand_id
_entity_poly.type
1 A polypeptide(L) 
2 B polypeptide(L) 
#
loop_
_entity_poly_seq.entity_id
_entity_poly_seq.hetero
_entity_poly_seq.mon_id
_entity_poly_seq.num
1 n MET 1   
1 n LEU 2   
1 n VAL 3   
1 n GLU 4   
1 n GLN 5   
1 n ALA 6   
1 n MET 7   
1 n LYS 8   
1 n ALA 9   
1 n PRO 10  
1 n VAL 11  
1 n ILE 12  
1 n THR 13  
1 n LEU 14  
1 n ARG 15  
1 n ALA 16  
1 n THR 17  
1 n ASN 18  
1 n THR 19  
1 n ILE 20  
1 n ALA 21  
1 n GLU 22  
1 n ALA 23  
1 n LEU 24  
1 n GLN 25  
1 n LEU 26  
1 n LEU 27  
1 n ARG 28  
1 n HIS 29  
1 n HIS 30  
1 n ARG 31  
1 n ILE 32  
1 n ARG 33  
1 n HIS 34  
1 n LEU 35  
1 n PRO 36  
1 n VAL 37  
1 n VAL 38  
1 n ASP 39  
1 n GLY 40  
1 n GLU 41  
1 n GLY 42  
1 n ARG 43  
1 n LEU 44  
1 n LEU 45  
1 n GLY 46  
1 n LEU 47  
1 n VAL 48  
1 n THR 49  
1 n SER 50  
1 n GLN 51  
1 n ASP 52  
1 n LEU 53  
1 n ARG 54  
1 n ASP 55  
1 n ALA 56  
1 n SER 57  
1 n PRO 58  
1 n SER 59  
1 n ILE 60  
1 n PHE 61  
1 n HIS 62  
1 n LEU 63  
1 n HIS 64  
1 n GLU 65  
1 n HIS 66  
1 n LEU 67  
1 n GLU 68  
1 n ASP 69  
1 n LEU 70  
1 n GLN 71  
1 n LYS 72  
1 n PRO 73  
1 n VAL 74  
1 n SER 75  
1 n THR 76  
1 n ILE 77  
1 n MET 78  
1 n LYS 79  
1 n THR 80  
1 n ASP 81  
1 n LEU 82  
1 n ILE 83  
1 n VAL 84  
1 n GLY 85  
1 n HIS 86  
1 n PRO 87  
1 n LEU 88  
1 n ASP 89  
1 n PHE 90  
1 n VAL 91  
1 n GLU 92  
1 n GLU 93  
1 n VAL 94  
1 n ALA 95  
1 n ALA 96  
1 n LEU 97  
1 n PHE 98  
1 n TYR 99  
1 n GLU 100 
1 n HIS 101 
1 n ARG 102 
1 n ILE 103 
1 n GLY 104 
1 n CYS 105 
1 n LEU 106 
1 n PRO 107 
1 n ILE 108 
1 n VAL 109 
1 n ASN 110 
1 n HIS 111 
1 n GLY 112 
1 n LYS 113 
1 n LEU 114 
1 n VAL 115 
1 n GLY 116 
1 n ILE 117 
1 n ILE 118 
1 n THR 119 
1 n GLN 120 
1 n THR 121 
1 n ASP 122 
1 n LEU 123 
1 n LEU 124 
1 n ARG 125 
1 n THR 126 
1 n PHE 127 
1 n ILE 128 
1 n GLU 129 
1 n LEU 130 
1 n THR 131 
1 n GLY 132 
1 n VAL 133 
1 n HIS 134 
1 n GLN 135 
1 n PRO 136 
1 n GLY 137 
1 n SER 138 
1 n GLN 139 
1 n ILE 140 
1 n GLU 141 
1 n ILE 142 
1 n LYS 143 
1 n VAL 144 
1 n PRO 145 
1 n ASN 146 
1 n GLU 147 
1 n ALA 148 
1 n GLY 149 
1 n MET 150 
1 n LEU 151 
1 n SER 152 
1 n LYS 153 
1 n ALA 154 
1 n ALA 155 
1 n ALA 156 
1 n ILE 157 
1 n ILE 158 
1 n SER 159 
1 n GLU 160 
1 n ARG 161 
1 n HIS 162 
1 n VAL 163 
1 n ASN 164 
1 n ILE 165 
1 n ALA 166 
1 n SER 167 
1 n VAL 168 
1 n LEU 169 
1 n VAL 170 
1 n TYR 171 
1 n PRO 172 
1 n ALA 173 
1 n PRO 174 
1 n ASP 175 
1 n PRO 176 
1 n ASN 177 
1 n GLU 178 
1 n LYS 179 
1 n ILE 180 
1 n LEU 181 
1 n VAL 182 
1 n PHE 183 
1 n ARG 184 
1 n VAL 185 
1 n GLN 186 
1 n THR 187 
1 n MET 188 
1 n ASN 189 
1 n PRO 190 
1 n LEU 191 
1 n PRO 192 
1 n LEU 193 
1 n ILE 194 
1 n ARG 195 
1 n ASP 196 
1 n LEU 197 
1 n GLN 198 
1 n ASN 199 
1 n ALA 200 
1 n GLY 201 
1 n TYR 202 
1 n HIS 203 
1 n VAL 204 
1 n LEU 205 
1 n TRP 206 
1 n PRO 207 
1 n ASN 208 
1 n LEU 209 
1 n PRO 210 
1 n GLY 211 
1 n VAL 212 
1 n THR 213 
1 n SER 214 
2 n MET 1   
2 n LEU 2   
2 n VAL 3   
2 n GLU 4   
2 n GLN 5   
2 n ALA 6   
2 n MET 7   
2 n LYS 8   
2 n ALA 9   
2 n PRO 10  
2 n VAL 11  
2 n ILE 12  
2 n THR 13  
2 n LEU 14  
2 n ARG 15  
2 n ALA 16  
2 n THR 17  
2 n ASN 18  
2 n THR 19  
2 n ILE 20  
2 n ALA 21  
2 n GLU 22  
2 n ALA 23  
2 n LEU 24  
2 n GLN 25  
2 n LEU 26  
2 n LEU 27  
2 n ARG 28  
2 n HIS 29  
2 n HIS 30  
2 n ARG 31  
2 n ILE 32  
2 n ARG 33  
2 n HIS 34  
2 n LEU 35  
2 n PRO 36  
2 n VAL 37  
2 n VAL 38  
2 n ASP 39  
2 n GLY 40  
2 n GLU 41  
2 n GLY 42  
2 n ARG 43  
2 n LEU 44  
2 n LEU 45  
2 n GLY 46  
2 n LEU 47  
2 n VAL 48  
2 n THR 49  
2 n SER 50  
2 n GLN 51  
2 n ASP 52  
2 n LEU 53  
2 n ARG 54  
2 n ASP 55  
2 n ALA 56  
2 n SER 57  
2 n PRO 58  
2 n SER 59  
2 n ILE 60  
2 n PHE 61  
2 n HIS 62  
2 n LEU 63  
2 n HIS 64  
2 n GLU 65  
2 n HIS 66  
2 n LEU 67  
2 n GLU 68  
2 n ASP 69  
2 n LEU 70  
2 n GLN 71  
2 n LYS 72  
2 n PRO 73  
2 n VAL 74  
2 n SER 75  
2 n THR 76  
2 n ILE 77  
2 n MET 78  
2 n LYS 79  
2 n THR 80  
2 n ASP 81  
2 n LEU 82  
2 n ILE 83  
2 n VAL 84  
2 n GLY 85  
2 n HIS 86  
2 n PRO 87  
2 n LEU 88  
2 n ASP 89  
2 n PHE 90  
2 n VAL 91  
2 n GLU 92  
2 n GLU 93  
2 n VAL 94  
2 n ALA 95  
2 n ALA 96  
2 n LEU 97  
2 n PHE 98  
2 n TYR 99  
2 n GLU 100 
2 n HIS 101 
2 n ARG 102 
2 n ILE 103 
2 n GLY 104 
2 n CYS 105 
2 n LEU 106 
2 n PRO 107 
2 n ILE 108 
2 n VAL 109 
2 n ASN 110 
2 n HIS 111 
2 n GLY 112 
2 n LYS 113 
2 n LEU 114 
2 n VAL 115 
2 n GLY 116 
2 n ILE 117 
2 n ILE 118 
2 n THR 119 
2 n GLN 120 
2 n THR 121 
2 n ASP 122 
2 n LEU 123 
2 n LEU 124 
2 n ARG 125 
2 n THR 126 
2 n PHE 127 
2 n ILE 128 
2 n GLU 129 
2 n LEU 130 
2 n THR 131 
2 n GLY 132 
2 n VAL 133 
2 n HIS 134 
2 n GLN 135 
2 n PRO 136 
2 n GLY 137 
2 n SER 138 
2 n GLN 139 
2 n ILE 140 
2 n GLU 141 
2 n ILE 142 
2 n LYS 143 
2 n VAL 144 
2 n PRO 145 
2 n ASN 146 
2 n GLU 147 
2 n ALA 148 
2 n GLY 149 
2 n MET 150 
2 n LEU 151 
2 n SER 152 
2 n LYS 153 
2 n ALA 154 
2 n ALA 155 
2 n ALA 156 
2 n ILE 157 
2 n ILE 158 
2 n SER 159 
2 n GLU 160 
2 n ARG 161 
2 n HIS 162 
2 n VAL 163 
2 n ASN 164 
2 n ILE 165 
2 n ALA 166 
2 n SER 167 
2 n VAL 168 
2 n LEU 169 
2 n VAL 170 
2 n TYR 171 
2 n PRO 172 
2 n ALA 173 
2 n PRO 174 
2 n ASP 175 
2 n PRO 176 
2 n ASN 177 
2 n GLU 178 
2 n LYS 179 
2 n ILE 180 
2 n LEU 181 
2 n VAL 182 
2 n PHE 183 
2 n ARG 184 
2 n VAL 185 
2 n GLN 186 
2 n THR 187 
2 n MET 188 
2 n ASN 189 
2 n PRO 190 
2 n LEU 191 
2 n PRO 192 
2 n LEU 193 
2 n ILE 194 
2 n ARG 195 
2 n ASP 196 
2 n LEU 197 
2 n GLN 198 
2 n ASN 199 
2 n ALA 200 
2 n GLY 201 
2 n TYR 202 
2 n HIS 203 
2 n VAL 204 
2 n LEU 205 
2 n TRP 206 
2 n PRO 207 
2 n ASN 208 
2 n LEU 209 
2 n PRO 210 
2 n GLY 211 
2 n VAL 212 
2 n THR 213 
2 n SER 214 
#
_ma_data.content_type "model coordinates"
_ma_data.id           1
_ma_data.name         Model
#
_ma_model_list.data_id          1
_ma_model_list.model_group_id   1
_ma_model_list.model_group_name "AlphaFold-beta-20231127 (3.0.0 @ 2025-09-11 20:20:14)"
_ma_model_list.model_id         1
_ma_model_list.model_name       "Top ranked model"
_ma_model_list.model_type       "Ab initio model"
_ma_model_list.ordinal_id       1
#
loop_
_ma_protocol_step.method_type
_ma_protocol_step.ordinal_id
_ma_protocol_step.protocol_id
_ma_protocol_step.step_id
"coevolution MSA" 1 1 1 
"template search" 2 1 2 
modeling          3 1 3 
#
loop_
_ma_qa_metric.id
_ma_qa_metric.mode
_ma_qa_metric.name
_ma_qa_metric.software_group_id
_ma_qa_metric.type
1 global pLDDT 1 pLDDT 
2 local  pLDDT 1 pLDDT 
#
_ma_qa_metric_global.metric_id    1
_ma_qa_metric_global.metric_value 87.94
_ma_qa_metric_global.model_id     1
_ma_qa_metric_global.ordinal_id   1
#
_ma_software_group.group_id    1
_ma_software_group.ordinal_id  1
_ma_software_group.software_id 1
#
loop_
_ma_target_entity.data_id
_ma_target_entity.entity_id
_ma_target_entity.origin
1 1 . 
1 2 . 
#
loop_
_ma_target_entity_instance.asym_id
_ma_target_entity_instance.details
_ma_target_entity_instance.entity_id
A . 1 
B . 2 
#
loop_
_pdbx_data_usage.details
_pdbx_data_usage.id
_pdbx_data_usage.type
_pdbx_data_usage.url
;Non-commercial use only, by using this file you agree to the terms of use found
at https://github.com/google-deepmind/alphafold3/blob/main/OUTPUT_TERMS_OF_USE.md.
To request access to the AlphaFold 3 model parameters, follow the process set
out at https://github.com/google-deepmind/alphafold3. You may only use these if
received directly from Google. Use is subject to terms of use available at
https://github.com/google-deepmind/alphafold3/blob/main/WEIGHTS_TERMS_OF_USE.md.

;
1 license    https://github.com/google-deepmind/alphafold3/blob/main/OUTPUT_TERMS_OF_USE.md 
;AlphaFold 3 and its output are not intended for, have not been validated for,
and are not approved for clinical use. They are provided "as-is" without any
warranty of any kind, whether expressed or implied. No warranty is given that
use shall not infringe the rights of any third party.

;
2 disclaimer ?                                                                              
#
loop_
_pdbx_poly_seq_scheme.asym_id
_pdbx_poly_seq_scheme.auth_seq_num
_pdbx_poly_seq_scheme.entity_id
_pdbx_poly_seq_scheme.hetero
_pdbx_poly_seq_scheme.mon_id
_pdbx_poly_seq_scheme.pdb_ins_code
_pdbx_poly_seq_scheme.pdb_seq_num
_pdbx_poly_seq_scheme.pdb_strand_id
_pdbx_poly_seq_scheme.seq_id
A 1   1 n MET . 1   A 1   
A 2   1 n LEU . 2   A 2   
A 3   1 n VAL . 3   A 3   
A 4   1 n GLU . 4   A 4   
A 5   1 n GLN . 5   A 5   
A 6   1 n ALA . 6   A 6   
A 7   1 n MET . 7   A 7   
A 8   1 n LYS . 8   A 8   
A 9   1 n ALA . 9   A 9   
A 10  1 n PRO . 10  A 10  
A 11  1 n VAL . 11  A 11  
A 12  1 n ILE . 12  A 12  
A 13  1 n THR . 13  A 13  
A 14  1 n LEU . 14  A 14  
A 15  1 n ARG . 15  A 15  
A 16  1 n ALA . 16  A 16  
A 17  1 n THR . 17  A 17  
A 18  1 n ASN . 18  A 18  
A 19  1 n THR . 19  A 19  
A 20  1 n ILE . 20  A 20  
A 21  1 n ALA . 21  A 21  
A 22  1 n GLU . 22  A 22  
A 23  1 n ALA . 23  A 23  
A 24  1 n LEU . 24  A 24  
A 25  1 n GLN . 25  A 25  
A 26  1 n LEU . 26  A 26  
A 27  1 n LEU . 27  A 27  
A 28  1 n ARG . 28  A 28  
A 29  1 n HIS . 29  A 29  
A 30  1 n HIS . 30  A 30  
A 31  1 n ARG . 31  A 31  
A 32  1 n ILE . 32  A 32  
A 33  1 n ARG . 33  A 33  
A 34  1 n HIS . 34  A 34  
A 35  1 n LEU . 35  A 35  
A 36  1 n PRO . 36  A 36  
A 37  1 n VAL . 37  A 37  
A 38  1 n VAL . 38  A 38  
A 39  1 n ASP . 39  A 39  
A 40  1 n GLY . 40  A 40  
A 41  1 n GLU . 41  A 41  
A 42  1 n GLY . 42  A 42  
A 43  1 n ARG . 43  A 43  
A 44  1 n LEU . 44  A 44  
A 45  1 n LEU . 45  A 45  
A 46  1 n GLY . 46  A 46  
A 47  1 n LEU . 47  A 47  
A 48  1 n VAL . 48  A 48  
A 49  1 n THR . 49  A 49  
A 50  1 n SER . 50  A 50  
A 51  1 n GLN . 51  A 51  
A 52  1 n ASP . 52  A 52  
A 53  1 n LEU . 53  A 53  
A 54  1 n ARG . 54  A 54  
A 55  1 n ASP . 55  A 55  
A 56  1 n ALA . 56  A 56  
A 57  1 n SER . 57  A 57  
A 58  1 n PRO . 58  A 58  
A 59  1 n SER . 59  A 59  
A 60  1 n ILE . 60  A 60  
A 61  1 n PHE . 61  A 61  
A 62  1 n HIS . 62  A 62  
A 63  1 n LEU . 63  A 63  
A 64  1 n HIS . 64  A 64  
A 65  1 n GLU . 65  A 65  
A 66  1 n HIS . 66  A 66  
A 67  1 n LEU . 67  A 67  
A 68  1 n GLU . 68  A 68  
A 69  1 n ASP . 69  A 69  
A 70  1 n LEU . 70  A 70  
A 71  1 n GLN . 71  A 71  
A 72  1 n LYS . 72  A 72  
A 73  1 n PRO . 73  A 73  
A 74  1 n VAL . 74  A 74  
A 75  1 n SER . 75  A 75  
A 76  1 n THR . 76  A 76  
A 77  1 n ILE . 77  A 77  
A 78  1 n MET . 78  A 78  
A 79  1 n LYS . 79  A 79  
A 80  1 n THR . 80  A 80  
A 81  1 n ASP . 81  A 81  
A 82  1 n LEU . 82  A 82  
A 83  1 n ILE . 83  A 83  
A 84  1 n VAL . 84  A 84  
A 85  1 n GLY . 85  A 85  
A 86  1 n HIS . 86  A 86  
A 87  1 n PRO . 87  A 87  
A 88  1 n LEU . 88  A 88  
A 89  1 n ASP . 89  A 89  
A 90  1 n PHE . 90  A 90  
A 91  1 n VAL . 91  A 91  
A 92  1 n GLU . 92  A 92  
A 93  1 n GLU . 93  A 93  
A 94  1 n VAL . 94  A 94  
A 95  1 n ALA . 95  A 95  
A 96  1 n ALA . 96  A 96  
A 97  1 n LEU . 97  A 97  
A 98  1 n PHE . 98  A 98  
A 99  1 n TYR . 99  A 99  
A 100 1 n GLU . 100 A 100 
A 101 1 n HIS . 101 A 101 
A 102 1 n ARG . 102 A 102 
A 103 1 n ILE . 103 A 103 
A 104 1 n GLY . 104 A 104 
A 105 1 n CYS . 105 A 105 
A 106 1 n LEU . 106 A 106 
A 107 1 n PRO . 107 A 107 
A 108 1 n ILE . 108 A 108 
A 109 1 n VAL . 109 A 109 
A 110 1 n ASN . 110 A 110 
A 111 1 n HIS . 111 A 111 
A 112 1 n GLY . 112 A 112 
A 113 1 n LYS . 113 A 113 
A 114 1 n LEU . 114 A 114 
A 115 1 n VAL . 115 A 115 
A 116 1 n GLY . 116 A 116 
A 117 1 n ILE . 117 A 117 
A 118 1 n ILE . 118 A 118 
A 119 1 n THR . 119 A 119 
A 120 1 n GLN . 120 A 120 
A 121 1 n THR . 121 A 121 
A 122 1 n ASP . 122 A 122 
A 123 1 n LEU . 123 A 123 
A 124 1 n LEU . 124 A 124 
A 125 1 n ARG . 125 A 125 
A 126 1 n THR . 126 A 126 
A 127 1 n PHE . 127 A 127 
A 128 1 n ILE . 128 A 128 
A 129 1 n GLU . 129 A 129 
A 130 1 n LEU . 130 A 130 
A 131 1 n THR . 131 A 131 
A 132 1 n GLY . 132 A 132 
A 133 1 n VAL . 133 A 133 
A 134 1 n HIS . 134 A 134 
A 135 1 n GLN . 135 A 135 
A 136 1 n PRO . 136 A 136 
A 137 1 n GLY . 137 A 137 
A 138 1 n SER . 138 A 138 
A 139 1 n GLN . 139 A 139 
A 140 1 n ILE . 140 A 140 
A 141 1 n GLU . 141 A 141 
A 142 1 n ILE . 142 A 142 
A 143 1 n LYS . 143 A 143 
A 144 1 n VAL . 144 A 144 
A 145 1 n PRO . 145 A 145 
A 146 1 n ASN . 146 A 146 
A 147 1 n GLU . 147 A 147 
A 148 1 n ALA . 148 A 148 
A 149 1 n GLY . 149 A 149 
A 150 1 n MET . 150 A 150 
A 151 1 n LEU . 151 A 151 
A 152 1 n SER . 152 A 152 
A 153 1 n LYS . 153 A 153 
A 154 1 n ALA . 154 A 154 
A 155 1 n ALA . 155 A 155 
A 156 1 n ALA . 156 A 156 
A 157 1 n ILE . 157 A 157 
A 158 1 n ILE . 158 A 158 
A 159 1 n SER . 159 A 159 
A 160 1 n GLU . 160 A 160 
A 161 1 n ARG . 161 A 161 
A 162 1 n HIS . 162 A 162 
A 163 1 n VAL . 163 A 163 
A 164 1 n ASN . 164 A 164 
A 165 1 n ILE . 165 A 165 
A 166 1 n ALA . 166 A 166 
A 167 1 n SER . 167 A 167 
A 168 1 n VAL . 168 A 168 
A 169 1 n LEU . 169 A 169 
A 170 1 n VAL . 170 A 170 
A 171 1 n TYR . 171 A 171 
A 172 1 n PRO . 172 A 172 
A 173 1 n ALA . 173 A 173 
A 174 1 n PRO . 174 A 174 
A 175 1 n ASP . 175 A 175 
A 176 1 n PRO . 176 A 176 
A 177 1 n ASN . 177 A 177 
A 178 1 n GLU . 178 A 178 
A 179 1 n LYS . 179 A 179 
A 180 1 n ILE . 180 A 180 
A 181 1 n LEU . 181 A 181 
A 182 1 n VAL . 182 A 182 
A 183 1 n PHE . 183 A 183 
A 184 1 n ARG . 184 A 184 
A 185 1 n VAL . 185 A 185 
A 186 1 n GLN . 186 A 186 
A 187 1 n THR . 187 A 187 
A 188 1 n MET . 188 A 188 
A 189 1 n ASN . 189 A 189 
A 190 1 n PRO . 190 A 190 
A 191 1 n LEU . 191 A 191 
A 192 1 n PRO . 192 A 192 
A 193 1 n LEU . 193 A 193 
A 194 1 n ILE . 194 A 194 
A 195 1 n ARG . 195 A 195 
A 196 1 n ASP . 196 A 196 
A 197 1 n LEU . 197 A 197 
A 198 1 n GLN . 198 A 198 
A 199 1 n ASN . 199 A 199 
A 200 1 n ALA . 200 A 200 
A 201 1 n GLY . 201 A 201 
A 202 1 n TYR . 202 A 202 
A 203 1 n HIS . 203 A 203 
A 204 1 n VAL . 204 A 204 
A 205 1 n LEU . 205 A 205 
A 206 1 n TRP . 206 A 206 
A 207 1 n PRO . 207 A 207 
A 208 1 n ASN . 208 A 208 
A 209 1 n LEU . 209 A 209 
A 210 1 n PRO . 210 A 210 
A 211 1 n GLY . 211 A 211 
A 212 1 n VAL . 212 A 212 
A 213 1 n THR . 213 A 213 
A 214 1 n SER . 214 A 214 
B 1   2 n MET . 1   B 1   
B 2   2 n LEU . 2   B 2   
B 3   2 n VAL . 3   B 3   
B 4   2 n GLU . 4   B 4   
B 5   2 n GLN . 5   B 5   
B 6   2 n ALA . 6   B 6   
B 7   2 n MET . 7   B 7   
B 8   2 n LYS . 8   B 8   
B 9   2 n ALA . 9   B 9   
B 10  2 n PRO . 10  B 10  
B 11  2 n VAL . 11  B 11  
B 12  2 n ILE . 12  B 12  
B 13  2 n THR . 13  B 13  
B 14  2 n LEU . 14  B 14  
B 15  2 n ARG . 15  B 15  
B 16  2 n ALA . 16  B 16  
B 17  2 n THR . 17  B 17  
B 18  2 n ASN . 18  B 18  
B 19  2 n THR . 19  B 19  
B 20  2 n ILE . 20  B 20  
B 21  2 n ALA . 21  B 21  
B 22  2 n GLU . 22  B 22  
B 23  2 n ALA . 23  B 23  
B 24  2 n LEU . 24  B 24  
B 25  2 n GLN . 25  B 25  
B 26  2 n LEU . 26  B 26  
B 27  2 n LEU . 27  B 27  
B 28  2 n ARG . 28  B 28  
B 29  2 n HIS . 29  B 29  
B 30  2 n HIS . 30  B 30  
B 31  2 n ARG . 31  B 31  
B 32  2 n ILE . 32  B 32  
B 33  2 n ARG . 33  B 33  
B 34  2 n HIS . 34  B 34  
B 35  2 n LEU . 35  B 35  
B 36  2 n PRO . 36  B 36  
B 37  2 n VAL . 37  B 37  
B 38  2 n VAL . 38  B 38  
B 39  2 n ASP . 39  B 39  
B 40  2 n GLY . 40  B 40  
B 41  2 n GLU . 41  B 41  
B 42  2 n GLY . 42  B 42  
B 43  2 n ARG . 43  B 43  
B 44  2 n LEU . 44  B 44  
B 45  2 n LEU . 45  B 45  
B 46  2 n GLY . 46  B 46  
B 47  2 n LEU . 47  B 47  
B 48  2 n VAL . 48  B 48  
B 49  2 n THR . 49  B 49  
B 50  2 n SER . 50  B 50  
B 51  2 n GLN . 51  B 51  
B 52  2 n ASP . 52  B 52  
B 53  2 n LEU . 53  B 53  
B 54  2 n ARG . 54  B 54  
B 55  2 n ASP . 55  B 55  
B 56  2 n ALA . 56  B 56  
B 57  2 n SER . 57  B 57  
B 58  2 n PRO . 58  B 58  
B 59  2 n SER . 59  B 59  
B 60  2 n ILE . 60  B 60  
B 61  2 n PHE . 61  B 61  
B 62  2 n HIS . 62  B 62  
B 63  2 n LEU . 63  B 63  
B 64  2 n HIS . 64  B 64  
B 65  2 n GLU . 65  B 65  
B 66  2 n HIS . 66  B 66  
B 67  2 n LEU . 67  B 67  
B 68  2 n GLU . 68  B 68  
B 69  2 n ASP . 69  B 69  
B 70  2 n LEU . 70  B 70  
B 71  2 n GLN . 71  B 71  
B 72  2 n LYS . 72  B 72  
B 73  2 n PRO . 73  B 73  
B 74  2 n VAL . 74  B 74  
B 75  2 n SER . 75  B 75  
B 76  2 n THR . 76  B 76  
B 77  2 n ILE . 77  B 77  
B 78  2 n MET . 78  B 78  
B 79  2 n LYS . 79  B 79  
B 80  2 n THR . 80  B 80  
B 81  2 n ASP . 81  B 81  
B 82  2 n LEU . 82  B 82  
B 83  2 n ILE . 83  B 83  
B 84  2 n VAL . 84  B 84  
B 85  2 n GLY . 85  B 85  
B 86  2 n HIS . 86  B 86  
B 87  2 n PRO . 87  B 87  
B 88  2 n LEU . 88  B 88  
B 89  2 n ASP . 89  B 89  
B 90  2 n PHE . 90  B 90  
B 91  2 n VAL . 91  B 91  
B 92  2 n GLU . 92  B 92  
B 93  2 n GLU . 93  B 93  
B 94  2 n VAL . 94  B 94  
B 95  2 n ALA . 95  B 95  
B 96  2 n ALA . 96  B 96  
B 97  2 n LEU . 97  B 97  
B 98  2 n PHE . 98  B 98  
B 99  2 n TYR . 99  B 99  
B 100 2 n GLU . 100 B 100 
B 101 2 n HIS . 101 B 101 
B 102 2 n ARG . 102 B 102 
B 103 2 n ILE . 103 B 103 
B 104 2 n GLY . 104 B 104 
B 105 2 n CYS . 105 B 105 
B 106 2 n LEU . 106 B 106 
B 107 2 n PRO . 107 B 107 
B 108 2 n ILE . 108 B 108 
B 109 2 n VAL . 109 B 109 
B 110 2 n ASN . 110 B 110 
B 111 2 n HIS . 111 B 111 
B 112 2 n GLY . 112 B 112 
B 113 2 n LYS . 113 B 113 
B 114 2 n LEU . 114 B 114 
B 115 2 n VAL . 115 B 115 
B 116 2 n GLY . 116 B 116 
B 117 2 n ILE . 117 B 117 
B 118 2 n ILE . 118 B 118 
B 119 2 n THR . 119 B 119 
B 120 2 n GLN . 120 B 120 
B 121 2 n THR . 121 B 121 
B 122 2 n ASP . 122 B 122 
B 123 2 n LEU . 123 B 123 
B 124 2 n LEU . 124 B 124 
B 125 2 n ARG . 125 B 125 
B 126 2 n THR . 126 B 126 
B 127 2 n PHE . 127 B 127 
B 128 2 n ILE . 128 B 128 
B 129 2 n GLU . 129 B 129 
B 130 2 n LEU . 130 B 130 
B 131 2 n THR . 131 B 131 
B 132 2 n GLY . 132 B 132 
B 133 2 n VAL . 133 B 133 
B 134 2 n HIS . 134 B 134 
B 135 2 n GLN . 135 B 135 
B 136 2 n PRO . 136 B 136 
B 137 2 n GLY . 137 B 137 
B 138 2 n SER . 138 B 138 
B 139 2 n GLN . 139 B 139 
B 140 2 n ILE . 140 B 140 
B 141 2 n GLU . 141 B 141 
B 142 2 n ILE . 142 B 142 
B 143 2 n LYS . 143 B 143 
B 144 2 n VAL . 144 B 144 
B 145 2 n PRO . 145 B 145 
B 146 2 n ASN . 146 B 146 
B 147 2 n GLU . 147 B 147 
B 148 2 n ALA . 148 B 148 
B 149 2 n GLY . 149 B 149 
B 150 2 n MET . 150 B 150 
B 151 2 n LEU . 151 B 151 
B 152 2 n SER . 152 B 152 
B 153 2 n LYS . 153 B 153 
B 154 2 n ALA . 154 B 154 
B 155 2 n ALA . 155 B 155 
B 156 2 n ALA . 156 B 156 
B 157 2 n ILE . 157 B 157 
B 158 2 n ILE . 158 B 158 
B 159 2 n SER . 159 B 159 
B 160 2 n GLU . 160 B 160 
B 161 2 n ARG . 161 B 161 
B 162 2 n HIS . 162 B 162 
B 163 2 n VAL . 163 B 163 
B 164 2 n ASN . 164 B 164 
B 165 2 n ILE . 165 B 165 
B 166 2 n ALA . 166 B 166 
B 167 2 n SER . 167 B 167 
B 168 2 n VAL . 168 B 168 
B 169 2 n LEU . 169 B 169 
B 170 2 n VAL . 170 B 170 
B 171 2 n TYR . 171 B 171 
B 172 2 n PRO . 172 B 172 
B 173 2 n ALA . 173 B 173 
B 174 2 n PRO . 174 B 174 
B 175 2 n ASP . 175 B 175 
B 176 2 n PRO . 176 B 176 
B 177 2 n ASN . 177 B 177 
B 178 2 n GLU . 178 B 178 
B 179 2 n LYS . 179 B 179 
B 180 2 n ILE . 180 B 180 
B 181 2 n LEU . 181 B 181 
B 182 2 n VAL . 182 B 182 
B 183 2 n PHE . 183 B 183 
B 184 2 n ARG . 184 B 184 
B 185 2 n VAL . 185 B 185 
B 186 2 n GLN . 186 B 186 
B 187 2 n THR . 187 B 187 
B 188 2 n MET . 188 B 188 
B 189 2 n ASN . 189 B 189 
B 190 2 n PRO . 190 B 190 
B 191 2 n LEU . 191 B 191 
B 192 2 n PRO . 192 B 192 
B 193 2 n LEU . 193 B 193 
B 194 2 n ILE . 194 B 194 
B 195 2 n ARG . 195 B 195 
B 196 2 n ASP . 196 B 196 
B 197 2 n LEU . 197 B 197 
B 198 2 n GLN . 198 B 198 
B 199 2 n ASN . 199 B 199 
B 200 2 n ALA . 200 B 200 
B 201 2 n GLY . 201 B 201 
B 202 2 n TYR . 202 B 202 
B 203 2 n HIS . 203 B 203 
B 204 2 n VAL . 204 B 204 
B 205 2 n LEU . 205 B 205 
B 206 2 n TRP . 206 B 206 
B 207 2 n PRO . 207 B 207 
B 208 2 n ASN . 208 B 208 
B 209 2 n LEU . 209 B 209 
B 210 2 n PRO . 210 B 210 
B 211 2 n GLY . 211 B 211 
B 212 2 n VAL . 212 B 212 
B 213 2 n THR . 213 B 213 
B 214 2 n SER . 214 B 214 
#
_software.classification other
_software.date           ?
_software.description    "Structure prediction"
_software.name           AlphaFold
_software.pdbx_ordinal   1
_software.type           package
_software.version        "AlphaFold-beta-20231127 (7d9495ae8dbd318b858637eeca6259fdd17ec68e37ad6f1462fd62aafc972dcf)"
#
loop_
_struct_asym.entity_id
_struct_asym.id
1 A 
2 B 
#
loop_
_atom_site.group_PDB
_atom_site.id
_atom_site.type_symbol
_atom_site.label_atom_id
_atom_site.label_alt_id
_atom_site.label_comp_id
_atom_site.label_asym_id
_atom_site.label_entity_id
_atom_site.label_seq_id
_atom_site.pdbx_PDB_ins_code
_atom_site.Cartn_x
_atom_site.Cartn_y
_atom_site.Cartn_z
_atom_site.occupancy
_atom_site.B_iso_or_equiv
_atom_site.auth_seq_id
_atom_site.auth_asym_id
_atom_site.pdbx_PDB_model_num
ATOM 1    N N   . MET A 1 1   ? 8.186   10.053  -3.198  1.00 69.95 1   A 1 
ATOM 2    C CA  . MET A 1 1   ? 9.011   8.936   -3.717  1.00 75.64 1   A 1 
ATOM 3    C C   . MET A 1 1   ? 8.501   8.555   -5.102  1.00 79.14 1   A 1 
ATOM 4    O O   . MET A 1 1   ? 7.292   8.491   -5.296  1.00 77.80 1   A 1 
ATOM 5    C CB  . MET A 1 1   ? 8.958   7.754   -2.743  1.00 70.96 1   A 1 
ATOM 6    C CG  . MET A 1 1   ? 9.748   6.533   -3.215  1.00 64.07 1   A 1 
ATOM 7    S SD  . MET A 1 1   ? 9.546   5.104   -2.113  1.00 60.16 1   A 1 
ATOM 8    C CE  . MET A 1 1   ? 11.117  5.103   -1.229  1.00 55.26 1   A 1 
ATOM 9    N N   . LEU A 1 2   ? 9.407   8.295   -6.049  1.00 80.45 2   A 1 
ATOM 10   C CA  . LEU A 1 2   ? 9.041   7.871   -7.399  1.00 83.06 2   A 1 
ATOM 11   C C   . LEU A 1 2   ? 8.803   6.358   -7.453  1.00 86.32 2   A 1 
ATOM 12   O O   . LEU A 1 2   ? 9.425   5.582   -6.723  1.00 86.37 2   A 1 
ATOM 13   C CB  . LEU A 1 2   ? 10.114  8.304   -8.404  1.00 80.09 2   A 1 
ATOM 14   C CG  . LEU A 1 2   ? 10.338  9.822   -8.518  1.00 76.66 2   A 1 
ATOM 15   C CD1 . LEU A 1 2   ? 11.476  10.097  -9.493  1.00 73.15 2   A 1 
ATOM 16   C CD2 . LEU A 1 2   ? 9.091   10.558  -9.008  1.00 73.28 2   A 1 
ATOM 17   N N   . VAL A 1 3   ? 7.935   5.937   -8.367  1.00 89.47 3   A 1 
ATOM 18   C CA  . VAL A 1 3   ? 7.638   4.518   -8.610  1.00 91.95 3   A 1 
ATOM 19   C C   . VAL A 1 3   ? 8.903   3.712   -8.915  1.00 92.06 3   A 1 
ATOM 20   O O   . VAL A 1 3   ? 9.044   2.604   -8.403  1.00 91.46 3   A 1 
ATOM 21   C CB  . VAL A 1 3   ? 6.618   4.390   -9.752  1.00 92.68 3   A 1 
ATOM 22   C CG1 . VAL A 1 3   ? 6.522   2.968   -10.306 1.00 89.53 3   A 1 
ATOM 23   C CG2 . VAL A 1 3   ? 5.228   4.777   -9.251  1.00 89.67 3   A 1 
ATOM 24   N N   . GLU A 1 4   ? 9.839   4.264   -9.676  1.00 93.57 4   A 1 
ATOM 25   C CA  . GLU A 1 4   ? 11.090  3.579   -10.034 1.00 91.95 4   A 1 
ATOM 26   C C   . GLU A 1 4   ? 11.948  3.185   -8.821  1.00 91.49 4   A 1 
ATOM 27   O O   . GLU A 1 4   ? 12.688  2.208   -8.885  1.00 89.85 4   A 1 
ATOM 28   C CB  . GLU A 1 4   ? 11.896  4.436   -11.019 1.00 89.49 4   A 1 
ATOM 29   C CG  . GLU A 1 4   ? 12.433  5.751   -10.428 1.00 82.85 4   A 1 
ATOM 30   C CD  . GLU A 1 4   ? 13.234  6.592   -11.437 1.00 81.88 4   A 1 
ATOM 31   O OE1 . GLU A 1 4   ? 13.661  7.698   -11.046 1.00 74.76 4   A 1 
ATOM 32   O OE2 . GLU A 1 4   ? 13.437  6.126   -12.585 1.00 77.66 4   A 1 
ATOM 33   N N   . GLN A 1 5   ? 11.794  3.887   -7.693  1.00 89.46 5   A 1 
ATOM 34   C CA  . GLN A 1 5   ? 12.505  3.600   -6.443  1.00 86.98 5   A 1 
ATOM 35   C C   . GLN A 1 5   ? 11.834  2.481   -5.632  1.00 87.80 5   A 1 
ATOM 36   O O   . GLN A 1 5   ? 12.490  1.812   -4.835  1.00 86.29 5   A 1 
ATOM 37   C CB  . GLN A 1 5   ? 12.577  4.885   -5.602  1.00 83.84 5   A 1 
ATOM 38   C CG  . GLN A 1 5   ? 13.346  6.027   -6.286  1.00 77.21 5   A 1 
ATOM 39   C CD  . GLN A 1 5   ? 13.277  7.337   -5.498  1.00 72.31 5   A 1 
ATOM 40   O OE1 . GLN A 1 5   ? 12.309  7.653   -4.835  1.00 65.05 5   A 1 
ATOM 41   N NE2 . GLN A 1 5   ? 14.304  8.149   -5.554  1.00 62.28 5   A 1 
ATOM 42   N N   . ALA A 1 6   ? 10.530  2.271   -5.817  1.00 88.19 6   A 1 
ATOM 43   C CA  . ALA A 1 6   ? 9.736   1.300   -5.062  1.00 89.36 6   A 1 
ATOM 44   C C   . ALA A 1 6   ? 9.395   0.030   -5.857  1.00 90.90 6   A 1 
ATOM 45   O O   . ALA A 1 6   ? 9.131   -1.022  -5.266  1.00 89.62 6   A 1 
ATOM 46   C CB  . ALA A 1 6   ? 8.468   2.010   -4.574  1.00 87.85 6   A 1 
ATOM 47   N N   . MET A 1 7   ? 9.397   0.107   -7.179  1.00 92.56 7   A 1 
ATOM 48   C CA  . MET A 1 7   ? 9.043   -0.998  -8.065  1.00 92.98 7   A 1 
ATOM 49   C C   . MET A 1 7   ? 10.069  -2.133  -8.018  1.00 92.26 7   A 1 
ATOM 50   O O   . MET A 1 7   ? 11.234  -1.955  -7.665  1.00 90.52 7   A 1 
ATOM 51   C CB  . MET A 1 7   ? 8.798   -0.496  -9.495  1.00 91.12 7   A 1 
ATOM 52   C CG  . MET A 1 7   ? 10.072  -0.136  -10.269 1.00 90.63 7   A 1 
ATOM 53   S SD  . MET A 1 7   ? 9.739   0.423   -11.966 1.00 90.43 7   A 1 
ATOM 54   C CE  . MET A 1 7   ? 11.430  0.674   -12.544 1.00 84.46 7   A 1 
ATOM 55   N N   . LYS A 1 8   ? 9.644   -3.322  -8.431  1.00 89.79 8   A 1 
ATOM 56   C CA  . LYS A 1 8   ? 10.551  -4.450  -8.644  1.00 87.07 8   A 1 
ATOM 57   C C   . LYS A 1 8   ? 11.039  -4.475  -10.085 1.00 87.71 8   A 1 
ATOM 58   O O   . LYS A 1 8   ? 10.245  -4.542  -11.022 1.00 84.80 8   A 1 
ATOM 59   C CB  . LYS A 1 8   ? 9.892   -5.770  -8.242  1.00 82.66 8   A 1 
ATOM 60   C CG  . LYS A 1 8   ? 9.767   -5.868  -6.716  1.00 73.22 8   A 1 
ATOM 61   C CD  . LYS A 1 8   ? 9.222   -7.236  -6.304  1.00 67.29 8   A 1 
ATOM 62   C CE  . LYS A 1 8   ? 9.164   -7.284  -4.780  1.00 59.91 8   A 1 
ATOM 63   N NZ  . LYS A 1 8   ? 8.557   -8.538  -4.296  1.00 53.09 8   A 1 
ATOM 64   N N   . ALA A 1 9   ? 12.352  -4.497  -10.227 1.00 85.95 9   A 1 
ATOM 65   C CA  . ALA A 1 9   ? 13.044  -4.709  -11.488 1.00 85.61 9   A 1 
ATOM 66   C C   . ALA A 1 9   ? 14.307  -5.560  -11.240 1.00 86.37 9   A 1 
ATOM 67   O O   . ALA A 1 9   ? 14.968  -5.378  -10.221 1.00 80.09 9   A 1 
ATOM 68   C CB  . ALA A 1 9   ? 13.376  -3.344  -12.105 1.00 80.88 9   A 1 
ATOM 69   N N   . PRO A 1 10  ? 14.659  -6.514  -12.118 1.00 89.69 10  A 1 
ATOM 70   C CA  . PRO A 1 10  ? 13.901  -6.932  -13.296 1.00 90.80 10  A 1 
ATOM 71   C C   . PRO A 1 10  ? 12.602  -7.662  -12.927 1.00 92.89 10  A 1 
ATOM 72   O O   . PRO A 1 10  ? 12.486  -8.271  -11.861 1.00 89.41 10  A 1 
ATOM 73   C CB  . PRO A 1 10  ? 14.857  -7.832  -14.078 1.00 86.81 10  A 1 
ATOM 74   C CG  . PRO A 1 10  ? 15.704  -8.469  -12.974 1.00 82.57 10  A 1 
ATOM 75   C CD  . PRO A 1 10  ? 15.839  -7.346  -11.956 1.00 85.57 10  A 1 
ATOM 76   N N   . VAL A 1 11  ? 11.630  -7.626  -13.833 1.00 94.95 11  A 1 
ATOM 77   C CA  . VAL A 1 11  ? 10.332  -8.282  -13.647 1.00 96.15 11  A 1 
ATOM 78   C C   . VAL A 1 11  ? 10.397  -9.717  -14.147 1.00 96.99 11  A 1 
ATOM 79   O O   . VAL A 1 11  ? 10.891  -9.980  -15.239 1.00 95.93 11  A 1 
ATOM 80   C CB  . VAL A 1 11  ? 9.201   -7.518  -14.359 1.00 94.30 11  A 1 
ATOM 81   C CG1 . VAL A 1 11  ? 7.837   -8.041  -13.914 1.00 88.37 11  A 1 
ATOM 82   C CG2 . VAL A 1 11  ? 9.242   -6.019  -14.048 1.00 88.75 11  A 1 
ATOM 83   N N   . ILE A 1 12  ? 9.847   -10.641 -13.365 1.00 97.35 12  A 1 
ATOM 84   C CA  . ILE A 1 12  ? 9.621   -12.015 -13.821 1.00 97.38 12  A 1 
ATOM 85   C C   . ILE A 1 12  ? 8.391   -11.999 -14.728 1.00 97.77 12  A 1 
ATOM 86   O O   . ILE A 1 12  ? 7.307   -11.610 -14.296 1.00 97.43 12  A 1 
ATOM 87   C CB  . ILE A 1 12  ? 9.465   -12.976 -12.629 1.00 96.74 12  A 1 
ATOM 88   C CG1 . ILE A 1 12  ? 10.746  -12.956 -11.764 1.00 93.91 12  A 1 
ATOM 89   C CG2 . ILE A 1 12  ? 9.177   -14.405 -13.126 1.00 94.24 12  A 1 
ATOM 90   C CD1 . ILE A 1 12  ? 10.526  -13.525 -10.370 1.00 81.71 12  A 1 
ATOM 91   N N   . THR A 1 13  ? 8.568   -12.407 -15.976 1.00 97.95 13  A 1 
ATOM 92   C CA  . THR A 1 13  ? 7.543   -12.330 -17.020 1.00 98.12 13  A 1 
ATOM 93   C C   . THR A 1 13  ? 7.254   -13.687 -17.644 1.00 98.23 13  A 1 
ATOM 94   O O   . THR A 1 13  ? 8.056   -14.619 -17.564 1.00 97.85 13  A 1 
ATOM 95   C CB  . THR A 1 13  ? 7.925   -11.322 -18.116 1.00 97.67 13  A 1 
ATOM 96   O OG1 . THR A 1 13  ? 9.130   -11.685 -18.750 1.00 95.79 13  A 1 
ATOM 97   C CG2 . THR A 1 13  ? 8.098   -9.904  -17.578 1.00 95.07 13  A 1 
ATOM 98   N N   . LEU A 1 14  ? 6.105   -13.774 -18.292 1.00 98.38 14  A 1 
ATOM 99   C CA  . LEU A 1 14  ? 5.703   -14.888 -19.140 1.00 98.39 14  A 1 
ATOM 100  C C   . LEU A 1 14  ? 5.665   -14.452 -20.605 1.00 98.55 14  A 1 
ATOM 101  O O   . LEU A 1 14  ? 5.497   -13.275 -20.929 1.00 98.26 14  A 1 
ATOM 102  C CB  . LEU A 1 14  ? 4.324   -15.394 -18.701 1.00 97.86 14  A 1 
ATOM 103  C CG  . LEU A 1 14  ? 4.292   -16.060 -17.317 1.00 96.41 14  A 1 
ATOM 104  C CD1 . LEU A 1 14  ? 2.843   -16.273 -16.909 1.00 94.87 14  A 1 
ATOM 105  C CD2 . LEU A 1 14  ? 5.004   -17.411 -17.322 1.00 94.91 14  A 1 
ATOM 106  N N   . ARG A 1 15  ? 5.748   -15.449 -21.488 1.00 98.37 15  A 1 
ATOM 107  C CA  . ARG A 1 15  ? 5.305   -15.326 -22.883 1.00 98.34 15  A 1 
ATOM 108  C C   . ARG A 1 15  ? 3.856   -15.788 -22.990 1.00 98.42 15  A 1 
ATOM 109  O O   . ARG A 1 15  ? 3.423   -16.624 -22.198 1.00 97.72 15  A 1 
ATOM 110  C CB  . ARG A 1 15  ? 6.208   -16.148 -23.811 1.00 97.76 15  A 1 
ATOM 111  C CG  . ARG A 1 15  ? 7.677   -15.687 -23.828 1.00 94.76 15  A 1 
ATOM 112  C CD  . ARG A 1 15  ? 7.808   -14.248 -24.351 1.00 90.38 15  A 1 
ATOM 113  N NE  . ARG A 1 15  ? 9.229   -13.864 -24.494 1.00 85.32 15  A 1 
ATOM 114  C CZ  . ARG A 1 15  ? 9.780   -13.345 -25.574 1.00 80.32 15  A 1 
ATOM 115  N NH1 . ARG A 1 15  ? 9.094   -13.145 -26.659 1.00 71.98 15  A 1 
ATOM 116  N NH2 . ARG A 1 15  ? 11.034  -13.005 -25.584 1.00 73.89 15  A 1 
ATOM 117  N N   . ALA A 1 16  ? 3.133   -15.303 -23.994 1.00 97.96 16  A 1 
ATOM 118  C CA  . ALA A 1 16  ? 1.745   -15.710 -24.239 1.00 97.77 16  A 1 
ATOM 119  C C   . ALA A 1 16  ? 1.583   -17.224 -24.483 1.00 97.81 16  A 1 
ATOM 120  O O   . ALA A 1 16  ? 0.508   -17.775 -24.259 1.00 96.61 16  A 1 
ATOM 121  C CB  . ALA A 1 16  ? 1.226   -14.902 -25.432 1.00 96.85 16  A 1 
ATOM 122  N N   . THR A 1 17  ? 2.660   -17.890 -24.903 1.00 97.73 17  A 1 
ATOM 123  C CA  . THR A 1 17  ? 2.725   -19.334 -25.166 1.00 97.45 17  A 1 
ATOM 124  C C   . THR A 1 17  ? 3.091   -20.177 -23.944 1.00 97.66 17  A 1 
ATOM 125  O O   . THR A 1 17  ? 2.992   -21.399 -24.030 1.00 96.54 17  A 1 
ATOM 126  C CB  . THR A 1 17  ? 3.741   -19.624 -26.277 1.00 96.19 17  A 1 
ATOM 127  O OG1 . THR A 1 17  ? 5.000   -19.073 -25.939 1.00 90.10 17  A 1 
ATOM 128  C CG2 . THR A 1 17  ? 3.318   -19.010 -27.611 1.00 88.68 17  A 1 
ATOM 129  N N   . ASN A 1 18  ? 3.543   -19.572 -22.830 1.00 98.25 18  A 1 
ATOM 130  C CA  . ASN A 1 18  ? 3.781   -20.334 -21.604 1.00 98.29 18  A 1 
ATOM 131  C C   . ASN A 1 18  ? 2.469   -20.943 -21.108 1.00 98.44 18  A 1 
ATOM 132  O O   . ASN A 1 18  ? 1.397   -20.362 -21.294 1.00 98.14 18  A 1 
ATOM 133  C CB  . ASN A 1 18  ? 4.430   -19.460 -20.526 1.00 98.08 18  A 1 
ATOM 134  C CG  . ASN A 1 18  ? 5.902   -19.197 -20.782 1.00 97.47 18  A 1 
ATOM 135  O OD1 . ASN A 1 18  ? 6.321   -18.077 -20.974 1.00 88.92 18  A 1 
ATOM 136  N ND2 . ASN A 1 18  ? 6.723   -20.224 -20.768 1.00 88.34 18  A 1 
ATOM 137  N N   . THR A 1 19  ? 2.564   -22.094 -20.466 1.00 98.37 19  A 1 
ATOM 138  C CA  . THR A 1 19  ? 1.391   -22.808 -19.955 1.00 98.42 19  A 1 
ATOM 139  C C   . THR A 1 19  ? 0.964   -22.293 -18.581 1.00 98.51 19  A 1 
ATOM 140  O O   . THR A 1 19  ? 1.739   -21.685 -17.839 1.00 98.24 19  A 1 
ATOM 141  C CB  . THR A 1 19  ? 1.634   -24.322 -19.918 1.00 97.98 19  A 1 
ATOM 142  O OG1 . THR A 1 19  ? 2.656   -24.631 -19.007 1.00 95.47 19  A 1 
ATOM 143  C CG2 . THR A 1 19  ? 2.024   -24.890 -21.284 1.00 94.63 19  A 1 
ATOM 144  N N   . ILE A 1 20  ? -0.273  -22.594 -18.201 1.00 98.20 20  A 1 
ATOM 145  C CA  . ILE A 1 20  ? -0.775  -22.360 -16.840 1.00 98.12 20  A 1 
ATOM 146  C C   . ILE A 1 20  ? 0.102   -23.089 -15.806 1.00 98.06 20  A 1 
ATOM 147  O O   . ILE A 1 20  ? 0.412   -22.523 -14.757 1.00 97.83 20  A 1 
ATOM 148  C CB  . ILE A 1 20  ? -2.260  -22.784 -16.755 1.00 97.87 20  A 1 
ATOM 149  C CG1 . ILE A 1 20  ? -3.127  -21.824 -17.608 1.00 97.16 20  A 1 
ATOM 150  C CG2 . ILE A 1 20  ? -2.763  -22.809 -15.298 1.00 97.32 20  A 1 
ATOM 151  C CD1 . ILE A 1 20  ? -4.578  -22.272 -17.800 1.00 95.67 20  A 1 
ATOM 152  N N   . ALA A 1 21  ? 0.564   -24.304 -16.113 1.00 97.83 21  A 1 
ATOM 153  C CA  . ALA A 1 21  ? 1.462   -25.066 -15.240 1.00 97.63 21  A 1 
ATOM 154  C C   . ALA A 1 21  ? 2.801   -24.344 -15.009 1.00 97.78 21  A 1 
ATOM 155  O O   . ALA A 1 21  ? 3.245   -24.218 -13.865 1.00 97.54 21  A 1 
ATOM 156  C CB  . ALA A 1 21  ? 1.682   -26.458 -15.845 1.00 96.99 21  A 1 
ATOM 157  N N   . GLU A 1 22  ? 3.418   -23.819 -16.064 1.00 98.11 22  A 1 
ATOM 158  C CA  . GLU A 1 22  ? 4.655   -23.028 -15.973 1.00 98.19 22  A 1 
ATOM 159  C C   . GLU A 1 22  ? 4.441   -21.750 -15.148 1.00 98.29 22  A 1 
ATOM 160  O O   . GLU A 1 22  ? 5.250   -21.431 -14.273 1.00 98.08 22  A 1 
ATOM 161  C CB  . GLU A 1 22  ? 5.145   -22.659 -17.381 1.00 98.13 22  A 1 
ATOM 162  C CG  . GLU A 1 22  ? 5.724   -23.860 -18.153 1.00 96.45 22  A 1 
ATOM 163  C CD  . GLU A 1 22  ? 6.000   -23.527 -19.628 1.00 96.32 22  A 1 
ATOM 164  O OE1 . GLU A 1 22  ? 6.927   -24.133 -20.209 1.00 91.11 22  A 1 
ATOM 165  O OE2 . GLU A 1 22  ? 5.278   -22.673 -20.188 1.00 92.58 22  A 1 
ATOM 166  N N   . ALA A 1 23  ? 3.322   -21.062 -15.349 1.00 98.49 23  A 1 
ATOM 167  C CA  . ALA A 1 23  ? 2.972   -19.877 -14.573 1.00 98.50 23  A 1 
ATOM 168  C C   . ALA A 1 23  ? 2.803   -20.198 -13.078 1.00 98.39 23  A 1 
ATOM 169  O O   . ALA A 1 23  ? 3.369   -19.512 -12.227 1.00 98.09 23  A 1 
ATOM 170  C CB  . ALA A 1 23  ? 1.705   -19.263 -15.174 1.00 98.47 23  A 1 
ATOM 171  N N   . LEU A 1 24  ? 2.095   -21.278 -12.744 1.00 98.04 24  A 1 
ATOM 172  C CA  . LEU A 1 24  ? 1.934   -21.759 -11.365 1.00 97.45 24  A 1 
ATOM 173  C C   . LEU A 1 24  ? 3.272   -22.121 -10.710 1.00 97.29 24  A 1 
ATOM 174  O O   . LEU A 1 24  ? 3.469   -21.882 -9.516  1.00 96.64 24  A 1 
ATOM 175  C CB  . LEU A 1 24  ? 1.017   -22.993 -11.365 1.00 96.79 24  A 1 
ATOM 176  C CG  . LEU A 1 24  ? -0.486  -22.686 -11.522 1.00 95.45 24  A 1 
ATOM 177  C CD1 . LEU A 1 24  ? -1.239  -23.984 -11.798 1.00 93.97 24  A 1 
ATOM 178  C CD2 . LEU A 1 24  ? -1.059  -22.058 -10.252 1.00 93.76 24  A 1 
ATOM 179  N N   . GLN A 1 25  ? 4.202   -22.697 -11.479 1.00 97.84 25  A 1 
ATOM 180  C CA  . GLN A 1 25  ? 5.538   -23.032 -10.995 1.00 97.73 25  A 1 
ATOM 181  C C   . GLN A 1 25  ? 6.349   -21.769 -10.693 1.00 97.88 25  A 1 
ATOM 182  O O   . GLN A 1 25  ? 6.919   -21.665 -9.605  1.00 97.38 25  A 1 
ATOM 183  C CB  . GLN A 1 25  ? 6.227   -23.944 -12.013 1.00 97.15 25  A 1 
ATOM 184  C CG  . GLN A 1 25  ? 7.562   -24.496 -11.464 1.00 86.58 25  A 1 
ATOM 185  C CD  . GLN A 1 25  ? 8.249   -25.464 -12.436 1.00 78.42 25  A 1 
ATOM 186  O OE1 . GLN A 1 25  ? 7.790   -25.732 -13.529 1.00 70.47 25  A 1 
ATOM 187  N NE2 . GLN A 1 25  ? 9.370   -26.031 -12.064 1.00 65.38 25  A 1 
ATOM 188  N N   . LEU A 1 26  ? 6.346   -20.789 -11.596 1.00 97.85 26  A 1 
ATOM 189  C CA  . LEU A 1 26  ? 7.024   -19.503 -11.394 1.00 97.78 26  A 1 
ATOM 190  C C   . LEU A 1 26  ? 6.481   -18.747 -10.177 1.00 97.72 26  A 1 
ATOM 191  O O   . LEU A 1 26  ? 7.266   -18.267 -9.360  1.00 96.98 26  A 1 
ATOM 192  C CB  . LEU A 1 26  ? 6.900   -18.639 -12.659 1.00 97.46 26  A 1 
ATOM 193  C CG  . LEU A 1 26  ? 7.808   -19.073 -13.824 1.00 94.78 26  A 1 
ATOM 194  C CD1 . LEU A 1 26  ? 7.467   -18.242 -15.055 1.00 92.61 26  A 1 
ATOM 195  C CD2 . LEU A 1 26  ? 9.289   -18.857 -13.507 1.00 92.41 26  A 1 
ATOM 196  N N   . LEU A 1 27  ? 5.156   -18.693 -10.003 1.00 97.68 27  A 1 
ATOM 197  C CA  . LEU A 1 27  ? 4.546   -18.066 -8.823  1.00 97.17 27  A 1 
ATOM 198  C C   . LEU A 1 27  ? 5.038   -18.701 -7.519  1.00 96.63 27  A 1 
ATOM 199  O O   . LEU A 1 27  ? 5.394   -17.986 -6.583  1.00 95.31 27  A 1 
ATOM 200  C CB  . LEU A 1 27  ? 3.015   -18.171 -8.880  1.00 96.47 27  A 1 
ATOM 201  C CG  . LEU A 1 27  ? 2.281   -17.219 -9.843  1.00 92.53 27  A 1 
ATOM 202  C CD1 . LEU A 1 27  ? 0.798   -17.256 -9.479  1.00 86.83 27  A 1 
ATOM 203  C CD2 . LEU A 1 27  ? 2.733   -15.769 -9.740  1.00 85.80 27  A 1 
ATOM 204  N N   . ARG A 1 28  ? 5.067   -20.036 -7.453  1.00 96.78 28  A 1 
ATOM 205  C CA  . ARG A 1 28  ? 5.528   -20.775 -6.265  1.00 96.35 28  A 1 
ATOM 206  C C   . ARG A 1 28  ? 7.019   -20.588 -6.019  1.00 96.81 28  A 1 
ATOM 207  O O   . ARG A 1 28  ? 7.414   -20.305 -4.890  1.00 96.17 28  A 1 
ATOM 208  C CB  . ARG A 1 28  ? 5.166   -22.263 -6.405  1.00 95.05 28  A 1 
ATOM 209  C CG  . ARG A 1 28  ? 3.681   -22.502 -6.103  1.00 82.98 28  A 1 
ATOM 210  C CD  . ARG A 1 28  ? 3.307   -23.989 -6.161  1.00 81.43 28  A 1 
ATOM 211  N NE  . ARG A 1 28  ? 2.995   -24.430 -7.536  1.00 71.39 28  A 1 
ATOM 212  C CZ  . ARG A 1 28  ? 2.533   -25.629 -7.884  1.00 63.75 28  A 1 
ATOM 213  N NH1 . ARG A 1 28  ? 2.374   -26.586 -7.008  1.00 57.77 28  A 1 
ATOM 214  N NH2 . ARG A 1 28  ? 2.215   -25.885 -9.121  1.00 55.04 28  A 1 
ATOM 215  N N   . HIS A 1 29  ? 7.832   -20.722 -7.066  1.00 96.73 29  A 1 
ATOM 216  C CA  . HIS A 1 29  ? 9.288   -20.638 -6.964  1.00 96.93 29  A 1 
ATOM 217  C C   . HIS A 1 29  ? 9.750   -19.254 -6.499  1.00 96.81 29  A 1 
ATOM 218  O O   . HIS A 1 29  ? 10.540  -19.143 -5.561  1.00 95.73 29  A 1 
ATOM 219  C CB  . HIS A 1 29  ? 9.905   -21.009 -8.317  1.00 96.81 29  A 1 
ATOM 220  C CG  . HIS A 1 29  ? 11.410  -21.066 -8.259  1.00 92.32 29  A 1 
ATOM 221  N ND1 . HIS A 1 29  ? 12.159  -22.046 -7.638  1.00 79.05 29  A 1 
ATOM 222  C CD2 . HIS A 1 29  ? 12.300  -20.148 -8.759  1.00 79.92 29  A 1 
ATOM 223  C CE1 . HIS A 1 29  ? 13.458  -21.723 -7.763  1.00 80.67 29  A 1 
ATOM 224  N NE2 . HIS A 1 29  ? 13.582  -20.577 -8.440  1.00 83.11 29  A 1 
ATOM 225  N N   . HIS A 1 30  ? 9.208   -18.204 -7.101  1.00 96.57 30  A 1 
ATOM 226  C CA  . HIS A 1 30  ? 9.581   -16.823 -6.783  1.00 96.00 30  A 1 
ATOM 227  C C   . HIS A 1 30  ? 8.737   -16.191 -5.671  1.00 95.45 30  A 1 
ATOM 228  O O   . HIS A 1 30  ? 9.003   -15.053 -5.283  1.00 93.95 30  A 1 
ATOM 229  C CB  . HIS A 1 30  ? 9.558   -16.000 -8.069  1.00 96.06 30  A 1 
ATOM 230  C CG  . HIS A 1 30  ? 10.600  -16.442 -9.057  1.00 95.91 30  A 1 
ATOM 231  N ND1 . HIS A 1 30  ? 11.959  -16.207 -8.958  1.00 85.87 30  A 1 
ATOM 232  C CD2 . HIS A 1 30  ? 10.401  -17.153 -10.213 1.00 86.21 30  A 1 
ATOM 233  C CE1 . HIS A 1 30  ? 12.551  -16.745 -10.031 1.00 87.97 30  A 1 
ATOM 234  N NE2 . HIS A 1 30  ? 11.639  -17.333 -10.817 1.00 90.01 30  A 1 
ATOM 235  N N   . ARG A 1 31  ? 7.740   -16.904 -5.138  1.00 94.99 31  A 1 
ATOM 236  C CA  . ARG A 1 31  ? 6.811   -16.408 -4.104  1.00 94.44 31  A 1 
ATOM 237  C C   . ARG A 1 31  ? 6.171   -15.061 -4.483  1.00 94.44 31  A 1 
ATOM 238  O O   . ARG A 1 31  ? 6.085   -14.147 -3.663  1.00 92.60 31  A 1 
ATOM 239  C CB  . ARG A 1 31  ? 7.495   -16.369 -2.732  1.00 93.34 31  A 1 
ATOM 240  C CG  . ARG A 1 31  ? 7.998   -17.733 -2.238  1.00 86.39 31  A 1 
ATOM 241  C CD  . ARG A 1 31  ? 8.583   -17.561 -0.831  1.00 80.51 31  A 1 
ATOM 242  N NE  . ARG A 1 31  ? 8.971   -18.848 -0.230  1.00 71.02 31  A 1 
ATOM 243  C CZ  . ARG A 1 31  ? 9.394   -19.029 1.016   1.00 62.01 31  A 1 
ATOM 244  N NH1 . ARG A 1 31  ? 9.545   -18.035 1.849   1.00 55.74 31  A 1 
ATOM 245  N NH2 . ARG A 1 31  ? 9.673   -20.227 1.446   1.00 53.36 31  A 1 
ATOM 246  N N   . ILE A 1 32  ? 5.728   -14.963 -5.727  1.00 95.51 32  A 1 
ATOM 247  C CA  . ILE A 1 32  ? 5.040   -13.795 -6.287  1.00 95.79 32  A 1 
ATOM 248  C C   . ILE A 1 32  ? 3.569   -14.121 -6.579  1.00 96.01 32  A 1 
ATOM 249  O O   . ILE A 1 32  ? 3.150   -15.276 -6.505  1.00 95.58 32  A 1 
ATOM 250  C CB  . ILE A 1 32  ? 5.796   -13.243 -7.521  1.00 95.74 32  A 1 
ATOM 251  C CG1 . ILE A 1 32  ? 5.946   -14.310 -8.624  1.00 94.18 32  A 1 
ATOM 252  C CG2 . ILE A 1 32  ? 7.159   -12.670 -7.076  1.00 91.49 32  A 1 
ATOM 253  C CD1 . ILE A 1 32  ? 6.615   -13.806 -9.905  1.00 92.49 32  A 1 
ATOM 254  N N   . ARG A 1 33  ? 2.774   -13.101 -6.881  1.00 96.43 33  A 1 
ATOM 255  C CA  . ARG A 1 33  ? 1.322   -13.231 -7.133  1.00 96.27 33  A 1 
ATOM 256  C C   . ARG A 1 33  ? 0.882   -12.690 -8.494  1.00 97.11 33  A 1 
ATOM 257  O O   . ARG A 1 33  ? -0.290  -12.806 -8.834  1.00 96.58 33  A 1 
ATOM 258  C CB  . ARG A 1 33  ? 0.530   -12.559 -5.999  1.00 94.61 33  A 1 
ATOM 259  C CG  . ARG A 1 33  ? 0.747   -13.234 -4.631  1.00 90.89 33  A 1 
ATOM 260  C CD  . ARG A 1 33  ? -0.148  -12.585 -3.566  1.00 84.18 33  A 1 
ATOM 261  N NE  . ARG A 1 33  ? 0.053   -13.190 -2.235  1.00 73.35 33  A 1 
ATOM 262  C CZ  . ARG A 1 33  ? -0.567  -12.843 -1.114  1.00 65.08 33  A 1 
ATOM 263  N NH1 . ARG A 1 33  ? -1.474  -11.908 -1.087  1.00 58.32 33  A 1 
ATOM 264  N NH2 . ARG A 1 33  ? -0.281  -13.435 0.010   1.00 57.09 33  A 1 
ATOM 265  N N   . HIS A 1 34  ? 1.799   -12.104 -9.242  1.00 97.39 34  A 1 
ATOM 266  C CA  . HIS A 1 34  ? 1.509   -11.450 -10.516 1.00 97.63 34  A 1 
ATOM 267  C C   . HIS A 1 34  ? 2.618   -11.769 -11.515 1.00 97.97 34  A 1 
ATOM 268  O O   . HIS A 1 34  ? 3.795   -11.730 -11.155 1.00 97.66 34  A 1 
ATOM 269  C CB  . HIS A 1 34  ? 1.392   -9.930  -10.304 1.00 97.09 34  A 1 
ATOM 270  C CG  . HIS A 1 34  ? 0.523   -9.533  -9.136  1.00 96.02 34  A 1 
ATOM 271  N ND1 . HIS A 1 34  ? 0.969   -9.222  -7.863  1.00 85.09 34  A 1 
ATOM 272  C CD2 . HIS A 1 34  ? -0.848  -9.463  -9.098  1.00 85.11 34  A 1 
ATOM 273  C CE1 . HIS A 1 34  ? -0.105  -8.959  -7.095  1.00 86.42 34  A 1 
ATOM 274  N NE2 . HIS A 1 34  ? -1.232  -9.103  -7.805  1.00 89.35 34  A 1 
ATOM 275  N N   . LEU A 1 35  ? 2.237   -12.071 -12.748 1.00 98.33 35  A 1 
ATOM 276  C CA  . LEU A 1 35  ? 3.149   -12.333 -13.856 1.00 98.51 35  A 1 
ATOM 277  C C   . LEU A 1 35  ? 2.692   -11.539 -15.079 1.00 98.62 35  A 1 
ATOM 278  O O   . LEU A 1 35  ? 1.709   -11.925 -15.722 1.00 98.42 35  A 1 
ATOM 279  C CB  . LEU A 1 35  ? 3.198   -13.839 -14.159 1.00 98.32 35  A 1 
ATOM 280  C CG  . LEU A 1 35  ? 3.967   -14.683 -13.125 1.00 97.48 35  A 1 
ATOM 281  C CD1 . LEU A 1 35  ? 3.715   -16.166 -13.378 1.00 96.53 35  A 1 
ATOM 282  C CD2 . LEU A 1 35  ? 5.474   -14.442 -13.200 1.00 96.26 35  A 1 
ATOM 283  N N   . PRO A 1 36  ? 3.372   -10.445 -15.422 1.00 98.55 36  A 1 
ATOM 284  C CA  . PRO A 1 36  ? 3.136   -9.780  -16.695 1.00 98.56 36  A 1 
ATOM 285  C C   . PRO A 1 36  ? 3.481   -10.706 -17.863 1.00 98.67 36  A 1 
ATOM 286  O O   . PRO A 1 36  ? 4.479   -11.429 -17.825 1.00 98.54 36  A 1 
ATOM 287  C CB  . PRO A 1 36  ? 3.999   -8.516  -16.690 1.00 98.20 36  A 1 
ATOM 288  C CG  . PRO A 1 36  ? 4.314   -8.290  -15.213 1.00 96.74 36  A 1 
ATOM 289  C CD  . PRO A 1 36  ? 4.354   -9.707  -14.650 1.00 98.13 36  A 1 
ATOM 290  N N   . VAL A 1 37  ? 2.661   -10.653 -18.897 1.00 98.67 37  A 1 
ATOM 291  C CA  . VAL A 1 37  ? 2.894   -11.349 -20.163 1.00 98.71 37  A 1 
ATOM 292  C C   . VAL A 1 37  ? 3.454   -10.344 -21.156 1.00 98.71 37  A 1 
ATOM 293  O O   . VAL A 1 37  ? 2.847   -9.302  -21.389 1.00 98.52 37  A 1 
ATOM 294  C CB  . VAL A 1 37  ? 1.615   -12.018 -20.693 1.00 98.61 37  A 1 
ATOM 295  C CG1 . VAL A 1 37  ? 1.916   -12.859 -21.934 1.00 98.11 37  A 1 
ATOM 296  C CG2 . VAL A 1 37  ? 0.978   -12.945 -19.644 1.00 98.06 37  A 1 
ATOM 297  N N   . VAL A 1 38  ? 4.603   -10.664 -21.733 1.00 98.51 38  A 1 
ATOM 298  C CA  . VAL A 1 38  ? 5.299   -9.796  -22.688 1.00 98.52 38  A 1 
ATOM 299  C C   . VAL A 1 38  ? 5.575   -10.512 -24.004 1.00 98.53 38  A 1 
ATOM 300  O O   . VAL A 1 38  ? 5.671   -11.743 -24.058 1.00 98.13 38  A 1 
ATOM 301  C CB  . VAL A 1 38  ? 6.598   -9.196  -22.110 1.00 98.08 38  A 1 
ATOM 302  C CG1 . VAL A 1 38  ? 6.317   -8.322  -20.887 1.00 96.17 38  A 1 
ATOM 303  C CG2 . VAL A 1 38  ? 7.635   -10.261 -21.732 1.00 95.73 38  A 1 
ATOM 304  N N   . ASP A 1 39  ? 5.731   -9.737  -25.068 1.00 98.34 39  A 1 
ATOM 305  C CA  . ASP A 1 39  ? 6.171   -10.242 -26.369 1.00 98.12 39  A 1 
ATOM 306  C C   . ASP A 1 39  ? 7.707   -10.333 -26.487 1.00 98.03 39  A 1 
ATOM 307  O O   . ASP A 1 39  ? 8.451   -10.191 -25.507 1.00 96.59 39  A 1 
ATOM 308  C CB  . ASP A 1 39  ? 5.507   -9.423  -27.492 1.00 97.23 39  A 1 
ATOM 309  C CG  . ASP A 1 39  ? 6.068   -8.017  -27.713 1.00 96.71 39  A 1 
ATOM 310  O OD1 . ASP A 1 39  ? 7.089   -7.652  -27.097 1.00 93.93 39  A 1 
ATOM 311  O OD2 . ASP A 1 39  ? 5.493   -7.313  -28.565 1.00 92.98 39  A 1 
ATOM 312  N N   . GLY A 1 40  ? 8.195   -10.605 -27.707 1.00 97.32 40  A 1 
ATOM 313  C CA  . GLY A 1 40  ? 9.624   -10.688 -28.012 1.00 96.95 40  A 1 
ATOM 314  C C   . GLY A 1 40  ? 10.399  -9.396  -27.797 1.00 97.03 40  A 1 
ATOM 315  O O   . GLY A 1 40  ? 11.605  -9.440  -27.524 1.00 94.66 40  A 1 
ATOM 316  N N   . GLU A 1 41  ? 9.720   -8.266  -27.883 1.00 97.22 41  A 1 
ATOM 317  C CA  . GLU A 1 41  ? 10.312  -6.928  -27.786 1.00 96.94 41  A 1 
ATOM 318  C C   . GLU A 1 41  ? 10.214  -6.330  -26.372 1.00 96.96 41  A 1 
ATOM 319  O O   . GLU A 1 41  ? 10.780  -5.268  -26.106 1.00 94.57 41  A 1 
ATOM 320  C CB  . GLU A 1 41  ? 9.646   -6.021  -28.826 1.00 95.88 41  A 1 
ATOM 321  C CG  . GLU A 1 41  ? 9.952   -6.456  -30.275 1.00 90.22 41  A 1 
ATOM 322  C CD  . GLU A 1 41  ? 9.125   -5.667  -31.305 1.00 81.93 41  A 1 
ATOM 323  O OE1 . GLU A 1 41  ? 8.857   -6.226  -32.392 1.00 73.27 41  A 1 
ATOM 324  O OE2 . GLU A 1 41  ? 8.683   -4.535  -30.997 1.00 74.41 41  A 1 
ATOM 325  N N   . GLY A 1 42  ? 9.535   -7.026  -25.453 1.00 97.11 42  A 1 
ATOM 326  C CA  . GLY A 1 42  ? 9.291   -6.559  -24.089 1.00 97.08 42  A 1 
ATOM 327  C C   . GLY A 1 42  ? 8.049   -5.676  -23.944 1.00 97.70 42  A 1 
ATOM 328  O O   . GLY A 1 42  ? 7.887   -5.028  -22.908 1.00 96.96 42  A 1 
ATOM 329  N N   . ARG A 1 43  ? 7.171   -5.640  -24.956 1.00 97.83 43  A 1 
ATOM 330  C CA  . ARG A 1 43  ? 5.880   -4.956  -24.853 1.00 97.87 43  A 1 
ATOM 331  C C   . ARG A 1 43  ? 4.935   -5.759  -23.972 1.00 98.06 43  A 1 
ATOM 332  O O   . ARG A 1 43  ? 4.877   -6.984  -24.063 1.00 97.61 43  A 1 
ATOM 333  C CB  . ARG A 1 43  ? 5.263   -4.718  -26.233 1.00 97.31 43  A 1 
ATOM 334  C CG  . ARG A 1 43  ? 6.127   -3.804  -27.124 1.00 91.52 43  A 1 
ATOM 335  C CD  . ARG A 1 43  ? 5.490   -3.591  -28.501 1.00 87.60 43  A 1 
ATOM 336  N NE  . ARG A 1 43  ? 5.527   -4.827  -29.301 1.00 76.62 43  A 1 
ATOM 337  C CZ  . ARG A 1 43  ? 5.568   -4.936  -30.621 1.00 68.13 43  A 1 
ATOM 338  N NH1 . ARG A 1 43  ? 5.466   -3.904  -31.404 1.00 60.83 43  A 1 
ATOM 339  N NH2 . ARG A 1 43  ? 5.738   -6.098  -31.163 1.00 58.21 43  A 1 
ATOM 340  N N   . LEU A 1 44  ? 4.173   -5.075  -23.144 1.00 97.79 44  A 1 
ATOM 341  C CA  . LEU A 1 44  ? 3.170   -5.687  -22.284 1.00 98.02 44  A 1 
ATOM 342  C C   . LEU A 1 44  ? 1.972   -6.143  -23.125 1.00 98.05 44  A 1 
ATOM 343  O O   . LEU A 1 44  ? 1.341   -5.328  -23.791 1.00 97.61 44  A 1 
ATOM 344  C CB  . LEU A 1 44  ? 2.782   -4.673  -21.199 1.00 97.87 44  A 1 
ATOM 345  C CG  . LEU A 1 44  ? 1.815   -5.220  -20.134 1.00 97.56 44  A 1 
ATOM 346  C CD1 . LEU A 1 44  ? 2.463   -6.296  -19.266 1.00 97.06 44  A 1 
ATOM 347  C CD2 . LEU A 1 44  ? 1.377   -4.072  -19.222 1.00 96.90 44  A 1 
ATOM 348  N N   . LEU A 1 45  ? 1.656   -7.432  -23.058 1.00 98.34 45  A 1 
ATOM 349  C CA  . LEU A 1 45  ? 0.502   -8.036  -23.731 1.00 98.18 45  A 1 
ATOM 350  C C   . LEU A 1 45  ? -0.664  -8.294  -22.777 1.00 98.17 45  A 1 
ATOM 351  O O   . LEU A 1 45  ? -1.821  -8.231  -23.176 1.00 97.21 45  A 1 
ATOM 352  C CB  . LEU A 1 45  ? 0.926   -9.362  -24.384 1.00 97.80 45  A 1 
ATOM 353  C CG  . LEU A 1 45  ? 2.008   -9.264  -25.475 1.00 96.67 45  A 1 
ATOM 354  C CD1 . LEU A 1 45  ? 2.301   -10.671 -25.993 1.00 94.80 45  A 1 
ATOM 355  C CD2 . LEU A 1 45  ? 1.566   -8.388  -26.645 1.00 94.25 45  A 1 
ATOM 356  N N   . GLY A 1 46  ? -0.358  -8.607  -21.524 1.00 98.38 46  A 1 
ATOM 357  C CA  . GLY A 1 46  ? -1.358  -8.972  -20.540 1.00 98.42 46  A 1 
ATOM 358  C C   . GLY A 1 46  ? -0.768  -9.171  -19.148 1.00 98.63 46  A 1 
ATOM 359  O O   . GLY A 1 46  ? 0.421   -8.961  -18.909 1.00 98.45 46  A 1 
ATOM 360  N N   . LEU A 1 47  ? -1.629  -9.589  -18.225 1.00 98.53 47  A 1 
ATOM 361  C CA  . LEU A 1 47  ? -1.253  -9.888  -16.846 1.00 98.52 47  A 1 
ATOM 362  C C   . LEU A 1 47  ? -1.982  -11.143 -16.384 1.00 98.54 47  A 1 
ATOM 363  O O   . LEU A 1 47  ? -3.205  -11.237 -16.490 1.00 98.15 47  A 1 
ATOM 364  C CB  . LEU A 1 47  ? -1.603  -8.675  -15.971 1.00 98.18 47  A 1 
ATOM 365  C CG  . LEU A 1 47  ? -1.306  -8.858  -14.471 1.00 97.39 47  A 1 
ATOM 366  C CD1 . LEU A 1 47  ? 0.187   -8.811  -14.176 1.00 95.44 47  A 1 
ATOM 367  C CD2 . LEU A 1 47  ? -1.989  -7.747  -13.679 1.00 94.83 47  A 1 
ATOM 368  N N   . VAL A 1 48  ? -1.227  -12.072 -15.813 1.00 98.50 48  A 1 
ATOM 369  C CA  . VAL A 1 48  ? -1.761  -13.249 -15.132 1.00 98.46 48  A 1 
ATOM 370  C C   . VAL A 1 48  ? -1.545  -13.071 -13.637 1.00 98.39 48  A 1 
ATOM 371  O O   . VAL A 1 48  ? -0.433  -12.805 -13.183 1.00 97.82 48  A 1 
ATOM 372  C CB  . VAL A 1 48  ? -1.120  -14.540 -15.657 1.00 97.83 48  A 1 
ATOM 373  C CG1 . VAL A 1 48  ? -1.674  -15.765 -14.938 1.00 92.05 48  A 1 
ATOM 374  C CG2 . VAL A 1 48  ? -1.396  -14.728 -17.152 1.00 91.49 48  A 1 
ATOM 375  N N   . THR A 1 49  ? -2.612  -13.227 -12.866 1.00 98.06 49  A 1 
ATOM 376  C CA  . THR A 1 49  ? -2.550  -13.136 -11.405 1.00 97.64 49  A 1 
ATOM 377  C C   . THR A 1 49  ? -2.696  -14.507 -10.757 1.00 97.73 49  A 1 
ATOM 378  O O   . THR A 1 49  ? -3.204  -15.453 -11.354 1.00 97.35 49  A 1 
ATOM 379  C CB  . THR A 1 49  ? -3.590  -12.156 -10.843 1.00 96.62 49  A 1 
ATOM 380  O OG1 . THR A 1 49  ? -4.885  -12.694 -10.912 1.00 93.01 49  A 1 
ATOM 381  C CG2 . THR A 1 49  ? -3.585  -10.800 -11.548 1.00 92.81 49  A 1 
ATOM 382  N N   . SER A 1 50  ? -2.299  -14.603 -9.493  1.00 97.28 50  A 1 
ATOM 383  C CA  . SER A 1 50  ? -2.538  -15.805 -8.690  1.00 96.79 50  A 1 
ATOM 384  C C   . SER A 1 50  ? -4.020  -16.176 -8.633  1.00 96.68 50  A 1 
ATOM 385  O O   . SER A 1 50  ? -4.332  -17.355 -8.535  1.00 95.85 50  A 1 
ATOM 386  C CB  . SER A 1 50  ? -2.012  -15.593 -7.270  1.00 95.63 50  A 1 
ATOM 387  O OG  . SER A 1 50  ? -2.257  -16.725 -6.454  1.00 88.79 50  A 1 
ATOM 388  N N   . GLN A 1 51  ? -4.927  -15.204 -8.692  1.00 96.32 51  A 1 
ATOM 389  C CA  . GLN A 1 51  ? -6.366  -15.471 -8.734  1.00 95.67 51  A 1 
ATOM 390  C C   . GLN A 1 51  ? -6.770  -16.119 -10.059 1.00 96.42 51  A 1 
ATOM 391  O O   . GLN A 1 51  ? -7.434  -17.145 -10.024 1.00 95.63 51  A 1 
ATOM 392  C CB  . GLN A 1 51  ? -7.175  -14.191 -8.485  1.00 93.84 51  A 1 
ATOM 393  C CG  . GLN A 1 51  ? -7.178  -13.829 -6.992  1.00 81.87 51  A 1 
ATOM 394  C CD  . GLN A 1 51  ? -8.095  -12.652 -6.655  1.00 75.57 51  A 1 
ATOM 395  O OE1 . GLN A 1 51  ? -8.429  -11.807 -7.465  1.00 68.33 51  A 1 
ATOM 396  N NE2 . GLN A 1 51  ? -8.545  -12.555 -5.423  1.00 63.94 51  A 1 
ATOM 397  N N   . ASP A 1 52  ? -6.315  -15.592 -11.188 1.00 96.57 52  A 1 
ATOM 398  C CA  . ASP A 1 52  ? -6.658  -16.131 -12.512 1.00 96.92 52  A 1 
ATOM 399  C C   . ASP A 1 52  ? -6.153  -17.575 -12.668 1.00 97.55 52  A 1 
ATOM 400  O O   . ASP A 1 52  ? -6.862  -18.438 -13.172 1.00 97.12 52  A 1 
ATOM 401  C CB  . ASP A 1 52  ? -6.065  -15.237 -13.616 1.00 96.40 52  A 1 
ATOM 402  C CG  . ASP A 1 52  ? -6.375  -13.744 -13.427 1.00 95.00 52  A 1 
ATOM 403  O OD1 . ASP A 1 52  ? -7.550  -13.362 -13.242 1.00 92.03 52  A 1 
ATOM 404  O OD2 . ASP A 1 52  ? -5.420  -12.936 -13.400 1.00 91.34 52  A 1 
ATOM 405  N N   . LEU A 1 53  ? -4.947  -17.858 -12.160 1.00 97.16 53  A 1 
ATOM 406  C CA  . LEU A 1 53  ? -4.369  -19.202 -12.181 1.00 97.36 53  A 1 
ATOM 407  C C   . LEU A 1 53  ? -5.110  -20.178 -11.262 1.00 97.26 53  A 1 
ATOM 408  O O   . LEU A 1 53  ? -5.252  -21.342 -11.612 1.00 96.52 53  A 1 
ATOM 409  C CB  . LEU A 1 53  ? -2.890  -19.126 -11.787 1.00 97.31 53  A 1 
ATOM 410  C CG  . LEU A 1 53  ? -2.000  -18.467 -12.855 1.00 96.52 53  A 1 
ATOM 411  C CD1 . LEU A 1 53  ? -0.624  -18.193 -12.265 1.00 95.34 53  A 1 
ATOM 412  C CD2 . LEU A 1 53  ? -1.811  -19.367 -14.072 1.00 94.92 53  A 1 
ATOM 413  N N   . ARG A 1 54  ? -5.594  -19.724 -10.101 1.00 96.66 54  A 1 
ATOM 414  C CA  . ARG A 1 54  ? -6.420  -20.550 -9.198  1.00 96.08 54  A 1 
ATOM 415  C C   . ARG A 1 54  ? -7.781  -20.840 -9.813  1.00 96.39 54  A 1 
ATOM 416  O O   . ARG A 1 54  ? -8.212  -21.982 -9.774  1.00 95.57 54  A 1 
ATOM 417  C CB  . ARG A 1 54  ? -6.591  -19.852 -7.845  1.00 94.81 54  A 1 
ATOM 418  C CG  . ARG A 1 54  ? -5.323  -19.928 -6.994  1.00 90.64 54  A 1 
ATOM 419  C CD  . ARG A 1 54  ? -5.479  -19.006 -5.792  1.00 86.96 54  A 1 
ATOM 420  N NE  . ARG A 1 54  ? -4.241  -18.936 -4.997  1.00 82.92 54  A 1 
ATOM 421  C CZ  . ARG A 1 54  ? -4.020  -19.523 -3.835  1.00 79.22 54  A 1 
ATOM 422  N NH1 . ARG A 1 54  ? -4.912  -20.228 -3.212  1.00 71.04 54  A 1 
ATOM 423  N NH2 . ARG A 1 54  ? -2.866  -19.392 -3.265  1.00 73.23 54  A 1 
ATOM 424  N N   . ASP A 1 55  ? -8.404  -19.845 -10.423 1.00 96.76 55  A 1 
ATOM 425  C CA  . ASP A 1 55  ? -9.691  -19.995 -11.110 1.00 96.75 55  A 1 
ATOM 426  C C   . ASP A 1 55  ? -9.597  -20.960 -12.308 1.00 97.15 55  A 1 
ATOM 427  O O   . ASP A 1 55  ? -10.578 -21.609 -12.653 1.00 96.38 55  A 1 
ATOM 428  C CB  . ASP A 1 55  ? -10.178 -18.622 -11.605 1.00 96.11 55  A 1 
ATOM 429  C CG  . ASP A 1 55  ? -10.512 -17.592 -10.516 1.00 94.74 55  A 1 
ATOM 430  O OD1 . ASP A 1 55  ? -10.698 -17.937 -9.332  1.00 92.43 55  A 1 
ATOM 431  O OD2 . ASP A 1 55  ? -10.613 -16.385 -10.852 1.00 91.89 55  A 1 
ATOM 432  N N   . ALA A 1 56  ? -8.423  -21.074 -12.922 1.00 97.04 56  A 1 
ATOM 433  C CA  . ALA A 1 56  ? -8.146  -22.006 -14.015 1.00 97.19 56  A 1 
ATOM 434  C C   . ALA A 1 56  ? -7.629  -23.380 -13.548 1.00 97.21 56  A 1 
ATOM 435  O O   . ALA A 1 56  ? -7.384  -24.259 -14.375 1.00 96.11 56  A 1 
ATOM 436  C CB  . ALA A 1 56  ? -7.155  -21.333 -14.969 1.00 96.96 56  A 1 
ATOM 437  N N   . SER A 1 57  ? -7.417  -23.566 -12.250 1.00 96.65 57  A 1 
ATOM 438  C CA  . SER A 1 57  ? -6.955  -24.827 -11.661 1.00 96.43 57  A 1 
ATOM 439  C C   . SER A 1 57  ? -8.141  -25.685 -11.209 1.00 96.51 57  A 1 
ATOM 440  O O   . SER A 1 57  ? -9.206  -25.143 -10.914 1.00 95.37 57  A 1 
ATOM 441  C CB  . SER A 1 57  ? -6.012  -24.557 -10.486 1.00 95.43 57  A 1 
ATOM 442  O OG  . SER A 1 57  ? -4.845  -23.884 -10.927 1.00 91.17 57  A 1 
ATOM 443  N N   . PRO A 1 58  ? -7.962  -27.012 -11.114 1.00 96.10 58  A 1 
ATOM 444  C CA  . PRO A 1 58  ? -8.986  -27.878 -10.538 1.00 95.75 58  A 1 
ATOM 445  C C   . PRO A 1 58  ? -9.252  -27.513 -9.072  1.00 96.14 58  A 1 
ATOM 446  O O   . PRO A 1 58  ? -8.360  -27.058 -8.345  1.00 95.16 58  A 1 
ATOM 447  C CB  . PRO A 1 58  ? -8.459  -29.306 -10.698 1.00 94.01 58  A 1 
ATOM 448  C CG  . PRO A 1 58  ? -6.941  -29.131 -10.743 1.00 90.94 58  A 1 
ATOM 449  C CD  . PRO A 1 58  ? -6.772  -27.787 -11.451 1.00 94.29 58  A 1 
ATOM 450  N N   . SER A 1 59  ? -10.484 -27.755 -8.638  1.00 95.95 59  A 1 
ATOM 451  C CA  . SER A 1 59  ? -10.885 -27.583 -7.240  1.00 96.11 59  A 1 
ATOM 452  C C   . SER A 1 59  ? -9.986  -28.395 -6.301  1.00 96.37 59  A 1 
ATOM 453  O O   . SER A 1 59  ? -9.559  -29.501 -6.629  1.00 95.39 59  A 1 
ATOM 454  C CB  . SER A 1 59  ? -12.350 -28.011 -7.072  1.00 95.10 59  A 1 
ATOM 455  O OG  . SER A 1 59  ? -12.729 -28.070 -5.708  1.00 92.09 59  A 1 
ATOM 456  N N   . ILE A 1 60  ? -9.765  -27.883 -5.095  1.00 96.46 60  A 1 
ATOM 457  C CA  . ILE A 1 60  ? -9.037  -28.611 -4.036  1.00 96.40 60  A 1 
ATOM 458  C C   . ILE A 1 60  ? -9.676  -29.960 -3.682  1.00 96.72 60  A 1 
ATOM 459  O O   . ILE A 1 60  ? -9.001  -30.825 -3.135  1.00 95.83 60  A 1 
ATOM 460  C CB  . ILE A 1 60  ? -8.903  -27.754 -2.758  1.00 95.89 60  A 1 
ATOM 461  C CG1 . ILE A 1 60  ? -10.276 -27.335 -2.186  1.00 92.18 60  A 1 
ATOM 462  C CG2 . ILE A 1 60  ? -8.001  -26.535 -3.039  1.00 90.70 60  A 1 
ATOM 463  C CD1 . ILE A 1 60  ? -10.219 -26.703 -0.795  1.00 88.32 60  A 1 
ATOM 464  N N   . PHE A 1 61  ? -10.948 -30.142 -4.007  1.00 96.82 61  A 1 
ATOM 465  C CA  . PHE A 1 61  ? -11.663 -31.404 -3.807  1.00 96.74 61  A 1 
ATOM 466  C C   . PHE A 1 61  ? -11.442 -32.401 -4.953  1.00 96.75 61  A 1 
ATOM 467  O O   . PHE A 1 61  ? -11.712 -33.584 -4.781  1.00 95.03 61  A 1 
ATOM 468  C CB  . PHE A 1 61  ? -13.154 -31.101 -3.609  1.00 96.52 61  A 1 
ATOM 469  C CG  . PHE A 1 61  ? -13.457 -30.181 -2.441  1.00 96.90 61  A 1 
ATOM 470  C CD1 . PHE A 1 61  ? -13.088 -30.551 -1.133  1.00 95.87 61  A 1 
ATOM 471  C CD2 . PHE A 1 61  ? -14.112 -28.953 -2.650  1.00 96.07 61  A 1 
ATOM 472  C CE1 . PHE A 1 61  ? -13.369 -29.706 -0.049  1.00 95.38 61  A 1 
ATOM 473  C CE2 . PHE A 1 61  ? -14.402 -28.104 -1.569  1.00 95.56 61  A 1 
ATOM 474  C CZ  . PHE A 1 61  ? -14.027 -28.481 -0.266  1.00 96.09 61  A 1 
ATOM 475  N N   . HIS A 1 62  ? -10.920 -31.926 -6.095  1.00 96.81 62  A 1 
ATOM 476  C CA  . HIS A 1 62  ? -10.753 -32.698 -7.332  1.00 96.61 62  A 1 
ATOM 477  C C   . HIS A 1 62  ? -9.405  -32.399 -8.009  1.00 96.46 62  A 1 
ATOM 478  O O   . HIS A 1 62  ? -9.317  -32.212 -9.218  1.00 94.32 62  A 1 
ATOM 479  C CB  . HIS A 1 62  ? -11.947 -32.410 -8.257  1.00 95.84 62  A 1 
ATOM 480  C CG  . HIS A 1 62  ? -13.270 -32.735 -7.630  1.00 95.43 62  A 1 
ATOM 481  N ND1 . HIS A 1 62  ? -13.759 -34.006 -7.375  1.00 88.34 62  A 1 
ATOM 482  C CD2 . HIS A 1 62  ? -14.173 -31.832 -7.141  1.00 89.20 62  A 1 
ATOM 483  C CE1 . HIS A 1 62  ? -14.929 -33.861 -6.746  1.00 89.73 62  A 1 
ATOM 484  N NE2 . HIS A 1 62  ? -15.212 -32.557 -6.590  1.00 90.83 62  A 1 
ATOM 485  N N   . LEU A 1 63  ? -8.323  -32.372 -7.221  1.00 95.36 63  A 1 
ATOM 486  C CA  . LEU A 1 63  ? -6.977  -31.945 -7.650  1.00 94.66 63  A 1 
ATOM 487  C C   . LEU A 1 63  ? -6.379  -32.729 -8.830  1.00 94.37 63  A 1 
ATOM 488  O O   . LEU A 1 63  ? -5.402  -32.276 -9.431  1.00 91.33 63  A 1 
ATOM 489  C CB  . LEU A 1 63  ? -6.016  -32.053 -6.452  1.00 93.24 63  A 1 
ATOM 490  C CG  . LEU A 1 63  ? -6.224  -30.984 -5.363  1.00 90.48 63  A 1 
ATOM 491  C CD1 . LEU A 1 63  ? -5.357  -31.322 -4.148  1.00 87.20 63  A 1 
ATOM 492  C CD2 . LEU A 1 63  ? -5.834  -29.592 -5.852  1.00 86.56 63  A 1 
ATOM 493  N N   . HIS A 1 64  ? -6.919  -33.905 -9.139  1.00 94.75 64  A 1 
ATOM 494  C CA  . HIS A 1 64  ? -6.409  -34.794 -10.187 1.00 94.39 64  A 1 
ATOM 495  C C   . HIS A 1 64  ? -7.251  -34.769 -11.465 1.00 94.86 64  A 1 
ATOM 496  O O   . HIS A 1 64  ? -6.930  -35.482 -12.416 1.00 91.39 64  A 1 
ATOM 497  C CB  . HIS A 1 64  ? -6.270  -36.212 -9.621  1.00 91.97 64  A 1 
ATOM 498  C CG  . HIS A 1 64  ? -5.340  -36.270 -8.440  1.00 85.43 64  A 1 
ATOM 499  N ND1 . HIS A 1 64  ? -4.057  -35.771 -8.398  1.00 70.91 64  A 1 
ATOM 500  C CD2 . HIS A 1 64  ? -5.601  -36.779 -7.190  1.00 70.83 64  A 1 
ATOM 501  C CE1 . HIS A 1 64  ? -3.566  -35.975 -7.169  1.00 66.60 64  A 1 
ATOM 502  N NE2 . HIS A 1 64  ? -4.474  -36.591 -6.404  1.00 68.56 64  A 1 
ATOM 503  N N   . GLU A 1 65  ? -8.302  -33.958 -11.495 1.00 94.82 65  A 1 
ATOM 504  C CA  . GLU A 1 65  ? -9.165  -33.807 -12.664 1.00 94.51 65  A 1 
ATOM 505  C C   . GLU A 1 65  ? -8.663  -32.681 -13.573 1.00 94.09 65  A 1 
ATOM 506  O O   . GLU A 1 65  ? -7.967  -31.761 -13.137 1.00 90.63 65  A 1 
ATOM 507  C CB  . GLU A 1 65  ? -10.617 -33.588 -12.228 1.00 92.93 65  A 1 
ATOM 508  C CG  . GLU A 1 65  ? -11.182 -34.824 -11.510 1.00 89.22 65  A 1 
ATOM 509  C CD  . GLU A 1 65  ? -12.624 -34.632 -11.034 1.00 89.63 65  A 1 
ATOM 510  O OE1 . GLU A 1 65  ? -13.116 -35.516 -10.300 1.00 82.89 65  A 1 
ATOM 511  O OE2 . GLU A 1 65  ? -13.248 -33.603 -11.372 1.00 85.71 65  A 1 
ATOM 512  N N   . HIS A 1 66  ? -8.999  -32.773 -14.852 1.00 94.34 66  A 1 
ATOM 513  C CA  . HIS A 1 66  ? -8.737  -31.736 -15.855 1.00 94.42 66  A 1 
ATOM 514  C C   . HIS A 1 66  ? -7.292  -31.211 -15.880 1.00 94.81 66  A 1 
ATOM 515  O O   . HIS A 1 66  ? -7.034  -30.028 -16.099 1.00 92.46 66  A 1 
ATOM 516  C CB  . HIS A 1 66  ? -9.788  -30.631 -15.724 1.00 92.68 66  A 1 
ATOM 517  C CG  . HIS A 1 66  ? -11.186 -31.152 -15.879 1.00 92.59 66  A 1 
ATOM 518  N ND1 . HIS A 1 66  ? -11.697 -31.790 -17.000 1.00 84.96 66  A 1 
ATOM 519  C CD2 . HIS A 1 66  ? -12.162 -31.130 -14.922 1.00 85.33 66  A 1 
ATOM 520  C CE1 . HIS A 1 66  ? -12.961 -32.129 -16.722 1.00 86.46 66  A 1 
ATOM 521  N NE2 . HIS A 1 66  ? -13.272 -31.750 -15.473 1.00 87.74 66  A 1 
ATOM 522  N N   . LEU A 1 67  ? -6.321  -32.109 -15.693 1.00 94.62 67  A 1 
ATOM 523  C CA  . LEU A 1 67  ? -4.898  -31.745 -15.741 1.00 94.23 67  A 1 
ATOM 524  C C   . LEU A 1 67  ? -4.478  -31.188 -17.108 1.00 94.73 67  A 1 
ATOM 525  O O   . LEU A 1 67  ? -3.495  -30.453 -17.190 1.00 92.64 67  A 1 
ATOM 526  C CB  . LEU A 1 67  ? -4.044  -32.962 -15.367 1.00 91.93 67  A 1 
ATOM 527  C CG  . LEU A 1 67  ? -4.201  -33.444 -13.912 1.00 87.49 67  A 1 
ATOM 528  C CD1 . LEU A 1 67  ? -3.354  -34.696 -13.699 1.00 83.00 67  A 1 
ATOM 529  C CD2 . LEU A 1 67  ? -3.751  -32.392 -12.899 1.00 82.02 67  A 1 
ATOM 530  N N   . GLU A 1 68  ? -5.229  -31.498 -18.167 1.00 95.98 68  A 1 
ATOM 531  C CA  . GLU A 1 68  ? -5.045  -30.927 -19.501 1.00 95.87 68  A 1 
ATOM 532  C C   . GLU A 1 68  ? -5.230  -29.398 -19.529 1.00 96.46 68  A 1 
ATOM 533  O O   . GLU A 1 68  ? -4.578  -28.722 -20.321 1.00 95.41 68  A 1 
ATOM 534  C CB  . GLU A 1 68  ? -5.974  -31.619 -20.515 1.00 94.66 68  A 1 
ATOM 535  C CG  . GLU A 1 68  ? -7.492  -31.383 -20.361 1.00 86.29 68  A 1 
ATOM 536  C CD  . GLU A 1 68  ? -8.198  -32.210 -19.270 1.00 83.64 68  A 1 
ATOM 537  O OE1 . GLU A 1 68  ? -9.435  -32.093 -19.184 1.00 75.49 68  A 1 
ATOM 538  O OE2 . GLU A 1 68  ? -7.510  -32.958 -18.537 1.00 79.95 68  A 1 
ATOM 539  N N   . ASP A 1 69  ? -6.049  -28.840 -18.642 1.00 96.55 69  A 1 
ATOM 540  C CA  . ASP A 1 69  ? -6.257  -27.393 -18.548 1.00 96.54 69  A 1 
ATOM 541  C C   . ASP A 1 69  ? -4.967  -26.650 -18.193 1.00 97.11 69  A 1 
ATOM 542  O O   . ASP A 1 69  ? -4.716  -25.551 -18.690 1.00 96.55 69  A 1 
ATOM 543  C CB  . ASP A 1 69  ? -7.327  -27.081 -17.493 1.00 95.57 69  A 1 
ATOM 544  C CG  . ASP A 1 69  ? -8.744  -27.405 -17.946 1.00 94.69 69  A 1 
ATOM 545  O OD1 . ASP A 1 69  ? -8.942  -27.643 -19.159 1.00 91.88 69  A 1 
ATOM 546  O OD2 . ASP A 1 69  ? -9.653  -27.281 -17.102 1.00 91.53 69  A 1 
ATOM 547  N N   . LEU A 1 70  ? -4.120  -27.276 -17.388 1.00 96.89 70  A 1 
ATOM 548  C CA  . LEU A 1 70  ? -2.834  -26.706 -16.980 1.00 97.00 70  A 1 
ATOM 549  C C   . LEU A 1 70  ? -1.829  -26.615 -18.138 1.00 97.43 70  A 1 
ATOM 550  O O   . LEU A 1 70  ? -0.843  -25.884 -18.026 1.00 96.79 70  A 1 
ATOM 551  C CB  . LEU A 1 70  ? -2.255  -27.525 -15.815 1.00 96.35 70  A 1 
ATOM 552  C CG  . LEU A 1 70  ? -3.164  -27.658 -14.576 1.00 94.84 70  A 1 
ATOM 553  C CD1 . LEU A 1 70  ? -2.422  -28.430 -13.488 1.00 91.68 70  A 1 
ATOM 554  C CD2 . LEU A 1 70  ? -3.572  -26.300 -14.004 1.00 90.81 70  A 1 
ATOM 555  N N   . GLN A 1 71  ? -2.082  -27.314 -19.245 1.00 97.53 71  A 1 
ATOM 556  C CA  . GLN A 1 71  ? -1.286  -27.228 -20.476 1.00 97.64 71  A 1 
ATOM 557  C C   . GLN A 1 71  ? -1.795  -26.147 -21.437 1.00 97.96 71  A 1 
ATOM 558  O O   . GLN A 1 71  ? -1.145  -25.877 -22.450 1.00 97.27 71  A 1 
ATOM 559  C CB  . GLN A 1 71  ? -1.230  -28.597 -21.174 1.00 97.00 71  A 1 
ATOM 560  C CG  . GLN A 1 71  ? -0.713  -29.728 -20.269 1.00 92.79 71  A 1 
ATOM 561  C CD  . GLN A 1 71  ? 0.635   -29.402 -19.626 1.00 85.05 71  A 1 
ATOM 562  O OE1 . GLN A 1 71  ? 1.550   -28.894 -20.252 1.00 73.55 71  A 1 
ATOM 563  N NE2 . GLN A 1 71  ? 0.789   -29.673 -18.350 1.00 70.79 71  A 1 
ATOM 564  N N   . LYS A 1 72  ? -2.920  -25.508 -21.151 1.00 97.68 72  A 1 
ATOM 565  C CA  . LYS A 1 72  ? -3.400  -24.365 -21.936 1.00 97.80 72  A 1 
ATOM 566  C C   . LYS A 1 72  ? -2.435  -23.187 -21.795 1.00 98.09 72  A 1 
ATOM 567  O O   . LYS A 1 72  ? -1.874  -22.970 -20.719 1.00 97.88 72  A 1 
ATOM 568  C CB  . LYS A 1 72  ? -4.828  -23.971 -21.527 1.00 97.48 72  A 1 
ATOM 569  C CG  . LYS A 1 72  ? -5.872  -25.026 -21.932 1.00 95.83 72  A 1 
ATOM 570  C CD  . LYS A 1 72  ? -7.292  -24.574 -21.563 1.00 93.62 72  A 1 
ATOM 571  C CE  . LYS A 1 72  ? -8.349  -25.561 -22.072 1.00 88.68 72  A 1 
ATOM 572  N NZ  . LYS A 1 72  ? -8.830  -26.495 -21.036 1.00 81.31 72  A 1 
ATOM 573  N N   . PRO A 1 73  ? -2.230  -22.399 -22.864 1.00 98.27 73  A 1 
ATOM 574  C CA  . PRO A 1 73  ? -1.377  -21.220 -22.797 1.00 98.35 73  A 1 
ATOM 575  C C   . PRO A 1 73  ? -2.013  -20.129 -21.928 1.00 98.50 73  A 1 
ATOM 576  O O   . PRO A 1 73  ? -3.230  -19.944 -21.932 1.00 98.16 73  A 1 
ATOM 577  C CB  . PRO A 1 73  ? -1.185  -20.778 -24.248 1.00 97.72 73  A 1 
ATOM 578  C CG  . PRO A 1 73  ? -2.472  -21.244 -24.930 1.00 95.09 73  A 1 
ATOM 579  C CD  . PRO A 1 73  ? -2.797  -22.544 -24.197 1.00 97.72 73  A 1 
ATOM 580  N N   . VAL A 1 74  ? -1.186  -19.346 -21.241 1.00 98.34 74  A 1 
ATOM 581  C CA  . VAL A 1 74  ? -1.654  -18.247 -20.378 1.00 98.40 74  A 1 
ATOM 582  C C   . VAL A 1 74  ? -2.431  -17.167 -21.133 1.00 98.39 74  A 1 
ATOM 583  O O   . VAL A 1 74  ? -3.220  -16.450 -20.525 1.00 97.97 74  A 1 
ATOM 584  C CB  . VAL A 1 74  ? -0.509  -17.597 -19.582 1.00 97.92 74  A 1 
ATOM 585  C CG1 . VAL A 1 74  ? 0.112   -18.596 -18.608 1.00 95.70 74  A 1 
ATOM 586  C CG2 . VAL A 1 74  ? 0.586   -17.002 -20.478 1.00 95.31 74  A 1 
ATOM 587  N N   . SER A 1 75  ? -2.274  -17.089 -22.447 1.00 98.29 75  A 1 
ATOM 588  C CA  . SER A 1 75  ? -3.086  -16.214 -23.306 1.00 98.05 75  A 1 
ATOM 589  C C   . SER A 1 75  ? -4.592  -16.485 -23.210 1.00 97.92 75  A 1 
ATOM 590  O O   . SER A 1 75  ? -5.379  -15.592 -23.506 1.00 97.10 75  A 1 
ATOM 591  C CB  . SER A 1 75  ? -2.644  -16.348 -24.764 1.00 97.56 75  A 1 
ATOM 592  O OG  . SER A 1 75  ? -2.786  -17.675 -25.227 1.00 94.65 75  A 1 
ATOM 593  N N   . THR A 1 76  ? -4.993  -17.684 -22.772 1.00 98.06 76  A 1 
ATOM 594  C CA  . THR A 1 76  ? -6.410  -18.047 -22.590 1.00 97.67 76  A 1 
ATOM 595  C C   . THR A 1 76  ? -7.043  -17.436 -21.338 1.00 97.67 76  A 1 
ATOM 596  O O   . THR A 1 76  ? -8.266  -17.373 -21.256 1.00 96.52 76  A 1 
ATOM 597  C CB  . THR A 1 76  ? -6.603  -19.568 -22.540 1.00 96.91 76  A 1 
ATOM 598  O OG1 . THR A 1 76  ? -5.903  -20.154 -21.468 1.00 92.87 76  A 1 
ATOM 599  C CG2 . THR A 1 76  ? -6.134  -20.255 -23.820 1.00 92.39 76  A 1 
ATOM 600  N N   . ILE A 1 77  ? -6.233  -17.005 -20.370 1.00 98.21 77  A 1 
ATOM 601  C CA  . ILE A 1 77  ? -6.701  -16.508 -19.064 1.00 98.03 77  A 1 
ATOM 602  C C   . ILE A 1 77  ? -6.160  -15.123 -18.698 1.00 98.01 77  A 1 
ATOM 603  O O   . ILE A 1 77  ? -6.605  -14.535 -17.716 1.00 97.28 77  A 1 
ATOM 604  C CB  . ILE A 1 77  ? -6.376  -17.517 -17.944 1.00 97.61 77  A 1 
ATOM 605  C CG1 . ILE A 1 77  ? -4.856  -17.719 -17.748 1.00 96.03 77  A 1 
ATOM 606  C CG2 . ILE A 1 77  ? -7.074  -18.863 -18.209 1.00 95.01 77  A 1 
ATOM 607  C CD1 . ILE A 1 77  ? -4.498  -18.383 -16.417 1.00 94.65 77  A 1 
ATOM 608  N N   . MET A 1 78  ? -5.192  -14.607 -19.450 1.00 98.20 78  A 1 
ATOM 609  C CA  . MET A 1 78  ? -4.561  -13.328 -19.148 1.00 98.20 78  A 1 
ATOM 610  C C   . MET A 1 78  ? -5.548  -12.170 -19.309 1.00 98.02 78  A 1 
ATOM 611  O O   . MET A 1 78  ? -6.361  -12.132 -20.234 1.00 97.19 78  A 1 
ATOM 612  C CB  . MET A 1 78  ? -3.276  -13.126 -19.964 1.00 97.70 78  A 1 
ATOM 613  C CG  . MET A 1 78  ? -3.511  -12.826 -21.448 1.00 96.87 78  A 1 
ATOM 614  S SD  . MET A 1 78  ? -1.978  -12.688 -22.417 1.00 96.39 78  A 1 
ATOM 615  C CE  . MET A 1 78  ? -2.668  -12.185 -24.003 1.00 92.52 78  A 1 
ATOM 616  N N   . LYS A 1 79  ? -5.443  -11.184 -18.425 1.00 97.98 79  A 1 
ATOM 617  C CA  . LYS A 1 79  ? -6.150  -9.911  -18.548 1.00 97.43 79  A 1 
ATOM 618  C C   . LYS A 1 79  ? -5.374  -8.996  -19.484 1.00 97.91 79  A 1 
ATOM 619  O O   . LYS A 1 79  ? -4.156  -8.887  -19.359 1.00 97.41 79  A 1 
ATOM 620  C CB  . LYS A 1 79  ? -6.342  -9.285  -17.165 1.00 95.50 79  A 1 
ATOM 621  C CG  . LYS A 1 79  ? -7.378  -10.076 -16.349 1.00 85.72 79  A 1 
ATOM 622  C CD  . LYS A 1 79  ? -7.398  -9.647  -14.884 1.00 78.16 79  A 1 
ATOM 623  C CE  . LYS A 1 79  ? -8.476  -10.463 -14.172 1.00 68.22 79  A 1 
ATOM 624  N NZ  . LYS A 1 79  ? -8.138  -10.759 -12.766 1.00 59.91 79  A 1 
ATOM 625  N N   . THR A 1 80  ? -6.079  -8.327  -20.378 1.00 97.51 80  A 1 
ATOM 626  C CA  . THR A 1 80  ? -5.496  -7.416  -21.380 1.00 97.28 80  A 1 
ATOM 627  C C   . THR A 1 80  ? -5.886  -5.958  -21.168 1.00 96.56 80  A 1 
ATOM 628  O O   . THR A 1 80  ? -5.146  -5.073  -21.580 1.00 92.84 80  A 1 
ATOM 629  C CB  . THR A 1 80  ? -5.887  -7.848  -22.798 1.00 96.62 80  A 1 
ATOM 630  O OG1 . THR A 1 80  ? -7.290  -7.975  -22.902 1.00 92.54 80  A 1 
ATOM 631  C CG2 . THR A 1 80  ? -5.284  -9.202  -23.164 1.00 91.24 80  A 1 
ATOM 632  N N   . ASP A 1 81  ? -7.008  -5.708  -20.503 1.00 95.66 81  A 1 
ATOM 633  C CA  . ASP A 1 81  ? -7.405  -4.367  -20.088 1.00 94.56 81  A 1 
ATOM 634  C C   . ASP A 1 81  ? -6.668  -4.004  -18.793 1.00 95.11 81  A 1 
ATOM 635  O O   . ASP A 1 81  ? -7.107  -4.309  -17.683 1.00 92.55 81  A 1 
ATOM 636  C CB  . ASP A 1 81  ? -8.931  -4.284  -19.964 1.00 91.56 81  A 1 
ATOM 637  C CG  . ASP A 1 81  ? -9.416  -2.847  -19.774 1.00 78.38 81  A 1 
ATOM 638  O OD1 . ASP A 1 81  ? -8.635  -1.920  -20.089 1.00 69.13 81  A 1 
ATOM 639  O OD2 . ASP A 1 81  ? -10.583 -2.687  -19.358 1.00 70.79 81  A 1 
ATOM 640  N N   . LEU A 1 82  ? -5.478  -3.427  -18.957 1.00 95.78 82  A 1 
ATOM 641  C CA  . LEU A 1 82  ? -4.551  -3.168  -17.863 1.00 96.52 82  A 1 
ATOM 642  C C   . LEU A 1 82  ? -4.351  -1.674  -17.659 1.00 96.95 82  A 1 
ATOM 643  O O   . LEU A 1 82  ? -4.002  -0.940  -18.583 1.00 95.87 82  A 1 
ATOM 644  C CB  . LEU A 1 82  ? -3.204  -3.855  -18.128 1.00 95.91 82  A 1 
ATOM 645  C CG  . LEU A 1 82  ? -3.283  -5.386  -18.285 1.00 94.98 82  A 1 
ATOM 646  C CD1 . LEU A 1 82  ? -1.882  -5.923  -18.550 1.00 92.92 82  A 1 
ATOM 647  C CD2 . LEU A 1 82  ? -3.839  -6.085  -17.044 1.00 92.19 82  A 1 
ATOM 648  N N   . ILE A 1 83  ? -4.469  -1.265  -16.398 1.00 97.43 83  A 1 
ATOM 649  C CA  . ILE A 1 83  ? -3.963  0.032   -15.966 1.00 97.36 83  A 1 
ATOM 650  C C   . ILE A 1 83  ? -2.445  -0.102  -15.820 1.00 97.68 83  A 1 
ATOM 651  O O   . ILE A 1 83  ? -1.957  -1.052  -15.199 1.00 97.28 83  A 1 
ATOM 652  C CB  . ILE A 1 83  ? -4.655  0.501   -14.670 1.00 96.49 83  A 1 
ATOM 653  C CG1 . ILE A 1 83  ? -6.195  0.477   -14.835 1.00 90.49 83  A 1 
ATOM 654  C CG2 . ILE A 1 83  ? -4.176  1.919   -14.318 1.00 88.86 83  A 1 
ATOM 655  C CD1 . ILE A 1 83  ? -6.959  0.788   -13.546 1.00 84.06 83  A 1 
ATOM 656  N N   . VAL A 1 84  ? -1.714  0.839   -16.400 1.00 97.74 84  A 1 
ATOM 657  C CA  . VAL A 1 84  ? -0.250  0.895   -16.339 1.00 97.74 84  A 1 
ATOM 658  C C   . VAL A 1 84  ? 0.201   2.225   -15.751 1.00 97.62 84  A 1 
ATOM 659  O O   . VAL A 1 84  ? -0.491  3.232   -15.884 1.00 96.70 84  A 1 
ATOM 660  C CB  . VAL A 1 84  ? 0.410   0.628   -17.705 1.00 97.09 84  A 1 
ATOM 661  C CG1 . VAL A 1 84  ? 0.052   -0.765  -18.229 1.00 94.37 84  A 1 
ATOM 662  C CG2 . VAL A 1 84  ? 0.035   1.657   -18.777 1.00 93.80 84  A 1 
ATOM 663  N N   . GLY A 1 85  ? 1.349   2.215   -15.103 1.00 97.51 85  A 1 
ATOM 664  C CA  . GLY A 1 85  ? 1.995   3.410   -14.579 1.00 97.36 85  A 1 
ATOM 665  C C   . GLY A 1 85  ? 3.306   3.718   -15.298 1.00 97.70 85  A 1 
ATOM 666  O O   . GLY A 1 85  ? 3.797   2.929   -16.113 1.00 97.30 85  A 1 
ATOM 667  N N   . HIS A 1 86  ? 3.883   4.857   -14.958 1.00 96.67 86  A 1 
ATOM 668  C CA  . HIS A 1 86  ? 5.174   5.320   -15.462 1.00 96.11 86  A 1 
ATOM 669  C C   . HIS A 1 86  ? 6.223   5.331   -14.331 1.00 95.61 86  A 1 
ATOM 670  O O   . HIS A 1 86  ? 5.862   5.578   -13.179 1.00 94.98 86  A 1 
ATOM 671  C CB  . HIS A 1 86  ? 4.972   6.707   -16.092 1.00 95.45 86  A 1 
ATOM 672  C CG  . HIS A 1 86  ? 6.173   7.195   -16.847 1.00 93.64 86  A 1 
ATOM 673  N ND1 . HIS A 1 86  ? 7.157   8.031   -16.365 1.00 86.09 86  A 1 
ATOM 674  C CD2 . HIS A 1 86  ? 6.535   6.863   -18.131 1.00 85.84 86  A 1 
ATOM 675  C CE1 . HIS A 1 86  ? 8.082   8.197   -17.331 1.00 87.02 86  A 1 
ATOM 676  N NE2 . HIS A 1 86  ? 7.736   7.501   -18.418 1.00 88.06 86  A 1 
ATOM 677  N N   . PRO A 1 87  ? 7.516   5.110   -14.610 1.00 95.48 87  A 1 
ATOM 678  C CA  . PRO A 1 87  ? 8.565   5.146   -13.579 1.00 94.38 87  A 1 
ATOM 679  C C   . PRO A 1 87  ? 8.620   6.441   -12.763 1.00 92.84 87  A 1 
ATOM 680  O O   . PRO A 1 87  ? 9.030   6.418   -11.603 1.00 90.47 87  A 1 
ATOM 681  C CB  . PRO A 1 87  ? 9.878   4.958   -14.340 1.00 93.53 87  A 1 
ATOM 682  C CG  . PRO A 1 87  ? 9.478   4.187   -15.588 1.00 92.16 87  A 1 
ATOM 683  C CD  . PRO A 1 87  ? 8.078   4.706   -15.890 1.00 94.82 87  A 1 
ATOM 684  N N   . LEU A 1 88  ? 8.219   7.552   -13.363 1.00 91.86 88  A 1 
ATOM 685  C CA  . LEU A 1 88  ? 8.236   8.888   -12.751 1.00 89.37 88  A 1 
ATOM 686  C C   . LEU A 1 88  ? 6.923   9.258   -12.044 1.00 87.83 88  A 1 
ATOM 687  O O   . LEU A 1 88  ? 6.807   10.384  -11.557 1.00 85.28 88  A 1 
ATOM 688  C CB  . LEU A 1 88  ? 8.616   9.946   -13.802 1.00 87.72 88  A 1 
ATOM 689  C CG  . LEU A 1 88  ? 9.963   9.724   -14.511 1.00 83.94 88  A 1 
ATOM 690  C CD1 . LEU A 1 88  ? 10.197  10.852  -15.513 1.00 79.26 88  A 1 
ATOM 691  C CD2 . LEU A 1 88  ? 11.139  9.691   -13.539 1.00 79.01 88  A 1 
ATOM 692  N N   . ASP A 1 89  ? 5.942   8.357   -11.990 1.00 90.19 89  A 1 
ATOM 693  C CA  . ASP A 1 89  ? 4.746   8.577   -11.178 1.00 89.29 89  A 1 
ATOM 694  C C   . ASP A 1 89  ? 5.122   8.566   -9.691  1.00 88.41 89  A 1 
ATOM 695  O O   . ASP A 1 89  ? 6.095   7.926   -9.278  1.00 87.55 89  A 1 
ATOM 696  C CB  . ASP A 1 89  ? 3.664   7.523   -11.467 1.00 89.88 89  A 1 
ATOM 697  C CG  . ASP A 1 89  ? 3.159   7.492   -12.915 1.00 90.22 89  A 1 
ATOM 698  O OD1 . ASP A 1 89  ? 3.273   8.514   -13.625 1.00 87.93 89  A 1 
ATOM 699  O OD2 . ASP A 1 89  ? 2.658   6.419   -13.325 1.00 88.05 89  A 1 
ATOM 700  N N   . PHE A 1 90  ? 4.336   9.246   -8.863  1.00 86.16 90  A 1 
ATOM 701  C CA  . PHE A 1 90  ? 4.522   9.207   -7.418  1.00 85.34 90  A 1 
ATOM 702  C C   . PHE A 1 90  ? 3.901   7.951   -6.811  1.00 87.66 90  A 1 
ATOM 703  O O   . PHE A 1 90  ? 2.784   7.560   -7.136  1.00 87.64 90  A 1 
ATOM 704  C CB  . PHE A 1 90  ? 3.962   10.472  -6.777  1.00 81.64 90  A 1 
ATOM 705  C CG  . PHE A 1 90  ? 4.742   11.717  -7.127  1.00 77.43 90  A 1 
ATOM 706  C CD1 . PHE A 1 90  ? 6.041   11.889  -6.614  1.00 72.51 90  A 1 
ATOM 707  C CD2 . PHE A 1 90  ? 4.184   12.701  -7.959  1.00 70.61 90  A 1 
ATOM 708  C CE1 . PHE A 1 90  ? 6.777   13.037  -6.935  1.00 67.80 90  A 1 
ATOM 709  C CE2 . PHE A 1 90  ? 4.914   13.853  -8.282  1.00 67.25 90  A 1 
ATOM 710  C CZ  . PHE A 1 90  ? 6.213   14.019  -7.768  1.00 67.87 90  A 1 
ATOM 711  N N   . VAL A 1 91  ? 4.609   7.347   -5.856  1.00 88.20 91  A 1 
ATOM 712  C CA  . VAL A 1 91  ? 4.116   6.170   -5.122  1.00 89.27 91  A 1 
ATOM 713  C C   . VAL A 1 91  ? 2.798   6.468   -4.404  1.00 90.31 91  A 1 
ATOM 714  O O   . VAL A 1 91  ? 1.924   5.610   -4.340  1.00 90.31 91  A 1 
ATOM 715  C CB  . VAL A 1 91  ? 5.179   5.681   -4.126  1.00 88.47 91  A 1 
ATOM 716  C CG1 . VAL A 1 91  ? 4.671   4.562   -3.216  1.00 83.45 91  A 1 
ATOM 717  C CG2 . VAL A 1 91  ? 6.392   5.128   -4.877  1.00 83.87 91  A 1 
ATOM 718  N N   . GLU A 1 92  ? 2.635   7.675   -3.912  1.00 86.20 92  A 1 
ATOM 719  C CA  . GLU A 1 92  ? 1.424   8.156   -3.253  1.00 84.81 92  A 1 
ATOM 720  C C   . GLU A 1 92  ? 0.212   8.174   -4.202  1.00 87.00 92  A 1 
ATOM 721  O O   . GLU A 1 92  ? -0.879  7.753   -3.826  1.00 86.68 92  A 1 
ATOM 722  C CB  . GLU A 1 92  ? 1.692   9.562   -2.693  1.00 81.12 92  A 1 
ATOM 723  C CG  . GLU A 1 92  ? 2.827   9.641   -1.647  1.00 73.44 92  A 1 
ATOM 724  C CD  . GLU A 1 92  ? 4.248   9.862   -2.191  1.00 69.12 92  A 1 
ATOM 725  O OE1 . GLU A 1 92  ? 5.115   10.290  -1.396  1.00 61.89 92  A 1 
ATOM 726  O OE2 . GLU A 1 92  ? 4.498   9.611   -3.383  1.00 61.32 92  A 1 
ATOM 727  N N   . GLU A 1 93  ? 0.410   8.597   -5.449  1.00 87.47 93  A 1 
ATOM 728  C CA  . GLU A 1 93  ? -0.630  8.577   -6.482  1.00 88.63 93  A 1 
ATOM 729  C C   . GLU A 1 93  ? -0.949  7.145   -6.922  1.00 91.61 93  A 1 
ATOM 730  O O   . GLU A 1 93  ? -2.113  6.785   -7.097  1.00 92.01 93  A 1 
ATOM 731  C CB  . GLU A 1 93  ? -0.191  9.415   -7.689  1.00 86.15 93  A 1 
ATOM 732  C CG  . GLU A 1 93  ? -0.082  10.908  -7.345  1.00 79.42 93  A 1 
ATOM 733  C CD  . GLU A 1 93  ? 0.398   11.780  -8.515  1.00 73.50 93  A 1 
ATOM 734  O OE1 . GLU A 1 93  ? 0.314   13.021  -8.364  1.00 65.81 93  A 1 
ATOM 735  O OE2 . GLU A 1 93  ? 0.857   11.220  -9.536  1.00 65.31 93  A 1 
ATOM 736  N N   . VAL A 1 94  ? 0.069   6.294   -7.011  1.00 93.19 94  A 1 
ATOM 737  C CA  . VAL A 1 94  ? -0.123  4.864   -7.273  1.00 94.74 94  A 1 
ATOM 738  C C   . VAL A 1 94  ? -0.923  4.202   -6.152  1.00 95.63 94  A 1 
ATOM 739  O O   . VAL A 1 94  ? -1.797  3.389   -6.438  1.00 95.87 94  A 1 
ATOM 740  C CB  . VAL A 1 94  ? 1.226   4.165   -7.493  1.00 94.79 94  A 1 
ATOM 741  C CG1 . VAL A 1 94  ? 1.085   2.645   -7.595  1.00 93.01 94  A 1 
ATOM 742  C CG2 . VAL A 1 94  ? 1.867   4.659   -8.792  1.00 93.51 94  A 1 
ATOM 743  N N   . ALA A 1 95  ? -0.694  4.566   -4.894  1.00 95.12 95  A 1 
ATOM 744  C CA  . ALA A 1 95  ? -1.491  4.067   -3.777  1.00 95.03 95  A 1 
ATOM 745  C C   . ALA A 1 95  ? -2.976  4.444   -3.926  1.00 95.66 95  A 1 
ATOM 746  O O   . ALA A 1 95  ? -3.845  3.585   -3.747  1.00 95.65 95  A 1 
ATOM 747  C CB  . ALA A 1 95  ? -0.895  4.582   -2.461  1.00 94.01 95  A 1 
ATOM 748  N N   . ALA A 1 96  ? -3.268  5.679   -4.330  1.00 94.52 96  A 1 
ATOM 749  C CA  . ALA A 1 96  ? -4.632  6.118   -4.621  1.00 93.97 96  A 1 
ATOM 750  C C   . ALA A 1 96  ? -5.252  5.309   -5.771  1.00 94.75 96  A 1 
ATOM 751  O O   . ALA A 1 96  ? -6.355  4.780   -5.627  1.00 94.44 96  A 1 
ATOM 752  C CB  . ALA A 1 96  ? -4.624  7.625   -4.908  1.00 92.13 96  A 1 
ATOM 753  N N   . LEU A 1 97  ? -4.508  5.096   -6.851  1.00 95.28 97  A 1 
ATOM 754  C CA  . LEU A 1 97  ? -4.936  4.288   -7.992  1.00 95.65 97  A 1 
ATOM 755  C C   . LEU A 1 97  ? -5.269  2.843   -7.580  1.00 96.22 97  A 1 
ATOM 756  O O   . LEU A 1 97  ? -6.286  2.289   -7.991  1.00 95.59 97  A 1 
ATOM 757  C CB  . LEU A 1 97  ? -3.815  4.336   -9.042  1.00 94.76 97  A 1 
ATOM 758  C CG  . LEU A 1 97  ? -4.248  3.818   -10.426 1.00 87.62 97  A 1 
ATOM 759  C CD1 . LEU A 1 97  ? -5.102  4.847   -11.154 1.00 85.00 97  A 1 
ATOM 760  C CD2 . LEU A 1 97  ? -3.016  3.535   -11.278 1.00 84.60 97  A 1 
ATOM 761  N N   . PHE A 1 98  ? -4.439  2.236   -6.721  1.00 96.72 98  A 1 
ATOM 762  C CA  . PHE A 1 98  ? -4.699  0.897   -6.180  1.00 96.96 98  A 1 
ATOM 763  C C   . PHE A 1 98  ? -5.997  0.858   -5.371  1.00 96.50 98  A 1 
ATOM 764  O O   . PHE A 1 98  ? -6.754  -0.104  -5.470  1.00 95.64 98  A 1 
ATOM 765  C CB  . PHE A 1 98  ? -3.537  0.449   -5.282  1.00 97.16 98  A 1 
ATOM 766  C CG  . PHE A 1 98  ? -2.383  -0.246  -5.977  1.00 97.31 98  A 1 
ATOM 767  C CD1 . PHE A 1 98  ? -1.907  -1.474  -5.481  1.00 95.83 98  A 1 
ATOM 768  C CD2 . PHE A 1 98  ? -1.743  0.337   -7.078  1.00 95.68 98  A 1 
ATOM 769  C CE1 . PHE A 1 98  ? -0.797  -2.091  -6.070  1.00 95.18 98  A 1 
ATOM 770  C CE2 . PHE A 1 98  ? -0.636  -0.277  -7.673  1.00 95.08 98  A 1 
ATOM 771  C CZ  . PHE A 1 98  ? -0.158  -1.490  -7.163  1.00 96.16 98  A 1 
ATOM 772  N N   . TYR A 1 99  ? -6.246  1.891   -4.568  1.00 96.13 99  A 1 
ATOM 773  C CA  . TYR A 1 99  ? -7.436  1.980   -3.729  1.00 95.45 99  A 1 
ATOM 774  C C   . TYR A 1 99  ? -8.707  2.159   -4.565  1.00 94.88 99  A 1 
ATOM 775  O O   . TYR A 1 99  ? -9.672  1.413   -4.384  1.00 93.78 99  A 1 
ATOM 776  C CB  . TYR A 1 99  ? -7.245  3.123   -2.728  1.00 94.91 99  A 1 
ATOM 777  C CG  . TYR A 1 99  ? -8.399  3.266   -1.763  1.00 94.45 99  A 1 
ATOM 778  C CD1 . TYR A 1 99  ? -9.414  4.212   -1.994  1.00 92.38 99  A 1 
ATOM 779  C CD2 . TYR A 1 99  ? -8.476  2.426   -0.636  1.00 92.47 99  A 1 
ATOM 780  C CE1 . TYR A 1 99  ? -10.496 4.323   -1.110  1.00 91.44 99  A 1 
ATOM 781  C CE2 . TYR A 1 99  ? -9.558  2.528   0.256   1.00 91.13 99  A 1 
ATOM 782  C CZ  . TYR A 1 99  ? -10.568 3.477   0.011   1.00 91.65 99  A 1 
ATOM 783  O OH  . TYR A 1 99  ? -11.629 3.573   0.875   1.00 89.85 99  A 1 
ATOM 784  N N   . GLU A 1 100 ? -8.694  3.094   -5.505  1.00 95.04 100 A 1 
ATOM 785  C CA  . GLU A 1 100 ? -9.837  3.423   -6.357  1.00 94.28 100 A 1 
ATOM 786  C C   . GLU A 1 100 ? -10.220 2.266   -7.285  1.00 94.28 100 A 1 
ATOM 787  O O   . GLU A 1 100 ? -11.382 1.862   -7.344  1.00 92.95 100 A 1 
ATOM 788  C CB  . GLU A 1 100 ? -9.509  4.671   -7.188  1.00 92.75 100 A 1 
ATOM 789  C CG  . GLU A 1 100 ? -9.478  5.944   -6.332  1.00 79.17 100 A 1 
ATOM 790  C CD  . GLU A 1 100 ? -9.110  7.204   -7.125  1.00 72.37 100 A 1 
ATOM 791  O OE1 . GLU A 1 100 ? -9.043  8.271   -6.479  1.00 65.52 100 A 1 
ATOM 792  O OE2 . GLU A 1 100 ? -8.918  7.101   -8.358  1.00 65.09 100 A 1 
ATOM 793  N N   . HIS A 1 101 ? -9.236  1.688   -7.960  1.00 95.46 101 A 1 
ATOM 794  C CA  . HIS A 1 101 ? -9.462  0.608   -8.921  1.00 95.39 101 A 1 
ATOM 795  C C   . HIS A 1 101 ? -9.414  -0.794  -8.304  1.00 95.18 101 A 1 
ATOM 796  O O   . HIS A 1 101 ? -9.669  -1.777  -9.000  1.00 93.45 101 A 1 
ATOM 797  C CB  . HIS A 1 101 ? -8.497  0.766   -10.093 1.00 95.31 101 A 1 
ATOM 798  C CG  . HIS A 1 101 ? -8.737  2.030   -10.869 1.00 94.14 101 A 1 
ATOM 799  N ND1 . HIS A 1 101 ? -9.753  2.239   -11.783 1.00 81.96 101 A 1 
ATOM 800  C CD2 . HIS A 1 101 ? -8.024  3.196   -10.791 1.00 82.41 101 A 1 
ATOM 801  C CE1 . HIS A 1 101 ? -9.639  3.490   -12.246 1.00 84.52 101 A 1 
ATOM 802  N NE2 . HIS A 1 101 ? -8.603  4.108   -11.665 1.00 86.64 101 A 1 
ATOM 803  N N   . ARG A 1 102 ? -9.125  -0.909  -7.006  1.00 93.89 102 A 1 
ATOM 804  C CA  . ARG A 1 102 ? -9.040  -2.186  -6.270  1.00 93.10 102 A 1 
ATOM 805  C C   . ARG A 1 102 ? -8.086  -3.197  -6.924  1.00 93.35 102 A 1 
ATOM 806  O O   . ARG A 1 102 ? -8.353  -4.402  -6.934  1.00 91.14 102 A 1 
ATOM 807  C CB  . ARG A 1 102 ? -10.439 -2.771  -6.032  1.00 91.23 102 A 1 
ATOM 808  C CG  . ARG A 1 102 ? -11.389 -1.804  -5.319  1.00 84.82 102 A 1 
ATOM 809  C CD  . ARG A 1 102 ? -12.714 -2.523  -5.063  1.00 78.58 102 A 1 
ATOM 810  N NE  . ARG A 1 102 ? -13.655 -1.663  -4.331  1.00 70.75 102 A 1 
ATOM 811  C CZ  . ARG A 1 102 ? -14.653 -2.077  -3.570  1.00 62.38 102 A 1 
ATOM 812  N NH1 . ARG A 1 102 ? -14.941 -3.342  -3.439  1.00 57.52 102 A 1 
ATOM 813  N NH2 . ARG A 1 102 ? -15.379 -1.214  -2.921  1.00 54.87 102 A 1 
ATOM 814  N N   . ILE A 1 103 ? -6.983  -2.706  -7.450  1.00 94.77 103 A 1 
ATOM 815  C CA  . ILE A 1 103 ? -5.929  -3.513  -8.065  1.00 95.17 103 A 1 
ATOM 816  C C   . ILE A 1 103 ? -4.863  -3.901  -7.029  1.00 95.43 103 A 1 
ATOM 817  O O   . ILE A 1 103 ? -4.700  -3.251  -5.997  1.00 94.50 103 A 1 
ATOM 818  C CB  . ILE A 1 103 ? -5.353  -2.814  -9.321  1.00 94.71 103 A 1 
ATOM 819  C CG1 . ILE A 1 103 ? -4.739  -1.434  -9.000  1.00 91.56 103 A 1 
ATOM 820  C CG2 . ILE A 1 103 ? -6.460  -2.709  -10.392 1.00 89.09 103 A 1 
ATOM 821  C CD1 . ILE A 1 103 ? -4.077  -0.746  -10.200 1.00 90.50 103 A 1 
ATOM 822  N N   . GLY A 1 104 ? -4.151  -4.980  -7.297  1.00 95.04 104 A 1 
ATOM 823  C CA  . GLY A 1 104 ? -3.088  -5.504  -6.430  1.00 94.61 104 A 1 
ATOM 824  C C   . GLY A 1 104 ? -1.675  -5.301  -6.974  1.00 95.61 104 A 1 
ATOM 825  O O   . GLY A 1 104 ? -0.700  -5.555  -6.266  1.00 94.26 104 A 1 
ATOM 826  N N   . CYS A 1 105 ? -1.568  -4.883  -8.225  1.00 96.52 105 A 1 
ATOM 827  C CA  . CYS A 1 105 ? -0.313  -4.543  -8.876  1.00 96.87 105 A 1 
ATOM 828  C C   . CYS A 1 105 ? -0.544  -3.546  -10.008 1.00 97.37 105 A 1 
ATOM 829  O O   . CYS A 1 105 ? -1.646  -3.454  -10.554 1.00 96.90 105 A 1 
ATOM 830  C CB  . CYS A 1 105 ? 0.377   -5.814  -9.393  1.00 95.52 105 A 1 
ATOM 831  S SG  . CYS A 1 105 ? -0.557  -6.553  -10.762 1.00 93.29 105 A 1 
ATOM 832  N N   . LEU A 1 106 ? 0.522   -2.844  -10.374 1.00 97.77 106 A 1 
ATOM 833  C CA  . LEU A 1 106 ? 0.556   -1.917  -11.495 1.00 97.99 106 A 1 
ATOM 834  C C   . LEU A 1 106 ? 1.813   -2.209  -12.323 1.00 98.19 106 A 1 
ATOM 835  O O   . LEU A 1 106 ? 2.924   -1.982  -11.829 1.00 98.00 106 A 1 
ATOM 836  C CB  . LEU A 1 106 ? 0.534   -0.488  -10.930 1.00 97.74 106 A 1 
ATOM 837  C CG  . LEU A 1 106 ? 0.366   0.607   -11.994 1.00 96.91 106 A 1 
ATOM 838  C CD1 . LEU A 1 106 ? -1.063  0.643   -12.534 1.00 95.49 106 A 1 
ATOM 839  C CD2 . LEU A 1 106 ? 0.663   1.967   -11.365 1.00 95.24 106 A 1 
ATOM 840  N N   . PRO A 1 107 ? 1.674   -2.737  -13.549 1.00 98.20 107 A 1 
ATOM 841  C CA  . PRO A 1 107 ? 2.800   -2.832  -14.465 1.00 98.20 107 A 1 
ATOM 842  C C   . PRO A 1 107 ? 3.306   -1.432  -14.813 1.00 98.22 107 A 1 
ATOM 843  O O   . PRO A 1 107 ? 2.511   -0.536  -15.102 1.00 97.95 107 A 1 
ATOM 844  C CB  . PRO A 1 107 ? 2.286   -3.574  -15.702 1.00 97.96 107 A 1 
ATOM 845  C CG  . PRO A 1 107 ? 1.006   -4.259  -15.226 1.00 96.97 107 A 1 
ATOM 846  C CD  . PRO A 1 107 ? 0.482   -3.304  -14.159 1.00 98.04 107 A 1 
ATOM 847  N N   . ILE A 1 108 ? 4.616   -1.260  -14.806 1.00 98.05 108 A 1 
ATOM 848  C CA  . ILE A 1 108 ? 5.253   0.017   -15.121 1.00 98.03 108 A 1 
ATOM 849  C C   . ILE A 1 108 ? 5.840   -0.052  -16.523 1.00 98.05 108 A 1 
ATOM 850  O O   . ILE A 1 108 ? 6.677   -0.903  -16.818 1.00 97.93 108 A 1 
ATOM 851  C CB  . ILE A 1 108 ? 6.281   0.411   -14.044 1.00 97.87 108 A 1 
ATOM 852  C CG1 . ILE A 1 108 ? 5.703   0.366   -12.615 1.00 97.12 108 A 1 
ATOM 853  C CG2 . ILE A 1 108 ? 6.849   1.807   -14.350 1.00 97.48 108 A 1 
ATOM 854  C CD1 . ILE A 1 108 ? 4.408   1.181   -12.399 1.00 95.87 108 A 1 
ATOM 855  N N   . VAL A 1 109 ? 5.377   0.843   -17.376 1.00 97.84 109 A 1 
ATOM 856  C CA  . VAL A 1 109 ? 5.736   0.888   -18.794 1.00 97.75 109 A 1 
ATOM 857  C C   . VAL A 1 109 ? 6.453   2.196   -19.092 1.00 97.47 109 A 1 
ATOM 858  O O   . VAL A 1 109 ? 5.990   3.272   -18.725 1.00 96.71 109 A 1 
ATOM 859  C CB  . VAL A 1 109 ? 4.491   0.693   -19.684 1.00 97.43 109 A 1 
ATOM 860  C CG1 . VAL A 1 109 ? 4.836   0.768   -21.175 1.00 95.67 109 A 1 
ATOM 861  C CG2 . VAL A 1 109 ? 3.847   -0.679  -19.433 1.00 95.95 109 A 1 
ATOM 862  N N   . ASN A 1 110 ? 7.572   2.093   -19.796 1.00 97.36 110 A 1 
ATOM 863  C CA  . ASN A 1 110 ? 8.309   3.243   -20.302 1.00 96.99 110 A 1 
ATOM 864  C C   . ASN A 1 110 ? 8.671   3.012   -21.773 1.00 96.94 110 A 1 
ATOM 865  O O   . ASN A 1 110 ? 9.137   1.932   -22.139 1.00 95.92 110 A 1 
ATOM 866  C CB  . ASN A 1 110 ? 9.539   3.493   -19.415 1.00 95.96 110 A 1 
ATOM 867  C CG  . ASN A 1 110 ? 10.183  4.841   -19.693 1.00 94.22 110 A 1 
ATOM 868  O OD1 . ASN A 1 110 ? 9.736   5.618   -20.516 1.00 88.09 110 A 1 
ATOM 869  N ND2 . ASN A 1 110 ? 11.255  5.156   -19.004 1.00 86.33 110 A 1 
ATOM 870  N N   . HIS A 1 111 ? 8.418   3.994   -22.615 1.00 95.78 111 A 1 
ATOM 871  C CA  . HIS A 1 111 ? 8.622   3.889   -24.065 1.00 95.94 111 A 1 
ATOM 872  C C   . HIS A 1 111 ? 8.015   2.616   -24.690 1.00 96.20 111 A 1 
ATOM 873  O O   . HIS A 1 111 ? 8.626   1.963   -25.537 1.00 93.63 111 A 1 
ATOM 874  C CB  . HIS A 1 111 ? 10.110  4.085   -24.395 1.00 94.93 111 A 1 
ATOM 875  C CG  . HIS A 1 111 ? 10.652  5.406   -23.923 1.00 92.00 111 A 1 
ATOM 876  N ND1 . HIS A 1 111 ? 10.233  6.652   -24.345 1.00 79.20 111 A 1 
ATOM 877  C CD2 . HIS A 1 111 ? 11.636  5.609   -22.987 1.00 78.66 111 A 1 
ATOM 878  C CE1 . HIS A 1 111 ? 10.948  7.577   -23.679 1.00 80.67 111 A 1 
ATOM 879  N NE2 . HIS A 1 111 ? 11.813  6.982   -22.851 1.00 82.03 111 A 1 
ATOM 880  N N   . GLY A 1 112 ? 6.813   2.250   -24.242 1.00 94.85 112 A 1 
ATOM 881  C CA  . GLY A 1 112 ? 6.077   1.087   -24.751 1.00 94.38 112 A 1 
ATOM 882  C C   . GLY A 1 112 ? 6.583   -0.276  -24.266 1.00 95.68 112 A 1 
ATOM 883  O O   . GLY A 1 112 ? 6.040   -1.295  -24.687 1.00 94.09 112 A 1 
ATOM 884  N N   . LYS A 1 113 ? 7.588   -0.319  -23.385 1.00 96.96 113 A 1 
ATOM 885  C CA  . LYS A 1 113 ? 8.150   -1.554  -22.827 1.00 97.35 113 A 1 
ATOM 886  C C   . LYS A 1 113 ? 7.887   -1.659  -21.330 1.00 97.77 113 A 1 
ATOM 887  O O   . LYS A 1 113 ? 7.922   -0.658  -20.616 1.00 97.15 113 A 1 
ATOM 888  C CB  . LYS A 1 113 ? 9.651   -1.652  -23.130 1.00 96.52 113 A 1 
ATOM 889  C CG  . LYS A 1 113 ? 9.921   -1.726  -24.643 1.00 92.09 113 A 1 
ATOM 890  C CD  . LYS A 1 113 ? 11.404  -1.962  -24.930 1.00 86.46 113 A 1 
ATOM 891  C CE  . LYS A 1 113 ? 11.600  -2.028  -26.448 1.00 78.41 113 A 1 
ATOM 892  N NZ  . LYS A 1 113 ? 12.980  -2.428  -26.817 1.00 68.51 113 A 1 
ATOM 893  N N   . LEU A 1 114 ? 7.671   -2.887  -20.870 1.00 97.56 114 A 1 
ATOM 894  C CA  . LEU A 1 114 ? 7.602   -3.184  -19.446 1.00 97.91 114 A 1 
ATOM 895  C C   . LEU A 1 114 ? 8.993   -3.000  -18.824 1.00 97.89 114 A 1 
ATOM 896  O O   . LEU A 1 114 ? 9.946   -3.645  -19.244 1.00 97.50 114 A 1 
ATOM 897  C CB  . LEU A 1 114 ? 7.084   -4.613  -19.263 1.00 97.94 114 A 1 
ATOM 898  C CG  . LEU A 1 114 ? 6.853   -4.988  -17.787 1.00 97.68 114 A 1 
ATOM 899  C CD1 . LEU A 1 114 ? 5.590   -4.329  -17.237 1.00 97.19 114 A 1 
ATOM 900  C CD2 . LEU A 1 114 ? 6.702   -6.498  -17.662 1.00 97.00 114 A 1 
ATOM 901  N N   . VAL A 1 115 ? 9.086   -2.150  -17.809 1.00 97.85 115 A 1 
ATOM 902  C CA  . VAL A 1 115 ? 10.342  -1.850  -17.097 1.00 97.57 115 A 1 
ATOM 903  C C   . VAL A 1 115 ? 10.308  -2.247  -15.625 1.00 97.49 115 A 1 
ATOM 904  O O   . VAL A 1 115 ? 11.353  -2.441  -15.014 1.00 96.64 115 A 1 
ATOM 905  C CB  . VAL A 1 115 ? 10.734  -0.371  -17.243 1.00 96.94 115 A 1 
ATOM 906  C CG1 . VAL A 1 115 ? 11.029  -0.018  -18.706 1.00 94.13 115 A 1 
ATOM 907  C CG2 . VAL A 1 115 ? 9.660   0.593   -16.713 1.00 94.13 115 A 1 
ATOM 908  N N   . GLY A 1 116 ? 9.121   -2.402  -15.058 1.00 97.65 116 A 1 
ATOM 909  C CA  . GLY A 1 116 ? 8.957   -2.768  -13.663 1.00 97.51 116 A 1 
ATOM 910  C C   . GLY A 1 116 ? 7.535   -3.214  -13.344 1.00 97.85 116 A 1 
ATOM 911  O O   . GLY A 1 116 ? 6.650   -3.229  -14.198 1.00 97.53 116 A 1 
ATOM 912  N N   . ILE A 1 117 ? 7.327   -3.599  -12.091 1.00 97.86 117 A 1 
ATOM 913  C CA  . ILE A 1 117 ? 5.998   -3.820  -11.530 1.00 97.80 117 A 1 
ATOM 914  C C   . ILE A 1 117 ? 6.003   -3.355  -10.080 1.00 97.61 117 A 1 
ATOM 915  O O   . ILE A 1 117 ? 6.899   -3.707  -9.315  1.00 96.91 117 A 1 
ATOM 916  C CB  . ILE A 1 117 ? 5.544   -5.288  -11.701 1.00 97.33 117 A 1 
ATOM 917  C CG1 . ILE A 1 117 ? 4.062   -5.451  -11.287 1.00 94.09 117 A 1 
ATOM 918  C CG2 . ILE A 1 117 ? 6.440   -6.286  -10.942 1.00 93.45 117 A 1 
ATOM 919  C CD1 . ILE A 1 117 ? 3.477   -6.825  -11.644 1.00 90.69 117 A 1 
ATOM 920  N N   . ILE A 1 118 ? 4.996   -2.584  -9.698  1.00 97.80 118 A 1 
ATOM 921  C CA  . ILE A 1 118 ? 4.757   -2.226  -8.302  1.00 97.58 118 A 1 
ATOM 922  C C   . ILE A 1 118 ? 3.556   -3.015  -7.787  1.00 97.67 118 A 1 
ATOM 923  O O   . ILE A 1 118 ? 2.579   -3.233  -8.501  1.00 97.16 118 A 1 
ATOM 924  C CB  . ILE A 1 118 ? 4.657   -0.695  -8.132  1.00 96.41 118 A 1 
ATOM 925  C CG1 . ILE A 1 118 ? 4.758   -0.323  -6.637  1.00 86.21 118 A 1 
ATOM 926  C CG2 . ILE A 1 118 ? 3.384   -0.113  -8.765  1.00 88.56 118 A 1 
ATOM 927  C CD1 . ILE A 1 118 ? 5.014   1.163   -6.398  1.00 85.53 118 A 1 
ATOM 928  N N   . THR A 1 119 ? 3.645   -3.485  -6.551  1.00 97.11 119 A 1 
ATOM 929  C CA  . THR A 1 119 ? 2.616   -4.318  -5.918  1.00 96.54 119 A 1 
ATOM 930  C C   . THR A 1 119 ? 2.182   -3.720  -4.584  1.00 96.18 119 A 1 
ATOM 931  O O   . THR A 1 119 ? 2.870   -2.873  -4.017  1.00 95.58 119 A 1 
ATOM 932  C CB  . THR A 1 119 ? 3.107   -5.760  -5.710  1.00 95.81 119 A 1 
ATOM 933  O OG1 . THR A 1 119 ? 4.121   -5.814  -4.736  1.00 92.82 119 A 1 
ATOM 934  C CG2 . THR A 1 119 ? 3.640   -6.411  -6.987  1.00 92.35 119 A 1 
ATOM 935  N N   . GLN A 1 120 ? 1.069   -4.210  -4.038  1.00 95.20 120 A 1 
ATOM 936  C CA  . GLN A 1 120 ? 0.636   -3.834  -2.686  1.00 94.29 120 A 1 
ATOM 937  C C   . GLN A 1 120 ? 1.721   -4.093  -1.633  1.00 94.32 120 A 1 
ATOM 938  O O   . GLN A 1 120 ? 1.825   -3.344  -0.674  1.00 93.42 120 A 1 
ATOM 939  C CB  . GLN A 1 120 ? -0.625  -4.620  -2.303  1.00 92.50 120 A 1 
ATOM 940  C CG  . GLN A 1 120 ? -1.876  -4.092  -3.015  1.00 83.61 120 A 1 
ATOM 941  C CD  . GLN A 1 120 ? -3.148  -4.837  -2.610  1.00 78.95 120 A 1 
ATOM 942  O OE1 . GLN A 1 120 ? -3.139  -5.976  -2.177  1.00 71.04 120 A 1 
ATOM 943  N NE2 . GLN A 1 120 ? -4.298  -4.221  -2.753  1.00 68.36 120 A 1 
ATOM 944  N N   . THR A 1 121 ? 2.547   -5.115  -1.817  1.00 94.57 121 A 1 
ATOM 945  C CA  . THR A 1 121 ? 3.671   -5.404  -0.916  1.00 93.93 121 A 1 
ATOM 946  C C   . THR A 1 121 ? 4.740   -4.313  -0.977  1.00 94.13 121 A 1 
ATOM 947  O O   . THR A 1 121 ? 5.312   -3.976  0.051   1.00 93.37 121 A 1 
ATOM 948  C CB  . THR A 1 121 ? 4.305   -6.757  -1.261  1.00 92.91 121 A 1 
ATOM 949  O OG1 . THR A 1 121 ? 3.321   -7.769  -1.257  1.00 87.56 121 A 1 
ATOM 950  C CG2 . THR A 1 121 ? 5.377   -7.191  -0.265  1.00 86.94 121 A 1 
ATOM 951  N N   . ASP A 1 122 ? 4.997   -3.742  -2.146  1.00 94.70 122 A 1 
ATOM 952  C CA  . ASP A 1 122 ? 5.975   -2.661  -2.308  1.00 94.62 122 A 1 
ATOM 953  C C   . ASP A 1 122 ? 5.441   -1.353  -1.702  1.00 94.31 122 A 1 
ATOM 954  O O   . ASP A 1 122 ? 6.171   -0.676  -0.981  1.00 93.64 122 A 1 
ATOM 955  C CB  . ASP A 1 122 ? 6.358   -2.501  -3.790  1.00 95.10 122 A 1 
ATOM 956  C CG  . ASP A 1 122 ? 6.825   -3.825  -4.411  1.00 94.80 122 A 1 
ATOM 957  O OD1 . ASP A 1 122 ? 7.800   -4.434  -3.906  1.00 92.85 122 A 1 
ATOM 958  O OD2 . ASP A 1 122 ? 6.155   -4.289  -5.363  1.00 92.93 122 A 1 
ATOM 959  N N   . LEU A 1 123 ? 4.152   -1.061  -1.887  1.00 95.42 123 A 1 
ATOM 960  C CA  . LEU A 1 123 ? 3.483   0.065   -1.220  1.00 95.08 123 A 1 
ATOM 961  C C   . LEU A 1 123 ? 3.509   -0.089  0.307   1.00 94.15 123 A 1 
ATOM 962  O O   . LEU A 1 123 ? 3.776   0.874   1.017   1.00 92.93 123 A 1 
ATOM 963  C CB  . LEU A 1 123 ? 2.025   0.175   -1.696  1.00 95.06 123 A 1 
ATOM 964  C CG  . LEU A 1 123 ? 1.840   0.529   -3.179  1.00 94.08 123 A 1 
ATOM 965  C CD1 . LEU A 1 123 ? 0.346   0.587   -3.492  1.00 92.74 123 A 1 
ATOM 966  C CD2 . LEU A 1 123 ? 2.458   1.875   -3.537  1.00 92.52 123 A 1 
ATOM 967  N N   . LEU A 1 124 ? 3.273   -1.297  0.800   1.00 94.81 124 A 1 
ATOM 968  C CA  . LEU A 1 124 ? 3.300   -1.592  2.229   1.00 94.03 124 A 1 
ATOM 969  C C   . LEU A 1 124 ? 4.704   -1.390  2.815   1.00 93.21 124 A 1 
ATOM 970  O O   . LEU A 1 124 ? 4.833   -0.780  3.869   1.00 91.93 124 A 1 
ATOM 971  C CB  . LEU A 1 124 ? 2.795   -3.025  2.433   1.00 93.23 124 A 1 
ATOM 972  C CG  . LEU A 1 124 ? 2.349   -3.321  3.869   1.00 86.96 124 A 1 
ATOM 973  C CD1 . LEU A 1 124 ? 1.052   -2.588  4.212   1.00 85.59 124 A 1 
ATOM 974  C CD2 . LEU A 1 124 ? 2.100   -4.822  4.005   1.00 85.11 124 A 1 
ATOM 975  N N   . ARG A 1 125 ? 5.752   -1.834  2.116   1.00 93.29 125 A 1 
ATOM 976  C CA  . ARG A 1 125 ? 7.143   -1.563  2.509   1.00 92.47 125 A 1 
ATOM 977  C C   . ARG A 1 125 ? 7.412   -0.060  2.579   1.00 91.71 125 A 1 
ATOM 978  O O   . ARG A 1 125 ? 7.944   0.404   3.579   1.00 90.47 125 A 1 
ATOM 979  C CB  . ARG A 1 125 ? 8.109   -2.255  1.532   1.00 92.04 125 A 1 
ATOM 980  C CG  . ARG A 1 125 ? 9.577   -2.062  1.954   1.00 88.18 125 A 1 
ATOM 981  C CD  . ARG A 1 125 ? 10.557  -2.668  0.941   1.00 84.63 125 A 1 
ATOM 982  N NE  . ARG A 1 125 ? 10.479  -1.969  -0.355  1.00 77.63 125 A 1 
ATOM 983  C CZ  . ARG A 1 125 ? 10.415  -2.500  -1.567  1.00 72.04 125 A 1 
ATOM 984  N NH1 . ARG A 1 125 ? 10.573  -3.771  -1.778  1.00 62.78 125 A 1 
ATOM 985  N NH2 . ARG A 1 125 ? 10.178  -1.746  -2.596  1.00 63.53 125 A 1 
ATOM 986  N N   . THR A 1 126 ? 6.995   0.689   1.565   1.00 91.12 126 A 1 
ATOM 987  C CA  . THR A 1 126 ? 7.142   2.153   1.549   1.00 89.56 126 A 1 
ATOM 988  C C   . THR A 1 126 ? 6.402   2.799   2.721   1.00 88.56 126 A 1 
ATOM 989  O O   . THR A 1 126 ? 6.952   3.678   3.374   1.00 86.92 126 A 1 
ATOM 990  C CB  . THR A 1 126 ? 6.634   2.734   0.222   1.00 88.71 126 A 1 
ATOM 991  O OG1 . THR A 1 126 ? 7.343   2.158   -0.856  1.00 85.63 126 A 1 
ATOM 992  C CG2 . THR A 1 126 ? 6.835   4.244   0.128   1.00 85.27 126 A 1 
ATOM 993  N N   . PHE A 1 127 ? 5.194   2.343   3.042   1.00 89.53 127 A 1 
ATOM 994  C CA  . PHE A 1 127 ? 4.447   2.829   4.205   1.00 88.70 127 A 1 
ATOM 995  C C   . PHE A 1 127 ? 5.195   2.573   5.521   1.00 88.03 127 A 1 
ATOM 996  O O   . PHE A 1 127 ? 5.317   3.476   6.343   1.00 87.19 127 A 1 
ATOM 997  C CB  . PHE A 1 127 ? 3.056   2.185   4.216   1.00 88.29 127 A 1 
ATOM 998  C CG  . PHE A 1 127 ? 2.191   2.634   5.378   1.00 86.36 127 A 1 
ATOM 999  C CD1 . PHE A 1 127 ? 1.699   1.697   6.305   1.00 81.59 127 A 1 
ATOM 1000 C CD2 . PHE A 1 127 ? 1.881   3.994   5.542   1.00 81.62 127 A 1 
ATOM 1001 C CE1 . PHE A 1 127 ? 0.896   2.119   7.379   1.00 79.98 127 A 1 
ATOM 1002 C CE2 . PHE A 1 127 ? 1.085   4.418   6.618   1.00 79.31 127 A 1 
ATOM 1003 C CZ  . PHE A 1 127 ? 0.588   3.480   7.534   1.00 79.85 127 A 1 
ATOM 1004 N N   . ILE A 1 128 ? 5.749   1.378   5.695   1.00 89.99 128 A 1 
ATOM 1005 C CA  . ILE A 1 128 ? 6.539   1.007   6.877   1.00 89.56 128 A 1 
ATOM 1006 C C   . ILE A 1 128 ? 7.797   1.883   7.001   1.00 87.43 128 A 1 
ATOM 1007 O O   . ILE A 1 128 ? 8.096   2.377   8.085   1.00 85.43 128 A 1 
ATOM 1008 C CB  . ILE A 1 128 ? 6.899   -0.490  6.797   1.00 90.45 128 A 1 
ATOM 1009 C CG1 . ILE A 1 128 ? 5.632   -1.364  6.955   1.00 89.61 128 A 1 
ATOM 1010 C CG2 . ILE A 1 128 ? 7.923   -0.881  7.870   1.00 89.73 128 A 1 
ATOM 1011 C CD1 . ILE A 1 128 ? 5.828   -2.783  6.415   1.00 86.86 128 A 1 
ATOM 1012 N N   . GLU A 1 129 ? 8.511   2.096   5.897   1.00 86.27 129 A 1 
ATOM 1013 C CA  . GLU A 1 129 ? 9.691   2.967   5.859   1.00 83.59 129 A 1 
ATOM 1014 C C   . GLU A 1 129 ? 9.333   4.411   6.235   1.00 81.80 129 A 1 
ATOM 1015 O O   . GLU A 1 129 ? 10.015  5.027   7.053   1.00 79.62 129 A 1 
ATOM 1016 C CB  . GLU A 1 129 ? 10.323  2.915   4.457   1.00 82.14 129 A 1 
ATOM 1017 C CG  . GLU A 1 129 ? 11.056  1.594   4.177   1.00 76.11 129 A 1 
ATOM 1018 C CD  . GLU A 1 129 ? 11.492  1.421   2.711   1.00 73.57 129 A 1 
ATOM 1019 O OE1 . GLU A 1 129 ? 12.013  0.324   2.385   1.00 68.56 129 A 1 
ATOM 1020 O OE2 . GLU A 1 129 ? 11.289  2.348   1.892   1.00 68.75 129 A 1 
ATOM 1021 N N   . LEU A 1 130 ? 8.224   4.925   5.703   1.00 80.84 130 A 1 
ATOM 1022 C CA  . LEU A 1 130 ? 7.727   6.275   5.988   1.00 78.44 130 A 1 
ATOM 1023 C C   . LEU A 1 130 ? 7.366   6.492   7.452   1.00 77.68 130 A 1 
ATOM 1024 O O   . LEU A 1 130 ? 7.685   7.529   8.026   1.00 75.04 130 A 1 
ATOM 1025 C CB  . LEU A 1 130 ? 6.474   6.531   5.136   1.00 76.25 130 A 1 
ATOM 1026 C CG  . LEU A 1 130 ? 6.797   6.883   3.684   1.00 70.46 130 A 1 
ATOM 1027 C CD1 . LEU A 1 130 ? 5.497   6.948   2.882   1.00 66.56 130 A 1 
ATOM 1028 C CD2 . LEU A 1 130 ? 7.504   8.229   3.632   1.00 65.97 130 A 1 
ATOM 1029 N N   . THR A 1 131 ? 6.693   5.521   8.053   1.00 80.89 131 A 1 
ATOM 1030 C CA  . THR A 1 131 ? 6.295   5.612   9.460   1.00 78.85 131 A 1 
ATOM 1031 C C   . THR A 1 131 ? 7.482   5.455   10.405  1.00 77.56 131 A 1 
ATOM 1032 O O   . THR A 1 131 ? 7.390   5.839   11.567  1.00 73.84 131 A 1 
ATOM 1033 C CB  . THR A 1 131 ? 5.224   4.573   9.811   1.00 77.41 131 A 1 
ATOM 1034 O OG1 . THR A 1 131 ? 5.702   3.262   9.597   1.00 71.54 131 A 1 
ATOM 1035 C CG2 . THR A 1 131 ? 3.946   4.761   9.004   1.00 70.54 131 A 1 
ATOM 1036 N N   . GLY A 1 132 ? 8.590   4.906   9.918   1.00 76.77 132 A 1 
ATOM 1037 C CA  . GLY A 1 132 ? 9.762   4.614   10.741  1.00 75.92 132 A 1 
ATOM 1038 C C   . GLY A 1 132 ? 9.489   3.572   11.827  1.00 77.38 132 A 1 
ATOM 1039 O O   . GLY A 1 132 ? 10.167  3.585   12.850  1.00 75.50 132 A 1 
ATOM 1040 N N   . VAL A 1 133 ? 8.522   2.681   11.637  1.00 79.11 133 A 1 
ATOM 1041 C CA  . VAL A 1 133 ? 8.122   1.692   12.662  1.00 79.07 133 A 1 
ATOM 1042 C C   . VAL A 1 133 ? 9.265   0.759   13.076  1.00 79.18 133 A 1 
ATOM 1043 O O   . VAL A 1 133 ? 9.325   0.337   14.226  1.00 76.91 133 A 1 
ATOM 1044 C CB  . VAL A 1 133 ? 6.880   0.902   12.201  1.00 77.66 133 A 1 
ATOM 1045 C CG1 . VAL A 1 133 ? 7.176   -0.090  11.073  1.00 70.48 133 A 1 
ATOM 1046 C CG2 . VAL A 1 133 ? 6.225   0.154   13.363  1.00 71.46 133 A 1 
ATOM 1047 N N   . HIS A 1 134 ? 10.204  0.497   12.169  1.00 79.81 134 A 1 
ATOM 1048 C CA  . HIS A 1 134 ? 11.389  -0.314  12.452  1.00 78.11 134 A 1 
ATOM 1049 C C   . HIS A 1 134 ? 12.502  0.454   13.177  1.00 78.95 134 A 1 
ATOM 1050 O O   . HIS A 1 134 ? 13.478  -0.153  13.625  1.00 75.53 134 A 1 
ATOM 1051 C CB  . HIS A 1 134 ? 11.916  -0.908  11.146  1.00 74.20 134 A 1 
ATOM 1052 C CG  . HIS A 1 134 ? 10.952  -1.868  10.509  1.00 68.12 134 A 1 
ATOM 1053 N ND1 . HIS A 1 134 ? 10.404  -2.992  11.106  1.00 60.11 134 A 1 
ATOM 1054 C CD2 . HIS A 1 134 ? 10.482  -1.819  9.223   1.00 59.84 134 A 1 
ATOM 1055 C CE1 . HIS A 1 134 ? 9.640   -3.602  10.190  1.00 56.16 134 A 1 
ATOM 1056 N NE2 . HIS A 1 134 ? 9.661   -2.924  9.041   1.00 57.06 134 A 1 
ATOM 1057 N N   . GLN A 1 135 ? 12.385  1.770   13.291  1.00 78.62 135 A 1 
ATOM 1058 C CA  . GLN A 1 135 ? 13.357  2.574   14.016  1.00 78.01 135 A 1 
ATOM 1059 C C   . GLN A 1 135 ? 13.073  2.503   15.524  1.00 80.32 135 A 1 
ATOM 1060 O O   . GLN A 1 135 ? 11.928  2.685   15.945  1.00 78.75 135 A 1 
ATOM 1061 C CB  . GLN A 1 135 ? 13.341  4.024   13.506  1.00 73.59 135 A 1 
ATOM 1062 C CG  . GLN A 1 135 ? 13.827  4.153   12.047  1.00 67.01 135 A 1 
ATOM 1063 C CD  . GLN A 1 135 ? 15.326  3.902   11.874  1.00 63.65 135 A 1 
ATOM 1064 O OE1 . GLN A 1 135 ? 16.101  3.865   12.816  1.00 58.26 135 A 1 
ATOM 1065 N NE2 . GLN A 1 135 ? 15.787  3.736   10.656  1.00 55.41 135 A 1 
ATOM 1066 N N   . PRO A 1 136 ? 14.095  2.272   16.358  1.00 81.58 136 A 1 
ATOM 1067 C CA  . PRO A 1 136 ? 13.923  2.333   17.799  1.00 82.56 136 A 1 
ATOM 1068 C C   . PRO A 1 136 ? 13.549  3.759   18.211  1.00 83.52 136 A 1 
ATOM 1069 O O   . PRO A 1 136 ? 14.205  4.733   17.824  1.00 80.84 136 A 1 
ATOM 1070 C CB  . PRO A 1 136 ? 15.252  1.860   18.394  1.00 80.69 136 A 1 
ATOM 1071 C CG  . PRO A 1 136 ? 16.272  2.210   17.304  1.00 77.34 136 A 1 
ATOM 1072 C CD  . PRO A 1 136 ? 15.481  2.033   16.009  1.00 79.89 136 A 1 
ATOM 1073 N N   . GLY A 1 137 ? 12.514  3.887   19.016  1.00 87.78 137 A 1 
ATOM 1074 C CA  . GLY A 1 137 ? 12.026  5.190   19.435  1.00 87.99 137 A 1 
ATOM 1075 C C   . GLY A 1 137 ? 10.677  5.128   20.133  1.00 89.14 137 A 1 
ATOM 1076 O O   . GLY A 1 137 ? 10.257  4.091   20.645  1.00 87.42 137 A 1 
ATOM 1077 N N   . SER A 1 138 ? 10.020  6.274   20.168  1.00 89.43 138 A 1 
ATOM 1078 C CA  . SER A 1 138 ? 8.687   6.434   20.748  1.00 89.75 138 A 1 
ATOM 1079 C C   . SER A 1 138 ? 7.790   7.213   19.798  1.00 89.64 138 A 1 
ATOM 1080 O O   . SER A 1 138 ? 8.261   8.025   19.004  1.00 88.48 138 A 1 
ATOM 1081 C CB  . SER A 1 138 ? 8.770   7.154   22.096  1.00 89.64 138 A 1 
ATOM 1082 O OG  . SER A 1 138 ? 9.635   6.470   22.987  1.00 85.89 138 A 1 
ATOM 1083 N N   . GLN A 1 139 ? 6.487   6.992   19.911  1.00 89.37 139 A 1 
ATOM 1084 C CA  . GLN A 1 139 ? 5.480   7.740   19.173  1.00 88.88 139 A 1 
ATOM 1085 C C   . GLN A 1 139 ? 4.819   8.771   20.093  1.00 90.41 139 A 1 
ATOM 1086 O O   . GLN A 1 139 ? 4.499   8.473   21.240  1.00 89.95 139 A 1 
ATOM 1087 C CB  . GLN A 1 139 ? 4.485   6.754   18.549  1.00 86.00 139 A 1 
ATOM 1088 C CG  . GLN A 1 139 ? 3.476   7.438   17.619  1.00 78.72 139 A 1 
ATOM 1089 C CD  . GLN A 1 139 ? 2.685   6.419   16.802  1.00 76.78 139 A 1 
ATOM 1090 O OE1 . GLN A 1 139 ? 3.249   5.528   16.193  1.00 69.79 139 A 1 
ATOM 1091 N NE2 . GLN A 1 139 ? 1.381   6.518   16.752  1.00 67.29 139 A 1 
ATOM 1092 N N   . ILE A 1 140 ? 4.628   9.972   19.574  1.00 91.29 140 A 1 
ATOM 1093 C CA  . ILE A 1 140 ? 3.883   11.043  20.240  1.00 92.70 140 A 1 
ATOM 1094 C C   . ILE A 1 140 ? 2.846   11.564  19.251  1.00 92.39 140 A 1 
ATOM 1095 O O   . ILE A 1 140 ? 3.203   12.011  18.163  1.00 91.64 140 A 1 
ATOM 1096 C CB  . ILE A 1 140 ? 4.814   12.181  20.722  1.00 93.73 140 A 1 
ATOM 1097 C CG1 . ILE A 1 140 ? 5.933   11.658  21.654  1.00 92.74 140 A 1 
ATOM 1098 C CG2 . ILE A 1 140 ? 3.984   13.264  21.439  1.00 92.22 140 A 1 
ATOM 1099 C CD1 . ILE A 1 140 ? 6.984   12.717  22.024  1.00 90.96 140 A 1 
ATOM 1100 N N   . GLU A 1 141 ? 1.579   11.541  19.628  1.00 92.00 141 A 1 
ATOM 1101 C CA  . GLU A 1 141 ? 0.492   12.113  18.840  1.00 91.43 141 A 1 
ATOM 1102 C C   . GLU A 1 141 ? -0.042  13.363  19.528  1.00 92.61 141 A 1 
ATOM 1103 O O   . GLU A 1 141 ? -0.399  13.327  20.706  1.00 92.11 141 A 1 
ATOM 1104 C CB  . GLU A 1 141 ? -0.647  11.113  18.582  1.00 88.78 141 A 1 
ATOM 1105 C CG  . GLU A 1 141 ? -0.182  9.785   17.987  1.00 80.42 141 A 1 
ATOM 1106 C CD  . GLU A 1 141 ? -1.307  8.914   17.416  1.00 79.37 141 A 1 
ATOM 1107 O OE1 . GLU A 1 141 ? -0.982  7.799   16.939  1.00 73.23 141 A 1 
ATOM 1108 O OE2 . GLU A 1 141 ? -2.481  9.350   17.405  1.00 72.72 141 A 1 
ATOM 1109 N N   . ILE A 1 142 ? -0.117  14.452  18.783  1.00 93.88 142 A 1 
ATOM 1110 C CA  . ILE A 1 142 ? -0.685  15.704  19.278  1.00 94.48 142 A 1 
ATOM 1111 C C   . ILE A 1 142 ? -1.809  16.176  18.365  1.00 94.13 142 A 1 
ATOM 1112 O O   . ILE A 1 142 ? -1.709  16.100  17.139  1.00 93.43 142 A 1 
ATOM 1113 C CB  . ILE A 1 142 ? 0.389   16.794  19.499  1.00 94.82 142 A 1 
ATOM 1114 C CG1 . ILE A 1 142 ? 1.077   17.235  18.189  1.00 90.63 142 A 1 
ATOM 1115 C CG2 . ILE A 1 142 ? 1.418   16.313  20.534  1.00 88.88 142 A 1 
ATOM 1116 C CD1 . ILE A 1 142 ? 2.044   18.414  18.361  1.00 89.22 142 A 1 
ATOM 1117 N N   . LYS A 1 143 ? -2.869  16.703  18.965  1.00 94.52 143 A 1 
ATOM 1118 C CA  . LYS A 1 143 ? -3.945  17.384  18.255  1.00 94.07 143 A 1 
ATOM 1119 C C   . LYS A 1 143 ? -3.662  18.876  18.225  1.00 94.49 143 A 1 
ATOM 1120 O O   . LYS A 1 143 ? -3.388  19.470  19.265  1.00 94.06 143 A 1 
ATOM 1121 C CB  . LYS A 1 143 ? -5.285  17.046  18.909  1.00 92.57 143 A 1 
ATOM 1122 C CG  . LYS A 1 143 ? -6.457  17.461  17.998  1.00 88.69 143 A 1 
ATOM 1123 C CD  . LYS A 1 143 ? -7.820  17.099  18.604  1.00 85.04 143 A 1 
ATOM 1124 C CE  . LYS A 1 143 ? -8.146  18.037  19.775  1.00 76.94 143 A 1 
ATOM 1125 N NZ  . LYS A 1 143 ? -9.611  18.217  19.911  1.00 70.91 143 A 1 
ATOM 1126 N N   . VAL A 1 144 ? -3.720  19.471  17.046  1.00 93.32 144 A 1 
ATOM 1127 C CA  . VAL A 1 144 ? -3.436  20.898  16.836  1.00 93.52 144 A 1 
ATOM 1128 C C   . VAL A 1 144 ? -4.476  21.524  15.902  1.00 93.47 144 A 1 
ATOM 1129 O O   . VAL A 1 144 ? -5.070  20.808  15.090  1.00 93.02 144 A 1 
ATOM 1130 C CB  . VAL A 1 144 ? -2.015  21.116  16.278  1.00 93.37 144 A 1 
ATOM 1131 C CG1 . VAL A 1 144 ? -0.942  20.584  17.224  1.00 91.13 144 A 1 
ATOM 1132 C CG2 . VAL A 1 144 ? -1.785  20.493  14.893  1.00 90.85 144 A 1 
ATOM 1133 N N   . PRO A 1 145 ? -4.680  22.847  15.955  1.00 92.32 145 A 1 
ATOM 1134 C CA  . PRO A 1 145 ? -5.440  23.549  14.926  1.00 91.06 145 A 1 
ATOM 1135 C C   . PRO A 1 145 ? -4.848  23.305  13.531  1.00 89.62 145 A 1 
ATOM 1136 O O   . PRO A 1 145 ? -3.628  23.210  13.363  1.00 87.66 145 A 1 
ATOM 1137 C CB  . PRO A 1 145 ? -5.390  25.029  15.312  1.00 90.51 145 A 1 
ATOM 1138 C CG  . PRO A 1 145 ? -5.118  25.002  16.816  1.00 89.25 145 A 1 
ATOM 1139 C CD  . PRO A 1 145 ? -4.235  23.767  16.980  1.00 92.05 145 A 1 
ATOM 1140 N N   . ASN A 1 146 ? -5.707  23.226  12.515  1.00 88.41 146 A 1 
ATOM 1141 C CA  . ASN A 1 146 ? -5.275  23.080  11.126  1.00 85.56 146 A 1 
ATOM 1142 C C   . ASN A 1 146 ? -4.794  24.420  10.546  1.00 85.26 146 A 1 
ATOM 1143 O O   . ASN A 1 146 ? -5.369  24.967  9.604   1.00 82.82 146 A 1 
ATOM 1144 C CB  . ASN A 1 146 ? -6.372  22.389  10.302  1.00 81.93 146 A 1 
ATOM 1145 C CG  . ASN A 1 146 ? -5.880  21.979  8.922   1.00 78.09 146 A 1 
ATOM 1146 O OD1 . ASN A 1 146 ? -4.696  21.984  8.612   1.00 73.10 146 A 1 
ATOM 1147 N ND2 . ASN A 1 146 ? -6.783  21.586  8.051   1.00 72.31 146 A 1 
ATOM 1148 N N   . GLU A 1 147 ? -3.736  24.944  11.119  1.00 84.71 147 A 1 
ATOM 1149 C CA  . GLU A 1 147 ? -3.145  26.231  10.777  1.00 84.45 147 A 1 
ATOM 1150 C C   . GLU A 1 147 ? -1.681  26.082  10.354  1.00 84.34 147 A 1 
ATOM 1151 O O   . GLU A 1 147 ? -0.982  25.125  10.721  1.00 82.28 147 A 1 
ATOM 1152 C CB  . GLU A 1 147 ? -3.270  27.199  11.961  1.00 82.60 147 A 1 
ATOM 1153 C CG  . GLU A 1 147 ? -4.728  27.582  12.269  1.00 77.50 147 A 1 
ATOM 1154 C CD  . GLU A 1 147 ? -4.857  28.529  13.473  1.00 76.58 147 A 1 
ATOM 1155 O OE1 . GLU A 1 147 ? -6.015  28.818  13.858  1.00 70.83 147 A 1 
ATOM 1156 O OE2 . GLU A 1 147 ? -3.807  28.952  14.022  1.00 71.68 147 A 1 
ATOM 1157 N N   . ALA A 1 148 ? -1.201  27.048  9.582   1.00 83.21 148 A 1 
ATOM 1158 C CA  . ALA A 1 148 ? 0.201   27.115  9.200   1.00 82.83 148 A 1 
ATOM 1159 C C   . ALA A 1 148 ? 1.093   27.327  10.437  1.00 83.87 148 A 1 
ATOM 1160 O O   . ALA A 1 148 ? 0.783   28.109  11.331  1.00 80.31 148 A 1 
ATOM 1161 C CB  . ALA A 1 148 ? 0.384   28.219  8.151   1.00 79.03 148 A 1 
ATOM 1162 N N   . GLY A 1 149 ? 2.214   26.620  10.481  1.00 86.26 149 A 1 
ATOM 1163 C CA  . GLY A 1 149 ? 3.223   26.769  11.533  1.00 88.21 149 A 1 
ATOM 1164 C C   . GLY A 1 149 ? 3.026   25.919  12.778  1.00 90.70 149 A 1 
ATOM 1165 O O   . GLY A 1 149 ? 3.952   25.835  13.590  1.00 89.68 149 A 1 
ATOM 1166 N N   . MET A 1 150 ? 1.895   25.242  12.942  1.00 90.05 150 A 1 
ATOM 1167 C CA  . MET A 1 150 ? 1.694   24.351  14.095  1.00 90.61 150 A 1 
ATOM 1168 C C   . MET A 1 150 ? 2.695   23.191  14.095  1.00 91.64 150 A 1 
ATOM 1169 O O   . MET A 1 150 ? 3.299   22.894  15.123  1.00 91.14 150 A 1 
ATOM 1170 C CB  . MET A 1 150 ? 0.253   23.832  14.120  1.00 90.03 150 A 1 
ATOM 1171 C CG  . MET A 1 150 ? -0.769  24.956  14.349  1.00 86.83 150 A 1 
ATOM 1172 S SD  . MET A 1 150 ? -0.480  25.978  15.833  1.00 84.69 150 A 1 
ATOM 1173 C CE  . MET A 1 150 ? -0.813  24.781  17.138  1.00 74.46 150 A 1 
ATOM 1174 N N   . LEU A 1 151 ? 2.941   22.603  12.932  1.00 92.36 151 A 1 
ATOM 1175 C CA  . LEU A 1 151 ? 3.922   21.528  12.781  1.00 92.75 151 A 1 
ATOM 1176 C C   . LEU A 1 151 ? 5.345   22.020  13.070  1.00 93.96 151 A 1 
ATOM 1177 O O   . LEU A 1 151 ? 6.075   21.362  13.808  1.00 93.88 151 A 1 
ATOM 1178 C CB  . LEU A 1 151 ? 3.776   20.914  11.381  1.00 90.98 151 A 1 
ATOM 1179 C CG  . LEU A 1 151 ? 4.625   19.642  11.149  1.00 89.07 151 A 1 
ATOM 1180 C CD1 . LEU A 1 151 ? 3.966   18.807  10.054  1.00 83.52 151 A 1 
ATOM 1181 C CD2 . LEU A 1 151 ? 6.056   19.936  10.694  1.00 81.74 151 A 1 
ATOM 1182 N N   . SER A 1 152 ? 5.739   23.166  12.525  1.00 93.02 152 A 1 
ATOM 1183 C CA  . SER A 1 152 ? 7.097   23.688  12.726  1.00 93.37 152 A 1 
ATOM 1184 C C   . SER A 1 152 ? 7.377   24.015  14.191  1.00 94.03 152 A 1 
ATOM 1185 O O   . SER A 1 152 ? 8.442   23.672  14.695  1.00 93.77 152 A 1 
ATOM 1186 C CB  . SER A 1 152 ? 7.371   24.904  11.836  1.00 92.25 152 A 1 
ATOM 1187 O OG  . SER A 1 152 ? 6.544   26.001  12.153  1.00 81.55 152 A 1 
ATOM 1188 N N   . LYS A 1 153 ? 6.403   24.594  14.898  1.00 94.52 153 A 1 
ATOM 1189 C CA  . LYS A 1 153 ? 6.510   24.902  16.329  1.00 94.47 153 A 1 
ATOM 1190 C C   . LYS A 1 153 ? 6.625   23.634  17.176  1.00 95.05 153 A 1 
ATOM 1191 O O   . LYS A 1 153 ? 7.525   23.546  18.006  1.00 94.62 153 A 1 
ATOM 1192 C CB  . LYS A 1 153 ? 5.302   25.740  16.775  1.00 93.60 153 A 1 
ATOM 1193 C CG  . LYS A 1 153 ? 5.317   27.174  16.220  1.00 88.75 153 A 1 
ATOM 1194 C CD  . LYS A 1 153 ? 4.004   27.881  16.583  1.00 84.85 153 A 1 
ATOM 1195 C CE  . LYS A 1 153 ? 3.950   29.292  15.992  1.00 75.47 153 A 1 
ATOM 1196 N NZ  . LYS A 1 153 ? 2.631   29.931  16.242  1.00 67.32 153 A 1 
ATOM 1197 N N   . ALA A 1 154 ? 5.773   22.647  16.936  1.00 95.42 154 A 1 
ATOM 1198 C CA  . ALA A 1 154 ? 5.841   21.376  17.662  1.00 95.67 154 A 1 
ATOM 1199 C C   . ALA A 1 154 ? 7.165   20.633  17.392  1.00 95.88 154 A 1 
ATOM 1200 O O   . ALA A 1 154 ? 7.813   20.150  18.319  1.00 95.54 154 A 1 
ATOM 1201 C CB  . ALA A 1 154 ? 4.623   20.532  17.274  1.00 95.45 154 A 1 
ATOM 1202 N N   . ALA A 1 155 ? 7.612   20.613  16.138  1.00 95.40 155 A 1 
ATOM 1203 C CA  . ALA A 1 155 ? 8.895   20.019  15.773  1.00 94.99 155 A 1 
ATOM 1204 C C   . ALA A 1 155 ? 10.088  20.773  16.389  1.00 95.00 155 A 1 
ATOM 1205 O O   . ALA A 1 155 ? 11.084  20.146  16.742  1.00 94.38 155 A 1 
ATOM 1206 C CB  . ALA A 1 155 ? 8.990   19.965  14.243  1.00 94.12 155 A 1 
ATOM 1207 N N   . ALA A 1 156 ? 9.986   22.094  16.560  1.00 95.48 156 A 1 
ATOM 1208 C CA  . ALA A 1 156 ? 11.021  22.893  17.220  1.00 95.12 156 A 1 
ATOM 1209 C C   . ALA A 1 156 ? 11.176  22.504  18.696  1.00 95.16 156 A 1 
ATOM 1210 O O   . ALA A 1 156 ? 12.298  22.273  19.133  1.00 94.34 156 A 1 
ATOM 1211 C CB  . ALA A 1 156 ? 10.712  24.384  17.046  1.00 94.42 156 A 1 
ATOM 1212 N N   . ILE A 1 157 ? 10.075  22.324  19.425  1.00 95.79 157 A 1 
ATOM 1213 C CA  . ILE A 1 157 ? 10.091  21.876  20.832  1.00 95.75 157 A 1 
ATOM 1214 C C   . ILE A 1 157 ? 10.815  20.530  20.973  1.00 95.67 157 A 1 
ATOM 1215 O O   . ILE A 1 157 ? 11.649  20.354  21.862  1.00 94.75 157 A 1 
ATOM 1216 C CB  . ILE A 1 157 ? 8.646   21.796  21.376  1.00 95.63 157 A 1 
ATOM 1217 C CG1 . ILE A 1 157 ? 8.019   23.207  21.446  1.00 94.03 157 A 1 
ATOM 1218 C CG2 . ILE A 1 157 ? 8.595   21.133  22.764  1.00 94.26 157 A 1 
ATOM 1219 C CD1 . ILE A 1 157 ? 6.494   23.193  21.609  1.00 87.99 157 A 1 
ATOM 1220 N N   . ILE A 1 158 ? 10.552  19.595  20.059  1.00 94.90 158 A 1 
ATOM 1221 C CA  . ILE A 1 158 ? 11.240  18.293  20.045  1.00 94.36 158 A 1 
ATOM 1222 C C   . ILE A 1 158 ? 12.735  18.476  19.751  1.00 93.90 158 A 1 
ATOM 1223 O O   . ILE A 1 158 ? 13.587  17.871  20.405  1.00 93.05 158 A 1 
ATOM 1224 C CB  . ILE A 1 158 ? 10.562  17.346  19.029  1.00 93.99 158 A 1 
ATOM 1225 C CG1 . ILE A 1 158 ? 9.104   17.052  19.456  1.00 92.98 158 A 1 
ATOM 1226 C CG2 . ILE A 1 158 ? 11.350  16.032  18.887  1.00 93.21 158 A 1 
ATOM 1227 C CD1 . ILE A 1 158 ? 8.262   16.353  18.381  1.00 90.65 158 A 1 
ATOM 1228 N N   . SER A 1 159 ? 13.063  19.337  18.798  1.00 93.46 159 A 1 
ATOM 1229 C CA  . SER A 1 159 ? 14.445  19.633  18.414  1.00 91.77 159 A 1 
ATOM 1230 C C   . SER A 1 159 ? 15.258  20.285  19.534  1.00 91.79 159 A 1 
ATOM 1231 O O   . SER A 1 159 ? 16.458  20.041  19.622  1.00 90.06 159 A 1 
ATOM 1232 C CB  . SER A 1 159 ? 14.438  20.551  17.191  1.00 89.29 159 A 1 
ATOM 1233 O OG  . SER A 1 159 ? 15.763  20.907  16.848  1.00 75.84 159 A 1 
ATOM 1234 N N   . GLU A 1 160 ? 14.642  21.098  20.393  1.00 93.70 160 A 1 
ATOM 1235 C CA  . GLU A 1 160 ? 15.321  21.760  21.518  1.00 93.35 160 A 1 
ATOM 1236 C C   . GLU A 1 160 ? 15.922  20.764  22.515  1.00 93.29 160 A 1 
ATOM 1237 O O   . GLU A 1 160 ? 16.958  21.037  23.117  1.00 91.60 160 A 1 
ATOM 1238 C CB  . GLU A 1 160 ? 14.339  22.688  22.245  1.00 92.82 160 A 1 
ATOM 1239 C CG  . GLU A 1 160 ? 14.093  23.990  21.468  1.00 84.95 160 A 1 
ATOM 1240 C CD  . GLU A 1 160 ? 13.029  24.896  22.107  1.00 78.18 160 A 1 
ATOM 1241 O OE1 . GLU A 1 160 ? 12.705  25.925  21.466  1.00 70.08 160 A 1 
ATOM 1242 O OE2 . GLU A 1 160 ? 12.552  24.578  23.220  1.00 71.04 160 A 1 
ATOM 1243 N N   . ARG A 1 161 ? 15.331  19.569  22.631  1.00 93.83 161 A 1 
ATOM 1244 C CA  . ARG A 1 161 ? 15.909  18.470  23.419  1.00 93.37 161 A 1 
ATOM 1245 C C   . ARG A 1 161 ? 16.945  17.645  22.663  1.00 92.83 161 A 1 
ATOM 1246 O O   . ARG A 1 161 ? 17.357  16.601  23.162  1.00 90.60 161 A 1 
ATOM 1247 C CB  . ARG A 1 161 ? 14.811  17.592  24.008  1.00 93.16 161 A 1 
ATOM 1248 C CG  . ARG A 1 161 ? 14.057  18.332  25.110  1.00 89.77 161 A 1 
ATOM 1249 C CD  . ARG A 1 161 ? 13.336  17.324  25.995  1.00 87.92 161 A 1 
ATOM 1250 N NE  . ARG A 1 161 ? 12.622  18.006  27.071  1.00 86.93 161 A 1 
ATOM 1251 C CZ  . ARG A 1 161 ? 12.910  18.088  28.355  1.00 87.18 161 A 1 
ATOM 1252 N NH1 . ARG A 1 161 ? 13.899  17.447  28.900  1.00 79.76 161 A 1 
ATOM 1253 N NH2 . ARG A 1 161 ? 12.168  18.844  29.104  1.00 81.50 161 A 1 
ATOM 1254 N N   . HIS A 1 162 ? 17.370  18.083  21.499  1.00 91.88 162 A 1 
ATOM 1255 C CA  . HIS A 1 162 ? 18.298  17.357  20.626  1.00 90.91 162 A 1 
ATOM 1256 C C   . HIS A 1 162 ? 17.828  15.945  20.247  1.00 90.45 162 A 1 
ATOM 1257 O O   . HIS A 1 162 ? 18.631  15.096  19.870  1.00 87.62 162 A 1 
ATOM 1258 C CB  . HIS A 1 162 ? 19.717  17.391  21.212  1.00 89.74 162 A 1 
ATOM 1259 C CG  . HIS A 1 162 ? 20.218  18.787  21.447  1.00 86.59 162 A 1 
ATOM 1260 N ND1 . HIS A 1 162 ? 20.503  19.710  20.466  1.00 74.35 162 A 1 
ATOM 1261 C CD2 . HIS A 1 162 ? 20.452  19.396  22.653  1.00 73.53 162 A 1 
ATOM 1262 C CE1 . HIS A 1 162 ? 20.907  20.845  21.068  1.00 74.83 162 A 1 
ATOM 1263 N NE2 . HIS A 1 162 ? 20.892  20.691  22.397  1.00 75.80 162 A 1 
ATOM 1264 N N   . VAL A 1 163 ? 16.528  15.691  20.318  1.00 90.62 163 A 1 
ATOM 1265 C CA  . VAL A 1 163 ? 15.933  14.432  19.877  1.00 90.56 163 A 1 
ATOM 1266 C C   . VAL A 1 163 ? 15.676  14.510  18.376  1.00 89.29 163 A 1 
ATOM 1267 O O   . VAL A 1 163 ? 15.072  15.459  17.882  1.00 87.79 163 A 1 
ATOM 1268 C CB  . VAL A 1 163 ? 14.661  14.099  20.670  1.00 91.14 163 A 1 
ATOM 1269 C CG1 . VAL A 1 163 ? 14.024  12.801  20.179  1.00 89.21 163 A 1 
ATOM 1270 C CG2 . VAL A 1 163 ? 14.985  13.924  22.161  1.00 89.11 163 A 1 
ATOM 1271 N N   . ASN A 1 164 ? 16.137  13.497  17.656  1.00 87.39 164 A 1 
ATOM 1272 C CA  . ASN A 1 164 ? 15.891  13.401  16.223  1.00 85.41 164 A 1 
ATOM 1273 C C   . ASN A 1 164 ? 14.467  12.899  15.960  1.00 86.19 164 A 1 
ATOM 1274 O O   . ASN A 1 164 ? 13.972  12.011  16.650  1.00 84.91 164 A 1 
ATOM 1275 C CB  . ASN A 1 164 ? 16.970  12.517  15.575  1.00 82.36 164 A 1 
ATOM 1276 C CG  . ASN A 1 164 ? 17.109  12.760  14.079  1.00 76.75 164 A 1 
ATOM 1277 O OD1 . ASN A 1 164 ? 16.498  13.642  13.501  1.00 71.21 164 A 1 
ATOM 1278 N ND2 . ASN A 1 164 ? 17.945  11.994  13.416  1.00 68.95 164 A 1 
ATOM 1279 N N   . ILE A 1 165 ? 13.828  13.466  14.948  1.00 85.27 165 A 1 
ATOM 1280 C CA  . ILE A 1 165 ? 12.516  13.028  14.473  1.00 85.61 165 A 1 
ATOM 1281 C C   . ILE A 1 165 ? 12.749  12.033  13.335  1.00 84.01 165 A 1 
ATOM 1282 O O   . ILE A 1 165 ? 13.311  12.395  12.302  1.00 82.13 165 A 1 
ATOM 1283 C CB  . ILE A 1 165 ? 11.647  14.231  14.054  1.00 86.80 165 A 1 
ATOM 1284 C CG1 . ILE A 1 165 ? 11.399  15.183  15.253  1.00 86.79 165 A 1 
ATOM 1285 C CG2 . ILE A 1 165 ? 10.312  13.729  13.488  1.00 86.33 165 A 1 
ATOM 1286 C CD1 . ILE A 1 165 ? 10.758  16.526  14.867  1.00 85.31 165 A 1 
ATOM 1287 N N   . ALA A 1 166 ? 12.322  10.794  13.532  1.00 82.53 166 A 1 
ATOM 1288 C CA  . ALA A 1 166 ? 12.428  9.745   12.521  1.00 79.98 166 A 1 
ATOM 1289 C C   . ALA A 1 166 ? 11.333  9.866   11.454  1.00 79.28 166 A 1 
ATOM 1290 O O   . ALA A 1 166 ? 11.584  9.612   10.282  1.00 77.06 166 A 1 
ATOM 1291 C CB  . ALA A 1 166 ? 12.373  8.383   13.219  1.00 78.34 166 A 1 
ATOM 1292 N N   . SER A 1 167 ? 10.138  10.274  11.855  1.00 79.70 167 A 1 
ATOM 1293 C CA  . SER A 1 167 ? 9.044   10.559  10.928  1.00 79.71 167 A 1 
ATOM 1294 C C   . SER A 1 167 ? 8.037   11.523  11.545  1.00 82.64 167 A 1 
ATOM 1295 O O   . SER A 1 167 ? 7.900   11.605  12.767  1.00 82.92 167 A 1 
ATOM 1296 C CB  . SER A 1 167 ? 8.345   9.269   10.473  1.00 76.40 167 A 1 
ATOM 1297 O OG  . SER A 1 167 ? 7.676   8.624   11.543  1.00 72.00 167 A 1 
ATOM 1298 N N   . VAL A 1 168 ? 7.322   12.234  10.682  1.00 80.36 168 A 1 
ATOM 1299 C CA  . VAL A 1 168 ? 6.136   13.011  11.050  1.00 81.58 168 A 1 
ATOM 1300 C C   . VAL A 1 168 ? 5.039   12.674  10.062  1.00 81.29 168 A 1 
ATOM 1301 O O   . VAL A 1 168 ? 5.200   12.868  8.859   1.00 80.85 168 A 1 
ATOM 1302 C CB  . VAL A 1 168 ? 6.382   14.528  11.060  1.00 82.83 168 A 1 
ATOM 1303 C CG1 . VAL A 1 168 ? 5.141   15.282  11.548  1.00 80.19 168 A 1 
ATOM 1304 C CG2 . VAL A 1 168 ? 7.550   14.901  11.976  1.00 79.42 168 A 1 
ATOM 1305 N N   . LEU A 1 169 ? 3.923   12.193  10.581  1.00 81.22 169 A 1 
ATOM 1306 C CA  . LEU A 1 169 ? 2.727   11.916  9.806   1.00 80.33 169 A 1 
ATOM 1307 C C   . LEU A 1 169 ? 1.642   12.906  10.218  1.00 82.59 169 A 1 
ATOM 1308 O O   . LEU A 1 169 ? 1.466   13.189  11.402  1.00 82.57 169 A 1 
ATOM 1309 C CB  . LEU A 1 169 ? 2.300   10.456  10.007  1.00 77.56 169 A 1 
ATOM 1310 C CG  . LEU A 1 169 ? 3.386   9.411   9.691   1.00 72.82 169 A 1 
ATOM 1311 C CD1 . LEU A 1 169 ? 2.881   8.017   10.044  1.00 68.40 169 A 1 
ATOM 1312 C CD2 . LEU A 1 169 ? 3.797   9.436   8.221   1.00 67.63 169 A 1 
ATOM 1313 N N   . VAL A 1 170 ? 0.922   13.432  9.245   1.00 81.39 170 A 1 
ATOM 1314 C CA  . VAL A 1 170 ? -0.203  14.340  9.481   1.00 80.54 170 A 1 
ATOM 1315 C C   . VAL A 1 170 ? -1.481  13.605  9.119   1.00 79.79 170 A 1 
ATOM 1316 O O   . VAL A 1 170 ? -1.684  13.246  7.963   1.00 78.24 170 A 1 
ATOM 1317 C CB  . VAL A 1 170 ? -0.065  15.660  8.703   1.00 80.21 170 A 1 
ATOM 1318 C CG1 . VAL A 1 170 ? -1.172  16.642  9.097   1.00 77.59 170 A 1 
ATOM 1319 C CG2 . VAL A 1 170 ? 1.294   16.329  8.952   1.00 77.45 170 A 1 
ATOM 1320 N N   . TYR A 1 171 ? -2.336  13.386  10.114  1.00 80.78 171 A 1 
ATOM 1321 C CA  . TYR A 1 171 ? -3.640  12.768  9.923   1.00 79.63 171 A 1 
ATOM 1322 C C   . TYR A 1 171 ? -4.726  13.840  9.931   1.00 81.40 171 A 1 
ATOM 1323 O O   . TYR A 1 171 ? -4.665  14.773  10.743  1.00 80.85 171 A 1 
ATOM 1324 C CB  . TYR A 1 171 ? -3.900  11.725  11.009  1.00 76.75 171 A 1 
ATOM 1325 C CG  . TYR A 1 171 ? -3.022  10.493  10.922  1.00 73.38 171 A 1 
ATOM 1326 C CD1 . TYR A 1 171 ? -3.501  9.335   10.288  1.00 68.29 171 A 1 
ATOM 1327 C CD2 . TYR A 1 171 ? -1.737  10.485  11.501  1.00 67.37 171 A 1 
ATOM 1328 C CE1 . TYR A 1 171 ? -2.718  8.169   10.242  1.00 63.44 171 A 1 
ATOM 1329 C CE2 . TYR A 1 171 ? -0.940  9.324   11.453  1.00 63.15 171 A 1 
ATOM 1330 C CZ  . TYR A 1 171 ? -1.440  8.164   10.828  1.00 63.31 171 A 1 
ATOM 1331 O OH  . TYR A 1 171 ? -0.686  7.021   10.795  1.00 60.22 171 A 1 
ATOM 1332 N N   . PRO A 1 172 ? -5.754  13.707  9.083   1.00 77.54 172 A 1 
ATOM 1333 C CA  . PRO A 1 172 ? -6.957  14.497  9.248   1.00 76.72 172 A 1 
ATOM 1334 C C   . PRO A 1 172 ? -7.621  14.129  10.584  1.00 78.54 172 A 1 
ATOM 1335 O O   . PRO A 1 172 ? -7.755  12.955  10.932  1.00 77.83 172 A 1 
ATOM 1336 C CB  . PRO A 1 172 ? -7.829  14.171  8.032   1.00 74.15 172 A 1 
ATOM 1337 C CG  . PRO A 1 172 ? -7.402  12.754  7.643   1.00 72.20 172 A 1 
ATOM 1338 C CD  . PRO A 1 172 ? -5.927  12.707  8.026   1.00 73.34 172 A 1 
ATOM 1339 N N   . ALA A 1 173 ? -8.035  15.135  11.335  1.00 79.52 173 A 1 
ATOM 1340 C CA  . ALA A 1 173 ? -8.852  14.939  12.525  1.00 80.86 173 A 1 
ATOM 1341 C C   . ALA A 1 173 ? -10.340 14.846  12.134  1.00 81.73 173 A 1 
ATOM 1342 O O   . ALA A 1 173 ? -10.722 15.299  11.054  1.00 80.12 173 A 1 
ATOM 1343 C CB  . ALA A 1 173 ? -8.567  16.077  13.513  1.00 80.55 173 A 1 
ATOM 1344 N N   . PRO A 1 174 ? -11.203 14.300  13.006  1.00 81.37 174 A 1 
ATOM 1345 C CA  . PRO A 1 174 ? -12.651 14.323  12.782  1.00 81.57 174 A 1 
ATOM 1346 C C   . PRO A 1 174 ? -13.213 15.737  12.600  1.00 84.06 174 A 1 
ATOM 1347 O O   . PRO A 1 174 ? -14.142 15.930  11.818  1.00 82.59 174 A 1 
ATOM 1348 C CB  . PRO A 1 174 ? -13.262 13.642  14.015  1.00 79.09 174 A 1 
ATOM 1349 C CG  . PRO A 1 174 ? -12.144 12.738  14.525  1.00 77.70 174 A 1 
ATOM 1350 C CD  . PRO A 1 174 ? -10.888 13.547  14.214  1.00 79.81 174 A 1 
ATOM 1351 N N   . ASP A 1 175 ? -12.646 16.717  13.297  1.00 87.26 175 A 1 
ATOM 1352 C CA  . ASP A 1 175 ? -12.928 18.134  13.069  1.00 88.85 175 A 1 
ATOM 1353 C C   . ASP A 1 175 ? -11.995 18.669  11.966  1.00 88.66 175 A 1 
ATOM 1354 O O   . ASP A 1 175 ? -10.774 18.647  12.133  1.00 87.59 175 A 1 
ATOM 1355 C CB  . ASP A 1 175 ? -12.781 18.924  14.382  1.00 89.25 175 A 1 
ATOM 1356 C CG  . ASP A 1 175 ? -13.179 20.408  14.264  1.00 88.55 175 A 1 
ATOM 1357 O OD1 . ASP A 1 175 ? -13.288 20.934  13.130  1.00 83.57 175 A 1 
ATOM 1358 O OD2 . ASP A 1 175 ? -13.384 21.040  15.321  1.00 84.00 175 A 1 
ATOM 1359 N N   . PRO A 1 176 ? -12.538 19.176  10.841  1.00 86.72 176 A 1 
ATOM 1360 C CA  . PRO A 1 176 ? -11.715 19.691  9.745   1.00 85.51 176 A 1 
ATOM 1361 C C   . PRO A 1 176 ? -10.868 20.918  10.117  1.00 86.12 176 A 1 
ATOM 1362 O O   . PRO A 1 176 ? -9.926  21.251  9.394   1.00 84.09 176 A 1 
ATOM 1363 C CB  . PRO A 1 176 ? -12.716 20.008  8.627   1.00 83.12 176 A 1 
ATOM 1364 C CG  . PRO A 1 176 ? -14.020 20.300  9.374   1.00 80.14 176 A 1 
ATOM 1365 C CD  . PRO A 1 176 ? -13.957 19.322  10.544  1.00 83.31 176 A 1 
ATOM 1366 N N   . ASN A 1 177 ? -11.178 21.584  11.230  1.00 89.99 177 A 1 
ATOM 1367 C CA  . ASN A 1 177 ? -10.374 22.696  11.752  1.00 90.52 177 A 1 
ATOM 1368 C C   . ASN A 1 177 ? -9.179  22.223  12.589  1.00 90.94 177 A 1 
ATOM 1369 O O   . ASN A 1 177 ? -8.372  23.039  13.036  1.00 89.46 177 A 1 
ATOM 1370 C CB  . ASN A 1 177 ? -11.265 23.626  12.582  1.00 90.15 177 A 1 
ATOM 1371 C CG  . ASN A 1 177 ? -12.452 24.137  11.794  1.00 86.41 177 A 1 
ATOM 1372 O OD1 . ASN A 1 177 ? -12.323 24.797  10.781  1.00 77.87 177 A 1 
ATOM 1373 N ND2 . ASN A 1 177 ? -13.649 23.824  12.241  1.00 75.65 177 A 1 
ATOM 1374 N N   . GLU A 1 178 ? -9.062  20.927  12.808  1.00 91.00 178 A 1 
ATOM 1375 C CA  . GLU A 1 178 ? -7.982  20.306  13.558  1.00 90.53 178 A 1 
ATOM 1376 C C   . GLU A 1 178 ? -7.214  19.307  12.687  1.00 88.99 178 A 1 
ATOM 1377 O O   . GLU A 1 178 ? -7.684  18.833  11.647  1.00 86.61 178 A 1 
ATOM 1378 C CB  . GLU A 1 178 ? -8.527  19.651  14.840  1.00 90.54 178 A 1 
ATOM 1379 C CG  . GLU A 1 178 ? -9.169  20.662  15.814  1.00 89.11 178 A 1 
ATOM 1380 C CD  . GLU A 1 178 ? -9.582  20.000  17.142  1.00 88.15 178 A 1 
ATOM 1381 O OE1 . GLU A 1 178 ? -9.420  20.619  18.218  1.00 80.95 178 A 1 
ATOM 1382 O OE2 . GLU A 1 178 ? -10.001 18.820  17.159  1.00 82.17 178 A 1 
ATOM 1383 N N   . LYS A 1 179 ? -6.008  18.978  13.113  1.00 89.49 179 A 1 
ATOM 1384 C CA  . LYS A 1 179 ? -5.211  17.895  12.550  1.00 88.82 179 A 1 
ATOM 1385 C C   . LYS A 1 179 ? -4.430  17.200  13.653  1.00 90.36 179 A 1 
ATOM 1386 O O   . LYS A 1 179 ? -4.145  17.788  14.696  1.00 90.11 179 A 1 
ATOM 1387 C CB  . LYS A 1 179 ? -4.313  18.406  11.403  1.00 85.99 179 A 1 
ATOM 1388 C CG  . LYS A 1 179 ? -3.289  19.467  11.845  1.00 80.57 179 A 1 
ATOM 1389 C CD  . LYS A 1 179 ? -2.573  20.066  10.630  1.00 79.12 179 A 1 
ATOM 1390 C CE  . LYS A 1 179 ? -1.640  21.199  11.066  1.00 72.36 179 A 1 
ATOM 1391 N NZ  . LYS A 1 179 ? -1.158  21.986  9.907   1.00 67.89 179 A 1 
ATOM 1392 N N   . ILE A 1 180 ? -4.073  15.962  13.401  1.00 88.47 180 A 1 
ATOM 1393 C CA  . ILE A 1 180 ? -3.255  15.158  14.302  1.00 88.03 180 A 1 
ATOM 1394 C C   . ILE A 1 180 ? -1.850  15.069  13.709  1.00 88.38 180 A 1 
ATOM 1395 O O   . ILE A 1 180 ? -1.673  14.674  12.558  1.00 87.57 180 A 1 
ATOM 1396 C CB  . ILE A 1 180 ? -3.897  13.777  14.555  1.00 86.71 180 A 1 
ATOM 1397 C CG1 . ILE A 1 180 ? -5.309  13.934  15.176  1.00 84.68 180 A 1 
ATOM 1398 C CG2 . ILE A 1 180 ? -2.995  12.933  15.469  1.00 83.97 180 A 1 
ATOM 1399 C CD1 . ILE A 1 180 ? -6.146  12.650  15.173  1.00 77.13 180 A 1 
ATOM 1400 N N   . LEU A 1 181 ? -0.863  15.445  14.493  1.00 90.65 181 A 1 
ATOM 1401 C CA  . LEU A 1 181 ? 0.545   15.277  14.158  1.00 91.30 181 A 1 
ATOM 1402 C C   . LEU A 1 181 ? 1.080   14.075  14.928  1.00 91.36 181 A 1 
ATOM 1403 O O   . LEU A 1 181 ? 1.077   14.075  16.160  1.00 90.82 181 A 1 
ATOM 1404 C CB  . LEU A 1 181 ? 1.343   16.551  14.484  1.00 91.72 181 A 1 
ATOM 1405 C CG  . LEU A 1 181 ? 0.812   17.855  13.862  1.00 90.69 181 A 1 
ATOM 1406 C CD1 . LEU A 1 181 ? 1.708   19.023  14.270  1.00 87.82 181 A 1 
ATOM 1407 C CD2 . LEU A 1 181 ? 0.774   17.795  12.337  1.00 87.86 181 A 1 
ATOM 1408 N N   . VAL A 1 182 ? 1.559   13.079  14.205  1.00 88.17 182 A 1 
ATOM 1409 C CA  . VAL A 1 182 ? 2.178   11.883  14.774  1.00 86.46 182 A 1 
ATOM 1410 C C   . VAL A 1 182 ? 3.682   11.985  14.578  1.00 86.77 182 A 1 
ATOM 1411 O O   . VAL A 1 182 ? 4.182   11.881  13.459  1.00 85.85 182 A 1 
ATOM 1412 C CB  . VAL A 1 182 ? 1.611   10.596  14.154  1.00 84.32 182 A 1 
ATOM 1413 C CG1 . VAL A 1 182 ? 2.182   9.366   14.861  1.00 81.14 182 A 1 
ATOM 1414 C CG2 . VAL A 1 182 ? 0.081   10.562  14.242  1.00 80.88 182 A 1 
ATOM 1415 N N   . PHE A 1 183 ? 4.394   12.201  15.665  1.00 88.32 183 A 1 
ATOM 1416 C CA  . PHE A 1 183 ? 5.847   12.232  15.679  1.00 89.23 183 A 1 
ATOM 1417 C C   . PHE A 1 183 ? 6.384   10.876  16.108  1.00 88.49 183 A 1 
ATOM 1418 O O   . PHE A 1 183 ? 6.042   10.380  17.183  1.00 87.67 183 A 1 
ATOM 1419 C CB  . PHE A 1 183 ? 6.343   13.336  16.613  1.00 90.69 183 A 1 
ATOM 1420 C CG  . PHE A 1 183 ? 6.013   14.733  16.137  1.00 91.49 183 A 1 
ATOM 1421 C CD1 . PHE A 1 183 ? 6.907   15.416  15.296  1.00 89.69 183 A 1 
ATOM 1422 C CD2 . PHE A 1 183 ? 4.808   15.357  16.516  1.00 90.03 183 A 1 
ATOM 1423 C CE1 . PHE A 1 183 ? 6.609   16.707  14.837  1.00 89.88 183 A 1 
ATOM 1424 C CE2 . PHE A 1 183 ? 4.501   16.649  16.055  1.00 90.31 183 A 1 
ATOM 1425 C CZ  . PHE A 1 183 ? 5.404   17.322  15.212  1.00 91.98 183 A 1 
ATOM 1426 N N   . ARG A 1 184 ? 7.277   10.297  15.317  1.00 87.28 184 A 1 
ATOM 1427 C CA  . ARG A 1 184 ? 8.132   9.201   15.758  1.00 86.16 184 A 1 
ATOM 1428 C C   . ARG A 1 184 ? 9.509   9.771   16.066  1.00 87.04 184 A 1 
ATOM 1429 O O   . ARG A 1 184 ? 10.176  10.305  15.187  1.00 86.04 184 A 1 
ATOM 1430 C CB  . ARG A 1 184 ? 8.127   8.073   14.726  1.00 84.10 184 A 1 
ATOM 1431 C CG  . ARG A 1 184 ? 8.715   6.788   15.320  1.00 75.18 184 A 1 
ATOM 1432 C CD  . ARG A 1 184 ? 8.539   5.602   14.362  1.00 69.59 184 A 1 
ATOM 1433 N NE  . ARG A 1 184 ? 7.125   5.208   14.221  1.00 63.37 184 A 1 
ATOM 1434 C CZ  . ARG A 1 184 ? 6.482   4.257   14.886  1.00 56.50 184 A 1 
ATOM 1435 N NH1 . ARG A 1 184 ? 7.083   3.490   15.756  1.00 51.78 184 A 1 
ATOM 1436 N NH2 . ARG A 1 184 ? 5.219   4.057   14.678  1.00 50.24 184 A 1 
ATOM 1437 N N   . VAL A 1 185 ? 9.885   9.697   17.329  1.00 88.31 185 A 1 
ATOM 1438 C CA  . VAL A 1 185 ? 11.090  10.341  17.859  1.00 89.94 185 A 1 
ATOM 1439 C C   . VAL A 1 185 ? 12.113  9.297   18.295  1.00 89.34 185 A 1 
ATOM 1440 O O   . VAL A 1 185 ? 11.759  8.278   18.882  1.00 88.45 185 A 1 
ATOM 1441 C CB  . VAL A 1 185 ? 10.753  11.318  19.000  1.00 91.33 185 A 1 
ATOM 1442 C CG1 . VAL A 1 185 ? 9.934   12.501  18.480  1.00 89.53 185 A 1 
ATOM 1443 C CG2 . VAL A 1 185 ? 9.974   10.674  20.158  1.00 88.74 185 A 1 
ATOM 1444 N N   . GLN A 1 186 ? 13.384  9.557   18.034  1.00 89.32 186 A 1 
ATOM 1445 C CA  . GLN A 1 186 ? 14.489  8.652   18.367  1.00 88.52 186 A 1 
ATOM 1446 C C   . GLN A 1 186 ? 14.886  8.755   19.853  1.00 89.59 186 A 1 
ATOM 1447 O O   . GLN A 1 186 ? 16.012  9.104   20.203  1.00 88.53 186 A 1 
ATOM 1448 C CB  . GLN A 1 186 ? 15.666  8.880   17.408  1.00 85.98 186 A 1 
ATOM 1449 C CG  . GLN A 1 186 ? 15.341  8.443   15.971  1.00 81.12 186 A 1 
ATOM 1450 C CD  . GLN A 1 186 ? 16.521  8.636   15.016  1.00 76.25 186 A 1 
ATOM 1451 O OE1 . GLN A 1 186 ? 17.426  9.423   15.234  1.00 68.97 186 A 1 
ATOM 1452 N NE2 . GLN A 1 186 ? 16.540  7.935   13.902  1.00 66.80 186 A 1 
ATOM 1453 N N   . THR A 1 187 ? 13.943  8.477   20.733  1.00 91.04 187 A 1 
ATOM 1454 C CA  . THR A 1 187 ? 14.154  8.354   22.177  1.00 92.35 187 A 1 
ATOM 1455 C C   . THR A 1 187 ? 13.220  7.292   22.742  1.00 92.26 187 A 1 
ATOM 1456 O O   . THR A 1 187 ? 12.047  7.228   22.380  1.00 90.98 187 A 1 
ATOM 1457 C CB  . THR A 1 187 ? 13.965  9.692   22.905  1.00 92.46 187 A 1 
ATOM 1458 O OG1 . THR A 1 187 ? 14.194  9.503   24.291  1.00 89.07 187 A 1 
ATOM 1459 C CG2 . THR A 1 187 ? 12.575  10.313  22.769  1.00 88.34 187 A 1 
ATOM 1460 N N   . MET A 1 188 ? 13.733  6.477   23.665  1.00 92.39 188 A 1 
ATOM 1461 C CA  . MET A 1 188 ? 12.915  5.478   24.363  1.00 91.81 188 A 1 
ATOM 1462 C C   . MET A 1 188 ? 12.118  6.072   25.531  1.00 91.69 188 A 1 
ATOM 1463 O O   . MET A 1 188 ? 11.237  5.411   26.073  1.00 89.24 188 A 1 
ATOM 1464 C CB  . MET A 1 188 ? 13.808  4.320   24.837  1.00 90.52 188 A 1 
ATOM 1465 C CG  . MET A 1 188 ? 14.445  3.545   23.677  1.00 84.40 188 A 1 
ATOM 1466 S SD  . MET A 1 188 ? 13.270  2.834   22.477  1.00 76.29 188 A 1 
ATOM 1467 C CE  . MET A 1 188 ? 12.413  1.620   23.517  1.00 65.39 188 A 1 
ATOM 1468 N N   . ASN A 1 189 ? 12.402  7.313   25.915  1.00 93.02 189 A 1 
ATOM 1469 C CA  . ASN A 1 189 ? 11.692  8.020   26.975  1.00 93.27 189 A 1 
ATOM 1470 C C   . ASN A 1 189 ? 11.062  9.314   26.433  1.00 93.81 189 A 1 
ATOM 1471 O O   . ASN A 1 189 ? 11.708  10.364  26.456  1.00 93.01 189 A 1 
ATOM 1472 C CB  . ASN A 1 189 ? 12.649  8.271   28.150  1.00 91.88 189 A 1 
ATOM 1473 C CG  . ASN A 1 189 ? 11.935  8.946   29.312  1.00 89.57 189 A 1 
ATOM 1474 O OD1 . ASN A 1 189 ? 10.721  9.033   29.377  1.00 84.65 189 A 1 
ATOM 1475 N ND2 . ASN A 1 189 ? 12.679  9.443   30.277  1.00 82.67 189 A 1 
ATOM 1476 N N   . PRO A 1 190 ? 9.806   9.274   25.978  1.00 93.07 190 A 1 
ATOM 1477 C CA  . PRO A 1 190 ? 9.143   10.453  25.423  1.00 93.30 190 A 1 
ATOM 1478 C C   . PRO A 1 190 ? 8.616   11.420  26.491  1.00 94.36 190 A 1 
ATOM 1479 O O   . PRO A 1 190 ? 8.225   12.536  26.160  1.00 93.78 190 A 1 
ATOM 1480 C CB  . PRO A 1 190 ? 8.016   9.880   24.563  1.00 91.49 190 A 1 
ATOM 1481 C CG  . PRO A 1 190 ? 7.600   8.623   25.336  1.00 89.76 190 A 1 
ATOM 1482 C CD  . PRO A 1 190 ? 8.935   8.109   25.884  1.00 91.23 190 A 1 
ATOM 1483 N N   . LEU A 1 191 ? 8.600   11.028  27.769  1.00 94.19 191 A 1 
ATOM 1484 C CA  . LEU A 1 191 ? 7.985   11.809  28.855  1.00 94.11 191 A 1 
ATOM 1485 C C   . LEU A 1 191 ? 8.460   13.272  28.936  1.00 94.92 191 A 1 
ATOM 1486 O O   . LEU A 1 191 ? 7.612   14.146  29.121  1.00 94.82 191 A 1 
ATOM 1487 C CB  . LEU A 1 191 ? 8.210   11.118  30.211  1.00 92.72 191 A 1 
ATOM 1488 C CG  . LEU A 1 191 ? 7.360   9.863   30.448  1.00 82.23 191 A 1 
ATOM 1489 C CD1 . LEU A 1 191 ? 7.851   9.143   31.701  1.00 77.38 191 A 1 
ATOM 1490 C CD2 . LEU A 1 191 ? 5.887   10.233  30.654  1.00 77.04 191 A 1 
ATOM 1491 N N   . PRO A 1 192 ? 9.756   13.582  28.797  1.00 94.66 192 A 1 
ATOM 1492 C CA  . PRO A 1 192 ? 10.209  14.973  28.806  1.00 94.89 192 A 1 
ATOM 1493 C C   . PRO A 1 192 ? 9.617   15.781  27.645  1.00 95.66 192 A 1 
ATOM 1494 O O   . PRO A 1 192 ? 9.126   16.885  27.867  1.00 95.26 192 A 1 
ATOM 1495 C CB  . PRO A 1 192 ? 11.736  14.912  28.756  1.00 94.06 192 A 1 
ATOM 1496 C CG  . PRO A 1 192 ? 12.068  13.516  29.276  1.00 92.27 192 A 1 
ATOM 1497 C CD  . PRO A 1 192 ? 10.898  12.692  28.750  1.00 94.40 192 A 1 
ATOM 1498 N N   . LEU A 1 193 ? 9.600   15.214  26.437  1.00 95.37 193 A 1 
ATOM 1499 C CA  . LEU A 1 193 ? 9.032   15.858  25.247  1.00 95.50 193 A 1 
ATOM 1500 C C   . LEU A 1 193 ? 7.524   16.082  25.382  1.00 95.99 193 A 1 
ATOM 1501 O O   . LEU A 1 193 ? 7.030   17.147  25.036  1.00 95.32 193 A 1 
ATOM 1502 C CB  . LEU A 1 193 ? 9.307   14.995  24.008  1.00 94.53 193 A 1 
ATOM 1503 C CG  . LEU A 1 193 ? 10.786  14.872  23.610  1.00 91.15 193 A 1 
ATOM 1504 C CD1 . LEU A 1 193 ? 10.907  13.888  22.449  1.00 87.64 193 A 1 
ATOM 1505 C CD2 . LEU A 1 193 ? 11.358  16.216  23.170  1.00 87.76 193 A 1 
ATOM 1506 N N   . ILE A 1 194 ? 6.799   15.106  25.926  1.00 95.74 194 A 1 
ATOM 1507 C CA  . ILE A 1 194 ? 5.357   15.223  26.183  1.00 95.38 194 A 1 
ATOM 1508 C C   . ILE A 1 194 ? 5.079   16.394  27.126  1.00 95.67 194 A 1 
ATOM 1509 O O   . ILE A 1 194 ? 4.192   17.199  26.854  1.00 95.61 194 A 1 
ATOM 1510 C CB  . ILE A 1 194 ? 4.801   13.897  26.743  1.00 94.63 194 A 1 
ATOM 1511 C CG1 . ILE A 1 194 ? 4.866   12.799  25.659  1.00 92.60 194 A 1 
ATOM 1512 C CG2 . ILE A 1 194 ? 3.353   14.054  27.243  1.00 92.84 194 A 1 
ATOM 1513 C CD1 . ILE A 1 194 ? 4.741   11.385  26.238  1.00 86.47 194 A 1 
ATOM 1514 N N   . ARG A 1 195 ? 5.855   16.526  28.202  1.00 95.66 195 A 1 
ATOM 1515 C CA  . ARG A 1 195 ? 5.714   17.651  29.141  1.00 95.38 195 A 1 
ATOM 1516 C C   . ARG A 1 195 ? 5.982   18.992  28.471  1.00 95.80 195 A 1 
ATOM 1517 O O   . ARG A 1 195 ? 5.226   19.928  28.699  1.00 95.51 195 A 1 
ATOM 1518 C CB  . ARG A 1 195 ? 6.649   17.470  30.340  1.00 94.70 195 A 1 
ATOM 1519 C CG  . ARG A 1 195 ? 6.142   16.381  31.289  1.00 84.43 195 A 1 
ATOM 1520 C CD  . ARG A 1 195 ? 7.133   16.226  32.440  1.00 80.48 195 A 1 
ATOM 1521 N NE  . ARG A 1 195 ? 6.693   15.189  33.384  1.00 70.93 195 A 1 
ATOM 1522 C CZ  . ARG A 1 195 ? 7.355   14.780  34.456  1.00 62.84 195 A 1 
ATOM 1523 N NH1 . ARG A 1 195 ? 8.509   15.296  34.787  1.00 56.17 195 A 1 
ATOM 1524 N NH2 . ARG A 1 195 ? 6.859   13.838  35.209  1.00 56.09 195 A 1 
ATOM 1525 N N   . ASP A 1 196 ? 7.010   19.086  27.639  1.00 96.36 196 A 1 
ATOM 1526 C CA  . ASP A 1 196 ? 7.320   20.334  26.934  1.00 96.41 196 A 1 
ATOM 1527 C C   . ASP A 1 196 ? 6.197   20.717  25.959  1.00 96.62 196 A 1 
ATOM 1528 O O   . ASP A 1 196 ? 5.774   21.874  25.920  1.00 95.93 196 A 1 
ATOM 1529 C CB  . ASP A 1 196 ? 8.641   20.209  26.179  1.00 96.24 196 A 1 
ATOM 1530 C CG  . ASP A 1 196 ? 9.870   19.982  27.056  1.00 95.35 196 A 1 
ATOM 1531 O OD1 . ASP A 1 196 ? 9.835   20.138  28.295  1.00 92.15 196 A 1 
ATOM 1532 O OD2 . ASP A 1 196 ? 10.905  19.589  26.477  1.00 92.09 196 A 1 
ATOM 1533 N N   . LEU A 1 197 ? 5.658   19.744  25.227  1.00 96.52 197 A 1 
ATOM 1534 C CA  . LEU A 1 197 ? 4.519   19.953  24.329  1.00 96.23 197 A 1 
ATOM 1535 C C   . LEU A 1 197 ? 3.266   20.393  25.101  1.00 96.15 197 A 1 
ATOM 1536 O O   . LEU A 1 197 ? 2.607   21.354  24.704  1.00 95.73 197 A 1 
ATOM 1537 C CB  . LEU A 1 197 ? 4.252   18.663  23.533  1.00 96.25 197 A 1 
ATOM 1538 C CG  . LEU A 1 197 ? 5.320   18.341  22.467  1.00 95.84 197 A 1 
ATOM 1539 C CD1 . LEU A 1 197 ? 5.143   16.909  21.967  1.00 94.59 197 A 1 
ATOM 1540 C CD2 . LEU A 1 197 ? 5.228   19.282  21.265  1.00 94.13 197 A 1 
ATOM 1541 N N   . GLN A 1 198 ? 2.959   19.754  26.229  1.00 95.98 198 A 1 
ATOM 1542 C CA  . GLN A 1 198 ? 1.838   20.142  27.095  1.00 95.51 198 A 1 
ATOM 1543 C C   . GLN A 1 198 ? 2.029   21.548  27.679  1.00 95.65 198 A 1 
ATOM 1544 O O   . GLN A 1 198 ? 1.100   22.353  27.662  1.00 95.13 198 A 1 
ATOM 1545 C CB  . GLN A 1 198 ? 1.681   19.116  28.222  1.00 94.91 198 A 1 
ATOM 1546 C CG  . GLN A 1 198 ? 1.062   17.803  27.727  1.00 92.26 198 A 1 
ATOM 1547 C CD  . GLN A 1 198 ? 0.972   16.745  28.826  1.00 90.95 198 A 1 
ATOM 1548 O OE1 . GLN A 1 198 ? 1.781   16.665  29.735  1.00 85.00 198 A 1 
ATOM 1549 N NE2 . GLN A 1 198 ? -0.019  15.885  28.768  1.00 82.87 198 A 1 
ATOM 1550 N N   . ASN A 1 199 ? 3.231   21.873  28.136  1.00 95.90 199 A 1 
ATOM 1551 C CA  . ASN A 1 199 ? 3.554   23.206  28.655  1.00 95.64 199 A 1 
ATOM 1552 C C   . ASN A 1 199 ? 3.432   24.292  27.577  1.00 95.42 199 A 1 
ATOM 1553 O O   . ASN A 1 199 ? 3.074   25.427  27.886  1.00 94.08 199 A 1 
ATOM 1554 C CB  . ASN A 1 199 ? 4.977   23.188  29.229  1.00 95.38 199 A 1 
ATOM 1555 C CG  . ASN A 1 199 ? 5.111   22.419  30.534  1.00 91.82 199 A 1 
ATOM 1556 O OD1 . ASN A 1 199 ? 4.173   22.175  31.265  1.00 85.64 199 A 1 
ATOM 1557 N ND2 . ASN A 1 199 ? 6.327   22.053  30.885  1.00 84.36 199 A 1 
ATOM 1558 N N   . ALA A 1 200 ? 3.684   23.950  26.322  1.00 95.23 200 A 1 
ATOM 1559 C CA  . ALA A 1 200 ? 3.465   24.836  25.176  1.00 94.46 200 A 1 
ATOM 1560 C C   . ALA A 1 200 ? 1.991   24.914  24.724  1.00 94.21 200 A 1 
ATOM 1561 O O   . ALA A 1 200 ? 1.686   25.629  23.772  1.00 92.36 200 A 1 
ATOM 1562 C CB  . ALA A 1 200 ? 4.398   24.399  24.047  1.00 94.10 200 A 1 
ATOM 1563 N N   . GLY A 1 201 ? 1.082   24.204  25.393  1.00 94.16 201 A 1 
ATOM 1564 C CA  . GLY A 1 201 ? -0.360  24.236  25.140  1.00 93.48 201 A 1 
ATOM 1565 C C   . GLY A 1 201 ? -0.864  23.207  24.127  1.00 93.83 201 A 1 
ATOM 1566 O O   . GLY A 1 201 ? -2.026  23.276  23.729  1.00 91.91 201 A 1 
ATOM 1567 N N   . TYR A 1 202 ? -0.031  22.255  23.705  1.00 94.77 202 A 1 
ATOM 1568 C CA  . TYR A 1 202 ? -0.468  21.192  22.802  1.00 94.75 202 A 1 
ATOM 1569 C C   . TYR A 1 202 ? -1.235  20.101  23.549  1.00 94.79 202 A 1 
ATOM 1570 O O   . TYR A 1 202 ? -0.830  19.646  24.620  1.00 93.65 202 A 1 
ATOM 1571 C CB  . TYR A 1 202 ? 0.720   20.591  22.050  1.00 94.50 202 A 1 
ATOM 1572 C CG  . TYR A 1 202 ? 1.396   21.567  21.117  1.00 94.43 202 A 1 
ATOM 1573 C CD1 . TYR A 1 202 ? 0.801   21.895  19.884  1.00 91.31 202 A 1 
ATOM 1574 C CD2 . TYR A 1 202 ? 2.607   22.182  21.487  1.00 91.40 202 A 1 
ATOM 1575 C CE1 . TYR A 1 202 ? 1.407   22.826  19.028  1.00 90.02 202 A 1 
ATOM 1576 C CE2 . TYR A 1 202 ? 3.221   23.116  20.636  1.00 90.06 202 A 1 
ATOM 1577 C CZ  . TYR A 1 202 ? 2.614   23.439  19.406  1.00 91.67 202 A 1 
ATOM 1578 O OH  . TYR A 1 202 ? 3.203   24.358  18.582  1.00 90.07 202 A 1 
ATOM 1579 N N   . HIS A 1 203 ? -2.323  19.634  22.932  1.00 94.82 203 A 1 
ATOM 1580 C CA  . HIS A 1 203 ? -3.072  18.490  23.439  1.00 94.33 203 A 1 
ATOM 1581 C C   . HIS A 1 203 ? -2.415  17.186  22.969  1.00 94.39 203 A 1 
ATOM 1582 O O   . HIS A 1 203 ? -2.449  16.858  21.783  1.00 93.13 203 A 1 
ATOM 1583 C CB  . HIS A 1 203 ? -4.533  18.600  23.001  1.00 93.04 203 A 1 
ATOM 1584 C CG  . HIS A 1 203 ? -5.403  17.595  23.702  1.00 86.84 203 A 1 
ATOM 1585 N ND1 . HIS A 1 203 ? -5.801  17.654  25.023  1.00 74.41 203 A 1 
ATOM 1586 C CD2 . HIS A 1 203 ? -5.923  16.443  23.175  1.00 73.46 203 A 1 
ATOM 1587 C CE1 . HIS A 1 203 ? -6.545  16.569  25.283  1.00 73.32 203 A 1 
ATOM 1588 N NE2 . HIS A 1 203 ? -6.646  15.810  24.185  1.00 75.22 203 A 1 
ATOM 1589 N N   . VAL A 1 204 ? -1.826  16.445  23.894  1.00 93.81 204 A 1 
ATOM 1590 C CA  . VAL A 1 204 ? -1.199  15.149  23.605  1.00 93.58 204 A 1 
ATOM 1591 C C   . VAL A 1 204 ? -2.262  14.053  23.661  1.00 92.47 204 A 1 
ATOM 1592 O O   . VAL A 1 204 ? -2.884  13.842  24.700  1.00 90.45 204 A 1 
ATOM 1593 C CB  . VAL A 1 204 ? -0.016  14.866  24.551  1.00 93.40 204 A 1 
ATOM 1594 C CG1 . VAL A 1 204 ? 0.658   13.536  24.216  1.00 90.83 204 A 1 
ATOM 1595 C CG2 . VAL A 1 204 ? 1.049   15.970  24.453  1.00 91.11 204 A 1 
ATOM 1596 N N   . LEU A 1 205 ? -2.456  13.359  22.543  1.00 90.73 205 A 1 
ATOM 1597 C CA  . LEU A 1 205 ? -3.385  12.230  22.421  1.00 88.36 205 A 1 
ATOM 1598 C C   . LEU A 1 205 ? -2.722  10.902  22.798  1.00 86.65 205 A 1 
ATOM 1599 O O   . LEU A 1 205 ? -3.359  10.026  23.379  1.00 82.54 205 A 1 
ATOM 1600 C CB  . LEU A 1 205 ? -3.902  12.147  20.974  1.00 86.78 205 A 1 
ATOM 1601 C CG  . LEU A 1 205 ? -4.689  13.368  20.472  1.00 84.60 205 A 1 
ATOM 1602 C CD1 . LEU A 1 205 ? -5.069  13.146  19.008  1.00 80.48 205 A 1 
ATOM 1603 C CD2 . LEU A 1 205 ? -5.970  13.593  21.272  1.00 79.86 205 A 1 
ATOM 1604 N N   . TRP A 1 206 ? -1.454  10.755  22.441  1.00 84.00 206 A 1 
ATOM 1605 C CA  . TRP A 1 206 ? -0.670  9.548   22.698  1.00 83.38 206 A 1 
ATOM 1606 C C   . TRP A 1 206 ? 0.769   9.910   23.081  1.00 83.59 206 A 1 
ATOM 1607 O O   . TRP A 1 206 ? 1.354   10.807  22.484  1.00 80.55 206 A 1 
ATOM 1608 C CB  . TRP A 1 206 ? -0.682  8.652   21.456  1.00 79.61 206 A 1 
ATOM 1609 C CG  . TRP A 1 206 ? -0.056  7.320   21.686  1.00 75.27 206 A 1 
ATOM 1610 C CD1 . TRP A 1 206 ? 1.242   7.013   21.481  1.00 67.92 206 A 1 
ATOM 1611 C CD2 . TRP A 1 206 ? -0.678  6.133   22.273  1.00 70.97 206 A 1 
ATOM 1612 N NE1 . TRP A 1 206 ? 1.475   5.707   21.899  1.00 64.81 206 A 1 
ATOM 1613 C CE2 . TRP A 1 206 ? 0.321   5.136   22.397  1.00 66.68 206 A 1 
ATOM 1614 C CE3 . TRP A 1 206 ? -1.978  5.819   22.716  1.00 63.49 206 A 1 
ATOM 1615 C CZ2 . TRP A 1 206 ? 0.051   3.873   22.967  1.00 64.15 206 A 1 
ATOM 1616 C CZ3 . TRP A 1 206 ? -2.255  4.559   23.273  1.00 59.38 206 A 1 
ATOM 1617 C CH2 . TRP A 1 206 ? -1.244  3.598   23.407  1.00 60.12 206 A 1 
ATOM 1618 N N   . PRO A 1 207 ? 1.377   9.151   24.033  1.00 81.06 207 A 1 
ATOM 1619 C CA  . PRO A 1 207 ? 0.756   8.070   24.802  1.00 80.22 207 A 1 
ATOM 1620 C C   . PRO A 1 207 ? -0.279  8.601   25.802  1.00 79.58 207 A 1 
ATOM 1621 O O   . PRO A 1 207 ? -0.057  9.626   26.452  1.00 73.94 207 A 1 
ATOM 1622 C CB  . PRO A 1 207 ? 1.913   7.349   25.496  1.00 74.46 207 A 1 
ATOM 1623 C CG  . PRO A 1 207 ? 2.960   8.446   25.656  1.00 72.01 207 A 1 
ATOM 1624 C CD  . PRO A 1 207 ? 2.766   9.312   24.413  1.00 76.04 207 A 1 
ATOM 1625 N N   . ASN A 1 208 ? -1.392  7.888   25.941  1.00 72.52 208 A 1 
ATOM 1626 C CA  . ASN A 1 208 ? -2.401  8.192   26.954  1.00 69.88 208 A 1 
ATOM 1627 C C   . ASN A 1 208 ? -1.915  7.697   28.324  1.00 67.92 208 A 1 
ATOM 1628 O O   . ASN A 1 208 ? -2.297  6.632   28.805  1.00 63.02 208 A 1 
ATOM 1629 C CB  . ASN A 1 208 ? -3.764  7.630   26.525  1.00 64.50 208 A 1 
ATOM 1630 C CG  . ASN A 1 208 ? -4.895  8.153   27.399  1.00 57.65 208 A 1 
ATOM 1631 O OD1 . ASN A 1 208 ? -4.719  8.943   28.308  1.00 51.89 208 A 1 
ATOM 1632 N ND2 . ASN A 1 208 ? -6.107  7.719   27.134  1.00 51.27 208 A 1 
ATOM 1633 N N   . LEU A 1 209 ? -1.006  8.462   28.913  1.00 66.34 209 A 1 
ATOM 1634 C CA  . LEU A 1 209 ? -0.417  8.138   30.206  1.00 64.56 209 A 1 
ATOM 1635 C C   . LEU A 1 209 ? -1.330  8.637   31.331  1.00 62.96 209 A 1 
ATOM 1636 O O   . LEU A 1 209 ? -1.616  9.839   31.402  1.00 57.81 209 A 1 
ATOM 1637 C CB  . LEU A 1 209 ? 0.991   8.736   30.306  1.00 59.97 209 A 1 
ATOM 1638 C CG  . LEU A 1 209 ? 2.034   7.989   29.458  1.00 55.01 209 A 1 
ATOM 1639 C CD1 . LEU A 1 209 ? 3.297   8.833   29.339  1.00 51.00 209 A 1 
ATOM 1640 C CD2 . LEU A 1 209 ? 2.420   6.644   30.083  1.00 51.76 209 A 1 
ATOM 1641 N N   . PRO A 1 210 ? -1.742  7.748   32.256  1.00 55.70 210 A 1 
ATOM 1642 C CA  . PRO A 1 210 ? -2.543  8.135   33.406  1.00 54.61 210 A 1 
ATOM 1643 C C   . PRO A 1 210 ? -1.852  9.245   34.205  1.00 54.82 210 A 1 
ATOM 1644 O O   . PRO A 1 210 ? -0.687  9.115   34.584  1.00 51.44 210 A 1 
ATOM 1645 C CB  . PRO A 1 210 ? -2.718  6.859   34.244  1.00 50.80 210 A 1 
ATOM 1646 C CG  . PRO A 1 210 ? -2.443  5.721   33.268  1.00 50.30 210 A 1 
ATOM 1647 C CD  . PRO A 1 210 ? -1.456  6.329   32.281  1.00 54.24 210 A 1 
ATOM 1648 N N   . GLY A 1 211 ? -2.567  10.342  34.452  1.00 51.58 211 A 1 
ATOM 1649 C CA  . GLY A 1 211 ? -2.059  11.481  35.219  1.00 50.48 211 A 1 
ATOM 1650 C C   . GLY A 1 211 ? -1.077  12.404  34.484  1.00 50.89 211 A 1 
ATOM 1651 O O   . GLY A 1 211 ? -0.611  13.372  35.083  1.00 47.93 211 A 1 
ATOM 1652 N N   . VAL A 1 212 ? -0.761  12.132  33.221  1.00 55.49 212 A 1 
ATOM 1653 C CA  . VAL A 1 212 ? 0.070   13.015  32.384  1.00 54.41 212 A 1 
ATOM 1654 C C   . VAL A 1 212 ? -0.786  13.708  31.325  1.00 53.36 212 A 1 
ATOM 1655 O O   . VAL A 1 212 ? -0.749  14.931  31.212  1.00 50.18 212 A 1 
ATOM 1656 C CB  . VAL A 1 212 ? 1.251   12.261  31.742  1.00 52.15 212 A 1 
ATOM 1657 C CG1 . VAL A 1 212 ? 2.135   13.205  30.922  1.00 48.27 212 A 1 
ATOM 1658 C CG2 . VAL A 1 212 ? 2.135   11.606  32.810  1.00 48.87 212 A 1 
ATOM 1659 N N   . THR A 1 213 ? -1.572  12.947  30.584  1.00 52.68 213 A 1 
ATOM 1660 C CA  . THR A 1 213 ? -2.580  13.495  29.671  1.00 51.09 213 A 1 
ATOM 1661 C C   . THR A 1 213 ? -3.847  13.795  30.465  1.00 49.39 213 A 1 
ATOM 1662 O O   . THR A 1 213 ? -4.518  12.884  30.944  1.00 45.81 213 A 1 
ATOM 1663 C CB  . THR A 1 213 ? -2.858  12.535  28.511  1.00 48.21 213 A 1 
ATOM 1664 O OG1 . THR A 1 213 ? -3.038  11.224  28.988  1.00 45.42 213 A 1 
ATOM 1665 C CG2 . THR A 1 213 ? -1.676  12.495  27.541  1.00 44.22 213 A 1 
ATOM 1666 N N   . SER A 1 214 ? -4.125  15.066  30.661  1.00 42.15 214 A 1 
ATOM 1667 C CA  . SER A 1 214 ? -5.370  15.582  31.243  1.00 40.95 214 A 1 
ATOM 1668 C C   . SER A 1 214 ? -6.438  15.776  30.183  1.00 39.24 214 A 1 
ATOM 1669 O O   . SER A 1 214 ? -6.090  16.303  29.104  1.00 35.21 214 A 1 
ATOM 1670 C CB  . SER A 1 214 ? -5.106  16.923  31.929  1.00 37.60 214 A 1 
ATOM 1671 O OG  . SER A 1 214 ? -4.574  17.799  30.968  1.00 35.60 214 A 1 
ATOM 1672 O OXT . SER A 1 214 ? -7.626  15.413  30.491  1.00 33.23 214 A 1 
ATOM 1673 N N   . MET B 2 1   ? -1.784  6.166   14.620  1.00 69.75 1   B 1 
ATOM 1674 C CA  . MET B 2 1   ? -3.226  5.857   14.483  1.00 75.38 1   B 1 
ATOM 1675 C C   . MET B 2 1   ? -3.475  4.464   15.047  1.00 78.88 1   B 1 
ATOM 1676 O O   . MET B 2 1   ? -2.681  3.565   14.793  1.00 77.67 1   B 1 
ATOM 1677 C CB  . MET B 2 1   ? -3.651  5.961   13.010  1.00 70.70 1   B 1 
ATOM 1678 C CG  . MET B 2 1   ? -5.117  5.599   12.763  1.00 63.58 1   B 1 
ATOM 1679 S SD  . MET B 2 1   ? -5.554  5.576   10.998  1.00 59.26 1   B 1 
ATOM 1680 C CE  . MET B 2 1   ? -6.297  7.203   10.791  1.00 54.51 1   B 1 
ATOM 1681 N N   . LEU B 2 2   ? -4.571  4.288   15.793  1.00 80.02 2   B 1 
ATOM 1682 C CA  . LEU B 2 2   ? -4.940  2.987   16.347  1.00 82.69 2   B 1 
ATOM 1683 C C   . LEU B 2 2   ? -5.715  2.155   15.321  1.00 86.00 2   B 1 
ATOM 1684 O O   . LEU B 2 2   ? -6.443  2.689   14.479  1.00 86.19 2   B 1 
ATOM 1685 C CB  . LEU B 2 2   ? -5.744  3.168   17.643  1.00 79.74 2   B 1 
ATOM 1686 C CG  . LEU B 2 2   ? -5.001  3.888   18.782  1.00 76.26 2   B 1 
ATOM 1687 C CD1 . LEU B 2 2   ? -5.937  4.055   19.972  1.00 72.57 2   B 1 
ATOM 1688 C CD2 . LEU B 2 2   ? -3.761  3.120   19.239  1.00 72.59 2   B 1 
ATOM 1689 N N   . VAL B 2 3   ? -5.597  0.840   15.429  1.00 89.31 3   B 1 
ATOM 1690 C CA  . VAL B 2 3   ? -6.327  -0.113  14.580  1.00 91.61 3   B 1 
ATOM 1691 C C   . VAL B 2 3   ? -7.838  0.123   14.623  1.00 91.61 3   B 1 
ATOM 1692 O O   . VAL B 2 3   ? -8.484  0.076   13.580  1.00 91.01 3   B 1 
ATOM 1693 C CB  . VAL B 2 3   ? -5.983  -1.550  15.001  1.00 92.36 3   B 1 
ATOM 1694 C CG1 . VAL B 2 3   ? -6.950  -2.586  14.428  1.00 89.14 3   B 1 
ATOM 1695 C CG2 . VAL B 2 3   ? -4.584  -1.910  14.508  1.00 89.54 3   B 1 
ATOM 1696 N N   . GLU B 2 4   ? -8.398  0.438   15.783  1.00 93.16 4   B 1 
ATOM 1697 C CA  . GLU B 2 4   ? -9.839  0.684   15.941  1.00 91.39 4   B 1 
ATOM 1698 C C   . GLU B 2 4   ? -10.365 1.843   15.081  1.00 90.97 4   B 1 
ATOM 1699 O O   . GLU B 2 4   ? -11.532 1.845   14.700  1.00 89.45 4   B 1 
ATOM 1700 C CB  . GLU B 2 4   ? -10.179 0.902   17.423  1.00 88.89 4   B 1 
ATOM 1701 C CG  . GLU B 2 4   ? -9.591  2.187   18.028  1.00 82.71 4   B 1 
ATOM 1702 C CD  . GLU B 2 4   ? -9.935  2.380   19.514  1.00 81.35 4   B 1 
ATOM 1703 O OE1 . GLU B 2 4   ? -9.439  3.372   20.091  1.00 74.49 4   B 1 
ATOM 1704 O OE2 . GLU B 2 4   ? -10.699 1.553   20.068  1.00 77.08 4   B 1 
ATOM 1705 N N   . GLN B 2 5   ? -9.500  2.794   14.713  1.00 89.01 5   B 1 
ATOM 1706 C CA  . GLN B 2 5   ? -9.843  3.932   13.857  1.00 86.66 5   B 1 
ATOM 1707 C C   . GLN B 2 5   ? -9.813  3.574   12.362  1.00 87.62 5   B 1 
ATOM 1708 O O   . GLN B 2 5   ? -10.483 4.219   11.557  1.00 86.35 5   B 1 
ATOM 1709 C CB  . GLN B 2 5   ? -8.860  5.083   14.135  1.00 83.57 5   B 1 
ATOM 1710 C CG  . GLN B 2 5   ? -8.914  5.601   15.581  1.00 76.97 5   B 1 
ATOM 1711 C CD  . GLN B 2 5   ? -7.822  6.633   15.879  1.00 72.13 5   B 1 
ATOM 1712 O OE1 . GLN B 2 5   ? -6.733  6.609   15.339  1.00 64.81 5   B 1 
ATOM 1713 N NE2 . GLN B 2 5   ? -8.076  7.571   16.763  1.00 62.07 5   B 1 
ATOM 1714 N N   . ALA B 2 6   ? -9.037  2.561   11.978  1.00 87.80 6   B 1 
ATOM 1715 C CA  . ALA B 2 6   ? -8.840  2.153   10.588  1.00 89.17 6   B 1 
ATOM 1716 C C   . ALA B 2 6   ? -9.600  0.873   10.208  1.00 90.90 6   B 1 
ATOM 1717 O O   . ALA B 2 6   ? -9.887  0.648   9.028   1.00 89.77 6   B 1 
ATOM 1718 C CB  . ALA B 2 6   ? -7.332  1.995   10.352  1.00 87.55 6   B 1 
ATOM 1719 N N   . MET B 2 7   ? -9.928  0.036   11.181  1.00 92.09 7   B 1 
ATOM 1720 C CA  . MET B 2 7   ? -10.605 -1.238  10.971  1.00 92.57 7   B 1 
ATOM 1721 C C   . MET B 2 7   ? -12.048 -1.054  10.489  1.00 91.89 7   B 1 
ATOM 1722 O O   . MET B 2 7   ? -12.685 -0.020  10.693  1.00 90.44 7   B 1 
ATOM 1723 C CB  . MET B 2 7   ? -10.522 -2.120  12.227  1.00 90.82 7   B 1 
ATOM 1724 C CG  . MET B 2 7   ? -11.446 -1.684  13.370  1.00 90.55 7   B 1 
ATOM 1725 S SD  . MET B 2 7   ? -11.345 -2.762  14.831  1.00 90.32 7   B 1 
ATOM 1726 C CE  . MET B 2 7   ? -12.591 -1.985  15.877  1.00 84.31 7   B 1 
ATOM 1727 N N   . LYS B 2 8   ? -12.593 -2.096  9.872   1.00 89.82 8   B 1 
ATOM 1728 C CA  . LYS B 2 8   ? -14.017 -2.155  9.540   1.00 87.11 8   B 1 
ATOM 1729 C C   . LYS B 2 8   ? -14.798 -2.807  10.673  1.00 87.64 8   B 1 
ATOM 1730 O O   . LYS B 2 8   ? -14.526 -3.945  11.053  1.00 84.96 8   B 1 
ATOM 1731 C CB  . LYS B 2 8   ? -14.244 -2.864  8.205   1.00 82.86 8   B 1 
ATOM 1732 C CG  . LYS B 2 8   ? -13.775 -1.985  7.039   1.00 73.53 8   B 1 
ATOM 1733 C CD  . LYS B 2 8   ? -14.108 -2.638  5.702   1.00 67.42 8   B 1 
ATOM 1734 C CE  . LYS B 2 8   ? -13.658 -1.701  4.585   1.00 60.21 8   B 1 
ATOM 1735 N NZ  . LYS B 2 8   ? -13.848 -2.308  3.253   1.00 53.29 8   B 1 
ATOM 1736 N N   . ALA B 2 9   ? -15.809 -2.096  11.136  1.00 86.01 9   B 1 
ATOM 1737 C CA  . ALA B 2 9   ? -16.803 -2.583  12.079  1.00 85.48 9   B 1 
ATOM 1738 C C   . ALA B 2 9   ? -18.181 -1.993  11.712  1.00 86.34 9   B 1 
ATOM 1739 O O   . ALA B 2 9   ? -18.257 -0.831  11.316  1.00 80.25 9   B 1 
ATOM 1740 C CB  . ALA B 2 9   ? -16.365 -2.199  13.497  1.00 80.71 9   B 1 
ATOM 1741 N N   . PRO B 2 10  ? -19.281 -2.760  11.802  1.00 89.07 10  B 1 
ATOM 1742 C CA  . PRO B 2 10  ? -19.320 -4.184  12.130  1.00 90.27 10  B 1 
ATOM 1743 C C   . PRO B 2 10  ? -18.716 -5.057  11.022  1.00 92.34 10  B 1 
ATOM 1744 O O   . PRO B 2 10  ? -18.708 -4.687  9.844   1.00 88.92 10  B 1 
ATOM 1745 C CB  . PRO B 2 10  ? -20.799 -4.490  12.357  1.00 86.02 10  B 1 
ATOM 1746 C CG  . PRO B 2 10  ? -21.500 -3.514  11.410  1.00 82.09 10  B 1 
ATOM 1747 C CD  . PRO B 2 10  ? -20.610 -2.276  11.478  1.00 84.93 10  B 1 
ATOM 1748 N N   . VAL B 2 11  ? -18.234 -6.237  11.396  1.00 94.67 11  B 1 
ATOM 1749 C CA  . VAL B 2 11  ? -17.640 -7.197  10.462  1.00 96.00 11  B 1 
ATOM 1750 C C   . VAL B 2 11  ? -18.725 -8.091  9.880   1.00 96.88 11  B 1 
ATOM 1751 O O   . VAL B 2 11  ? -19.567 -8.613  10.603  1.00 95.74 11  B 1 
ATOM 1752 C CB  . VAL B 2 11  ? -16.550 -8.048  11.132  1.00 94.02 11  B 1 
ATOM 1753 C CG1 . VAL B 2 11  ? -15.758 -8.830  10.082  1.00 87.93 11  B 1 
ATOM 1754 C CG2 . VAL B 2 11  ? -15.552 -7.187  11.910  1.00 88.52 11  B 1 
ATOM 1755 N N   . ILE B 2 12  ? -18.674 -8.307  8.568   1.00 97.32 12  B 1 
ATOM 1756 C CA  . ILE B 2 12  ? -19.493 -9.330  7.913   1.00 97.37 12  B 1 
ATOM 1757 C C   . ILE B 2 12  ? -18.847 -10.681 8.206   1.00 97.75 12  B 1 
ATOM 1758 O O   . ILE B 2 12  ? -17.690 -10.908 7.848   1.00 97.42 12  B 1 
ATOM 1759 C CB  . ILE B 2 12  ? -19.630 -9.049  6.406   1.00 96.75 12  B 1 
ATOM 1760 C CG1 . ILE B 2 12  ? -20.304 -7.675  6.185   1.00 93.88 12  B 1 
ATOM 1761 C CG2 . ILE B 2 12  ? -20.452 -10.161 5.724   1.00 94.14 12  B 1 
ATOM 1762 C CD1 . ILE B 2 12  ? -20.094 -7.137  4.778   1.00 81.77 12  B 1 
ATOM 1763 N N   . THR B 2 13  ? -19.593 -11.568 8.859   1.00 97.98 13  B 1 
ATOM 1764 C CA  . THR B 2 13  ? -19.097 -12.859 9.339   1.00 98.15 13  B 1 
ATOM 1765 C C   . THR B 2 13  ? -19.914 -14.024 8.800   1.00 98.25 13  B 1 
ATOM 1766 O O   . THR B 2 13  ? -21.055 -13.864 8.365   1.00 97.85 13  B 1 
ATOM 1767 C CB  . THR B 2 13  ? -19.059 -12.920 10.876  1.00 97.70 13  B 1 
ATOM 1768 O OG1 . THR B 2 13  ? -20.346 -12.740 11.428  1.00 95.76 13  B 1 
ATOM 1769 C CG2 . THR B 2 13  ? -18.145 -11.859 11.481  1.00 94.99 13  B 1 
ATOM 1770 N N   . LEU B 2 14  ? -19.319 -15.203 8.863   1.00 98.38 14  B 1 
ATOM 1771 C CA  . LEU B 2 14  ? -19.968 -16.482 8.604   1.00 98.39 14  B 1 
ATOM 1772 C C   . LEU B 2 14  ? -20.100 -17.284 9.899   1.00 98.56 14  B 1 
ATOM 1773 O O   . LEU B 2 14  ? -19.342 -17.105 10.853  1.00 98.25 14  B 1 
ATOM 1774 C CB  . LEU B 2 14  ? -19.150 -17.269 7.569   1.00 97.83 14  B 1 
ATOM 1775 C CG  . LEU B 2 14  ? -19.137 -16.658 6.161   1.00 96.38 14  B 1 
ATOM 1776 C CD1 . LEU B 2 14  ? -18.089 -17.377 5.319   1.00 94.79 14  B 1 
ATOM 1777 C CD2 . LEU B 2 14  ? -20.491 -16.783 5.472   1.00 94.82 14  B 1 
ATOM 1778 N N   . ARG B 2 15  ? -21.034 -18.240 9.881   1.00 98.36 15  B 1 
ATOM 1779 C CA  . ARG B 2 15  ? -21.034 -19.381 10.803  1.00 98.34 15  B 1 
ATOM 1780 C C   . ARG B 2 15  ? -20.276 -20.540 10.158  1.00 98.41 15  B 1 
ATOM 1781 O O   . ARG B 2 15  ? -20.224 -20.633 8.935   1.00 97.71 15  B 1 
ATOM 1782 C CB  . ARG B 2 15  ? -22.473 -19.799 11.148  1.00 97.78 15  B 1 
ATOM 1783 C CG  . ARG B 2 15  ? -23.294 -18.711 11.854  1.00 94.88 15  B 1 
ATOM 1784 C CD  . ARG B 2 15  ? -22.669 -18.349 13.201  1.00 90.59 15  B 1 
ATOM 1785 N NE  . ARG B 2 15  ? -23.558 -17.447 13.962  1.00 84.92 15  B 1 
ATOM 1786 C CZ  . ARG B 2 15  ? -23.214 -16.833 15.072  1.00 79.52 15  B 1 
ATOM 1787 N NH1 . ARG B 2 15  ? -22.011 -16.929 15.547  1.00 71.31 15  B 1 
ATOM 1788 N NH2 . ARG B 2 15  ? -24.067 -16.105 15.724  1.00 72.82 15  B 1 
ATOM 1789 N N   . ALA B 2 16  ? -19.746 -21.448 10.972  1.00 97.91 16  B 1 
ATOM 1790 C CA  . ALA B 2 16  ? -19.058 -22.646 10.477  1.00 97.71 16  B 1 
ATOM 1791 C C   . ALA B 2 16  ? -19.956 -23.545 9.601   1.00 97.74 16  B 1 
ATOM 1792 O O   . ALA B 2 16  ? -19.452 -24.301 8.773   1.00 96.49 16  B 1 
ATOM 1793 C CB  . ALA B 2 16  ? -18.523 -23.415 11.689  1.00 96.74 16  B 1 
ATOM 1794 N N   . THR B 2 17  ? -21.273 -23.432 9.763   1.00 97.70 17  B 1 
ATOM 1795 C CA  . THR B 2 17  ? -22.296 -24.174 9.014   1.00 97.36 17  B 1 
ATOM 1796 C C   . THR B 2 17  ? -22.734 -23.499 7.715   1.00 97.57 17  B 1 
ATOM 1797 O O   . THR B 2 17  ? -23.448 -24.131 6.941   1.00 96.47 17  B 1 
ATOM 1798 C CB  . THR B 2 17  ? -23.537 -24.393 9.886   1.00 96.04 17  B 1 
ATOM 1799 O OG1 . THR B 2 17  ? -24.010 -23.154 10.381  1.00 89.84 17  B 1 
ATOM 1800 C CG2 . THR B 2 17  ? -23.231 -25.279 11.095  1.00 88.37 17  B 1 
ATOM 1801 N N   . ASN B 2 18  ? -22.368 -22.227 7.467   1.00 98.21 18  B 1 
ATOM 1802 C CA  . ASN B 2 18  ? -22.664 -21.595 6.181   1.00 98.23 18  B 1 
ATOM 1803 C C   . ASN B 2 18  ? -21.949 -22.346 5.055   1.00 98.38 18  B 1 
ATOM 1804 O O   . ASN B 2 18  ? -20.862 -22.891 5.255   1.00 98.10 18  B 1 
ATOM 1805 C CB  . ASN B 2 18  ? -22.274 -20.112 6.189   1.00 98.01 18  B 1 
ATOM 1806 C CG  . ASN B 2 18  ? -23.252 -19.248 6.966   1.00 97.38 18  B 1 
ATOM 1807 O OD1 . ASN B 2 18  ? -22.913 -18.643 7.961   1.00 88.98 18  B 1 
ATOM 1808 N ND2 . ASN B 2 18  ? -24.485 -19.151 6.517   1.00 88.46 18  B 1 
ATOM 1809 N N   . THR B 2 19  ? -22.549 -22.349 3.878   1.00 98.35 19  B 1 
ATOM 1810 C CA  . THR B 2 19  ? -21.997 -23.044 2.716   1.00 98.39 19  B 1 
ATOM 1811 C C   . THR B 2 19  ? -20.966 -22.190 1.977   1.00 98.49 19  B 1 
ATOM 1812 O O   . THR B 2 19  ? -20.930 -20.963 2.089   1.00 98.23 19  B 1 
ATOM 1813 C CB  . THR B 2 19  ? -23.109 -23.503 1.764   1.00 97.93 19  B 1 
ATOM 1814 O OG1 . THR B 2 19  ? -23.777 -22.393 1.222   1.00 95.26 19  B 1 
ATOM 1815 C CG2 . THR B 2 19  ? -24.141 -24.396 2.453   1.00 94.44 19  B 1 
ATOM 1816 N N   . ILE B 2 20  ? -20.144 -22.836 1.157   1.00 98.18 20  B 1 
ATOM 1817 C CA  . ILE B 2 20  ? -19.237 -22.154 0.222   1.00 98.10 20  B 1 
ATOM 1818 C C   . ILE B 2 20  ? -20.029 -21.233 -0.723  1.00 98.02 20  B 1 
ATOM 1819 O O   . ILE B 2 20  ? -19.595 -20.113 -0.990  1.00 97.78 20  B 1 
ATOM 1820 C CB  . ILE B 2 20  ? -18.399 -23.204 -0.546  1.00 97.84 20  B 1 
ATOM 1821 C CG1 . ILE B 2 20  ? -17.423 -23.902 0.429   1.00 97.14 20  B 1 
ATOM 1822 C CG2 . ILE B 2 20  ? -17.632 -22.572 -1.722  1.00 97.29 20  B 1 
ATOM 1823 C CD1 . ILE B 2 20  ? -16.703 -25.125 -0.149  1.00 95.67 20  B 1 
ATOM 1824 N N   . ALA B 2 21  ? -21.214 -21.658 -1.177  1.00 97.79 21  B 1 
ATOM 1825 C CA  . ALA B 2 21  ? -22.089 -20.844 -2.027  1.00 97.58 21  B 1 
ATOM 1826 C C   . ALA B 2 21  ? -22.543 -19.554 -1.325  1.00 97.74 21  B 1 
ATOM 1827 O O   . ALA B 2 21  ? -22.454 -18.469 -1.909  1.00 97.50 21  B 1 
ATOM 1828 C CB  . ALA B 2 21  ? -23.292 -21.690 -2.461  1.00 96.92 21  B 1 
ATOM 1829 N N   . GLU B 2 22  ? -22.969 -19.642 -0.067  1.00 98.07 22  B 1 
ATOM 1830 C CA  . GLU B 2 22  ? -23.349 -18.474 0.746   1.00 98.15 22  B 1 
ATOM 1831 C C   . GLU B 2 22  ? -22.160 -17.524 0.951   1.00 98.26 22  B 1 
ATOM 1832 O O   . GLU B 2 22  ? -22.297 -16.309 0.785   1.00 98.06 22  B 1 
ATOM 1833 C CB  . GLU B 2 22  ? -23.881 -18.938 2.109   1.00 98.09 22  B 1 
ATOM 1834 C CG  . GLU B 2 22  ? -25.277 -19.587 2.022   1.00 96.20 22  B 1 
ATOM 1835 C CD  . GLU B 2 22  ? -25.696 -20.252 3.345   1.00 96.24 22  B 1 
ATOM 1836 O OE1 . GLU B 2 22  ? -26.914 -20.309 3.621   1.00 90.91 22  B 1 
ATOM 1837 O OE2 . GLU B 2 22  ? -24.796 -20.712 4.084   1.00 92.46 22  B 1 
ATOM 1838 N N   . ALA B 2 23  ? -20.977 -18.069 1.221   1.00 98.45 23  B 1 
ATOM 1839 C CA  . ALA B 2 23  ? -19.759 -17.278 1.359   1.00 98.47 23  B 1 
ATOM 1840 C C   . ALA B 2 23  ? -19.401 -16.535 0.059   1.00 98.35 23  B 1 
ATOM 1841 O O   . ALA B 2 23  ? -19.139 -15.331 0.084   1.00 98.06 23  B 1 
ATOM 1842 C CB  . ALA B 2 23  ? -18.629 -18.203 1.817   1.00 98.43 23  B 1 
ATOM 1843 N N   . LEU B 2 24  ? -19.466 -17.215 -1.088  1.00 98.01 24  B 1 
ATOM 1844 C CA  . LEU B 2 24  ? -19.248 -16.606 -2.408  1.00 97.39 24  B 1 
ATOM 1845 C C   . LEU B 2 24  ? -20.254 -15.491 -2.711  1.00 97.25 24  B 1 
ATOM 1846 O O   . LEU B 2 24  ? -19.894 -14.473 -3.311  1.00 96.62 24  B 1 
ATOM 1847 C CB  . LEU B 2 24  ? -19.352 -17.695 -3.490  1.00 96.69 24  B 1 
ATOM 1848 C CG  . LEU B 2 24  ? -18.114 -18.605 -3.616  1.00 95.34 24  B 1 
ATOM 1849 C CD1 . LEU B 2 24  ? -18.458 -19.805 -4.495  1.00 93.89 24  B 1 
ATOM 1850 C CD2 . LEU B 2 24  ? -16.942 -17.861 -4.258  1.00 93.68 24  B 1 
ATOM 1851 N N   . GLN B 2 25  ? -21.516 -15.669 -2.300  1.00 97.77 25  B 1 
ATOM 1852 C CA  . GLN B 2 25  ? -22.556 -14.658 -2.471  1.00 97.69 25  B 1 
ATOM 1853 C C   . GLN B 2 25  ? -22.273 -13.419 -1.615  1.00 97.86 25  B 1 
ATOM 1854 O O   . GLN B 2 25  ? -22.312 -12.301 -2.135  1.00 97.39 25  B 1 
ATOM 1855 C CB  . GLN B 2 25  ? -23.922 -15.281 -2.169  1.00 97.07 25  B 1 
ATOM 1856 C CG  . GLN B 2 25  ? -25.073 -14.323 -2.530  1.00 86.48 25  B 1 
ATOM 1857 C CD  . GLN B 2 25  ? -26.458 -14.940 -2.292  1.00 78.68 25  B 1 
ATOM 1858 O OE1 . GLN B 2 25  ? -26.608 -16.055 -1.839  1.00 70.67 25  B 1 
ATOM 1859 N NE2 . GLN B 2 25  ? -27.518 -14.231 -2.600  1.00 65.56 25  B 1 
ATOM 1860 N N   . LEU B 2 26  ? -21.917 -13.605 -0.347  1.00 97.82 26  B 1 
ATOM 1861 C CA  . LEU B 2 26  ? -21.552 -12.505 0.555   1.00 97.76 26  B 1 
ATOM 1862 C C   . LEU B 2 26  ? -20.336 -11.722 0.047   1.00 97.70 26  B 1 
ATOM 1863 O O   . LEU B 2 26  ? -20.372 -10.490 0.021   1.00 96.92 26  B 1 
ATOM 1864 C CB  . LEU B 2 26  ? -21.287 -13.053 1.967   1.00 97.38 26  B 1 
ATOM 1865 C CG  . LEU B 2 26  ? -22.555 -13.435 2.756   1.00 94.36 26  B 1 
ATOM 1866 C CD1 . LEU B 2 26  ? -22.146 -14.108 4.061   1.00 92.17 26  B 1 
ATOM 1867 C CD2 . LEU B 2 26  ? -23.405 -12.213 3.105   1.00 92.01 26  B 1 
ATOM 1868 N N   . LEU B 2 27  ? -19.290 -12.415 -0.420  1.00 97.66 27  B 1 
ATOM 1869 C CA  . LEU B 2 27  ? -18.116 -11.753 -1.004  1.00 97.11 27  B 1 
ATOM 1870 C C   . LEU B 2 27  ? -18.493 -10.855 -2.186  1.00 96.56 27  B 1 
ATOM 1871 O O   . LEU B 2 27  ? -18.039 -9.714  -2.260  1.00 95.21 27  B 1 
ATOM 1872 C CB  . LEU B 2 27  ? -17.085 -12.789 -1.475  1.00 96.36 27  B 1 
ATOM 1873 C CG  . LEU B 2 27  ? -16.239 -13.478 -0.390  1.00 92.53 27  B 1 
ATOM 1874 C CD1 . LEU B 2 27  ? -15.083 -14.185 -1.099  1.00 86.98 27  B 1 
ATOM 1875 C CD2 . LEU B 2 27  ? -15.631 -12.518 0.619   1.00 85.94 27  B 1 
ATOM 1876 N N   . ARG B 2 28  ? -19.331 -11.352 -3.107  1.00 96.68 28  B 1 
ATOM 1877 C CA  . ARG B 2 28  ? -19.783 -10.595 -4.286  1.00 96.25 28  B 1 
ATOM 1878 C C   . ARG B 2 28  ? -20.679 -9.424  -3.901  1.00 96.70 28  B 1 
ATOM 1879 O O   . ARG B 2 28  ? -20.457 -8.315  -4.379  1.00 96.05 28  B 1 
ATOM 1880 C CB  . ARG B 2 28  ? -20.500 -11.526 -5.276  1.00 94.92 28  B 1 
ATOM 1881 C CG  . ARG B 2 28  ? -19.517 -12.393 -6.066  1.00 82.80 28  B 1 
ATOM 1882 C CD  . ARG B 2 28  ? -20.243 -13.255 -7.105  1.00 81.08 28  B 1 
ATOM 1883 N NE  . ARG B 2 28  ? -20.150 -14.694 -6.803  1.00 71.04 28  B 1 
ATOM 1884 C CZ  . ARG B 2 28  ? -20.579 -15.687 -7.574  1.00 63.38 28  B 1 
ATOM 1885 N NH1 . ARG B 2 28  ? -21.207 -15.475 -8.699  1.00 57.36 28  B 1 
ATOM 1886 N NH2 . ARG B 2 28  ? -20.375 -16.931 -7.228  1.00 54.50 28  B 1 
ATOM 1887 N N   . HIS B 2 29  ? -21.661 -9.666  -3.032  1.00 96.67 29  B 1 
ATOM 1888 C CA  . HIS B 2 29  ? -22.635 -8.656  -2.624  1.00 96.86 29  B 1 
ATOM 1889 C C   . HIS B 2 29  ? -21.971 -7.479  -1.904  1.00 96.73 29  B 1 
ATOM 1890 O O   . HIS B 2 29  ? -22.200 -6.321  -2.254  1.00 95.73 29  B 1 
ATOM 1891 C CB  . HIS B 2 29  ? -23.706 -9.316  -1.749  1.00 96.72 29  B 1 
ATOM 1892 C CG  . HIS B 2 29  ? -24.818 -8.361  -1.401  1.00 92.45 29  B 1 
ATOM 1893 N ND1 . HIS B 2 29  ? -25.787 -7.896  -2.265  1.00 79.25 29  B 1 
ATOM 1894 C CD2 . HIS B 2 29  ? -25.040 -7.750  -0.191  1.00 80.21 29  B 1 
ATOM 1895 C CE1 . HIS B 2 29  ? -26.569 -7.031  -1.592  1.00 80.97 29  B 1 
ATOM 1896 N NE2 . HIS B 2 29  ? -26.148 -6.918  -0.328  1.00 83.49 29  B 1 
ATOM 1897 N N   . HIS B 2 30  ? -21.100 -7.774  -0.954  1.00 96.56 30  B 1 
ATOM 1898 C CA  . HIS B 2 30  ? -20.415 -6.751  -0.159  1.00 95.95 30  B 1 
ATOM 1899 C C   . HIS B 2 30  ? -19.088 -6.279  -0.762  1.00 95.40 30  B 1 
ATOM 1900 O O   . HIS B 2 30  ? -18.458 -5.377  -0.209  1.00 94.02 30  B 1 
ATOM 1901 C CB  . HIS B 2 30  ? -20.253 -7.264  1.270   1.00 95.99 30  B 1 
ATOM 1902 C CG  . HIS B 2 30  ? -21.573 -7.447  1.965   1.00 95.77 30  B 1 
ATOM 1903 N ND1 . HIS B 2 30  ? -22.381 -6.427  2.443   1.00 85.55 30  B 1 
ATOM 1904 C CD2 . HIS B 2 30  ? -22.211 -8.627  2.242   1.00 85.79 30  B 1 
ATOM 1905 C CE1 . HIS B 2 30  ? -23.464 -6.986  3.006   1.00 87.74 30  B 1 
ATOM 1906 N NE2 . HIS B 2 30  ? -23.401 -8.321  2.899   1.00 89.67 30  B 1 
ATOM 1907 N N   . ARG B 2 31  ? -18.655 -6.849  -1.891  1.00 94.95 31  B 1 
ATOM 1908 C CA  . ARG B 2 31  ? -17.372 -6.540  -2.552  1.00 94.38 31  B 1 
ATOM 1909 C C   . ARG B 2 31  ? -16.176 -6.620  -1.587  1.00 94.34 31  B 1 
ATOM 1910 O O   . ARG B 2 31  ? -15.304 -5.747  -1.585  1.00 92.52 31  B 1 
ATOM 1911 C CB  . ARG B 2 31  ? -17.449 -5.194  -3.288  1.00 93.26 31  B 1 
ATOM 1912 C CG  . ARG B 2 31  ? -18.522 -5.138  -4.388  1.00 86.24 31  B 1 
ATOM 1913 C CD  . ARG B 2 31  ? -18.441 -3.773  -5.085  1.00 80.10 31  B 1 
ATOM 1914 N NE  . ARG B 2 31  ? -19.345 -3.690  -6.245  1.00 70.81 31  B 1 
ATOM 1915 C CZ  . ARG B 2 31  ? -19.399 -2.694  -7.118  1.00 61.91 31  B 1 
ATOM 1916 N NH1 . ARG B 2 31  ? -18.654 -1.629  -7.000  1.00 55.73 31  B 1 
ATOM 1917 N NH2 . ARG B 2 31  ? -20.210 -2.754  -8.135  1.00 53.19 31  B 1 
ATOM 1918 N N   . ILE B 2 32  ? -16.149 -7.672  -0.783  1.00 95.42 32  B 1 
ATOM 1919 C CA  . ILE B 2 32  ? -15.083 -7.976  0.180   1.00 95.67 32  B 1 
ATOM 1920 C C   . ILE B 2 32  ? -14.303 -9.224  -0.252  1.00 95.85 32  B 1 
ATOM 1921 O O   . ILE B 2 32  ? -14.695 -9.927  -1.187  1.00 95.41 32  B 1 
ATOM 1922 C CB  . ILE B 2 32  ? -15.644 -8.079  1.619   1.00 95.64 32  B 1 
ATOM 1923 C CG1 . ILE B 2 32  ? -16.732 -9.167  1.733   1.00 93.96 32  B 1 
ATOM 1924 C CG2 . ILE B 2 32  ? -16.150 -6.698  2.076   1.00 91.36 32  B 1 
ATOM 1925 C CD1 . ILE B 2 32  ? -17.275 -9.375  3.149   1.00 92.25 32  B 1 
ATOM 1926 N N   . ARG B 2 33  ? -13.174 -9.485  0.404   1.00 96.39 33  B 1 
ATOM 1927 C CA  . ARG B 2 33  ? -12.273 -10.612 0.079   1.00 96.21 33  B 1 
ATOM 1928 C C   . ARG B 2 33  ? -12.008 -11.551 1.255   1.00 97.08 33  B 1 
ATOM 1929 O O   . ARG B 2 33  ? -11.318 -12.549 1.079   1.00 96.55 33  B 1 
ATOM 1930 C CB  . ARG B 2 33  ? -10.953 -10.072 -0.496  1.00 94.48 33  B 1 
ATOM 1931 C CG  . ARG B 2 33  ? -11.139 -9.320  -1.829  1.00 90.70 33  B 1 
ATOM 1932 C CD  . ARG B 2 33  ? -9.782  -8.901  -2.402  1.00 83.97 33  B 1 
ATOM 1933 N NE  . ARG B 2 33  ? -9.920  -8.155  -3.668  1.00 73.18 33  B 1 
ATOM 1934 C CZ  . ARG B 2 33  ? -8.932  -7.634  -4.384  1.00 64.95 33  B 1 
ATOM 1935 N NH1 . ARG B 2 33  ? -7.684  -7.762  -4.035  1.00 58.19 33  B 1 
ATOM 1936 N NH2 . ARG B 2 33  ? -9.187  -6.961  -5.473  1.00 56.95 33  B 1 
ATOM 1937 N N   . HIS B 2 34  ? -12.530 -11.223 2.423   1.00 97.34 34  B 1 
ATOM 1938 C CA  . HIS B 2 34  ? -12.274 -11.961 3.658   1.00 97.62 34  B 1 
ATOM 1939 C C   . HIS B 2 34  ? -13.568 -12.062 4.460   1.00 97.97 34  B 1 
ATOM 1940 O O   . HIS B 2 34  ? -14.294 -11.073 4.574   1.00 97.67 34  B 1 
ATOM 1941 C CB  . HIS B 2 34  ? -11.183 -11.247 4.474   1.00 97.10 34  B 1 
ATOM 1942 C CG  . HIS B 2 34  ? -9.968  -10.859 3.673   1.00 96.00 34  B 1 
ATOM 1943 N ND1 . HIS B 2 34  ? -9.734  -9.617  3.111   1.00 84.92 34  B 1 
ATOM 1944 C CD2 . HIS B 2 34  ? -8.915  -11.660 3.306   1.00 84.99 34  B 1 
ATOM 1945 C CE1 . HIS B 2 34  ? -8.571  -9.673  2.441   1.00 86.40 34  B 1 
ATOM 1946 N NE2 . HIS B 2 34  ? -8.043  -10.902 2.528   1.00 89.27 34  B 1 
ATOM 1947 N N   . LEU B 2 35  ? -13.837 -13.237 5.009   1.00 98.30 35  B 1 
ATOM 1948 C CA  . LEU B 2 35  ? -14.983 -13.512 5.871   1.00 98.49 35  B 1 
ATOM 1949 C C   . LEU B 2 35  ? -14.509 -14.268 7.112   1.00 98.61 35  B 1 
ATOM 1950 O O   . LEU B 2 35  ? -14.224 -15.468 7.020   1.00 98.43 35  B 1 
ATOM 1951 C CB  . LEU B 2 35  ? -16.043 -14.319 5.103   1.00 98.29 35  B 1 
ATOM 1952 C CG  . LEU B 2 35  ? -16.824 -13.518 4.048   1.00 97.40 35  B 1 
ATOM 1953 C CD1 . LEU B 2 35  ? -17.641 -14.470 3.184   1.00 96.40 35  B 1 
ATOM 1954 C CD2 . LEU B 2 35  ? -17.787 -12.517 4.690   1.00 96.11 35  B 1 
ATOM 1955 N N   . PRO B 2 36  ? -14.418 -13.605 8.268   1.00 98.56 36  B 1 
ATOM 1956 C CA  . PRO B 2 36  ? -14.197 -14.312 9.522   1.00 98.58 36  B 1 
ATOM 1957 C C   . PRO B 2 36  ? -15.361 -15.255 9.825   1.00 98.69 36  B 1 
ATOM 1958 O O   . PRO B 2 36  ? -16.529 -14.915 9.612   1.00 98.54 36  B 1 
ATOM 1959 C CB  . PRO B 2 36  ? -14.035 -13.235 10.597  1.00 98.23 36  B 1 
ATOM 1960 C CG  . PRO B 2 36  ? -13.693 -11.974 9.805   1.00 96.72 36  B 1 
ATOM 1961 C CD  . PRO B 2 36  ? -14.444 -12.174 8.495   1.00 98.17 36  B 1 
ATOM 1962 N N   . VAL B 2 37  ? -15.032 -16.426 10.344  1.00 98.67 37  B 1 
ATOM 1963 C CA  . VAL B 2 37  ? -16.001 -17.408 10.834  1.00 98.70 37  B 1 
ATOM 1964 C C   . VAL B 2 37  ? -16.064 -17.286 12.349  1.00 98.70 37  B 1 
ATOM 1965 O O   . VAL B 2 37  ? -15.038 -17.371 13.021  1.00 98.51 37  B 1 
ATOM 1966 C CB  . VAL B 2 37  ? -15.643 -18.838 10.394  1.00 98.59 37  B 1 
ATOM 1967 C CG1 . VAL B 2 37  ? -16.743 -19.821 10.797  1.00 98.00 37  B 1 
ATOM 1968 C CG2 . VAL B 2 37  ? -15.456 -18.936 8.872   1.00 97.94 37  B 1 
ATOM 1969 N N   . VAL B 2 38  ? -17.265 -17.084 12.875  1.00 98.54 38  B 1 
ATOM 1970 C CA  . VAL B 2 38  ? -17.504 -16.911 14.310  1.00 98.53 38  B 1 
ATOM 1971 C C   . VAL B 2 38  ? -18.533 -17.907 14.834  1.00 98.53 38  B 1 
ATOM 1972 O O   . VAL B 2 38  ? -19.391 -18.396 14.093  1.00 98.12 38  B 1 
ATOM 1973 C CB  . VAL B 2 38  ? -17.907 -15.466 14.677  1.00 98.09 38  B 1 
ATOM 1974 C CG1 . VAL B 2 38  ? -16.805 -14.468 14.324  1.00 96.13 38  B 1 
ATOM 1975 C CG2 . VAL B 2 38  ? -19.215 -15.023 14.009  1.00 95.74 38  B 1 
ATOM 1976 N N   . ASP B 2 39  ? -18.465 -18.183 16.131  1.00 98.31 39  B 1 
ATOM 1977 C CA  . ASP B 2 39  ? -19.471 -18.982 16.832  1.00 98.06 39  B 1 
ATOM 1978 C C   . ASP B 2 39  ? -20.682 -18.145 17.294  1.00 97.92 39  B 1 
ATOM 1979 O O   . ASP B 2 39  ? -20.854 -16.973 16.927  1.00 96.46 39  B 1 
ATOM 1980 C CB  . ASP B 2 39  ? -18.798 -19.778 17.963  1.00 97.15 39  B 1 
ATOM 1981 C CG  . ASP B 2 39  ? -18.399 -18.970 19.195  1.00 96.42 39  B 1 
ATOM 1982 O OD1 . ASP B 2 39  ? -18.747 -17.775 19.298  1.00 93.72 39  B 1 
ATOM 1983 O OD2 . ASP B 2 39  ? -17.784 -19.581 20.089  1.00 92.65 39  B 1 
ATOM 1984 N N   . GLY B 2 40  ? -21.568 -18.766 18.095  1.00 97.26 40  B 1 
ATOM 1985 C CA  . GLY B 2 40  ? -22.755 -18.117 18.658  1.00 96.85 40  B 1 
ATOM 1986 C C   . GLY B 2 40  ? -22.453 -16.943 19.587  1.00 96.89 40  B 1 
ATOM 1987 O O   . GLY B 2 40  ? -23.272 -16.029 19.710  1.00 94.41 40  B 1 
ATOM 1988 N N   . GLU B 2 41  ? -21.280 -16.940 20.198  1.00 97.17 41  B 1 
ATOM 1989 C CA  . GLU B 2 41  ? -20.855 -15.938 21.181  1.00 96.85 41  B 1 
ATOM 1990 C C   . GLU B 2 41  ? -20.006 -14.812 20.564  1.00 96.88 41  B 1 
ATOM 1991 O O   . GLU B 2 41  ? -19.689 -13.828 21.234  1.00 94.61 41  B 1 
ATOM 1992 C CB  . GLU B 2 41  ? -20.105 -16.647 22.312  1.00 95.77 41  B 1 
ATOM 1993 C CG  . GLU B 2 41  ? -21.013 -17.592 23.125  1.00 90.12 41  B 1 
ATOM 1994 C CD  . GLU B 2 41  ? -20.217 -18.435 24.136  1.00 81.80 41  B 1 
ATOM 1995 O OE1 . GLU B 2 41  ? -20.685 -19.543 24.470  1.00 73.46 41  B 1 
ATOM 1996 O OE2 . GLU B 2 41  ? -19.096 -18.025 24.525  1.00 74.35 41  B 1 
ATOM 1997 N N   . GLY B 2 42  ? -19.670 -14.931 19.272  1.00 97.02 42  B 1 
ATOM 1998 C CA  . GLY B 2 42  ? -18.809 -13.987 18.559  1.00 97.08 42  B 1 
ATOM 1999 C C   . GLY B 2 42  ? -17.314 -14.289 18.686  1.00 97.70 42  B 1 
ATOM 2000 O O   . GLY B 2 42  ? -16.495 -13.436 18.335  1.00 96.91 42  B 1 
ATOM 2001 N N   . ARG B 2 43  ? -16.943 -15.482 19.163  1.00 97.76 43  B 1 
ATOM 2002 C CA  . ARG B 2 43  ? -15.546 -15.930 19.171  1.00 97.82 43  B 1 
ATOM 2003 C C   . ARG B 2 43  ? -15.105 -16.277 17.757  1.00 98.04 43  B 1 
ATOM 2004 O O   . ARG B 2 43  ? -15.853 -16.887 16.995  1.00 97.63 43  B 1 
ATOM 2005 C CB  . ARG B 2 43  ? -15.349 -17.127 20.106  1.00 97.28 43  B 1 
ATOM 2006 C CG  . ARG B 2 43  ? -15.666 -16.787 21.579  1.00 91.49 43  B 1 
ATOM 2007 C CD  . ARG B 2 43  ? -15.480 -18.006 22.495  1.00 87.66 43  B 1 
ATOM 2008 N NE  . ARG B 2 43  ? -16.518 -19.022 22.256  1.00 76.54 43  B 1 
ATOM 2009 C CZ  . ARG B 2 43  ? -17.012 -19.894 23.121  1.00 67.93 43  B 1 
ATOM 2010 N NH1 . ARG B 2 43  ? -16.525 -20.040 24.321  1.00 60.79 43  B 1 
ATOM 2011 N NH2 . ARG B 2 43  ? -18.030 -20.621 22.790  1.00 58.23 43  B 1 
ATOM 2012 N N   . LEU B 2 44  ? -13.882 -15.918 17.415  1.00 97.77 44  B 1 
ATOM 2013 C CA  . LEU B 2 44  ? -13.290 -16.237 16.124  1.00 98.01 44  B 1 
ATOM 2014 C C   . LEU B 2 44  ? -12.940 -17.728 16.064  1.00 98.04 44  B 1 
ATOM 2015 O O   . LEU B 2 44  ? -12.169 -18.215 16.882  1.00 97.59 44  B 1 
ATOM 2016 C CB  . LEU B 2 44  ? -12.063 -15.333 15.925  1.00 97.85 44  B 1 
ATOM 2017 C CG  . LEU B 2 44  ? -11.390 -15.468 14.549  1.00 97.53 44  B 1 
ATOM 2018 C CD1 . LEU B 2 44  ? -12.281 -14.949 13.420  1.00 96.98 44  B 1 
ATOM 2019 C CD2 . LEU B 2 44  ? -10.097 -14.654 14.545  1.00 96.81 44  B 1 
ATOM 2020 N N   . LEU B 2 45  ? -13.492 -18.428 15.077  1.00 98.33 45  B 1 
ATOM 2021 C CA  . LEU B 2 45  ? -13.225 -19.847 14.818  1.00 98.16 45  B 1 
ATOM 2022 C C   . LEU B 2 45  ? -12.262 -20.055 13.651  1.00 98.16 45  B 1 
ATOM 2023 O O   . LEU B 2 45  ? -11.497 -21.013 13.634  1.00 97.26 45  B 1 
ATOM 2024 C CB  . LEU B 2 45  ? -14.548 -20.576 14.521  1.00 97.78 45  B 1 
ATOM 2025 C CG  . LEU B 2 45  ? -15.588 -20.575 15.653  1.00 96.67 45  B 1 
ATOM 2026 C CD1 . LEU B 2 45  ? -16.829 -21.327 15.170  1.00 94.56 45  B 1 
ATOM 2027 C CD2 . LEU B 2 45  ? -15.059 -21.255 16.916  1.00 94.14 45  B 1 
ATOM 2028 N N   . GLY B 2 46  ? -12.318 -19.165 12.659  1.00 98.34 46  B 1 
ATOM 2029 C CA  . GLY B 2 46  ? -11.531 -19.294 11.446  1.00 98.39 46  B 1 
ATOM 2030 C C   . GLY B 2 46  ? -11.682 -18.095 10.518  1.00 98.60 46  B 1 
ATOM 2031 O O   . GLY B 2 46  ? -12.348 -17.107 10.830  1.00 98.41 46  B 1 
ATOM 2032 N N   . LEU B 2 47  ? -11.052 -18.200 9.350   1.00 98.54 47  B 1 
ATOM 2033 C CA  . LEU B 2 47  ? -11.116 -17.187 8.303   1.00 98.53 47  B 1 
ATOM 2034 C C   . LEU B 2 47  ? -11.236 -17.868 6.946   1.00 98.54 47  B 1 
ATOM 2035 O O   . LEU B 2 47  ? -10.439 -18.743 6.608   1.00 98.08 47  B 1 
ATOM 2036 C CB  . LEU B 2 47  ? -9.852  -16.316 8.390   1.00 98.17 47  B 1 
ATOM 2037 C CG  . LEU B 2 47  ? -9.749  -15.221 7.311   1.00 97.37 47  B 1 
ATOM 2038 C CD1 . LEU B 2 47  ? -10.725 -14.079 7.562   1.00 95.39 47  B 1 
ATOM 2039 C CD2 . LEU B 2 47  ? -8.334  -14.652 7.297   1.00 94.94 47  B 1 
ATOM 2040 N N   . VAL B 2 48  ? -12.198 -17.415 6.154   1.00 98.50 48  B 1 
ATOM 2041 C CA  . VAL B 2 48  ? -12.347 -17.798 4.752   1.00 98.45 48  B 1 
ATOM 2042 C C   . VAL B 2 48  ? -11.964 -16.606 3.889   1.00 98.36 48  B 1 
ATOM 2043 O O   . VAL B 2 48  ? -12.476 -15.501 4.065   1.00 97.74 48  B 1 
ATOM 2044 C CB  . VAL B 2 48  ? -13.769 -18.292 4.453   1.00 97.79 48  B 1 
ATOM 2045 C CG1 . VAL B 2 48  ? -13.918 -18.686 2.985   1.00 91.85 48  B 1 
ATOM 2046 C CG2 . VAL B 2 48  ? -14.113 -19.527 5.291   1.00 91.49 48  B 1 
ATOM 2047 N N   . THR B 2 49  ? -11.063 -16.830 2.943   1.00 98.07 49  B 1 
ATOM 2048 C CA  . THR B 2 49  ? -10.628 -15.794 2.004   1.00 97.64 49  B 1 
ATOM 2049 C C   . THR B 2 49  ? -11.192 -16.040 0.609   1.00 97.70 49  B 1 
ATOM 2050 O O   . THR B 2 49  ? -11.587 -17.151 0.257   1.00 97.27 49  B 1 
ATOM 2051 C CB  . THR B 2 49  ? -9.098  -15.660 1.957   1.00 96.62 49  B 1 
ATOM 2052 O OG1 . THR B 2 49  ? -8.511  -16.742 1.280   1.00 92.85 49  B 1 
ATOM 2053 C CG2 . THR B 2 49  ? -8.460  -15.545 3.342   1.00 92.61 49  B 1 
ATOM 2054 N N   . SER B 2 50  ? -11.172 -15.005 -0.223  1.00 97.24 50  B 1 
ATOM 2055 C CA  . SER B 2 50  ? -11.517 -15.134 -1.641  1.00 96.74 50  B 1 
ATOM 2056 C C   . SER B 2 50  ? -10.656 -16.180 -2.351  1.00 96.65 50  B 1 
ATOM 2057 O O   . SER B 2 50  ? -11.136 -16.809 -3.284  1.00 95.79 50  B 1 
ATOM 2058 C CB  . SER B 2 50  ? -11.357 -13.781 -2.341  1.00 95.55 50  B 1 
ATOM 2059 O OG  . SER B 2 50  ? -11.641 -13.879 -3.724  1.00 88.58 50  B 1 
ATOM 2060 N N   . GLN B 2 51  ? -9.405  -16.371 -1.931  1.00 96.27 51  B 1 
ATOM 2061 C CA  . GLN B 2 51  ? -8.538  -17.410 -2.488  1.00 95.68 51  B 1 
ATOM 2062 C C   . GLN B 2 51  ? -9.031  -18.804 -2.110  1.00 96.45 51  B 1 
ATOM 2063 O O   . GLN B 2 51  ? -9.179  -19.630 -3.000  1.00 95.64 51  B 1 
ATOM 2064 C CB  . GLN B 2 51  ? -7.083  -17.206 -2.050  1.00 93.89 51  B 1 
ATOM 2065 C CG  . GLN B 2 51  ? -6.431  -16.061 -2.839  1.00 81.87 51  B 1 
ATOM 2066 C CD  . GLN B 2 51  ? -4.935  -15.903 -2.558  1.00 75.48 51  B 1 
ATOM 2067 O OE1 . GLN B 2 51  ? -4.395  -16.299 -1.540  1.00 68.23 51  B 1 
ATOM 2068 N NE2 . GLN B 2 51  ? -4.199  -15.306 -3.470  1.00 63.81 51  B 1 
ATOM 2069 N N   . ASP B 2 52  ? -9.359  -19.041 -0.846  1.00 96.58 52  B 1 
ATOM 2070 C CA  . ASP B 2 52  ? -9.833  -20.350 -0.375  1.00 96.89 52  B 1 
ATOM 2071 C C   . ASP B 2 52  ? -11.144 -20.748 -1.072  1.00 97.50 52  B 1 
ATOM 2072 O O   . ASP B 2 52  ? -11.311 -21.887 -1.497  1.00 97.05 52  B 1 
ATOM 2073 C CB  . ASP B 2 52  ? -10.024 -20.320 1.153   1.00 96.37 52  B 1 
ATOM 2074 C CG  . ASP B 2 52  ? -8.811  -19.765 1.914   1.00 94.92 52  B 1 
ATOM 2075 O OD1 . ASP B 2 52  ? -7.667  -20.223 1.703   1.00 92.05 52  B 1 
ATOM 2076 O OD2 . ASP B 2 52  ? -8.991  -18.806 2.702   1.00 91.39 52  B 1 
ATOM 2077 N N   . LEU B 2 53  ? -12.048 -19.781 -1.269  1.00 97.12 53  B 1 
ATOM 2078 C CA  . LEU B 2 53  ? -13.315 -20.001 -1.970  1.00 97.30 53  B 1 
ATOM 2079 C C   . LEU B 2 53  ? -13.121 -20.271 -3.466  1.00 97.21 53  B 1 
ATOM 2080 O O   . LEU B 2 53  ? -13.847 -21.080 -4.031  1.00 96.46 53  B 1 
ATOM 2081 C CB  . LEU B 2 53  ? -14.229 -18.785 -1.768  1.00 97.22 53  B 1 
ATOM 2082 C CG  . LEU B 2 53  ? -14.777 -18.661 -0.337  1.00 96.40 53  B 1 
ATOM 2083 C CD1 . LEU B 2 53  ? -15.427 -17.297 -0.161  1.00 95.14 53  B 1 
ATOM 2084 C CD2 . LEU B 2 53  ? -15.838 -19.718 -0.041  1.00 94.71 53  B 1 
ATOM 2085 N N   . ARG B 2 54  ? -12.152 -19.616 -4.114  1.00 96.53 54  B 1 
ATOM 2086 C CA  . ARG B 2 54  ? -11.808 -19.883 -5.527  1.00 95.93 54  B 1 
ATOM 2087 C C   . ARG B 2 54  ? -11.176 -21.260 -5.687  1.00 96.30 54  B 1 
ATOM 2088 O O   . ARG B 2 54  ? -11.566 -21.986 -6.586  1.00 95.46 54  B 1 
ATOM 2089 C CB  . ARG B 2 54  ? -10.863 -18.802 -6.062  1.00 94.60 54  B 1 
ATOM 2090 C CG  . ARG B 2 54  ? -11.594 -17.488 -6.339  1.00 90.49 54  B 1 
ATOM 2091 C CD  . ARG B 2 54  ? -10.574 -16.390 -6.611  1.00 86.78 54  B 1 
ATOM 2092 N NE  . ARG B 2 54  ? -11.217 -15.076 -6.772  1.00 82.76 54  B 1 
ATOM 2093 C CZ  . ARG B 2 54  ? -11.421 -14.434 -7.911  1.00 79.15 54  B 1 
ATOM 2094 N NH1 . ARG B 2 54  ? -11.027 -14.885 -9.060  1.00 71.05 54  B 1 
ATOM 2095 N NH2 . ARG B 2 54  ? -12.035 -13.297 -7.899  1.00 73.23 54  B 1 
ATOM 2096 N N   . ASP B 2 55  ? -10.278 -21.628 -4.786  1.00 96.69 55  B 1 
ATOM 2097 C CA  . ASP B 2 55  ? -9.637  -22.948 -4.779  1.00 96.73 55  B 1 
ATOM 2098 C C   . ASP B 2 55  ? -10.655 -24.085 -4.553  1.00 97.11 55  B 1 
ATOM 2099 O O   . ASP B 2 55  ? -10.448 -25.197 -5.024  1.00 96.30 55  B 1 
ATOM 2100 C CB  . ASP B 2 55  ? -8.569  -23.001 -3.675  1.00 96.11 55  B 1 
ATOM 2101 C CG  . ASP B 2 55  ? -7.371  -22.056 -3.855  1.00 94.73 55  B 1 
ATOM 2102 O OD1 . ASP B 2 55  ? -7.119  -21.532 -4.958  1.00 92.45 55  B 1 
ATOM 2103 O OD2 . ASP B 2 55  ? -6.635  -21.841 -2.861  1.00 91.87 55  B 1 
ATOM 2104 N N   . ALA B 2 56  ? -11.757 -23.801 -3.863  1.00 97.07 56  B 1 
ATOM 2105 C CA  . ALA B 2 56  ? -12.857 -24.740 -3.638  1.00 97.19 56  B 1 
ATOM 2106 C C   . ALA B 2 56  ? -13.953 -24.689 -4.719  1.00 97.19 56  B 1 
ATOM 2107 O O   . ALA B 2 56  ? -14.923 -25.447 -4.651  1.00 96.03 56  B 1 
ATOM 2108 C CB  . ALA B 2 56  ? -13.433 -24.468 -2.246  1.00 96.90 56  B 1 
ATOM 2109 N N   . SER B 2 57  ? -13.843 -23.785 -5.685  1.00 96.53 57  B 1 
ATOM 2110 C CA  . SER B 2 57  ? -14.797 -23.637 -6.788  1.00 96.29 57  B 1 
ATOM 2111 C C   . SER B 2 57  ? -14.343 -24.437 -8.012  1.00 96.42 57  B 1 
ATOM 2112 O O   . SER B 2 57  ? -13.145 -24.675 -8.175  1.00 95.25 57  B 1 
ATOM 2113 C CB  . SER B 2 57  ? -14.974 -22.158 -7.154  1.00 95.20 57  B 1 
ATOM 2114 O OG  . SER B 2 57  ? -15.532 -21.441 -6.065  1.00 90.83 57  B 1 
ATOM 2115 N N   . PRO B 2 58  ? -15.278 -24.823 -8.901  1.00 96.07 58  B 1 
ATOM 2116 C CA  . PRO B 2 58  ? -14.908 -25.444 -10.168 1.00 95.70 58  B 1 
ATOM 2117 C C   . PRO B 2 58  ? -14.065 -24.492 -11.026 1.00 96.07 58  B 1 
ATOM 2118 O O   . PRO B 2 58  ? -14.221 -23.265 -10.973 1.00 95.13 58  B 1 
ATOM 2119 C CB  . PRO B 2 58  ? -16.229 -25.822 -10.842 1.00 93.93 58  B 1 
ATOM 2120 C CG  . PRO B 2 58  ? -17.235 -24.829 -10.254 1.00 90.82 58  B 1 
ATOM 2121 C CD  . PRO B 2 58  ? -16.723 -24.629 -8.831  1.00 94.21 58  B 1 
ATOM 2122 N N   . SER B 2 59  ? -13.192 -25.076 -11.841 1.00 95.98 59  B 1 
ATOM 2123 C CA  . SER B 2 59  ? -12.388 -24.332 -12.814 1.00 96.14 59  B 1 
ATOM 2124 C C   . SER B 2 59  ? -13.276 -23.492 -13.739 1.00 96.38 59  B 1 
ATOM 2125 O O   . SER B 2 59  ? -14.372 -23.907 -14.115 1.00 95.43 59  B 1 
ATOM 2126 C CB  . SER B 2 59  ? -11.546 -25.317 -13.639 1.00 95.19 59  B 1 
ATOM 2127 O OG  . SER B 2 59  ? -10.904 -24.676 -14.729 1.00 92.26 59  B 1 
ATOM 2128 N N   . ILE B 2 60  ? -12.769 -22.347 -14.176 1.00 96.46 60  B 1 
ATOM 2129 C CA  . ILE B 2 60  ? -13.443 -21.500 -15.176 1.00 96.41 60  B 1 
ATOM 2130 C C   . ILE B 2 60  ? -13.722 -22.231 -16.498 1.00 96.75 60  B 1 
ATOM 2131 O O   . ILE B 2 60  ? -14.594 -21.813 -17.252 1.00 95.89 60  B 1 
ATOM 2132 C CB  . ILE B 2 60  ? -12.634 -20.215 -15.459 1.00 95.91 60  B 1 
ATOM 2133 C CG1 . ILE B 2 60  ? -11.215 -20.523 -15.984 1.00 92.35 60  B 1 
ATOM 2134 C CG2 . ILE B 2 60  ? -12.603 -19.331 -14.199 1.00 90.91 60  B 1 
ATOM 2135 C CD1 . ILE B 2 60  ? -10.458 -19.309 -16.518 1.00 88.49 60  B 1 
ATOM 2136 N N   . PHE B 2 61  ? -13.008 -23.320 -16.761 1.00 96.82 61  B 1 
ATOM 2137 C CA  . PHE B 2 61  ? -13.221 -24.164 -17.937 1.00 96.79 61  B 1 
ATOM 2138 C C   . PHE B 2 61  ? -14.335 -25.199 -17.732 1.00 96.81 61  B 1 
ATOM 2139 O O   . PHE B 2 61  ? -14.829 -25.752 -18.710 1.00 95.15 61  B 1 
ATOM 2140 C CB  . PHE B 2 61  ? -11.895 -24.835 -18.306 1.00 96.61 61  B 1 
ATOM 2141 C CG  . PHE B 2 61  ? -10.760 -23.872 -18.602 1.00 97.01 61  B 1 
ATOM 2142 C CD1 . PHE B 2 61  ? -10.883 -22.935 -19.648 1.00 96.03 61  B 1 
ATOM 2143 C CD2 . PHE B 2 61  ? -9.579  -23.905 -17.841 1.00 96.18 61  B 1 
ATOM 2144 C CE1 . PHE B 2 61  ? -9.834  -22.047 -19.932 1.00 95.52 61  B 1 
ATOM 2145 C CE2 . PHE B 2 61  ? -8.525  -23.021 -18.123 1.00 95.68 61  B 1 
ATOM 2146 C CZ  . PHE B 2 61  ? -8.655  -22.090 -19.170 1.00 96.18 61  B 1 
ATOM 2147 N N   . HIS B 2 62  ? -14.749 -25.427 -16.471 1.00 96.84 62  B 1 
ATOM 2148 C CA  . HIS B 2 62  ? -15.709 -26.461 -16.071 1.00 96.57 62  B 1 
ATOM 2149 C C   . HIS B 2 62  ? -16.700 -25.935 -15.018 1.00 96.37 62  B 1 
ATOM 2150 O O   . HIS B 2 62  ? -17.002 -26.597 -14.030 1.00 94.23 62  B 1 
ATOM 2151 C CB  . HIS B 2 62  ? -14.929 -27.690 -15.581 1.00 95.80 62  B 1 
ATOM 2152 C CG  . HIS B 2 62  ? -13.989 -28.243 -16.611 1.00 95.41 62  B 1 
ATOM 2153 N ND1 . HIS B 2 62  ? -14.359 -28.905 -17.772 1.00 88.47 62  B 1 
ATOM 2154 C CD2 . HIS B 2 62  ? -12.628 -28.117 -16.615 1.00 89.19 62  B 1 
ATOM 2155 C CE1 . HIS B 2 62  ? -13.240 -29.171 -18.454 1.00 89.79 62  B 1 
ATOM 2156 N NE2 . HIS B 2 62  ? -12.172 -28.708 -17.780 1.00 90.80 62  B 1 
ATOM 2157 N N   . LEU B 2 63  ? -17.239 -24.727 -15.235 1.00 95.25 63  B 1 
ATOM 2158 C CA  . LEU B 2 63  ? -18.070 -23.985 -14.268 1.00 94.54 63  B 1 
ATOM 2159 C C   . LEU B 2 63  ? -19.338 -24.717 -13.788 1.00 94.28 63  B 1 
ATOM 2160 O O   . LEU B 2 63  ? -19.937 -24.304 -12.793 1.00 91.25 63  B 1 
ATOM 2161 C CB  . LEU B 2 63  ? -18.490 -22.645 -14.900 1.00 93.09 63  B 1 
ATOM 2162 C CG  . LEU B 2 63  ? -17.359 -21.607 -15.017 1.00 90.34 63  B 1 
ATOM 2163 C CD1 . LEU B 2 63  ? -17.847 -20.410 -15.831 1.00 87.08 63  B 1 
ATOM 2164 C CD2 . LEU B 2 63  ? -16.908 -21.098 -13.648 1.00 86.34 63  B 1 
ATOM 2165 N N   . HIS B 2 64  ? -19.769 -25.754 -14.504 1.00 94.80 64  B 1 
ATOM 2166 C CA  . HIS B 2 64  ? -20.999 -26.497 -14.211 1.00 94.39 64  B 1 
ATOM 2167 C C   . HIS B 2 64  ? -20.745 -27.853 -13.548 1.00 94.82 64  B 1 
ATOM 2168 O O   . HIS B 2 64  ? -21.699 -28.575 -13.260 1.00 91.42 64  B 1 
ATOM 2169 C CB  . HIS B 2 64  ? -21.822 -26.630 -15.498 1.00 91.95 64  B 1 
ATOM 2170 C CG  . HIS B 2 64  ? -22.190 -25.296 -16.090 1.00 85.15 64  B 1 
ATOM 2171 N ND1 . HIS B 2 64  ? -22.793 -24.254 -15.415 1.00 70.86 64  B 1 
ATOM 2172 C CD2 . HIS B 2 64  ? -21.963 -24.854 -17.370 1.00 70.71 64  B 1 
ATOM 2173 C CE1 . HIS B 2 64  ? -22.925 -23.226 -16.268 1.00 66.54 64  B 1 
ATOM 2174 N NE2 . HIS B 2 64  ? -22.437 -23.555 -17.468 1.00 68.28 64  B 1 
ATOM 2175 N N   . GLU B 2 65  ? -19.484 -28.191 -13.297 1.00 94.69 65  B 1 
ATOM 2176 C CA  . GLU B 2 65  ? -19.104 -29.433 -12.633 1.00 94.28 65  B 1 
ATOM 2177 C C   . GLU B 2 65  ? -19.036 -29.249 -11.117 1.00 93.72 65  B 1 
ATOM 2178 O O   . GLU B 2 65  ? -18.852 -28.142 -10.612 1.00 90.01 65  B 1 
ATOM 2179 C CB  . GLU B 2 65  ? -17.788 -29.961 -13.208 1.00 92.66 65  B 1 
ATOM 2180 C CG  . GLU B 2 65  ? -17.939 -30.360 -14.683 1.00 89.02 65  B 1 
ATOM 2181 C CD  . GLU B 2 65  ? -16.638 -30.870 -15.303 1.00 89.43 65  B 1 
ATOM 2182 O OE1 . GLU B 2 65  ? -16.622 -31.060 -16.538 1.00 82.75 65  B 1 
ATOM 2183 O OE2 . GLU B 2 65  ? -15.644 -31.060 -14.571 1.00 85.63 65  B 1 
ATOM 2184 N N   . HIS B 2 66  ? -19.210 -30.345 -10.385 1.00 94.14 66  B 1 
ATOM 2185 C CA  . HIS B 2 66  ? -19.047 -30.407 -8.929  1.00 94.14 66  B 1 
ATOM 2186 C C   . HIS B 2 66  ? -19.775 -29.304 -8.147  1.00 94.55 66  B 1 
ATOM 2187 O O   . HIS B 2 66  ? -19.287 -28.790 -7.140  1.00 92.16 66  B 1 
ATOM 2188 C CB  . HIS B 2 66  ? -17.558 -30.508 -8.592  1.00 92.40 66  B 1 
ATOM 2189 C CG  . HIS B 2 66  ? -16.911 -31.696 -9.236  1.00 92.23 66  B 1 
ATOM 2190 N ND1 . HIS B 2 66  ? -17.272 -33.020 -9.049  1.00 84.43 66  B 1 
ATOM 2191 C CD2 . HIS B 2 66  ? -15.893 -31.657 -10.152 1.00 84.90 66  B 1 
ATOM 2192 C CE1 . HIS B 2 66  ? -16.474 -33.761 -9.823  1.00 86.15 66  B 1 
ATOM 2193 N NE2 . HIS B 2 66  ? -15.634 -32.969 -10.506 1.00 87.42 66  B 1 
ATOM 2194 N N   . LEU B 2 67  ? -20.985 -28.952 -8.587  1.00 94.39 67  B 1 
ATOM 2195 C CA  . LEU B 2 67  ? -21.805 -27.945 -7.904  1.00 94.02 67  B 1 
ATOM 2196 C C   . LEU B 2 67  ? -22.156 -28.351 -6.465  1.00 94.54 67  B 1 
ATOM 2197 O O   . LEU B 2 67  ? -22.436 -27.482 -5.640  1.00 92.46 67  B 1 
ATOM 2198 C CB  . LEU B 2 67  ? -23.078 -27.680 -8.719  1.00 91.71 67  B 1 
ATOM 2199 C CG  . LEU B 2 67  ? -22.841 -27.024 -10.092 1.00 87.08 67  B 1 
ATOM 2200 C CD1 . LEU B 2 67  ? -24.174 -26.884 -10.823 1.00 82.46 67  B 1 
ATOM 2201 C CD2 . LEU B 2 67  ? -22.222 -25.630 -9.976  1.00 81.29 67  B 1 
ATOM 2202 N N   . GLU B 2 68  ? -22.104 -29.642 -6.153  1.00 95.96 68  B 1 
ATOM 2203 C CA  . GLU B 2 68  ? -22.267 -30.166 -4.796  1.00 95.81 68  B 1 
ATOM 2204 C C   . GLU B 2 68  ? -21.185 -29.661 -3.827  1.00 96.38 68  B 1 
ATOM 2205 O O   . GLU B 2 68  ? -21.462 -29.487 -2.642  1.00 95.33 68  B 1 
ATOM 2206 C CB  . GLU B 2 68  ? -22.317 -31.707 -4.813  1.00 94.56 68  B 1 
ATOM 2207 C CG  . GLU B 2 68  ? -21.027 -32.450 -5.207  1.00 86.18 68  B 1 
ATOM 2208 C CD  . GLU B 2 68  ? -20.718 -32.523 -6.712  1.00 83.65 68  B 1 
ATOM 2209 O OE1 . GLU B 2 68  ? -19.717 -33.188 -7.051  1.00 75.52 68  B 1 
ATOM 2210 O OE2 . GLU B 2 68  ? -21.471 -31.928 -7.517  1.00 79.95 68  B 1 
ATOM 2211 N N   . ASP B 2 69  ? -19.984 -29.357 -4.311  1.00 96.43 69  B 1 
ATOM 2212 C CA  . ASP B 2 69  ? -18.903 -28.814 -3.485  1.00 96.42 69  B 1 
ATOM 2213 C C   . ASP B 2 69  ? -19.272 -27.464 -2.871  1.00 97.02 69  B 1 
ATOM 2214 O O   . ASP B 2 69  ? -18.911 -27.170 -1.730  1.00 96.44 69  B 1 
ATOM 2215 C CB  . ASP B 2 69  ? -17.630 -28.655 -4.321  1.00 95.44 69  B 1 
ATOM 2216 C CG  . ASP B 2 69  ? -16.931 -29.974 -4.627  1.00 94.50 69  B 1 
ATOM 2217 O OD1 . ASP B 2 69  ? -17.287 -30.996 -3.998  1.00 91.70 69  B 1 
ATOM 2218 O OD2 . ASP B 2 69  ? -15.945 -29.933 -5.391  1.00 91.37 69  B 1 
ATOM 2219 N N   . LEU B 2 70  ? -20.042 -26.667 -3.598  1.00 96.71 70  B 1 
ATOM 2220 C CA  . LEU B 2 70  ? -20.501 -25.355 -3.140  1.00 96.85 70  B 1 
ATOM 2221 C C   . LEU B 2 70  ? -21.509 -25.448 -1.982  1.00 97.32 70  B 1 
ATOM 2222 O O   . LEU B 2 70  ? -21.741 -24.447 -1.301  1.00 96.67 70  B 1 
ATOM 2223 C CB  . LEU B 2 70  ? -21.097 -24.574 -4.323  1.00 96.17 70  B 1 
ATOM 2224 C CG  . LEU B 2 70  ? -20.165 -24.389 -5.535  1.00 94.60 70  B 1 
ATOM 2225 C CD1 . LEU B 2 70  ? -20.871 -23.537 -6.589  1.00 91.24 70  B 1 
ATOM 2226 C CD2 . LEU B 2 70  ? -18.856 -23.695 -5.164  1.00 90.30 70  B 1 
ATOM 2227 N N   . GLN B 2 71  ? -22.078 -26.631 -1.741  1.00 97.53 71  B 1 
ATOM 2228 C CA  . GLN B 2 71  ? -22.958 -26.905 -0.597  1.00 97.64 71  B 1 
ATOM 2229 C C   . GLN B 2 71  ? -22.192 -27.398 0.637   1.00 97.96 71  B 1 
ATOM 2230 O O   . GLN B 2 71  ? -22.789 -27.547 1.705   1.00 97.32 71  B 1 
ATOM 2231 C CB  . GLN B 2 71  ? -24.057 -27.907 -0.996  1.00 97.01 71  B 1 
ATOM 2232 C CG  . GLN B 2 71  ? -24.877 -27.467 -2.221  1.00 93.08 71  B 1 
ATOM 2233 C CD  . GLN B 2 71  ? -25.467 -26.064 -2.068  1.00 85.51 71  B 1 
ATOM 2234 O OE1 . GLN B 2 71  ? -25.998 -25.690 -1.034  1.00 74.04 71  B 1 
ATOM 2235 N NE2 . GLN B 2 71  ? -25.377 -25.243 -3.089  1.00 71.16 71  B 1 
ATOM 2236 N N   . LYS B 2 72  ? -20.889 -27.645 0.532   1.00 97.63 72  B 1 
ATOM 2237 C CA  . LYS B 2 72  ? -20.053 -27.980 1.690   1.00 97.77 72  B 1 
ATOM 2238 C C   . LYS B 2 72  ? -19.977 -26.790 2.648   1.00 98.07 72  B 1 
ATOM 2239 O O   . LYS B 2 72  ? -19.933 -25.641 2.201   1.00 97.85 72  B 1 
ATOM 2240 C CB  . LYS B 2 72  ? -18.653 -28.434 1.250   1.00 97.45 72  B 1 
ATOM 2241 C CG  . LYS B 2 72  ? -18.673 -29.798 0.528   1.00 95.80 72  B 1 
ATOM 2242 C CD  . LYS B 2 72  ? -17.251 -30.232 0.147   1.00 93.62 72  B 1 
ATOM 2243 C CE  . LYS B 2 72  ? -17.226 -31.654 -0.427  1.00 88.68 72  B 1 
ATOM 2244 N NZ  . LYS B 2 72  ? -17.366 -31.706 -1.892  1.00 81.24 72  B 1 
ATOM 2245 N N   . PRO B 2 73  ? -19.946 -27.036 3.968   1.00 98.22 73  B 1 
ATOM 2246 C CA  . PRO B 2 73  ? -19.810 -25.966 4.944   1.00 98.29 73  B 1 
ATOM 2247 C C   . PRO B 2 73  ? -18.417 -25.329 4.874   1.00 98.42 73  B 1 
ATOM 2248 O O   . PRO B 2 73  ? -17.418 -26.010 4.645   1.00 98.06 73  B 1 
ATOM 2249 C CB  . PRO B 2 73  ? -20.091 -26.620 6.299   1.00 97.64 73  B 1 
ATOM 2250 C CG  . PRO B 2 73  ? -19.640 -28.068 6.089   1.00 94.96 73  B 1 
ATOM 2251 C CD  . PRO B 2 73  ? -20.007 -28.330 4.633   1.00 97.66 73  B 1 
ATOM 2252 N N   . VAL B 2 74  ? -18.330 -24.029 5.151   1.00 98.29 74  B 1 
ATOM 2253 C CA  . VAL B 2 74  ? -17.054 -23.291 5.140   1.00 98.34 74  B 1 
ATOM 2254 C C   . VAL B 2 74  ? -16.036 -23.817 6.154   1.00 98.32 74  B 1 
ATOM 2255 O O   . VAL B 2 74  ? -14.842 -23.606 5.978   1.00 97.86 74  B 1 
ATOM 2256 C CB  . VAL B 2 74  ? -17.249 -21.778 5.337   1.00 97.79 74  B 1 
ATOM 2257 C CG1 . VAL B 2 74  ? -18.040 -21.171 4.184   1.00 95.50 74  B 1 
ATOM 2258 C CG2 . VAL B 2 74  ? -17.933 -21.431 6.667   1.00 95.36 74  B 1 
ATOM 2259 N N   . SER B 2 75  ? -16.482 -24.553 7.165   1.00 98.24 75  B 1 
ATOM 2260 C CA  . SER B 2 75  ? -15.596 -25.252 8.105   1.00 97.98 75  B 1 
ATOM 2261 C C   . SER B 2 75  ? -14.642 -26.244 7.428   1.00 97.84 75  B 1 
ATOM 2262 O O   . SER B 2 75  ? -13.600 -26.552 7.994   1.00 97.04 75  B 1 
ATOM 2263 C CB  . SER B 2 75  ? -16.422 -25.992 9.158   1.00 97.49 75  B 1 
ATOM 2264 O OG  . SER B 2 75  ? -17.278 -26.950 8.563   1.00 94.47 75  B 1 
ATOM 2265 N N   . THR B 2 76  ? -14.967 -26.709 6.220   1.00 98.01 76  B 1 
ATOM 2266 C CA  . THR B 2 76  ? -14.112 -27.629 5.444   1.00 97.59 76  B 1 
ATOM 2267 C C   . THR B 2 76  ? -12.910 -26.942 4.792   1.00 97.59 76  B 1 
ATOM 2268 O O   . THR B 2 76  ? -11.960 -27.624 4.426   1.00 96.41 76  B 1 
ATOM 2269 C CB  . THR B 2 76  ? -14.909 -28.357 4.352   1.00 96.80 76  B 1 
ATOM 2270 O OG1 . THR B 2 76  ? -15.477 -27.462 3.427   1.00 92.85 76  B 1 
ATOM 2271 C CG2 . THR B 2 76  ? -16.045 -29.198 4.928   1.00 92.32 76  B 1 
ATOM 2272 N N   . ILE B 2 77  ? -12.950 -25.615 4.637   1.00 98.16 77  B 1 
ATOM 2273 C CA  . ILE B 2 77  ? -11.922 -24.838 3.922   1.00 97.96 77  B 1 
ATOM 2274 C C   . ILE B 2 77  ? -11.345 -23.675 4.737   1.00 97.92 77  B 1 
ATOM 2275 O O   . ILE B 2 77  ? -10.372 -23.055 4.312   1.00 97.13 77  B 1 
ATOM 2276 C CB  . ILE B 2 77  ? -12.461 -24.328 2.569   1.00 97.52 77  B 1 
ATOM 2277 C CG1 . ILE B 2 77  ? -13.639 -23.340 2.738   1.00 95.79 77  B 1 
ATOM 2278 C CG2 . ILE B 2 77  ? -12.865 -25.510 1.670   1.00 94.69 77  B 1 
ATOM 2279 C CD1 . ILE B 2 77  ? -13.931 -22.522 1.479   1.00 94.34 77  B 1 
ATOM 2280 N N   . MET B 2 78  ? -11.940 -23.349 5.875   1.00 98.14 78  B 1 
ATOM 2281 C CA  . MET B 2 78  ? -11.515 -22.217 6.691   1.00 98.15 78  B 1 
ATOM 2282 C C   . MET B 2 78  ? -10.120 -22.451 7.279   1.00 97.96 78  B 1 
ATOM 2283 O O   . MET B 2 78  ? -9.771  -23.549 7.710   1.00 97.15 78  B 1 
ATOM 2284 C CB  . MET B 2 78  ? -12.563 -21.873 7.763   1.00 97.60 78  B 1 
ATOM 2285 C CG  . MET B 2 78  ? -12.627 -22.871 8.924   1.00 96.73 78  B 1 
ATOM 2286 S SD  . MET B 2 78  ? -13.939 -22.505 10.130  1.00 96.31 78  B 1 
ATOM 2287 C CE  . MET B 2 78  ? -13.577 -23.765 11.366  1.00 92.33 78  B 1 
ATOM 2288 N N   . LYS B 2 79  ? -9.332  -21.382 7.350   1.00 97.93 79  B 1 
ATOM 2289 C CA  . LYS B 2 79  ? -8.059  -21.364 8.072   1.00 97.39 79  B 1 
ATOM 2290 C C   . LYS B 2 79  ? -8.324  -21.106 9.551   1.00 97.88 79  B 1 
ATOM 2291 O O   . LYS B 2 79  ? -9.114  -20.225 9.887   1.00 97.36 79  B 1 
ATOM 2292 C CB  . LYS B 2 79  ? -7.129  -20.313 7.465   1.00 95.47 79  B 1 
ATOM 2293 C CG  . LYS B 2 79  ? -6.639  -20.757 6.077   1.00 85.64 79  B 1 
ATOM 2294 C CD  . LYS B 2 79  ? -5.917  -19.628 5.343   1.00 78.07 79  B 1 
ATOM 2295 C CE  . LYS B 2 79  ? -5.457  -20.167 3.989   1.00 68.30 79  B 1 
ATOM 2296 N NZ  . LYS B 2 79  ? -5.496  -19.153 2.923   1.00 59.86 79  B 1 
ATOM 2297 N N   . THR B 2 80  ? -7.649  -21.848 10.411  1.00 97.43 80  B 1 
ATOM 2298 C CA  . THR B 2 80  ? -7.796  -21.760 11.876  1.00 97.13 80  B 1 
ATOM 2299 C C   . THR B 2 80  ? -6.545  -21.241 12.579  1.00 96.28 80  B 1 
ATOM 2300 O O   . THR B 2 80  ? -6.653  -20.677 13.660  1.00 92.36 80  B 1 
ATOM 2301 C CB  . THR B 2 80  ? -8.186  -23.120 12.464  1.00 96.48 80  B 1 
ATOM 2302 O OG1 . THR B 2 80  ? -7.274  -24.115 12.051  1.00 92.24 80  B 1 
ATOM 2303 C CG2 . THR B 2 80  ? -9.573  -23.559 12.000  1.00 90.93 80  B 1 
ATOM 2304 N N   . ASP B 2 81  ? -5.377  -21.391 11.955  1.00 95.68 81  B 1 
ATOM 2305 C CA  . ASP B 2 81  ? -4.135  -20.795 12.439  1.00 94.49 81  B 1 
ATOM 2306 C C   . ASP B 2 81  ? -4.069  -19.330 11.986  1.00 95.03 81  B 1 
ATOM 2307 O O   . ASP B 2 81  ? -3.618  -19.008 10.887  1.00 92.30 81  B 1 
ATOM 2308 C CB  . ASP B 2 81  ? -2.936  -21.627 11.973  1.00 91.44 81  B 1 
ATOM 2309 C CG  . ASP B 2 81  ? -1.636  -21.196 12.653  1.00 78.10 81  B 1 
ATOM 2310 O OD1 . ASP B 2 81  ? -1.720  -20.522 13.705  1.00 69.18 81  B 1 
ATOM 2311 O OD2 . ASP B 2 81  ? -0.566  -21.582 12.137  1.00 70.77 81  B 1 
ATOM 2312 N N   . LEU B 2 82  ? -4.623  -18.449 12.819  1.00 95.84 82  B 1 
ATOM 2313 C CA  . LEU B 2 82  ? -4.821  -17.044 12.492  1.00 96.50 82  B 1 
ATOM 2314 C C   . LEU B 2 82  ? -3.982  -16.148 13.390  1.00 96.91 82  B 1 
ATOM 2315 O O   . LEU B 2 82  ? -4.054  -16.224 14.617  1.00 95.84 82  B 1 
ATOM 2316 C CB  . LEU B 2 82  ? -6.308  -16.674 12.606  1.00 95.86 82  B 1 
ATOM 2317 C CG  . LEU B 2 82  ? -7.246  -17.479 11.687  1.00 94.87 82  B 1 
ATOM 2318 C CD1 . LEU B 2 82  ? -8.679  -17.015 11.918  1.00 92.76 82  B 1 
ATOM 2319 C CD2 . LEU B 2 82  ? -6.918  -17.306 10.203  1.00 92.00 82  B 1 
ATOM 2320 N N   . ILE B 2 83  ? -3.272  -15.221 12.750  1.00 97.36 83  B 1 
ATOM 2321 C CA  . ILE B 2 83  ? -2.714  -14.068 13.447  1.00 97.28 83  B 1 
ATOM 2322 C C   . ILE B 2 83  ? -3.862  -13.087 13.690  1.00 97.63 83  B 1 
ATOM 2323 O O   . ILE B 2 83  ? -4.629  -12.780 12.773  1.00 97.25 83  B 1 
ATOM 2324 C CB  . ILE B 2 83  ? -1.546  -13.447 12.657  1.00 96.40 83  B 1 
ATOM 2325 C CG1 . ILE B 2 83  ? -0.481  -14.524 12.323  1.00 90.45 83  B 1 
ATOM 2326 C CG2 . ILE B 2 83  ? -0.919  -12.309 13.476  1.00 88.96 83  B 1 
ATOM 2327 C CD1 . ILE B 2 83  ? 0.640   -14.020 11.412  1.00 84.42 83  B 1 
ATOM 2328 N N   . VAL B 2 84  ? -3.982  -12.612 14.922  1.00 97.72 84  B 1 
ATOM 2329 C CA  . VAL B 2 84  ? -4.999  -11.638 15.336  1.00 97.73 84  B 1 
ATOM 2330 C C   . VAL B 2 84  ? -4.330  -10.405 15.929  1.00 97.61 84  B 1 
ATOM 2331 O O   . VAL B 2 84  ? -3.238  -10.493 16.487  1.00 96.79 84  B 1 
ATOM 2332 C CB  . VAL B 2 84  ? -6.037  -12.242 16.303  1.00 97.09 84  B 1 
ATOM 2333 C CG1 . VAL B 2 84  ? -6.796  -13.397 15.648  1.00 94.30 84  B 1 
ATOM 2334 C CG2 . VAL B 2 84  ? -5.430  -12.744 17.616  1.00 93.65 84  B 1 
ATOM 2335 N N   . GLY B 2 85  ? -4.992  -9.267  15.799  1.00 97.45 85  B 1 
ATOM 2336 C CA  . GLY B 2 85  ? -4.573  -8.011  16.408  1.00 97.31 85  B 1 
ATOM 2337 C C   . GLY B 2 85  ? -5.550  -7.538  17.482  1.00 97.65 85  B 1 
ATOM 2338 O O   . GLY B 2 85  ? -6.631  -8.105  17.668  1.00 97.27 85  B 1 
ATOM 2339 N N   . HIS B 2 86  ? -5.170  -6.469  18.165  1.00 96.49 86  B 1 
ATOM 2340 C CA  . HIS B 2 86  ? -5.969  -5.801  19.186  1.00 95.81 86  B 1 
ATOM 2341 C C   . HIS B 2 86  ? -6.411  -4.402  18.703  1.00 95.19 86  B 1 
ATOM 2342 O O   . HIS B 2 86  ? -5.665  -3.763  17.959  1.00 94.56 86  B 1 
ATOM 2343 C CB  . HIS B 2 86  ? -5.141  -5.745  20.480  1.00 95.20 86  B 1 
ATOM 2344 C CG  . HIS B 2 86  ? -5.932  -5.283  21.665  1.00 93.40 86  B 1 
ATOM 2345 N ND1 . HIS B 2 86  ? -5.991  -3.998  22.156  1.00 85.98 86  B 1 
ATOM 2346 C CD2 . HIS B 2 86  ? -6.773  -6.041  22.443  1.00 85.46 86  B 1 
ATOM 2347 C CE1 . HIS B 2 86  ? -6.847  -3.982  23.198  1.00 86.65 86  B 1 
ATOM 2348 N NE2 . HIS B 2 86  ? -7.340  -5.208  23.403  1.00 87.70 86  B 1 
ATOM 2349 N N   . PRO B 2 87  ? -7.575  -3.881  19.120  1.00 95.40 87  B 1 
ATOM 2350 C CA  . PRO B 2 87  ? -8.027  -2.540  18.723  1.00 94.19 87  B 1 
ATOM 2351 C C   . PRO B 2 87  ? -7.032  -1.412  19.019  1.00 92.36 87  B 1 
ATOM 2352 O O   . PRO B 2 87  ? -7.019  -0.407  18.312  1.00 89.78 87  B 1 
ATOM 2353 C CB  . PRO B 2 87  ? -9.322  -2.309  19.507  1.00 93.45 87  B 1 
ATOM 2354 C CG  . PRO B 2 87  ? -9.861  -3.707  19.755  1.00 92.33 87  B 1 
ATOM 2355 C CD  . PRO B 2 87  ? -8.599  -4.548  19.909  1.00 94.98 87  B 1 
ATOM 2356 N N   . LEU B 2 88  ? -6.223  -1.576  20.055  1.00 91.51 88  B 1 
ATOM 2357 C CA  . LEU B 2 88  ? -5.236  -0.592  20.511  1.00 88.96 88  B 1 
ATOM 2358 C C   . LEU B 2 88  ? -3.845  -0.778  19.887  1.00 87.41 88  B 1 
ATOM 2359 O O   . LEU B 2 88  ? -2.927  -0.044  20.252  1.00 85.09 88  B 1 
ATOM 2360 C CB  . LEU B 2 88  ? -5.158  -0.595  22.049  1.00 87.40 88  B 1 
ATOM 2361 C CG  . LEU B 2 88  ? -6.481  -0.321  22.783  1.00 83.60 88  B 1 
ATOM 2362 C CD1 . LEU B 2 88  ? -6.238  -0.348  24.289  1.00 78.98 88  B 1 
ATOM 2363 C CD2 . LEU B 2 88  ? -7.084  1.034   22.418  1.00 78.53 88  B 1 
ATOM 2364 N N   . ASP B 2 89  ? -3.671  -1.733  18.978  1.00 89.91 89  B 1 
ATOM 2365 C CA  . ASP B 2 89  ? -2.428  -1.846  18.217  1.00 88.88 89  B 1 
ATOM 2366 C C   . ASP B 2 89  ? -2.287  -0.639  17.280  1.00 87.82 89  B 1 
ATOM 2367 O O   . ASP B 2 89  ? -3.277  -0.038  16.850  1.00 87.00 89  B 1 
ATOM 2368 C CB  . ASP B 2 89  ? -2.368  -3.158  17.414  1.00 89.60 89  B 1 
ATOM 2369 C CG  . ASP B 2 89  ? -2.426  -4.437  18.259  1.00 89.87 89  B 1 
ATOM 2370 O OD1 . ASP B 2 89  ? -2.084  -4.393  19.460  1.00 87.72 89  B 1 
ATOM 2371 O OD2 . ASP B 2 89  ? -2.833  -5.480  17.695  1.00 87.90 89  B 1 
ATOM 2372 N N   . PHE B 2 90  ? -1.057  -0.284  16.923  1.00 86.30 90  B 1 
ATOM 2373 C CA  . PHE B 2 90  ? -0.811  0.767   15.945  1.00 85.55 90  B 1 
ATOM 2374 C C   . PHE B 2 90  ? -0.959  0.244   14.519  1.00 87.87 90  B 1 
ATOM 2375 O O   . PHE B 2 90  ? -0.471  -0.826  14.171  1.00 87.91 90  B 1 
ATOM 2376 C CB  . PHE B 2 90  ? 0.562   1.395   16.171  1.00 81.92 90  B 1 
ATOM 2377 C CG  . PHE B 2 90  ? 0.656   2.186   17.452  1.00 77.67 90  B 1 
ATOM 2378 C CD1 . PHE B 2 90  ? -0.051  3.397   17.575  1.00 72.46 90  B 1 
ATOM 2379 C CD2 . PHE B 2 90  ? 1.440   1.723   18.524  1.00 70.45 90  B 1 
ATOM 2380 C CE1 . PHE B 2 90  ? 0.024   4.139   18.763  1.00 67.49 90  B 1 
ATOM 2381 C CE2 . PHE B 2 90  ? 1.523   2.463   19.712  1.00 67.01 90  B 1 
ATOM 2382 C CZ  . PHE B 2 90  ? 0.812   3.673   19.830  1.00 67.64 90  B 1 
ATOM 2383 N N   . VAL B 2 91  ? -1.581  1.051   13.655  1.00 88.26 91  B 1 
ATOM 2384 C CA  . VAL B 2 91  ? -1.741  0.722   12.229  1.00 89.28 91  B 1 
ATOM 2385 C C   . VAL B 2 91  ? -0.388  0.510   11.547  1.00 90.39 91  B 1 
ATOM 2386 O O   . VAL B 2 91  ? -0.261  -0.358  10.689  1.00 90.38 91  B 1 
ATOM 2387 C CB  . VAL B 2 91  ? -2.541  1.826   11.520  1.00 88.32 91  B 1 
ATOM 2388 C CG1 . VAL B 2 91  ? -2.604  1.633   10.006  1.00 83.24 91  B 1 
ATOM 2389 C CG2 . VAL B 2 91  ? -3.982  1.843   12.028  1.00 83.60 91  B 1 
ATOM 2390 N N   . GLU B 2 92  ? 0.612   1.254   11.955  1.00 86.24 92  B 1 
ATOM 2391 C CA  . GLU B 2 92  ? 1.985   1.149   11.463  1.00 84.85 92  B 1 
ATOM 2392 C C   . GLU B 2 92  ? 2.620   -0.215  11.795  1.00 87.03 92  B 1 
ATOM 2393 O O   . GLU B 2 92  ? 3.272   -0.823  10.948  1.00 86.73 92  B 1 
ATOM 2394 C CB  . GLU B 2 92  ? 2.813   2.294   12.067  1.00 81.24 92  B 1 
ATOM 2395 C CG  . GLU B 2 92  ? 2.318   3.713   11.707  1.00 73.65 92  B 1 
ATOM 2396 C CD  . GLU B 2 92  ? 1.267   4.327   12.645  1.00 69.37 92  B 1 
ATOM 2397 O OE1 . GLU B 2 92  ? 1.126   5.571   12.618  1.00 62.12 92  B 1 
ATOM 2398 O OE2 . GLU B 2 92  ? 0.598   3.591   13.390  1.00 61.62 92  B 1 
ATOM 2399 N N   . GLU B 2 93  ? 2.379   -0.729  12.999  1.00 87.53 93  B 1 
ATOM 2400 C CA  . GLU B 2 93  ? 2.840   -2.056  13.415  1.00 88.65 93  B 1 
ATOM 2401 C C   . GLU B 2 93  ? 2.071   -3.165  12.690  1.00 91.66 93  B 1 
ATOM 2402 O O   . GLU B 2 93  ? 2.655   -4.153  12.245  1.00 92.07 93  B 1 
ATOM 2403 C CB  . GLU B 2 93  ? 2.689   -2.218  14.932  1.00 86.21 93  B 1 
ATOM 2404 C CG  . GLU B 2 93  ? 3.622   -1.278  15.709  1.00 79.38 93  B 1 
ATOM 2405 C CD  . GLU B 2 93  ? 3.469   -1.377  17.235  1.00 73.09 93  B 1 
ATOM 2406 O OE1 . GLU B 2 93  ? 4.343   -0.803  17.928  1.00 65.40 93  B 1 
ATOM 2407 O OE2 . GLU B 2 93  ? 2.490   -2.002  17.699  1.00 64.58 93  B 1 
ATOM 2408 N N   . VAL B 2 94  ? 0.769   -2.964  12.479  1.00 93.32 94  B 1 
ATOM 2409 C CA  . VAL B 2 94  ? -0.046  -3.872  11.668  1.00 94.81 94  B 1 
ATOM 2410 C C   . VAL B 2 94  ? 0.452   -3.913  10.221  1.00 95.64 94  B 1 
ATOM 2411 O O   . VAL B 2 94  ? 0.511   -4.991  9.636   1.00 95.84 94  B 1 
ATOM 2412 C CB  . VAL B 2 94  ? -1.530  -3.485  11.742  1.00 94.85 94  B 1 
ATOM 2413 C CG1 . VAL B 2 94  ? -2.393  -4.296  10.773  1.00 92.97 94  B 1 
ATOM 2414 C CG2 . VAL B 2 94  ? -2.061  -3.732  13.156  1.00 93.52 94  B 1 
ATOM 2415 N N   . ALA B 2 95  ? 0.865   -2.785  9.651   1.00 95.16 95  B 1 
ATOM 2416 C CA  . ALA B 2 95  ? 1.460   -2.758  8.318   1.00 95.01 95  B 1 
ATOM 2417 C C   . ALA B 2 95  ? 2.741   -3.610  8.249   1.00 95.62 95  B 1 
ATOM 2418 O O   . ALA B 2 95  ? 2.899   -4.397  7.311   1.00 95.59 95  B 1 
ATOM 2419 C CB  . ALA B 2 95  ? 1.712   -1.301  7.907   1.00 93.99 95  B 1 
ATOM 2420 N N   . ALA B 2 96  ? 3.599   -3.523  9.262   1.00 94.58 96  B 1 
ATOM 2421 C CA  . ALA B 2 96  ? 4.789   -4.368  9.369   1.00 93.99 96  B 1 
ATOM 2422 C C   . ALA B 2 96  ? 4.418   -5.857  9.460   1.00 94.74 96  B 1 
ATOM 2423 O O   . ALA B 2 96  ? 4.942   -6.671  8.700   1.00 94.41 96  B 1 
ATOM 2424 C CB  . ALA B 2 96  ? 5.632   -3.902  10.564  1.00 92.18 96  B 1 
ATOM 2425 N N   . LEU B 2 97  ? 3.428   -6.200  10.285  1.00 95.29 97  B 1 
ATOM 2426 C CA  . LEU B 2 97  ? 2.922   -7.565  10.426  1.00 95.63 97  B 1 
ATOM 2427 C C   . LEU B 2 97  ? 2.393   -8.124  9.093   1.00 96.15 97  B 1 
ATOM 2428 O O   . LEU B 2 97  ? 2.681   -9.263  8.727   1.00 95.54 97  B 1 
ATOM 2429 C CB  . LEU B 2 97  ? 1.828   -7.546  11.505  1.00 94.78 97  B 1 
ATOM 2430 C CG  . LEU B 2 97  ? 1.434   -8.950  12.001  1.00 87.01 97  B 1 
ATOM 2431 C CD1 . LEU B 2 97  ? 2.484   -9.515  12.949  1.00 84.81 97  B 1 
ATOM 2432 C CD2 . LEU B 2 97  ? 0.107   -8.877  12.749  1.00 84.39 97  B 1 
ATOM 2433 N N   . PHE B 2 98  ? 1.649   -7.311  8.326   1.00 96.70 98  B 1 
ATOM 2434 C CA  . PHE B 2 98  ? 1.170   -7.696  6.994   1.00 96.88 98  B 1 
ATOM 2435 C C   . PHE B 2 98  ? 2.327   -7.983  6.038   1.00 96.41 98  B 1 
ATOM 2436 O O   . PHE B 2 98  ? 2.257   -8.928  5.256   1.00 95.53 98  B 1 
ATOM 2437 C CB  . PHE B 2 98  ? 0.294   -6.581  6.401   1.00 97.07 98  B 1 
ATOM 2438 C CG  . PHE B 2 98  ? -1.177  -6.624  6.758   1.00 97.23 98  B 1 
ATOM 2439 C CD1 . PHE B 2 98  ? -2.143  -6.535  5.740   1.00 95.75 98  B 1 
ATOM 2440 C CD2 . PHE B 2 98  ? -1.597  -6.700  8.090   1.00 95.64 98  B 1 
ATOM 2441 C CE1 . PHE B 2 98  ? -3.505  -6.503  6.059   1.00 95.14 98  B 1 
ATOM 2442 C CE2 . PHE B 2 98  ? -2.956  -6.673  8.417   1.00 95.01 98  B 1 
ATOM 2443 C CZ  . PHE B 2 98  ? -3.912  -6.568  7.400   1.00 96.08 98  B 1 
ATOM 2444 N N   . TYR B 2 99  ? 3.379   -7.160  6.091   1.00 96.06 99  B 1 
ATOM 2445 C CA  . TYR B 2 99  ? 4.545   -7.302  5.229   1.00 95.33 99  B 1 
ATOM 2446 C C   . TYR B 2 99  ? 5.350   -8.560  5.566   1.00 94.82 99  B 1 
ATOM 2447 O O   . TYR B 2 99  ? 5.653   -9.358  4.675   1.00 93.75 99  B 1 
ATOM 2448 C CB  . TYR B 2 99  ? 5.396   -6.035  5.338   1.00 94.78 99  B 1 
ATOM 2449 C CG  . TYR B 2 99  ? 6.604   -6.048  4.432   1.00 94.26 99  B 1 
ATOM 2450 C CD1 . TYR B 2 99  ? 7.867   -6.420  4.930   1.00 92.17 99  B 1 
ATOM 2451 C CD2 . TYR B 2 99  ? 6.463   -5.714  3.072   1.00 92.23 99  B 1 
ATOM 2452 C CE1 . TYR B 2 99  ? 8.982   -6.455  4.078   1.00 91.24 99  B 1 
ATOM 2453 C CE2 . TYR B 2 99  ? 7.573   -5.746  2.212   1.00 90.94 99  B 1 
ATOM 2454 C CZ  . TYR B 2 99  ? 8.830   -6.119  2.722   1.00 91.42 99  B 1 
ATOM 2455 O OH  . TYR B 2 99  ? 9.916   -6.159  1.883   1.00 89.69 99  B 1 
ATOM 2456 N N   . GLU B 2 100 ? 5.645   -8.772  6.842   1.00 94.95 100 B 1 
ATOM 2457 C CA  . GLU B 2 100 ? 6.444   -9.898  7.329   1.00 94.23 100 B 1 
ATOM 2458 C C   . GLU B 2 100 ? 5.747   -11.243 7.101   1.00 94.26 100 B 1 
ATOM 2459 O O   . GLU B 2 100 ? 6.335   -12.174 6.548   1.00 92.95 100 B 1 
ATOM 2460 C CB  . GLU B 2 100 ? 6.736   -9.706  8.822   1.00 92.83 100 B 1 
ATOM 2461 C CG  . GLU B 2 100 ? 7.740   -8.579  9.076   1.00 79.44 100 B 1 
ATOM 2462 C CD  . GLU B 2 100 ? 8.029   -8.339  10.563  1.00 72.70 100 B 1 
ATOM 2463 O OE1 . GLU B 2 100 ? 8.840   -7.425  10.835  1.00 65.72 100 B 1 
ATOM 2464 O OE2 . GLU B 2 100 ? 7.470   -9.071  11.408  1.00 65.42 100 B 1 
ATOM 2465 N N   . HIS B 2 101 ? 4.472   -11.328 7.465   1.00 95.43 101 B 1 
ATOM 2466 C CA  . HIS B 2 101 ? 3.698   -12.567 7.359   1.00 95.36 101 B 1 
ATOM 2467 C C   . HIS B 2 101 ? 2.974   -12.737 6.019   1.00 95.11 101 B 1 
ATOM 2468 O O   . HIS B 2 101 ? 2.355   -13.774 5.787   1.00 93.33 101 B 1 
ATOM 2469 C CB  . HIS B 2 101 ? 2.748   -12.670 8.552   1.00 95.30 101 B 1 
ATOM 2470 C CG  . HIS B 2 101 ? 3.482   -12.788 9.859   1.00 94.03 101 B 1 
ATOM 2471 N ND1 . HIS B 2 101 ? 4.084   -13.931 10.348  1.00 81.94 101 B 1 
ATOM 2472 C CD2 . HIS B 2 101 ? 3.706   -11.792 10.772  1.00 82.33 101 B 1 
ATOM 2473 C CE1 . HIS B 2 101 ? 4.644   -13.630 11.528  1.00 84.51 101 B 1 
ATOM 2474 N NE2 . HIS B 2 101 ? 4.437   -12.340 11.821  1.00 86.63 101 B 1 
ATOM 2475 N N   . ARG B 2 102 ? 3.061   -11.746 5.119   1.00 93.82 102 B 1 
ATOM 2476 C CA  . ARG B 2 102 ? 2.415   -11.758 3.791   1.00 93.04 102 B 1 
ATOM 2477 C C   . ARG B 2 102 ? 0.907   -12.033 3.857   1.00 93.26 102 B 1 
ATOM 2478 O O   . ARG B 2 102 ? 0.352   -12.723 2.996   1.00 90.96 102 B 1 
ATOM 2479 C CB  . ARG B 2 102 ? 3.140   -12.718 2.839   1.00 91.21 102 B 1 
ATOM 2480 C CG  . ARG B 2 102 ? 4.638   -12.426 2.704   1.00 84.68 102 B 1 
ATOM 2481 C CD  . ARG B 2 102 ? 5.236   -13.388 1.678   1.00 78.64 102 B 1 
ATOM 2482 N NE  . ARG B 2 102 ? 6.664   -13.123 1.457   1.00 70.90 102 B 1 
ATOM 2483 C CZ  . ARG B 2 102 ? 7.346   -13.404 0.357   1.00 62.59 102 B 1 
ATOM 2484 N NH1 . ARG B 2 102 ? 6.803   -14.030 -0.653  1.00 57.82 102 B 1 
ATOM 2485 N NH2 . ARG B 2 102 ? 8.594   -13.052 0.253   1.00 55.16 102 B 1 
ATOM 2486 N N   . ILE B 2 103 ? 0.250   -11.484 4.858   1.00 94.76 103 B 1 
ATOM 2487 C CA  . ILE B 2 103 ? -1.195  -11.587 5.058   1.00 95.07 103 B 1 
ATOM 2488 C C   . ILE B 2 103 ? -1.925  -10.417 4.383   1.00 95.29 103 B 1 
ATOM 2489 O O   . ILE B 2 103 ? -1.352  -9.355  4.140   1.00 94.33 103 B 1 
ATOM 2490 C CB  . ILE B 2 103 ? -1.543  -11.757 6.559   1.00 94.57 103 B 1 
ATOM 2491 C CG1 . ILE B 2 103 ? -1.057  -10.569 7.415   1.00 91.19 103 B 1 
ATOM 2492 C CG2 . ILE B 2 103 ? -0.968  -13.097 7.063   1.00 88.53 103 B 1 
ATOM 2493 C CD1 . ILE B 2 103 ? -1.461  -10.648 8.893   1.00 90.22 103 B 1 
ATOM 2494 N N   . GLY B 2 104 ? -3.189  -10.616 4.063   1.00 94.97 104 B 1 
ATOM 2495 C CA  . GLY B 2 104 ? -4.049  -9.618  3.415   1.00 94.54 104 B 1 
ATOM 2496 C C   . GLY B 2 104 ? -5.115  -9.016  4.330   1.00 95.59 104 B 1 
ATOM 2497 O O   . GLY B 2 104 ? -5.790  -8.061  3.944   1.00 94.18 104 B 1 
ATOM 2498 N N   . CYS B 2 105 ? -5.290  -9.588  5.508   1.00 96.49 105 B 1 
ATOM 2499 C CA  . CYS B 2 105 ? -6.186  -9.095  6.543   1.00 96.91 105 B 1 
ATOM 2500 C C   . CYS B 2 105 ? -5.723  -9.558  7.922   1.00 97.43 105 B 1 
ATOM 2501 O O   . CYS B 2 105 ? -5.017  -10.559 8.049   1.00 96.93 105 B 1 
ATOM 2502 C CB  . CYS B 2 105 ? -7.624  -9.551  6.262   1.00 95.53 105 B 1 
ATOM 2503 S SG  . CYS B 2 105 ? -7.791  -11.346 6.463   1.00 93.54 105 B 1 
ATOM 2504 N N   . LEU B 2 106 ? -6.172  -8.835  8.943   1.00 97.80 106 B 1 
ATOM 2505 C CA  . LEU B 2 106 ? -5.938  -9.153  10.343  1.00 98.02 106 B 1 
ATOM 2506 C C   . LEU B 2 106 ? -7.275  -9.043  11.086  1.00 98.23 106 B 1 
ATOM 2507 O O   . LEU B 2 106 ? -7.804  -7.934  11.211  1.00 98.03 106 B 1 
ATOM 2508 C CB  . LEU B 2 106 ? -4.875  -8.183  10.881  1.00 97.75 106 B 1 
ATOM 2509 C CG  . LEU B 2 106 ? -4.375  -8.517  12.296  1.00 96.91 106 B 1 
ATOM 2510 C CD1 . LEU B 2 106 ? -3.459  -9.738  12.283  1.00 95.49 106 B 1 
ATOM 2511 C CD2 . LEU B 2 106 ? -3.575  -7.332  12.836  1.00 95.23 106 B 1 
ATOM 2512 N N   . PRO B 2 107 ? -7.849  -10.160 11.550  1.00 98.23 107 B 1 
ATOM 2513 C CA  . PRO B 2 107 ? -8.994  -10.107 12.452  1.00 98.26 107 B 1 
ATOM 2514 C C   . PRO B 2 107 ? -8.596  -9.423  13.760  1.00 98.27 107 B 1 
ATOM 2515 O O   . PRO B 2 107 ? -7.541  -9.721  14.324  1.00 97.99 107 B 1 
ATOM 2516 C CB  . PRO B 2 107 ? -9.429  -11.559 12.677  1.00 98.05 107 B 1 
ATOM 2517 C CG  . PRO B 2 107 ? -8.781  -12.330 11.527  1.00 97.05 107 B 1 
ATOM 2518 C CD  . PRO B 2 107 ? -7.503  -11.541 11.261  1.00 98.12 107 B 1 
ATOM 2519 N N   . ILE B 2 108 ? -9.445  -8.532  14.241  1.00 98.10 108 B 1 
ATOM 2520 C CA  . ILE B 2 108 ? -9.207  -7.796  15.481  1.00 98.07 108 B 1 
ATOM 2521 C C   . ILE B 2 108 ? -10.082 -8.385  16.579  1.00 98.08 108 B 1 
ATOM 2522 O O   . ILE B 2 108 ? -11.306 -8.423  16.464  1.00 97.95 108 B 1 
ATOM 2523 C CB  . ILE B 2 108 ? -9.408  -6.283  15.283  1.00 97.91 108 B 1 
ATOM 2524 C CG1 . ILE B 2 108 ? -8.609  -5.721  14.090  1.00 97.16 108 B 1 
ATOM 2525 C CG2 . ILE B 2 108 ? -9.042  -5.532  16.573  1.00 97.49 108 B 1 
ATOM 2526 C CD1 . ILE B 2 108 ? -7.096  -6.033  14.104  1.00 95.78 108 B 1 
ATOM 2527 N N   . VAL B 2 109 ? -9.433  -8.852  17.629  1.00 97.86 109 B 1 
ATOM 2528 C CA  . VAL B 2 109 ? -10.075 -9.546  18.747  1.00 97.74 109 B 1 
ATOM 2529 C C   . VAL B 2 109 ? -9.872  -8.740  20.023  1.00 97.45 109 B 1 
ATOM 2530 O O   . VAL B 2 109 ? -8.763  -8.324  20.345  1.00 96.73 109 B 1 
ATOM 2531 C CB  . VAL B 2 109 ? -9.543  -10.987 18.884  1.00 97.44 109 B 1 
ATOM 2532 C CG1 . VAL B 2 109 ? -10.173 -11.721 20.070  1.00 95.45 109 B 1 
ATOM 2533 C CG2 . VAL B 2 109 ? -9.857  -11.807 17.621  1.00 95.76 109 B 1 
ATOM 2534 N N   . ASN B 2 110 ? -10.958 -8.552  20.766  1.00 97.28 110 B 1 
ATOM 2535 C CA  . ASN B 2 110 ? -10.928 -7.939  22.086  1.00 96.91 110 B 1 
ATOM 2536 C C   . ASN B 2 110 ? -11.758 -8.783  23.060  1.00 96.87 110 B 1 
ATOM 2537 O O   . ASN B 2 110 ? -12.870 -9.197  22.738  1.00 95.87 110 B 1 
ATOM 2538 C CB  . ASN B 2 110 ? -11.419 -6.485  21.986  1.00 95.87 110 B 1 
ATOM 2539 C CG  . ASN B 2 110 ? -11.121 -5.691  23.250  1.00 94.26 110 B 1 
ATOM 2540 O OD1 . ASN B 2 110 ? -10.547 -6.180  24.207  1.00 88.79 110 B 1 
ATOM 2541 N ND2 . ASN B 2 110 ? -11.509 -4.437  23.286  1.00 86.87 110 B 1 
ATOM 2542 N N   . HIS B 2 111 ? -11.205 -9.069  24.225  1.00 95.61 111 B 1 
ATOM 2543 C CA  . HIS B 2 111 ? -11.835 -9.941  25.225  1.00 95.73 111 B 1 
ATOM 2544 C C   . HIS B 2 111 ? -12.360 -11.272 24.647  1.00 96.09 111 B 1 
ATOM 2545 O O   . HIS B 2 111 ? -13.456 -11.724 24.971  1.00 93.78 111 B 1 
ATOM 2546 C CB  . HIS B 2 111 ? -12.896 -9.148  26.007  1.00 94.69 111 B 1 
ATOM 2547 C CG  . HIS B 2 111 ? -12.337 -7.937  26.705  1.00 91.46 111 B 1 
ATOM 2548 N ND1 . HIS B 2 111 ? -11.383 -7.941  27.705  1.00 79.11 111 B 1 
ATOM 2549 C CD2 . HIS B 2 111 ? -12.661 -6.625  26.467  1.00 78.38 111 B 1 
ATOM 2550 C CE1 . HIS B 2 111 ? -11.145 -6.667  28.057  1.00 80.13 111 B 1 
ATOM 2551 N NE2 . HIS B 2 111 ? -11.906 -5.841  27.333  1.00 81.30 111 B 1 
ATOM 2552 N N   . GLY B 2 112 ? -11.581 -11.882 23.759  1.00 94.73 112 B 1 
ATOM 2553 C CA  . GLY B 2 112 ? -11.912 -13.170 23.139  1.00 94.27 112 B 1 
ATOM 2554 C C   . GLY B 2 112 ? -12.985 -13.116 22.043  1.00 95.58 112 B 1 
ATOM 2555 O O   . GLY B 2 112 ? -13.340 -14.165 21.508  1.00 94.06 112 B 1 
ATOM 2556 N N   . LYS B 2 113 ? -13.487 -11.931 21.684  1.00 96.91 113 B 1 
ATOM 2557 C CA  . LYS B 2 113 ? -14.504 -11.742 20.642  1.00 97.31 113 B 1 
ATOM 2558 C C   . LYS B 2 113 ? -13.949 -10.966 19.454  1.00 97.74 113 B 1 
ATOM 2559 O O   . LYS B 2 113 ? -13.150 -10.047 19.626  1.00 97.12 113 B 1 
ATOM 2560 C CB  . LYS B 2 113 ? -15.745 -11.050 21.219  1.00 96.48 113 B 1 
ATOM 2561 C CG  . LYS B 2 113 ? -16.424 -11.912 22.299  1.00 92.03 113 B 1 
ATOM 2562 C CD  . LYS B 2 113 ? -17.735 -11.283 22.772  1.00 86.61 113 B 1 
ATOM 2563 C CE  . LYS B 2 113 ? -18.353 -12.189 23.841  1.00 78.67 113 B 1 
ATOM 2564 N NZ  . LYS B 2 113 ? -19.714 -11.743 24.233  1.00 68.57 113 B 1 
ATOM 2565 N N   . LEU B 2 114 ? -14.416 -11.319 18.267  1.00 97.56 114 B 1 
ATOM 2566 C CA  . LEU B 2 114 ? -14.146 -10.551 17.061  1.00 97.91 114 B 1 
ATOM 2567 C C   . LEU B 2 114 ? -14.870 -9.202  17.149  1.00 97.89 114 B 1 
ATOM 2568 O O   . LEU B 2 114 ? -16.087 -9.163  17.287  1.00 97.51 114 B 1 
ATOM 2569 C CB  . LEU B 2 114 ? -14.602 -11.359 15.841  1.00 97.96 114 B 1 
ATOM 2570 C CG  . LEU B 2 114 ? -14.238 -10.691 14.498  1.00 97.68 114 B 1 
ATOM 2571 C CD1 . LEU B 2 114 ? -12.748 -10.832 14.188  1.00 97.11 114 B 1 
ATOM 2572 C CD2 . LEU B 2 114 ? -15.028 -11.346 13.374  1.00 96.92 114 B 1 
ATOM 2573 N N   . VAL B 2 115 ? -14.121 -8.113  17.032  1.00 97.83 115 B 1 
ATOM 2574 C CA  . VAL B 2 115 ? -14.651 -6.740  17.091  1.00 97.54 115 B 1 
ATOM 2575 C C   . VAL B 2 115 ? -14.450 -5.961  15.796  1.00 97.47 115 B 1 
ATOM 2576 O O   . VAL B 2 115 ? -15.162 -4.996  15.540  1.00 96.66 115 B 1 
ATOM 2577 C CB  . VAL B 2 115 ? -14.067 -5.957  18.280  1.00 96.90 115 B 1 
ATOM 2578 C CG1 . VAL B 2 115 ? -14.479 -6.593  19.613  1.00 93.96 115 B 1 
ATOM 2579 C CG2 . VAL B 2 115 ? -12.533 -5.857  18.239  1.00 94.03 115 B 1 
ATOM 2580 N N   . GLY B 2 116 ? -13.514 -6.390  14.957  1.00 97.61 116 B 1 
ATOM 2581 C CA  . GLY B 2 116 ? -13.220 -5.733  13.694  1.00 97.53 116 B 1 
ATOM 2582 C C   . GLY B 2 116 ? -12.369 -6.597  12.774  1.00 97.88 116 B 1 
ATOM 2583 O O   . GLY B 2 116 ? -11.973 -7.713  13.108  1.00 97.58 116 B 1 
ATOM 2584 N N   . ILE B 2 117 ? -12.100 -6.065  11.592  1.00 97.89 117 B 1 
ATOM 2585 C CA  . ILE B 2 117 ? -11.106 -6.615  10.674  1.00 97.82 117 B 1 
ATOM 2586 C C   . ILE B 2 117 ? -10.407 -5.457  9.970   1.00 97.60 117 B 1 
ATOM 2587 O O   . ILE B 2 117 ? -11.059 -4.548  9.463   1.00 96.90 117 B 1 
ATOM 2588 C CB  . ILE B 2 117 ? -11.731 -7.635  9.695   1.00 97.33 117 B 1 
ATOM 2589 C CG1 . ILE B 2 117 ? -10.633 -8.350  8.874   1.00 93.81 117 B 1 
ATOM 2590 C CG2 . ILE B 2 117 ? -12.792 -7.006  8.769   1.00 93.27 117 B 1 
ATOM 2591 C CD1 . ILE B 2 117 ? -11.159 -9.535  8.050   1.00 90.23 117 B 1 
ATOM 2592 N N   . ILE B 2 118 ? -9.083  -5.506  9.922   1.00 97.82 118 B 1 
ATOM 2593 C CA  . ILE B 2 118 ? -8.288  -4.585  9.113   1.00 97.60 118 B 1 
ATOM 2594 C C   . ILE B 2 118 ? -7.754  -5.332  7.894   1.00 97.66 118 B 1 
ATOM 2595 O O   . ILE B 2 118 ? -7.380  -6.501  7.971   1.00 97.13 118 B 1 
ATOM 2596 C CB  . ILE B 2 118 ? -7.217  -3.877  9.968   1.00 96.41 118 B 1 
ATOM 2597 C CG1 . ILE B 2 118 ? -6.643  -2.666  9.201   1.00 86.15 118 B 1 
ATOM 2598 C CG2 . ILE B 2 118 ? -6.104  -4.829  10.428  1.00 88.40 118 B 1 
ATOM 2599 C CD1 . ILE B 2 118 ? -5.844  -1.715  10.085  1.00 84.69 118 B 1 
ATOM 2600 N N   . THR B 2 119 ? -7.759  -4.665  6.746   1.00 97.15 119 B 1 
ATOM 2601 C CA  . THR B 2 119 ? -7.344  -5.242  5.465   1.00 96.61 119 B 1 
ATOM 2602 C C   . THR B 2 119 ? -6.277  -4.380  4.801   1.00 96.26 119 B 1 
ATOM 2603 O O   . THR B 2 119 ? -6.094  -3.216  5.160   1.00 95.66 119 B 1 
ATOM 2604 C CB  . THR B 2 119 ? -8.539  -5.422  4.516   1.00 95.89 119 B 1 
ATOM 2605 O OG1 . THR B 2 119 ? -9.036  -4.178  4.086   1.00 93.01 119 B 1 
ATOM 2606 C CG2 . THR B 2 119 ? -9.696  -6.208  5.133   1.00 92.47 119 B 1 
ATOM 2607 N N   . GLN B 2 120 ? -5.612  -4.920  3.783   1.00 95.22 120 B 1 
ATOM 2608 C CA  . GLN B 2 120 ? -4.679  -4.136  2.963   1.00 94.28 120 B 1 
ATOM 2609 C C   . GLN B 2 120 ? -5.338  -2.885  2.365   1.00 94.27 120 B 1 
ATOM 2610 O O   . GLN B 2 120 ? -4.681  -1.869  2.215   1.00 93.32 120 B 1 
ATOM 2611 C CB  . GLN B 2 120 ? -4.135  -5.002  1.817   1.00 92.47 120 B 1 
ATOM 2612 C CG  . GLN B 2 120 ? -3.096  -6.017  2.305   1.00 83.52 120 B 1 
ATOM 2613 C CD  . GLN B 2 120 ? -2.508  -6.856  1.168   1.00 79.14 120 B 1 
ATOM 2614 O OE1 . GLN B 2 120 ? -3.103  -7.059  0.122   1.00 71.45 120 B 1 
ATOM 2615 N NE2 . GLN B 2 120 ? -1.320  -7.387  1.339   1.00 68.90 120 B 1 
ATOM 2616 N N   . THR B 2 121 ? -6.631  -2.940  2.056   1.00 94.55 121 B 1 
ATOM 2617 C CA  . THR B 2 121 ? -7.378  -1.776  1.557   1.00 93.94 121 B 1 
ATOM 2618 C C   . THR B 2 121 ? -7.504  -0.686  2.620   1.00 94.18 121 B 1 
ATOM 2619 O O   . THR B 2 121 ? -7.428  0.489   2.287   1.00 93.45 121 B 1 
ATOM 2620 C CB  . THR B 2 121 ? -8.776  -2.194  1.085   1.00 92.92 121 B 1 
ATOM 2621 O OG1 . THR B 2 121 ? -8.676  -3.233  0.136   1.00 87.61 121 B 1 
ATOM 2622 C CG2 . THR B 2 121 ? -9.548  -1.065  0.409   1.00 86.87 121 B 1 
ATOM 2623 N N   . ASP B 2 122 ? -7.668  -1.053  3.886   1.00 94.77 122 B 1 
ATOM 2624 C CA  . ASP B 2 122 ? -7.760  -0.089  4.987   1.00 94.73 122 B 1 
ATOM 2625 C C   . ASP B 2 122 ? -6.389  0.544   5.268   1.00 94.43 122 B 1 
ATOM 2626 O O   . ASP B 2 122 ? -6.300  1.762   5.414   1.00 93.79 122 B 1 
ATOM 2627 C CB  . ASP B 2 122 ? -8.361  -0.755  6.236   1.00 95.24 122 B 1 
ATOM 2628 C CG  . ASP B 2 122 ? -9.701  -1.444  5.933   1.00 94.96 122 B 1 
ATOM 2629 O OD1 . ASP B 2 122 ? -10.652 -0.770  5.465   1.00 93.05 122 B 1 
ATOM 2630 O OD2 . ASP B 2 122 ? -9.763  -2.686  6.094   1.00 93.17 122 B 1 
ATOM 2631 N N   . LEU B 2 123 ? -5.316  -0.246  5.223   1.00 95.46 123 B 1 
ATOM 2632 C CA  . LEU B 2 123 ? -3.940  0.267   5.306   1.00 95.10 123 B 1 
ATOM 2633 C C   . LEU B 2 123 ? -3.622  1.217   4.147   1.00 94.19 123 B 1 
ATOM 2634 O O   . LEU B 2 123 ? -3.029  2.269   4.359   1.00 92.98 123 B 1 
ATOM 2635 C CB  . LEU B 2 123 ? -2.937  -0.899  5.298   1.00 95.08 123 B 1 
ATOM 2636 C CG  . LEU B 2 123 ? -3.000  -1.835  6.516   1.00 94.04 123 B 1 
ATOM 2637 C CD1 . LEU B 2 123 ? -1.957  -2.936  6.350   1.00 92.64 123 B 1 
ATOM 2638 C CD2 . LEU B 2 123 ? -2.723  -1.103  7.825   1.00 92.45 123 B 1 
ATOM 2639 N N   . LEU B 2 124 ? -4.055  0.876   2.943   1.00 94.78 124 B 1 
ATOM 2640 C CA  . LEU B 2 124 ? -3.854  1.704   1.757   1.00 93.97 124 B 1 
ATOM 2641 C C   . LEU B 2 124 ? -4.598  3.040   1.879   1.00 93.09 124 B 1 
ATOM 2642 O O   . LEU B 2 124 ? -4.020  4.078   1.582   1.00 91.76 124 B 1 
ATOM 2643 C CB  . LEU B 2 124 ? -4.310  0.903   0.529   1.00 93.19 124 B 1 
ATOM 2644 C CG  . LEU B 2 124 ? -3.751  1.443   -0.797  1.00 87.22 124 B 1 
ATOM 2645 C CD1 . LEU B 2 124 ? -2.252  1.175   -0.920  1.00 85.68 124 B 1 
ATOM 2646 C CD2 . LEU B 2 124 ? -4.457  0.732   -1.950  1.00 85.21 124 B 1 
ATOM 2647 N N   . ARG B 2 125 ? -5.841  3.029   2.371   1.00 93.25 125 B 1 
ATOM 2648 C CA  . ARG B 2 125 ? -6.588  4.262   2.669   1.00 92.48 125 B 1 
ATOM 2649 C C   . ARG B 2 125 ? -5.843  5.124   3.686   1.00 91.77 125 B 1 
ATOM 2650 O O   . ARG B 2 125 ? -5.665  6.310   3.443   1.00 90.62 125 B 1 
ATOM 2651 C CB  . ARG B 2 125 ? -8.002  3.913   3.166   1.00 92.05 125 B 1 
ATOM 2652 C CG  . ARG B 2 125 ? -8.842  5.180   3.418   1.00 88.25 125 B 1 
ATOM 2653 C CD  . ARG B 2 125 ? -10.226 4.858   4.004   1.00 84.60 125 B 1 
ATOM 2654 N NE  . ARG B 2 125 ? -10.111 4.254   5.342   1.00 77.69 125 B 1 
ATOM 2655 C CZ  . ARG B 2 125 ? -10.709 3.166   5.801   1.00 71.97 125 B 1 
ATOM 2656 N NH1 . ARG B 2 125 ? -11.645 2.557   5.140   1.00 62.91 125 B 1 
ATOM 2657 N NH2 . ARG B 2 125 ? -10.355 2.662   6.943   1.00 63.56 125 B 1 
ATOM 2658 N N   . THR B 2 126 ? -5.366  4.526   4.768   1.00 91.02 126 B 1 
ATOM 2659 C CA  . THR B 2 126 ? -4.575  5.238   5.782   1.00 89.48 126 B 1 
ATOM 2660 C C   . THR B 2 126 ? -3.305  5.837   5.179   1.00 88.50 126 B 1 
ATOM 2661 O O   . THR B 2 126 ? -2.987  6.988   5.456   1.00 86.90 126 B 1 
ATOM 2662 C CB  . THR B 2 126 ? -4.215  4.300   6.944   1.00 88.62 126 B 1 
ATOM 2663 O OG1 . THR B 2 126 ? -5.392  3.773   7.517   1.00 85.41 126 B 1 
ATOM 2664 C CG2 . THR B 2 126 ? -3.457  5.013   8.059   1.00 85.00 126 B 1 
ATOM 2665 N N   . PHE B 2 127 ? -2.606  5.108   4.312   1.00 89.54 127 B 1 
ATOM 2666 C CA  . PHE B 2 127 ? -1.431  5.628   3.609   1.00 88.63 127 B 1 
ATOM 2667 C C   . PHE B 2 127 ? -1.769  6.843   2.736   1.00 87.89 127 B 1 
ATOM 2668 O O   . PHE B 2 127 ? -1.074  7.851   2.791   1.00 87.00 127 B 1 
ATOM 2669 C CB  . PHE B 2 127 ? -0.797  4.503   2.784   1.00 88.26 127 B 1 
ATOM 2670 C CG  . PHE B 2 127 ? 0.445   4.932   2.025   1.00 86.33 127 B 1 
ATOM 2671 C CD1 . PHE B 2 127 ? 0.486   4.861   0.622   1.00 81.60 127 B 1 
ATOM 2672 C CD2 . PHE B 2 127 ? 1.563   5.415   2.725   1.00 81.63 127 B 1 
ATOM 2673 C CE1 . PHE B 2 127 ? 1.637   5.260   -0.076  1.00 79.97 127 B 1 
ATOM 2674 C CE2 . PHE B 2 127 ? 2.715   5.820   2.029   1.00 79.30 127 B 1 
ATOM 2675 C CZ  . PHE B 2 127 ? 2.752   5.739   0.630   1.00 79.84 127 B 1 
ATOM 2676 N N   . ILE B 2 128 ? -2.866  6.778   1.982   1.00 89.72 128 B 1 
ATOM 2677 C CA  . ILE B 2 128 ? -3.344  7.879   1.134   1.00 89.30 128 B 1 
ATOM 2678 C C   . ILE B 2 128 ? -3.701  9.111   1.978   1.00 87.13 128 B 1 
ATOM 2679 O O   . ILE B 2 128 ? -3.317  10.226  1.631   1.00 85.09 128 B 1 
ATOM 2680 C CB  . ILE B 2 128 ? -4.547  7.395   0.304   1.00 90.21 128 B 1 
ATOM 2681 C CG1 . ILE B 2 128 ? -4.108  6.341   -0.740  1.00 89.45 128 B 1 
ATOM 2682 C CG2 . ILE B 2 128 ? -5.237  8.563   -0.416  1.00 89.52 128 B 1 
ATOM 2683 C CD1 . ILE B 2 128 ? -5.276  5.488   -1.240  1.00 86.78 128 B 1 
ATOM 2684 N N   . GLU B 2 129 ? -4.410  8.913   3.088   1.00 85.91 129 B 1 
ATOM 2685 C CA  . GLU B 2 129 ? -4.758  9.989   4.024   1.00 83.28 129 B 1 
ATOM 2686 C C   . GLU B 2 129 ? -3.501  10.649  4.609   1.00 81.55 129 B 1 
ATOM 2687 O O   . GLU B 2 129 ? -3.405  11.875  4.638   1.00 79.52 129 B 1 
ATOM 2688 C CB  . GLU B 2 129 ? -5.643  9.429   5.147   1.00 81.76 129 B 1 
ATOM 2689 C CG  . GLU B 2 129 ? -7.078  9.124   4.681   1.00 75.59 129 B 1 
ATOM 2690 C CD  . GLU B 2 129 ? -7.914  8.347   5.719   1.00 73.07 129 B 1 
ATOM 2691 O OE1 . GLU B 2 129 ? -9.062  7.976   5.372   1.00 67.97 129 B 1 
ATOM 2692 O OE2 . GLU B 2 129 ? -7.417  8.089   6.837   1.00 68.01 129 B 1 
ATOM 2693 N N   . LEU B 2 130 ? -2.514  9.847   4.998   1.00 80.26 130 B 1 
ATOM 2694 C CA  . LEU B 2 130 ? -1.238  10.319  5.541   1.00 77.95 130 B 1 
ATOM 2695 C C   . LEU B 2 130 ? -0.434  11.160  4.554   1.00 77.33 130 B 1 
ATOM 2696 O O   . LEU B 2 130 ? 0.122   12.193  4.922   1.00 74.85 130 B 1 
ATOM 2697 C CB  . LEU B 2 130 ? -0.391  9.100   5.940   1.00 75.77 130 B 1 
ATOM 2698 C CG  . LEU B 2 130 ? -0.813  8.491   7.277   1.00 69.92 130 B 1 
ATOM 2699 C CD1 . LEU B 2 130 ? -0.036  7.195   7.504   1.00 66.06 130 B 1 
ATOM 2700 C CD2 . LEU B 2 130 ? -0.515  9.477   8.397   1.00 65.46 130 B 1 
ATOM 2701 N N   . THR B 2 131 ? -0.376  10.723  3.304   1.00 80.53 131 B 1 
ATOM 2702 C CA  . THR B 2 131 ? 0.359   11.446  2.264   1.00 78.50 131 B 1 
ATOM 2703 C C   . THR B 2 131 ? -0.357  12.724  1.838   1.00 77.18 131 B 1 
ATOM 2704 O O   . THR B 2 131 ? 0.266   13.600  1.247   1.00 73.52 131 B 1 
ATOM 2705 C CB  . THR B 2 131 ? 0.611   10.569  1.034   1.00 77.11 131 B 1 
ATOM 2706 O OG1 . THR B 2 131 ? -0.602  10.145  0.453   1.00 71.36 131 B 1 
ATOM 2707 C CG2 . THR B 2 131 ? 1.446   9.333   1.360   1.00 70.49 131 B 1 
ATOM 2708 N N   . GLY B 2 132 ? -1.653  12.834  2.132   1.00 76.62 132 B 1 
ATOM 2709 C CA  . GLY B 2 132 ? -2.477  13.961  1.695   1.00 75.71 132 B 1 
ATOM 2710 C C   . GLY B 2 132 ? -2.614  14.056  0.176   1.00 77.16 132 B 1 
ATOM 2711 O O   . GLY B 2 132 ? -2.836  15.147  -0.338  1.00 75.33 132 B 1 
ATOM 2712 N N   . VAL B 2 133 ? -2.480  12.953  -0.550  1.00 78.80 133 B 1 
ATOM 2713 C CA  . VAL B 2 133 ? -2.498  12.952  -2.027  1.00 78.68 133 B 1 
ATOM 2714 C C   . VAL B 2 133 ? -3.804  13.501  -2.614  1.00 78.69 133 B 1 
ATOM 2715 O O   . VAL B 2 133 ? -3.786  14.110  -3.676  1.00 76.41 133 B 1 
ATOM 2716 C CB  . VAL B 2 133 ? -2.178  11.546  -2.573  1.00 77.28 133 B 1 
ATOM 2717 C CG1 . VAL B 2 133 ? -3.311  10.540  -2.352  1.00 69.98 133 B 1 
ATOM 2718 C CG2 . VAL B 2 133 ? -1.828  11.581  -4.062  1.00 71.05 133 B 1 
ATOM 2719 N N   . HIS B 2 134 ? -4.916  13.348  -1.898  1.00 79.10 134 B 1 
ATOM 2720 C CA  . HIS B 2 134 ? -6.216  13.891  -2.301  1.00 77.45 134 B 1 
ATOM 2721 C C   . HIS B 2 134 ? -6.386  15.383  -1.993  1.00 78.34 134 B 1 
ATOM 2722 O O   . HIS B 2 134 ? -7.363  15.994  -2.429  1.00 74.91 134 B 1 
ATOM 2723 C CB  . HIS B 2 134 ? -7.328  13.082  -1.634  1.00 73.43 134 B 1 
ATOM 2724 C CG  . HIS B 2 134 ? -7.367  11.651  -2.094  1.00 67.30 134 B 1 
ATOM 2725 N ND1 . HIS B 2 134 ? -7.492  11.217  -3.403  1.00 59.37 134 B 1 
ATOM 2726 C CD2 . HIS B 2 134 ? -7.328  10.539  -1.296  1.00 59.30 134 B 1 
ATOM 2727 C CE1 . HIS B 2 134 ? -7.537  9.877   -3.381  1.00 55.48 134 B 1 
ATOM 2728 N NE2 . HIS B 2 134 ? -7.439  9.431   -2.123  1.00 56.47 134 B 1 
ATOM 2729 N N   . GLN B 2 135 ? -5.472  15.979  -1.244  1.00 78.18 135 B 1 
ATOM 2730 C CA  . GLN B 2 135 ? -5.515  17.403  -0.953  1.00 77.45 135 B 1 
ATOM 2731 C C   . GLN B 2 135 ? -4.942  18.195  -2.136  1.00 79.79 135 B 1 
ATOM 2732 O O   . GLN B 2 135 ? -3.862  17.864  -2.632  1.00 78.18 135 B 1 
ATOM 2733 C CB  . GLN B 2 135 ? -4.763  17.707  0.351   1.00 72.98 135 B 1 
ATOM 2734 C CG  . GLN B 2 135 ? -5.441  17.096  1.593   1.00 66.36 135 B 1 
ATOM 2735 C CD  . GLN B 2 135 ? -6.765  17.768  1.962   1.00 63.16 135 B 1 
ATOM 2736 O OE1 . GLN B 2 135 ? -7.111  18.842  1.497   1.00 57.86 135 B 1 
ATOM 2737 N NE2 . GLN B 2 135 ? -7.543  17.162  2.828   1.00 55.03 135 B 1 
ATOM 2738 N N   . PRO B 2 136 ? -5.621  19.257  -2.587  1.00 80.45 136 B 1 
ATOM 2739 C CA  . PRO B 2 136 ? -5.066  20.131  -3.607  1.00 81.54 136 B 1 
ATOM 2740 C C   . PRO B 2 136 ? -3.809  20.820  -3.067  1.00 82.72 136 B 1 
ATOM 2741 O O   . PRO B 2 136 ? -3.814  21.392  -1.972  1.00 80.09 136 B 1 
ATOM 2742 C CB  . PRO B 2 136 ? -6.188  21.112  -3.963  1.00 79.46 136 B 1 
ATOM 2743 C CG  . PRO B 2 136 ? -7.027  21.165  -2.680  1.00 76.07 136 B 1 
ATOM 2744 C CD  . PRO B 2 136 ? -6.894  19.755  -2.110  1.00 78.65 136 B 1 
ATOM 2745 N N   . GLY B 2 137 ? -2.749  20.788  -3.841  1.00 87.61 137 B 1 
ATOM 2746 C CA  . GLY B 2 137 ? -1.480  21.358  -3.419  1.00 87.84 137 B 1 
ATOM 2747 C C   . GLY B 2 137 ? -0.320  20.980  -4.322  1.00 89.06 137 B 1 
ATOM 2748 O O   . GLY B 2 137 ? -0.499  20.598  -5.477  1.00 87.39 137 B 1 
ATOM 2749 N N   . SER B 2 138 ? 0.870   21.120  -3.774  1.00 89.23 138 B 1 
ATOM 2750 C CA  . SER B 2 138 ? 2.124   20.772  -4.440  1.00 89.59 138 B 1 
ATOM 2751 C C   . SER B 2 138 ? 3.000   19.943  -3.510  1.00 89.53 138 B 1 
ATOM 2752 O O   . SER B 2 138 ? 2.918   20.060  -2.290  1.00 88.33 138 B 1 
ATOM 2753 C CB  . SER B 2 138 ? 2.873   22.032  -4.874  1.00 89.45 138 B 1 
ATOM 2754 O OG  . SER B 2 138 ? 2.061   22.854  -5.698  1.00 85.66 138 B 1 
ATOM 2755 N N   . GLN B 2 139 ? 3.869   19.129  -4.099  1.00 89.12 139 B 1 
ATOM 2756 C CA  . GLN B 2 139 ? 4.869   18.362  -3.371  1.00 88.56 139 B 1 
ATOM 2757 C C   . GLN B 2 139 ? 6.242   19.026  -3.514  1.00 90.04 139 B 1 
ATOM 2758 O O   . GLN B 2 139 ? 6.620   19.462  -4.599  1.00 89.52 139 B 1 
ATOM 2759 C CB  . GLN B 2 139 ? 4.844   16.913  -3.867  1.00 85.66 139 B 1 
ATOM 2760 C CG  . GLN B 2 139 ? 5.755   15.987  -3.051  1.00 78.47 139 B 1 
ATOM 2761 C CD  . GLN B 2 139 ? 5.489   14.517  -3.365  1.00 76.49 139 B 1 
ATOM 2762 O OE1 . GLN B 2 139 ? 4.357   14.070  -3.367  1.00 69.49 139 B 1 
ATOM 2763 N NE2 . GLN B 2 139 ? 6.496   13.726  -3.628  1.00 67.14 139 B 1 
ATOM 2764 N N   . ILE B 2 140 ? 6.967   19.099  -2.411  1.00 91.16 140 B 1 
ATOM 2765 C CA  . ILE B 2 140 ? 8.355   19.567  -2.370  1.00 92.57 140 B 1 
ATOM 2766 C C   . ILE B 2 140 ? 9.171   18.514  -1.626  1.00 92.24 140 B 1 
ATOM 2767 O O   . ILE B 2 140 ? 8.871   18.200  -0.476  1.00 91.48 140 B 1 
ATOM 2768 C CB  . ILE B 2 140 ? 8.477   20.951  -1.688  1.00 93.59 140 B 1 
ATOM 2769 C CG1 . ILE B 2 140 ? 7.580   22.016  -2.368  1.00 92.57 140 B 1 
ATOM 2770 C CG2 . ILE B 2 140 ? 9.951   21.408  -1.693  1.00 92.18 140 B 1 
ATOM 2771 C CD1 . ILE B 2 140 ? 7.535   23.361  -1.626  1.00 90.86 140 B 1 
ATOM 2772 N N   . GLU B 2 141 ? 10.208  17.993  -2.258  1.00 91.86 141 B 1 
ATOM 2773 C CA  . GLU B 2 141 ? 11.147  17.066  -1.634  1.00 91.26 141 B 1 
ATOM 2774 C C   . GLU B 2 141 ? 12.489  17.753  -1.432  1.00 92.46 141 B 1 
ATOM 2775 O O   . GLU B 2 141 ? 13.062  18.303  -2.371  1.00 91.90 141 B 1 
ATOM 2776 C CB  . GLU B 2 141 ? 11.326  15.772  -2.441  1.00 88.56 141 B 1 
ATOM 2777 C CG  . GLU B 2 141 ? 10.011  15.059  -2.752  1.00 79.97 141 B 1 
ATOM 2778 C CD  . GLU B 2 141 ? 10.170  13.626  -3.271  1.00 78.89 141 B 1 
ATOM 2779 O OE1 . GLU B 2 141 ? 9.120   13.010  -3.575  1.00 72.86 141 B 1 
ATOM 2780 O OE2 . GLU B 2 141 ? 11.308  13.110  -3.331  1.00 72.47 141 B 1 
ATOM 2781 N N   . ILE B 2 142 ? 12.997  17.698  -0.210  1.00 93.70 142 B 1 
ATOM 2782 C CA  . ILE B 2 142 ? 14.314  18.236  0.118   1.00 94.32 142 B 1 
ATOM 2783 C C   . ILE B 2 142 ? 15.185  17.160  0.750   1.00 93.92 142 B 1 
ATOM 2784 O O   . ILE B 2 142 ? 14.726  16.370  1.579   1.00 93.22 142 B 1 
ATOM 2785 C CB  . ILE B 2 142 ? 14.232  19.511  0.988   1.00 94.66 142 B 1 
ATOM 2786 C CG1 . ILE B 2 142 ? 13.618  19.251  2.382   1.00 90.38 142 B 1 
ATOM 2787 C CG2 . ILE B 2 142 ? 13.458  20.607  0.236   1.00 89.01 142 B 1 
ATOM 2788 C CD1 . ILE B 2 142 ? 13.657  20.470  3.314   1.00 89.21 142 B 1 
ATOM 2789 N N   . LYS B 2 143 ? 16.459  17.156  0.388   1.00 94.38 143 B 1 
ATOM 2790 C CA  . LYS B 2 143 ? 17.480  16.334  1.036   1.00 93.92 143 B 1 
ATOM 2791 C C   . LYS B 2 143 ? 18.160  17.146  2.128   1.00 94.38 143 B 1 
ATOM 2792 O O   . LYS B 2 143 ? 18.598  18.265  1.880   1.00 93.91 143 B 1 
ATOM 2793 C CB  . LYS B 2 143 ? 18.457  15.812  -0.015  1.00 92.35 143 B 1 
ATOM 2794 C CG  . LYS B 2 143 ? 19.333  14.684  0.563   1.00 88.08 143 B 1 
ATOM 2795 C CD  . LYS B 2 143 ? 20.299  14.107  -0.479  1.00 84.68 143 B 1 
ATOM 2796 C CE  . LYS B 2 143 ? 21.428  15.109  -0.764  1.00 76.20 143 B 1 
ATOM 2797 N NZ  . LYS B 2 143 ? 22.679  14.398  -1.124  1.00 70.53 143 B 1 
ATOM 2798 N N   . VAL B 2 144 ? 18.235  16.587  3.324   1.00 93.14 144 B 1 
ATOM 2799 C CA  . VAL B 2 144 ? 18.820  17.250  4.496   1.00 93.36 144 B 1 
ATOM 2800 C C   . VAL B 2 144 ? 19.718  16.280  5.270   1.00 93.31 144 B 1 
ATOM 2801 O O   . VAL B 2 144 ? 19.509  15.068  5.191   1.00 92.87 144 B 1 
ATOM 2802 C CB  . VAL B 2 144 ? 17.734  17.833  5.421   1.00 93.24 144 B 1 
ATOM 2803 C CG1 . VAL B 2 144 ? 16.872  18.873  4.709   1.00 90.93 144 B 1 
ATOM 2804 C CG2 . VAL B 2 144 ? 16.805  16.774  6.033   1.00 90.89 144 B 1 
ATOM 2805 N N   . PRO B 2 145 ? 20.681  16.779  6.057   1.00 92.28 145 B 1 
ATOM 2806 C CA  . PRO B 2 145 ? 21.385  15.947  7.025   1.00 91.01 145 B 1 
ATOM 2807 C C   . PRO B 2 145 ? 20.410  15.268  7.994   1.00 89.72 145 B 1 
ATOM 2808 O O   . PRO B 2 145 ? 19.391  15.848  8.386   1.00 87.69 145 B 1 
ATOM 2809 C CB  . PRO B 2 145 ? 22.349  16.886  7.757   1.00 90.34 145 B 1 
ATOM 2810 C CG  . PRO B 2 145 ? 22.546  18.038  6.772   1.00 89.07 145 B 1 
ATOM 2811 C CD  . PRO B 2 145 ? 21.185  18.134  6.086   1.00 91.85 145 B 1 
ATOM 2812 N N   . ASN B 2 146 ? 20.722  14.037  8.407   1.00 88.18 146 B 1 
ATOM 2813 C CA  . ASN B 2 146 ? 19.927  13.310  9.395   1.00 85.19 146 B 1 
ATOM 2814 C C   . ASN B 2 146 ? 20.219  13.804  10.822  1.00 84.83 146 B 1 
ATOM 2815 O O   . ASN B 2 146 ? 20.723  13.071  11.672  1.00 82.12 146 B 1 
ATOM 2816 C CB  . ASN B 2 146 ? 20.104  11.795  9.200   1.00 81.50 146 B 1 
ATOM 2817 C CG  . ASN B 2 146 ? 19.112  10.991  10.023  1.00 77.52 146 B 1 
ATOM 2818 O OD1 . ASN B 2 146 ? 18.140  11.498  10.569  1.00 72.70 146 B 1 
ATOM 2819 N ND2 . ASN B 2 146 ? 19.314  9.695   10.113  1.00 72.01 146 B 1 
ATOM 2820 N N   . GLU B 2 147 ? 19.905  15.057  11.074  1.00 84.29 147 B 1 
ATOM 2821 C CA  . GLU B 2 147 ? 20.148  15.750  12.331  1.00 84.13 147 B 1 
ATOM 2822 C C   . GLU B 2 147 ? 18.847  16.289  12.937  1.00 84.10 147 B 1 
ATOM 2823 O O   . GLU B 2 147 ? 17.850  16.535  12.244  1.00 81.80 147 B 1 
ATOM 2824 C CB  . GLU B 2 147 ? 21.157  16.888  12.118  1.00 82.15 147 B 1 
ATOM 2825 C CG  . GLU B 2 147 ? 22.561  16.383  11.751  1.00 77.21 147 B 1 
ATOM 2826 C CD  . GLU B 2 147 ? 23.563  17.521  11.506  1.00 76.27 147 B 1 
ATOM 2827 O OE1 . GLU B 2 147 ? 24.712  17.204  11.122  1.00 70.92 147 B 1 
ATOM 2828 O OE2 . GLU B 2 147 ? 23.182  18.708  11.683  1.00 71.67 147 B 1 
ATOM 2829 N N   . ALA B 2 148 ? 18.858  16.486  14.248  1.00 82.80 148 B 1 
ATOM 2830 C CA  . ALA B 2 148 ? 17.749  17.110  14.952  1.00 82.60 148 B 1 
ATOM 2831 C C   . ALA B 2 148 ? 17.556  18.564  14.487  1.00 83.73 148 B 1 
ATOM 2832 O O   . ALA B 2 148 ? 18.510  19.317  14.310  1.00 80.20 148 B 1 
ATOM 2833 C CB  . ALA B 2 148 ? 17.993  17.007  16.464  1.00 78.75 148 B 1 
ATOM 2834 N N   . GLY B 2 149 ? 16.303  18.961  14.294  1.00 86.01 149 B 1 
ATOM 2835 C CA  . GLY B 2 149 ? 15.936  20.337  13.947  1.00 88.03 149 B 1 
ATOM 2836 C C   . GLY B 2 149 ? 15.912  20.669  12.461  1.00 90.57 149 B 1 
ATOM 2837 O O   . GLY B 2 149 ? 15.395  21.730  12.102  1.00 89.58 149 B 1 
ATOM 2838 N N   . MET B 2 150 ? 16.392  19.795  11.580  1.00 89.79 150 B 1 
ATOM 2839 C CA  . MET B 2 150 ? 16.324  20.047  10.132  1.00 90.38 150 B 1 
ATOM 2840 C C   . MET B 2 150 ? 14.875  20.139  9.642   1.00 91.46 150 B 1 
ATOM 2841 O O   . MET B 2 150 ? 14.529  21.058  8.904   1.00 90.97 150 B 1 
ATOM 2842 C CB  . MET B 2 150 ? 17.094  18.963  9.368   1.00 89.69 150 B 1 
ATOM 2843 C CG  . MET B 2 150 ? 18.599  18.995  9.664   1.00 86.31 150 B 1 
ATOM 2844 S SD  . MET B 2 150 ? 19.413  20.605  9.388   1.00 84.36 150 B 1 
ATOM 2845 C CE  . MET B 2 150 ? 19.293  20.737  7.594   1.00 74.44 150 B 1 
ATOM 2846 N N   . LEU B 2 151 ? 14.014  19.255  10.126  1.00 91.99 151 B 1 
ATOM 2847 C CA  . LEU B 2 151 ? 12.591  19.271  9.792   1.00 92.48 151 B 1 
ATOM 2848 C C   . LEU B 2 151 ? 11.902  20.538  10.314  1.00 93.76 151 B 1 
ATOM 2849 O O   . LEU B 2 151 ? 11.162  21.176  9.571   1.00 93.73 151 B 1 
ATOM 2850 C CB  . LEU B 2 151 ? 11.942  17.980  10.314  1.00 90.74 151 B 1 
ATOM 2851 C CG  . LEU B 2 151 ? 10.478  17.774  9.868   1.00 88.97 151 B 1 
ATOM 2852 C CD1 . LEU B 2 151 ? 10.165  16.284  9.890   1.00 83.55 151 B 1 
ATOM 2853 C CD2 . LEU B 2 151 ? 9.456   18.465  10.776  1.00 81.80 151 B 1 
ATOM 2854 N N   . SER B 2 152 ? 12.150  20.921  11.565  1.00 92.83 152 B 1 
ATOM 2855 C CA  . SER B 2 152 ? 11.506  22.103  12.150  1.00 93.24 152 B 1 
ATOM 2856 C C   . SER B 2 152 ? 11.900  23.385  11.423  1.00 93.92 152 B 1 
ATOM 2857 O O   . SER B 2 152 ? 11.034  24.211  11.143  1.00 93.70 152 B 1 
ATOM 2858 C CB  . SER B 2 152 ? 11.795  22.213  13.651  1.00 92.14 152 B 1 
ATOM 2859 O OG  . SER B 2 152 ? 13.163  22.416  13.923  1.00 81.68 152 B 1 
ATOM 2860 N N   . LYS B 2 153 ? 13.173  23.525  11.046  1.00 94.35 153 B 1 
ATOM 2861 C CA  . LYS B 2 153 ? 13.678  24.676  10.286  1.00 94.35 153 B 1 
ATOM 2862 C C   . LYS B 2 153 ? 13.058  24.750  8.889   1.00 94.96 153 B 1 
ATOM 2863 O O   . LYS B 2 153 ? 12.558  25.805  8.507   1.00 94.56 153 B 1 
ATOM 2864 C CB  . LYS B 2 153 ? 15.208  24.611  10.194  1.00 93.47 153 B 1 
ATOM 2865 C CG  . LYS B 2 153 ? 15.912  24.886  11.535  1.00 88.45 153 B 1 
ATOM 2866 C CD  . LYS B 2 153 ? 17.416  24.648  11.386  1.00 84.53 153 B 1 
ATOM 2867 C CE  . LYS B 2 153 ? 18.147  24.852  12.714  1.00 74.97 153 B 1 
ATOM 2868 N NZ  . LYS B 2 153 ? 19.589  24.504  12.597  1.00 66.91 153 B 1 
ATOM 2869 N N   . ALA B 2 154 ? 13.034  23.640  8.162   1.00 95.28 154 B 1 
ATOM 2870 C CA  . ALA B 2 154 ? 12.416  23.602  6.836   1.00 95.54 154 B 1 
ATOM 2871 C C   . ALA B 2 154 ? 10.903  23.892  6.899   1.00 95.81 154 B 1 
ATOM 2872 O O   . ALA B 2 154 ? 10.385  24.687  6.117   1.00 95.52 154 B 1 
ATOM 2873 C CB  . ALA B 2 154 ? 12.708  22.236  6.206   1.00 95.33 154 B 1 
ATOM 2874 N N   . ALA B 2 155 ? 10.208  23.321  7.881   1.00 95.28 155 B 1 
ATOM 2875 C CA  . ALA B 2 155 ? 8.790   23.587  8.099   1.00 94.87 155 B 1 
ATOM 2876 C C   . ALA B 2 155 ? 8.524   25.049  8.503   1.00 94.88 155 B 1 
ATOM 2877 O O   . ALA B 2 155 ? 7.497   25.606  8.123   1.00 94.29 155 B 1 
ATOM 2878 C CB  . ALA B 2 155 ? 8.267   22.604  9.153   1.00 93.99 155 B 1 
ATOM 2879 N N   . ALA B 2 156 ? 9.445   25.684  9.232   1.00 95.45 156 B 1 
ATOM 2880 C CA  . ALA B 2 156 ? 9.338   27.100  9.593   1.00 95.09 156 B 1 
ATOM 2881 C C   . ALA B 2 156 ? 9.394   28.003  8.353   1.00 95.14 156 B 1 
ATOM 2882 O O   . ALA B 2 156 ? 8.534   28.866  8.208   1.00 94.31 156 B 1 
ATOM 2883 C CB  . ALA B 2 156 ? 10.422  27.456  10.617  1.00 94.36 156 B 1 
ATOM 2884 N N   . ILE B 2 157 ? 10.308  27.742  7.421   1.00 95.76 157 B 1 
ATOM 2885 C CA  . ILE B 2 157 ? 10.419  28.489  6.151   1.00 95.67 157 B 1 
ATOM 2886 C C   . ILE B 2 157 ? 9.102   28.425  5.362   1.00 95.59 157 B 1 
ATOM 2887 O O   . ILE B 2 157 ? 8.617   29.439  4.862   1.00 94.68 157 B 1 
ATOM 2888 C CB  . ILE B 2 157 ? 11.599  27.943  5.317   1.00 95.52 157 B 1 
ATOM 2889 C CG1 . ILE B 2 157 ? 12.940  28.235  6.031   1.00 93.76 157 B 1 
ATOM 2890 C CG2 . ILE B 2 157 ? 11.625  28.546  3.897   1.00 94.11 157 B 1 
ATOM 2891 C CD1 . ILE B 2 157 ? 14.115  27.415  5.486   1.00 87.48 157 B 1 
ATOM 2892 N N   . ILE B 2 158 ? 8.484   27.247  5.299   1.00 94.81 158 B 1 
ATOM 2893 C CA  . ILE B 2 158 ? 7.179   27.076  4.639   1.00 94.20 158 B 1 
ATOM 2894 C C   . ILE B 2 158 ? 6.090   27.864  5.380   1.00 93.69 158 B 1 
ATOM 2895 O O   . ILE B 2 158 ? 5.270   28.543  4.761   1.00 92.81 158 B 1 
ATOM 2896 C CB  . ILE B 2 158 ? 6.832   25.573  4.527   1.00 93.87 158 B 1 
ATOM 2897 C CG1 . ILE B 2 158 ? 7.860   24.845  3.626   1.00 92.80 158 B 1 
ATOM 2898 C CG2 . ILE B 2 158 ? 5.409   25.375  3.973   1.00 93.12 158 B 1 
ATOM 2899 C CD1 . ILE B 2 158 ? 7.772   23.315  3.679   1.00 90.48 158 B 1 
ATOM 2900 N N   . SER B 2 159 ? 6.101   27.809  6.703   1.00 93.45 159 B 1 
ATOM 2901 C CA  . SER B 2 159 ? 5.140   28.516  7.550   1.00 91.77 159 B 1 
ATOM 2902 C C   . SER B 2 159 ? 5.234   30.038  7.431   1.00 91.77 159 B 1 
ATOM 2903 O O   . SER B 2 159 ? 4.213   30.711  7.546   1.00 90.09 159 B 1 
ATOM 2904 C CB  . SER B 2 159 ? 5.358   28.105  9.006   1.00 89.35 159 B 1 
ATOM 2905 O OG  . SER B 2 159 ? 4.492   28.843  9.848   1.00 75.46 159 B 1 
ATOM 2906 N N   . GLU B 2 160 ? 6.424   30.596  7.207   1.00 93.64 160 B 1 
ATOM 2907 C CA  . GLU B 2 160 ? 6.632   32.046  7.056   1.00 93.23 160 B 1 
ATOM 2908 C C   . GLU B 2 160 ? 5.858   32.633  5.871   1.00 93.17 160 B 1 
ATOM 2909 O O   . GLU B 2 160 ? 5.416   33.780  5.920   1.00 91.52 160 B 1 
ATOM 2910 C CB  . GLU B 2 160 ? 8.126   32.344  6.896   1.00 92.71 160 B 1 
ATOM 2911 C CG  . GLU B 2 160 ? 8.878   32.254  8.231   1.00 84.80 160 B 1 
ATOM 2912 C CD  . GLU B 2 160 ? 10.398  32.437  8.096   1.00 78.06 160 B 1 
ATOM 2913 O OE1 . GLU B 2 160 ? 11.080  32.275  9.134   1.00 69.85 160 B 1 
ATOM 2914 O OE2 . GLU B 2 160 ? 10.873  32.743  6.978   1.00 70.79 160 B 1 
ATOM 2915 N N   . ARG B 2 161 ? 5.611   31.827  4.832   1.00 93.72 161 B 1 
ATOM 2916 C CA  . ARG B 2 161 ? 4.734   32.217  3.713   1.00 93.27 161 B 1 
ATOM 2917 C C   . ARG B 2 161 ? 3.250   31.972  3.979   1.00 92.77 161 B 1 
ATOM 2918 O O   . ARG B 2 161 ? 2.449   32.088  3.048   1.00 90.65 161 B 1 
ATOM 2919 C CB  . ARG B 2 161 ? 5.190   31.553  2.420   1.00 93.14 161 B 1 
ATOM 2920 C CG  . ARG B 2 161 ? 6.508   32.154  1.935   1.00 89.98 161 B 1 
ATOM 2921 C CD  . ARG B 2 161 ? 6.679   31.861  0.449   1.00 88.08 161 B 1 
ATOM 2922 N NE  . ARG B 2 161 ? 7.924   32.442  -0.049  1.00 86.95 161 B 1 
ATOM 2923 C CZ  . ARG B 2 161 ? 8.118   33.507  -0.798  1.00 87.19 161 B 1 
ATOM 2924 N NH1 . ARG B 2 161 ? 7.143   34.191  -1.312  1.00 79.88 161 B 1 
ATOM 2925 N NH2 . ARG B 2 161 ? 9.335   33.887  -1.025  1.00 81.69 161 B 1 
ATOM 2926 N N   . HIS B 2 162 ? 2.872   31.643  5.192   1.00 91.97 162 B 1 
ATOM 2927 C CA  . HIS B 2 162 ? 1.500   31.299  5.575   1.00 90.87 162 B 1 
ATOM 2928 C C   . HIS B 2 162 ? 0.896   30.142  4.767   1.00 90.32 162 B 1 
ATOM 2929 O O   . HIS B 2 162 ? -0.322  30.002  4.688   1.00 87.61 162 B 1 
ATOM 2930 C CB  . HIS B 2 162 ? 0.622   32.558  5.591   1.00 89.71 162 B 1 
ATOM 2931 C CG  . HIS B 2 162 ? 1.158   33.633  6.496   1.00 86.47 162 B 1 
ATOM 2932 N ND1 . HIS B 2 162 ? 1.241   33.558  7.867   1.00 74.20 162 B 1 
ATOM 2933 C CD2 . HIS B 2 162 ? 1.680   34.847  6.130   1.00 73.31 162 B 1 
ATOM 2934 C CE1 . HIS B 2 162 ? 1.789   34.702  8.317   1.00 74.39 162 B 1 
ATOM 2935 N NE2 . HIS B 2 162 ? 2.067   35.510  7.288   1.00 75.46 162 B 1 
ATOM 2936 N N   . VAL B 2 163 ? 1.733   29.293  4.190   1.00 90.59 163 B 1 
ATOM 2937 C CA  . VAL B 2 163 ? 1.298   28.083  3.496   1.00 90.49 163 B 1 
ATOM 2938 C C   . VAL B 2 163 ? 1.122   26.968  4.519   1.00 89.25 163 B 1 
ATOM 2939 O O   . VAL B 2 163 ? 2.012   26.695  5.324   1.00 87.82 163 B 1 
ATOM 2940 C CB  . VAL B 2 163 ? 2.264   27.695  2.370   1.00 91.08 163 B 1 
ATOM 2941 C CG1 . VAL B 2 163 ? 1.820   26.408  1.672   1.00 89.09 163 B 1 
ATOM 2942 C CG2 . VAL B 2 163 ? 2.327   28.801  1.306   1.00 88.81 163 B 1 
ATOM 2943 N N   . ASN B 2 164 ? -0.033  26.316  4.477   1.00 87.33 164 B 1 
ATOM 2944 C CA  . ASN B 2 164 ? -0.302  25.173  5.339   1.00 85.38 164 B 1 
ATOM 2945 C C   . ASN B 2 164 ? 0.383   23.916  4.791   1.00 86.12 164 B 1 
ATOM 2946 O O   . ASN B 2 164 ? 0.406   23.684  3.584   1.00 84.88 164 B 1 
ATOM 2947 C CB  . ASN B 2 164 ? -1.823  25.004  5.509   1.00 82.38 164 B 1 
ATOM 2948 C CG  . ASN B 2 164 ? -2.191  24.197  6.746   1.00 76.83 164 B 1 
ATOM 2949 O OD1 . ASN B 2 164 ? -1.360  23.834  7.561   1.00 71.01 164 B 1 
ATOM 2950 N ND2 . ASN B 2 164 ? -3.460  23.918  6.929   1.00 68.77 164 B 1 
ATOM 2951 N N   . ILE B 2 165 ? 0.926   23.110  5.689   1.00 85.18 165 B 1 
ATOM 2952 C CA  . ILE B 2 165 ? 1.509   21.810  5.362   1.00 85.55 165 B 1 
ATOM 2953 C C   . ILE B 2 165 ? 0.419   20.757  5.560   1.00 83.98 165 B 1 
ATOM 2954 O O   . ILE B 2 165 ? -0.068  20.572  6.674   1.00 82.17 165 B 1 
ATOM 2955 C CB  . ILE B 2 165 ? 2.772   21.540  6.207   1.00 86.80 165 B 1 
ATOM 2956 C CG1 . ILE B 2 165 ? 3.861   22.610  5.937   1.00 86.79 165 B 1 
ATOM 2957 C CG2 . ILE B 2 165 ? 3.308   20.136  5.895   1.00 86.33 165 B 1 
ATOM 2958 C CD1 . ILE B 2 165 ? 5.044   22.561  6.920   1.00 85.35 165 B 1 
ATOM 2959 N N   . ALA B 2 166 ? 0.044   20.079  4.485   1.00 82.45 166 B 1 
ATOM 2960 C CA  . ALA B 2 166 ? -0.948  19.007  4.525   1.00 79.84 166 B 1 
ATOM 2961 C C   . ALA B 2 166 ? -0.351  17.692  5.043   1.00 79.27 166 B 1 
ATOM 2962 O O   . ALA B 2 166 ? -1.018  16.953  5.759   1.00 77.16 166 B 1 
ATOM 2963 C CB  . ALA B 2 166 ? -1.535  18.835  3.122   1.00 78.12 166 B 1 
ATOM 2964 N N   . SER B 2 167 ? 0.901   17.420  4.700   1.00 79.69 167 B 1 
ATOM 2965 C CA  . SER B 2 167 ? 1.636   16.271  5.227   1.00 79.72 167 B 1 
ATOM 2966 C C   . SER B 2 167 ? 3.140   16.498  5.155   1.00 82.68 167 B 1 
ATOM 2967 O O   . SER B 2 167 ? 3.630   17.264  4.322   1.00 83.02 167 B 1 
ATOM 2968 C CB  . SER B 2 167 ? 1.245   14.977  4.496   1.00 76.44 167 B 1 
ATOM 2969 O OG  . SER B 2 167 ? 1.652   14.995  3.140   1.00 71.88 167 B 1 
ATOM 2970 N N   . VAL B 2 168 ? 3.864   15.806  6.023   1.00 80.32 168 B 1 
ATOM 2971 C CA  . VAL B 2 168 ? 5.322   15.676  5.949   1.00 81.59 168 B 1 
ATOM 2972 C C   . VAL B 2 168 ? 5.665   14.208  6.107   1.00 81.26 168 B 1 
ATOM 2973 O O   . VAL B 2 168 ? 5.328   13.595  7.119   1.00 80.82 168 B 1 
ATOM 2974 C CB  . VAL B 2 168 ? 6.057   16.501  7.018   1.00 82.89 168 B 1 
ATOM 2975 C CG1 . VAL B 2 168 ? 7.574   16.411  6.832   1.00 80.15 168 B 1 
ATOM 2976 C CG2 . VAL B 2 168 ? 5.659   17.977  6.961   1.00 79.41 168 B 1 
ATOM 2977 N N   . LEU B 2 169 ? 6.348   13.667  5.114   1.00 81.26 169 B 1 
ATOM 2978 C CA  . LEU B 2 169 ? 6.863   12.309  5.137   1.00 80.33 169 B 1 
ATOM 2979 C C   . LEU B 2 169 ? 8.386   12.368  5.203   1.00 82.53 169 B 1 
ATOM 2980 O O   . LEU B 2 169 ? 9.015   13.174  4.520   1.00 82.48 169 B 1 
ATOM 2981 C CB  . LEU B 2 169 ? 6.357   11.535  3.911   1.00 77.54 169 B 1 
ATOM 2982 C CG  . LEU B 2 169 ? 4.828   11.504  3.750   1.00 72.82 169 B 1 
ATOM 2983 C CD1 . LEU B 2 169 ? 4.463   10.799  2.447   1.00 68.50 169 B 1 
ATOM 2984 C CD2 . LEU B 2 169 ? 4.142   10.784  4.909   1.00 67.69 169 B 1 
ATOM 2985 N N   . VAL B 2 170 ? 8.971   11.518  6.028   1.00 81.13 170 B 1 
ATOM 2986 C CA  . VAL B 2 170 ? 10.425  11.396  6.149   1.00 80.25 170 B 1 
ATOM 2987 C C   . VAL B 2 170 ? 10.834  10.061  5.553   1.00 79.54 170 B 1 
ATOM 2988 O O   . VAL B 2 170 ? 10.452  9.013   6.064   1.00 77.95 170 B 1 
ATOM 2989 C CB  . VAL B 2 170 ? 10.906  11.545  7.602   1.00 79.86 170 B 1 
ATOM 2990 C CG1 . VAL B 2 170 ? 12.436  11.572  7.668   1.00 77.09 170 B 1 
ATOM 2991 C CG2 . VAL B 2 170 ? 10.367  12.824  8.255   1.00 77.20 170 B 1 
ATOM 2992 N N   . TYR B 2 171 ? 11.612  10.108  4.472   1.00 80.50 171 B 1 
ATOM 2993 C CA  . TYR B 2 171 ? 12.159  8.922   3.829   1.00 79.27 171 B 1 
ATOM 2994 C C   . TYR B 2 171 ? 13.621  8.750   4.232   1.00 80.89 171 B 1 
ATOM 2995 O O   . TYR B 2 171 ? 14.362  9.738   4.309   1.00 80.15 171 B 1 
ATOM 2996 C CB  . TYR B 2 171 ? 12.022  9.028   2.310   1.00 76.36 171 B 1 
ATOM 2997 C CG  . TYR B 2 171 ? 10.599  8.957   1.800   1.00 73.16 171 B 1 
ATOM 2998 C CD1 . TYR B 2 171 ? 10.076  7.737   1.342   1.00 68.28 171 B 1 
ATOM 2999 C CD2 . TYR B 2 171 ? 9.795   10.115  1.754   1.00 67.39 171 B 1 
ATOM 3000 C CE1 . TYR B 2 171 ? 8.771   7.670   0.821   1.00 63.66 171 B 1 
ATOM 3001 C CE2 . TYR B 2 171 ? 8.482   10.055  1.242   1.00 63.37 171 B 1 
ATOM 3002 C CZ  . TYR B 2 171 ? 7.978   8.830   0.770   1.00 63.45 171 B 1 
ATOM 3003 O OH  . TYR B 2 171 ? 6.712   8.770   0.253   1.00 60.21 171 B 1 
ATOM 3004 N N   . PRO B 2 172 ? 14.073  7.507   4.447   1.00 77.29 172 B 1 
ATOM 3005 C CA  . PRO B 2 172 ? 15.496  7.241   4.523   1.00 76.51 172 B 1 
ATOM 3006 C C   . PRO B 2 172 ? 16.141  7.566   3.168   1.00 78.47 172 B 1 
ATOM 3007 O O   . PRO B 2 172 ? 15.630  7.193   2.110   1.00 77.76 172 B 1 
ATOM 3008 C CB  . PRO B 2 172 ? 15.616  5.766   4.910   1.00 73.91 172 B 1 
ATOM 3009 C CG  . PRO B 2 172 ? 14.332  5.139   4.358   1.00 72.08 172 B 1 
ATOM 3010 C CD  . PRO B 2 172 ? 13.308  6.266   4.470   1.00 73.36 172 B 1 
ATOM 3011 N N   . ALA B 2 173 ? 17.263  8.267   3.200   1.00 79.12 173 B 1 
ATOM 3012 C CA  . ALA B 2 173 ? 18.087  8.482   2.018   1.00 80.49 173 B 1 
ATOM 3013 C C   . ALA B 2 173 ? 19.037  7.285   1.809   1.00 81.34 173 B 1 
ATOM 3014 O O   . ALA B 2 173 ? 19.299  6.536   2.752   1.00 79.52 173 B 1 
ATOM 3015 C CB  . ALA B 2 173 ? 18.834  9.815   2.171   1.00 80.06 173 B 1 
ATOM 3016 N N   . PRO B 2 174 ? 19.588  7.109   0.601   1.00 81.21 174 B 1 
ATOM 3017 C CA  . PRO B 2 174 ? 20.624  6.094   0.367   1.00 81.51 174 B 1 
ATOM 3018 C C   . PRO B 2 174 ? 21.849  6.263   1.272   1.00 84.15 174 B 1 
ATOM 3019 O O   . PRO B 2 174 ? 22.448  5.270   1.683   1.00 82.68 174 B 1 
ATOM 3020 C CB  . PRO B 2 174 ? 21.007  6.243   -1.109  1.00 79.07 174 B 1 
ATOM 3021 C CG  . PRO B 2 174 ? 19.765  6.858   -1.746  1.00 77.54 174 B 1 
ATOM 3022 C CD  . PRO B 2 174 ? 19.230  7.764   -0.642  1.00 79.66 174 B 1 
ATOM 3023 N N   . ASP B 2 175 ? 22.207  7.505   1.598   1.00 87.04 175 B 1 
ATOM 3024 C CA  . ASP B 2 175 ? 23.210  7.810   2.619   1.00 88.63 175 B 1 
ATOM 3025 C C   . ASP B 2 175 ? 22.531  7.875   4.001   1.00 88.49 175 B 1 
ATOM 3026 O O   . ASP B 2 175 ? 21.656  8.717   4.216   1.00 87.32 175 B 1 
ATOM 3027 C CB  . ASP B 2 175 ? 23.941  9.121   2.270   1.00 89.00 175 B 1 
ATOM 3028 C CG  . ASP B 2 175 ? 25.099  9.457   3.228   1.00 88.39 175 B 1 
ATOM 3029 O OD1 . ASP B 2 175 ? 25.179  8.869   4.331   1.00 83.40 175 B 1 
ATOM 3030 O OD2 . ASP B 2 175 ? 25.929  10.311  2.855   1.00 83.95 175 B 1 
ATOM 3031 N N   . PRO B 2 176 ? 22.928  7.021   4.964   1.00 86.65 176 B 1 
ATOM 3032 C CA  . PRO B 2 176 ? 22.324  7.013   6.297   1.00 85.44 176 B 1 
ATOM 3033 C C   . PRO B 2 176 ? 22.535  8.312   7.089   1.00 86.19 176 B 1 
ATOM 3034 O O   . PRO B 2 176 ? 21.834  8.545   8.076   1.00 84.22 176 B 1 
ATOM 3035 C CB  . PRO B 2 176 ? 22.952  5.806   7.002   1.00 83.12 176 B 1 
ATOM 3036 C CG  . PRO B 2 176 ? 24.310  5.646   6.312   1.00 80.10 176 B 1 
ATOM 3037 C CD  . PRO B 2 176 ? 23.994  6.034   4.869   1.00 83.35 176 B 1 
ATOM 3038 N N   . ASN B 2 177 ? 23.477  9.161   6.676   1.00 89.61 177 B 1 
ATOM 3039 C CA  . ASN B 2 177 ? 23.690  10.483  7.275   1.00 90.25 177 B 1 
ATOM 3040 C C   . ASN B 2 177 ? 22.742  11.548  6.713   1.00 90.83 177 B 1 
ATOM 3041 O O   . ASN B 2 177 ? 22.755  12.692  7.172   1.00 89.26 177 B 1 
ATOM 3042 C CB  . ASN B 2 177 ? 25.149  10.910  7.071   1.00 89.78 177 B 1 
ATOM 3043 C CG  . ASN B 2 177 ? 26.124  9.897   7.628   1.00 85.77 177 B 1 
ATOM 3044 O OD1 . ASN B 2 177 ? 26.141  9.590   8.807   1.00 77.43 177 B 1 
ATOM 3045 N ND2 . ASN B 2 177 ? 26.960  9.336   6.779   1.00 75.17 177 B 1 
ATOM 3046 N N   . GLU B 2 178 ? 21.935  11.195  5.731   1.00 90.64 178 B 1 
ATOM 3047 C CA  . GLU B 2 178 ? 20.960  12.071  5.104   1.00 90.26 178 B 1 
ATOM 3048 C C   . GLU B 2 178 ? 19.544  11.511  5.255   1.00 88.82 178 B 1 
ATOM 3049 O O   . GLU B 2 178 ? 19.325  10.328  5.524   1.00 86.40 178 B 1 
ATOM 3050 C CB  . GLU B 2 178 ? 21.327  12.312  3.629   1.00 90.12 178 B 1 
ATOM 3051 C CG  . GLU B 2 178 ? 22.687  13.017  3.451   1.00 88.82 178 B 1 
ATOM 3052 C CD  . GLU B 2 178 ? 22.965  13.367  1.978   1.00 87.89 178 B 1 
ATOM 3053 O OE1 . GLU B 2 178 ? 23.514  14.457  1.696   1.00 80.75 178 B 1 
ATOM 3054 O OE2 . GLU B 2 178 ? 22.568  12.611  1.061   1.00 81.99 178 B 1 
ATOM 3055 N N   . LYS B 2 179 ? 18.558  12.377  5.082   1.00 89.34 179 B 1 
ATOM 3056 C CA  . LYS B 2 179 ? 17.151  12.004  4.978   1.00 88.75 179 B 1 
ATOM 3057 C C   . LYS B 2 179 ? 16.453  12.899  3.970   1.00 90.34 179 B 1 
ATOM 3058 O O   . LYS B 2 179 ? 16.881  14.027  3.722   1.00 90.04 179 B 1 
ATOM 3059 C CB  . LYS B 2 179 ? 16.473  12.006  6.365   1.00 85.85 179 B 1 
ATOM 3060 C CG  . LYS B 2 179 ? 16.473  13.382  7.051   1.00 80.24 179 B 1 
ATOM 3061 C CD  . LYS B 2 179 ? 15.948  13.271  8.487   1.00 79.10 179 B 1 
ATOM 3062 C CE  . LYS B 2 179 ? 16.063  14.618  9.203   1.00 72.31 179 B 1 
ATOM 3063 N NZ  . LYS B 2 179 ? 15.844  14.483  10.665  1.00 67.97 179 B 1 
ATOM 3064 N N   . ILE B 2 180 ? 15.370  12.396  3.419   1.00 88.37 180 B 1 
ATOM 3065 C CA  . ILE B 2 180 ? 14.525  13.133  2.486   1.00 87.90 180 B 1 
ATOM 3066 C C   . ILE B 2 180 ? 13.258  13.547  3.230   1.00 88.26 180 B 1 
ATOM 3067 O O   . ILE B 2 180 ? 12.567  12.712  3.814   1.00 87.36 180 B 1 
ATOM 3068 C CB  . ILE B 2 180 ? 14.242  12.302  1.217   1.00 86.46 180 B 1 
ATOM 3069 C CG1 . ILE B 2 180 ? 15.565  11.933  0.496   1.00 84.27 180 B 1 
ATOM 3070 C CG2 . ILE B 2 180 ? 13.310  13.080  0.271   1.00 83.57 180 B 1 
ATOM 3071 C CD1 . ILE B 2 180 ? 15.416  10.860  -0.588  1.00 76.56 180 B 1 
ATOM 3072 N N   . LEU B 2 181 ? 12.962  14.829  3.216   1.00 90.51 181 B 1 
ATOM 3073 C CA  . LEU B 2 181 ? 11.715  15.381  3.732   1.00 91.16 181 B 1 
ATOM 3074 C C   . LEU B 2 181 ? 10.801  15.683  2.550   1.00 91.21 181 B 1 
ATOM 3075 O O   . LEU B 2 181 ? 11.143  16.502  1.696   1.00 90.67 181 B 1 
ATOM 3076 C CB  . LEU B 2 181 ? 11.976  16.641  4.574   1.00 91.58 181 B 1 
ATOM 3077 C CG  . LEU B 2 181 ? 12.991  16.485  5.721   1.00 90.52 181 B 1 
ATOM 3078 C CD1 . LEU B 2 181 ? 13.132  17.813  6.464   1.00 87.79 181 B 1 
ATOM 3079 C CD2 . LEU B 2 181 ? 12.568  15.419  6.730   1.00 87.84 181 B 1 
ATOM 3080 N N   . VAL B 2 182 ? 9.644   15.050  2.524   1.00 88.17 182 B 1 
ATOM 3081 C CA  . VAL B 2 182 ? 8.615   15.270  1.508   1.00 86.33 182 B 1 
ATOM 3082 C C   . VAL B 2 182 ? 7.501   16.094  2.132   1.00 86.64 182 B 1 
ATOM 3083 O O   . VAL B 2 182 ? 6.753   15.606  2.976   1.00 85.72 182 B 1 
ATOM 3084 C CB  . VAL B 2 182 ? 8.090   13.944  0.931   1.00 84.10 182 B 1 
ATOM 3085 C CG1 . VAL B 2 182 ? 7.110   14.211  -0.214  1.00 80.88 182 B 1 
ATOM 3086 C CG2 . VAL B 2 182 ? 9.237   13.065  0.419   1.00 80.64 182 B 1 
ATOM 3087 N N   . PHE B 2 183 ? 7.400   17.341  1.720   1.00 88.30 183 B 1 
ATOM 3088 C CA  . PHE B 2 183 ? 6.338   18.241  2.137   1.00 89.18 183 B 1 
ATOM 3089 C C   . PHE B 2 183 ? 5.238   18.253  1.087   1.00 88.42 183 B 1 
ATOM 3090 O O   . PHE B 2 183 ? 5.490   18.548  -0.083  1.00 87.61 183 B 1 
ATOM 3091 C CB  . PHE B 2 183 ? 6.894   19.648  2.360   1.00 90.62 183 B 1 
ATOM 3092 C CG  . PHE B 2 183 ? 7.856   19.748  3.523   1.00 91.43 183 B 1 
ATOM 3093 C CD1 . PHE B 2 183 ? 7.372   20.026  4.812   1.00 89.67 183 B 1 
ATOM 3094 C CD2 . PHE B 2 183 ? 9.236   19.553  3.333   1.00 90.05 183 B 1 
ATOM 3095 C CE1 . PHE B 2 183 ? 8.250   20.110  5.901   1.00 89.92 183 B 1 
ATOM 3096 C CE2 . PHE B 2 183 ? 10.122  19.627  4.423   1.00 90.34 183 B 1 
ATOM 3097 C CZ  . PHE B 2 183 ? 9.625   19.907  5.707   1.00 91.93 183 B 1 
ATOM 3098 N N   . ARG B 2 184 ? 4.001   18.009  1.502   1.00 87.09 184 B 1 
ATOM 3099 C CA  . ARG B 2 184 ? 2.820   18.333  0.707   1.00 85.97 184 B 1 
ATOM 3100 C C   . ARG B 2 184 ? 2.227   19.621  1.253   1.00 86.85 184 B 1 
ATOM 3101 O O   . ARG B 2 184 ? 1.808   19.675  2.407   1.00 85.89 184 B 1 
ATOM 3102 C CB  . ARG B 2 184 ? 1.858   17.147  0.678   1.00 83.88 184 B 1 
ATOM 3103 C CG  . ARG B 2 184 ? 0.791   17.335  -0.412  1.00 74.82 184 B 1 
ATOM 3104 C CD  . ARG B 2 184 ? -0.064  16.070  -0.562  1.00 69.31 184 B 1 
ATOM 3105 N NE  . ARG B 2 184 ? 0.697   14.943  -1.122  1.00 62.99 184 B 1 
ATOM 3106 C CZ  . ARG B 2 184 ? 0.784   14.578  -2.391  1.00 56.12 184 B 1 
ATOM 3107 N NH1 . ARG B 2 184 ? 0.120   15.184  -3.339  1.00 51.46 184 B 1 
ATOM 3108 N NH2 . ARG B 2 184 ? 1.539   13.581  -2.733  1.00 49.82 184 B 1 
ATOM 3109 N N   . VAL B 2 185 ? 2.249   20.656  0.438   1.00 88.31 185 B 1 
ATOM 3110 C CA  . VAL B 2 185 ? 1.884   22.018  0.833   1.00 89.91 185 B 1 
ATOM 3111 C C   . VAL B 2 185 ? 0.613   22.468  0.123   1.00 89.29 185 B 1 
ATOM 3112 O O   . VAL B 2 185 ? 0.424   22.195  -1.060  1.00 88.42 185 B 1 
ATOM 3113 C CB  . VAL B 2 185 ? 3.044   23.003  0.600   1.00 91.28 185 B 1 
ATOM 3114 C CG1 . VAL B 2 185 ? 4.226   22.682  1.518   1.00 89.40 185 B 1 
ATOM 3115 C CG2 . VAL B 2 185 ? 3.562   23.020  -0.849  1.00 88.57 185 B 1 
ATOM 3116 N N   . GLN B 2 186 ? -0.254  23.176  0.833   1.00 89.15 186 B 1 
ATOM 3117 C CA  . GLN B 2 186 ? -1.532  23.666  0.305   1.00 88.39 186 B 1 
ATOM 3118 C C   . GLN B 2 186 ? -1.351  24.939  -0.544  1.00 89.47 186 B 1 
ATOM 3119 O O   . GLN B 2 186 ? -1.884  26.007  -0.244  1.00 88.49 186 B 1 
ATOM 3120 C CB  . GLN B 2 186 ? -2.539  23.841  1.449   1.00 85.89 186 B 1 
ATOM 3121 C CG  . GLN B 2 186 ? -2.964  22.498  2.064   1.00 80.99 186 B 1 
ATOM 3122 C CD  . GLN B 2 186 ? -3.998  22.664  3.182   1.00 75.94 186 B 1 
ATOM 3123 O OE1 . GLN B 2 186 ? -4.133  23.705  3.802   1.00 68.69 186 B 1 
ATOM 3124 N NE2 . GLN B 2 186 ? -4.750  21.635  3.493   1.00 66.35 186 B 1 
ATOM 3125 N N   . THR B 2 187 ? -0.571  24.833  -1.602  1.00 90.92 187 B 1 
ATOM 3126 C CA  . THR B 2 187 ? -0.402  25.867  -2.626  1.00 92.27 187 B 1 
ATOM 3127 C C   . THR B 2 187 ? -0.187  25.213  -3.985  1.00 92.21 187 B 1 
ATOM 3128 O O   . THR B 2 187 ? 0.549   24.234  -4.105  1.00 90.99 187 B 1 
ATOM 3129 C CB  . THR B 2 187 ? 0.748   26.829  -2.292  1.00 92.45 187 B 1 
ATOM 3130 O OG1 . THR B 2 187 ? 0.848   27.807  -3.311  1.00 89.09 187 B 1 
ATOM 3131 C CG2 . THR B 2 187 ? 2.123   26.177  -2.171  1.00 88.27 187 B 1 
ATOM 3132 N N   . MET B 2 188 ? -0.804  25.776  -5.022  1.00 92.22 188 B 1 
ATOM 3133 C CA  . MET B 2 188 ? -0.600  25.306  -6.398  1.00 91.66 188 B 1 
ATOM 3134 C C   . MET B 2 188 ? 0.681   25.863  -7.033  1.00 91.66 188 B 1 
ATOM 3135 O O   . MET B 2 188 ? 1.095   25.399  -8.091  1.00 89.41 188 B 1 
ATOM 3136 C CB  . MET B 2 188 ? -1.833  25.649  -7.247  1.00 90.34 188 B 1 
ATOM 3137 C CG  . MET B 2 188 ? -3.096  24.923  -6.776  1.00 84.35 188 B 1 
ATOM 3138 S SD  . MET B 2 188 ? -2.978  23.105  -6.738  1.00 76.20 188 B 1 
ATOM 3139 C CE  . MET B 2 188 ? -2.780  22.743  -8.505  1.00 65.49 188 B 1 
ATOM 3140 N N   . ASN B 2 189 ? 1.320   26.839  -6.401  1.00 92.87 189 B 1 
ATOM 3141 C CA  . ASN B 2 189 ? 2.572   27.425  -6.868  1.00 93.18 189 B 1 
ATOM 3142 C C   . ASN B 2 189 ? 3.674   27.254  -5.808  1.00 93.75 189 B 1 
ATOM 3143 O O   . ASN B 2 189 ? 3.829   28.122  -4.943  1.00 92.92 189 B 1 
ATOM 3144 C CB  . ASN B 2 189 ? 2.335   28.893  -7.252  1.00 91.80 189 B 1 
ATOM 3145 C CG  . ASN B 2 189 ? 3.604   29.530  -7.808  1.00 89.46 189 B 1 
ATOM 3146 O OD1 . ASN B 2 189 ? 4.581   28.878  -8.131  1.00 84.25 189 B 1 
ATOM 3147 N ND2 . ASN B 2 189 ? 3.615   30.840  -7.946  1.00 82.41 189 B 1 
ATOM 3148 N N   . PRO B 2 190 ? 4.459   26.178  -5.866  1.00 93.01 190 B 1 
ATOM 3149 C CA  . PRO B 2 190 ? 5.514   25.930  -4.885  1.00 93.14 190 B 1 
ATOM 3150 C C   . PRO B 2 190 ? 6.787   26.751  -5.130  1.00 94.21 190 B 1 
ATOM 3151 O O   . PRO B 2 190 ? 7.660   26.791  -4.270  1.00 93.63 190 B 1 
ATOM 3152 C CB  . PRO B 2 190 ? 5.771   24.425  -4.983  1.00 91.22 190 B 1 
ATOM 3153 C CG  . PRO B 2 190 ? 5.537   24.135  -6.469  1.00 89.32 190 B 1 
ATOM 3154 C CD  . PRO B 2 190 ? 4.379   25.076  -6.817  1.00 90.98 190 B 1 
ATOM 3155 N N   . LEU B 2 191 ? 6.917   27.418  -6.281  1.00 94.23 191 B 1 
ATOM 3156 C CA  . LEU B 2 191 ? 8.149   28.114  -6.687  1.00 94.15 191 B 1 
ATOM 3157 C C   . LEU B 2 191 ? 8.700   29.101  -5.641  1.00 94.92 191 B 1 
ATOM 3158 O O   . LEU B 2 191 ? 9.915   29.102  -5.429  1.00 94.73 191 B 1 
ATOM 3159 C CB  . LEU B 2 191 ? 7.939   28.845  -8.025  1.00 92.76 191 B 1 
ATOM 3160 C CG  . LEU B 2 191 ? 7.888   27.930  -9.259  1.00 82.56 191 B 1 
ATOM 3161 C CD1 . LEU B 2 191 ? 7.429   28.737  -10.472 1.00 77.51 191 B 1 
ATOM 3162 C CD2 . LEU B 2 191 ? 9.275   27.352  -9.563  1.00 77.23 191 B 1 
ATOM 3163 N N   . PRO B 2 192 ? 7.878   29.925  -4.979  1.00 94.65 192 B 1 
ATOM 3164 C CA  . PRO B 2 192 ? 8.383   30.817  -3.936  1.00 94.84 192 B 1 
ATOM 3165 C C   . PRO B 2 192 ? 8.989   30.048  -2.758  1.00 95.61 192 B 1 
ATOM 3166 O O   . PRO B 2 192 ? 10.084  30.384  -2.316  1.00 95.18 192 B 1 
ATOM 3167 C CB  . PRO B 2 192 ? 7.190   31.683  -3.518  1.00 94.00 192 B 1 
ATOM 3168 C CG  . PRO B 2 192 ? 6.243   31.611  -4.711  1.00 92.26 192 B 1 
ATOM 3169 C CD  . PRO B 2 192 ? 6.473   30.193  -5.220  1.00 94.38 192 B 1 
ATOM 3170 N N   . LEU B 2 193 ? 8.324   28.984  -2.300  1.00 95.34 193 B 1 
ATOM 3171 C CA  . LEU B 2 193 ? 8.806   28.132  -1.207  1.00 95.42 193 B 1 
ATOM 3172 C C   . LEU B 2 193 ? 10.106  27.411  -1.573  1.00 95.86 193 B 1 
ATOM 3173 O O   . LEU B 2 193 ? 11.022  27.350  -0.762  1.00 95.18 193 B 1 
ATOM 3174 C CB  . LEU B 2 193 ? 7.735   27.093  -0.845  1.00 94.49 193 B 1 
ATOM 3175 C CG  . LEU B 2 193 ? 6.445   27.667  -0.238  1.00 91.07 193 B 1 
ATOM 3176 C CD1 . LEU B 2 193 ? 5.436   26.536  -0.054  1.00 87.71 193 B 1 
ATOM 3177 C CD2 . LEU B 2 193 ? 6.707   28.314  1.118   1.00 87.90 193 B 1 
ATOM 3178 N N   . ILE B 2 194 ? 10.206  26.909  -2.801  1.00 95.74 194 B 1 
ATOM 3179 C CA  . ILE B 2 194 ? 11.426  26.260  -3.302  1.00 95.32 194 B 1 
ATOM 3180 C C   . ILE B 2 194 ? 12.602  27.237  -3.256  1.00 95.57 194 B 1 
ATOM 3181 O O   . ILE B 2 194 ? 13.676  26.877  -2.779  1.00 95.46 194 B 1 
ATOM 3182 C CB  . ILE B 2 194 ? 11.195  25.712  -4.725  1.00 94.50 194 B 1 
ATOM 3183 C CG1 . ILE B 2 194 ? 10.184  24.549  -4.683  1.00 92.31 194 B 1 
ATOM 3184 C CG2 . ILE B 2 194 ? 12.513  25.242  -5.374  1.00 92.59 194 B 1 
ATOM 3185 C CD1 . ILE B 2 194 ? 9.584   24.234  -6.057  1.00 85.76 194 B 1 
ATOM 3186 N N   . ARG B 2 195 ? 12.402  28.479  -3.695  1.00 95.63 195 B 1 
ATOM 3187 C CA  . ARG B 2 195 ? 13.447  29.515  -3.637  1.00 95.40 195 B 1 
ATOM 3188 C C   . ARG B 2 195 ? 13.867  29.821  -2.205  1.00 95.83 195 B 1 
ATOM 3189 O O   . ARG B 2 195 ? 15.061  29.928  -1.951  1.00 95.52 195 B 1 
ATOM 3190 C CB  . ARG B 2 195 ? 12.971  30.799  -4.326  1.00 94.74 195 B 1 
ATOM 3191 C CG  . ARG B 2 195 ? 12.955  30.644  -5.851  1.00 84.45 195 B 1 
ATOM 3192 C CD  . ARG B 2 195 ? 12.448  31.942  -6.476  1.00 80.54 195 B 1 
ATOM 3193 N NE  . ARG B 2 195 ? 12.414  31.846  -7.942  1.00 71.00 195 B 1 
ATOM 3194 C CZ  . ARG B 2 195 ? 11.979  32.780  -8.773  1.00 63.07 195 B 1 
ATOM 3195 N NH1 . ARG B 2 195 ? 11.530  33.929  -8.340  1.00 56.24 195 B 1 
ATOM 3196 N NH2 . ARG B 2 195 ? 11.989  32.565  -10.059 1.00 56.14 195 B 1 
ATOM 3197 N N   . ASP B 2 196 ? 12.928  29.932  -1.279  1.00 96.25 196 B 1 
ATOM 3198 C CA  . ASP B 2 196 ? 13.252  30.196  0.126   1.00 96.30 196 B 1 
ATOM 3199 C C   . ASP B 2 196 ? 14.050  29.039  0.740   1.00 96.48 196 B 1 
ATOM 3200 O O   . ASP B 2 196 ? 15.055  29.266  1.417   1.00 95.73 196 B 1 
ATOM 3201 C CB  . ASP B 2 196 ? 11.978  30.436  0.934   1.00 96.16 196 B 1 
ATOM 3202 C CG  . ASP B 2 196 ? 11.168  31.663  0.521   1.00 95.27 196 B 1 
ATOM 3203 O OD1 . ASP B 2 196 ? 11.634  32.536  -0.244  1.00 91.91 196 B 1 
ATOM 3204 O OD2 . ASP B 2 196 ? 9.996   31.726  0.947   1.00 91.92 196 B 1 
ATOM 3205 N N   . LEU B 2 197 ? 13.661  27.800  0.447   1.00 96.45 197 B 1 
ATOM 3206 C CA  . LEU B 2 197 ? 14.390  26.607  0.892   1.00 96.12 197 B 1 
ATOM 3207 C C   . LEU B 2 197 ? 15.806  26.559  0.299   1.00 96.01 197 B 1 
ATOM 3208 O O   . LEU B 2 197 ? 16.769  26.320  1.028   1.00 95.51 197 B 1 
ATOM 3209 C CB  . LEU B 2 197 ? 13.587  25.350  0.512   1.00 96.15 197 B 1 
ATOM 3210 C CG  . LEU B 2 197 ? 12.299  25.146  1.336   1.00 95.72 197 B 1 
ATOM 3211 C CD1 . LEU B 2 197 ? 11.428  24.076  0.683   1.00 94.51 197 B 1 
ATOM 3212 C CD2 . LEU B 2 197 ? 12.603  24.705  2.767   1.00 94.01 197 B 1 
ATOM 3213 N N   . GLN B 2 198 ? 15.960  26.845  -0.992  1.00 95.90 198 B 1 
ATOM 3214 C CA  . GLN B 2 198 ? 17.272  26.916  -1.647  1.00 95.50 198 B 1 
ATOM 3215 C C   . GLN B 2 198 ? 18.138  28.041  -1.066  1.00 95.69 198 B 1 
ATOM 3216 O O   . GLN B 2 198 ? 19.316  27.826  -0.780  1.00 95.12 198 B 1 
ATOM 3217 C CB  . GLN B 2 198 ? 17.084  27.114  -3.155  1.00 94.82 198 B 1 
ATOM 3218 C CG  . GLN B 2 198 ? 16.615  25.833  -3.854  1.00 92.12 198 B 1 
ATOM 3219 C CD  . GLN B 2 198 ? 16.350  26.042  -5.343  1.00 90.77 198 B 1 
ATOM 3220 O OE1 . GLN B 2 198 ? 15.941  27.098  -5.799  1.00 84.69 198 B 1 
ATOM 3221 N NE2 . GLN B 2 198 ? 16.572  25.031  -6.153  1.00 82.62 198 B 1 
ATOM 3222 N N   . ASN B 2 199 ? 17.565  29.212  -0.831  1.00 95.74 199 B 1 
ATOM 3223 C CA  . ASN B 2 199 ? 18.270  30.339  -0.216  1.00 95.59 199 B 1 
ATOM 3224 C C   . ASN B 2 199 ? 18.718  30.029  1.219   1.00 95.42 199 B 1 
ATOM 3225 O O   . ASN B 2 199 ? 19.756  30.519  1.658   1.00 93.96 199 B 1 
ATOM 3226 C CB  . ASN B 2 199 ? 17.352  31.572  -0.229  1.00 95.35 199 B 1 
ATOM 3227 C CG  . ASN B 2 199 ? 17.156  32.181  -1.608  1.00 91.59 199 B 1 
ATOM 3228 O OD1 . ASN B 2 199 ? 17.919  31.998  -2.533  1.00 85.22 199 B 1 
ATOM 3229 N ND2 . ASN B 2 199 ? 16.122  32.983  -1.762  1.00 83.88 199 B 1 
ATOM 3230 N N   . ALA B 2 200 ? 17.975  29.192  1.933   1.00 95.09 200 B 1 
ATOM 3231 C CA  . ALA B 2 200 ? 18.353  28.689  3.254   1.00 94.36 200 B 1 
ATOM 3232 C C   . ALA B 2 200 ? 19.378  27.535  3.207   1.00 94.12 200 B 1 
ATOM 3233 O O   . ALA B 2 200 ? 19.773  27.029  4.257   1.00 92.20 200 B 1 
ATOM 3234 C CB  . ALA B 2 200 ? 17.077  28.308  4.006   1.00 94.01 200 B 1 
ATOM 3235 N N   . GLY B 2 201 ? 19.816  27.121  2.017   1.00 94.06 201 B 1 
ATOM 3236 C CA  . GLY B 2 201 ? 20.845  26.095  1.812   1.00 93.38 201 B 1 
ATOM 3237 C C   . GLY B 2 201 ? 20.317  24.665  1.690   1.00 93.78 201 B 1 
ATOM 3238 O O   . GLY B 2 201 ? 21.118  23.730  1.692   1.00 91.80 201 B 1 
ATOM 3239 N N   . TYR B 2 202 ? 19.005  24.468  1.578   1.00 94.62 202 B 1 
ATOM 3240 C CA  . TYR B 2 202 ? 18.437  23.136  1.374   1.00 94.60 202 B 1 
ATOM 3241 C C   . TYR B 2 202 ? 18.561  22.691  -0.084  1.00 94.64 202 B 1 
ATOM 3242 O O   . TYR B 2 202 ? 18.283  23.449  -1.017  1.00 93.42 202 B 1 
ATOM 3243 C CB  . TYR B 2 202 ? 16.976  23.091  1.822   1.00 94.32 202 B 1 
ATOM 3244 C CG  . TYR B 2 202 ? 16.800  23.305  3.307   1.00 94.34 202 B 1 
ATOM 3245 C CD1 . TYR B 2 202 ? 17.092  22.266  4.211   1.00 91.21 202 B 1 
ATOM 3246 C CD2 . TYR B 2 202 ? 16.377  24.554  3.801   1.00 91.46 202 B 1 
ATOM 3247 C CE1 . TYR B 2 202 ? 16.961  22.467  5.593   1.00 90.04 202 B 1 
ATOM 3248 C CE2 . TYR B 2 202 ? 16.245  24.766  5.184   1.00 90.18 202 B 1 
ATOM 3249 C CZ  . TYR B 2 202 ? 16.540  23.719  6.076   1.00 91.61 202 B 1 
ATOM 3250 O OH  . TYR B 2 202 ? 16.414  23.924  7.425   1.00 89.89 202 B 1 
ATOM 3251 N N   . HIS B 2 203 ? 18.925  21.418  -0.270  1.00 94.66 203 B 1 
ATOM 3252 C CA  . HIS B 2 203 ? 18.933  20.799  -1.590  1.00 94.27 203 B 1 
ATOM 3253 C C   . HIS B 2 203 ? 17.525  20.310  -1.946  1.00 94.36 203 B 1 
ATOM 3254 O O   . HIS B 2 203 ? 17.025  19.353  -1.356  1.00 92.93 203 B 1 
ATOM 3255 C CB  . HIS B 2 203 ? 19.969  19.674  -1.618  1.00 92.93 203 B 1 
ATOM 3256 C CG  . HIS B 2 203 ? 20.211  19.170  -3.012  1.00 86.85 203 B 1 
ATOM 3257 N ND1 . HIS B 2 203 ? 20.903  19.839  -4.000  1.00 74.24 203 B 1 
ATOM 3258 C CD2 . HIS B 2 203 ? 19.766  17.992  -3.555  1.00 73.64 203 B 1 
ATOM 3259 C CE1 . HIS B 2 203 ? 20.882  19.079  -5.109  1.00 74.00 203 B 1 
ATOM 3260 N NE2 . HIS B 2 203 ? 20.206  17.946  -4.877  1.00 75.89 203 B 1 
ATOM 3261 N N   . VAL B 2 204 ? 16.891  20.954  -2.913  1.00 93.73 204 B 1 
ATOM 3262 C CA  . VAL B 2 204 ? 15.559  20.570  -3.396  1.00 93.47 204 B 1 
ATOM 3263 C C   . VAL B 2 204 ? 15.705  19.484  -4.462  1.00 92.30 204 B 1 
ATOM 3264 O O   . VAL B 2 204 ? 16.326  19.712  -5.499  1.00 90.12 204 B 1 
ATOM 3265 C CB  . VAL B 2 204 ? 14.764  21.786  -3.906  1.00 93.27 204 B 1 
ATOM 3266 C CG1 . VAL B 2 204 ? 13.362  21.383  -4.366  1.00 90.71 204 B 1 
ATOM 3267 C CG2 . VAL B 2 204 ? 14.608  22.845  -2.804  1.00 91.13 204 B 1 
ATOM 3268 N N   . LEU B 2 205 ? 15.129  18.317  -4.198  1.00 90.46 205 B 1 
ATOM 3269 C CA  . LEU B 2 205 ? 15.108  17.177  -5.124  1.00 88.06 205 B 1 
ATOM 3270 C C   . LEU B 2 205 ? 13.914  17.239  -6.079  1.00 86.37 205 B 1 
ATOM 3271 O O   . LEU B 2 205 ? 14.022  16.865  -7.247  1.00 81.93 205 B 1 
ATOM 3272 C CB  . LEU B 2 205 ? 15.047  15.864  -4.322  1.00 86.43 205 B 1 
ATOM 3273 C CG  . LEU B 2 205 ? 16.233  15.594  -3.380  1.00 84.29 205 B 1 
ATOM 3274 C CD1 . LEU B 2 205 ? 15.974  14.292  -2.621  1.00 80.24 205 B 1 
ATOM 3275 C CD2 . LEU B 2 205 ? 17.549  15.453  -4.143  1.00 79.62 205 B 1 
ATOM 3276 N N   . TRP B 2 206 ? 12.775  17.701  -5.569  1.00 83.81 206 B 1 
ATOM 3277 C CA  . TRP B 2 206 ? 11.529  17.811  -6.331  1.00 83.18 206 B 1 
ATOM 3278 C C   . TRP B 2 206 ? 10.779  19.097  -5.962  1.00 83.55 206 B 1 
ATOM 3279 O O   . TRP B 2 206 ? 10.713  19.445  -4.784  1.00 80.24 206 B 1 
ATOM 3280 C CB  . TRP B 2 206 ? 10.649  16.585  -6.052  1.00 79.23 206 B 1 
ATOM 3281 C CG  . TRP B 2 206 ? 9.439   16.525  -6.922  1.00 74.64 206 B 1 
ATOM 3282 C CD1 . TRP B 2 206 ? 8.232   17.047  -6.629  1.00 67.12 206 B 1 
ATOM 3283 C CD2 . TRP B 2 206 ? 9.350   16.003  -8.286  1.00 70.25 206 B 1 
ATOM 3284 N NE1 . TRP B 2 206 ? 7.386   16.892  -7.725  1.00 63.72 206 B 1 
ATOM 3285 C CE2 . TRP B 2 206 ? 8.040   16.259  -8.761  1.00 65.73 206 B 1 
ATOM 3286 C CE3 . TRP B 2 206 ? 10.253  15.358  -9.157  1.00 62.35 206 B 1 
ATOM 3287 C CZ2 . TRP B 2 206 ? 7.635   15.910  -10.071 1.00 63.14 206 B 1 
ATOM 3288 C CZ3 . TRP B 2 206 ? 9.852   14.994  -10.454 1.00 58.16 206 B 1 
ATOM 3289 C CH2 . TRP B 2 206 ? 8.554   15.278  -10.909 1.00 58.79 206 B 1 
ATOM 3290 N N   . PRO B 2 207 ? 10.139  19.758  -6.954  1.00 80.64 207 B 1 
ATOM 3291 C CA  . PRO B 2 207 ? 10.163  19.413  -8.376  1.00 79.72 207 B 1 
ATOM 3292 C C   . PRO B 2 207 ? 11.533  19.682  -9.009  1.00 79.42 207 B 1 
ATOM 3293 O O   . PRO B 2 207 ? 12.168  20.698  -8.719  1.00 73.66 207 B 1 
ATOM 3294 C CB  . PRO B 2 207 ? 9.052   20.256  -9.010  1.00 73.69 207 B 1 
ATOM 3295 C CG  . PRO B 2 207 ? 8.983   21.482  -8.108  1.00 71.57 207 B 1 
ATOM 3296 C CD  . PRO B 2 207 ? 9.312   20.925  -6.725  1.00 75.69 207 B 1 
ATOM 3297 N N   . ASN B 2 208 ? 11.964  18.795  -9.893  1.00 72.16 208 B 1 
ATOM 3298 C CA  . ASN B 2 208 ? 13.183  18.995  -10.676 1.00 69.63 208 B 1 
ATOM 3299 C C   . ASN B 2 208 ? 12.903  19.986  -11.814 1.00 68.08 208 B 1 
ATOM 3300 O O   . ASN B 2 208 ? 12.672  19.614  -12.963 1.00 63.19 208 B 1 
ATOM 3301 C CB  . ASN B 2 208 ? 13.739  17.639  -11.140 1.00 64.27 208 B 1 
ATOM 3302 C CG  . ASN B 2 208 ? 15.135  17.765  -11.729 1.00 57.55 208 B 1 
ATOM 3303 O OD1 . ASN B 2 208 ? 15.735  18.824  -11.788 1.00 51.93 208 B 1 
ATOM 3304 N ND2 . ASN B 2 208 ? 15.701  16.668  -12.178 1.00 51.51 208 B 1 
ATOM 3305 N N   . LEU B 2 209 ? 12.855  21.262  -11.456 1.00 65.56 209 B 1 
ATOM 3306 C CA  . LEU B 2 209 ? 12.586  22.340  -12.401 1.00 63.80 209 B 1 
ATOM 3307 C C   . LEU B 2 209 ? 13.885  22.760  -13.097 1.00 62.78 209 B 1 
ATOM 3308 O O   . LEU B 2 209 ? 14.844  23.150  -12.423 1.00 57.51 209 B 1 
ATOM 3309 C CB  . LEU B 2 209 ? 11.922  23.517  -11.680 1.00 58.94 209 B 1 
ATOM 3310 C CG  . LEU B 2 209 ? 10.453  23.252  -11.300 1.00 54.08 209 B 1 
ATOM 3311 C CD1 . LEU B 2 209 ? 9.982   24.305  -10.300 1.00 50.37 209 B 1 
ATOM 3312 C CD2 . LEU B 2 209 ? 9.525   23.309  -12.517 1.00 51.31 209 B 1 
ATOM 3313 N N   . PRO B 2 210 ? 13.920  22.749  -14.442 1.00 55.35 210 B 1 
ATOM 3314 C CA  . PRO B 2 210 ? 15.078  23.201  -15.197 1.00 54.36 210 B 1 
ATOM 3315 C C   . PRO B 2 210 ? 15.466  24.628  -14.801 1.00 55.33 210 B 1 
ATOM 3316 O O   . PRO B 2 210 ? 14.629  25.533  -14.814 1.00 51.68 210 B 1 
ATOM 3317 C CB  . PRO B 2 210 ? 14.683  23.111  -16.678 1.00 50.03 210 B 1 
ATOM 3318 C CG  . PRO B 2 210 ? 13.480  22.176  -16.701 1.00 49.68 210 B 1 
ATOM 3319 C CD  . PRO B 2 210 ? 12.848  22.346  -15.330 1.00 54.10 210 B 1 
ATOM 3320 N N   . GLY B 2 211 ? 16.733  24.825  -14.443 1.00 51.88 211 B 1 
ATOM 3321 C CA  . GLY B 2 211 ? 17.274  26.133  -14.058 1.00 50.76 211 B 1 
ATOM 3322 C C   . GLY B 2 211 ? 16.892  26.632  -12.658 1.00 51.90 211 B 1 
ATOM 3323 O O   . GLY B 2 211 ? 17.308  27.730  -12.286 1.00 48.74 211 B 1 
ATOM 3324 N N   . VAL B 2 212 ? 16.125  25.868  -11.887 1.00 55.83 212 B 1 
ATOM 3325 C CA  . VAL B 2 212 ? 15.802  26.190  -10.486 1.00 54.85 212 B 1 
ATOM 3326 C C   . VAL B 2 212 ? 16.551  25.257  -9.538  1.00 54.28 212 B 1 
ATOM 3327 O O   . VAL B 2 212 ? 17.233  25.726  -8.630  1.00 50.79 212 B 1 
ATOM 3328 C CB  . VAL B 2 212 ? 14.283  26.162  -10.223 1.00 52.20 212 B 1 
ATOM 3329 C CG1 . VAL B 2 212 ? 13.961  26.555  -8.780  1.00 48.19 212 B 1 
ATOM 3330 C CG2 . VAL B 2 212 ? 13.540  27.136  -11.145 1.00 49.10 212 B 1 
ATOM 3331 N N   . THR B 2 213 ? 16.453  23.958  -9.760  1.00 53.27 213 B 1 
ATOM 3332 C CA  . THR B 2 213 ? 17.258  22.965  -9.041  1.00 51.53 213 B 1 
ATOM 3333 C C   . THR B 2 213 ? 18.612  22.832  -9.732  1.00 50.17 213 B 1 
ATOM 3334 O O   . THR B 2 213 ? 18.695  22.346  -10.855 1.00 46.36 213 B 1 
ATOM 3335 C CB  . THR B 2 213 ? 16.535  21.616  -8.965  1.00 48.18 213 B 1 
ATOM 3336 O OG1 . THR B 2 213 ? 16.022  21.268  -10.231 1.00 45.22 213 B 1 
ATOM 3337 C CG2 . THR B 2 213 ? 15.345  21.690  -8.009  1.00 44.21 213 B 1 
ATOM 3338 N N   . SER B 2 214 ? 19.641  23.326  -9.097  1.00 42.45 214 B 1 
ATOM 3339 C CA  . SER B 2 214 ? 21.044  23.158  -9.482  1.00 41.20 214 B 1 
ATOM 3340 C C   . SER B 2 214 ? 21.629  21.891  -8.883  1.00 39.57 214 B 1 
ATOM 3341 O O   . SER B 2 214 ? 21.370  21.648  -7.683  1.00 35.63 214 B 1 
ATOM 3342 C CB  . SER B 2 214 ? 21.873  24.351  -9.008  1.00 37.88 214 B 1 
ATOM 3343 O OG  . SER B 2 214 ? 21.718  24.446  -7.613  1.00 35.91 214 B 1 
ATOM 3344 O OXT . SER B 2 214 ? 22.379  21.192  -9.645  1.00 33.48 214 B 1 
#
