# Supplementary material for: AcuB senses cellular energy charge to coordinate acetyl-CoA synthesis in bacteria
Source: Nat Commun. 2026 Apr 24;17:3815. doi: 10.1038/s41467-026-71006-w (PMC13121692; doi:10.1038/s41467-026-71006-w)
Supplement: Supplementary file 6 — Supplementary_Data_4 [file 41467_2026_71006_MOESM6_ESM.zip › AF3_only_first_models/2_g_stea_acub_2_stea_acuc_4adp_summary_confidences.json]

{
 "chain_iptm": [
  0.65,
  0.65,
  0.62,
  0.62,
  0.4,
  0.41,
  0.41,
  0.4
 ],
 "chain_pair_iptm": [
  [
   0.74,
   0.75,
   0.77,
   0.77,
   0.58,
   0.55,
   0.6,
   0.52
  ],
  [
   0.75,
   0.74,
   0.77,
   0.76,
   0.53,
   0.6,
   0.55,
   0.57
  ],
  [
   0.77,
   0.77,
   0.93,
   0.61,
   0.51,
   0.59,
   0.51,
   0.57
  ],
  [
   0.77,
   0.76,
   0.61,
   0.93,
   0.58,
   0.52,
   0.6,
   0.52
  ],
  [
   0.58,
   0.53,
   0.51,
   0.58,
   0.49,
   0.17,
   0.27,
   0.16
  ],
  [
   0.55,
   0.6,
   0.59,
   0.52,
   0.17,
   0.47,
   0.17,
   0.27
  ],
  [
   0.6,
   0.55,
   0.51,
   0.6,
   0.27,
   0.17,
   0.47,
   0.17
  ],
  [
   0.52,
   0.57,
   0.57,
   0.52,
   0.16,
   0.27,
   0.17,
   0.49
  ]
 ],
 "chain_pair_pae_min": [
  [
   0.76,
   1.79,
   2.64,
   2.64,
   4.96,
   6.2,
   4.83,
   5.78
  ],
  [
   1.8,
   0.76,
   2.55,
   2.73,
   5.88,
   4.89,
   6.24,
   5.02
  ],
  [
   2.83,
   2.17,
   0.76,
   6.61,
   7.99,
   7.23,
   8.01,
   7.57
  ],
  [
   2.23,
   2.88,
   6.56,
   0.76,
   7.54,
   8.05,
   7.24,
   7.89
  ],
  [
   7.19,
   8.69,
   16.57,
   13.29,
   0.76,
   10.03,
   8.25,
   8.57
  ],
  [
   8.41,
   7.09,
   13.57,
   16.4,
   10.11,
   0.76,
   11.01,
   7.94
  ],
  [
   7.06,
   8.42,
   16.57,
   13.77,
   7.89,
   11.1,
   0.76,
   10.18
  ],
  [
   8.88,
   7.35,
   13.43,
   16.34,
   8.85,
   8.27,
   9.98,
   0.76
  ]
 ],
 "chain_ptm": [
  0.74,
  0.74,
  0.93,
  0.93,
  0.49,
  0.47,
  0.47,
  0.49
 ],
 "fraction_disordered": 0.01,
 "has_clash": 0.0,
 "iptm": 0.77,
 "ptm": 0.8,
 "ranking_score": 0.78
}
