# Supplementary material for: AcuB senses cellular energy charge to coordinate acetyl-CoA synthesis in bacteria
Source: Nat Commun. 2026 Apr 24;17:3815. doi: 10.1038/s41467-026-71006-w (PMC13121692; doi:10.1038/s41467-026-71006-w)
Supplement: Supplementary file 6 — Supplementary_Data_4 [file 41467_2026_71006_MOESM6_ESM.zip › AF3_only_first_models/2_g_stea_acub_2ap4a_model.cif]

# By using this file you agree to the legally binding terms of use found at
# https://github.com/google-deepmind/alphafold3/blob/main/OUTPUT_TERMS_OF_USE.md.
# To request access to the AlphaFold 3 model parameters, follow the process set
# out at https://github.com/google-deepmind/alphafold3. You may only use these if
# received directly from Google. Use is subject to terms of use available at
# https://github.com/google-deepmind/alphafold3/blob/main/WEIGHTS_TERMS_OF_USE.md.
data_2_g_stea_acub_2ap4a
#
_entry.id 2_g_stea_acub_2ap4a
#
loop_
_atom_type.symbol
C 
N 
O 
P 
S 
#
loop_
_audit_author.name
_audit_author.pdbx_ordinal
"Google DeepMind" 1 
"Isomorphic Labs" 2 
#
_audit_conform.dict_location https://raw.githubusercontent.com/ihmwg/ModelCIF/master/dist/mmcif_ma.dic
_audit_conform.dict_name     mmcif_ma.dic
_audit_conform.dict_version  1.4.5
#
loop_
_chem_comp.formula
_chem_comp.formula_weight
_chem_comp.id
_chem_comp.mon_nstd_flag
_chem_comp.name
_chem_comp.pdbx_smiles
_chem_comp.pdbx_synonyms
_chem_comp.type
"C3 H7 N O2"    89.093  ALA   y ALANINE         C[C@H](N)C(O)=O                                                                                                                                  ? "L-PEPTIDE LINKING" 
"C6 H15 N4 O2"  175.209 ARG   y ARGININE        N[C@@H](CCCNC(N)=[NH2+])C(O)=O                                                                                                                   ? "L-PEPTIDE LINKING" 
"C4 H8 N2 O3"   132.118 ASN   y ASPARAGINE      N[C@@H](CC(N)=O)C(O)=O                                                                                                                           ? "L-PEPTIDE LINKING" 
"C4 H7 N O4"    133.103 ASP   y "ASPARTIC ACID" N[C@@H](CC(O)=O)C(O)=O                                                                                                                           ? "L-PEPTIDE LINKING" 
"C3 H7 N O2 S"  121.158 CYS   y CYSTEINE        N[C@@H](CS)C(O)=O                                                                                                                                ? "L-PEPTIDE LINKING" 
"C5 H10 N2 O3"  146.144 GLN   y GLUTAMINE       N[C@@H](CCC(N)=O)C(O)=O                                                                                                                          ? "L-PEPTIDE LINKING" 
"C5 H9 N O4"    147.129 GLU   y "GLUTAMIC ACID" N[C@@H](CCC(O)=O)C(O)=O                                                                                                                          ? "L-PEPTIDE LINKING" 
"C2 H5 N O2"    75.067  GLY   y GLYCINE         NCC(O)=O                                                                                                                                         ? "PEPTIDE LINKING"   
"C6 H10 N3 O2"  156.162 HIS   y HISTIDINE       N[C@@H](Cc1c[nH]c[nH+]1)C(O)=O                                                                                                                   ? "L-PEPTIDE LINKING" 
"C6 H13 N O2"   131.173 ILE   y ISOLEUCINE      CC[C@H](C)[C@H](N)C(O)=O                                                                                                                         ? "L-PEPTIDE LINKING" 
"C6 H13 N O2"   131.173 LEU   y LEUCINE         CC(C)C[C@H](N)C(O)=O                                                                                                                             ? "L-PEPTIDE LINKING" 
?               ?       LIG_C ? ?               Nc1ncnc2n(cnc12)[C@@H]1O[C@H](COP([O-])(=O)OP([O-])(=O)OP([O-])(=O)OP([O-])(=O)OC[C@H]2O[C@H]([C@H](O)[C@@H]2O)n2cnc3c(N)ncnc23)[C@@H](O)[C@H]1O ? non-polymer         
?               ?       LIG_D ? ?               Nc1ncnc2n(cnc12)[C@@H]1O[C@H](COP([O-])(=O)OP([O-])(=O)OP([O-])(=O)OP([O-])(=O)OC[C@H]2O[C@H]([C@H](O)[C@@H]2O)n2cnc3c(N)ncnc23)[C@@H](O)[C@H]1O ? non-polymer         
"C6 H15 N2 O2"  147.195 LYS   y LYSINE          N[C@@H](CCCC[NH3+])C(O)=O                                                                                                                        ? "L-PEPTIDE LINKING" 
"C5 H11 N O2 S" 149.211 MET   y METHIONINE      CSCC[C@H](N)C(O)=O                                                                                                                               ? "L-PEPTIDE LINKING" 
"C9 H11 N O2"   165.189 PHE   y PHENYLALANINE   N[C@@H](Cc1ccccc1)C(O)=O                                                                                                                         ? "L-PEPTIDE LINKING" 
"C5 H9 N O2"    115.130 PRO   y PROLINE         OC(=O)[C@@H]1CCCN1                                                                                                                               ? "L-PEPTIDE LINKING" 
"C3 H7 N O3"    105.093 SER   y SERINE          N[C@@H](CO)C(O)=O                                                                                                                                ? "L-PEPTIDE LINKING" 
"C4 H9 N O3"    119.119 THR   y THREONINE       C[C@@H](O)[C@H](N)C(O)=O                                                                                                                         ? "L-PEPTIDE LINKING" 
"C11 H12 N2 O2" 204.225 TRP   y TRYPTOPHAN      N[C@@H](Cc1c[nH]c2ccccc12)C(O)=O                                                                                                                 ? "L-PEPTIDE LINKING" 
"C9 H11 N O3"   181.189 TYR   y TYROSINE        N[C@@H](Cc1ccc(O)cc1)C(O)=O                                                                                                                      ? "L-PEPTIDE LINKING" 
"C5 H11 N O2"   117.146 VAL   y VALINE          CC(C)[C@H](N)C(O)=O                                                                                                                              ? "L-PEPTIDE LINKING" 
#
_citation.book_publisher          ?
_citation.country                 UK
_citation.id                      primary
_citation.journal_full            Nature
_citation.journal_id_ASTM         NATUAS
_citation.journal_id_CSD          0006
_citation.journal_id_ISSN         0028-0836
_citation.journal_volume          630
_citation.page_first              493
_citation.page_last               500
_citation.pdbx_database_id_DOI    10.1038/s41586-024-07487-w
_citation.pdbx_database_id_PubMed 38718835
_citation.title                   "Accurate structure prediction of biomolecular interactions with AlphaFold 3"
_citation.year                    2024
#
loop_
_citation_author.citation_id
_citation_author.name
_citation_author.ordinal
primary "Google DeepMind" 1 
primary "Isomorphic Labs" 2 
#
loop_
_entity.id
_entity.pdbx_description
_entity.type
1 . polymer     
2 . polymer     
3 . non-polymer 
4 . non-polymer 
#
loop_
_entity_poly.entity_id
_entity_poly.pdbx_strand_id
_entity_poly.type
1 A polypeptide(L) 
2 B polypeptide(L) 
#
loop_
_entity_poly_seq.entity_id
_entity_poly_seq.hetero
_entity_poly_seq.mon_id
_entity_poly_seq.num
1 n MET 1   
1 n LEU 2   
1 n VAL 3   
1 n GLU 4   
1 n GLN 5   
1 n ALA 6   
1 n MET 7   
1 n LYS 8   
1 n ALA 9   
1 n PRO 10  
1 n VAL 11  
1 n ILE 12  
1 n THR 13  
1 n LEU 14  
1 n ARG 15  
1 n ALA 16  
1 n THR 17  
1 n ASN 18  
1 n THR 19  
1 n ILE 20  
1 n ALA 21  
1 n GLU 22  
1 n ALA 23  
1 n LEU 24  
1 n GLN 25  
1 n LEU 26  
1 n LEU 27  
1 n ARG 28  
1 n HIS 29  
1 n HIS 30  
1 n ARG 31  
1 n ILE 32  
1 n ARG 33  
1 n HIS 34  
1 n LEU 35  
1 n PRO 36  
1 n VAL 37  
1 n VAL 38  
1 n ASP 39  
1 n GLY 40  
1 n GLU 41  
1 n GLY 42  
1 n ARG 43  
1 n LEU 44  
1 n LEU 45  
1 n GLY 46  
1 n LEU 47  
1 n VAL 48  
1 n THR 49  
1 n SER 50  
1 n GLN 51  
1 n ASP 52  
1 n LEU 53  
1 n ARG 54  
1 n ASP 55  
1 n ALA 56  
1 n SER 57  
1 n PRO 58  
1 n SER 59  
1 n ILE 60  
1 n PHE 61  
1 n HIS 62  
1 n LEU 63  
1 n HIS 64  
1 n GLU 65  
1 n HIS 66  
1 n LEU 67  
1 n GLU 68  
1 n ASP 69  
1 n LEU 70  
1 n GLN 71  
1 n LYS 72  
1 n PRO 73  
1 n VAL 74  
1 n SER 75  
1 n THR 76  
1 n ILE 77  
1 n MET 78  
1 n LYS 79  
1 n THR 80  
1 n ASP 81  
1 n LEU 82  
1 n ILE 83  
1 n VAL 84  
1 n GLY 85  
1 n HIS 86  
1 n PRO 87  
1 n LEU 88  
1 n ASP 89  
1 n PHE 90  
1 n VAL 91  
1 n GLU 92  
1 n GLU 93  
1 n VAL 94  
1 n ALA 95  
1 n ALA 96  
1 n LEU 97  
1 n PHE 98  
1 n TYR 99  
1 n GLU 100 
1 n HIS 101 
1 n ARG 102 
1 n ILE 103 
1 n GLY 104 
1 n CYS 105 
1 n LEU 106 
1 n PRO 107 
1 n ILE 108 
1 n VAL 109 
1 n ASN 110 
1 n HIS 111 
1 n GLY 112 
1 n LYS 113 
1 n LEU 114 
1 n VAL 115 
1 n GLY 116 
1 n ILE 117 
1 n ILE 118 
1 n THR 119 
1 n GLN 120 
1 n THR 121 
1 n ASP 122 
1 n LEU 123 
1 n LEU 124 
1 n ARG 125 
1 n THR 126 
1 n PHE 127 
1 n ILE 128 
1 n GLU 129 
1 n LEU 130 
1 n THR 131 
1 n GLY 132 
1 n VAL 133 
1 n HIS 134 
1 n GLN 135 
1 n PRO 136 
1 n GLY 137 
1 n SER 138 
1 n GLN 139 
1 n ILE 140 
1 n GLU 141 
1 n ILE 142 
1 n LYS 143 
1 n VAL 144 
1 n PRO 145 
1 n ASN 146 
1 n GLU 147 
1 n ALA 148 
1 n GLY 149 
1 n MET 150 
1 n LEU 151 
1 n SER 152 
1 n LYS 153 
1 n ALA 154 
1 n ALA 155 
1 n ALA 156 
1 n ILE 157 
1 n ILE 158 
1 n SER 159 
1 n GLU 160 
1 n ARG 161 
1 n HIS 162 
1 n VAL 163 
1 n ASN 164 
1 n ILE 165 
1 n ALA 166 
1 n SER 167 
1 n VAL 168 
1 n LEU 169 
1 n VAL 170 
1 n TYR 171 
1 n PRO 172 
1 n ALA 173 
1 n PRO 174 
1 n ASP 175 
1 n PRO 176 
1 n ASN 177 
1 n GLU 178 
1 n LYS 179 
1 n ILE 180 
1 n LEU 181 
1 n VAL 182 
1 n PHE 183 
1 n ARG 184 
1 n VAL 185 
1 n GLN 186 
1 n THR 187 
1 n MET 188 
1 n ASN 189 
1 n PRO 190 
1 n LEU 191 
1 n PRO 192 
1 n LEU 193 
1 n ILE 194 
1 n ARG 195 
1 n ASP 196 
1 n LEU 197 
1 n GLN 198 
1 n ASN 199 
1 n ALA 200 
1 n GLY 201 
1 n TYR 202 
1 n HIS 203 
1 n VAL 204 
1 n LEU 205 
1 n TRP 206 
1 n PRO 207 
1 n ASN 208 
1 n LEU 209 
1 n PRO 210 
1 n GLY 211 
1 n VAL 212 
1 n THR 213 
1 n SER 214 
2 n MET 1   
2 n LEU 2   
2 n VAL 3   
2 n GLU 4   
2 n GLN 5   
2 n ALA 6   
2 n MET 7   
2 n LYS 8   
2 n ALA 9   
2 n PRO 10  
2 n VAL 11  
2 n ILE 12  
2 n THR 13  
2 n LEU 14  
2 n ARG 15  
2 n ALA 16  
2 n THR 17  
2 n ASN 18  
2 n THR 19  
2 n ILE 20  
2 n ALA 21  
2 n GLU 22  
2 n ALA 23  
2 n LEU 24  
2 n GLN 25  
2 n LEU 26  
2 n LEU 27  
2 n ARG 28  
2 n HIS 29  
2 n HIS 30  
2 n ARG 31  
2 n ILE 32  
2 n ARG 33  
2 n HIS 34  
2 n LEU 35  
2 n PRO 36  
2 n VAL 37  
2 n VAL 38  
2 n ASP 39  
2 n GLY 40  
2 n GLU 41  
2 n GLY 42  
2 n ARG 43  
2 n LEU 44  
2 n LEU 45  
2 n GLY 46  
2 n LEU 47  
2 n VAL 48  
2 n THR 49  
2 n SER 50  
2 n GLN 51  
2 n ASP 52  
2 n LEU 53  
2 n ARG 54  
2 n ASP 55  
2 n ALA 56  
2 n SER 57  
2 n PRO 58  
2 n SER 59  
2 n ILE 60  
2 n PHE 61  
2 n HIS 62  
2 n LEU 63  
2 n HIS 64  
2 n GLU 65  
2 n HIS 66  
2 n LEU 67  
2 n GLU 68  
2 n ASP 69  
2 n LEU 70  
2 n GLN 71  
2 n LYS 72  
2 n PRO 73  
2 n VAL 74  
2 n SER 75  
2 n THR 76  
2 n ILE 77  
2 n MET 78  
2 n LYS 79  
2 n THR 80  
2 n ASP 81  
2 n LEU 82  
2 n ILE 83  
2 n VAL 84  
2 n GLY 85  
2 n HIS 86  
2 n PRO 87  
2 n LEU 88  
2 n ASP 89  
2 n PHE 90  
2 n VAL 91  
2 n GLU 92  
2 n GLU 93  
2 n VAL 94  
2 n ALA 95  
2 n ALA 96  
2 n LEU 97  
2 n PHE 98  
2 n TYR 99  
2 n GLU 100 
2 n HIS 101 
2 n ARG 102 
2 n ILE 103 
2 n GLY 104 
2 n CYS 105 
2 n LEU 106 
2 n PRO 107 
2 n ILE 108 
2 n VAL 109 
2 n ASN 110 
2 n HIS 111 
2 n GLY 112 
2 n LYS 113 
2 n LEU 114 
2 n VAL 115 
2 n GLY 116 
2 n ILE 117 
2 n ILE 118 
2 n THR 119 
2 n GLN 120 
2 n THR 121 
2 n ASP 122 
2 n LEU 123 
2 n LEU 124 
2 n ARG 125 
2 n THR 126 
2 n PHE 127 
2 n ILE 128 
2 n GLU 129 
2 n LEU 130 
2 n THR 131 
2 n GLY 132 
2 n VAL 133 
2 n HIS 134 
2 n GLN 135 
2 n PRO 136 
2 n GLY 137 
2 n SER 138 
2 n GLN 139 
2 n ILE 140 
2 n GLU 141 
2 n ILE 142 
2 n LYS 143 
2 n VAL 144 
2 n PRO 145 
2 n ASN 146 
2 n GLU 147 
2 n ALA 148 
2 n GLY 149 
2 n MET 150 
2 n LEU 151 
2 n SER 152 
2 n LYS 153 
2 n ALA 154 
2 n ALA 155 
2 n ALA 156 
2 n ILE 157 
2 n ILE 158 
2 n SER 159 
2 n GLU 160 
2 n ARG 161 
2 n HIS 162 
2 n VAL 163 
2 n ASN 164 
2 n ILE 165 
2 n ALA 166 
2 n SER 167 
2 n VAL 168 
2 n LEU 169 
2 n VAL 170 
2 n TYR 171 
2 n PRO 172 
2 n ALA 173 
2 n PRO 174 
2 n ASP 175 
2 n PRO 176 
2 n ASN 177 
2 n GLU 178 
2 n LYS 179 
2 n ILE 180 
2 n LEU 181 
2 n VAL 182 
2 n PHE 183 
2 n ARG 184 
2 n VAL 185 
2 n GLN 186 
2 n THR 187 
2 n MET 188 
2 n ASN 189 
2 n PRO 190 
2 n LEU 191 
2 n PRO 192 
2 n LEU 193 
2 n ILE 194 
2 n ARG 195 
2 n ASP 196 
2 n LEU 197 
2 n GLN 198 
2 n ASN 199 
2 n ALA 200 
2 n GLY 201 
2 n TYR 202 
2 n HIS 203 
2 n VAL 204 
2 n LEU 205 
2 n TRP 206 
2 n PRO 207 
2 n ASN 208 
2 n LEU 209 
2 n PRO 210 
2 n GLY 211 
2 n VAL 212 
2 n THR 213 
2 n SER 214 
#
_ma_data.content_type "model coordinates"
_ma_data.id           1
_ma_data.name         Model
#
_ma_model_list.data_id          1
_ma_model_list.model_group_id   1
_ma_model_list.model_group_name "AlphaFold-beta-20231127 (3.0.0 @ 2025-09-11 20:18:54)"
_ma_model_list.model_id         1
_ma_model_list.model_name       "Top ranked model"
_ma_model_list.model_type       "Ab initio model"
_ma_model_list.ordinal_id       1
#
loop_
_ma_protocol_step.method_type
_ma_protocol_step.ordinal_id
_ma_protocol_step.protocol_id
_ma_protocol_step.step_id
"coevolution MSA" 1 1 1 
"template search" 2 1 2 
modeling          3 1 3 
#
loop_
_ma_qa_metric.id
_ma_qa_metric.mode
_ma_qa_metric.name
_ma_qa_metric.software_group_id
_ma_qa_metric.type
1 global pLDDT 1 pLDDT 
2 local  pLDDT 1 pLDDT 
#
_ma_qa_metric_global.metric_id    1
_ma_qa_metric_global.metric_value 86.87
_ma_qa_metric_global.model_id     1
_ma_qa_metric_global.ordinal_id   1
#
_ma_software_group.group_id    1
_ma_software_group.ordinal_id  1
_ma_software_group.software_id 1
#
loop_
_ma_target_entity.data_id
_ma_target_entity.entity_id
_ma_target_entity.origin
1 1 . 
1 2 . 
1 3 . 
1 4 . 
#
loop_
_ma_target_entity_instance.asym_id
_ma_target_entity_instance.details
_ma_target_entity_instance.entity_id
A . 1 
B . 2 
C . 3 
D . 4 
#
loop_
_pdbx_data_usage.details
_pdbx_data_usage.id
_pdbx_data_usage.type
_pdbx_data_usage.url
;Non-commercial use only, by using this file you agree to the terms of use found
at https://github.com/google-deepmind/alphafold3/blob/main/OUTPUT_TERMS_OF_USE.md.
To request access to the AlphaFold 3 model parameters, follow the process set
out at https://github.com/google-deepmind/alphafold3. You may only use these if
received directly from Google. Use is subject to terms of use available at
https://github.com/google-deepmind/alphafold3/blob/main/WEIGHTS_TERMS_OF_USE.md.

;
1 license    https://github.com/google-deepmind/alphafold3/blob/main/OUTPUT_TERMS_OF_USE.md 
;AlphaFold 3 and its output are not intended for, have not been validated for,
and are not approved for clinical use. They are provided "as-is" without any
warranty of any kind, whether expressed or implied. No warranty is given that
use shall not infringe the rights of any third party.

;
2 disclaimer ?                                                                              
#
loop_
_pdbx_nonpoly_scheme.asym_id
_pdbx_nonpoly_scheme.auth_seq_num
_pdbx_nonpoly_scheme.entity_id
_pdbx_nonpoly_scheme.mon_id
_pdbx_nonpoly_scheme.pdb_ins_code
_pdbx_nonpoly_scheme.pdb_seq_num
_pdbx_nonpoly_scheme.pdb_strand_id
C 1 3 LIG_C . 1 C 
D 1 4 LIG_D . 1 D 
#
loop_
_pdbx_poly_seq_scheme.asym_id
_pdbx_poly_seq_scheme.auth_seq_num
_pdbx_poly_seq_scheme.entity_id
_pdbx_poly_seq_scheme.hetero
_pdbx_poly_seq_scheme.mon_id
_pdbx_poly_seq_scheme.pdb_ins_code
_pdbx_poly_seq_scheme.pdb_seq_num
_pdbx_poly_seq_scheme.pdb_strand_id
_pdbx_poly_seq_scheme.seq_id
A 1   1 n MET . 1   A 1   
A 2   1 n LEU . 2   A 2   
A 3   1 n VAL . 3   A 3   
A 4   1 n GLU . 4   A 4   
A 5   1 n GLN . 5   A 5   
A 6   1 n ALA . 6   A 6   
A 7   1 n MET . 7   A 7   
A 8   1 n LYS . 8   A 8   
A 9   1 n ALA . 9   A 9   
A 10  1 n PRO . 10  A 10  
A 11  1 n VAL . 11  A 11  
A 12  1 n ILE . 12  A 12  
A 13  1 n THR . 13  A 13  
A 14  1 n LEU . 14  A 14  
A 15  1 n ARG . 15  A 15  
A 16  1 n ALA . 16  A 16  
A 17  1 n THR . 17  A 17  
A 18  1 n ASN . 18  A 18  
A 19  1 n THR . 19  A 19  
A 20  1 n ILE . 20  A 20  
A 21  1 n ALA . 21  A 21  
A 22  1 n GLU . 22  A 22  
A 23  1 n ALA . 23  A 23  
A 24  1 n LEU . 24  A 24  
A 25  1 n GLN . 25  A 25  
A 26  1 n LEU . 26  A 26  
A 27  1 n LEU . 27  A 27  
A 28  1 n ARG . 28  A 28  
A 29  1 n HIS . 29  A 29  
A 30  1 n HIS . 30  A 30  
A 31  1 n ARG . 31  A 31  
A 32  1 n ILE . 32  A 32  
A 33  1 n ARG . 33  A 33  
A 34  1 n HIS . 34  A 34  
A 35  1 n LEU . 35  A 35  
A 36  1 n PRO . 36  A 36  
A 37  1 n VAL . 37  A 37  
A 38  1 n VAL . 38  A 38  
A 39  1 n ASP . 39  A 39  
A 40  1 n GLY . 40  A 40  
A 41  1 n GLU . 41  A 41  
A 42  1 n GLY . 42  A 42  
A 43  1 n ARG . 43  A 43  
A 44  1 n LEU . 44  A 44  
A 45  1 n LEU . 45  A 45  
A 46  1 n GLY . 46  A 46  
A 47  1 n LEU . 47  A 47  
A 48  1 n VAL . 48  A 48  
A 49  1 n THR . 49  A 49  
A 50  1 n SER . 50  A 50  
A 51  1 n GLN . 51  A 51  
A 52  1 n ASP . 52  A 52  
A 53  1 n LEU . 53  A 53  
A 54  1 n ARG . 54  A 54  
A 55  1 n ASP . 55  A 55  
A 56  1 n ALA . 56  A 56  
A 57  1 n SER . 57  A 57  
A 58  1 n PRO . 58  A 58  
A 59  1 n SER . 59  A 59  
A 60  1 n ILE . 60  A 60  
A 61  1 n PHE . 61  A 61  
A 62  1 n HIS . 62  A 62  
A 63  1 n LEU . 63  A 63  
A 64  1 n HIS . 64  A 64  
A 65  1 n GLU . 65  A 65  
A 66  1 n HIS . 66  A 66  
A 67  1 n LEU . 67  A 67  
A 68  1 n GLU . 68  A 68  
A 69  1 n ASP . 69  A 69  
A 70  1 n LEU . 70  A 70  
A 71  1 n GLN . 71  A 71  
A 72  1 n LYS . 72  A 72  
A 73  1 n PRO . 73  A 73  
A 74  1 n VAL . 74  A 74  
A 75  1 n SER . 75  A 75  
A 76  1 n THR . 76  A 76  
A 77  1 n ILE . 77  A 77  
A 78  1 n MET . 78  A 78  
A 79  1 n LYS . 79  A 79  
A 80  1 n THR . 80  A 80  
A 81  1 n ASP . 81  A 81  
A 82  1 n LEU . 82  A 82  
A 83  1 n ILE . 83  A 83  
A 84  1 n VAL . 84  A 84  
A 85  1 n GLY . 85  A 85  
A 86  1 n HIS . 86  A 86  
A 87  1 n PRO . 87  A 87  
A 88  1 n LEU . 88  A 88  
A 89  1 n ASP . 89  A 89  
A 90  1 n PHE . 90  A 90  
A 91  1 n VAL . 91  A 91  
A 92  1 n GLU . 92  A 92  
A 93  1 n GLU . 93  A 93  
A 94  1 n VAL . 94  A 94  
A 95  1 n ALA . 95  A 95  
A 96  1 n ALA . 96  A 96  
A 97  1 n LEU . 97  A 97  
A 98  1 n PHE . 98  A 98  
A 99  1 n TYR . 99  A 99  
A 100 1 n GLU . 100 A 100 
A 101 1 n HIS . 101 A 101 
A 102 1 n ARG . 102 A 102 
A 103 1 n ILE . 103 A 103 
A 104 1 n GLY . 104 A 104 
A 105 1 n CYS . 105 A 105 
A 106 1 n LEU . 106 A 106 
A 107 1 n PRO . 107 A 107 
A 108 1 n ILE . 108 A 108 
A 109 1 n VAL . 109 A 109 
A 110 1 n ASN . 110 A 110 
A 111 1 n HIS . 111 A 111 
A 112 1 n GLY . 112 A 112 
A 113 1 n LYS . 113 A 113 
A 114 1 n LEU . 114 A 114 
A 115 1 n VAL . 115 A 115 
A 116 1 n GLY . 116 A 116 
A 117 1 n ILE . 117 A 117 
A 118 1 n ILE . 118 A 118 
A 119 1 n THR . 119 A 119 
A 120 1 n GLN . 120 A 120 
A 121 1 n THR . 121 A 121 
A 122 1 n ASP . 122 A 122 
A 123 1 n LEU . 123 A 123 
A 124 1 n LEU . 124 A 124 
A 125 1 n ARG . 125 A 125 
A 126 1 n THR . 126 A 126 
A 127 1 n PHE . 127 A 127 
A 128 1 n ILE . 128 A 128 
A 129 1 n GLU . 129 A 129 
A 130 1 n LEU . 130 A 130 
A 131 1 n THR . 131 A 131 
A 132 1 n GLY . 132 A 132 
A 133 1 n VAL . 133 A 133 
A 134 1 n HIS . 134 A 134 
A 135 1 n GLN . 135 A 135 
A 136 1 n PRO . 136 A 136 
A 137 1 n GLY . 137 A 137 
A 138 1 n SER . 138 A 138 
A 139 1 n GLN . 139 A 139 
A 140 1 n ILE . 140 A 140 
A 141 1 n GLU . 141 A 141 
A 142 1 n ILE . 142 A 142 
A 143 1 n LYS . 143 A 143 
A 144 1 n VAL . 144 A 144 
A 145 1 n PRO . 145 A 145 
A 146 1 n ASN . 146 A 146 
A 147 1 n GLU . 147 A 147 
A 148 1 n ALA . 148 A 148 
A 149 1 n GLY . 149 A 149 
A 150 1 n MET . 150 A 150 
A 151 1 n LEU . 151 A 151 
A 152 1 n SER . 152 A 152 
A 153 1 n LYS . 153 A 153 
A 154 1 n ALA . 154 A 154 
A 155 1 n ALA . 155 A 155 
A 156 1 n ALA . 156 A 156 
A 157 1 n ILE . 157 A 157 
A 158 1 n ILE . 158 A 158 
A 159 1 n SER . 159 A 159 
A 160 1 n GLU . 160 A 160 
A 161 1 n ARG . 161 A 161 
A 162 1 n HIS . 162 A 162 
A 163 1 n VAL . 163 A 163 
A 164 1 n ASN . 164 A 164 
A 165 1 n ILE . 165 A 165 
A 166 1 n ALA . 166 A 166 
A 167 1 n SER . 167 A 167 
A 168 1 n VAL . 168 A 168 
A 169 1 n LEU . 169 A 169 
A 170 1 n VAL . 170 A 170 
A 171 1 n TYR . 171 A 171 
A 172 1 n PRO . 172 A 172 
A 173 1 n ALA . 173 A 173 
A 174 1 n PRO . 174 A 174 
A 175 1 n ASP . 175 A 175 
A 176 1 n PRO . 176 A 176 
A 177 1 n ASN . 177 A 177 
A 178 1 n GLU . 178 A 178 
A 179 1 n LYS . 179 A 179 
A 180 1 n ILE . 180 A 180 
A 181 1 n LEU . 181 A 181 
A 182 1 n VAL . 182 A 182 
A 183 1 n PHE . 183 A 183 
A 184 1 n ARG . 184 A 184 
A 185 1 n VAL . 185 A 185 
A 186 1 n GLN . 186 A 186 
A 187 1 n THR . 187 A 187 
A 188 1 n MET . 188 A 188 
A 189 1 n ASN . 189 A 189 
A 190 1 n PRO . 190 A 190 
A 191 1 n LEU . 191 A 191 
A 192 1 n PRO . 192 A 192 
A 193 1 n LEU . 193 A 193 
A 194 1 n ILE . 194 A 194 
A 195 1 n ARG . 195 A 195 
A 196 1 n ASP . 196 A 196 
A 197 1 n LEU . 197 A 197 
A 198 1 n GLN . 198 A 198 
A 199 1 n ASN . 199 A 199 
A 200 1 n ALA . 200 A 200 
A 201 1 n GLY . 201 A 201 
A 202 1 n TYR . 202 A 202 
A 203 1 n HIS . 203 A 203 
A 204 1 n VAL . 204 A 204 
A 205 1 n LEU . 205 A 205 
A 206 1 n TRP . 206 A 206 
A 207 1 n PRO . 207 A 207 
A 208 1 n ASN . 208 A 208 
A 209 1 n LEU . 209 A 209 
A 210 1 n PRO . 210 A 210 
A 211 1 n GLY . 211 A 211 
A 212 1 n VAL . 212 A 212 
A 213 1 n THR . 213 A 213 
A 214 1 n SER . 214 A 214 
B 1   2 n MET . 1   B 1   
B 2   2 n LEU . 2   B 2   
B 3   2 n VAL . 3   B 3   
B 4   2 n GLU . 4   B 4   
B 5   2 n GLN . 5   B 5   
B 6   2 n ALA . 6   B 6   
B 7   2 n MET . 7   B 7   
B 8   2 n LYS . 8   B 8   
B 9   2 n ALA . 9   B 9   
B 10  2 n PRO . 10  B 10  
B 11  2 n VAL . 11  B 11  
B 12  2 n ILE . 12  B 12  
B 13  2 n THR . 13  B 13  
B 14  2 n LEU . 14  B 14  
B 15  2 n ARG . 15  B 15  
B 16  2 n ALA . 16  B 16  
B 17  2 n THR . 17  B 17  
B 18  2 n ASN . 18  B 18  
B 19  2 n THR . 19  B 19  
B 20  2 n ILE . 20  B 20  
B 21  2 n ALA . 21  B 21  
B 22  2 n GLU . 22  B 22  
B 23  2 n ALA . 23  B 23  
B 24  2 n LEU . 24  B 24  
B 25  2 n GLN . 25  B 25  
B 26  2 n LEU . 26  B 26  
B 27  2 n LEU . 27  B 27  
B 28  2 n ARG . 28  B 28  
B 29  2 n HIS . 29  B 29  
B 30  2 n HIS . 30  B 30  
B 31  2 n ARG . 31  B 31  
B 32  2 n ILE . 32  B 32  
B 33  2 n ARG . 33  B 33  
B 34  2 n HIS . 34  B 34  
B 35  2 n LEU . 35  B 35  
B 36  2 n PRO . 36  B 36  
B 37  2 n VAL . 37  B 37  
B 38  2 n VAL . 38  B 38  
B 39  2 n ASP . 39  B 39  
B 40  2 n GLY . 40  B 40  
B 41  2 n GLU . 41  B 41  
B 42  2 n GLY . 42  B 42  
B 43  2 n ARG . 43  B 43  
B 44  2 n LEU . 44  B 44  
B 45  2 n LEU . 45  B 45  
B 46  2 n GLY . 46  B 46  
B 47  2 n LEU . 47  B 47  
B 48  2 n VAL . 48  B 48  
B 49  2 n THR . 49  B 49  
B 50  2 n SER . 50  B 50  
B 51  2 n GLN . 51  B 51  
B 52  2 n ASP . 52  B 52  
B 53  2 n LEU . 53  B 53  
B 54  2 n ARG . 54  B 54  
B 55  2 n ASP . 55  B 55  
B 56  2 n ALA . 56  B 56  
B 57  2 n SER . 57  B 57  
B 58  2 n PRO . 58  B 58  
B 59  2 n SER . 59  B 59  
B 60  2 n ILE . 60  B 60  
B 61  2 n PHE . 61  B 61  
B 62  2 n HIS . 62  B 62  
B 63  2 n LEU . 63  B 63  
B 64  2 n HIS . 64  B 64  
B 65  2 n GLU . 65  B 65  
B 66  2 n HIS . 66  B 66  
B 67  2 n LEU . 67  B 67  
B 68  2 n GLU . 68  B 68  
B 69  2 n ASP . 69  B 69  
B 70  2 n LEU . 70  B 70  
B 71  2 n GLN . 71  B 71  
B 72  2 n LYS . 72  B 72  
B 73  2 n PRO . 73  B 73  
B 74  2 n VAL . 74  B 74  
B 75  2 n SER . 75  B 75  
B 76  2 n THR . 76  B 76  
B 77  2 n ILE . 77  B 77  
B 78  2 n MET . 78  B 78  
B 79  2 n LYS . 79  B 79  
B 80  2 n THR . 80  B 80  
B 81  2 n ASP . 81  B 81  
B 82  2 n LEU . 82  B 82  
B 83  2 n ILE . 83  B 83  
B 84  2 n VAL . 84  B 84  
B 85  2 n GLY . 85  B 85  
B 86  2 n HIS . 86  B 86  
B 87  2 n PRO . 87  B 87  
B 88  2 n LEU . 88  B 88  
B 89  2 n ASP . 89  B 89  
B 90  2 n PHE . 90  B 90  
B 91  2 n VAL . 91  B 91  
B 92  2 n GLU . 92  B 92  
B 93  2 n GLU . 93  B 93  
B 94  2 n VAL . 94  B 94  
B 95  2 n ALA . 95  B 95  
B 96  2 n ALA . 96  B 96  
B 97  2 n LEU . 97  B 97  
B 98  2 n PHE . 98  B 98  
B 99  2 n TYR . 99  B 99  
B 100 2 n GLU . 100 B 100 
B 101 2 n HIS . 101 B 101 
B 102 2 n ARG . 102 B 102 
B 103 2 n ILE . 103 B 103 
B 104 2 n GLY . 104 B 104 
B 105 2 n CYS . 105 B 105 
B 106 2 n LEU . 106 B 106 
B 107 2 n PRO . 107 B 107 
B 108 2 n ILE . 108 B 108 
B 109 2 n VAL . 109 B 109 
B 110 2 n ASN . 110 B 110 
B 111 2 n HIS . 111 B 111 
B 112 2 n GLY . 112 B 112 
B 113 2 n LYS . 113 B 113 
B 114 2 n LEU . 114 B 114 
B 115 2 n VAL . 115 B 115 
B 116 2 n GLY . 116 B 116 
B 117 2 n ILE . 117 B 117 
B 118 2 n ILE . 118 B 118 
B 119 2 n THR . 119 B 119 
B 120 2 n GLN . 120 B 120 
B 121 2 n THR . 121 B 121 
B 122 2 n ASP . 122 B 122 
B 123 2 n LEU . 123 B 123 
B 124 2 n LEU . 124 B 124 
B 125 2 n ARG . 125 B 125 
B 126 2 n THR . 126 B 126 
B 127 2 n PHE . 127 B 127 
B 128 2 n ILE . 128 B 128 
B 129 2 n GLU . 129 B 129 
B 130 2 n LEU . 130 B 130 
B 131 2 n THR . 131 B 131 
B 132 2 n GLY . 132 B 132 
B 133 2 n VAL . 133 B 133 
B 134 2 n HIS . 134 B 134 
B 135 2 n GLN . 135 B 135 
B 136 2 n PRO . 136 B 136 
B 137 2 n GLY . 137 B 137 
B 138 2 n SER . 138 B 138 
B 139 2 n GLN . 139 B 139 
B 140 2 n ILE . 140 B 140 
B 141 2 n GLU . 141 B 141 
B 142 2 n ILE . 142 B 142 
B 143 2 n LYS . 143 B 143 
B 144 2 n VAL . 144 B 144 
B 145 2 n PRO . 145 B 145 
B 146 2 n ASN . 146 B 146 
B 147 2 n GLU . 147 B 147 
B 148 2 n ALA . 148 B 148 
B 149 2 n GLY . 149 B 149 
B 150 2 n MET . 150 B 150 
B 151 2 n LEU . 151 B 151 
B 152 2 n SER . 152 B 152 
B 153 2 n LYS . 153 B 153 
B 154 2 n ALA . 154 B 154 
B 155 2 n ALA . 155 B 155 
B 156 2 n ALA . 156 B 156 
B 157 2 n ILE . 157 B 157 
B 158 2 n ILE . 158 B 158 
B 159 2 n SER . 159 B 159 
B 160 2 n GLU . 160 B 160 
B 161 2 n ARG . 161 B 161 
B 162 2 n HIS . 162 B 162 
B 163 2 n VAL . 163 B 163 
B 164 2 n ASN . 164 B 164 
B 165 2 n ILE . 165 B 165 
B 166 2 n ALA . 166 B 166 
B 167 2 n SER . 167 B 167 
B 168 2 n VAL . 168 B 168 
B 169 2 n LEU . 169 B 169 
B 170 2 n VAL . 170 B 170 
B 171 2 n TYR . 171 B 171 
B 172 2 n PRO . 172 B 172 
B 173 2 n ALA . 173 B 173 
B 174 2 n PRO . 174 B 174 
B 175 2 n ASP . 175 B 175 
B 176 2 n PRO . 176 B 176 
B 177 2 n ASN . 177 B 177 
B 178 2 n GLU . 178 B 178 
B 179 2 n LYS . 179 B 179 
B 180 2 n ILE . 180 B 180 
B 181 2 n LEU . 181 B 181 
B 182 2 n VAL . 182 B 182 
B 183 2 n PHE . 183 B 183 
B 184 2 n ARG . 184 B 184 
B 185 2 n VAL . 185 B 185 
B 186 2 n GLN . 186 B 186 
B 187 2 n THR . 187 B 187 
B 188 2 n MET . 188 B 188 
B 189 2 n ASN . 189 B 189 
B 190 2 n PRO . 190 B 190 
B 191 2 n LEU . 191 B 191 
B 192 2 n PRO . 192 B 192 
B 193 2 n LEU . 193 B 193 
B 194 2 n ILE . 194 B 194 
B 195 2 n ARG . 195 B 195 
B 196 2 n ASP . 196 B 196 
B 197 2 n LEU . 197 B 197 
B 198 2 n GLN . 198 B 198 
B 199 2 n ASN . 199 B 199 
B 200 2 n ALA . 200 B 200 
B 201 2 n GLY . 201 B 201 
B 202 2 n TYR . 202 B 202 
B 203 2 n HIS . 203 B 203 
B 204 2 n VAL . 204 B 204 
B 205 2 n LEU . 205 B 205 
B 206 2 n TRP . 206 B 206 
B 207 2 n PRO . 207 B 207 
B 208 2 n ASN . 208 B 208 
B 209 2 n LEU . 209 B 209 
B 210 2 n PRO . 210 B 210 
B 211 2 n GLY . 211 B 211 
B 212 2 n VAL . 212 B 212 
B 213 2 n THR . 213 B 213 
B 214 2 n SER . 214 B 214 
#
_software.classification other
_software.date           ?
_software.description    "Structure prediction"
_software.name           AlphaFold
_software.pdbx_ordinal   1
_software.type           package
_software.version        "AlphaFold-beta-20231127 (7d9495ae8dbd318b858637eeca6259fdd17ec68e37ad6f1462fd62aafc972dcf)"
#
loop_
_struct_asym.entity_id
_struct_asym.id
1 A 
2 B 
3 C 
4 D 
#
loop_
_atom_site.group_PDB
_atom_site.id
_atom_site.type_symbol
_atom_site.label_atom_id
_atom_site.label_alt_id
_atom_site.label_comp_id
_atom_site.label_asym_id
_atom_site.label_entity_id
_atom_site.label_seq_id
_atom_site.pdbx_PDB_ins_code
_atom_site.Cartn_x
_atom_site.Cartn_y
_atom_site.Cartn_z
_atom_site.occupancy
_atom_site.B_iso_or_equiv
_atom_site.auth_seq_id
_atom_site.auth_asym_id
_atom_site.pdbx_PDB_model_num
ATOM   1    N N   . MET   A 1 1   ? 4.749   0.611   -14.049 1.00 72.16 1   A 1 
ATOM   2    C CA  . MET   A 1 1   ? 6.078   0.815   -13.423 1.00 78.72 1   A 1 
ATOM   3    C C   . MET   A 1 1   ? 6.735   -0.542  -13.216 1.00 82.10 1   A 1 
ATOM   4    O O   . MET   A 1 1   ? 6.057   -1.473  -12.795 1.00 80.50 1   A 1 
ATOM   5    C CB  . MET   A 1 1   ? 5.916   1.574   -12.096 1.00 73.97 1   A 1 
ATOM   6    C CG  . MET   A 1 1   ? 7.237   1.806   -11.357 1.00 68.65 1   A 1 
ATOM   7    S SD  . MET   A 1 1   ? 7.043   2.634   -9.747  1.00 64.18 1   A 1 
ATOM   8    C CE  . MET   A 1 1   ? 6.826   4.349   -10.259 1.00 58.67 1   A 1 
ATOM   9    N N   . LEU   A 1 2   ? 8.046   -0.654  -13.494 1.00 84.32 2   A 1 
ATOM   10   C CA  . LEU   A 1 2   ? 8.802   -1.885  -13.266 1.00 86.75 2   A 1 
ATOM   11   C C   . LEU   A 1 2   ? 9.276   -1.976  -11.810 1.00 89.69 2   A 1 
ATOM   12   O O   . LEU   A 1 2   ? 9.546   -0.962  -11.162 1.00 89.79 2   A 1 
ATOM   13   C CB  . LEU   A 1 2   ? 9.982   -1.977  -14.244 1.00 84.23 2   A 1 
ATOM   14   C CG  . LEU   A 1 2   ? 9.599   -2.012  -15.736 1.00 81.22 2   A 1 
ATOM   15   C CD1 . LEU   A 1 2   ? 10.865  -2.022  -16.585 1.00 77.64 2   A 1 
ATOM   16   C CD2 . LEU   A 1 2   ? 8.763   -3.242  -16.087 1.00 77.18 2   A 1 
ATOM   17   N N   . VAL   A 1 3   ? 9.430   -3.202  -11.310 1.00 92.18 3   A 1 
ATOM   18   C CA  . VAL   A 1 3   ? 9.953   -3.475  -9.963  1.00 94.16 3   A 1 
ATOM   19   C C   . VAL   A 1 3   ? 11.322  -2.826  -9.740  1.00 94.37 3   A 1 
ATOM   20   O O   . VAL   A 1 3   ? 11.553  -2.269  -8.669  1.00 94.12 3   A 1 
ATOM   21   C CB  . VAL   A 1 3   ? 10.012  -4.992  -9.725  1.00 94.91 3   A 1 
ATOM   22   C CG1 . VAL   A 1 3   ? 10.884  -5.382  -8.531  1.00 93.31 3   A 1 
ATOM   23   C CG2 . VAL   A 1 3   ? 8.604   -5.520  -9.451  1.00 93.07 3   A 1 
ATOM   24   N N   . GLU   A 1 4   ? 12.199  -2.817  -10.736 1.00 95.41 4   A 1 
ATOM   25   C CA  . GLU   A 1 4   ? 13.535  -2.207  -10.637 1.00 94.48 4   A 1 
ATOM   26   C C   . GLU   A 1 4   ? 13.505  -0.704  -10.317 1.00 94.60 4   A 1 
ATOM   27   O O   . GLU   A 1 4   ? 14.447  -0.181  -9.728  1.00 93.59 4   A 1 
ATOM   28   C CB  . GLU   A 1 4   ? 14.339  -2.482  -11.915 1.00 92.42 4   A 1 
ATOM   29   C CG  . GLU   A 1 4   ? 13.795  -1.785  -13.172 1.00 86.99 4   A 1 
ATOM   30   C CD  . GLU   A 1 4   ? 14.588  -2.109  -14.450 1.00 86.40 4   A 1 
ATOM   31   O OE1 . GLU   A 1 4   ? 14.212  -1.567  -15.512 1.00 80.03 4   A 1 
ATOM   32   O OE2 . GLU   A 1 4   ? 15.571  -2.888  -14.370 1.00 82.25 4   A 1 
ATOM   33   N N   . GLN   A 1 5   ? 12.398  -0.013  -10.635 1.00 91.47 5   A 1 
ATOM   34   C CA  . GLN   A 1 5   ? 12.202  1.413   -10.357 1.00 89.56 5   A 1 
ATOM   35   C C   . GLN   A 1 5   ? 11.686  1.671   -8.933  1.00 90.71 5   A 1 
ATOM   36   O O   . GLN   A 1 5   ? 11.872  2.762   -8.399  1.00 89.70 5   A 1 
ATOM   37   C CB  . GLN   A 1 5   ? 11.223  1.993   -11.389 1.00 86.76 5   A 1 
ATOM   38   C CG  . GLN   A 1 5   ? 11.738  1.901   -12.836 1.00 81.05 5   A 1 
ATOM   39   C CD  . GLN   A 1 5   ? 10.696  2.334   -13.872 1.00 75.75 5   A 1 
ATOM   40   O OE1 . GLN   A 1 5   ? 9.503   2.319   -13.649 1.00 68.37 5   A 1 
ATOM   41   N NE2 . GLN   A 1 5   ? 11.120  2.719   -15.053 1.00 65.52 5   A 1 
ATOM   42   N N   . ALA   A 1 6   ? 11.036  0.686   -8.304  1.00 92.10 6   A 1 
ATOM   43   C CA  . ALA   A 1 6   ? 10.421  0.805   -6.979  1.00 93.18 6   A 1 
ATOM   44   C C   . ALA   A 1 6   ? 11.187  0.060   -5.871  1.00 95.02 6   A 1 
ATOM   45   O O   . ALA   A 1 6   ? 11.036  0.384   -4.688  1.00 94.81 6   A 1 
ATOM   46   C CB  . ALA   A 1 6   ? 8.973   0.311   -7.083  1.00 91.67 6   A 1 
ATOM   47   N N   . MET   A 1 7   ? 12.006  -0.925  -6.232  1.00 96.49 7   A 1 
ATOM   48   C CA  . MET   A 1 7   ? 12.761  -1.753  -5.297  1.00 97.20 7   A 1 
ATOM   49   C C   . MET   A 1 7   ? 13.850  -0.965  -4.561  1.00 97.09 7   A 1 
ATOM   50   O O   . MET   A 1 7   ? 14.301  0.098   -4.990  1.00 96.49 7   A 1 
ATOM   51   C CB  . MET   A 1 7   ? 13.322  -3.001  -6.004  1.00 97.18 7   A 1 
ATOM   52   C CG  . MET   A 1 7   ? 14.515  -2.723  -6.924  1.00 96.97 7   A 1 
ATOM   53   S SD  . MET   A 1 7   ? 15.169  -4.223  -7.723  1.00 96.61 7   A 1 
ATOM   54   C CE  . MET   A 1 7   ? 16.555  -3.511  -8.625  1.00 94.23 7   A 1 
ATOM   55   N N   . LYS   A 1 8   ? 14.319  -1.510  -3.436  1.00 97.60 8   A 1 
ATOM   56   C CA  . LYS   A 1 8   ? 15.486  -0.995  -2.718  1.00 97.71 8   A 1 
ATOM   57   C C   . LYS   A 1 8   ? 16.740  -1.771  -3.099  1.00 98.19 8   A 1 
ATOM   58   O O   . LYS   A 1 8   ? 16.780  -2.992  -2.995  1.00 97.92 8   A 1 
ATOM   59   C CB  . LYS   A 1 8   ? 15.250  -1.003  -1.204  1.00 96.75 8   A 1 
ATOM   60   C CG  . LYS   A 1 8   ? 14.144  -0.038  -0.745  1.00 88.05 8   A 1 
ATOM   61   C CD  . LYS   A 1 8   ? 14.465  1.424   -1.056  1.00 83.61 8   A 1 
ATOM   62   C CE  . LYS   A 1 8   ? 13.405  2.331   -0.442  1.00 77.03 8   A 1 
ATOM   63   N NZ  . LYS   A 1 8   ? 13.606  3.743   -0.843  1.00 67.89 8   A 1 
ATOM   64   N N   . ALA   A 1 9   ? 17.764  -1.027  -3.484  1.00 97.46 9   A 1 
ATOM   65   C CA  . ALA   A 1 9   ? 19.116  -1.516  -3.715  1.00 97.35 9   A 1 
ATOM   66   C C   . ALA   A 1 9   ? 20.127  -0.436  -3.277  1.00 97.06 9   A 1 
ATOM   67   O O   . ALA   A 1 9   ? 19.848  0.750   -3.440  1.00 93.27 9   A 1 
ATOM   68   C CB  . ALA   A 1 9   ? 19.269  -1.878  -5.196  1.00 95.97 9   A 1 
ATOM   69   N N   . PRO   A 1 10  ? 21.297  -0.784  -2.702  1.00 97.11 10  A 1 
ATOM   70   C CA  . PRO   A 1 10  ? 21.710  -2.140  -2.339  1.00 97.07 10  A 1 
ATOM   71   C C   . PRO   A 1 10  ? 20.866  -2.726  -1.201  1.00 97.74 10  A 1 
ATOM   72   O O   . PRO   A 1 10  ? 20.310  -1.993  -0.379  1.00 96.61 10  A 1 
ATOM   73   C CB  . PRO   A 1 10  ? 23.181  -2.010  -1.945  1.00 95.23 10  A 1 
ATOM   74   C CG  . PRO   A 1 10  ? 23.258  -0.596  -1.371  1.00 91.94 10  A 1 
ATOM   75   C CD  . PRO   A 1 10  ? 22.290  0.179   -2.253  1.00 95.24 10  A 1 
ATOM   76   N N   . VAL   A 1 11  ? 20.793  -4.053  -1.143  1.00 98.20 11  A 1 
ATOM   77   C CA  . VAL   A 1 11  ? 20.050  -4.785  -0.111  1.00 98.50 11  A 1 
ATOM   78   C C   . VAL   A 1 11  ? 20.934  -4.989  1.113   1.00 98.55 11  A 1 
ATOM   79   O O   . VAL   A 1 11  ? 22.083  -5.402  0.994   1.00 98.23 11  A 1 
ATOM   80   C CB  . VAL   A 1 11  ? 19.512  -6.126  -0.642  1.00 98.31 11  A 1 
ATOM   81   C CG1 . VAL   A 1 11  ? 18.546  -6.766  0.355   1.00 97.27 11  A 1 
ATOM   82   C CG2 . VAL   A 1 11  ? 18.752  -5.955  -1.965  1.00 97.16 11  A 1 
ATOM   83   N N   . ILE   A 1 12  ? 20.393  -4.722  2.309   1.00 98.57 12  A 1 
ATOM   84   C CA  . ILE   A 1 12  ? 21.033  -5.096  3.572   1.00 98.56 12  A 1 
ATOM   85   C C   . ILE   A 1 12  ? 20.800  -6.594  3.766   1.00 98.66 12  A 1 
ATOM   86   O O   . ILE   A 1 12  ? 19.652  -7.039  3.789   1.00 98.44 12  A 1 
ATOM   87   C CB  . ILE   A 1 12  ? 20.488  -4.258  4.742   1.00 98.28 12  A 1 
ATOM   88   C CG1 . ILE   A 1 12  ? 20.752  -2.751  4.500   1.00 96.88 12  A 1 
ATOM   89   C CG2 . ILE   A 1 12  ? 21.132  -4.702  6.070   1.00 97.30 12  A 1 
ATOM   90   C CD1 . ILE   A 1 12  ? 19.839  -1.850  5.321   1.00 87.88 12  A 1 
ATOM   91   N N   . THR   A 1 13  ? 21.876  -7.370  3.881   1.00 98.59 13  A 1 
ATOM   92   C CA  . THR   A 1 13  ? 21.835  -8.836  3.898   1.00 98.62 13  A 1 
ATOM   93   C C   . THR   A 1 13  ? 22.604  -9.425  5.072   1.00 98.60 13  A 1 
ATOM   94   O O   . THR   A 1 13  ? 23.429  -8.759  5.698   1.00 98.15 13  A 1 
ATOM   95   C CB  . THR   A 1 13  ? 22.372  -9.430  2.586   1.00 98.23 13  A 1 
ATOM   96   O OG1 . THR   A 1 13  ? 23.717  -9.064  2.371   1.00 95.73 13  A 1 
ATOM   97   C CG2 . THR   A 1 13  ? 21.570  -8.999  1.361   1.00 95.51 13  A 1 
ATOM   98   N N   . LEU   A 1 14  ? 22.343  -10.701 5.342   1.00 98.56 14  A 1 
ATOM   99   C CA  . LEU   A 1 14  ? 23.085  -11.536 6.276   1.00 98.49 14  A 1 
ATOM   100  C C   . LEU   A 1 14  ? 23.806  -12.663 5.529   1.00 98.64 14  A 1 
ATOM   101  O O   . LEU   A 1 14  ? 23.424  -13.054 4.424   1.00 98.27 14  A 1 
ATOM   102  C CB  . LEU   A 1 14  ? 22.119  -12.118 7.316   1.00 97.74 14  A 1 
ATOM   103  C CG  . LEU   A 1 14  ? 21.495  -11.090 8.270   1.00 96.01 14  A 1 
ATOM   104  C CD1 . LEU   A 1 14  ? 20.379  -11.762 9.060   1.00 94.56 14  A 1 
ATOM   105  C CD2 . LEU   A 1 14  ? 22.520  -10.533 9.252   1.00 94.52 14  A 1 
ATOM   106  N N   . ARG   A 1 15  ? 24.821  -13.239 6.193   1.00 98.45 15  A 1 
ATOM   107  C CA  . ARG   A 1 15  ? 25.333  -14.578 5.884   1.00 98.41 15  A 1 
ATOM   108  C C   . ARG   A 1 15  ? 24.589  -15.605 6.742   1.00 98.47 15  A 1 
ATOM   109  O O   . ARG   A 1 15  ? 24.121  -15.271 7.826   1.00 97.71 15  A 1 
ATOM   110  C CB  . ARG   A 1 15  ? 26.847  -14.655 6.140   1.00 97.87 15  A 1 
ATOM   111  C CG  . ARG   A 1 15  ? 27.679  -13.681 5.290   1.00 94.81 15  A 1 
ATOM   112  C CD  . ARG   A 1 15  ? 27.492  -13.955 3.803   1.00 90.77 15  A 1 
ATOM   113  N NE  . ARG   A 1 15  ? 28.417  -13.147 2.989   1.00 85.94 15  A 1 
ATOM   114  C CZ  . ARG   A 1 15  ? 28.280  -12.913 1.703   1.00 81.84 15  A 1 
ATOM   115  N NH1 . ARG   A 1 15  ? 27.259  -13.370 1.038   1.00 73.64 15  A 1 
ATOM   116  N NH2 . ARG   A 1 15  ? 29.160  -12.207 1.061   1.00 75.38 15  A 1 
ATOM   117  N N   . ALA   A 1 16  ? 24.547  -16.858 6.303   1.00 98.35 16  A 1 
ATOM   118  C CA  . ALA   A 1 16  ? 23.928  -17.950 7.063   1.00 98.26 16  A 1 
ATOM   119  C C   . ALA   A 1 16  ? 24.572  -18.172 8.448   1.00 98.28 16  A 1 
ATOM   120  O O   . ALA   A 1 16  ? 23.932  -18.709 9.349   1.00 97.33 16  A 1 
ATOM   121  C CB  . ALA   A 1 16  ? 24.007  -19.221 6.211   1.00 97.57 16  A 1 
ATOM   122  N N   . THR   A 1 17  ? 25.821  -17.739 8.621   1.00 98.21 17  A 1 
ATOM   123  C CA  . THR   A 1 17  ? 26.599  -17.837 9.866   1.00 98.09 17  A 1 
ATOM   124  C C   . THR   A 1 17  ? 26.442  -16.634 10.799  1.00 98.17 17  A 1 
ATOM   125  O O   . THR   A 1 17  ? 26.926  -16.706 11.925  1.00 97.20 17  A 1 
ATOM   126  C CB  . THR   A 1 17  ? 28.089  -18.015 9.551   1.00 97.32 17  A 1 
ATOM   127  O OG1 . THR   A 1 17  ? 28.534  -16.965 8.713   1.00 92.09 17  A 1 
ATOM   128  C CG2 . THR   A 1 17  ? 28.364  -19.328 8.819   1.00 90.86 17  A 1 
ATOM   129  N N   . ASN   A 1 18  ? 25.820  -15.519 10.362  1.00 98.42 18  A 1 
ATOM   130  C CA  . ASN   A 1 18  ? 25.535  -14.405 11.267  1.00 98.42 18  A 1 
ATOM   131  C C   . ASN   A 1 18  ? 24.591  -14.865 12.382  1.00 98.49 18  A 1 
ATOM   132  O O   . ASN   A 1 18  ? 23.782  -15.773 12.183  1.00 98.14 18  A 1 
ATOM   133  C CB  . ASN   A 1 18  ? 24.955  -13.207 10.506  1.00 98.23 18  A 1 
ATOM   134  C CG  . ASN   A 1 18  ? 26.000  -12.444 9.716   1.00 97.68 18  A 1 
ATOM   135  O OD1 . ASN   A 1 18  ? 25.952  -12.371 8.507   1.00 89.09 18  A 1 
ATOM   136  N ND2 . ASN   A 1 18  ? 26.962  -11.842 10.380  1.00 88.55 18  A 1 
ATOM   137  N N   . THR   A 1 19  ? 24.688  -14.226 13.543  1.00 98.42 19  A 1 
ATOM   138  C CA  . THR   A 1 19  ? 23.892  -14.591 14.715  1.00 98.45 19  A 1 
ATOM   139  C C   . THR   A 1 19  ? 22.527  -13.901 14.718  1.00 98.52 19  A 1 
ATOM   140  O O   . THR   A 1 19  ? 22.312  -12.874 14.068  1.00 98.23 19  A 1 
ATOM   141  C CB  . THR   A 1 19  ? 24.652  -14.304 16.016  1.00 98.03 19  A 1 
ATOM   142  O OG1 . THR   A 1 19  ? 24.859  -12.919 16.164  1.00 95.38 19  A 1 
ATOM   143  C CG2 . THR   A 1 19  ? 26.011  -15.000 16.074  1.00 94.52 19  A 1 
ATOM   144  N N   . ILE   A 1 20  ? 21.597  -14.430 15.512  1.00 98.17 20  A 1 
ATOM   145  C CA  . ILE   A 1 20  ? 20.309  -13.780 15.797  1.00 98.12 20  A 1 
ATOM   146  C C   . ILE   A 1 20  ? 20.529  -12.382 16.402  1.00 98.14 20  A 1 
ATOM   147  O O   . ILE   A 1 20  ? 19.838  -11.436 16.025  1.00 97.86 20  A 1 
ATOM   148  C CB  . ILE   A 1 20  ? 19.459  -14.693 16.715  1.00 97.81 20  A 1 
ATOM   149  C CG1 . ILE   A 1 20  ? 19.042  -15.965 15.937  1.00 96.97 20  A 1 
ATOM   150  C CG2 . ILE   A 1 20  ? 18.222  -13.960 17.261  1.00 97.17 20  A 1 
ATOM   151  C CD1 . ILE   A 1 20  ? 18.369  -17.047 16.788  1.00 95.27 20  A 1 
ATOM   152  N N   . ALA   A 1 21  ? 21.528  -12.213 17.277  1.00 98.06 21  A 1 
ATOM   153  C CA  . ALA   A 1 21  ? 21.873  -10.917 17.868  1.00 97.95 21  A 1 
ATOM   154  C C   . ALA   A 1 21  ? 22.309  -9.889  16.810  1.00 98.11 21  A 1 
ATOM   155  O O   . ALA   A 1 21  ? 21.836  -8.748  16.820  1.00 97.86 21  A 1 
ATOM   156  C CB  . ALA   A 1 21  ? 22.969  -11.128 18.920  1.00 97.39 21  A 1 
ATOM   157  N N   . GLU   A 1 22  ? 23.159  -10.285 15.860  1.00 98.29 22  A 1 
ATOM   158  C CA  . GLU   A 1 22  ? 23.584  -9.430  14.740  1.00 98.37 22  A 1 
ATOM   159  C C   . GLU   A 1 22  ? 22.394  -9.047  13.846  1.00 98.47 22  A 1 
ATOM   160  O O   . GLU   A 1 22  ? 22.253  -7.881  13.467  1.00 98.24 22  A 1 
ATOM   161  C CB  . GLU   A 1 22  ? 24.649  -10.156 13.903  1.00 98.28 22  A 1 
ATOM   162  C CG  . GLU   A 1 22  ? 26.010  -10.258 14.616  1.00 96.90 22  A 1 
ATOM   163  C CD  . GLU   A 1 22  ? 26.994  -11.162 13.857  1.00 96.87 22  A 1 
ATOM   164  O OE1 . GLU   A 1 22  ? 28.206  -10.862 13.870  1.00 92.19 22  A 1 
ATOM   165  O OE2 . GLU   A 1 22  ? 26.534  -12.160 13.259  1.00 93.47 22  A 1 
ATOM   166  N N   . ALA   A 1 23  ? 21.495  -9.987  13.571  1.00 98.60 23  A 1 
ATOM   167  C CA  . ALA   A 1 23  ? 20.281  -9.727  12.804  1.00 98.61 23  A 1 
ATOM   168  C C   . ALA   A 1 23  ? 19.368  -8.707  13.504  1.00 98.55 23  A 1 
ATOM   169  O O   . ALA   A 1 23  ? 18.948  -7.728  12.886  1.00 98.28 23  A 1 
ATOM   170  C CB  . ALA   A 1 23  ? 19.567  -11.058 12.553  1.00 98.50 23  A 1 
ATOM   171  N N   . LEU   A 1 24  ? 19.117  -8.873  14.809  1.00 98.21 24  A 1 
ATOM   172  C CA  . LEU   A 1 24  ? 18.337  -7.929  15.619  1.00 97.78 24  A 1 
ATOM   173  C C   . LEU   A 1 24  ? 18.949  -6.523  15.614  1.00 97.70 24  A 1 
ATOM   174  O O   . LEU   A 1 24  ? 18.231  -5.526  15.506  1.00 97.07 24  A 1 
ATOM   175  C CB  . LEU   A 1 24  ? 18.248  -8.456  17.063  1.00 97.27 24  A 1 
ATOM   176  C CG  . LEU   A 1 24  ? 17.264  -9.626  17.263  1.00 96.30 24  A 1 
ATOM   177  C CD1 . LEU   A 1 24  ? 17.480  -10.244 18.642  1.00 94.73 24  A 1 
ATOM   178  C CD2 . LEU   A 1 24  ? 15.813  -9.156  17.171  1.00 94.51 24  A 1 
ATOM   179  N N   . GLN   A 1 25  ? 20.284  -6.429  15.697  1.00 98.02 25  A 1 
ATOM   180  C CA  . GLN   A 1 25  ? 20.994  -5.153  15.656  1.00 97.92 25  A 1 
ATOM   181  C C   . GLN   A 1 25  ? 20.820  -4.455  14.302  1.00 98.06 25  A 1 
ATOM   182  O O   . GLN   A 1 25  ? 20.502  -3.262  14.273  1.00 97.48 25  A 1 
ATOM   183  C CB  . GLN   A 1 25  ? 22.466  -5.383  16.010  1.00 97.33 25  A 1 
ATOM   184  C CG  . GLN   A 1 25  ? 23.224  -4.050  16.165  1.00 86.74 25  A 1 
ATOM   185  C CD  . GLN   A 1 25  ? 24.687  -4.238  16.580  1.00 79.14 25  A 1 
ATOM   186  O OE1 . GLN   A 1 25  ? 25.185  -5.330  16.752  1.00 71.16 25  A 1 
ATOM   187  N NE2 . GLN   A 1 25  ? 25.425  -3.172  16.766  1.00 66.24 25  A 1 
ATOM   188  N N   . LEU   A 1 26  ? 20.964  -5.188  13.190  1.00 98.20 26  A 1 
ATOM   189  C CA  . LEU   A 1 26  ? 20.759  -4.655  11.837  1.00 98.16 26  A 1 
ATOM   190  C C   . LEU   A 1 26  ? 19.325  -4.161  11.623  1.00 98.17 26  A 1 
ATOM   191  O O   . LEU   A 1 26  ? 19.132  -3.055  11.121  1.00 97.43 26  A 1 
ATOM   192  C CB  . LEU   A 1 26  ? 21.113  -5.726  10.792  1.00 97.76 26  A 1 
ATOM   193  C CG  . LEU   A 1 26  ? 22.619  -5.910  10.550  1.00 95.21 26  A 1 
ATOM   194  C CD1 . LEU   A 1 26  ? 22.832  -7.117  9.641   1.00 93.06 26  A 1 
ATOM   195  C CD2 . LEU   A 1 26  ? 23.239  -4.691  9.860   1.00 92.80 26  A 1 
ATOM   196  N N   . LEU   A 1 27  ? 18.317  -4.937  12.043  1.00 98.17 27  A 1 
ATOM   197  C CA  . LEU   A 1 27  ? 16.911  -4.521  11.946  1.00 97.94 27  A 1 
ATOM   198  C C   . LEU   A 1 27  ? 16.661  -3.198  12.676  1.00 97.57 27  A 1 
ATOM   199  O O   . LEU   A 1 27  ? 16.054  -2.285  12.121  1.00 96.34 27  A 1 
ATOM   200  C CB  . LEU   A 1 27  ? 15.984  -5.601  12.523  1.00 97.47 27  A 1 
ATOM   201  C CG  . LEU   A 1 27  ? 15.810  -6.888  11.695  1.00 95.21 27  A 1 
ATOM   202  C CD1 . LEU   A 1 27  ? 14.587  -7.626  12.240  1.00 90.86 27  A 1 
ATOM   203  C CD2 . LEU   A 1 27  ? 15.574  -6.632  10.216  1.00 89.90 27  A 1 
ATOM   204  N N   . ARG   A 1 28  ? 17.159  -3.074  13.918  1.00 97.32 28  A 1 
ATOM   205  C CA  . ARG   A 1 28  ? 16.978  -1.875  14.746  1.00 96.89 28  A 1 
ATOM   206  C C   . ARG   A 1 28  ? 17.730  -0.670  14.181  1.00 97.24 28  A 1 
ATOM   207  O O   . ARG   A 1 28  ? 17.162  0.421   14.118  1.00 96.42 28  A 1 
ATOM   208  C CB  . ARG   A 1 28  ? 17.396  -2.219  16.185  1.00 95.59 28  A 1 
ATOM   209  C CG  . ARG   A 1 28  ? 17.104  -1.072  17.160  1.00 83.23 28  A 1 
ATOM   210  C CD  . ARG   A 1 28  ? 17.385  -1.509  18.610  1.00 81.95 28  A 1 
ATOM   211  N NE  . ARG   A 1 28  ? 18.790  -1.912  18.789  1.00 71.55 28  A 1 
ATOM   212  C CZ  . ARG   A 1 28  ? 19.278  -2.700  19.744  1.00 64.27 28  A 1 
ATOM   213  N NH1 . ARG   A 1 28  ? 18.526  -3.174  20.696  1.00 58.09 28  A 1 
ATOM   214  N NH2 . ARG   A 1 28  ? 20.537  -3.029  19.744  1.00 55.75 28  A 1 
ATOM   215  N N   . HIS   A 1 29  ? 18.983  -0.870  13.752  1.00 97.80 29  A 1 
ATOM   216  C CA  . HIS   A 1 29  ? 19.829  0.197   13.214  1.00 97.92 29  A 1 
ATOM   217  C C   . HIS   A 1 29  ? 19.266  0.782   11.915  1.00 97.89 29  A 1 
ATOM   218  O O   . HIS   A 1 29  ? 19.163  2.000   11.770  1.00 96.91 29  A 1 
ATOM   219  C CB  . HIS   A 1 29  ? 21.247  -0.348  13.007  1.00 97.61 29  A 1 
ATOM   220  C CG  . HIS   A 1 29  ? 22.200  0.692   12.479  1.00 93.93 29  A 1 
ATOM   221  N ND1 . HIS   A 1 29  ? 22.441  0.983   11.156  1.00 80.79 29  A 1 
ATOM   222  C CD2 . HIS   A 1 29  ? 22.960  1.572   13.214  1.00 82.09 29  A 1 
ATOM   223  C CE1 . HIS   A 1 29  ? 23.320  2.002   11.096  1.00 82.97 29  A 1 
ATOM   224  N NE2 . HIS   A 1 29  ? 23.659  2.386   12.332  1.00 85.34 29  A 1 
ATOM   225  N N   . HIS   A 1 30  ? 18.849  -0.073  10.989  1.00 97.61 30  A 1 
ATOM   226  C CA  . HIS   A 1 30  ? 18.329  0.347   9.684   1.00 97.45 30  A 1 
ATOM   227  C C   . HIS   A 1 30  ? 16.815  0.581   9.662   1.00 97.16 30  A 1 
ATOM   228  O O   . HIS   A 1 30  ? 16.289  1.045   8.650   1.00 95.91 30  A 1 
ATOM   229  C CB  . HIS   A 1 30  ? 18.778  -0.657  8.625   1.00 97.44 30  A 1 
ATOM   230  C CG  . HIS   A 1 30  ? 20.265  -0.649  8.414   1.00 97.31 30  A 1 
ATOM   231  N ND1 . HIS   A 1 30  ? 20.976  0.323   7.734   1.00 85.67 30  A 1 
ATOM   232  C CD2 . HIS   A 1 30  ? 21.178  -1.571  8.857   1.00 86.22 30  A 1 
ATOM   233  C CE1 . HIS   A 1 30  ? 22.272  -0.020  7.757   1.00 88.52 30  A 1 
ATOM   234  N NE2 . HIS   A 1 30  ? 22.435  -1.162  8.435   1.00 90.72 30  A 1 
ATOM   235  N N   . ARG   A 1 31  ? 16.102  0.303   10.762  1.00 96.49 31  A 1 
ATOM   236  C CA  . ARG   A 1 31  ? 14.632  0.398   10.859  1.00 96.07 31  A 1 
ATOM   237  C C   . ARG   A 1 31  ? 13.920  -0.384  9.745   1.00 96.35 31  A 1 
ATOM   238  O O   . ARG   A 1 31  ? 12.968  0.111   9.143   1.00 94.66 31  A 1 
ATOM   239  C CB  . ARG   A 1 31  ? 14.171  1.861   10.924  1.00 94.69 31  A 1 
ATOM   240  C CG  . ARG   A 1 31  ? 14.757  2.661   12.094  1.00 88.16 31  A 1 
ATOM   241  C CD  . ARG   A 1 31  ? 14.128  4.058   12.082  1.00 83.25 31  A 1 
ATOM   242  N NE  . ARG   A 1 31  ? 14.570  4.881   13.217  1.00 73.28 31  A 1 
ATOM   243  C CZ  . ARG   A 1 31  ? 14.055  6.053   13.568  1.00 64.61 31  A 1 
ATOM   244  N NH1 . ARG   A 1 31  ? 13.088  6.616   12.896  1.00 58.45 31  A 1 
ATOM   245  N NH2 . ARG   A 1 31  ? 14.512  6.684   14.612  1.00 56.98 31  A 1 
ATOM   246  N N   . ILE   A 1 32  ? 14.397  -1.599  9.494   1.00 97.62 32  A 1 
ATOM   247  C CA  . ILE   A 1 32  ? 13.848  -2.554  8.525   1.00 97.82 32  A 1 
ATOM   248  C C   . ILE   A 1 32  ? 13.274  -3.774  9.249   1.00 97.89 32  A 1 
ATOM   249  O O   . ILE   A 1 32  ? 13.500  -3.956  10.446  1.00 97.45 32  A 1 
ATOM   250  C CB  . ILE   A 1 32  ? 14.907  -2.943  7.470   1.00 97.69 32  A 1 
ATOM   251  C CG1 . ILE   A 1 32  ? 16.138  -3.621  8.109   1.00 96.82 32  A 1 
ATOM   252  C CG2 . ILE   A 1 32  ? 15.281  -1.708  6.637   1.00 94.92 32  A 1 
ATOM   253  C CD1 . ILE   A 1 32  ? 17.187  -4.118  7.101   1.00 95.83 32  A 1 
ATOM   254  N N   . ARG   A 1 33  ? 12.514  -4.614  8.545   1.00 97.40 33  A 1 
ATOM   255  C CA  . ARG   A 1 33  ? 11.875  -5.825  9.094   1.00 97.27 33  A 1 
ATOM   256  C C   . ARG   A 1 33  ? 12.214  -7.105  8.336   1.00 97.91 33  A 1 
ATOM   257  O O   . ARG   A 1 33  ? 11.716  -8.161  8.709   1.00 97.15 33  A 1 
ATOM   258  C CB  . ARG   A 1 33  ? 10.361  -5.625  9.187   1.00 95.57 33  A 1 
ATOM   259  C CG  . ARG   A 1 33  ? 9.976   -4.508  10.178  1.00 92.26 33  A 1 
ATOM   260  C CD  . ARG   A 1 33  ? 8.469   -4.473  10.427  1.00 87.39 33  A 1 
ATOM   261  N NE  . ARG   A 1 33  ? 7.723   -4.016  9.246   1.00 79.00 33  A 1 
ATOM   262  C CZ  . ARG   A 1 33  ? 6.424   -3.751  9.190   1.00 73.19 33  A 1 
ATOM   263  N NH1 . ARG   A 1 33  ? 5.636   -3.919  10.215  1.00 65.76 33  A 1 
ATOM   264  N NH2 . ARG   A 1 33  ? 5.896   -3.294  8.097   1.00 66.17 33  A 1 
ATOM   265  N N   . HIS   A 1 34  ? 13.054  -7.027  7.306   1.00 98.39 34  A 1 
ATOM   266  C CA  . HIS   A 1 34  ? 13.419  -8.167  6.466   1.00 98.55 34  A 1 
ATOM   267  C C   . HIS   A 1 34  ? 14.915  -8.160  6.176   1.00 98.70 34  A 1 
ATOM   268  O O   . HIS   A 1 34  ? 15.467  -7.121  5.821   1.00 98.39 34  A 1 
ATOM   269  C CB  . HIS   A 1 34  ? 12.620  -8.126  5.158   1.00 98.10 34  A 1 
ATOM   270  C CG  . HIS   A 1 34  ? 11.129  -8.086  5.358   1.00 97.28 34  A 1 
ATOM   271  N ND1 . HIS   A 1 34  ? 10.308  -9.180  5.553   1.00 88.16 34  A 1 
ATOM   272  C CD2 . HIS   A 1 34  ? 10.345  -6.963  5.442   1.00 89.51 34  A 1 
ATOM   273  C CE1 . HIS   A 1 34  ? 9.059   -8.725  5.744   1.00 89.44 34  A 1 
ATOM   274  N NE2 . HIS   A 1 34  ? 9.044   -7.385  5.689   1.00 91.70 34  A 1 
ATOM   275  N N   . LEU   A 1 35  ? 15.562  -9.323  6.307   1.00 98.72 35  A 1 
ATOM   276  C CA  . LEU   A 1 35  ? 16.970  -9.532  5.991   1.00 98.77 35  A 1 
ATOM   277  C C   . LEU   A 1 35  ? 17.121  -10.782 5.118   1.00 98.79 35  A 1 
ATOM   278  O O   . LEU   A 1 35  ? 17.050  -11.902 5.637   1.00 98.56 35  A 1 
ATOM   279  C CB  . LEU   A 1 35  ? 17.799  -9.655  7.280   1.00 98.63 35  A 1 
ATOM   280  C CG  . LEU   A 1 35  ? 17.934  -8.352  8.087   1.00 98.08 35  A 1 
ATOM   281  C CD1 . LEU   A 1 35  ? 18.573  -8.654  9.438   1.00 97.47 35  A 1 
ATOM   282  C CD2 . LEU   A 1 35  ? 18.809  -7.323  7.369   1.00 97.22 35  A 1 
ATOM   283  N N   . PRO   A 1 36  ? 17.335  -10.627 3.804   1.00 98.80 36  A 1 
ATOM   284  C CA  . PRO   A 1 36  ? 17.738  -11.748 2.963   1.00 98.80 36  A 1 
ATOM   285  C C   . PRO   A 1 36  ? 19.082  -12.320 3.421   1.00 98.81 36  A 1 
ATOM   286  O O   . PRO   A 1 36  ? 20.008  -11.577 3.749   1.00 98.63 36  A 1 
ATOM   287  C CB  . PRO   A 1 36  ? 17.802  -11.207 1.537   1.00 98.61 36  A 1 
ATOM   288  C CG  . PRO   A 1 36  ? 16.903  -9.976  1.577   1.00 97.77 36  A 1 
ATOM   289  C CD  . PRO   A 1 36  ? 17.125  -9.446  2.990   1.00 98.60 36  A 1 
ATOM   290  N N   . VAL   A 1 37  ? 19.179  -13.646 3.420   1.00 98.78 37  A 1 
ATOM   291  C CA  . VAL   A 1 37  ? 20.416  -14.383 3.688   1.00 98.79 37  A 1 
ATOM   292  C C   . VAL   A 1 37  ? 21.018  -14.792 2.352   1.00 98.79 37  A 1 
ATOM   293  O O   . VAL   A 1 37  ? 20.344  -15.417 1.537   1.00 98.57 37  A 1 
ATOM   294  C CB  . VAL   A 1 37  ? 20.172  -15.598 4.596   1.00 98.64 37  A 1 
ATOM   295  C CG1 . VAL   A 1 37  ? 21.492  -16.272 4.970   1.00 98.09 37  A 1 
ATOM   296  C CG2 . VAL   A 1 37  ? 19.459  -15.203 5.899   1.00 98.11 37  A 1 
ATOM   297  N N   . VAL   A 1 38  ? 22.279  -14.428 2.125   1.00 98.71 38  A 1 
ATOM   298  C CA  . VAL   A 1 38  ? 22.988  -14.687 0.867   1.00 98.72 38  A 1 
ATOM   299  C C   . VAL   A 1 38  ? 24.315  -15.406 1.097   1.00 98.72 38  A 1 
ATOM   300  O O   . VAL   A 1 38  ? 24.924  -15.301 2.166   1.00 98.35 38  A 1 
ATOM   301  C CB  . VAL   A 1 38  ? 23.204  -13.408 0.034   1.00 98.39 38  A 1 
ATOM   302  C CG1 . VAL   A 1 38  ? 21.874  -12.760 -0.358  1.00 96.49 38  A 1 
ATOM   303  C CG2 . VAL   A 1 38  ? 24.070  -12.367 0.750   1.00 96.07 38  A 1 
ATOM   304  N N   . ASP   A 1 39  ? 24.787  -16.115 0.068   1.00 98.41 39  A 1 
ATOM   305  C CA  . ASP   A 1 39  ? 26.120  -16.720 0.051   1.00 98.24 39  A 1 
ATOM   306  C C   . ASP   A 1 39  ? 27.225  -15.718 -0.358  1.00 98.18 39  A 1 
ATOM   307  O O   . ASP   A 1 39  ? 27.003  -14.507 -0.498  1.00 96.61 39  A 1 
ATOM   308  C CB  . ASP   A 1 39  ? 26.099  -18.011 -0.796  1.00 97.32 39  A 1 
ATOM   309  C CG  . ASP   A 1 39  ? 26.074  -17.813 -2.317  1.00 96.85 39  A 1 
ATOM   310  O OD1 . ASP   A 1 39  ? 26.170  -16.659 -2.786  1.00 93.95 39  A 1 
ATOM   311  O OD2 . ASP   A 1 39  ? 26.022  -18.836 -3.030  1.00 93.17 39  A 1 
ATOM   312  N N   . GLY   A 1 40  ? 28.453  -16.221 -0.529  1.00 97.45 40  A 1 
ATOM   313  C CA  . GLY   A 1 40  ? 29.605  -15.416 -0.946  1.00 97.06 40  A 1 
ATOM   314  C C   . GLY   A 1 40  ? 29.480  -14.804 -2.343  1.00 97.09 40  A 1 
ATOM   315  O O   . GLY   A 1 40  ? 30.102  -13.776 -2.617  1.00 94.00 40  A 1 
ATOM   316  N N   . GLU   A 1 41  ? 28.655  -15.392 -3.209  1.00 97.15 41  A 1 
ATOM   317  C CA  . GLU   A 1 41  ? 28.448  -14.945 -4.591  1.00 96.77 41  A 1 
ATOM   318  C C   . GLU   A 1 41  ? 27.216  -14.036 -4.757  1.00 96.88 41  A 1 
ATOM   319  O O   . GLU   A 1 41  ? 26.995  -13.479 -5.835  1.00 93.91 41  A 1 
ATOM   320  C CB  . GLU   A 1 41  ? 28.366  -16.165 -5.513  1.00 95.40 41  A 1 
ATOM   321  C CG  . GLU   A 1 41  ? 29.697  -16.938 -5.603  1.00 89.72 41  A 1 
ATOM   322  C CD  . GLU   A 1 41  ? 29.592  -18.109 -6.595  1.00 81.60 41  A 1 
ATOM   323  O OE1 . GLU   A 1 41  ? 30.136  -19.191 -6.307  1.00 73.29 41  A 1 
ATOM   324  O OE2 . GLU   A 1 41  ? 28.895  -17.966 -7.630  1.00 74.34 41  A 1 
ATOM   325  N N   . GLY   A 1 42  ? 26.436  -13.848 -3.680  1.00 97.37 42  A 1 
ATOM   326  C CA  . GLY   A 1 42  ? 25.199  -13.070 -3.691  1.00 97.48 42  A 1 
ATOM   327  C C   . GLY   A 1 42  ? 23.957  -13.876 -4.082  1.00 98.02 42  A 1 
ATOM   328  O O   . GLY   A 1 42  ? 22.923  -13.275 -4.379  1.00 97.19 42  A 1 
ATOM   329  N N   . ARG   A 1 43  ? 24.032  -15.221 -4.084  1.00 98.05 43  A 1 
ATOM   330  C CA  . ARG   A 1 43  ? 22.851  -16.074 -4.270  1.00 98.03 43  A 1 
ATOM   331  C C   . ARG   A 1 43  ? 21.983  -16.029 -3.019  1.00 98.16 43  A 1 
ATOM   332  O O   . ARG   A 1 43  ? 22.492  -16.078 -1.905  1.00 97.62 43  A 1 
ATOM   333  C CB  . ARG   A 1 43  ? 23.230  -17.523 -4.595  1.00 97.50 43  A 1 
ATOM   334  C CG  . ARG   A 1 43  ? 24.094  -17.677 -5.855  1.00 92.61 43  A 1 
ATOM   335  C CD  . ARG   A 1 43  ? 24.365  -19.160 -6.113  1.00 88.77 43  A 1 
ATOM   336  N NE  . ARG   A 1 43  ? 25.346  -19.369 -7.186  1.00 78.14 43  A 1 
ATOM   337  C CZ  . ARG   A 1 43  ? 26.585  -19.818 -7.072  1.00 69.78 43  A 1 
ATOM   338  N NH1 . ARG   A 1 43  ? 27.097  -20.217 -5.953  1.00 62.46 43  A 1 
ATOM   339  N NH2 . ARG   A 1 43  ? 27.349  -19.868 -8.109  1.00 60.96 43  A 1 
ATOM   340  N N   . LEU   A 1 44  ? 20.669  -15.959 -3.203  1.00 98.09 44  A 1 
ATOM   341  C CA  . LEU   A 1 44  ? 19.701  -15.970 -2.111  1.00 98.24 44  A 1 
ATOM   342  C C   . LEU   A 1 44  ? 19.599  -17.378 -1.515  1.00 98.23 44  A 1 
ATOM   343  O O   . LEU   A 1 44  ? 19.271  -18.324 -2.225  1.00 97.61 44  A 1 
ATOM   344  C CB  . LEU   A 1 44  ? 18.361  -15.458 -2.658  1.00 98.01 44  A 1 
ATOM   345  C CG  . LEU   A 1 44  ? 17.253  -15.304 -1.604  1.00 97.50 44  A 1 
ATOM   346  C CD1 . LEU   A 1 44  ? 17.572  -14.199 -0.597  1.00 97.10 44  A 1 
ATOM   347  C CD2 . LEU   A 1 44  ? 15.945  -14.945 -2.309  1.00 96.94 44  A 1 
ATOM   348  N N   . LEU   A 1 45  ? 19.855  -17.496 -0.212  1.00 98.37 45  A 1 
ATOM   349  C CA  . LEU   A 1 45  ? 19.757  -18.748 0.548   1.00 98.17 45  A 1 
ATOM   350  C C   . LEU   A 1 45  ? 18.492  -18.816 1.403   1.00 98.06 45  A 1 
ATOM   351  O O   . LEU   A 1 45  ? 17.958  -19.894 1.643   1.00 96.65 45  A 1 
ATOM   352  C CB  . LEU   A 1 45  ? 20.992  -18.897 1.453   1.00 97.76 45  A 1 
ATOM   353  C CG  . LEU   A 1 45  ? 22.357  -18.920 0.742   1.00 96.59 45  A 1 
ATOM   354  C CD1 . LEU   A 1 45  ? 23.454  -19.065 1.796   1.00 94.61 45  A 1 
ATOM   355  C CD2 . LEU   A 1 45  ? 22.470  -20.077 -0.249  1.00 94.05 45  A 1 
ATOM   356  N N   . GLY   A 1 46  ? 18.021  -17.664 1.894   1.00 98.40 46  A 1 
ATOM   357  C CA  . GLY   A 1 46  ? 16.890  -17.600 2.803   1.00 98.41 46  A 1 
ATOM   358  C C   . GLY   A 1 46  ? 16.471  -16.169 3.123   1.00 98.62 46  A 1 
ATOM   359  O O   . GLY   A 1 46  ? 17.019  -15.199 2.600   1.00 98.35 46  A 1 
ATOM   360  N N   . LEU   A 1 47  ? 15.474  -16.042 4.010   1.00 98.60 47  A 1 
ATOM   361  C CA  . LEU   A 1 47  ? 14.971  -14.760 4.498   1.00 98.63 47  A 1 
ATOM   362  C C   . LEU   A 1 47  ? 14.701  -14.859 5.995   1.00 98.61 47  A 1 
ATOM   363  O O   . LEU   A 1 47  ? 14.005  -15.767 6.450   1.00 98.10 47  A 1 
ATOM   364  C CB  . LEU   A 1 47  ? 13.699  -14.398 3.711   1.00 98.37 47  A 1 
ATOM   365  C CG  . LEU   A 1 47  ? 13.022  -13.077 4.133   1.00 97.80 47  A 1 
ATOM   366  C CD1 . LEU   A 1 47  ? 13.845  -11.860 3.728   1.00 96.42 47  A 1 
ATOM   367  C CD2 . LEU   A 1 47  ? 11.654  -12.967 3.465   1.00 95.97 47  A 1 
ATOM   368  N N   . VAL   A 1 48  ? 15.209  -13.886 6.751   1.00 98.54 48  A 1 
ATOM   369  C CA  . VAL   A 1 48  ? 14.894  -13.692 8.165   1.00 98.48 48  A 1 
ATOM   370  C C   . VAL   A 1 48  ? 14.051  -12.433 8.297   1.00 98.47 48  A 1 
ATOM   371  O O   . VAL   A 1 48  ? 14.416  -11.373 7.791   1.00 97.78 48  A 1 
ATOM   372  C CB  . VAL   A 1 48  ? 16.168  -13.620 9.020   1.00 97.60 48  A 1 
ATOM   373  C CG1 . VAL   A 1 48  ? 15.842  -13.394 10.492  1.00 91.50 48  A 1 
ATOM   374  C CG2 . VAL   A 1 48  ? 16.970  -14.920 8.928   1.00 91.06 48  A 1 
ATOM   375  N N   . THR   A 1 49  ? 12.918  -12.538 8.996   1.00 98.16 49  A 1 
ATOM   376  C CA  . THR   A 1 49  ? 12.032  -11.399 9.255   1.00 97.81 49  A 1 
ATOM   377  C C   . THR   A 1 49  ? 12.034  -11.008 10.730  1.00 97.91 49  A 1 
ATOM   378  O O   . THR   A 1 49  ? 12.446  -11.778 11.599  1.00 97.34 49  A 1 
ATOM   379  C CB  . THR   A 1 49  ? 10.598  -11.657 8.769   1.00 96.64 49  A 1 
ATOM   380  O OG1 . THR   A 1 49  ? 9.928   -12.562 9.605   1.00 92.09 49  A 1 
ATOM   381  C CG2 . THR   A 1 49  ? 10.540  -12.178 7.332   1.00 91.68 49  A 1 
ATOM   382  N N   . SER   A 1 50  ? 11.525  -9.815  11.040  1.00 97.61 50  A 1 
ATOM   383  C CA  . SER   A 1 50  ? 11.328  -9.393  12.427  1.00 97.40 50  A 1 
ATOM   384  C C   . SER   A 1 50  ? 10.422  -10.341 13.208  1.00 97.47 50  A 1 
ATOM   385  O O   . SER   A 1 50  ? 10.579  -10.459 14.414  1.00 96.72 50  A 1 
ATOM   386  C CB  . SER   A 1 50  ? 10.751  -7.978  12.488  1.00 96.52 50  A 1 
ATOM   387  O OG  . SER   A 1 50  ? 9.468   -7.912  11.903  1.00 91.19 50  A 1 
ATOM   388  N N   . GLN   A 1 51  ? 9.483   -11.018 12.541  1.00 96.84 51  A 1 
ATOM   389  C CA  . GLN   A 1 51  ? 8.613   -12.013 13.169  1.00 96.44 51  A 1 
ATOM   390  C C   . GLN   A 1 51  ? 9.412   -13.250 13.585  1.00 97.19 51  A 1 
ATOM   391  O O   . GLN   A 1 51  ? 9.317   -13.660 14.735  1.00 96.38 51  A 1 
ATOM   392  C CB  . GLN   A 1 51  ? 7.471   -12.394 12.218  1.00 94.98 51  A 1 
ATOM   393  C CG  . GLN   A 1 51  ? 6.470   -11.243 12.043  1.00 86.28 51  A 1 
ATOM   394  C CD  . GLN   A 1 51  ? 5.394   -11.531 10.993  1.00 81.37 51  A 1 
ATOM   395  O OE1 . GLN   A 1 51  ? 5.519   -12.380 10.132  1.00 73.40 51  A 1 
ATOM   396  N NE2 . GLN   A 1 51  ? 4.293   -10.813 11.018  1.00 69.80 51  A 1 
ATOM   397  N N   . ASP   A 1 52  ? 10.254  -13.784 12.698  1.00 96.88 52  A 1 
ATOM   398  C CA  . ASP   A 1 52  ? 11.081  -14.966 12.972  1.00 97.15 52  A 1 
ATOM   399  C C   . ASP   A 1 52  ? 12.083  -14.686 14.111  1.00 97.76 52  A 1 
ATOM   400  O O   . ASP   A 1 52  ? 12.291  -15.519 14.990  1.00 97.33 52  A 1 
ATOM   401  C CB  . ASP   A 1 52  ? 11.816  -15.400 11.695  1.00 96.61 52  A 1 
ATOM   402  C CG  . ASP   A 1 52  ? 10.927  -15.479 10.440  1.00 94.96 52  A 1 
ATOM   403  O OD1 . ASP   A 1 52  ? 9.891   -16.178 10.429  1.00 91.85 52  A 1 
ATOM   404  O OD2 . ASP   A 1 52  ? 11.261  -14.784 9.452   1.00 91.03 52  A 1 
ATOM   405  N N   . LEU   A 1 53  ? 12.661  -13.472 14.151  1.00 97.41 53  A 1 
ATOM   406  C CA  . LEU   A 1 53  ? 13.586  -13.055 15.210  1.00 97.77 53  A 1 
ATOM   407  C C   . LEU   A 1 53  ? 12.888  -12.868 16.563  1.00 97.88 53  A 1 
ATOM   408  O O   . LEU   A 1 53  ? 13.464  -13.218 17.587  1.00 97.25 53  A 1 
ATOM   409  C CB  . LEU   A 1 53  ? 14.294  -11.759 14.795  1.00 97.59 53  A 1 
ATOM   410  C CG  . LEU   A 1 53  ? 15.314  -11.948 13.662  1.00 96.64 53  A 1 
ATOM   411  C CD1 . LEU   A 1 53  ? 15.764  -10.586 13.156  1.00 95.18 53  A 1 
ATOM   412  C CD2 . LEU   A 1 53  ? 16.554  -12.703 14.125  1.00 94.82 53  A 1 
ATOM   413  N N   . ARG   A 1 54  ? 11.657  -12.331 16.595  1.00 97.25 54  A 1 
ATOM   414  C CA  . ARG   A 1 54  ? 10.855  -12.216 17.830  1.00 96.99 54  A 1 
ATOM   415  C C   . ARG   A 1 54  ? 10.503  -13.592 18.384  1.00 97.24 54  A 1 
ATOM   416  O O   . ARG   A 1 54  ? 10.670  -13.813 19.574  1.00 96.34 54  A 1 
ATOM   417  C CB  . ARG   A 1 54  ? 9.576   -11.412 17.569  1.00 96.14 54  A 1 
ATOM   418  C CG  . ARG   A 1 54  ? 9.842   -9.915  17.428  1.00 93.36 54  A 1 
ATOM   419  C CD  . ARG   A 1 54  ? 8.604   -9.228  16.857  1.00 90.79 54  A 1 
ATOM   420  N NE  . ARG   A 1 54  ? 8.875   -7.826  16.508  1.00 87.47 54  A 1 
ATOM   421  C CZ  . ARG   A 1 54  ? 8.563   -6.760  17.224  1.00 85.93 54  A 1 
ATOM   422  N NH1 . ARG   A 1 54  ? 7.896   -6.822  18.339  1.00 77.50 54  A 1 
ATOM   423  N NH2 . ARG   A 1 54  ? 8.921   -5.589  16.814  1.00 80.86 54  A 1 
ATOM   424  N N   . ASP   A 1 55  ? 10.101  -14.523 17.521  1.00 97.15 55  A 1 
ATOM   425  C CA  . ASP   A 1 55  ? 9.787   -15.903 17.908  1.00 97.19 55  A 1 
ATOM   426  C C   . ASP   A 1 55  ? 11.011  -16.648 18.476  1.00 97.49 55  A 1 
ATOM   427  O O   . ASP   A 1 55  ? 10.858  -17.548 19.298  1.00 96.48 55  A 1 
ATOM   428  C CB  . ASP   A 1 55  ? 9.261   -16.681 16.693  1.00 96.62 55  A 1 
ATOM   429  C CG  . ASP   A 1 55  ? 7.904   -16.228 16.149  1.00 95.64 55  A 1 
ATOM   430  O OD1 . ASP   A 1 55  ? 7.200   -15.409 16.769  1.00 93.00 55  A 1 
ATOM   431  O OD2 . ASP   A 1 55  ? 7.525   -16.708 15.053  1.00 92.72 55  A 1 
ATOM   432  N N   . ALA   A 1 56  ? 12.222  -16.279 18.059  1.00 97.23 56  A 1 
ATOM   433  C CA  . ALA   A 1 56  ? 13.481  -16.854 18.536  1.00 97.34 56  A 1 
ATOM   434  C C   . ALA   A 1 56  ? 14.102  -16.104 19.729  1.00 97.39 56  A 1 
ATOM   435  O O   . ALA   A 1 56  ? 15.159  -16.500 20.222  1.00 96.12 56  A 1 
ATOM   436  C CB  . ALA   A 1 56  ? 14.444  -16.917 17.348  1.00 97.03 56  A 1 
ATOM   437  N N   . SER   A 1 57  ? 13.493  -15.005 20.178  1.00 96.79 57  A 1 
ATOM   438  C CA  . SER   A 1 57  ? 13.978  -14.187 21.296  1.00 96.69 57  A 1 
ATOM   439  C C   . SER   A 1 57  ? 13.299  -14.583 22.612  1.00 96.72 57  A 1 
ATOM   440  O O   . SER   A 1 57  ? 12.179  -15.097 22.587  1.00 95.24 57  A 1 
ATOM   441  C CB  . SER   A 1 57  ? 13.755  -12.700 21.010  1.00 95.69 57  A 1 
ATOM   442  O OG  . SER   A 1 57  ? 14.513  -12.291 19.884  1.00 91.59 57  A 1 
ATOM   443  N N   . PRO   A 1 58  ? 13.939  -14.324 23.774  1.00 96.34 58  A 1 
ATOM   444  C CA  . PRO   A 1 58  ? 13.282  -14.503 25.066  1.00 95.89 58  A 1 
ATOM   445  C C   . PRO   A 1 58  ? 12.066  -13.575 25.196  1.00 96.35 58  A 1 
ATOM   446  O O   . PRO   A 1 58  ? 12.049  -12.458 24.670  1.00 95.13 58  A 1 
ATOM   447  C CB  . PRO   A 1 58  ? 14.353  -14.217 26.121  1.00 94.02 58  A 1 
ATOM   448  C CG  . PRO   A 1 58  ? 15.341  -13.299 25.402  1.00 90.84 58  A 1 
ATOM   449  C CD  . PRO   A 1 58  ? 15.277  -13.781 23.955  1.00 94.21 58  A 1 
ATOM   450  N N   . SER   A 1 59  ? 11.052  -14.043 25.928  1.00 95.78 59  A 1 
ATOM   451  C CA  . SER   A 1 59  ? 9.845   -13.264 26.219  1.00 96.02 59  A 1 
ATOM   452  C C   . SER   A 1 59  ? 10.186  -11.940 26.914  1.00 96.41 59  A 1 
ATOM   453  O O   . SER   A 1 59  ? 11.113  -11.869 27.723  1.00 95.14 59  A 1 
ATOM   454  C CB  . SER   A 1 59  ? 8.901   -14.097 27.099  1.00 94.78 59  A 1 
ATOM   455  O OG  . SER   A 1 59  ? 7.808   -13.337 27.576  1.00 91.62 59  A 1 
ATOM   456  N N   . ILE   A 1 60  ? 9.377   -10.907 26.671  1.00 96.34 60  A 1 
ATOM   457  C CA  . ILE   A 1 60  ? 9.485   -9.615  27.374  1.00 96.36 60  A 1 
ATOM   458  C C   . ILE   A 1 60  ? 9.356   -9.746  28.901  1.00 96.77 60  A 1 
ATOM   459  O O   . ILE   A 1 60  ? 9.797   -8.860  29.626  1.00 95.63 60  A 1 
ATOM   460  C CB  . ILE   A 1 60  ? 8.442   -8.602  26.852  1.00 95.86 60  A 1 
ATOM   461  C CG1 . ILE   A 1 60  ? 6.993   -9.105  27.027  1.00 92.74 60  A 1 
ATOM   462  C CG2 . ILE   A 1 60  ? 8.754   -8.241  25.387  1.00 91.25 60  A 1 
ATOM   463  C CD1 . ILE   A 1 60  ? 5.916   -8.049  26.761  1.00 89.01 60  A 1 
ATOM   464  N N   . PHE   A 1 61  ? 8.783   -10.844 29.388  1.00 96.34 61  A 1 
ATOM   465  C CA  . PHE   A 1 61  ? 8.674   -11.140 30.817  1.00 95.92 61  A 1 
ATOM   466  C C   . PHE   A 1 61  ? 9.932   -11.810 31.388  1.00 95.99 61  A 1 
ATOM   467  O O   . PHE   A 1 61  ? 10.097  -11.842 32.604  1.00 93.17 61  A 1 
ATOM   468  C CB  . PHE   A 1 61  ? 7.429   -12.003 31.050  1.00 95.40 61  A 1 
ATOM   469  C CG  . PHE   A 1 61  ? 6.129   -11.370 30.587  1.00 95.90 61  A 1 
ATOM   470  C CD1 . PHE   A 1 61  ? 5.711   -10.138 31.128  1.00 94.29 61  A 1 
ATOM   471  C CD2 . PHE   A 1 61  ? 5.328   -12.006 29.623  1.00 94.72 61  A 1 
ATOM   472  C CE1 . PHE   A 1 61  ? 4.506   -9.552  30.713  1.00 93.78 61  A 1 
ATOM   473  C CE2 . PHE   A 1 61  ? 4.119   -11.429 29.203  1.00 94.26 61  A 1 
ATOM   474  C CZ  . PHE   A 1 61  ? 3.706   -10.199 29.750  1.00 95.29 61  A 1 
ATOM   475  N N   . HIS   A 1 62  ? 10.827  -12.317 30.519  1.00 96.26 62  A 1 
ATOM   476  C CA  . HIS   A 1 62  ? 12.016  -13.098 30.878  1.00 95.90 62  A 1 
ATOM   477  C C   . HIS   A 1 62  ? 13.236  -12.703 30.028  1.00 95.85 62  A 1 
ATOM   478  O O   . HIS   A 1 62  ? 13.990  -13.546 29.552  1.00 92.87 62  A 1 
ATOM   479  C CB  . HIS   A 1 62  ? 11.684  -14.593 30.756  1.00 94.60 62  A 1 
ATOM   480  C CG  . HIS   A 1 62  ? 10.507  -15.009 31.589  1.00 93.93 62  A 1 
ATOM   481  N ND1 . HIS   A 1 62  ? 10.465  -15.049 32.976  1.00 84.95 62  A 1 
ATOM   482  C CD2 . HIS   A 1 62  ? 9.262   -15.325 31.117  1.00 85.78 62  A 1 
ATOM   483  C CE1 . HIS   A 1 62  ? 9.215   -15.380 33.320  1.00 87.03 62  A 1 
ATOM   484  N NE2 . HIS   A 1 62  ? 8.464   -15.556 32.224  1.00 88.13 62  A 1 
ATOM   485  N N   . LEU   A 1 63  ? 13.455  -11.386 29.844  1.00 95.12 63  A 1 
ATOM   486  C CA  . LEU   A 1 63  ? 14.470  -10.821 28.933  1.00 94.61 63  A 1 
ATOM   487  C C   . LEU   A 1 63  ? 15.922  -11.257 29.216  1.00 94.31 63  A 1 
ATOM   488  O O   . LEU   A 1 63  ? 16.790  -11.072 28.361  1.00 90.94 63  A 1 
ATOM   489  C CB  . LEU   A 1 63  ? 14.400  -9.286  28.995  1.00 93.32 63  A 1 
ATOM   490  C CG  . LEU   A 1 63  ? 13.148  -8.671  28.341  1.00 90.55 63  A 1 
ATOM   491  C CD1 . LEU   A 1 63  ? 13.117  -7.169  28.623  1.00 86.61 63  A 1 
ATOM   492  C CD2 . LEU   A 1 63  ? 13.142  -8.872  26.827  1.00 86.09 63  A 1 
ATOM   493  N N   . HIS   A 1 64  ? 16.199  -11.791 30.411  1.00 94.92 64  A 1 
ATOM   494  C CA  . HIS   A 1 64  ? 17.543  -12.194 30.839  1.00 94.36 64  A 1 
ATOM   495  C C   . HIS   A 1 64  ? 17.776  -13.704 30.771  1.00 94.78 64  A 1 
ATOM   496  O O   . HIS   A 1 64  ? 18.866  -14.165 31.112  1.00 90.64 64  A 1 
ATOM   497  C CB  . HIS   A 1 64  ? 17.809  -11.637 32.244  1.00 91.89 64  A 1 
ATOM   498  C CG  . HIS   A 1 64  ? 17.731  -10.135 32.292  1.00 85.73 64  A 1 
ATOM   499  N ND1 . HIS   A 1 64  ? 18.401  -9.265  31.460  1.00 71.03 64  A 1 
ATOM   500  C CD2 . HIS   A 1 64  ? 16.963  -9.363  33.128  1.00 70.86 64  A 1 
ATOM   501  C CE1 . HIS   A 1 64  ? 18.047  -8.014  31.793  1.00 66.61 64  A 1 
ATOM   502  N NE2 . HIS   A 1 64  ? 17.181  -8.031  32.807  1.00 68.71 64  A 1 
ATOM   503  N N   . GLU   A 1 65  ? 16.781  -14.471 30.329  1.00 94.62 65  A 1 
ATOM   504  C CA  . GLU   A 1 65  ? 16.876  -15.919 30.193  1.00 94.00 65  A 1 
ATOM   505  C C   . GLU   A 1 65  ? 17.318  -16.304 28.780  1.00 93.19 65  A 1 
ATOM   506  O O   . GLU   A 1 65  ? 17.060  -15.592 27.809  1.00 88.06 65  A 1 
ATOM   507  C CB  . GLU   A 1 65  ? 15.548  -16.579 30.579  1.00 91.89 65  A 1 
ATOM   508  C CG  . GLU   A 1 65  ? 15.213  -16.358 32.064  1.00 87.71 65  A 1 
ATOM   509  C CD  . GLU   A 1 65  ? 13.881  -16.983 32.484  1.00 88.39 65  A 1 
ATOM   510  O OE1 . GLU   A 1 65  ? 13.420  -16.675 33.606  1.00 81.03 65  A 1 
ATOM   511  O OE2 . GLU   A 1 65  ? 13.289  -17.756 31.697  1.00 84.41 65  A 1 
ATOM   512  N N   . HIS   A 1 66  ? 18.012  -17.432 28.661  1.00 94.21 66  A 1 
ATOM   513  C CA  . HIS   A 1 66  ? 18.412  -18.041 27.387  1.00 94.28 66  A 1 
ATOM   514  C C   . HIS   A 1 66  ? 19.096  -17.084 26.394  1.00 94.89 66  A 1 
ATOM   515  O O   . HIS   A 1 66  ? 18.907  -17.164 25.181  1.00 91.93 66  A 1 
ATOM   516  C CB  . HIS   A 1 66  ? 17.217  -18.783 26.784  1.00 91.93 66  A 1 
ATOM   517  C CG  . HIS   A 1 66  ? 16.685  -19.849 27.694  1.00 91.98 66  A 1 
ATOM   518  N ND1 . HIS   A 1 66  ? 17.382  -20.967 28.127  1.00 82.99 66  A 1 
ATOM   519  C CD2 . HIS   A 1 66  ? 15.445  -19.875 28.267  1.00 83.29 66  A 1 
ATOM   520  C CE1 . HIS   A 1 66  ? 16.561  -21.661 28.925  1.00 84.71 66  A 1 
ATOM   521  N NE2 . HIS   A 1 66  ? 15.386  -21.028 29.033  1.00 86.41 66  A 1 
ATOM   522  N N   . LEU   A 1 67  ? 19.942  -16.174 26.906  1.00 95.12 67  A 1 
ATOM   523  C CA  . LEU   A 1 67  ? 20.684  -15.228 26.059  1.00 95.04 67  A 1 
ATOM   524  C C   . LEU   A 1 67  ? 21.640  -15.926 25.078  1.00 95.45 67  A 1 
ATOM   525  O O   . LEU   A 1 67  ? 21.999  -15.340 24.056  1.00 92.81 67  A 1 
ATOM   526  C CB  . LEU   A 1 67  ? 21.455  -14.238 26.945  1.00 93.13 67  A 1 
ATOM   527  C CG  . LEU   A 1 67  ? 20.573  -13.290 27.781  1.00 89.38 67  A 1 
ATOM   528  C CD1 . LEU   A 1 67  ? 21.469  -12.404 28.644  1.00 84.47 67  A 1 
ATOM   529  C CD2 . LEU   A 1 67  ? 19.703  -12.382 26.916  1.00 83.77 67  A 1 
ATOM   530  N N   . GLU   A 1 68  ? 22.024  -17.176 25.356  1.00 96.19 68  A 1 
ATOM   531  C CA  . GLU   A 1 68  ? 22.807  -18.020 24.453  1.00 96.00 68  A 1 
ATOM   532  C C   . GLU   A 1 68  ? 22.084  -18.298 23.122  1.00 96.56 68  A 1 
ATOM   533  O O   . GLU   A 1 68  ? 22.739  -18.454 22.092  1.00 95.11 68  A 1 
ATOM   534  C CB  . GLU   A 1 68  ? 23.209  -19.335 25.152  1.00 94.67 68  A 1 
ATOM   535  C CG  . GLU   A 1 68  ? 22.078  -20.323 25.502  1.00 86.31 68  A 1 
ATOM   536  C CD  . GLU   A 1 68  ? 21.248  -19.982 26.753  1.00 83.27 68  A 1 
ATOM   537  O OE1 . GLU   A 1 68  ? 20.362  -20.794 27.088  1.00 75.27 68  A 1 
ATOM   538  O OE2 . GLU   A 1 68  ? 21.501  -18.928 27.377  1.00 80.08 68  A 1 
ATOM   539  N N   . ASP   A 1 69  ? 20.750  -18.286 23.103  1.00 96.35 69  A 1 
ATOM   540  C CA  . ASP   A 1 69  ? 19.966  -18.478 21.880  1.00 96.32 69  A 1 
ATOM   541  C C   . ASP   A 1 69  ? 20.235  -17.383 20.843  1.00 96.97 69  A 1 
ATOM   542  O O   . ASP   A 1 69  ? 20.244  -17.646 19.639  1.00 96.16 69  A 1 
ATOM   543  C CB  . ASP   A 1 69  ? 18.468  -18.504 22.216  1.00 95.10 69  A 1 
ATOM   544  C CG  . ASP   A 1 69  ? 18.002  -19.817 22.837  1.00 94.14 69  A 1 
ATOM   545  O OD1 . ASP   A 1 69  ? 18.779  -20.801 22.831  1.00 90.44 69  A 1 
ATOM   546  O OD2 . ASP   A 1 69  ? 16.803  -19.890 23.173  1.00 90.45 69  A 1 
ATOM   547  N N   . LEU   A 1 70  ? 20.527  -16.169 21.299  1.00 96.85 70  A 1 
ATOM   548  C CA  . LEU   A 1 70  ? 20.852  -15.035 20.431  1.00 97.07 70  A 1 
ATOM   549  C C   . LEU   A 1 70  ? 22.202  -15.201 19.715  1.00 97.50 70  A 1 
ATOM   550  O O   . LEU   A 1 70  ? 22.472  -14.479 18.753  1.00 96.59 70  A 1 
ATOM   551  C CB  . LEU   A 1 70  ? 20.823  -13.733 21.249  1.00 96.44 70  A 1 
ATOM   552  C CG  . LEU   A 1 70  ? 19.500  -13.433 21.981  1.00 94.99 70  A 1 
ATOM   553  C CD1 . LEU   A 1 70  ? 19.613  -12.086 22.691  1.00 91.60 70  A 1 
ATOM   554  C CD2 . LEU   A 1 70  ? 18.309  -13.373 21.028  1.00 90.82 70  A 1 
ATOM   555  N N   . GLN   A 1 71  ? 23.033  -16.156 20.149  1.00 97.46 71  A 1 
ATOM   556  C CA  . GLN   A 1 71  ? 24.299  -16.517 19.493  1.00 97.62 71  A 1 
ATOM   557  C C   . GLN   A 1 71  ? 24.137  -17.642 18.462  1.00 97.93 71  A 1 
ATOM   558  O O   . GLN   A 1 71  ? 25.099  -17.975 17.766  1.00 96.97 71  A 1 
ATOM   559  C CB  . GLN   A 1 71  ? 25.360  -16.885 20.546  1.00 96.96 71  A 1 
ATOM   560  C CG  . GLN   A 1 71  ? 25.567  -15.803 21.620  1.00 92.81 71  A 1 
ATOM   561  C CD  . GLN   A 1 71  ? 25.850  -14.425 21.026  1.00 85.43 71  A 1 
ATOM   562  O OE1 . GLN   A 1 71  ? 26.635  -14.260 20.108  1.00 74.06 71  A 1 
ATOM   563  N NE2 . GLN   A 1 71  ? 25.202  -13.396 21.521  1.00 71.57 71  A 1 
ATOM   564  N N   . LYS   A 1 72  ? 22.945  -18.227 18.325  1.00 97.64 72  A 1 
ATOM   565  C CA  . LYS   A 1 72  ? 22.658  -19.201 17.267  1.00 97.76 72  A 1 
ATOM   566  C C   . LYS   A 1 72  ? 22.732  -18.521 15.897  1.00 98.06 72  A 1 
ATOM   567  O O   . LYS   A 1 72  ? 22.330  -17.365 15.756  1.00 97.73 72  A 1 
ATOM   568  C CB  . LYS   A 1 72  ? 21.291  -19.868 17.490  1.00 97.38 72  A 1 
ATOM   569  C CG  . LYS   A 1 72  ? 21.310  -20.826 18.695  1.00 95.67 72  A 1 
ATOM   570  C CD  . LYS   A 1 72  ? 19.912  -21.343 19.034  1.00 93.25 72  A 1 
ATOM   571  C CE  . LYS   A 1 72  ? 19.995  -22.275 20.245  1.00 88.36 72  A 1 
ATOM   572  N NZ  . LYS   A 1 72  ? 18.689  -22.474 20.905  1.00 81.39 72  A 1 
ATOM   573  N N   . PRO   A 1 73  ? 23.224  -19.229 14.862  1.00 98.29 73  A 1 
ATOM   574  C CA  . PRO   A 1 73  ? 23.265  -18.688 13.508  1.00 98.35 73  A 1 
ATOM   575  C C   . PRO   A 1 73  ? 21.850  -18.541 12.933  1.00 98.45 73  A 1 
ATOM   576  O O   . PRO   A 1 73  ? 20.978  -19.376 13.175  1.00 97.94 73  A 1 
ATOM   577  C CB  . PRO   A 1 73  ? 24.126  -19.665 12.709  1.00 97.74 73  A 1 
ATOM   578  C CG  . PRO   A 1 73  ? 23.896  -20.999 13.418  1.00 94.85 73  A 1 
ATOM   579  C CD  . PRO   A 1 73  ? 23.741  -20.587 14.882  1.00 97.74 73  A 1 
ATOM   580  N N   . VAL   A 1 74  ? 21.632  -17.520 12.098  1.00 98.37 74  A 1 
ATOM   581  C CA  . VAL   A 1 74  ? 20.325  -17.273 11.463  1.00 98.38 74  A 1 
ATOM   582  C C   . VAL   A 1 74  ? 19.864  -18.411 10.550  1.00 98.36 74  A 1 
ATOM   583  O O   . VAL   A 1 74  ? 18.670  -18.539 10.296  1.00 97.79 74  A 1 
ATOM   584  C CB  . VAL   A 1 74  ? 20.287  -15.942 10.689  1.00 97.75 74  A 1 
ATOM   585  C CG1 . VAL   A 1 74  ? 20.481  -14.756 11.632  1.00 94.84 74  A 1 
ATOM   586  C CG2 . VAL   A 1 74  ? 21.324  -15.875 9.558   1.00 94.96 74  A 1 
ATOM   587  N N   . SER   A 1 75  ? 20.771  -19.283 10.119  1.00 98.22 75  A 1 
ATOM   588  C CA  . SER   A 1 75  ? 20.427  -20.510 9.388   1.00 98.03 75  A 1 
ATOM   589  C C   . SER   A 1 75  ? 19.489  -21.444 10.159  1.00 97.93 75  A 1 
ATOM   590  O O   . SER   A 1 75  ? 18.809  -22.254 9.541   1.00 96.98 75  A 1 
ATOM   591  C CB  . SER   A 1 75  ? 21.698  -21.279 9.017   1.00 97.48 75  A 1 
ATOM   592  O OG  . SER   A 1 75  ? 22.422  -21.663 10.171  1.00 93.67 75  A 1 
ATOM   593  N N   . THR   A 1 76  ? 19.418  -21.319 11.492  1.00 97.96 76  A 1 
ATOM   594  C CA  . THR   A 1 76  ? 18.518  -22.121 12.341  1.00 97.59 76  A 1 
ATOM   595  C C   . THR   A 1 76  ? 17.057  -21.668 12.283  1.00 97.60 76  A 1 
ATOM   596  O O   . THR   A 1 76  ? 16.182  -22.435 12.670  1.00 96.21 76  A 1 
ATOM   597  C CB  . THR   A 1 76  ? 18.971  -22.124 13.808  1.00 96.74 76  A 1 
ATOM   598  O OG1 . THR   A 1 76  ? 19.001  -20.826 14.355  1.00 91.51 76  A 1 
ATOM   599  C CG2 . THR   A 1 76  ? 20.367  -22.718 13.982  1.00 90.86 76  A 1 
ATOM   600  N N   . ILE   A 1 77  ? 16.789  -20.438 11.829  1.00 98.11 77  A 1 
ATOM   601  C CA  . ILE   A 1 77  ? 15.446  -19.830 11.840  1.00 97.93 77  A 1 
ATOM   602  C C   . ILE   A 1 77  ? 15.008  -19.247 10.492  1.00 97.89 77  A 1 
ATOM   603  O O   . ILE   A 1 77  ? 13.854  -18.856 10.343  1.00 96.95 77  A 1 
ATOM   604  C CB  . ILE   A 1 77  ? 15.344  -18.749 12.938  1.00 97.42 77  A 1 
ATOM   605  C CG1 . ILE   A 1 77  ? 16.299  -17.558 12.685  1.00 95.57 77  A 1 
ATOM   606  C CG2 . ILE   A 1 77  ? 15.588  -19.361 14.330  1.00 94.03 77  A 1 
ATOM   607  C CD1 . ILE   A 1 77  ? 15.956  -16.319 13.513  1.00 93.72 77  A 1 
ATOM   608  N N   . MET   A 1 78  ? 15.912  -19.158 9.512   1.00 98.12 78  A 1 
ATOM   609  C CA  . MET   A 1 78  ? 15.610  -18.556 8.216   1.00 98.09 78  A 1 
ATOM   610  C C   . MET   A 1 78  ? 14.593  -19.386 7.428   1.00 97.91 78  A 1 
ATOM   611  O O   . MET   A 1 78  ? 14.606  -20.617 7.451   1.00 96.88 78  A 1 
ATOM   612  C CB  . MET   A 1 78  ? 16.894  -18.284 7.415   1.00 97.40 78  A 1 
ATOM   613  C CG  . MET   A 1 78  ? 17.559  -19.546 6.850   1.00 96.42 78  A 1 
ATOM   614  S SD  . MET   A 1 78  ? 19.135  -19.221 6.004   1.00 96.15 78  A 1 
ATOM   615  C CE  . MET   A 1 78  ? 19.486  -20.866 5.369   1.00 92.29 78  A 1 
ATOM   616  N N   . LYS   A 1 79  ? 13.726  -18.701 6.678   1.00 97.92 79  A 1 
ATOM   617  C CA  . LYS   A 1 79  ? 12.840  -19.327 5.695   1.00 97.53 79  A 1 
ATOM   618  C C   . LYS   A 1 79  ? 13.606  -19.555 4.396   1.00 97.89 79  A 1 
ATOM   619  O O   . LYS   A 1 79  ? 14.315  -18.660 3.940   1.00 97.32 79  A 1 
ATOM   620  C CB  . LYS   A 1 79  ? 11.594  -18.468 5.473   1.00 96.13 79  A 1 
ATOM   621  C CG  . LYS   A 1 79  ? 10.704  -18.458 6.725   1.00 83.87 79  A 1 
ATOM   622  C CD  . LYS   A 1 79  ? 9.498   -17.540 6.555   1.00 77.52 79  A 1 
ATOM   623  C CE  . LYS   A 1 79  ? 8.690   -17.583 7.851   1.00 68.34 79  A 1 
ATOM   624  N NZ  . LYS   A 1 79  ? 7.809   -16.415 8.009   1.00 60.48 79  A 1 
ATOM   625  N N   . THR   A 1 80  ? 13.429  -20.724 3.797   1.00 97.33 80  A 1 
ATOM   626  C CA  . THR   A 1 80  ? 14.092  -21.136 2.547   1.00 97.04 80  A 1 
ATOM   627  C C   . THR   A 1 80  ? 13.129  -21.247 1.368   1.00 96.11 80  A 1 
ATOM   628  O O   . THR   A 1 80  ? 13.525  -20.986 0.240   1.00 90.32 80  A 1 
ATOM   629  C CB  . THR   A 1 80  ? 14.830  -22.464 2.742   1.00 95.97 80  A 1 
ATOM   630  O OG1 . THR   A 1 80  ? 13.961  -23.426 3.306   1.00 89.74 80  A 1 
ATOM   631  C CG2 . THR   A 1 80  ? 16.014  -22.309 3.696   1.00 88.08 80  A 1 
ATOM   632  N N   . ASP   A 1 81  ? 11.854  -21.551 1.632   1.00 95.93 81  A 1 
ATOM   633  C CA  . ASP   A 1 81  ? 10.798  -21.559 0.618   1.00 95.12 81  A 1 
ATOM   634  C C   . ASP   A 1 81  ? 10.318  -20.127 0.376   1.00 95.87 81  A 1 
ATOM   635  O O   . ASP   A 1 81  ? 9.364   -19.638 0.986   1.00 93.40 81  A 1 
ATOM   636  C CB  . ASP   A 1 81  ? 9.662   -22.504 1.037   1.00 92.18 81  A 1 
ATOM   637  C CG  . ASP   A 1 81  ? 10.091  -23.970 1.080   1.00 80.11 81  A 1 
ATOM   638  O OD1 . ASP   A 1 81  ? 11.061  -24.327 0.374   1.00 70.48 81  A 1 
ATOM   639  O OD2 . ASP   A 1 81  ? 9.437   -24.723 1.831   1.00 72.28 81  A 1 
ATOM   640  N N   . LEU   A 1 82  ? 11.037  -19.420 -0.500  1.00 96.49 82  A 1 
ATOM   641  C CA  . LEU   A 1 82  ? 10.822  -18.001 -0.760  1.00 97.23 82  A 1 
ATOM   642  C C   . LEU   A 1 82  ? 10.158  -17.779 -2.112  1.00 97.50 82  A 1 
ATOM   643  O O   . LEU   A 1 82  ? 10.592  -18.301 -3.137  1.00 96.58 82  A 1 
ATOM   644  C CB  . LEU   A 1 82  ? 12.150  -17.235 -0.679  1.00 96.82 82  A 1 
ATOM   645  C CG  . LEU   A 1 82  ? 12.876  -17.356 0.675   1.00 96.00 82  A 1 
ATOM   646  C CD1 . LEU   A 1 82  ? 14.166  -16.544 0.614   1.00 94.36 82  A 1 
ATOM   647  C CD2 . LEU   A 1 82  ? 12.042  -16.842 1.851   1.00 93.60 82  A 1 
ATOM   648  N N   . ILE   A 1 83  ? 9.153   -16.903 -2.106  1.00 97.91 83  A 1 
ATOM   649  C CA  . ILE   A 1 83  ? 8.647   -16.287 -3.328  1.00 98.08 83  A 1 
ATOM   650  C C   . ILE   A 1 83  ? 9.601   -15.145 -3.679  1.00 98.34 83  A 1 
ATOM   651  O O   . ILE   A 1 83  ? 9.927   -14.317 -2.825  1.00 98.08 83  A 1 
ATOM   652  C CB  . ILE   A 1 83  ? 7.185   -15.829 -3.156  1.00 97.69 83  A 1 
ATOM   653  C CG1 . ILE   A 1 83  ? 6.294   -17.028 -2.743  1.00 95.91 83  A 1 
ATOM   654  C CG2 . ILE   A 1 83  ? 6.675   -15.197 -4.461  1.00 95.71 83  A 1 
ATOM   655  C CD1 . ILE   A 1 83  ? 4.880   -16.631 -2.323  1.00 90.54 83  A 1 
ATOM   656  N N   . VAL   A 1 84  ? 10.054  -15.111 -4.924  1.00 98.36 84  A 1 
ATOM   657  C CA  . VAL   A 1 84  ? 10.960  -14.086 -5.453  1.00 98.39 84  A 1 
ATOM   658  C C   . VAL   A 1 84  ? 10.361  -13.449 -6.699  1.00 98.40 84  A 1 
ATOM   659  O O   . VAL   A 1 84  ? 9.540   -14.062 -7.378  1.00 97.86 84  A 1 
ATOM   660  C CB  . VAL   A 1 84  ? 12.375  -14.636 -5.726  1.00 97.83 84  A 1 
ATOM   661  C CG1 . VAL   A 1 84  ? 13.017  -15.183 -4.448  1.00 95.41 84  A 1 
ATOM   662  C CG2 . VAL   A 1 84  ? 12.400  -15.739 -6.792  1.00 94.75 84  A 1 
ATOM   663  N N   . GLY   A 1 85  ? 10.767  -12.218 -6.984  1.00 98.28 85  A 1 
ATOM   664  C CA  . GLY   A 1 85  ? 10.393  -11.497 -8.193  1.00 98.26 85  A 1 
ATOM   665  C C   . GLY   A 1 85  ? 11.595  -11.218 -9.092  1.00 98.46 85  A 1 
ATOM   666  O O   . GLY   A 1 85  ? 12.752  -11.452 -8.722  1.00 98.14 85  A 1 
ATOM   667  N N   . HIS   A 1 86  ? 11.312  -10.682 -10.273 1.00 97.90 86  A 1 
ATOM   668  C CA  . HIS   A 1 86  ? 12.305  -10.256 -11.257 1.00 97.59 86  A 1 
ATOM   669  C C   . HIS   A 1 86  ? 12.292  -8.718  -11.406 1.00 97.24 86  A 1 
ATOM   670  O O   . HIS   A 1 86  ? 11.230  -8.106  -11.271 1.00 96.69 86  A 1 
ATOM   671  C CB  . HIS   A 1 86  ? 12.004  -10.980 -12.580 1.00 97.21 86  A 1 
ATOM   672  C CG  . HIS   A 1 86  ? 13.083  -10.809 -13.607 1.00 95.88 86  A 1 
ATOM   673  N ND1 . HIS   A 1 86  ? 13.101  -9.876  -14.620 1.00 87.60 86  A 1 
ATOM   674  C CD2 . HIS   A 1 86  ? 14.257  -11.519 -13.704 1.00 87.72 86  A 1 
ATOM   675  C CE1 . HIS   A 1 86  ? 14.254  -10.022 -15.303 1.00 89.36 86  A 1 
ATOM   676  N NE2 . HIS   A 1 86  ? 14.981  -11.011 -14.774 1.00 90.43 86  A 1 
ATOM   677  N N   . PRO   A 1 87  ? 13.420  -8.059  -11.714 1.00 97.52 87  A 1 
ATOM   678  C CA  . PRO   A 1 87  ? 13.463  -6.603  -11.904 1.00 96.85 87  A 1 
ATOM   679  C C   . PRO   A 1 87  ? 12.478  -6.059  -12.945 1.00 95.49 87  A 1 
ATOM   680  O O   . PRO   A 1 87  ? 12.042  -4.913  -12.840 1.00 93.82 87  A 1 
ATOM   681  C CB  . PRO   A 1 87  ? 14.897  -6.302  -12.344 1.00 96.33 87  A 1 
ATOM   682  C CG  . PRO   A 1 87  ? 15.714  -7.443  -11.758 1.00 94.77 87  A 1 
ATOM   683  C CD  . PRO   A 1 87  ? 14.760  -8.623  -11.808 1.00 97.19 87  A 1 
ATOM   684  N N   . LEU   A 1 88  ? 12.141  -6.873  -13.947 1.00 95.38 88  A 1 
ATOM   685  C CA  . LEU   A 1 88  ? 11.246  -6.514  -15.053 1.00 93.71 88  A 1 
ATOM   686  C C   . LEU   A 1 88  ? 9.776   -6.876  -14.799 1.00 92.23 88  A 1 
ATOM   687  O O   . LEU   A 1 88  ? 8.952   -6.681  -15.692 1.00 89.90 88  A 1 
ATOM   688  C CB  . LEU   A 1 88  ? 11.753  -7.140  -16.365 1.00 92.36 88  A 1 
ATOM   689  C CG  . LEU   A 1 88  ? 13.190  -6.768  -16.768 1.00 89.94 88  A 1 
ATOM   690  C CD1 . LEU   A 1 88  ? 13.539  -7.447  -18.094 1.00 85.38 88  A 1 
ATOM   691  C CD2 . LEU   A 1 88  ? 13.382  -5.262  -16.936 1.00 84.47 88  A 1 
ATOM   692  N N   . ASP   A 1 89  ? 9.430   -7.398  -13.611 1.00 93.67 89  A 1 
ATOM   693  C CA  . ASP   A 1 89  ? 8.030   -7.587  -13.235 1.00 93.08 89  A 1 
ATOM   694  C C   . ASP   A 1 89  ? 7.355   -6.217  -13.070 1.00 92.34 89  A 1 
ATOM   695  O O   . ASP   A 1 89  ? 7.996   -5.218  -12.725 1.00 91.48 89  A 1 
ATOM   696  C CB  . ASP   A 1 89  ? 7.899   -8.410  -11.942 1.00 93.53 89  A 1 
ATOM   697  C CG  . ASP   A 1 89  ? 8.480   -9.831  -12.015 1.00 93.94 89  A 1 
ATOM   698  O OD1 . ASP   A 1 89  ? 8.619   -10.381 -13.127 1.00 91.36 89  A 1 
ATOM   699  O OD2 . ASP   A 1 89  ? 8.807   -10.371 -10.932 1.00 91.32 89  A 1 
ATOM   700  N N   . PHE   A 1 90  ? 6.039   -6.152  -13.286 1.00 89.07 90  A 1 
ATOM   701  C CA  . PHE   A 1 90  ? 5.269   -4.946  -13.009 1.00 88.26 90  A 1 
ATOM   702  C C   . PHE   A 1 90  ? 4.944   -4.834  -11.520 1.00 90.03 90  A 1 
ATOM   703  O O   . PHE   A 1 90  ? 4.532   -5.794  -10.876 1.00 89.93 90  A 1 
ATOM   704  C CB  . PHE   A 1 90  ? 4.004   -4.914  -13.864 1.00 85.22 90  A 1 
ATOM   705  C CG  . PHE   A 1 90  ? 4.273   -4.756  -15.345 1.00 82.07 90  A 1 
ATOM   706  C CD1 . PHE   A 1 90  ? 4.721   -3.520  -15.849 1.00 76.89 90  A 1 
ATOM   707  C CD2 . PHE   A 1 90  ? 4.099   -5.841  -16.220 1.00 74.85 90  A 1 
ATOM   708  C CE1 . PHE   A 1 90  ? 4.997   -3.369  -17.216 1.00 72.66 90  A 1 
ATOM   709  C CE2 . PHE   A 1 90  ? 4.372   -5.698  -17.590 1.00 71.66 90  A 1 
ATOM   710  C CZ  . PHE   A 1 90  ? 4.826   -4.460  -18.086 1.00 73.16 90  A 1 
ATOM   711  N N   . VAL   A 1 91  ? 5.063   -3.617  -10.966 1.00 90.23 91  A 1 
ATOM   712  C CA  . VAL   A 1 91  ? 4.727   -3.339  -9.560  1.00 91.49 91  A 1 
ATOM   713  C C   . VAL   A 1 91  ? 3.268   -3.677  -9.256  1.00 92.54 91  A 1 
ATOM   714  O O   . VAL   A 1 91  ? 2.960   -4.162  -8.171  1.00 92.47 91  A 1 
ATOM   715  C CB  . VAL   A 1 91  ? 5.031   -1.870  -9.218  1.00 90.55 91  A 1 
ATOM   716  C CG1 . VAL   A 1 91  ? 4.543   -1.470  -7.822  1.00 85.74 91  A 1 
ATOM   717  C CG2 . VAL   A 1 91  ? 6.540   -1.620  -9.254  1.00 86.05 91  A 1 
ATOM   718  N N   . GLU   A 1 92  ? 2.383   -3.471  -10.214 1.00 89.07 92  A 1 
ATOM   719  C CA  . GLU   A 1 92  ? 0.963   -3.803  -10.131 1.00 88.17 92  A 1 
ATOM   720  C C   . GLU   A 1 92  ? 0.725   -5.318  -9.973  1.00 89.92 92  A 1 
ATOM   721  O O   . GLU   A 1 92  ? -0.088  -5.743  -9.154  1.00 89.51 92  A 1 
ATOM   722  C CB  . GLU   A 1 92  ? 0.255   -3.271  -11.391 1.00 85.16 92  A 1 
ATOM   723  C CG  . GLU   A 1 92  ? 0.319   -1.738  -11.577 1.00 77.81 92  A 1 
ATOM   724  C CD  . GLU   A 1 92  ? 1.553   -1.181  -12.312 1.00 73.09 92  A 1 
ATOM   725  O OE1 . GLU   A 1 92  ? 1.483   -0.008  -12.747 1.00 66.03 92  A 1 
ATOM   726  O OE2 . GLU   A 1 92  ? 2.570   -1.888  -12.438 1.00 66.34 92  A 1 
ATOM   727  N N   . GLU   A 1 93  ? 1.480   -6.148  -10.705 1.00 90.35 93  A 1 
ATOM   728  C CA  . GLU   A 1 93  ? 1.424   -7.609  -10.584 1.00 90.98 93  A 1 
ATOM   729  C C   . GLU   A 1 93  ? 2.044   -8.084  -9.264  1.00 93.36 93  A 1 
ATOM   730  O O   . GLU   A 1 93  ? 1.504   -8.964  -8.594  1.00 93.35 93  A 1 
ATOM   731  C CB  . GLU   A 1 93  ? 2.144   -8.270  -11.767 1.00 89.03 93  A 1 
ATOM   732  C CG  . GLU   A 1 93  ? 1.420   -8.022  -13.100 1.00 82.64 93  A 1 
ATOM   733  C CD  . GLU   A 1 93  ? 2.130   -8.651  -14.310 1.00 76.09 93  A 1 
ATOM   734  O OE1 . GLU   A 1 93  ? 1.445   -8.814  -15.348 1.00 67.89 93  A 1 
ATOM   735  O OE2 . GLU   A 1 93  ? 3.341   -8.948  -14.208 1.00 68.37 93  A 1 
ATOM   736  N N   . VAL   A 1 94  ? 3.134   -7.445  -8.834  1.00 94.52 94  A 1 
ATOM   737  C CA  . VAL   A 1 94  ? 3.754   -7.707  -7.533  1.00 95.78 94  A 1 
ATOM   738  C C   . VAL   A 1 94  ? 2.798   -7.378  -6.387  1.00 96.33 94  A 1 
ATOM   739  O O   . VAL   A 1 94  ? 2.716   -8.147  -5.434  1.00 96.33 94  A 1 
ATOM   740  C CB  . VAL   A 1 94  ? 5.083   -6.950  -7.407  1.00 95.76 94  A 1 
ATOM   741  C CG1 . VAL   A 1 94  ? 5.651   -6.978  -5.986  1.00 93.95 94  A 1 
ATOM   742  C CG2 . VAL   A 1 94  ? 6.121   -7.585  -8.337  1.00 94.48 94  A 1 
ATOM   743  N N   . ALA   A 1 95  ? 2.026   -6.293  -6.471  1.00 95.71 95  A 1 
ATOM   744  C CA  . ALA   A 1 95  ? 1.011   -5.973  -5.472  1.00 95.62 95  A 1 
ATOM   745  C C   . ALA   A 1 95  ? -0.043  -7.090  -5.355  1.00 96.04 95  A 1 
ATOM   746  O O   . ALA   A 1 95  ? -0.379  -7.502  -4.242  1.00 95.99 95  A 1 
ATOM   747  C CB  . ALA   A 1 95  ? 0.376   -4.620  -5.816  1.00 94.85 95  A 1 
ATOM   748  N N   . ALA   A 1 96  ? -0.500  -7.633  -6.485  1.00 95.23 96  A 1 
ATOM   749  C CA  . ALA   A 1 96  ? -1.422  -8.765  -6.506  1.00 94.85 96  A 1 
ATOM   750  C C   . ALA   A 1 96  ? -0.801  -10.024 -5.876  1.00 95.31 96  A 1 
ATOM   751  O O   . ALA   A 1 96  ? -1.425  -10.662 -5.028  1.00 94.82 96  A 1 
ATOM   752  C CB  . ALA   A 1 96  ? -1.871  -9.007  -7.953  1.00 93.50 96  A 1 
ATOM   753  N N   . LEU   A 1 97  ? 0.462   -10.320 -6.194  1.00 96.17 97  A 1 
ATOM   754  C CA  . LEU   A 1 97  ? 1.220   -11.433 -5.625  1.00 96.41 97  A 1 
ATOM   755  C C   . LEU   A 1 97  ? 1.369   -11.307 -4.097  1.00 96.67 97  A 1 
ATOM   756  O O   . LEU   A 1 97  ? 1.192   -12.280 -3.365  1.00 95.88 97  A 1 
ATOM   757  C CB  . LEU   A 1 97  ? 2.555   -11.507 -6.388  1.00 95.73 97  A 1 
ATOM   758  C CG  . LEU   A 1 97  ? 3.451   -12.709 -6.027  1.00 91.26 97  A 1 
ATOM   759  C CD1 . LEU   A 1 97  ? 4.322   -13.081 -7.223  1.00 85.87 97  A 1 
ATOM   760  C CD2 . LEU   A 1 97  ? 4.392   -12.395 -4.863  1.00 85.54 97  A 1 
ATOM   761  N N   . PHE   A 1 98  ? 1.639   -10.089 -3.584  1.00 97.31 98  A 1 
ATOM   762  C CA  . PHE   A 1 98  ? 1.682   -9.829  -2.139  1.00 97.44 98  A 1 
ATOM   763  C C   . PHE   A 1 98  ? 0.340   -10.142 -1.470  1.00 97.00 98  A 1 
ATOM   764  O O   . PHE   A 1 98  ? 0.316   -10.730 -0.392  1.00 96.18 98  A 1 
ATOM   765  C CB  . PHE   A 1 98  ? 2.042   -8.363  -1.869  1.00 97.62 98  A 1 
ATOM   766  C CG  . PHE   A 1 98  ? 3.522   -8.063  -1.741  1.00 97.76 98  A 1 
ATOM   767  C CD1 . PHE   A 1 98  ? 4.017   -7.461  -0.568  1.00 96.64 98  A 1 
ATOM   768  C CD2 . PHE   A 1 98  ? 4.408   -8.329  -2.794  1.00 96.57 98  A 1 
ATOM   769  C CE1 . PHE   A 1 98  ? 5.372   -7.119  -0.466  1.00 96.29 98  A 1 
ATOM   770  C CE2 . PHE   A 1 98  ? 5.763   -7.994  -2.693  1.00 96.14 98  A 1 
ATOM   771  C CZ  . PHE   A 1 98  ? 6.245   -7.380  -1.531  1.00 96.97 98  A 1 
ATOM   772  N N   . TYR   A 1 99  ? -0.764  -9.740  -2.099  1.00 96.56 99  A 1 
ATOM   773  C CA  . TYR   A 1 99  ? -2.107  -9.950  -1.569  1.00 95.74 99  A 1 
ATOM   774  C C   . TYR   A 1 99  ? -2.493  -11.431 -1.566  1.00 95.05 99  A 1 
ATOM   775  O O   . TYR   A 1 99  ? -2.948  -11.949 -0.546  1.00 93.75 99  A 1 
ATOM   776  C CB  . TYR   A 1 99  ? -3.097  -9.106  -2.378  1.00 95.09 99  A 1 
ATOM   777  C CG  . TYR   A 1 99  ? -4.515  -9.201  -1.864  1.00 94.61 99  A 1 
ATOM   778  C CD1 . TYR   A 1 99  ? -5.442  -10.064 -2.478  1.00 92.30 99  A 1 
ATOM   779  C CD2 . TYR   A 1 99  ? -4.908  -8.445  -0.744  1.00 92.53 99  A 1 
ATOM   780  C CE1 . TYR   A 1 99  ? -6.750  -10.172 -1.980  1.00 91.58 99  A 1 
ATOM   781  C CE2 . TYR   A 1 99  ? -6.214  -8.547  -0.235  1.00 91.25 99  A 1 
ATOM   782  C CZ  . TYR   A 1 99  ? -7.132  -9.416  -0.858  1.00 92.01 99  A 1 
ATOM   783  O OH  . TYR   A 1 99  ? -8.407  -9.526  -0.362  1.00 90.12 99  A 1 
ATOM   784  N N   . GLU   A 1 100 ? -2.266  -12.127 -2.679  1.00 95.55 100 A 1 
ATOM   785  C CA  . GLU   A 1 100 ? -2.623  -13.534 -2.858  1.00 94.83 100 A 1 
ATOM   786  C C   . GLU   A 1 100 ? -1.836  -14.453 -1.912  1.00 94.76 100 A 1 
ATOM   787  O O   . GLU   A 1 100 ? -2.413  -15.283 -1.208  1.00 93.36 100 A 1 
ATOM   788  C CB  . GLU   A 1 100 ? -2.398  -13.900 -4.334  1.00 93.44 100 A 1 
ATOM   789  C CG  . GLU   A 1 100 ? -2.941  -15.303 -4.665  1.00 80.40 100 A 1 
ATOM   790  C CD  . GLU   A 1 100 ? -2.812  -15.666 -6.155  1.00 72.78 100 A 1 
ATOM   791  O OE1 . GLU   A 1 100 ? -3.345  -16.742 -6.516  1.00 65.74 100 A 1 
ATOM   792  O OE2 . GLU   A 1 100 ? -2.192  -14.894 -6.915  1.00 65.43 100 A 1 
ATOM   793  N N   . HIS   A 1 101 ? -0.520  -14.248 -1.825  1.00 96.18 101 A 1 
ATOM   794  C CA  . HIS   A 1 101 ? 0.363   -15.079 -1.006  1.00 96.04 101 A 1 
ATOM   795  C C   . HIS   A 1 101 ? 0.540   -14.583 0.433   1.00 95.73 101 A 1 
ATOM   796  O O   . HIS   A 1 101 ? 1.200   -15.251 1.230   1.00 93.88 101 A 1 
ATOM   797  C CB  . HIS   A 1 101 ? 1.696   -15.260 -1.724  1.00 95.95 101 A 1 
ATOM   798  C CG  . HIS   A 1 101 ? 1.563   -16.006 -3.019  1.00 95.14 101 A 1 
ATOM   799  N ND1 . HIS   A 1 101 ? 1.299   -17.358 -3.157  1.00 81.46 101 A 1 
ATOM   800  C CD2 . HIS   A 1 101 ? 1.661   -15.483 -4.280  1.00 82.29 101 A 1 
ATOM   801  C CE1 . HIS   A 1 101 ? 1.246   -17.631 -4.470  1.00 85.11 101 A 1 
ATOM   802  N NE2 . HIS   A 1 101 ? 1.468   -16.521 -5.183  1.00 87.27 101 A 1 
ATOM   803  N N   . ARG   A 1 102 ? -0.053  -13.442 0.811   1.00 95.06 102 A 1 
ATOM   804  C CA  . ARG   A 1 102 ? 0.036   -12.845 2.159   1.00 94.51 102 A 1 
ATOM   805  C C   . ARG   A 1 102 ? 1.482   -12.640 2.629   1.00 94.73 102 A 1 
ATOM   806  O O   . ARG   A 1 102 ? 1.814   -12.909 3.786   1.00 92.65 102 A 1 
ATOM   807  C CB  . ARG   A 1 102 ? -0.790  -13.651 3.168   1.00 93.05 102 A 1 
ATOM   808  C CG  . ARG   A 1 102 ? -2.251  -13.837 2.751   1.00 87.10 102 A 1 
ATOM   809  C CD  . ARG   A 1 102 ? -2.976  -14.597 3.855   1.00 81.62 102 A 1 
ATOM   810  N NE  . ARG   A 1 102 ? -4.405  -14.758 3.547   1.00 73.50 102 A 1 
ATOM   811  C CZ  . ARG   A 1 102 ? -5.378  -14.831 4.439   1.00 65.06 102 A 1 
ATOM   812  N NH1 . ARG   A 1 102 ? -5.139  -14.857 5.723   1.00 59.60 102 A 1 
ATOM   813  N NH2 . ARG   A 1 102 ? -6.618  -14.871 4.045   1.00 58.89 102 A 1 
ATOM   814  N N   . ILE   A 1 103 ? 2.329   -12.154 1.744   1.00 96.21 103 A 1 
ATOM   815  C CA  . ILE   A 1 103 ? 3.734   -11.834 2.017   1.00 96.54 103 A 1 
ATOM   816  C C   . ILE   A 1 103 ? 3.912   -10.330 2.263   1.00 96.70 103 A 1 
ATOM   817  O O   . ILE   A 1 103 ? 3.101   -9.509  1.831   1.00 96.09 103 A 1 
ATOM   818  C CB  . ILE   A 1 103 ? 4.661   -12.385 0.907   1.00 96.49 103 A 1 
ATOM   819  C CG1 . ILE   A 1 103 ? 4.352   -11.776 -0.475  1.00 95.16 103 A 1 
ATOM   820  C CG2 . ILE   A 1 103 ? 4.577   -13.924 0.891   1.00 93.49 103 A 1 
ATOM   821  C CD1 . ILE   A 1 103 ? 5.353   -12.173 -1.573  1.00 94.46 103 A 1 
ATOM   822  N N   . GLY   A 1 104 ? 4.971   -9.958  2.972   1.00 96.41 104 A 1 
ATOM   823  C CA  . GLY   A 1 104 ? 5.320   -8.559  3.256   1.00 96.10 104 A 1 
ATOM   824  C C   . GLY   A 1 104 ? 6.626   -8.091  2.615   1.00 97.01 104 A 1 
ATOM   825  O O   . GLY   A 1 104 ? 6.999   -6.931  2.774   1.00 95.79 104 A 1 
ATOM   826  N N   . CYS   A 1 105 ? 7.328   -8.989  1.926   1.00 96.94 105 A 1 
ATOM   827  C CA  . CYS   A 1 105 ? 8.621   -8.753  1.298   1.00 97.50 105 A 1 
ATOM   828  C C   . CYS   A 1 105 ? 8.787   -9.672  0.091   1.00 98.09 105 A 1 
ATOM   829  O O   . CYS   A 1 105 ? 8.464   -10.857 0.172   1.00 97.69 105 A 1 
ATOM   830  C CB  . CYS   A 1 105 ? 9.698   -9.013  2.360   1.00 95.82 105 A 1 
ATOM   831  S SG  . CYS   A 1 105 ? 11.355  -9.100  1.653   1.00 92.98 105 A 1 
ATOM   832  N N   . LEU   A 1 106 ? 9.331   -9.136  -0.998  1.00 98.43 106 A 1 
ATOM   833  C CA  . LEU   A 1 106 ? 9.701   -9.888  -2.193  1.00 98.61 106 A 1 
ATOM   834  C C   . LEU   A 1 106 ? 11.176  -9.610  -2.516  1.00 98.71 106 A 1 
ATOM   835  O O   . LEU   A 1 106 ? 11.499  -8.508  -2.971  1.00 98.54 106 A 1 
ATOM   836  C CB  . LEU   A 1 106 ? 8.751   -9.490  -3.330  1.00 98.47 106 A 1 
ATOM   837  C CG  . LEU   A 1 106 ? 8.851   -10.390 -4.575  1.00 97.93 106 A 1 
ATOM   838  C CD1 . LEU   A 1 106 ? 8.237   -11.768 -4.316  1.00 96.88 106 A 1 
ATOM   839  C CD2 . LEU   A 1 106 ? 8.080   -9.749  -5.729  1.00 96.80 106 A 1 
ATOM   840  N N   . PRO   A 1 107 ? 12.090  -10.565 -2.265  1.00 98.79 107 A 1 
ATOM   841  C CA  . PRO   A 1 107 ? 13.449  -10.470 -2.776  1.00 98.77 107 A 1 
ATOM   842  C C   . PRO   A 1 107 ? 13.427  -10.474 -4.306  1.00 98.79 107 A 1 
ATOM   843  O O   . PRO   A 1 107 ? 12.736  -11.294 -4.915  1.00 98.59 107 A 1 
ATOM   844  C CB  . PRO   A 1 107 ? 14.205  -11.676 -2.214  1.00 98.56 107 A 1 
ATOM   845  C CG  . PRO   A 1 107 ? 13.344  -12.149 -1.044  1.00 97.63 107 A 1 
ATOM   846  C CD  . PRO   A 1 107 ? 11.931  -11.785 -1.489  1.00 98.55 107 A 1 
ATOM   847  N N   . ILE   A 1 108 ? 14.185  -9.578  -4.922  1.00 98.75 108 A 1 
ATOM   848  C CA  . ILE   A 1 108 ? 14.280  -9.471  -6.378  1.00 98.76 108 A 1 
ATOM   849  C C   . ILE   A 1 108 ? 15.572  -10.129 -6.841  1.00 98.74 108 A 1 
ATOM   850  O O   . ILE   A 1 108 ? 16.663  -9.736  -6.430  1.00 98.58 108 A 1 
ATOM   851  C CB  . ILE   A 1 108 ? 14.134  -8.014  -6.847  1.00 98.70 108 A 1 
ATOM   852  C CG1 . ILE   A 1 108 ? 12.888  -7.313  -6.264  1.00 98.25 108 A 1 
ATOM   853  C CG2 . ILE   A 1 108 ? 14.107  -7.961  -8.384  1.00 98.46 108 A 1 
ATOM   854  C CD1 . ILE   A 1 108 ? 11.554  -8.060  -6.481  1.00 97.31 108 A 1 
ATOM   855  N N   . VAL   A 1 109 ? 15.433  -11.144 -7.683  1.00 98.63 109 A 1 
ATOM   856  C CA  . VAL   A 1 109 ? 16.536  -11.984 -8.153  1.00 98.53 109 A 1 
ATOM   857  C C   . VAL   A 1 109 ? 16.672  -11.849 -9.662  1.00 98.43 109 A 1 
ATOM   858  O O   . VAL   A 1 109 ? 15.696  -11.956 -10.400 1.00 97.79 109 A 1 
ATOM   859  C CB  . VAL   A 1 109 ? 16.336  -13.451 -7.721  1.00 98.08 109 A 1 
ATOM   860  C CG1 . VAL   A 1 109 ? 17.465  -14.356 -8.222  1.00 96.36 109 A 1 
ATOM   861  C CG2 . VAL   A 1 109 ? 16.305  -13.572 -6.186  1.00 96.63 109 A 1 
ATOM   862  N N   . ASN   A 1 110 ? 17.906  -11.649 -10.130 1.00 98.19 110 A 1 
ATOM   863  C CA  . ASN   A 1 110 ? 18.243  -11.629 -11.547 1.00 97.96 110 A 1 
ATOM   864  C C   . ASN   A 1 110 ? 19.505  -12.469 -11.787 1.00 97.75 110 A 1 
ATOM   865  O O   . ASN   A 1 110 ? 20.488  -12.336 -11.058 1.00 96.17 110 A 1 
ATOM   866  C CB  . ASN   A 1 110 ? 18.398  -10.172 -12.012 1.00 97.26 110 A 1 
ATOM   867  C CG  . ASN   A 1 110 ? 18.448  -10.055 -13.527 1.00 95.89 110 A 1 
ATOM   868  O OD1 . ASN   A 1 110 ? 18.356  -11.024 -14.260 1.00 89.32 110 A 1 
ATOM   869  N ND2 . ASN   A 1 110 ? 18.598  -8.854  -14.038 1.00 87.72 110 A 1 
ATOM   870  N N   . HIS   A 1 111 ? 19.473  -13.346 -12.789 1.00 96.61 111 A 1 
ATOM   871  C CA  . HIS   A 1 111 ? 20.574  -14.273 -13.088 1.00 96.42 111 A 1 
ATOM   872  C C   . HIS   A 1 111 ? 21.095  -15.033 -11.847 1.00 96.41 111 A 1 
ATOM   873  O O   . HIS   A 1 111 ? 22.300  -15.185 -11.644 1.00 93.44 111 A 1 
ATOM   874  C CB  . HIS   A 1 111 ? 21.685  -13.537 -13.861 1.00 95.50 111 A 1 
ATOM   875  C CG  . HIS   A 1 111 ? 21.222  -12.963 -15.168 1.00 93.03 111 A 1 
ATOM   876  N ND1 . HIS   A 1 111 ? 20.773  -11.682 -15.382 1.00 79.77 111 A 1 
ATOM   877  C CD2 . HIS   A 1 111 ? 21.143  -13.614 -16.377 1.00 79.40 111 A 1 
ATOM   878  C CE1 . HIS   A 1 111 ? 20.433  -11.568 -16.678 1.00 81.94 111 A 1 
ATOM   879  N NE2 . HIS   A 1 111 ? 20.652  -12.720 -17.315 1.00 83.57 111 A 1 
ATOM   880  N N   . GLY   A 1 112 ? 20.174  -15.477 -10.982 1.00 94.60 112 A 1 
ATOM   881  C CA  . GLY   A 1 112 ? 20.487  -16.242 -9.770  1.00 93.84 112 A 1 
ATOM   882  C C   . GLY   A 1 112 ? 21.054  -15.422 -8.603  1.00 95.31 112 A 1 
ATOM   883  O O   . GLY   A 1 112 ? 21.366  -16.004 -7.567  1.00 93.26 112 A 1 
ATOM   884  N N   . LYS   A 1 113 ? 21.174  -14.092 -8.732  1.00 97.38 113 A 1 
ATOM   885  C CA  . LYS   A 1 113 ? 21.682  -13.198 -7.683  1.00 97.81 113 A 1 
ATOM   886  C C   . LYS   A 1 113 ? 20.590  -12.273 -7.156  1.00 98.26 113 A 1 
ATOM   887  O O   . LYS   A 1 113 ? 19.757  -11.792 -7.920  1.00 97.76 113 A 1 
ATOM   888  C CB  . LYS   A 1 113 ? 22.887  -12.394 -8.190  1.00 96.98 113 A 1 
ATOM   889  C CG  . LYS   A 1 113 ? 24.069  -13.312 -8.544  1.00 92.66 113 A 1 
ATOM   890  C CD  . LYS   A 1 113 ? 25.322  -12.499 -8.875  1.00 86.88 113 A 1 
ATOM   891  C CE  . LYS   A 1 113 ? 26.462  -13.473 -9.188  1.00 79.25 113 A 1 
ATOM   892  N NZ  . LYS   A 1 113 ? 27.772  -12.789 -9.312  1.00 69.28 113 A 1 
ATOM   893  N N   . LEU   A 1 114 ? 20.639  -11.993 -5.851  1.00 98.43 114 A 1 
ATOM   894  C CA  . LEU   A 1 114 ? 19.816  -10.967 -5.226  1.00 98.65 114 A 1 
ATOM   895  C C   . LEU   A 1 114 ? 20.281  -9.586  -5.707  1.00 98.66 114 A 1 
ATOM   896  O O   . LEU   A 1 114 ? 21.435  -9.223  -5.511  1.00 98.35 114 A 1 
ATOM   897  C CB  . LEU   A 1 114 ? 19.927  -11.108 -3.703  1.00 98.59 114 A 1 
ATOM   898  C CG  . LEU   A 1 114 ? 19.011  -10.140 -2.930  1.00 98.19 114 A 1 
ATOM   899  C CD1 . LEU   A 1 114 ? 17.546  -10.556 -3.028  1.00 97.89 114 A 1 
ATOM   900  C CD2 . LEU   A 1 114 ? 19.415  -10.129 -1.459  1.00 97.74 114 A 1 
ATOM   901  N N   . VAL   A 1 115 ? 19.373  -8.821  -6.307  1.00 98.69 115 A 1 
ATOM   902  C CA  . VAL   A 1 115 ? 19.654  -7.484  -6.863  1.00 98.60 115 A 1 
ATOM   903  C C   . VAL   A 1 115 ? 18.843  -6.370  -6.203  1.00 98.58 115 A 1 
ATOM   904  O O   . VAL   A 1 115 ? 19.210  -5.201  -6.303  1.00 97.94 115 A 1 
ATOM   905  C CB  . VAL   A 1 115 ? 19.461  -7.453  -8.390  1.00 98.18 115 A 1 
ATOM   906  C CG1 . VAL   A 1 115 ? 20.445  -8.398  -9.093  1.00 95.97 115 A 1 
ATOM   907  C CG2 . VAL   A 1 115 ? 18.032  -7.819  -8.823  1.00 95.77 115 A 1 
ATOM   908  N N   . GLY   A 1 116 ? 17.760  -6.707  -5.504  1.00 98.72 116 A 1 
ATOM   909  C CA  . GLY   A 1 116 ? 16.914  -5.739  -4.826  1.00 98.72 116 A 1 
ATOM   910  C C   . GLY   A 1 116 ? 15.942  -6.391  -3.853  1.00 98.81 116 A 1 
ATOM   911  O O   . GLY   A 1 116 ? 15.900  -7.612  -3.697  1.00 98.63 116 A 1 
ATOM   912  N N   . ILE   A 1 117 ? 15.161  -5.546  -3.176  1.00 98.80 117 A 1 
ATOM   913  C CA  . ILE   A 1 117 ? 14.068  -5.978  -2.308  1.00 98.77 117 A 1 
ATOM   914  C C   . ILE   A 1 117 ? 12.918  -4.984  -2.425  1.00 98.71 117 A 1 
ATOM   915  O O   . ILE   A 1 117 ? 13.130  -3.771  -2.415  1.00 98.34 117 A 1 
ATOM   916  C CB  . ILE   A 1 117 ? 14.564  -6.169  -0.856  1.00 98.51 117 A 1 
ATOM   917  C CG1 . ILE   A 1 117 ? 13.486  -6.854  0.017   1.00 96.92 117 A 1 
ATOM   918  C CG2 . ILE   A 1 117 ? 15.028  -4.848  -0.213  1.00 97.12 117 A 1 
ATOM   919  C CD1 . ILE   A 1 117 ? 14.016  -7.274  1.398   1.00 94.46 117 A 1 
ATOM   920  N N   . ILE   A 1 118 ? 11.695  -5.496  -2.516  1.00 98.65 118 A 1 
ATOM   921  C CA  . ILE   A 1 118 ? 10.472  -4.698  -2.451  1.00 98.54 118 A 1 
ATOM   922  C C   . ILE   A 1 118 ? 9.629   -5.181  -1.271  1.00 98.61 118 A 1 
ATOM   923  O O   . ILE   A 1 118 ? 9.550   -6.376  -0.990  1.00 98.17 118 A 1 
ATOM   924  C CB  . ILE   A 1 118 ? 9.746   -4.686  -3.814  1.00 97.55 118 A 1 
ATOM   925  C CG1 . ILE   A 1 118 ? 8.668   -3.581  -3.839  1.00 89.01 118 A 1 
ATOM   926  C CG2 . ILE   A 1 118 ? 9.144   -6.051  -4.171  1.00 91.81 118 A 1 
ATOM   927  C CD1 . ILE   A 1 118 ? 8.145   -3.278  -5.244  1.00 85.91 118 A 1 
ATOM   928  N N   . THR   A 1 119 ? 9.031   -4.237  -0.538  1.00 98.11 119 A 1 
ATOM   929  C CA  . THR   A 1 119 ? 8.202   -4.528  0.639   1.00 97.75 119 A 1 
ATOM   930  C C   . THR   A 1 119 ? 6.841   -3.844  0.520   1.00 97.48 119 A 1 
ATOM   931  O O   . THR   A 1 119 ? 6.635   -2.982  -0.338  1.00 96.69 119 A 1 
ATOM   932  C CB  . THR   A 1 119 ? 8.898   -4.106  1.946   1.00 96.91 119 A 1 
ATOM   933  O OG1 . THR   A 1 119 ? 8.976   -2.702  2.036   1.00 92.98 119 A 1 
ATOM   934  C CG2 . THR   A 1 119 ? 10.309  -4.676  2.106   1.00 92.65 119 A 1 
ATOM   935  N N   . GLN   A 1 120 ? 5.913   -4.175  1.425   1.00 96.24 120 A 1 
ATOM   936  C CA  . GLN   A 1 120 ? 4.626   -3.474  1.508   1.00 95.68 120 A 1 
ATOM   937  C C   . GLN   A 1 120 ? 4.798   -1.959  1.693   1.00 95.73 120 A 1 
ATOM   938  O O   . GLN   A 1 120 ? 3.973   -1.201  1.208   1.00 94.73 120 A 1 
ATOM   939  C CB  . GLN   A 1 120 ? 3.791   -4.028  2.667   1.00 94.19 120 A 1 
ATOM   940  C CG  . GLN   A 1 120 ? 3.184   -5.401  2.355   1.00 87.24 120 A 1 
ATOM   941  C CD  . GLN   A 1 120 ? 2.336   -5.952  3.503   1.00 83.77 120 A 1 
ATOM   942  O OE1 . GLN   A 1 120 ? 2.440   -5.562  4.656   1.00 75.29 120 A 1 
ATOM   943  N NE2 . GLN   A 1 120 ? 1.465   -6.900  3.234   1.00 72.48 120 A 1 
ATOM   944  N N   . THR   A 1 121 ? 5.869   -1.511  2.351   1.00 95.83 121 A 1 
ATOM   945  C CA  . THR   A 1 121 ? 6.167   -0.076  2.503   1.00 95.63 121 A 1 
ATOM   946  C C   . THR   A 1 121 ? 6.531   0.570   1.165   1.00 95.77 121 A 1 
ATOM   947  O O   . THR   A 1 121 ? 6.164   1.716   0.922   1.00 94.92 121 A 1 
ATOM   948  C CB  . THR   A 1 121 ? 7.310   0.133   3.506   1.00 94.94 121 A 1 
ATOM   949  O OG1 . THR   A 1 121 ? 6.991   -0.477  4.741   1.00 90.15 121 A 1 
ATOM   950  C CG2 . THR   A 1 121 ? 7.585   1.607   3.810   1.00 89.79 121 A 1 
ATOM   951  N N   . ASP   A 1 122 ? 7.209   -0.151  0.279   1.00 96.36 122 A 1 
ATOM   952  C CA  . ASP   A 1 122 ? 7.547   0.336   -1.062  1.00 96.45 122 A 1 
ATOM   953  C C   . ASP   A 1 122 ? 6.296   0.393   -1.951  1.00 96.28 122 A 1 
ATOM   954  O O   . ASP   A 1 122 ? 6.070   1.403   -2.614  1.00 95.69 122 A 1 
ATOM   955  C CB  . ASP   A 1 122 ? 8.650   -0.535  -1.682  1.00 96.77 122 A 1 
ATOM   956  C CG  . ASP   A 1 122 ? 9.903   -0.583  -0.799  1.00 96.60 122 A 1 
ATOM   957  O OD1 . ASP   A 1 122 ? 10.489  0.491   -0.524  1.00 94.81 122 A 1 
ATOM   958  O OD2 . ASP   A 1 122 ? 10.265  -1.692  -0.346  1.00 94.77 122 A 1 
ATOM   959  N N   . LEU   A 1 123 ? 5.433   -0.629  -1.883  1.00 96.26 123 A 1 
ATOM   960  C CA  . LEU   A 1 123 ? 4.136   -0.636  -2.575  1.00 96.08 123 A 1 
ATOM   961  C C   . LEU   A 1 123 ? 3.217   0.488   -2.079  1.00 95.50 123 A 1 
ATOM   962  O O   . LEU   A 1 123 ? 2.577   1.158   -2.883  1.00 94.48 123 A 1 
ATOM   963  C CB  . LEU   A 1 123 ? 3.442   -1.993  -2.378  1.00 96.05 123 A 1 
ATOM   964  C CG  . LEU   A 1 123 ? 4.165   -3.198  -3.002  1.00 95.68 123 A 1 
ATOM   965  C CD1 . LEU   A 1 123 ? 3.378   -4.467  -2.686  1.00 94.73 123 A 1 
ATOM   966  C CD2 . LEU   A 1 123 ? 4.298   -3.073  -4.519  1.00 94.52 123 A 1 
ATOM   967  N N   . LEU   A 1 124 ? 3.184   0.730   -0.768  1.00 95.24 124 A 1 
ATOM   968  C CA  . LEU   A 1 124 ? 2.401   1.809   -0.171  1.00 94.70 124 A 1 
ATOM   969  C C   . LEU   A 1 124 ? 2.886   3.181   -0.655  1.00 94.29 124 A 1 
ATOM   970  O O   . LEU   A 1 124 ? 2.066   4.023   -0.998  1.00 93.29 124 A 1 
ATOM   971  C CB  . LEU   A 1 124 ? 2.472   1.680   1.357   1.00 93.89 124 A 1 
ATOM   972  C CG  . LEU   A 1 124 ? 1.593   2.685   2.117   1.00 88.93 124 A 1 
ATOM   973  C CD1 . LEU   A 1 124 ? 0.108   2.467   1.837   1.00 86.90 124 A 1 
ATOM   974  C CD2 . LEU   A 1 124 ? 1.836   2.517   3.617   1.00 86.51 124 A 1 
ATOM   975  N N   . ARG   A 1 125 ? 4.205   3.396   -0.743  1.00 94.35 125 A 1 
ATOM   976  C CA  . ARG   A 1 125 ? 4.767   4.622   -1.323  1.00 93.80 125 A 1 
ATOM   977  C C   . ARG   A 1 125 ? 4.344   4.796   -2.781  1.00 93.54 125 A 1 
ATOM   978  O O   . ARG   A 1 125 ? 3.886   5.876   -3.140  1.00 92.51 125 A 1 
ATOM   979  C CB  . ARG   A 1 125 ? 6.296   4.616   -1.171  1.00 93.11 125 A 1 
ATOM   980  C CG  . ARG   A 1 125 ? 6.921   5.900   -1.745  1.00 88.11 125 A 1 
ATOM   981  C CD  . ARG   A 1 125 ? 8.434   5.954   -1.520  1.00 84.99 125 A 1 
ATOM   982  N NE  . ARG   A 1 125 ? 9.120   4.820   -2.161  1.00 77.72 125 A 1 
ATOM   983  C CZ  . ARG   A 1 125 ? 9.818   3.855   -1.587  1.00 72.15 125 A 1 
ATOM   984  N NH1 . ARG   A 1 125 ? 10.118  3.857   -0.325  1.00 63.26 125 A 1 
ATOM   985  N NH2 . ARG   A 1 125 ? 10.231  2.842   -2.285  1.00 63.43 125 A 1 
ATOM   986  N N   . THR   A 1 126 ? 4.441   3.743   -3.585  1.00 92.66 126 A 1 
ATOM   987  C CA  . THR   A 1 126 ? 3.990   3.777   -4.985  1.00 91.80 126 A 1 
ATOM   988  C C   . THR   A 1 126 ? 2.496   4.089   -5.083  1.00 91.48 126 A 1 
ATOM   989  O O   . THR   A 1 126 ? 2.096   4.904   -5.907  1.00 90.18 126 A 1 
ATOM   990  C CB  . THR   A 1 126 ? 4.299   2.446   -5.686  1.00 91.07 126 A 1 
ATOM   991  O OG1 . THR   A 1 126 ? 5.681   2.180   -5.621  1.00 87.98 126 A 1 
ATOM   992  C CG2 . THR   A 1 126 ? 3.918   2.453   -7.163  1.00 87.73 126 A 1 
ATOM   993  N N   . PHE   A 1 127 ? 1.666   3.500   -4.214  1.00 91.50 127 A 1 
ATOM   994  C CA  . PHE   A 1 127 ? 0.237   3.820   -4.157  1.00 90.72 127 A 1 
ATOM   995  C C   . PHE   A 1 127 ? 0.001   5.304   -3.849  1.00 90.50 127 A 1 
ATOM   996  O O   . PHE   A 1 127 ? -0.729  5.967   -4.579  1.00 90.11 127 A 1 
ATOM   997  C CB  . PHE   A 1 127 ? -0.461  2.904   -3.144  1.00 89.98 127 A 1 
ATOM   998  C CG  . PHE   A 1 127 ? -1.940  3.196   -2.936  1.00 87.89 127 A 1 
ATOM   999  C CD1 . PHE   A 1 127 ? -2.494  3.136   -1.644  1.00 82.35 127 A 1 
ATOM   1000 C CD2 . PHE   A 1 127 ? -2.765  3.542   -4.019  1.00 82.18 127 A 1 
ATOM   1001 C CE1 . PHE   A 1 127 ? -3.855  3.420   -1.439  1.00 80.43 127 A 1 
ATOM   1002 C CE2 . PHE   A 1 127 ? -4.126  3.841   -3.817  1.00 79.24 127 A 1 
ATOM   1003 C CZ  . PHE   A 1 127 ? -4.669  3.779   -2.528  1.00 79.79 127 A 1 
ATOM   1004 N N   . ILE   A 1 128 ? 0.667   5.849   -2.824  1.00 91.57 128 A 1 
ATOM   1005 C CA  . ILE   A 1 128 ? 0.557   7.263   -2.439  1.00 91.46 128 A 1 
ATOM   1006 C C   . ILE   A 1 128 ? 0.950   8.185   -3.603  1.00 90.11 128 A 1 
ATOM   1007 O O   . ILE   A 1 128 ? 0.232   9.137   -3.898  1.00 88.61 128 A 1 
ATOM   1008 C CB  . ILE   A 1 128 ? 1.414   7.529   -1.188  1.00 91.85 128 A 1 
ATOM   1009 C CG1 . ILE   A 1 128 ? 0.795   6.835   0.049   1.00 90.66 128 A 1 
ATOM   1010 C CG2 . ILE   A 1 128 ? 1.561   9.034   -0.912  1.00 90.69 128 A 1 
ATOM   1011 C CD1 . ILE   A 1 128 ? 1.801   6.653   1.187   1.00 87.73 128 A 1 
ATOM   1012 N N   . GLU   A 1 129 ? 2.058   7.888   -4.285  1.00 89.31 129 A 1 
ATOM   1013 C CA  . GLU   A 1 129 ? 2.504   8.642   -5.462  1.00 87.49 129 A 1 
ATOM   1014 C C   . GLU   A 1 129 ? 1.440   8.634   -6.570  1.00 86.92 129 A 1 
ATOM   1015 O O   . GLU   A 1 129 ? 1.130   9.682   -7.136  1.00 85.02 129 A 1 
ATOM   1016 C CB  . GLU   A 1 129 ? 3.829   8.057   -5.979  1.00 85.86 129 A 1 
ATOM   1017 C CG  . GLU   A 1 129 ? 5.026   8.411   -5.080  1.00 79.07 129 A 1 
ATOM   1018 C CD  . GLU   A 1 129 ? 6.317   7.652   -5.433  1.00 75.36 129 A 1 
ATOM   1019 O OE1 . GLU   A 1 129 ? 7.290   7.774   -4.647  1.00 68.94 129 A 1 
ATOM   1020 O OE2 . GLU   A 1 129 ? 6.349   6.935   -6.460  1.00 69.28 129 A 1 
ATOM   1021 N N   . LEU   A 1 130 ? 0.818   7.480   -6.829  1.00 86.41 130 A 1 
ATOM   1022 C CA  . LEU   A 1 130 ? -0.244  7.335   -7.828  1.00 85.32 130 A 1 
ATOM   1023 C C   . LEU   A 1 130 ? -1.511  8.125   -7.498  1.00 84.54 130 A 1 
ATOM   1024 O O   . LEU   A 1 130 ? -2.154  8.660   -8.398  1.00 81.45 130 A 1 
ATOM   1025 C CB  . LEU   A 1 130 ? -0.604  5.853   -7.969  1.00 83.53 130 A 1 
ATOM   1026 C CG  . LEU   A 1 130 ? 0.440   5.038   -8.734  1.00 79.09 130 A 1 
ATOM   1027 C CD1 . LEU   A 1 130 ? 0.039   3.562   -8.695  1.00 73.73 130 A 1 
ATOM   1028 C CD2 . LEU   A 1 130 ? 0.516   5.518   -10.182 1.00 73.25 130 A 1 
ATOM   1029 N N   . THR   A 1 131 ? -1.873  8.213   -6.218  1.00 85.67 131 A 1 
ATOM   1030 C CA  . THR   A 1 131 ? -3.045  8.995   -5.800  1.00 83.32 131 A 1 
ATOM   1031 C C   . THR   A 1 131 ? -2.815  10.495  -5.943  1.00 82.18 131 A 1 
ATOM   1032 O O   . THR   A 1 131 ? -3.777  11.261  -6.002  1.00 77.96 131 A 1 
ATOM   1033 C CB  . THR   A 1 131 ? -3.461  8.702   -4.355  1.00 82.26 131 A 1 
ATOM   1034 O OG1 . THR   A 1 131 ? -2.494  9.157   -3.434  1.00 75.77 131 A 1 
ATOM   1035 C CG2 . THR   A 1 131 ? -3.750  7.231   -4.092  1.00 75.61 131 A 1 
ATOM   1036 N N   . GLY   A 1 132 ? -1.551  10.932  -5.969  1.00 81.44 132 A 1 
ATOM   1037 C CA  . GLY   A 1 132 ? -1.190  12.348  -5.945  1.00 80.06 132 A 1 
ATOM   1038 C C   . GLY   A 1 132 ? -1.613  13.066  -4.659  1.00 81.80 132 A 1 
ATOM   1039 O O   . GLY   A 1 132 ? -1.717  14.289  -4.668  1.00 78.58 132 A 1 
ATOM   1040 N N   . VAL   A 1 133 ? -1.872  12.345  -3.560  1.00 82.21 133 A 1 
ATOM   1041 C CA  . VAL   A 1 133 ? -2.408  12.930  -2.310  1.00 81.30 133 A 1 
ATOM   1042 C C   . VAL   A 1 133 ? -1.501  14.013  -1.714  1.00 81.10 133 A 1 
ATOM   1043 O O   . VAL   A 1 133 ? -2.000  14.985  -1.153  1.00 78.17 133 A 1 
ATOM   1044 C CB  . VAL   A 1 133 ? -2.728  11.825  -1.282  1.00 79.73 133 A 1 
ATOM   1045 C CG1 . VAL   A 1 133 ? -1.481  11.140  -0.716  1.00 72.48 133 A 1 
ATOM   1046 C CG2 . VAL   A 1 133 ? -3.577  12.350  -0.124  1.00 73.79 133 A 1 
ATOM   1047 N N   . HIS   A 1 134 ? -0.182  13.886  -1.901  1.00 82.80 134 A 1 
ATOM   1048 C CA  . HIS   A 1 134 ? 0.795   14.870  -1.431  1.00 80.93 134 A 1 
ATOM   1049 C C   . HIS   A 1 134 ? 0.991   16.058  -2.379  1.00 81.96 134 A 1 
ATOM   1050 O O   . HIS   A 1 134 ? 1.719   16.997  -2.052  1.00 78.21 134 A 1 
ATOM   1051 C CB  . HIS   A 1 134 ? 2.127   14.167  -1.169  1.00 76.99 134 A 1 
ATOM   1052 C CG  . HIS   A 1 134 ? 2.049   13.190  -0.028  1.00 70.44 134 A 1 
ATOM   1053 N ND1 . HIS   A 1 134 ? 1.616   13.476  1.254   1.00 61.20 134 A 1 
ATOM   1054 C CD2 . HIS   A 1 134 ? 2.428   11.876  -0.052  1.00 61.41 134 A 1 
ATOM   1055 C CE1 . HIS   A 1 134 ? 1.752   12.358  1.979   1.00 57.52 134 A 1 
ATOM   1056 N NE2 . HIS   A 1 134 ? 2.238   11.368  1.224   1.00 59.12 134 A 1 
ATOM   1057 N N   . GLN   A 1 135 ? 0.371   16.045  -3.559  1.00 81.15 135 A 1 
ATOM   1058 C CA  . GLN   A 1 135 ? 0.477   17.157  -4.492  1.00 80.63 135 A 1 
ATOM   1059 C C   . GLN   A 1 135 ? -0.532  18.252  -4.118  1.00 82.52 135 A 1 
ATOM   1060 O O   . GLN   A 1 135 ? -1.686  17.953  -3.805  1.00 80.55 135 A 1 
ATOM   1061 C CB  . GLN   A 1 135 ? 0.310   16.691  -5.940  1.00 77.15 135 A 1 
ATOM   1062 C CG  . GLN   A 1 135 ? 1.401   15.686  -6.349  1.00 72.39 135 A 1 
ATOM   1063 C CD  . GLN   A 1 135 ? 1.389   15.379  -7.843  1.00 69.51 135 A 1 
ATOM   1064 O OE1 . GLN   A 1 135 ? 0.980   16.176  -8.673  1.00 62.72 135 A 1 
ATOM   1065 N NE2 . GLN   A 1 135 ? 1.850   14.215  -8.245  1.00 60.14 135 A 1 
ATOM   1066 N N   . PRO   A 1 136 ? -0.130  19.541  -4.168  1.00 82.34 136 A 1 
ATOM   1067 C CA  . PRO   A 1 136 ? -1.056  20.631  -3.928  1.00 82.82 136 A 1 
ATOM   1068 C C   . PRO   A 1 136 ? -2.127  20.658  -5.020  1.00 83.38 136 A 1 
ATOM   1069 O O   . PRO   A 1 136 ? -1.830  20.536  -6.213  1.00 79.23 136 A 1 
ATOM   1070 C CB  . PRO   A 1 136 ? -0.201  21.901  -3.899  1.00 80.31 136 A 1 
ATOM   1071 C CG  . PRO   A 1 136 ? 0.993   21.536  -4.791  1.00 77.71 136 A 1 
ATOM   1072 C CD  . PRO   A 1 136 ? 1.181   20.045  -4.529  1.00 80.65 136 A 1 
ATOM   1073 N N   . GLY   A 1 137 ? -3.371  20.851  -4.618  1.00 85.40 137 A 1 
ATOM   1074 C CA  . GLY   A 1 137 ? -4.495  20.876  -5.540  1.00 85.47 137 A 1 
ATOM   1075 C C   . GLY   A 1 137 ? -5.826  20.614  -4.854  1.00 86.95 137 A 1 
ATOM   1076 O O   . GLY   A 1 137 ? -5.992  20.834  -3.655  1.00 83.42 137 A 1 
ATOM   1077 N N   . SER   A 1 138 ? -6.783  20.161  -5.648  1.00 87.30 138 A 1 
ATOM   1078 C CA  . SER   A 1 138 ? -8.129  19.815  -5.191  1.00 87.86 138 A 1 
ATOM   1079 C C   . SER   A 1 138 ? -8.545  18.459  -5.748  1.00 88.59 138 A 1 
ATOM   1080 O O   . SER   A 1 138 ? -8.109  18.059  -6.826  1.00 86.92 138 A 1 
ATOM   1081 C CB  . SER   A 1 138 ? -9.133  20.884  -5.620  1.00 86.29 138 A 1 
ATOM   1082 O OG  . SER   A 1 138 ? -8.746  22.166  -5.147  1.00 80.57 138 A 1 
ATOM   1083 N N   . GLN   A 1 139 ? -9.425  17.769  -5.023  1.00 87.85 139 A 1 
ATOM   1084 C CA  . GLN   A 1 139 ? -10.041 16.527  -5.475  1.00 87.55 139 A 1 
ATOM   1085 C C   . GLN   A 1 139 ? -11.441 16.811  -6.028  1.00 88.52 139 A 1 
ATOM   1086 O O   . GLN   A 1 139 ? -12.204 17.576  -5.440  1.00 87.37 139 A 1 
ATOM   1087 C CB  . GLN   A 1 139 ? -10.042 15.518  -4.320  1.00 84.90 139 A 1 
ATOM   1088 C CG  . GLN   A 1 139 ? -10.526 14.128  -4.749  1.00 79.27 139 A 1 
ATOM   1089 C CD  . GLN   A 1 139 ? -10.274 13.089  -3.659  1.00 77.81 139 A 1 
ATOM   1090 O OE1 . GLN   A 1 139 ? -9.144  12.857  -3.264  1.00 70.57 139 A 1 
ATOM   1091 N NE2 . GLN   A 1 139 ? -11.294 12.446  -3.147  1.00 68.21 139 A 1 
ATOM   1092 N N   . ILE   A 1 140 ? -11.765 16.192  -7.159  1.00 90.15 140 A 1 
ATOM   1093 C CA  . ILE   A 1 140 ? -13.113 16.182  -7.740  1.00 91.33 140 A 1 
ATOM   1094 C C   . ILE   A 1 140 ? -13.471 14.731  -8.023  1.00 91.40 140 A 1 
ATOM   1095 O O   . ILE   A 1 140 ? -12.761 14.049  -8.759  1.00 90.32 140 A 1 
ATOM   1096 C CB  . ILE   A 1 140 ? -13.199 17.038  -9.026  1.00 91.32 140 A 1 
ATOM   1097 C CG1 . ILE   A 1 140 ? -12.746 18.497  -8.781  1.00 87.74 140 A 1 
ATOM   1098 C CG2 . ILE   A 1 140 ? -14.640 17.006  -9.577  1.00 86.80 140 A 1 
ATOM   1099 C CD1 . ILE   A 1 140 ? -12.682 19.353  -10.057 1.00 84.71 140 A 1 
ATOM   1100 N N   . GLU   A 1 141 ? -14.576 14.258  -7.463  1.00 91.30 141 A 1 
ATOM   1101 C CA  . GLU   A 1 141 ? -15.075 12.904  -7.660  1.00 91.02 141 A 1 
ATOM   1102 C C   . GLU   A 1 141 ? -16.395 12.955  -8.426  1.00 91.86 141 A 1 
ATOM   1103 O O   . GLU   A 1 141 ? -17.321 13.667  -8.039  1.00 90.71 141 A 1 
ATOM   1104 C CB  . GLU   A 1 141 ? -15.176 12.206  -6.293  1.00 88.71 141 A 1 
ATOM   1105 C CG  . GLU   A 1 141 ? -15.619 10.743  -6.386  1.00 78.49 141 A 1 
ATOM   1106 C CD  . GLU   A 1 141 ? -15.511 9.985   -5.055  1.00 77.80 141 A 1 
ATOM   1107 O OE1 . GLU   A 1 141 ? -15.950 8.813   -5.021  1.00 71.48 141 A 1 
ATOM   1108 O OE2 . GLU   A 1 141 ? -14.963 10.538  -4.075  1.00 71.17 141 A 1 
ATOM   1109 N N   . ILE   A 1 142 ? -16.464 12.223  -9.536  1.00 92.27 142 A 1 
ATOM   1110 C CA  . ILE   A 1 142 ? -17.658 12.160  -10.382 1.00 92.81 142 A 1 
ATOM   1111 C C   . ILE   A 1 142 ? -18.088 10.714  -10.609 1.00 92.71 142 A 1 
ATOM   1112 O O   . ILE   A 1 142 ? -17.256 9.820   -10.764 1.00 91.80 142 A 1 
ATOM   1113 C CB  . ILE   A 1 142 ? -17.483 12.924  -11.715 1.00 92.44 142 A 1 
ATOM   1114 C CG1 . ILE   A 1 142 ? -16.407 12.300  -12.631 1.00 86.11 142 A 1 
ATOM   1115 C CG2 . ILE   A 1 142 ? -17.189 14.408  -11.446 1.00 83.66 142 A 1 
ATOM   1116 C CD1 . ILE   A 1 142 ? -16.302 12.954  -14.018 1.00 84.06 142 A 1 
ATOM   1117 N N   . LYS   A 1 143 ? -19.395 10.492  -10.689 1.00 92.26 143 A 1 
ATOM   1118 C CA  . LYS   A 1 143 ? -19.982 9.218   -11.099 1.00 91.93 143 A 1 
ATOM   1119 C C   . LYS   A 1 143 ? -20.365 9.285   -12.570 1.00 92.20 143 A 1 
ATOM   1120 O O   . LYS   A 1 143 ? -20.999 10.247  -12.995 1.00 91.23 143 A 1 
ATOM   1121 C CB  . LYS   A 1 143 ? -21.169 8.886   -10.189 1.00 90.27 143 A 1 
ATOM   1122 C CG  . LYS   A 1 143 ? -21.588 7.415   -10.343 1.00 84.72 143 A 1 
ATOM   1123 C CD  . LYS   A 1 143 ? -22.725 7.034   -9.385  1.00 81.55 143 A 1 
ATOM   1124 C CE  . LYS   A 1 143 ? -24.033 7.708   -9.819  1.00 71.89 143 A 1 
ATOM   1125 N NZ  . LYS   A 1 143 ? -25.204 6.901   -9.407  1.00 65.99 143 A 1 
ATOM   1126 N N   . VAL   A 1 144 ? -19.976 8.275   -13.346 1.00 91.67 144 A 1 
ATOM   1127 C CA  . VAL   A 1 144 ? -20.211 8.212   -14.796 1.00 91.88 144 A 1 
ATOM   1128 C C   . VAL   A 1 144 ? -20.689 6.818   -15.214 1.00 92.21 144 A 1 
ATOM   1129 O O   . VAL   A 1 144 ? -20.378 5.839   -14.530 1.00 91.63 144 A 1 
ATOM   1130 C CB  . VAL   A 1 144 ? -18.954 8.600   -15.597 1.00 91.07 144 A 1 
ATOM   1131 C CG1 . VAL   A 1 144 ? -18.502 10.026  -15.290 1.00 86.30 144 A 1 
ATOM   1132 C CG2 . VAL   A 1 144 ? -17.759 7.655   -15.383 1.00 86.17 144 A 1 
ATOM   1133 N N   . PRO   A 1 145 ? -21.401 6.686   -16.353 1.00 91.31 145 A 1 
ATOM   1134 C CA  . PRO   A 1 145 ? -21.655 5.380   -16.953 1.00 90.37 145 A 1 
ATOM   1135 C C   . PRO   A 1 145 ? -20.349 4.634   -17.258 1.00 89.63 145 A 1 
ATOM   1136 O O   . PRO   A 1 145 ? -19.340 5.237   -17.632 1.00 87.53 145 A 1 
ATOM   1137 C CB  . PRO   A 1 145 ? -22.457 5.659   -18.229 1.00 89.25 145 A 1 
ATOM   1138 C CG  . PRO   A 1 145 ? -23.082 7.030   -17.973 1.00 87.59 145 A 1 
ATOM   1139 C CD  . PRO   A 1 145 ? -22.022 7.735   -17.128 1.00 90.67 145 A 1 
ATOM   1140 N N   . ASN   A 1 146 ? -20.370 3.303   -17.139 1.00 87.43 146 A 1 
ATOM   1141 C CA  . ASN   A 1 146 ? -19.238 2.442   -17.491 1.00 85.29 146 A 1 
ATOM   1142 C C   . ASN   A 1 146 ? -19.147 2.239   -19.013 1.00 84.95 146 A 1 
ATOM   1143 O O   . ASN   A 1 146 ? -19.356 1.143   -19.535 1.00 82.03 146 A 1 
ATOM   1144 C CB  . ASN   A 1 146 ? -19.330 1.131   -16.689 1.00 81.98 146 A 1 
ATOM   1145 C CG  . ASN   A 1 146 ? -18.129 0.220   -16.889 1.00 77.85 146 A 1 
ATOM   1146 O OD1 . ASN   A 1 146 ? -17.138 0.546   -17.528 1.00 71.19 146 A 1 
ATOM   1147 N ND2 . ASN   A 1 146 ? -18.167 -0.961  -16.309 1.00 71.01 146 A 1 
ATOM   1148 N N   . GLU   A 1 147 ? -18.842 3.311   -19.721 1.00 83.98 147 A 1 
ATOM   1149 C CA  . GLU   A 1 147 ? -18.800 3.368   -21.178 1.00 83.36 147 A 1 
ATOM   1150 C C   . GLU   A 1 147 ? -17.486 3.984   -21.678 1.00 83.07 147 A 1 
ATOM   1151 O O   . GLU   A 1 147 ? -16.805 4.741   -20.974 1.00 79.07 147 A 1 
ATOM   1152 C CB  . GLU   A 1 147 ? -20.000 4.170   -21.705 1.00 80.14 147 A 1 
ATOM   1153 C CG  . GLU   A 1 147 ? -21.349 3.472   -21.463 1.00 73.55 147 A 1 
ATOM   1154 C CD  . GLU   A 1 147 ? -22.546 4.295   -21.961 1.00 71.94 147 A 1 
ATOM   1155 O OE1 . GLU   A 1 147 ? -23.691 3.876   -21.675 1.00 65.04 147 A 1 
ATOM   1156 O OE2 . GLU   A 1 147 ? -22.326 5.350   -22.611 1.00 67.78 147 A 1 
ATOM   1157 N N   . ALA   A 1 148 ? -17.128 3.672   -22.921 1.00 81.11 148 A 1 
ATOM   1158 C CA  . ALA   A 1 148 ? -15.971 4.275   -23.571 1.00 80.37 148 A 1 
ATOM   1159 C C   . ALA   A 1 148 ? -16.155 5.798   -23.719 1.00 81.64 148 A 1 
ATOM   1160 O O   . ALA   A 1 148 ? -17.229 6.290   -24.065 1.00 76.80 148 A 1 
ATOM   1161 C CB  . ALA   A 1 148 ? -15.732 3.587   -24.919 1.00 75.58 148 A 1 
ATOM   1162 N N   . GLY   A 1 149 ? -15.094 6.551   -23.466 1.00 82.16 149 A 1 
ATOM   1163 C CA  . GLY   A 1 149 ? -15.054 7.999   -23.681 1.00 82.71 149 A 1 
ATOM   1164 C C   . GLY   A 1 149 ? -15.532 8.864   -22.522 1.00 85.57 149 A 1 
ATOM   1165 O O   . GLY   A 1 149 ? -15.368 10.084  -22.592 1.00 82.64 149 A 1 
ATOM   1166 N N   . MET   A 1 150 ? -16.067 8.296   -21.433 1.00 87.50 150 A 1 
ATOM   1167 C CA  . MET   A 1 150 ? -16.467 9.102   -20.272 1.00 87.71 150 A 1 
ATOM   1168 C C   . MET   A 1 150 ? -15.268 9.777   -19.606 1.00 88.98 150 A 1 
ATOM   1169 O O   . MET   A 1 150 ? -15.308 10.978  -19.333 1.00 87.53 150 A 1 
ATOM   1170 C CB  . MET   A 1 150 ? -17.257 8.250   -19.273 1.00 86.36 150 A 1 
ATOM   1171 C CG  . MET   A 1 150 ? -18.622 7.840   -19.838 1.00 82.32 150 A 1 
ATOM   1172 S SD  . MET   A 1 150 ? -19.691 9.254   -20.251 1.00 78.84 150 A 1 
ATOM   1173 C CE  . MET   A 1 150 ? -20.533 8.571   -21.688 1.00 67.45 150 A 1 
ATOM   1174 N N   . LEU   A 1 151 ? -14.163 9.047   -19.434 1.00 87.65 151 A 1 
ATOM   1175 C CA  . LEU   A 1 151 ? -12.927 9.596   -18.874 1.00 87.89 151 A 1 
ATOM   1176 C C   . LEU   A 1 151 ? -12.334 10.687  -19.780 1.00 88.89 151 A 1 
ATOM   1177 O O   . LEU   A 1 151 ? -11.974 11.754  -19.291 1.00 88.10 151 A 1 
ATOM   1178 C CB  . LEU   A 1 151 ? -11.944 8.445   -18.605 1.00 85.91 151 A 1 
ATOM   1179 C CG  . LEU   A 1 151 ? -10.663 8.858   -17.846 1.00 83.42 151 A 1 
ATOM   1180 C CD1 . LEU   A 1 151 ? -10.121 7.642   -17.102 1.00 76.33 151 A 1 
ATOM   1181 C CD2 . LEU   A 1 151 ? -9.542  9.358   -18.760 1.00 75.55 151 A 1 
ATOM   1182 N N   . SER   A 1 152 ? -12.258 10.450  -21.096 1.00 89.71 152 A 1 
ATOM   1183 C CA  . SER   A 1 152 ? -11.674 11.423  -22.029 1.00 89.86 152 A 1 
ATOM   1184 C C   . SER   A 1 152 ? -12.466 12.729  -22.078 1.00 90.61 152 A 1 
ATOM   1185 O O   . SER   A 1 152 ? -11.867 13.801  -22.047 1.00 89.82 152 A 1 
ATOM   1186 C CB  . SER   A 1 152 ? -11.520 10.831  -23.433 1.00 88.13 152 A 1 
ATOM   1187 O OG  . SER   A 1 152 ? -12.757 10.447  -23.992 1.00 77.19 152 A 1 
ATOM   1188 N N   . LYS   A 1 153 ? -13.805 12.656  -22.079 1.00 91.64 153 A 1 
ATOM   1189 C CA  . LYS   A 1 153 ? -14.684 13.833  -22.077 1.00 91.28 153 A 1 
ATOM   1190 C C   . LYS   A 1 153 ? -14.560 14.634  -20.780 1.00 91.68 153 A 1 
ATOM   1191 O O   . LYS   A 1 153 ? -14.383 15.846  -20.839 1.00 90.65 153 A 1 
ATOM   1192 C CB  . LYS   A 1 153 ? -16.138 13.400  -22.305 1.00 90.17 153 A 1 
ATOM   1193 C CG  . LYS   A 1 153 ? -16.419 12.908  -23.737 1.00 83.50 153 A 1 
ATOM   1194 C CD  . LYS   A 1 153 ? -17.843 12.345  -23.807 1.00 79.81 153 A 1 
ATOM   1195 C CE  . LYS   A 1 153 ? -18.146 11.746  -25.183 1.00 69.42 153 A 1 
ATOM   1196 N NZ  . LYS   A 1 153 ? -19.462 11.053  -25.182 1.00 61.49 153 A 1 
ATOM   1197 N N   . ALA   A 1 154 ? -14.591 13.970  -19.625 1.00 92.19 154 A 1 
ATOM   1198 C CA  . ALA   A 1 154 ? -14.426 14.645  -18.337 1.00 92.30 154 A 1 
ATOM   1199 C C   . ALA   A 1 154 ? -13.035 15.301  -18.211 1.00 92.57 154 A 1 
ATOM   1200 O O   . ALA   A 1 154 ? -12.921 16.458  -17.811 1.00 91.66 154 A 1 
ATOM   1201 C CB  . ALA   A 1 154 ? -14.679 13.629  -17.218 1.00 92.03 154 A 1 
ATOM   1202 N N   . ALA   A 1 155 ? -11.979 14.595  -18.633 1.00 93.05 155 A 1 
ATOM   1203 C CA  . ALA   A 1 155 ? -10.625 15.139  -18.646 1.00 92.63 155 A 1 
ATOM   1204 C C   . ALA   A 1 155 ? -10.471 16.314  -19.631 1.00 92.66 155 A 1 
ATOM   1205 O O   . ALA   A 1 155 ? -9.710  17.238  -19.355 1.00 91.74 155 A 1 
ATOM   1206 C CB  . ALA   A 1 155 ? -9.649  14.000  -18.962 1.00 91.81 155 A 1 
ATOM   1207 N N   . ALA   A 1 156 ? -11.205 16.315  -20.750 1.00 92.89 156 A 1 
ATOM   1208 C CA  . ALA   A 1 156 ? -11.210 17.427  -21.704 1.00 92.43 156 A 1 
ATOM   1209 C C   . ALA   A 1 156 ? -11.795 18.703  -21.082 1.00 92.40 156 A 1 
ATOM   1210 O O   . ALA   A 1 156 ? -11.169 19.752  -21.187 1.00 91.30 156 A 1 
ATOM   1211 C CB  . ALA   A 1 156 ? -11.952 17.012  -22.979 1.00 91.54 156 A 1 
ATOM   1212 N N   . ILE   A 1 157 ? -12.909 18.608  -20.348 1.00 92.69 157 A 1 
ATOM   1213 C CA  . ILE   A 1 157 ? -13.523 19.747  -19.638 1.00 92.42 157 A 1 
ATOM   1214 C C   . ILE   A 1 157 ? -12.527 20.388  -18.659 1.00 92.21 157 A 1 
ATOM   1215 O O   . ILE   A 1 157 ? -12.397 21.610  -18.600 1.00 90.54 157 A 1 
ATOM   1216 C CB  . ILE   A 1 157 ? -14.807 19.288  -18.909 1.00 92.30 157 A 1 
ATOM   1217 C CG1 . ILE   A 1 157 ? -15.889 18.880  -19.938 1.00 90.36 157 A 1 
ATOM   1218 C CG2 . ILE   A 1 157 ? -15.359 20.380  -17.975 1.00 90.54 157 A 1 
ATOM   1219 C CD1 . ILE   A 1 157 ? -17.051 18.088  -19.331 1.00 85.02 157 A 1 
ATOM   1220 N N   . ILE   A 1 158 ? -11.765 19.564  -17.922 1.00 92.43 158 A 1 
ATOM   1221 C CA  . ILE   A 1 158 ? -10.723 20.055  -17.007 1.00 92.00 158 A 1 
ATOM   1222 C C   . ILE   A 1 158 ? -9.598  20.746  -17.790 1.00 91.71 158 A 1 
ATOM   1223 O O   . ILE   A 1 158 ? -9.142  21.829  -17.420 1.00 90.53 158 A 1 
ATOM   1224 C CB  . ILE   A 1 158 ? -10.194 18.896  -16.130 1.00 91.63 158 A 1 
ATOM   1225 C CG1 . ILE   A 1 158 ? -11.323 18.328  -15.239 1.00 90.37 158 A 1 
ATOM   1226 C CG2 . ILE   A 1 158 ? -9.014  19.361  -15.260 1.00 90.52 158 A 1 
ATOM   1227 C CD1 . ILE   A 1 158 ? -10.977 16.997  -14.555 1.00 86.90 158 A 1 
ATOM   1228 N N   . SER   A 1 159 ? -9.172  20.146  -18.900 1.00 91.32 159 A 1 
ATOM   1229 C CA  . SER   A 1 159 ? -8.111  20.681  -19.759 1.00 89.68 159 A 1 
ATOM   1230 C C   . SER   A 1 159 ? -8.482  22.009  -20.424 1.00 89.86 159 A 1 
ATOM   1231 O O   . SER   A 1 159 ? -7.604  22.849  -20.614 1.00 87.80 159 A 1 
ATOM   1232 C CB  . SER   A 1 159 ? -7.771  19.651  -20.834 1.00 86.94 159 A 1 
ATOM   1233 O OG  . SER   A 1 159 ? -6.790  20.171  -21.710 1.00 73.55 159 A 1 
ATOM   1234 N N   . GLU   A 1 160 ? -9.756  22.224  -20.776 1.00 91.01 160 A 1 
ATOM   1235 C CA  . GLU   A 1 160 ? -10.235 23.467  -21.399 1.00 90.40 160 A 1 
ATOM   1236 C C   . GLU   A 1 160 ? -10.024 24.694  -20.506 1.00 90.01 160 A 1 
ATOM   1237 O O   . GLU   A 1 160 ? -9.790  25.793  -21.002 1.00 87.71 160 A 1 
ATOM   1238 C CB  . GLU   A 1 160 ? -11.722 23.330  -21.753 1.00 89.75 160 A 1 
ATOM   1239 C CG  . GLU   A 1 160 ? -11.936 22.494  -23.024 1.00 80.87 160 A 1 
ATOM   1240 C CD  . GLU   A 1 160 ? -13.417 22.230  -23.342 1.00 74.35 160 A 1 
ATOM   1241 O OE1 . GLU   A 1 160 ? -13.661 21.434  -24.280 1.00 66.16 160 A 1 
ATOM   1242 O OE2 . GLU   A 1 160 ? -14.294 22.812  -22.665 1.00 67.67 160 A 1 
ATOM   1243 N N   . ARG   A 1 161 ? -10.013 24.504  -19.173 1.00 91.32 161 A 1 
ATOM   1244 C CA  . ARG   A 1 161 ? -9.638  25.560  -18.216 1.00 90.80 161 A 1 
ATOM   1245 C C   . ARG   A 1 161 ? -8.134  25.676  -17.975 1.00 90.85 161 A 1 
ATOM   1246 O O   . ARG   A 1 161 ? -7.731  26.380  -17.046 1.00 88.69 161 A 1 
ATOM   1247 C CB  . ARG   A 1 161 ? -10.411 25.398  -16.913 1.00 90.48 161 A 1 
ATOM   1248 C CG  . ARG   A 1 161 ? -11.885 25.742  -17.107 1.00 86.81 161 A 1 
ATOM   1249 C CD  . ARG   A 1 161 ? -12.496 26.096  -15.754 1.00 84.45 161 A 1 
ATOM   1250 N NE  . ARG   A 1 161 ? -13.902 26.464  -15.906 1.00 83.29 161 A 1 
ATOM   1251 C CZ  . ARG   A 1 161 ? -14.497 27.621  -15.687 1.00 82.03 161 A 1 
ATOM   1252 N NH1 . ARG   A 1 161 ? -13.880 28.657  -15.200 1.00 75.01 161 A 1 
ATOM   1253 N NH2 . ARG   A 1 161 ? -15.764 27.724  -15.967 1.00 77.04 161 A 1 
ATOM   1254 N N   . HIS   A 1 162 ? -7.308  25.014  -18.764 1.00 90.03 162 A 1 
ATOM   1255 C CA  . HIS   A 1 162 ? -5.853  24.963  -18.600 1.00 89.57 162 A 1 
ATOM   1256 C C   . HIS   A 1 162 ? -5.395  24.445  -17.227 1.00 89.35 162 A 1 
ATOM   1257 O O   . HIS   A 1 162 ? -4.292  24.742  -16.777 1.00 85.96 162 A 1 
ATOM   1258 C CB  . HIS   A 1 162 ? -5.223  26.308  -18.986 1.00 88.41 162 A 1 
ATOM   1259 C CG  . HIS   A 1 162 ? -5.571  26.747  -20.380 1.00 85.32 162 A 1 
ATOM   1260 N ND1 . HIS   A 1 162 ? -5.177  26.121  -21.541 1.00 73.34 162 A 1 
ATOM   1261 C CD2 . HIS   A 1 162 ? -6.351  27.814  -20.749 1.00 72.71 162 A 1 
ATOM   1262 C CE1 . HIS   A 1 162 ? -5.699  26.800  -22.579 1.00 73.19 162 A 1 
ATOM   1263 N NE2 . HIS   A 1 162 ? -6.414  27.840  -22.137 1.00 74.09 162 A 1 
ATOM   1264 N N   . VAL   A 1 163 ? -6.223  23.643  -16.558 1.00 89.91 163 A 1 
ATOM   1265 C CA  . VAL   A 1 163 ? -5.884  22.994  -15.291 1.00 90.12 163 A 1 
ATOM   1266 C C   . VAL   A 1 163 ? -5.227  21.649  -15.581 1.00 89.93 163 A 1 
ATOM   1267 O O   . VAL   A 1 163 ? -5.745  20.838  -16.346 1.00 88.46 163 A 1 
ATOM   1268 C CB  . VAL   A 1 163 ? -7.113  22.863  -14.382 1.00 89.56 163 A 1 
ATOM   1269 C CG1 . VAL   A 1 163 ? -6.762  22.161  -13.073 1.00 85.26 163 A 1 
ATOM   1270 C CG2 . VAL   A 1 163 ? -7.678  24.248  -14.030 1.00 85.20 163 A 1 
ATOM   1271 N N   . ASN   A 1 164 ? -4.074  21.407  -14.954 1.00 88.68 164 A 1 
ATOM   1272 C CA  . ASN   A 1 164 ? -3.359  20.142  -15.080 1.00 87.58 164 A 1 
ATOM   1273 C C   . ASN   A 1 164 ? -3.977  19.080  -14.159 1.00 88.45 164 A 1 
ATOM   1274 O O   . ASN   A 1 164 ? -4.326  19.365  -13.015 1.00 87.14 164 A 1 
ATOM   1275 C CB  . ASN   A 1 164 ? -1.867  20.394  -14.811 1.00 84.13 164 A 1 
ATOM   1276 C CG  . ASN   A 1 164 ? -0.957  19.271  -15.281 1.00 75.97 164 A 1 
ATOM   1277 O OD1 . ASN   A 1 164 ? -1.369  18.259  -15.814 1.00 68.38 164 A 1 
ATOM   1278 N ND2 . ASN   A 1 164 ? 0.335   19.431  -15.089 1.00 66.58 164 A 1 
ATOM   1279 N N   . ILE   A 1 165 ? -4.090  17.860  -14.656 1.00 87.78 165 A 1 
ATOM   1280 C CA  . ILE   A 1 165 ? -4.541  16.698  -13.888 1.00 88.68 165 A 1 
ATOM   1281 C C   . ILE   A 1 165 ? -3.304  16.030  -13.282 1.00 87.91 165 A 1 
ATOM   1282 O O   . ILE   A 1 165 ? -2.451  15.523  -14.010 1.00 86.27 165 A 1 
ATOM   1283 C CB  . ILE   A 1 165 ? -5.377  15.741  -14.766 1.00 88.96 165 A 1 
ATOM   1284 C CG1 . ILE   A 1 165 ? -6.656  16.445  -15.284 1.00 87.86 165 A 1 
ATOM   1285 C CG2 . ILE   A 1 165 ? -5.748  14.476  -13.970 1.00 87.50 165 A 1 
ATOM   1286 C CD1 . ILE   A 1 165 ? -7.419  15.660  -16.362 1.00 85.50 165 A 1 
ATOM   1287 N N   . ALA   A 1 166 ? -3.198  16.041  -11.954 1.00 87.39 166 A 1 
ATOM   1288 C CA  . ALA   A 1 166 ? -2.110  15.384  -11.234 1.00 86.03 166 A 1 
ATOM   1289 C C   . ALA   A 1 166 ? -2.279  13.861  -11.215 1.00 86.15 166 A 1 
ATOM   1290 O O   . ALA   A 1 166 ? -1.313  13.131  -11.410 1.00 83.79 166 A 1 
ATOM   1291 C CB  . ALA   A 1 166 ? -2.045  15.952  -9.814  1.00 84.15 166 A 1 
ATOM   1292 N N   . SER   A 1 167 ? -3.509  13.397  -11.012 1.00 87.32 167 A 1 
ATOM   1293 C CA  . SER   A 1 167 ? -3.870  11.984  -11.098 1.00 87.48 167 A 1 
ATOM   1294 C C   . SER   A 1 167 ? -5.348  11.821  -11.425 1.00 88.60 167 A 1 
ATOM   1295 O O   . SER   A 1 167 ? -6.159  12.713  -11.181 1.00 87.81 167 A 1 
ATOM   1296 C CB  . SER   A 1 167 ? -3.529  11.243  -9.796  1.00 84.96 167 A 1 
ATOM   1297 O OG  . SER   A 1 167 ? -4.368  11.651  -8.730  1.00 79.46 167 A 1 
ATOM   1298 N N   . VAL   A 1 168 ? -5.698  10.654  -11.952 1.00 87.29 168 A 1 
ATOM   1299 C CA  . VAL   A 1 168 ? -7.085  10.197  -12.036 1.00 87.91 168 A 1 
ATOM   1300 C C   . VAL   A 1 168 ? -7.143  8.731   -11.647 1.00 88.00 168 A 1 
ATOM   1301 O O   . VAL   A 1 168 ? -6.409  7.909   -12.186 1.00 86.70 168 A 1 
ATOM   1302 C CB  . VAL   A 1 168 ? -7.715  10.489  -13.408 1.00 86.76 168 A 1 
ATOM   1303 C CG1 . VAL   A 1 168 ? -7.008  9.813   -14.571 1.00 78.70 168 A 1 
ATOM   1304 C CG2 . VAL   A 1 168 ? -9.199  10.102  -13.439 1.00 78.90 168 A 1 
ATOM   1305 N N   . LEU   A 1 169 ? -8.002  8.414   -10.685 1.00 87.72 169 A 1 
ATOM   1306 C CA  . LEU   A 1 169 ? -8.238  7.057   -10.216 1.00 87.39 169 A 1 
ATOM   1307 C C   . LEU   A 1 169 ? -9.625  6.613   -10.672 1.00 88.26 169 A 1 
ATOM   1308 O O   . LEU   A 1 169 ? -10.594 7.359   -10.545 1.00 87.30 169 A 1 
ATOM   1309 C CB  . LEU   A 1 169 ? -8.072  6.993   -8.695  1.00 85.50 169 A 1 
ATOM   1310 C CG  . LEU   A 1 169 ? -6.713  7.486   -8.169  1.00 81.45 169 A 1 
ATOM   1311 C CD1 . LEU   A 1 169 ? -6.704  7.428   -6.646  1.00 76.95 169 A 1 
ATOM   1312 C CD2 . LEU   A 1 169 ? -5.548  6.649   -8.706  1.00 76.58 169 A 1 
ATOM   1313 N N   . VAL   A 1 170 ? -9.714  5.403   -11.209 1.00 87.01 170 A 1 
ATOM   1314 C CA  . VAL   A 1 170 ? -10.971 4.794   -11.651 1.00 86.27 170 A 1 
ATOM   1315 C C   . VAL   A 1 170 ? -11.363 3.735   -10.631 1.00 85.38 170 A 1 
ATOM   1316 O O   . VAL   A 1 170 ? -10.698 2.707   -10.522 1.00 84.02 170 A 1 
ATOM   1317 C CB  . VAL   A 1 170 ? -10.855 4.198   -13.065 1.00 85.80 170 A 1 
ATOM   1318 C CG1 . VAL   A 1 170 ? -12.214 3.686   -13.553 1.00 82.58 170 A 1 
ATOM   1319 C CG2 . VAL   A 1 170 ? -10.333 5.223   -14.084 1.00 83.17 170 A 1 
ATOM   1320 N N   . TYR   A 1 171 ? -12.438 3.982   -9.880  1.00 86.16 171 A 1 
ATOM   1321 C CA  . TYR   A 1 171 ? -12.993 3.033   -8.924  1.00 84.71 171 A 1 
ATOM   1322 C C   . TYR   A 1 171 ? -14.229 2.346   -9.506  1.00 85.25 171 A 1 
ATOM   1323 O O   . TYR   A 1 171 ? -15.010 2.977   -10.223 1.00 83.80 171 A 1 
ATOM   1324 C CB  . TYR   A 1 171 ? -13.334 3.743   -7.615  1.00 82.53 171 A 1 
ATOM   1325 C CG  . TYR   A 1 171 ? -12.135 4.223   -6.829  1.00 79.62 171 A 1 
ATOM   1326 C CD1 . TYR   A 1 171 ? -11.487 3.353   -5.935  1.00 74.91 171 A 1 
ATOM   1327 C CD2 . TYR   A 1 171 ? -11.687 5.553   -6.948  1.00 74.08 171 A 1 
ATOM   1328 C CE1 . TYR   A 1 171 ? -10.415 3.806   -5.145  1.00 70.69 171 A 1 
ATOM   1329 C CE2 . TYR   A 1 171 ? -10.612 6.015   -6.165  1.00 70.00 171 A 1 
ATOM   1330 C CZ  . TYR   A 1 171 ? -9.984  5.139   -5.255  1.00 70.93 171 A 1 
ATOM   1331 O OH  . TYR   A 1 171 ? -8.962  5.591   -4.463  1.00 68.06 171 A 1 
ATOM   1332 N N   . PRO   A 1 172 ? -14.457 1.061   -9.174  1.00 82.03 172 A 1 
ATOM   1333 C CA  . PRO   A 1 172 ? -15.749 0.439   -9.419  1.00 80.50 172 A 1 
ATOM   1334 C C   . PRO   A 1 172 ? -16.823 1.122   -8.556  1.00 81.20 172 A 1 
ATOM   1335 O O   . PRO   A 1 172 ? -16.602 1.431   -7.382  1.00 79.23 172 A 1 
ATOM   1336 C CB  . PRO   A 1 172 ? -15.560 -1.040  -9.077  1.00 77.94 172 A 1 
ATOM   1337 C CG  . PRO   A 1 172 ? -14.454 -1.030  -8.018  1.00 75.49 172 A 1 
ATOM   1338 C CD  . PRO   A 1 172 ? -13.591 0.163   -8.420  1.00 77.65 172 A 1 
ATOM   1339 N N   . ALA   A 1 173 ? -17.995 1.350   -9.134  1.00 81.76 173 A 1 
ATOM   1340 C CA  . ALA   A 1 173 ? -19.175 1.787   -8.402  1.00 81.44 173 A 1 
ATOM   1341 C C   . ALA   A 1 173 ? -19.979 0.568   -7.905  1.00 81.84 173 A 1 
ATOM   1342 O O   . ALA   A 1 173 ? -19.806 -0.534  -8.426  1.00 78.81 173 A 1 
ATOM   1343 C CB  . ALA   A 1 173 ? -19.997 2.713   -9.307  1.00 79.79 173 A 1 
ATOM   1344 N N   . PRO   A 1 174 ? -20.892 0.743   -6.925  1.00 81.27 174 A 1 
ATOM   1345 C CA  . PRO   A 1 174 ? -21.798 -0.329  -6.504  1.00 80.80 174 A 1 
ATOM   1346 C C   . PRO   A 1 174 ? -22.657 -0.883  -7.647  1.00 82.87 174 A 1 
ATOM   1347 O O   . PRO   A 1 174 ? -22.938 -2.080  -7.677  1.00 80.60 174 A 1 
ATOM   1348 C CB  . PRO   A 1 174 ? -22.675 0.289   -5.409  1.00 78.10 174 A 1 
ATOM   1349 C CG  . PRO   A 1 174 ? -21.811 1.415   -4.849  1.00 76.98 174 A 1 
ATOM   1350 C CD  . PRO   A 1 174 ? -21.064 1.911   -6.082  1.00 78.90 174 A 1 
ATOM   1351 N N   . ASP   A 1 175 ? -23.057 -0.028  -8.600  1.00 85.92 175 A 1 
ATOM   1352 C CA  . ASP   A 1 175 ? -23.685 -0.455  -9.850  1.00 87.63 175 A 1 
ATOM   1353 C C   . ASP   A 1 175 ? -22.588 -0.784  -10.883 1.00 87.54 175 A 1 
ATOM   1354 O O   . ASP   A 1 175 ? -21.807 0.095   -11.247 1.00 86.35 175 A 1 
ATOM   1355 C CB  . ASP   A 1 175 ? -24.653 0.628   -10.359 1.00 87.60 175 A 1 
ATOM   1356 C CG  . ASP   A 1 175 ? -25.442 0.224   -11.619 1.00 86.75 175 A 1 
ATOM   1357 O OD1 . ASP   A 1 175 ? -25.070 -0.767  -12.291 1.00 82.11 175 A 1 
ATOM   1358 O OD2 . ASP   A 1 175 ? -26.441 0.908   -11.924 1.00 82.52 175 A 1 
ATOM   1359 N N   . PRO   A 1 176 ? -22.521 -2.034  -11.398 1.00 84.85 176 A 1 
ATOM   1360 C CA  . PRO   A 1 176 ? -21.505 -2.419  -12.377 1.00 84.54 176 A 1 
ATOM   1361 C C   . PRO   A 1 176 ? -21.595 -1.659  -13.710 1.00 85.48 176 A 1 
ATOM   1362 O O   . PRO   A 1 176 ? -20.642 -1.677  -14.491 1.00 83.20 176 A 1 
ATOM   1363 C CB  . PRO   A 1 176 ? -21.700 -3.927  -12.567 1.00 82.36 176 A 1 
ATOM   1364 C CG  . PRO   A 1 176 ? -23.177 -4.146  -12.237 1.00 79.42 176 A 1 
ATOM   1365 C CD  . PRO   A 1 176 ? -23.420 -3.139  -11.118 1.00 82.62 176 A 1 
ATOM   1366 N N   . ASN   A 1 177 ? -22.715 -0.986  -13.985 1.00 88.40 177 A 1 
ATOM   1367 C CA  . ASN   A 1 177 ? -22.877 -0.127  -15.162 1.00 89.02 177 A 1 
ATOM   1368 C C   . ASN   A 1 177 ? -22.342 1.295   -14.941 1.00 89.42 177 A 1 
ATOM   1369 O O   . ASN   A 1 177 ? -22.389 2.121   -15.853 1.00 87.55 177 A 1 
ATOM   1370 C CB  . ASN   A 1 177 ? -24.354 -0.087  -15.571 1.00 88.73 177 A 1 
ATOM   1371 C CG  . ASN   A 1 177 ? -24.920 -1.474  -15.796 1.00 85.16 177 A 1 
ATOM   1372 O OD1 . ASN   A 1 177 ? -24.496 -2.221  -16.657 1.00 76.63 177 A 1 
ATOM   1373 N ND2 . ASN   A 1 177 ? -25.894 -1.860  -14.999 1.00 74.52 177 A 1 
ATOM   1374 N N   . GLU   A 1 178 ? -21.836 1.593   -13.751 1.00 90.91 178 A 1 
ATOM   1375 C CA  . GLU   A 1 178 ? -21.268 2.886   -13.386 1.00 90.60 178 A 1 
ATOM   1376 C C   . GLU   A 1 178 ? -19.794 2.752   -12.985 1.00 89.62 178 A 1 
ATOM   1377 O O   . GLU   A 1 178 ? -19.289 1.679   -12.639 1.00 87.47 178 A 1 
ATOM   1378 C CB  . GLU   A 1 178 ? -22.114 3.548   -12.283 1.00 89.53 178 A 1 
ATOM   1379 C CG  . GLU   A 1 178 ? -23.561 3.857   -12.724 1.00 86.30 178 A 1 
ATOM   1380 C CD  . GLU   A 1 178 ? -24.344 4.630   -11.646 1.00 85.50 178 A 1 
ATOM   1381 O OE1 . GLU   A 1 178 ? -25.148 5.527   -11.991 1.00 77.14 178 A 1 
ATOM   1382 O OE2 . GLU   A 1 178 ? -24.121 4.427   -10.430 1.00 78.49 178 A 1 
ATOM   1383 N N   . LYS   A 1 179 ? -19.086 3.876   -13.033 1.00 89.20 179 A 1 
ATOM   1384 C CA  . LYS   A 1 179 ? -17.725 4.042   -12.518 1.00 88.61 179 A 1 
ATOM   1385 C C   . LYS   A 1 179 ? -17.642 5.340   -11.735 1.00 89.94 179 A 1 
ATOM   1386 O O   . LYS   A 1 179 ? -18.349 6.303   -12.035 1.00 88.80 179 A 1 
ATOM   1387 C CB  . LYS   A 1 179 ? -16.697 4.068   -13.663 1.00 85.23 179 A 1 
ATOM   1388 C CG  . LYS   A 1 179 ? -16.508 2.715   -14.361 1.00 76.94 179 A 1 
ATOM   1389 C CD  . LYS   A 1 179 ? -15.513 2.880   -15.517 1.00 73.72 179 A 1 
ATOM   1390 C CE  . LYS   A 1 179 ? -15.271 1.546   -16.212 1.00 64.60 179 A 1 
ATOM   1391 N NZ  . LYS   A 1 179 ? -14.482 1.703   -17.460 1.00 59.04 179 A 1 
ATOM   1392 N N   . ILE   A 1 180 ? -16.707 5.382   -10.795 1.00 89.29 180 A 1 
ATOM   1393 C CA  . ILE   A 1 180 ? -16.331 6.606   -10.092 1.00 88.77 180 A 1 
ATOM   1394 C C   . ILE   A 1 180 ? -14.964 7.042   -10.617 1.00 89.46 180 A 1 
ATOM   1395 O O   . ILE   A 1 180 ? -14.013 6.261   -10.626 1.00 88.62 180 A 1 
ATOM   1396 C CB  . ILE   A 1 180 ? -16.373 6.396   -8.567  1.00 87.13 180 A 1 
ATOM   1397 C CG1 . ILE   A 1 180 ? -17.806 6.018   -8.110  1.00 84.48 180 A 1 
ATOM   1398 C CG2 . ILE   A 1 180 ? -15.891 7.666   -7.850  1.00 83.70 180 A 1 
ATOM   1399 C CD1 . ILE   A 1 180 ? -17.898 5.542   -6.660  1.00 75.43 180 A 1 
ATOM   1400 N N   . LEU   A 1 181 ? -14.870 8.286   -11.071 1.00 90.44 181 A 1 
ATOM   1401 C CA  . LEU   A 1 181 ? -13.620 8.920   -11.475 1.00 90.94 181 A 1 
ATOM   1402 C C   . LEU   A 1 181 ? -13.226 9.935   -10.406 1.00 91.04 181 A 1 
ATOM   1403 O O   . LEU   A 1 181 ? -13.959 10.892  -10.162 1.00 90.23 181 A 1 
ATOM   1404 C CB  . LEU   A 1 181 ? -13.761 9.593   -12.853 1.00 91.10 181 A 1 
ATOM   1405 C CG  . LEU   A 1 181 ? -14.273 8.697   -13.996 1.00 89.78 181 A 1 
ATOM   1406 C CD1 . LEU   A 1 181 ? -14.321 9.505   -15.296 1.00 86.42 181 A 1 
ATOM   1407 C CD2 . LEU   A 1 181 ? -13.380 7.480   -14.229 1.00 86.31 181 A 1 
ATOM   1408 N N   . VAL   A 1 182 ? -12.059 9.740   -9.794  1.00 88.77 182 A 1 
ATOM   1409 C CA  . VAL   A 1 182 ? -11.497 10.662  -8.806  1.00 88.02 182 A 1 
ATOM   1410 C C   . VAL   A 1 182 ? -10.340 11.412  -9.449  1.00 88.69 182 A 1 
ATOM   1411 O O   . VAL   A 1 182 ? -9.262  10.854  -9.651  1.00 88.03 182 A 1 
ATOM   1412 C CB  . VAL   A 1 182 ? -11.072 9.935   -7.521  1.00 86.25 182 A 1 
ATOM   1413 C CG1 . VAL   A 1 182 ? -10.593 10.938  -6.471  1.00 82.05 182 A 1 
ATOM   1414 C CG2 . VAL   A 1 182 ? -12.236 9.136   -6.923  1.00 82.42 182 A 1 
ATOM   1415 N N   . PHE   A 1 183 ? -10.565 12.673  -9.790  1.00 90.20 183 A 1 
ATOM   1416 C CA  . PHE   A 1 183 ? -9.542  13.562  -10.321 1.00 90.59 183 A 1 
ATOM   1417 C C   . PHE   A 1 183 ? -8.869  14.322  -9.189  1.00 90.24 183 A 1 
ATOM   1418 O O   . PHE   A 1 183 ? -9.538  14.931  -8.355  1.00 88.96 183 A 1 
ATOM   1419 C CB  . PHE   A 1 183 ? -10.152 14.538  -11.329 1.00 90.97 183 A 1 
ATOM   1420 C CG  . PHE   A 1 183 ? -10.670 13.879  -12.588 1.00 91.39 183 A 1 
ATOM   1421 C CD1 . PHE   A 1 183 ? -9.803  13.647  -13.669 1.00 87.71 183 A 1 
ATOM   1422 C CD2 . PHE   A 1 183 ? -12.020 13.494  -12.689 1.00 87.76 183 A 1 
ATOM   1423 C CE1 . PHE   A 1 183 ? -10.273 13.042  -14.843 1.00 87.21 183 A 1 
ATOM   1424 C CE2 . PHE   A 1 183 ? -12.498 12.883  -13.862 1.00 87.17 183 A 1 
ATOM   1425 C CZ  . PHE   A 1 183 ? -11.623 12.659  -14.941 1.00 90.20 183 A 1 
ATOM   1426 N N   . ARG   A 1 184 ? -7.536  14.365  -9.196  1.00 90.03 184 A 1 
ATOM   1427 C CA  . ARG   A 1 184 ? -6.766  15.347  -8.440  1.00 89.66 184 A 1 
ATOM   1428 C C   . ARG   A 1 184 ? -6.229  16.383  -9.414  1.00 90.18 184 A 1 
ATOM   1429 O O   . ARG   A 1 184 ? -5.475  16.052  -10.323 1.00 88.93 184 A 1 
ATOM   1430 C CB  . ARG   A 1 184 ? -5.696  14.647  -7.601  1.00 88.17 184 A 1 
ATOM   1431 C CG  . ARG   A 1 184 ? -5.245  15.534  -6.436  1.00 79.36 184 A 1 
ATOM   1432 C CD  . ARG   A 1 184 ? -4.323  14.771  -5.476  1.00 74.48 184 A 1 
ATOM   1433 N NE  . ARG   A 1 184 ? -5.008  13.633  -4.839  1.00 68.25 184 A 1 
ATOM   1434 C CZ  . ARG   A 1 184 ? -5.585  13.596  -3.648  1.00 61.63 184 A 1 
ATOM   1435 N NH1 . ARG   A 1 184 ? -5.555  14.607  -2.827  1.00 55.44 184 A 1 
ATOM   1436 N NH2 . ARG   A 1 184 ? -6.200  12.519  -3.263  1.00 54.96 184 A 1 
ATOM   1437 N N   . VAL   A 1 185 ? -6.675  17.619  -9.259  1.00 89.54 185 A 1 
ATOM   1438 C CA  . VAL   A 1 185 ? -6.422  18.718  -10.198 1.00 90.21 185 A 1 
ATOM   1439 C C   . VAL   A 1 185 ? -5.540  19.783  -9.559  1.00 89.56 185 A 1 
ATOM   1440 O O   . VAL   A 1 185 ? -5.721  20.136  -8.395  1.00 87.97 185 A 1 
ATOM   1441 C CB  . VAL   A 1 185 ? -7.733  19.324  -10.736 1.00 90.36 185 A 1 
ATOM   1442 C CG1 . VAL   A 1 185 ? -8.497  18.303  -11.582 1.00 84.66 185 A 1 
ATOM   1443 C CG2 . VAL   A 1 185 ? -8.682  19.836  -9.640  1.00 84.75 185 A 1 
ATOM   1444 N N   . GLN   A 1 186 ? -4.590  20.315  -10.318 1.00 89.12 186 A 1 
ATOM   1445 C CA  . GLN   A 1 186 ? -3.626  21.317  -9.845  1.00 88.27 186 A 1 
ATOM   1446 C C   . GLN   A 1 186 ? -4.235  22.730  -9.821  1.00 88.36 186 A 1 
ATOM   1447 O O   . GLN   A 1 186 ? -3.791  23.643  -10.512 1.00 86.35 186 A 1 
ATOM   1448 C CB  . GLN   A 1 186 ? -2.324  21.219  -10.654 1.00 86.22 186 A 1 
ATOM   1449 C CG  . GLN   A 1 186 ? -1.572  19.913  -10.360 1.00 82.18 186 A 1 
ATOM   1450 C CD  . GLN   A 1 186 ? -0.246  19.798  -11.114 1.00 77.98 186 A 1 
ATOM   1451 O OE1 . GLN   A 1 186 ? -0.068  20.290  -12.215 1.00 70.44 186 A 1 
ATOM   1452 N NE2 . GLN   A 1 186 ? 0.726   19.111  -10.556 1.00 68.14 186 A 1 
ATOM   1453 N N   . THR   A 1 187 ? -5.284  22.903  -9.029  1.00 89.18 187 A 1 
ATOM   1454 C CA  . THR   A 1 187 ? -5.905  24.193  -8.718  1.00 89.86 187 A 1 
ATOM   1455 C C   . THR   A 1 187 ? -6.442  24.167  -7.291  1.00 89.13 187 A 1 
ATOM   1456 O O   . THR   A 1 187 ? -7.016  23.173  -6.851  1.00 87.16 187 A 1 
ATOM   1457 C CB  . THR   A 1 187 ? -7.015  24.557  -9.716  1.00 89.02 187 A 1 
ATOM   1458 O OG1 . THR   A 1 187 ? -7.563  25.814  -9.365  1.00 82.30 187 A 1 
ATOM   1459 C CG2 . THR   A 1 187 ? -8.181  23.569  -9.775  1.00 82.09 187 A 1 
ATOM   1460 N N   . MET   A 1 188 ? -6.283  25.281  -6.568  1.00 89.01 188 A 1 
ATOM   1461 C CA  . MET   A 1 188 ? -6.842  25.429  -5.218  1.00 88.31 188 A 1 
ATOM   1462 C C   . MET   A 1 188 ? -8.326  25.825  -5.232  1.00 88.08 188 A 1 
ATOM   1463 O O   . MET   A 1 188 ? -8.984  25.770  -4.198  1.00 84.87 188 A 1 
ATOM   1464 C CB  . MET   A 1 188 ? -6.012  26.444  -4.420  1.00 86.79 188 A 1 
ATOM   1465 C CG  . MET   A 1 188 ? -4.561  25.995  -4.209  1.00 80.93 188 A 1 
ATOM   1466 S SD  . MET   A 1 188 ? -4.349  24.369  -3.410  1.00 72.05 188 A 1 
ATOM   1467 C CE  . MET   A 1 188 ? -5.057  24.698  -1.776  1.00 61.97 188 A 1 
ATOM   1468 N N   . ASN   A 1 189 ? -8.863  26.214  -6.388  1.00 89.52 189 A 1 
ATOM   1469 C CA  . ASN   A 1 189 ? -10.269 26.572  -6.554  1.00 89.45 189 A 1 
ATOM   1470 C C   . ASN   A 1 189 ? -10.936 25.675  -7.612  1.00 89.80 189 A 1 
ATOM   1471 O O   . ASN   A 1 189 ? -10.946 26.028  -8.794  1.00 88.18 189 A 1 
ATOM   1472 C CB  . ASN   A 1 189 ? -10.379 28.067  -6.884  1.00 87.38 189 A 1 
ATOM   1473 C CG  . ASN   A 1 189 ? -11.834 28.507  -6.995  1.00 84.18 189 A 1 
ATOM   1474 O OD1 . ASN   A 1 189 ? -12.761 27.807  -6.629  1.00 77.96 189 A 1 
ATOM   1475 N ND2 . ASN   A 1 189 ? -12.074 29.695  -7.504  1.00 76.33 189 A 1 
ATOM   1476 N N   . PRO   A 1 190 ? -11.517 24.532  -7.213  1.00 89.85 190 A 1 
ATOM   1477 C CA  . PRO   A 1 190 ? -12.148 23.611  -8.157  1.00 90.01 190 A 1 
ATOM   1478 C C   . PRO   A 1 190 ? -13.560 24.040  -8.578  1.00 91.13 190 A 1 
ATOM   1479 O O   . PRO   A 1 190 ? -14.125 23.454  -9.495  1.00 89.87 190 A 1 
ATOM   1480 C CB  . PRO   A 1 190 ? -12.148 22.268  -7.423  1.00 87.72 190 A 1 
ATOM   1481 C CG  . PRO   A 1 190 ? -12.363 22.679  -5.964  1.00 85.57 190 A 1 
ATOM   1482 C CD  . PRO   A 1 190 ? -11.566 23.985  -5.863  1.00 87.29 190 A 1 
ATOM   1483 N N   . LEU   A 1 191 ? -14.150 25.058  -7.938  1.00 90.84 191 A 1 
ATOM   1484 C CA  . LEU   A 1 191 ? -15.553 25.451  -8.156  1.00 90.70 191 A 1 
ATOM   1485 C C   . LEU   A 1 191 ? -15.917 25.722  -9.629  1.00 91.66 191 A 1 
ATOM   1486 O O   . LEU   A 1 191 ? -16.987 25.283  -10.055 1.00 91.18 191 A 1 
ATOM   1487 C CB  . LEU   A 1 191 ? -15.915 26.675  -7.296  1.00 89.04 191 A 1 
ATOM   1488 C CG  . LEU   A 1 191 ? -15.928 26.435  -5.780  1.00 79.07 191 A 1 
ATOM   1489 C CD1 . LEU   A 1 191 ? -16.158 27.766  -5.062  1.00 72.64 191 A 1 
ATOM   1490 C CD2 . LEU   A 1 191 ? -17.048 25.475  -5.378  1.00 72.65 191 A 1 
ATOM   1491 N N   . PRO   A 1 192 ? -15.076 26.401  -10.431 1.00 91.80 192 A 1 
ATOM   1492 C CA  . PRO   A 1 192 ? -15.364 26.588  -11.853 1.00 91.86 192 A 1 
ATOM   1493 C C   . PRO   A 1 192 ? -15.429 25.262  -12.618 1.00 92.71 192 A 1 
ATOM   1494 O O   . PRO   A 1 192 ? -16.352 25.062  -13.404 1.00 91.86 192 A 1 
ATOM   1495 C CB  . PRO   A 1 192 ? -14.258 27.504  -12.380 1.00 90.75 192 A 1 
ATOM   1496 C CG  . PRO   A 1 192 ? -13.746 28.221  -11.137 1.00 89.33 192 A 1 
ATOM   1497 C CD  . PRO   A 1 192 ? -13.885 27.140  -10.070 1.00 91.68 192 A 1 
ATOM   1498 N N   . LEU   A 1 193 ? -14.496 24.331  -12.350 1.00 92.07 193 A 1 
ATOM   1499 C CA  . LEU   A 1 193 ? -14.472 23.000  -12.968 1.00 92.29 193 A 1 
ATOM   1500 C C   . LEU   A 1 193 ? -15.694 22.164  -12.579 1.00 92.89 193 A 1 
ATOM   1501 O O   . LEU   A 1 193 ? -16.282 21.503  -13.426 1.00 91.55 193 A 1 
ATOM   1502 C CB  . LEU   A 1 193 ? -13.199 22.250  -12.551 1.00 90.73 193 A 1 
ATOM   1503 C CG  . LEU   A 1 193 ? -11.896 22.810  -13.141 1.00 86.06 193 A 1 
ATOM   1504 C CD1 . LEU   A 1 193 ? -10.715 22.075  -12.514 1.00 81.65 193 A 1 
ATOM   1505 C CD2 . LEU   A 1 193 ? -11.851 22.611  -14.656 1.00 82.38 193 A 1 
ATOM   1506 N N   . ILE   A 1 194 ? -16.100 22.221  -11.307 1.00 92.97 194 A 1 
ATOM   1507 C CA  . ILE   A 1 194 ? -17.301 21.528  -10.818 1.00 92.30 194 A 1 
ATOM   1508 C C   . ILE   A 1 194 ? -18.540 22.023  -11.567 1.00 92.73 194 A 1 
ATOM   1509 O O   . ILE   A 1 194 ? -19.343 21.214  -12.022 1.00 92.42 194 A 1 
ATOM   1510 C CB  . ILE   A 1 194 ? -17.440 21.708  -9.293  1.00 91.23 194 A 1 
ATOM   1511 C CG1 . ILE   A 1 194 ? -16.285 20.985  -8.567  1.00 88.83 194 A 1 
ATOM   1512 C CG2 . ILE   A 1 194 ? -18.793 21.179  -8.780  1.00 89.00 194 A 1 
ATOM   1513 C CD1 . ILE   A 1 194 ? -16.088 21.478  -7.133  1.00 82.26 194 A 1 
ATOM   1514 N N   . ARG   A 1 195 ? -18.679 23.349  -11.755 1.00 92.95 195 A 1 
ATOM   1515 C CA  . ARG   A 1 195 ? -19.774 23.922  -12.553 1.00 92.65 195 A 1 
ATOM   1516 C C   . ARG   A 1 195 ? -19.759 23.434  -13.994 1.00 93.29 195 A 1 
ATOM   1517 O O   . ARG   A 1 195 ? -20.814 23.085  -14.504 1.00 92.72 195 A 1 
ATOM   1518 C CB  . ARG   A 1 195 ? -19.727 25.453  -12.529 1.00 92.01 195 A 1 
ATOM   1519 C CG  . ARG   A 1 195 ? -20.599 26.014  -11.404 1.00 81.47 195 A 1 
ATOM   1520 C CD  . ARG   A 1 195 ? -20.614 27.538  -11.501 1.00 77.57 195 A 1 
ATOM   1521 N NE  . ARG   A 1 195 ? -21.577 28.121  -10.554 1.00 68.07 195 A 1 
ATOM   1522 C CZ  . ARG   A 1 195 ? -21.722 29.408  -10.295 1.00 59.66 195 A 1 
ATOM   1523 N NH1 . ARG   A 1 195 ? -20.980 30.313  -10.883 1.00 53.93 195 A 1 
ATOM   1524 N NH2 . ARG   A 1 195 ? -22.618 29.806  -9.441  1.00 52.60 195 A 1 
ATOM   1525 N N   . ASP   A 1 196 ? -18.598 23.401  -14.642 1.00 93.52 196 A 1 
ATOM   1526 C CA  . ASP   A 1 196 ? -18.498 22.945  -16.031 1.00 93.45 196 A 1 
ATOM   1527 C C   . ASP   A 1 196 ? -18.873 21.461  -16.157 1.00 93.82 196 A 1 
ATOM   1528 O O   . ASP   A 1 196 ? -19.628 21.086  -17.055 1.00 92.60 196 A 1 
ATOM   1529 C CB  . ASP   A 1 196 ? -17.085 23.179  -16.566 1.00 92.95 196 A 1 
ATOM   1530 C CG  . ASP   A 1 196 ? -16.673 24.646  -16.693 1.00 91.14 196 A 1 
ATOM   1531 O OD1 . ASP   A 1 196 ? -17.485 25.580  -16.513 1.00 86.83 196 A 1 
ATOM   1532 O OD2 . ASP   A 1 196 ? -15.467 24.869  -16.935 1.00 86.98 196 A 1 
ATOM   1533 N N   . LEU   A 1 197 ? -18.413 20.622  -15.223 1.00 93.54 197 A 1 
ATOM   1534 C CA  . LEU   A 1 197 ? -18.771 19.200  -15.170 1.00 93.34 197 A 1 
ATOM   1535 C C   . LEU   A 1 197 ? -20.278 19.004  -14.949 1.00 93.39 197 A 1 
ATOM   1536 O O   . LEU   A 1 197 ? -20.907 18.221  -15.659 1.00 92.72 197 A 1 
ATOM   1537 C CB  . LEU   A 1 197 ? -17.957 18.506  -14.060 1.00 93.41 197 A 1 
ATOM   1538 C CG  . LEU   A 1 197 ? -16.459 18.332  -14.388 1.00 92.47 197 A 1 
ATOM   1539 C CD1 . LEU   A 1 197 ? -15.693 17.938  -13.128 1.00 89.86 197 A 1 
ATOM   1540 C CD2 . LEU   A 1 197 ? -16.230 17.247  -15.443 1.00 89.43 197 A 1 
ATOM   1541 N N   . GLN   A 1 198 ? -20.887 19.751  -14.023 1.00 93.11 198 A 1 
ATOM   1542 C CA  . GLN   A 1 198 ? -22.334 19.710  -13.782 1.00 92.47 198 A 1 
ATOM   1543 C C   . GLN   A 1 198 ? -23.129 20.188  -15.004 1.00 92.68 198 A 1 
ATOM   1544 O O   . GLN   A 1 198 ? -24.106 19.548  -15.389 1.00 91.81 198 A 1 
ATOM   1545 C CB  . GLN   A 1 198 ? -22.673 20.564  -12.556 1.00 91.46 198 A 1 
ATOM   1546 C CG  . GLN   A 1 198 ? -22.263 19.878  -11.247 1.00 88.11 198 A 1 
ATOM   1547 C CD  . GLN   A 1 198 ? -22.523 20.748  -10.022 1.00 86.85 198 A 1 
ATOM   1548 O OE1 . GLN   A 1 198 ? -22.474 21.969  -10.056 1.00 80.52 198 A 1 
ATOM   1549 N NE2 . GLN   A 1 198 ? -22.805 20.141  -8.892  1.00 78.16 198 A 1 
ATOM   1550 N N   . ASN   A 1 199 ? -22.693 21.263  -15.657 1.00 93.05 199 A 1 
ATOM   1551 C CA  . ASN   A 1 199 ? -23.328 21.771  -16.879 1.00 92.70 199 A 1 
ATOM   1552 C C   . ASN   A 1 199 ? -23.231 20.773  -18.042 1.00 92.40 199 A 1 
ATOM   1553 O O   . ASN   A 1 199 ? -24.131 20.713  -18.874 1.00 90.59 199 A 1 
ATOM   1554 C CB  . ASN   A 1 199 ? -22.670 23.101  -17.270 1.00 92.37 199 A 1 
ATOM   1555 C CG  . ASN   A 1 199 ? -23.028 24.265  -16.357 1.00 88.24 199 A 1 
ATOM   1556 O OD1 . ASN   A 1 199 ? -24.007 24.281  -15.641 1.00 82.07 199 A 1 
ATOM   1557 N ND2 . ASN   A 1 199 ? -22.238 25.319  -16.407 1.00 80.75 199 A 1 
ATOM   1558 N N   . ALA   A 1 200 ? -22.165 19.969  -18.086 1.00 92.40 200 A 1 
ATOM   1559 C CA  . ALA   A 1 200 ? -22.008 18.875  -19.046 1.00 91.37 200 A 1 
ATOM   1560 C C   . ALA   A 1 200 ? -22.806 17.605  -18.675 1.00 91.24 200 A 1 
ATOM   1561 O O   . ALA   A 1 200 ? -22.769 16.625  -19.417 1.00 88.85 200 A 1 
ATOM   1562 C CB  . ALA   A 1 200 ? -20.513 18.594  -19.217 1.00 90.75 200 A 1 
ATOM   1563 N N   . GLY   A 1 201 ? -23.529 17.611  -17.551 1.00 90.39 201 A 1 
ATOM   1564 C CA  . GLY   A 1 201 ? -24.395 16.515  -17.103 1.00 89.67 201 A 1 
ATOM   1565 C C   . GLY   A 1 201 ? -23.719 15.481  -16.202 1.00 90.17 201 A 1 
ATOM   1566 O O   . GLY   A 1 201 ? -24.328 14.450  -15.913 1.00 87.21 201 A 1 
ATOM   1567 N N   . TYR   A 1 202 ? -22.483 15.722  -15.745 1.00 91.11 202 A 1 
ATOM   1568 C CA  . TYR   A 1 202 ? -21.809 14.816  -14.813 1.00 90.97 202 A 1 
ATOM   1569 C C   . TYR   A 1 202 ? -22.365 14.955  -13.394 1.00 91.13 202 A 1 
ATOM   1570 O O   . TYR   A 1 202 ? -22.571 16.061  -12.887 1.00 89.44 202 A 1 
ATOM   1571 C CB  . TYR   A 1 202 ? -20.296 15.048  -14.819 1.00 90.43 202 A 1 
ATOM   1572 C CG  . TYR   A 1 202 ? -19.627 14.631  -16.106 1.00 90.38 202 A 1 
ATOM   1573 C CD1 . TYR   A 1 202 ? -19.331 13.277  -16.342 1.00 85.88 202 A 1 
ATOM   1574 C CD2 . TYR   A 1 202 ? -19.316 15.588  -17.093 1.00 86.35 202 A 1 
ATOM   1575 C CE1 . TYR   A 1 202 ? -18.731 12.877  -17.548 1.00 84.50 202 A 1 
ATOM   1576 C CE2 . TYR   A 1 202 ? -18.720 15.199  -18.303 1.00 84.26 202 A 1 
ATOM   1577 C CZ  . TYR   A 1 202 ? -18.429 13.838  -18.527 1.00 86.52 202 A 1 
ATOM   1578 O OH  . TYR   A 1 202 ? -17.851 13.456  -19.709 1.00 84.74 202 A 1 
ATOM   1579 N N   . HIS   A 1 203 ? -22.540 13.805  -12.722 1.00 91.76 203 A 1 
ATOM   1580 C CA  . HIS   A 1 203 ? -22.904 13.772  -11.309 1.00 91.31 203 A 1 
ATOM   1581 C C   . HIS   A 1 203 ? -21.646 13.913  -10.442 1.00 91.36 203 A 1 
ATOM   1582 O O   . HIS   A 1 203 ? -20.836 12.990  -10.362 1.00 89.58 203 A 1 
ATOM   1583 C CB  . HIS   A 1 203 ? -23.684 12.489  -11.016 1.00 89.69 203 A 1 
ATOM   1584 C CG  . HIS   A 1 203 ? -24.314 12.511  -9.653  1.00 82.92 203 A 1 
ATOM   1585 N ND1 . HIS   A 1 203 ? -25.357 13.328  -9.258  1.00 70.79 203 A 1 
ATOM   1586 C CD2 . HIS   A 1 203 ? -23.959 11.753  -8.568  1.00 69.57 203 A 1 
ATOM   1587 C CE1 . HIS   A 1 203 ? -25.621 13.064  -7.970  1.00 67.46 203 A 1 
ATOM   1588 N NE2 . HIS   A 1 203 ? -24.801 12.110  -7.515  1.00 68.82 203 A 1 
ATOM   1589 N N   . VAL   A 1 204 ? -21.483 15.058  -9.790  1.00 90.74 204 A 1 
ATOM   1590 C CA  . VAL   A 1 204 ? -20.353 15.332  -8.889  1.00 90.50 204 A 1 
ATOM   1591 C C   . VAL   A 1 204 ? -20.688 14.814  -7.490  1.00 89.59 204 A 1 
ATOM   1592 O O   . VAL   A 1 204 ? -21.654 15.263  -6.877  1.00 87.48 204 A 1 
ATOM   1593 C CB  . VAL   A 1 204 ? -19.982 16.829  -8.883  1.00 89.85 204 A 1 
ATOM   1594 C CG1 . VAL   A 1 204 ? -18.765 17.097  -7.994  1.00 85.77 204 A 1 
ATOM   1595 C CG2 . VAL   A 1 204 ? -19.640 17.323  -10.300 1.00 86.23 204 A 1 
ATOM   1596 N N   . LEU   A 1 205 ? -19.877 13.874  -6.993  1.00 88.02 205 A 1 
ATOM   1597 C CA  . LEU   A 1 205 ? -19.997 13.292  -5.650  1.00 85.80 205 A 1 
ATOM   1598 C C   . LEU   A 1 205 ? -19.196 14.084  -4.609  1.00 84.74 205 A 1 
ATOM   1599 O O   . LEU   A 1 205 ? -19.616 14.210  -3.459  1.00 80.65 205 A 1 
ATOM   1600 C CB  . LEU   A 1 205 ? -19.496 11.836  -5.682  1.00 84.03 205 A 1 
ATOM   1601 C CG  . LEU   A 1 205 ? -20.255 10.882  -6.622  1.00 81.79 205 A 1 
ATOM   1602 C CD1 . LEU   A 1 205 ? -19.588 9.506   -6.582  1.00 77.35 205 A 1 
ATOM   1603 C CD2 . LEU   A 1 205 ? -21.719 10.720  -6.213  1.00 76.81 205 A 1 
ATOM   1604 N N   . TRP   A 1 206 ? -18.036 14.601  -5.007  1.00 81.55 206 A 1 
ATOM   1605 C CA  . TRP   A 1 206 ? -17.146 15.394  -4.157  1.00 80.18 206 A 1 
ATOM   1606 C C   . TRP   A 1 206 ? -16.560 16.573  -4.943  1.00 78.69 206 A 1 
ATOM   1607 O O   . TRP   A 1 206 ? -16.172 16.399  -6.094  1.00 73.56 206 A 1 
ATOM   1608 C CB  . TRP   A 1 206 ? -16.023 14.499  -3.615  1.00 76.62 206 A 1 
ATOM   1609 C CG  . TRP   A 1 206 ? -15.121 15.200  -2.653  1.00 72.96 206 A 1 
ATOM   1610 C CD1 . TRP   A 1 206 ? -13.967 15.823  -2.970  1.00 65.09 206 A 1 
ATOM   1611 C CD2 . TRP   A 1 206 ? -15.350 15.451  -1.230  1.00 68.58 206 A 1 
ATOM   1612 N NE1 . TRP   A 1 206 ? -13.453 16.449  -1.838  1.00 62.64 206 A 1 
ATOM   1613 C CE2 . TRP   A 1 206 ? -14.282 16.250  -0.751  1.00 65.16 206 A 1 
ATOM   1614 C CE3 . TRP   A 1 206 ? -16.365 15.095  -0.317  1.00 62.29 206 A 1 
ATOM   1615 C CZ2 . TRP   A 1 206 ? -14.221 16.703  0.586   1.00 63.64 206 A 1 
ATOM   1616 C CZ3 . TRP   A 1 206 ? -16.303 15.535  1.020   1.00 57.63 206 A 1 
ATOM   1617 C CH2 . TRP   A 1 206 ? -15.245 16.340  1.462   1.00 58.72 206 A 1 
ATOM   1618 N N   . PRO   A 1 207 ? -16.400 17.772  -4.306  1.00 77.12 207 A 1 
ATOM   1619 C CA  . PRO   A 1 207 ? -16.794 18.079  -2.929  1.00 75.35 207 A 1 
ATOM   1620 C C   . PRO   A 1 207 ? -18.316 18.148  -2.767  1.00 75.14 207 A 1 
ATOM   1621 O O   . PRO   A 1 207 ? -19.028 18.627  -3.651  1.00 68.82 207 A 1 
ATOM   1622 C CB  . PRO   A 1 207 ? -16.121 19.413  -2.603  1.00 67.72 207 A 1 
ATOM   1623 C CG  . PRO   A 1 207 ? -16.030 20.094  -3.964  1.00 64.91 207 A 1 
ATOM   1624 C CD  . PRO   A 1 207 ? -15.789 18.932  -4.921  1.00 69.26 207 A 1 
ATOM   1625 N N   . ASN   A 1 208 ? -18.801 17.687  -1.617  1.00 70.66 208 A 1 
ATOM   1626 C CA  . ASN   A 1 208 ? -20.223 17.711  -1.285  1.00 67.77 208 A 1 
ATOM   1627 C C   . ASN   A 1 208 ? -20.625 19.139  -0.883  1.00 66.00 208 A 1 
ATOM   1628 O O   . ASN   A 1 208 ? -20.692 19.490  0.291   1.00 60.73 208 A 1 
ATOM   1629 C CB  . ASN   A 1 208 ? -20.504 16.621  -0.229  1.00 62.04 208 A 1 
ATOM   1630 C CG  . ASN   A 1 208 ? -21.857 15.954  -0.409  1.00 55.51 208 A 1 
ATOM   1631 O OD1 . ASN   A 1 208 ? -22.675 16.325  -1.227  1.00 49.76 208 A 1 
ATOM   1632 N ND2 . ASN   A 1 208 ? -22.120 14.921  0.363   1.00 48.99 208 A 1 
ATOM   1633 N N   . LEU   A 1 209 ? -20.801 19.999  -1.888  1.00 63.64 209 A 1 
ATOM   1634 C CA  . LEU   A 1 209 ? -21.125 21.406  -1.674  1.00 61.34 209 A 1 
ATOM   1635 C C   . LEU   A 1 209 ? -22.601 21.538  -1.286  1.00 59.76 209 A 1 
ATOM   1636 O O   . LEU   A 1 209 ? -23.476 21.151  -2.068  1.00 54.24 209 A 1 
ATOM   1637 C CB  . LEU   A 1 209 ? -20.794 22.226  -2.929  1.00 56.39 209 A 1 
ATOM   1638 C CG  . LEU   A 1 209 ? -19.286 22.417  -3.165  1.00 51.43 209 A 1 
ATOM   1639 C CD1 . LEU   A 1 209 ? -19.060 22.967  -4.572  1.00 47.23 209 A 1 
ATOM   1640 C CD2 . LEU   A 1 209 ? -18.660 23.397  -2.164  1.00 47.98 209 A 1 
ATOM   1641 N N   . PRO   A 1 210 ? -22.909 22.124  -0.108  1.00 52.52 210 A 1 
ATOM   1642 C CA  . PRO   A 1 210 ? -24.287 22.336  0.302   1.00 50.27 210 A 1 
ATOM   1643 C C   . PRO   A 1 210 ? -25.015 23.227  -0.712  1.00 50.68 210 A 1 
ATOM   1644 O O   . PRO   A 1 210 ? -24.528 24.292  -1.093  1.00 47.44 210 A 1 
ATOM   1645 C CB  . PRO   A 1 210 ? -24.209 22.948  1.710   1.00 45.74 210 A 1 
ATOM   1646 C CG  . PRO   A 1 210 ? -22.810 23.563  1.777   1.00 45.09 210 A 1 
ATOM   1647 C CD  . PRO   A 1 210 ? -21.983 22.661  0.871   1.00 49.04 210 A 1 
ATOM   1648 N N   . GLY   A 1 211 ? -26.190 22.773  -1.160  1.00 47.85 211 A 1 
ATOM   1649 C CA  . GLY   A 1 211 ? -27.053 23.489  -2.106  1.00 45.65 211 A 1 
ATOM   1650 C C   . GLY   A 1 211 ? -26.691 23.351  -3.591  1.00 46.07 211 A 1 
ATOM   1651 O O   . GLY   A 1 211 ? -27.436 23.864  -4.428  1.00 42.95 211 A 1 
ATOM   1652 N N   . VAL   A 1 212 ? -25.587 22.672  -3.938  1.00 50.85 212 A 1 
ATOM   1653 C CA  . VAL   A 1 212 ? -25.226 22.425  -5.351  1.00 48.88 212 A 1 
ATOM   1654 C C   . VAL   A 1 212 ? -25.617 21.015  -5.805  1.00 47.88 212 A 1 
ATOM   1655 O O   . VAL   A 1 212 ? -25.876 20.796  -6.985  1.00 45.00 212 A 1 
ATOM   1656 C CB  . VAL   A 1 212 ? -23.740 22.730  -5.624  1.00 46.49 212 A 1 
ATOM   1657 C CG1 . VAL   A 1 212 ? -23.444 22.756  -7.118  1.00 43.64 212 A 1 
ATOM   1658 C CG2 . VAL   A 1 212 ? -23.324 24.101  -5.080  1.00 44.07 212 A 1 
ATOM   1659 N N   . THR   A 1 213 ? -25.727 20.072  -4.877  1.00 46.65 213 A 1 
ATOM   1660 C CA  . THR   A 1 213 ? -26.409 18.793  -5.114  1.00 44.91 213 A 1 
ATOM   1661 C C   . THR   A 1 213 ? -27.920 19.034  -5.141  1.00 43.74 213 A 1 
ATOM   1662 O O   . THR   A 1 213 ? -28.605 18.858  -4.137  1.00 40.66 213 A 1 
ATOM   1663 C CB  . THR   A 1 213 ? -26.046 17.756  -4.037  1.00 42.24 213 A 1 
ATOM   1664 O OG1 . THR   A 1 213 ? -26.198 18.305  -2.749  1.00 39.66 213 A 1 
ATOM   1665 C CG2 . THR   A 1 213 ? -24.596 17.291  -4.177  1.00 38.99 213 A 1 
ATOM   1666 N N   . SER   A 1 214 ? -28.423 19.510  -6.263  1.00 38.31 214 A 1 
ATOM   1667 C CA  . SER   A 1 214 ? -29.850 19.486  -6.600  1.00 36.68 214 A 1 
ATOM   1668 C C   . SER   A 1 214 ? -30.256 18.105  -7.091  1.00 35.31 214 A 1 
ATOM   1669 O O   . SER   A 1 214 ? -29.512 17.553  -7.929  1.00 31.77 214 A 1 
ATOM   1670 C CB  . SER   A 1 214 ? -30.164 20.508  -7.695  1.00 34.14 214 A 1 
ATOM   1671 O OG  . SER   A 1 214 ? -29.439 20.138  -8.839  1.00 32.25 214 A 1 
ATOM   1672 O OXT . SER   A 1 214 ? -31.347 17.637  -6.632  1.00 30.33 214 A 1 
ATOM   1673 N N   . MET   B 2 1   ? -12.159 7.469   -2.515  1.00 72.15 1   B 1 
ATOM   1674 C CA  . MET   B 2 1   ? -12.909 6.421   -1.783  1.00 78.48 1   B 1 
ATOM   1675 C C   . MET   B 2 1   ? -12.846 6.728   -0.293  1.00 81.83 1   B 1 
ATOM   1676 O O   . MET   B 2 1   ? -11.781 7.099   0.192   1.00 80.35 1   B 1 
ATOM   1677 C CB  . MET   B 2 1   ? -12.320 5.041   -2.102  1.00 73.79 1   B 1 
ATOM   1678 C CG  . MET   B 2 1   ? -13.024 3.890   -1.380  1.00 68.13 1   B 1 
ATOM   1679 S SD  . MET   B 2 1   ? -12.276 2.262   -1.684  1.00 63.48 1   B 1 
ATOM   1680 C CE  . MET   B 2 1   ? -12.906 1.879   -3.327  1.00 58.09 1   B 1 
ATOM   1681 N N   . LEU   B 2 2   ? -13.963 6.562   0.433   1.00 83.91 2   B 1 
ATOM   1682 C CA  . LEU   B 2 2   ? -14.006 6.760   1.881   1.00 86.36 2   B 1 
ATOM   1683 C C   . LEU   B 2 2   ? -13.538 5.501   2.619   1.00 89.30 2   B 1 
ATOM   1684 O O   . LEU   B 2 2   ? -13.724 4.378   2.148   1.00 89.40 2   B 1 
ATOM   1685 C CB  . LEU   B 2 2   ? -15.419 7.172   2.322   1.00 83.87 2   B 1 
ATOM   1686 C CG  . LEU   B 2 2   ? -15.936 8.493   1.725   1.00 80.78 2   B 1 
ATOM   1687 C CD1 . LEU   B 2 2   ? -17.370 8.728   2.184   1.00 77.17 2   B 1 
ATOM   1688 C CD2 . LEU   B 2 2   ? -15.083 9.690   2.146   1.00 76.57 2   B 1 
ATOM   1689 N N   . VAL   B 2 3   ? -12.969 5.688   3.814   1.00 91.94 3   B 1 
ATOM   1690 C CA  . VAL   B 2 3   ? -12.535 4.591   4.692   1.00 93.85 3   B 1 
ATOM   1691 C C   . VAL   B 2 3   ? -13.674 3.612   4.989   1.00 93.82 3   B 1 
ATOM   1692 O O   . VAL   B 2 3   ? -13.449 2.406   4.974   1.00 93.46 3   B 1 
ATOM   1693 C CB  . VAL   B 2 3   ? -11.942 5.164   5.987   1.00 94.69 3   B 1 
ATOM   1694 C CG1 . VAL   B 2 3   ? -11.820 4.126   7.104   1.00 93.12 3   B 1 
ATOM   1695 C CG2 . VAL   B 2 3   ? -10.541 5.705   5.711   1.00 92.98 3   B 1 
ATOM   1696 N N   . GLU   B 2 4   ? -14.901 4.091   5.182   1.00 95.06 4   B 1 
ATOM   1697 C CA  . GLU   B 2 4   ? -16.068 3.240   5.460   1.00 94.06 4   B 1 
ATOM   1698 C C   . GLU   B 2 4   ? -16.369 2.222   4.348   1.00 94.20 4   B 1 
ATOM   1699 O O   . GLU   B 2 4   ? -16.936 1.165   4.617   1.00 93.13 4   B 1 
ATOM   1700 C CB  . GLU   B 2 4   ? -17.299 4.107   5.756   1.00 91.87 4   B 1 
ATOM   1701 C CG  . GLU   B 2 4   ? -17.807 4.921   4.556   1.00 86.58 4   B 1 
ATOM   1702 C CD  . GLU   B 2 4   ? -19.019 5.811   4.884   1.00 85.90 4   B 1 
ATOM   1703 O OE1 . GLU   B 2 4   ? -19.506 6.483   3.949   1.00 79.27 4   B 1 
ATOM   1704 O OE2 . GLU   B 2 4   ? -19.466 5.813   6.058   1.00 81.32 4   B 1 
ATOM   1705 N N   . GLN   B 2 5   ? -15.931 2.492   3.108   1.00 91.35 5   B 1 
ATOM   1706 C CA  . GLN   B 2 5   ? -16.104 1.603   1.956   1.00 89.39 5   B 1 
ATOM   1707 C C   . GLN   B 2 5   ? -15.006 0.531   1.870   1.00 90.54 5   B 1 
ATOM   1708 O O   . GLN   B 2 5   ? -15.214 -0.516  1.260   1.00 89.52 5   B 1 
ATOM   1709 C CB  . GLN   B 2 5   ? -16.118 2.447   0.673   1.00 86.56 5   B 1 
ATOM   1710 C CG  . GLN   B 2 5   ? -17.279 3.453   0.620   1.00 80.87 5   B 1 
ATOM   1711 C CD  . GLN   B 2 5   ? -17.199 4.402   -0.578  1.00 75.57 5   B 1 
ATOM   1712 O OE1 . GLN   B 2 5   ? -16.156 4.654   -1.146  1.00 68.17 5   B 1 
ATOM   1713 N NE2 . GLN   B 2 5   ? -18.305 4.976   -0.988  1.00 65.09 5   B 1 
ATOM   1714 N N   . ALA   B 2 6   ? -13.834 0.770   2.469   1.00 91.63 6   B 1 
ATOM   1715 C CA  . ALA   B 2 6   ? -12.671 -0.118  2.410   1.00 92.83 6   B 1 
ATOM   1716 C C   . ALA   B 2 6   ? -12.394 -0.866  3.726   1.00 94.77 6   B 1 
ATOM   1717 O O   . ALA   B 2 6   ? -11.729 -1.908  3.719   1.00 94.49 6   B 1 
ATOM   1718 C CB  . ALA   B 2 6   ? -11.460 0.718   1.979   1.00 91.30 6   B 1 
ATOM   1719 N N   . MET   B 2 7   ? -12.890 -0.358  4.849   1.00 96.27 7   B 1 
ATOM   1720 C CA  . MET   B 2 7   ? -12.673 -0.925  6.177   1.00 97.00 7   B 1 
ATOM   1721 C C   . MET   B 2 7   ? -13.364 -2.281  6.356   1.00 96.88 7   B 1 
ATOM   1722 O O   . MET   B 2 7   ? -14.304 -2.642  5.643   1.00 96.24 7   B 1 
ATOM   1723 C CB  . MET   B 2 7   ? -13.072 0.084   7.269   1.00 96.89 7   B 1 
ATOM   1724 C CG  . MET   B 2 7   ? -14.587 0.252   7.448   1.00 96.66 7   B 1 
ATOM   1725 S SD  . MET   B 2 7   ? -15.028 1.423   8.768   1.00 96.38 7   B 1 
ATOM   1726 C CE  . MET   B 2 7   ? -16.824 1.293   8.716   1.00 93.92 7   B 1 
ATOM   1727 N N   . LYS   B 2 8   ? -12.916 -3.045  7.356   1.00 97.26 8   B 1 
ATOM   1728 C CA  . LYS   B 2 8   ? -13.582 -4.279  7.792   1.00 97.49 8   B 1 
ATOM   1729 C C   . LYS   B 2 8   ? -14.487 -4.008  8.988   1.00 98.07 8   B 1 
ATOM   1730 O O   . LYS   B 2 8   ? -14.052 -3.474  10.002  1.00 97.78 8   B 1 
ATOM   1731 C CB  . LYS   B 2 8   ? -12.561 -5.383  8.090   1.00 96.47 8   B 1 
ATOM   1732 C CG  . LYS   B 2 8   ? -11.791 -5.863  6.849   1.00 87.30 8   B 1 
ATOM   1733 C CD  . LYS   B 2 8   ? -12.702 -6.490  5.794   1.00 83.15 8   B 1 
ATOM   1734 C CE  . LYS   B 2 8   ? -11.864 -7.081  4.665   1.00 76.24 8   B 1 
ATOM   1735 N NZ  . LYS   B 2 8   ? -12.720 -7.574  3.562   1.00 66.96 8   B 1 
ATOM   1736 N N   . ALA   B 2 9   ? -15.733 -4.441  8.855   1.00 97.23 9   B 1 
ATOM   1737 C CA  . ALA   B 2 9   ? -16.723 -4.471  9.919   1.00 97.05 9   B 1 
ATOM   1738 C C   . ALA   B 2 9   ? -17.614 -5.719  9.750   1.00 96.57 9   B 1 
ATOM   1739 O O   . ALA   B 2 9   ? -17.897 -6.109  8.621   1.00 91.81 9   B 1 
ATOM   1740 C CB  . ALA   B 2 9   ? -17.536 -3.173  9.875   1.00 95.57 9   B 1 
ATOM   1741 N N   . PRO   B 2 10  ? -18.071 -6.394  10.837  1.00 96.68 10  B 1 
ATOM   1742 C CA  . PRO   B 2 10  ? -17.728 -6.111  12.228  1.00 96.64 10  B 1 
ATOM   1743 C C   . PRO   B 2 10  ? -16.256 -6.411  12.547  1.00 97.43 10  B 1 
ATOM   1744 O O   . PRO   B 2 10  ? -15.620 -7.242  11.894  1.00 96.10 10  B 1 
ATOM   1745 C CB  . PRO   B 2 10  ? -18.675 -6.990  13.048  1.00 94.60 10  B 1 
ATOM   1746 C CG  . PRO   B 2 10  ? -18.886 -8.201  12.142  1.00 91.52 10  B 1 
ATOM   1747 C CD  . PRO   B 2 10  ? -18.896 -7.583  10.749  1.00 94.56 10  B 1 
ATOM   1748 N N   . VAL   B 2 11  ? -15.727 -5.745  13.569  1.00 97.99 11  B 1 
ATOM   1749 C CA  . VAL   B 2 11  ? -14.343 -5.921  14.027  1.00 98.38 11  B 1 
ATOM   1750 C C   . VAL   B 2 11  ? -14.273 -7.076  15.017  1.00 98.45 11  B 1 
ATOM   1751 O O   . VAL   B 2 11  ? -15.074 -7.162  15.942  1.00 98.03 11  B 1 
ATOM   1752 C CB  . VAL   B 2 11  ? -13.778 -4.627  14.641  1.00 98.15 11  B 1 
ATOM   1753 C CG1 . VAL   B 2 11  ? -12.275 -4.746  14.897  1.00 96.87 11  B 1 
ATOM   1754 C CG2 . VAL   B 2 11  ? -13.987 -3.418  13.720  1.00 96.86 11  B 1 
ATOM   1755 N N   . ILE   B 2 12  ? -13.289 -7.968  14.845  1.00 98.47 12  B 1 
ATOM   1756 C CA  . ILE   B 2 12  ? -12.946 -8.982  15.845  1.00 98.47 12  B 1 
ATOM   1757 C C   . ILE   B 2 12  ? -12.159 -8.275  16.947  1.00 98.58 12  B 1 
ATOM   1758 O O   . ILE   B 2 12  ? -11.120 -7.674  16.675  1.00 98.32 12  B 1 
ATOM   1759 C CB  . ILE   B 2 12  ? -12.163 -10.148 15.217  1.00 98.19 12  B 1 
ATOM   1760 C CG1 . ILE   B 2 12  ? -13.000 -10.830 14.106  1.00 96.69 12  B 1 
ATOM   1761 C CG2 . ILE   B 2 12  ? -11.771 -11.173 16.295  1.00 97.03 12  B 1 
ATOM   1762 C CD1 . ILE   B 2 12  ? -12.141 -11.620 13.122  1.00 87.49 12  B 1 
ATOM   1763 N N   . THR   B 2 13  ? -12.654 -8.331  18.182  1.00 98.52 13  B 1 
ATOM   1764 C CA  . THR   B 2 13  ? -12.125 -7.571  19.318  1.00 98.55 13  B 1 
ATOM   1765 C C   . THR   B 2 13  ? -11.860 -8.450  20.534  1.00 98.53 13  B 1 
ATOM   1766 O O   . THR   B 2 13  ? -12.365 -9.568  20.639  1.00 97.97 13  B 1 
ATOM   1767 C CB  . THR   B 2 13  ? -13.068 -6.420  19.717  1.00 98.11 13  B 1 
ATOM   1768 O OG1 . THR   B 2 13  ? -14.332 -6.907  20.108  1.00 95.35 13  B 1 
ATOM   1769 C CG2 . THR   B 2 13  ? -13.283 -5.407  18.597  1.00 95.13 13  B 1 
ATOM   1770 N N   . LEU   B 2 14  ? -11.087 -7.910  21.468  1.00 98.47 14  B 1 
ATOM   1771 C CA  . LEU   B 2 14  ? -10.856 -8.463  22.799  1.00 98.40 14  B 1 
ATOM   1772 C C   . LEU   B 2 14  ? -11.439 -7.538  23.872  1.00 98.57 14  B 1 
ATOM   1773 O O   . LEU   B 2 14  ? -11.629 -6.341  23.664  1.00 98.16 14  B 1 
ATOM   1774 C CB  . LEU   B 2 14  ? -9.349  -8.650  23.020  1.00 97.56 14  B 1 
ATOM   1775 C CG  . LEU   B 2 14  ? -8.691  -9.719  22.133  1.00 95.80 14  B 1 
ATOM   1776 C CD1 . LEU   B 2 14  ? -7.178  -9.618  22.280  1.00 94.05 14  B 1 
ATOM   1777 C CD2 . LEU   B 2 14  ? -9.127  -11.129 22.523  1.00 94.03 14  B 1 
ATOM   1778 N N   . ARG   B 2 15  ? -11.657 -8.111  25.068  1.00 98.40 15  B 1 
ATOM   1779 C CA  . ARG   B 2 15  ? -11.770 -7.352  26.320  1.00 98.37 15  B 1 
ATOM   1780 C C   . ARG   B 2 15  ? -10.387 -7.236  26.962  1.00 98.42 15  B 1 
ATOM   1781 O O   . ARG   B 2 15  ? -9.539  -8.101  26.751  1.00 97.59 15  B 1 
ATOM   1782 C CB  . ARG   B 2 15  ? -12.758 -8.030  27.279  1.00 97.81 15  B 1 
ATOM   1783 C CG  . ARG   B 2 15  ? -14.187 -8.152  26.731  1.00 94.78 15  B 1 
ATOM   1784 C CD  . ARG   B 2 15  ? -14.777 -6.781  26.413  1.00 90.73 15  B 1 
ATOM   1785 N NE  . ARG   B 2 15  ? -16.206 -6.887  26.070  1.00 85.40 15  B 1 
ATOM   1786 C CZ  . ARG   B 2 15  ? -16.913 -5.944  25.487  1.00 80.83 15  B 1 
ATOM   1787 N NH1 . ARG   B 2 15  ? -16.379 -4.806  25.139  1.00 72.72 15  B 1 
ATOM   1788 N NH2 . ARG   B 2 15  ? -18.174 -6.128  25.234  1.00 74.45 15  B 1 
ATOM   1789 N N   . ALA   B 2 16  ? -10.174 -6.227  27.801  1.00 98.23 16  B 1 
ATOM   1790 C CA  . ALA   B 2 16  ? -8.916  -6.045  28.535  1.00 98.13 16  B 1 
ATOM   1791 C C   . ALA   B 2 16  ? -8.564  -7.234  29.454  1.00 98.15 16  B 1 
ATOM   1792 O O   . ALA   B 2 16  ? -7.395  -7.442  29.772  1.00 97.09 16  B 1 
ATOM   1793 C CB  . ALA   B 2 16  ? -9.024  -4.746  29.337  1.00 97.35 16  B 1 
ATOM   1794 N N   . THR   B 2 17  ? -9.569  -8.023  29.845  1.00 98.11 17  B 1 
ATOM   1795 C CA  . THR   B 2 17  ? -9.438  -9.212  30.700  1.00 97.98 17  B 1 
ATOM   1796 C C   . THR   B 2 17  ? -9.204  -10.514 29.930  1.00 98.06 17  B 1 
ATOM   1797 O O   . THR   B 2 17  ? -8.927  -11.525 30.571  1.00 97.03 17  B 1 
ATOM   1798 C CB  . THR   B 2 17  ? -10.690 -9.382  31.569  1.00 97.16 17  B 1 
ATOM   1799 O OG1 . THR   B 2 17  ? -11.843 -9.425  30.751  1.00 91.86 17  B 1 
ATOM   1800 C CG2 . THR   B 2 17  ? -10.865 -8.219  32.545  1.00 90.36 17  B 1 
ATOM   1801 N N   . ASN   B 2 18  ? -9.348  -10.538 28.589  1.00 98.30 18  B 1 
ATOM   1802 C CA  . ASN   B 2 18  ? -9.001  -11.727 27.811  1.00 98.30 18  B 1 
ATOM   1803 C C   . ASN   B 2 18  ? -7.510  -12.039 27.965  1.00 98.37 18  B 1 
ATOM   1804 O O   . ASN   B 2 18  ? -6.701  -11.134 28.179  1.00 98.00 18  B 1 
ATOM   1805 C CB  . ASN   B 2 18  ? -9.383  -11.558 26.336  1.00 98.10 18  B 1 
ATOM   1806 C CG  . ASN   B 2 18  ? -10.874 -11.690 26.087  1.00 97.54 18  B 1 
ATOM   1807 O OD1 . ASN   B 2 18  ? -11.531 -10.763 25.663  1.00 88.74 18  B 1 
ATOM   1808 N ND2 . ASN   B 2 18  ? -11.441 -12.853 26.325  1.00 88.38 18  B 1 
ATOM   1809 N N   . THR   B 2 19  ? -7.156  -13.313 27.839  1.00 98.31 19  B 1 
ATOM   1810 C CA  . THR   B 2 19  ? -5.774  -13.769 28.016  1.00 98.36 19  B 1 
ATOM   1811 C C   . THR   B 2 19  ? -4.964  -13.664 26.723  1.00 98.45 19  B 1 
ATOM   1812 O O   . THR   B 2 19  ? -5.503  -13.612 25.615  1.00 98.12 19  B 1 
ATOM   1813 C CB  . THR   B 2 19  ? -5.728  -15.201 28.568  1.00 97.88 19  B 1 
ATOM   1814 O OG1 . THR   B 2 19  ? -6.274  -16.102 27.637  1.00 95.02 19  B 1 
ATOM   1815 C CG2 . THR   B 2 19  ? -6.494  -15.350 29.884  1.00 94.09 19  B 1 
ATOM   1816 N N   . ILE   B 2 20  ? -3.637  -13.693 26.854  1.00 98.05 20  B 1 
ATOM   1817 C CA  . ILE   B 2 20  ? -2.714  -13.812 25.714  1.00 98.00 20  B 1 
ATOM   1818 C C   . ILE   B 2 20  ? -3.014  -15.086 24.902  1.00 98.01 20  B 1 
ATOM   1819 O O   . ILE   B 2 20  ? -3.012  -15.040 23.672  1.00 97.69 20  B 1 
ATOM   1820 C CB  . ILE   B 2 20  ? -1.253  -13.770 26.225  1.00 97.67 20  B 1 
ATOM   1821 C CG1 . ILE   B 2 20  ? -0.941  -12.359 26.783  1.00 96.79 20  B 1 
ATOM   1822 C CG2 . ILE   B 2 20  ? -0.253  -14.150 25.119  1.00 97.01 20  B 1 
ATOM   1823 C CD1 . ILE   B 2 20  ? 0.404   -12.238 27.506  1.00 95.01 20  B 1 
ATOM   1824 N N   . ALA   B 2 21  ? -3.350  -16.202 25.566  1.00 97.95 21  B 1 
ATOM   1825 C CA  . ALA   B 2 21  ? -3.721  -17.456 24.900  1.00 97.83 21  B 1 
ATOM   1826 C C   . ALA   B 2 21  ? -4.984  -17.309 24.032  1.00 98.00 21  B 1 
ATOM   1827 O O   . ALA   B 2 21  ? -4.996  -17.745 22.879  1.00 97.73 21  B 1 
ATOM   1828 C CB  . ALA   B 2 21  ? -3.905  -18.547 25.963  1.00 97.22 21  B 1 
ATOM   1829 N N   . GLU   B 2 22  ? -6.026  -16.647 24.546  1.00 98.16 22  B 1 
ATOM   1830 C CA  . GLU   B 2 22  ? -7.257  -16.361 23.790  1.00 98.25 22  B 1 
ATOM   1831 C C   . GLU   B 2 22  ? -6.976  -15.453 22.583  1.00 98.37 22  B 1 
ATOM   1832 O O   . GLU   B 2 22  ? -7.472  -15.707 21.483  1.00 98.12 22  B 1 
ATOM   1833 C CB  . GLU   B 2 22  ? -8.291  -15.692 24.710  1.00 98.15 22  B 1 
ATOM   1834 C CG  . GLU   B 2 22  ? -8.901  -16.663 25.736  1.00 96.50 22  B 1 
ATOM   1835 C CD  . GLU   B 2 22  ? -9.766  -15.937 26.780  1.00 96.61 22  B 1 
ATOM   1836 O OE1 . GLU   B 2 22  ? -10.791 -16.511 27.206  1.00 91.40 22  B 1 
ATOM   1837 O OE2 . GLU   B 2 22  ? -9.403  -14.800 27.156  1.00 92.86 22  B 1 
ATOM   1838 N N   . ALA   B 2 23  ? -6.123  -14.442 22.754  1.00 98.52 23  B 1 
ATOM   1839 C CA  . ALA   B 2 23  ? -5.711  -13.559 21.666  1.00 98.53 23  B 1 
ATOM   1840 C C   . ALA   B 2 23  ? -4.968  -14.324 20.557  1.00 98.46 23  B 1 
ATOM   1841 O O   . ALA   B 2 23  ? -5.317  -14.199 19.383  1.00 98.14 23  B 1 
ATOM   1842 C CB  . ALA   B 2 23  ? -4.860  -12.428 22.250  1.00 98.41 23  B 1 
ATOM   1843 N N   . LEU   B 2 24  ? -4.002  -15.176 20.917  1.00 98.08 24  B 1 
ATOM   1844 C CA  . LEU   B 2 24  ? -3.273  -16.033 19.971  1.00 97.61 24  B 1 
ATOM   1845 C C   . LEU   B 2 24  ? -4.215  -16.966 19.198  1.00 97.53 24  B 1 
ATOM   1846 O O   . LEU   B 2 24  ? -4.065  -17.143 17.987  1.00 96.87 24  B 1 
ATOM   1847 C CB  . LEU   B 2 24  ? -2.230  -16.864 20.741  1.00 97.07 24  B 1 
ATOM   1848 C CG  . LEU   B 2 24  ? -0.977  -16.077 21.177  1.00 96.06 24  B 1 
ATOM   1849 C CD1 . LEU   B 2 24  ? -0.170  -16.913 22.172  1.00 94.36 24  B 1 
ATOM   1850 C CD2 . LEU   B 2 24  ? -0.079  -15.757 19.983  1.00 94.13 24  B 1 
ATOM   1851 N N   . GLN   B 2 25  ? -5.218  -17.539 19.882  1.00 97.95 25  B 1 
ATOM   1852 C CA  . GLN   B 2 25  ? -6.209  -18.414 19.256  1.00 97.87 25  B 1 
ATOM   1853 C C   . GLN   B 2 25  ? -7.061  -17.655 18.231  1.00 98.03 25  B 1 
ATOM   1854 O O   . GLN   B 2 25  ? -7.234  -18.139 17.110  1.00 97.45 25  B 1 
ATOM   1855 C CB  . GLN   B 2 25  ? -7.057  -19.075 20.347  1.00 97.23 25  B 1 
ATOM   1856 C CG  . GLN   B 2 25  ? -7.988  -20.156 19.756  1.00 86.47 25  B 1 
ATOM   1857 C CD  . GLN   B 2 25  ? -8.810  -20.888 20.823  1.00 78.91 25  B 1 
ATOM   1858 O OE1 . GLN   B 2 25  ? -8.754  -20.608 22.001  1.00 70.78 25  B 1 
ATOM   1859 N NE2 . GLN   B 2 25  ? -9.598  -21.867 20.443  1.00 65.78 25  B 1 
ATOM   1860 N N   . LEU   B 2 26  ? -7.541  -16.450 18.572  1.00 98.10 26  B 1 
ATOM   1861 C CA  . LEU   B 2 26  ? -8.313  -15.595 17.661  1.00 98.05 26  B 1 
ATOM   1862 C C   . LEU   B 2 26  ? -7.504  -15.190 16.426  1.00 98.05 26  B 1 
ATOM   1863 O O   . LEU   B 2 26  ? -8.005  -15.301 15.307  1.00 97.24 26  B 1 
ATOM   1864 C CB  . LEU   B 2 26  ? -8.805  -14.345 18.408  1.00 97.59 26  B 1 
ATOM   1865 C CG  . LEU   B 2 26  ? -10.022 -14.578 19.321  1.00 94.77 26  B 1 
ATOM   1866 C CD1 . LEU   B 2 26  ? -10.291 -13.311 20.126  1.00 92.42 26  B 1 
ATOM   1867 C CD2 . LEU   B 2 26  ? -11.285 -14.897 18.516  1.00 92.16 26  B 1 
ATOM   1868 N N   . LEU   B 2 27  ? -6.242  -14.775 16.603  1.00 98.13 27  B 1 
ATOM   1869 C CA  . LEU   B 2 27  ? -5.362  -14.435 15.478  1.00 97.86 27  B 1 
ATOM   1870 C C   . LEU   B 2 27  ? -5.208  -15.611 14.509  1.00 97.48 27  B 1 
ATOM   1871 O O   . LEU   B 2 27  ? -5.355  -15.442 13.300  1.00 96.21 27  B 1 
ATOM   1872 C CB  . LEU   B 2 27  ? -3.975  -14.012 15.984  1.00 97.36 27  B 1 
ATOM   1873 C CG  . LEU   B 2 27  ? -3.869  -12.637 16.670  1.00 95.13 27  B 1 
ATOM   1874 C CD1 . LEU   B 2 27  ? -2.387  -12.266 16.737  1.00 90.79 27  B 1 
ATOM   1875 C CD2 . LEU   B 2 27  ? -4.590  -11.527 15.926  1.00 89.97 27  B 1 
ATOM   1876 N N   . ARG   B 2 28  ? -4.949  -16.822 15.037  1.00 97.20 28  B 1 
ATOM   1877 C CA  . ARG   B 2 28  ? -4.758  -18.028 14.225  1.00 96.74 28  B 1 
ATOM   1878 C C   . ARG   B 2 28  ? -6.046  -18.455 13.522  1.00 97.12 28  B 1 
ATOM   1879 O O   . ARG   B 2 28  ? -6.011  -18.778 12.338  1.00 96.29 28  B 1 
ATOM   1880 C CB  . ARG   B 2 28  ? -4.191  -19.148 15.115  1.00 95.37 28  B 1 
ATOM   1881 C CG  . ARG   B 2 28  ? -3.694  -20.332 14.281  1.00 82.89 28  B 1 
ATOM   1882 C CD  . ARG   B 2 28  ? -3.079  -21.427 15.162  1.00 81.16 28  B 1 
ATOM   1883 N NE  . ARG   B 2 28  ? -4.112  -22.219 15.853  1.00 70.54 28  B 1 
ATOM   1884 C CZ  . ARG   B 2 28  ? -3.897  -23.215 16.706  1.00 62.96 28  B 1 
ATOM   1885 N NH1 . ARG   B 2 28  ? -2.688  -23.574 17.045  1.00 56.88 28  B 1 
ATOM   1886 N NH2 . ARG   B 2 28  ? -4.897  -23.872 17.219  1.00 54.48 28  B 1 
ATOM   1887 N N   . HIS   B 2 29  ? -7.173  -18.443 14.244  1.00 97.53 29  B 1 
ATOM   1888 C CA  . HIS   B 2 29  ? -8.471  -18.864 13.715  1.00 97.71 29  B 1 
ATOM   1889 C C   . HIS   B 2 29  ? -8.952  -17.953 12.578  1.00 97.70 29  B 1 
ATOM   1890 O O   . HIS   B 2 29  ? -9.356  -18.434 11.517  1.00 96.66 29  B 1 
ATOM   1891 C CB  . HIS   B 2 29  ? -9.486  -18.901 14.864  1.00 97.36 29  B 1 
ATOM   1892 C CG  . HIS   B 2 29  ? -10.852 -19.361 14.413  1.00 93.43 29  B 1 
ATOM   1893 N ND1 . HIS   B 2 29  ? -11.853 -18.565 13.909  1.00 79.97 29  B 1 
ATOM   1894 C CD2 . HIS   B 2 29  ? -11.324 -20.652 14.378  1.00 81.46 29  B 1 
ATOM   1895 C CE1 . HIS   B 2 29  ? -12.897 -19.350 13.581  1.00 81.89 29  B 1 
ATOM   1896 N NE2 . HIS   B 2 29  ? -12.611 -20.628 13.855  1.00 84.49 29  B 1 
ATOM   1897 N N   . HIS   B 2 30  ? -8.863  -16.642 12.762  1.00 97.48 30  B 1 
ATOM   1898 C CA  . HIS   B 2 30  ? -9.330  -15.660 11.779  1.00 97.26 30  B 1 
ATOM   1899 C C   . HIS   B 2 30  ? -8.263  -15.244 10.760  1.00 96.94 30  B 1 
ATOM   1900 O O   . HIS   B 2 30  ? -8.576  -14.511 9.824   1.00 95.60 30  B 1 
ATOM   1901 C CB  . HIS   B 2 30  ? -9.921  -14.462 12.517  1.00 97.23 30  B 1 
ATOM   1902 C CG  . HIS   B 2 30  ? -11.174 -14.814 13.269  1.00 97.09 30  B 1 
ATOM   1903 N ND1 . HIS   B 2 30  ? -12.418 -15.026 12.706  1.00 85.52 30  B 1 
ATOM   1904 C CD2 . HIS   B 2 30  ? -11.310 -15.001 14.621  1.00 85.93 30  B 1 
ATOM   1905 C CE1 . HIS   B 2 30  ? -13.277 -15.320 13.696  1.00 88.32 30  B 1 
ATOM   1906 N NE2 . HIS   B 2 30  ? -12.640 -15.316 14.873  1.00 90.37 30  B 1 
ATOM   1907 N N   . ARG   B 2 31  ? -7.016  -15.723 10.890  1.00 96.28 31  B 1 
ATOM   1908 C CA  . ARG   B 2 31  ? -5.874  -15.347 10.034  1.00 95.81 31  B 1 
ATOM   1909 C C   . ARG   B 2 31  ? -5.674  -13.826 9.951   1.00 96.06 31  B 1 
ATOM   1910 O O   . ARG   B 2 31  ? -5.427  -13.285 8.873   1.00 94.19 31  B 1 
ATOM   1911 C CB  . ARG   B 2 31  ? -5.982  -15.995 8.646   1.00 94.38 31  B 1 
ATOM   1912 C CG  . ARG   B 2 31  ? -6.057  -17.527 8.661   1.00 87.63 31  B 1 
ATOM   1913 C CD  . ARG   B 2 31  ? -6.064  -18.022 7.212   1.00 82.38 31  B 1 
ATOM   1914 N NE  . ARG   B 2 31  ? -6.050  -19.492 7.123   1.00 72.61 31  B 1 
ATOM   1915 C CZ  . ARG   B 2 31  ? -5.893  -20.196 6.009   1.00 63.63 31  B 1 
ATOM   1916 N NH1 . ARG   B 2 31  ? -5.762  -19.629 4.841   1.00 57.84 31  B 1 
ATOM   1917 N NH2 . ARG   B 2 31  ? -5.864  -21.497 6.050   1.00 56.06 31  B 1 
ATOM   1918 N N   . ILE   B 2 32  ? -5.783  -13.162 11.102  1.00 97.41 32  B 1 
ATOM   1919 C CA  . ILE   B 2 32  ? -5.577  -11.719 11.282  1.00 97.62 32  B 1 
ATOM   1920 C C   . ILE   B 2 32  ? -4.332  -11.463 12.135  1.00 97.70 32  B 1 
ATOM   1921 O O   . ILE   B 2 32  ? -3.782  -12.386 12.738  1.00 97.19 32  B 1 
ATOM   1922 C CB  . ILE   B 2 32  ? -6.838  -11.049 11.870  1.00 97.46 32  B 1 
ATOM   1923 C CG1 . ILE   B 2 32  ? -7.201  -11.616 13.260  1.00 96.39 32  B 1 
ATOM   1924 C CG2 . ILE   B 2 32  ? -7.997  -11.161 10.868  1.00 94.45 32  B 1 
ATOM   1925 C CD1 . ILE   B 2 32  ? -8.393  -10.927 13.942  1.00 95.24 32  B 1 
ATOM   1926 N N   . ARG   B 2 33  ? -3.859  -10.215 12.184  1.00 97.35 33  B 1 
ATOM   1927 C CA  . ARG   B 2 33  ? -2.662  -9.803  12.942  1.00 97.21 33  B 1 
ATOM   1928 C C   . ARG   B 2 33  ? -2.912  -8.662  13.926  1.00 97.87 33  B 1 
ATOM   1929 O O   . ARG   B 2 33  ? -1.971  -8.234  14.585  1.00 97.08 33  B 1 
ATOM   1930 C CB  . ARG   B 2 33  ? -1.520  -9.461  11.980  1.00 95.46 33  B 1 
ATOM   1931 C CG  . ARG   B 2 33  ? -1.069  -10.680 11.150  1.00 92.06 33  B 1 
ATOM   1932 C CD  . ARG   B 2 33  ? 0.207   -10.377 10.370  1.00 87.39 33  B 1 
ATOM   1933 N NE  . ARG   B 2 33  ? -0.024  -9.401  9.289   1.00 79.00 33  B 1 
ATOM   1934 C CZ  . ARG   B 2 33  ? 0.847   -9.039  8.360   1.00 73.33 33  B 1 
ATOM   1935 N NH1 . ARG   B 2 33  ? 2.069   -9.500  8.337   1.00 65.92 33  B 1 
ATOM   1936 N NH2 . ARG   B 2 33  ? 0.502   -8.210  7.425   1.00 66.13 33  B 1 
ATOM   1937 N N   . HIS   B 2 34  ? -4.151  -8.188  14.036  1.00 98.32 34  B 1 
ATOM   1938 C CA  . HIS   B 2 34  ? -4.510  -7.062  14.897  1.00 98.50 34  B 1 
ATOM   1939 C C   . HIS   B 2 34  ? -5.813  -7.348  15.633  1.00 98.67 34  B 1 
ATOM   1940 O O   . HIS   B 2 34  ? -6.779  -7.794  15.021  1.00 98.33 34  B 1 
ATOM   1941 C CB  . HIS   B 2 34  ? -4.637  -5.782  14.062  1.00 98.04 34  B 1 
ATOM   1942 C CG  . HIS   B 2 34  ? -3.406  -5.453  13.263  1.00 97.19 34  B 1 
ATOM   1943 N ND1 . HIS   B 2 34  ? -2.300  -4.760  13.723  1.00 88.14 34  B 1 
ATOM   1944 C CD2 . HIS   B 2 34  ? -3.144  -5.837  11.972  1.00 89.50 34  B 1 
ATOM   1945 C CE1 . HIS   B 2 34  ? -1.400  -4.728  12.733  1.00 89.44 34  B 1 
ATOM   1946 N NE2 . HIS   B 2 34  ? -1.872  -5.376  11.655  1.00 91.69 34  B 1 
ATOM   1947 N N   . LEU   B 2 35  ? -5.849  -7.068  16.935  1.00 98.64 35  B 1 
ATOM   1948 C CA  . LEU   B 2 35  ? -7.030  -7.189  17.787  1.00 98.71 35  B 1 
ATOM   1949 C C   . LEU   B 2 35  ? -7.208  -5.908  18.607  1.00 98.74 35  B 1 
ATOM   1950 O O   . LEU   B 2 35  ? -6.498  -5.718  19.600  1.00 98.48 35  B 1 
ATOM   1951 C CB  . LEU   B 2 35  ? -6.910  -8.420  18.699  1.00 98.53 35  B 1 
ATOM   1952 C CG  . LEU   B 2 35  ? -6.997  -9.774  17.972  1.00 97.91 35  B 1 
ATOM   1953 C CD1 . LEU   B 2 35  ? -6.637  -10.892 18.938  1.00 97.22 35  B 1 
ATOM   1954 C CD2 . LEU   B 2 35  ? -8.406  -10.044 17.436  1.00 96.94 35  B 1 
ATOM   1955 N N   . PRO   B 2 36  ? -8.145  -5.029  18.232  1.00 98.76 36  B 1 
ATOM   1956 C CA  . PRO   B 2 36  ? -8.543  -3.928  19.099  1.00 98.76 36  B 1 
ATOM   1957 C C   . PRO   B 2 36  ? -9.125  -4.449  20.415  1.00 98.78 36  B 1 
ATOM   1958 O O   . PRO   B 2 36  ? -9.898  -5.410  20.434  1.00 98.57 36  B 1 
ATOM   1959 C CB  . PRO   B 2 36  ? -9.564  -3.111  18.304  1.00 98.54 36  B 1 
ATOM   1960 C CG  . PRO   B 2 36  ? -9.264  -3.477  16.851  1.00 97.56 36  B 1 
ATOM   1961 C CD  . PRO   B 2 36  ? -8.826  -4.933  16.957  1.00 98.53 36  B 1 
ATOM   1962 N N   . VAL   B 2 37  ? -8.757  -3.795  21.513  1.00 98.72 37  B 1 
ATOM   1963 C CA  . VAL   B 2 37  ? -9.304  -4.048  22.849  1.00 98.73 37  B 1 
ATOM   1964 C C   . VAL   B 2 37  ? -10.366 -2.993  23.125  1.00 98.72 37  B 1 
ATOM   1965 O O   . VAL   B 2 37  ? -10.096 -1.800  23.019  1.00 98.45 37  B 1 
ATOM   1966 C CB  . VAL   B 2 37  ? -8.206  -4.048  23.926  1.00 98.54 37  B 1 
ATOM   1967 C CG1 . VAL   B 2 37  ? -8.780  -4.447  25.285  1.00 97.84 37  B 1 
ATOM   1968 C CG2 . VAL   B 2 37  ? -7.074  -5.027  23.585  1.00 97.85 37  B 1 
ATOM   1969 N N   . VAL   B 2 38  ? -11.575 -3.438  23.468  1.00 98.64 38  B 1 
ATOM   1970 C CA  . VAL   B 2 38  ? -12.727 -2.560  23.710  1.00 98.66 38  B 1 
ATOM   1971 C C   . VAL   B 2 38  ? -13.369 -2.821  25.070  1.00 98.65 38  B 1 
ATOM   1972 O O   . VAL   B 2 38  ? -13.280 -3.924  25.622  1.00 98.20 38  B 1 
ATOM   1973 C CB  . VAL   B 2 38  ? -13.781 -2.640  22.586  1.00 98.26 38  B 1 
ATOM   1974 C CG1 . VAL   B 2 38  ? -13.203 -2.216  21.236  1.00 96.05 38  B 1 
ATOM   1975 C CG2 . VAL   B 2 38  ? -14.397 -4.037  22.446  1.00 95.60 38  B 1 
ATOM   1976 N N   . ASP   B 2 39  ? -14.058 -1.810  25.598  1.00 98.32 39  B 1 
ATOM   1977 C CA  . ASP   B 2 39  ? -14.882 -1.941  26.801  1.00 98.11 39  B 1 
ATOM   1978 C C   . ASP   B 2 39  ? -16.290 -2.505  26.502  1.00 98.02 39  B 1 
ATOM   1979 O O   . ASP   B 2 39  ? -16.605 -2.943  25.387  1.00 96.29 39  B 1 
ATOM   1980 C CB  . ASP   B 2 39  ? -14.894 -0.605  27.573  1.00 97.09 39  B 1 
ATOM   1981 C CG  . ASP   B 2 39  ? -15.783 0.494   26.989  1.00 96.46 39  B 1 
ATOM   1982 O OD1 . ASP   B 2 39  ? -16.504 0.252   26.000  1.00 93.41 39  B 1 
ATOM   1983 O OD2 . ASP   B 2 39  ? -15.796 1.597   27.582  1.00 92.68 39  B 1 
ATOM   1984 N N   . GLY   B 2 40  ? -17.154 -2.532  27.527  1.00 97.25 40  B 1 
ATOM   1985 C CA  . GLY   B 2 40  ? -18.536 -3.008  27.410  1.00 96.84 40  B 1 
ATOM   1986 C C   . GLY   B 2 40  ? -19.415 -2.183  26.471  1.00 96.86 40  B 1 
ATOM   1987 O O   . GLY   B 2 40  ? -20.390 -2.710  25.924  1.00 93.76 40  B 1 
ATOM   1988 N N   . GLU   B 2 41  ? -19.068 -0.917  26.244  1.00 96.98 41  B 1 
ATOM   1989 C CA  . GLU   B 2 41  ? -19.822 0.008   25.390  1.00 96.61 41  B 1 
ATOM   1990 C C   . GLU   B 2 41  ? -19.279 0.086   23.951  1.00 96.76 41  B 1 
ATOM   1991 O O   . GLU   B 2 41  ? -19.888 0.721   23.090  1.00 93.88 41  B 1 
ATOM   1992 C CB  . GLU   B 2 41  ? -19.854 1.393   26.043  1.00 95.17 41  B 1 
ATOM   1993 C CG  . GLU   B 2 41  ? -20.675 1.414   27.349  1.00 89.48 41  B 1 
ATOM   1994 C CD  . GLU   B 2 41  ? -20.687 2.815   27.985  1.00 81.01 41  B 1 
ATOM   1995 O OE1 . GLU   B 2 41  ? -20.691 2.899   29.230  1.00 72.73 41  B 1 
ATOM   1996 O OE2 . GLU   B 2 41  ? -20.598 3.823   27.243  1.00 73.17 41  B 1 
ATOM   1997 N N   . GLY   B 2 42  ? -18.155 -0.594  23.673  1.00 97.22 42  B 1 
ATOM   1998 C CA  . GLY   B 2 42  ? -17.480 -0.569  22.375  1.00 97.39 42  B 1 
ATOM   1999 C C   . GLY   B 2 42  ? -16.480 0.580   22.212  1.00 97.92 42  B 1 
ATOM   2000 O O   . GLY   B 2 42  ? -16.059 0.852   21.086  1.00 96.96 42  B 1 
ATOM   2001 N N   . ARG   B 2 43  ? -16.089 1.247   23.310  1.00 97.94 43  B 1 
ATOM   2002 C CA  . ARG   B 2 43  ? -15.001 2.234   23.277  1.00 97.91 43  B 1 
ATOM   2003 C C   . ARG   B 2 43  ? -13.659 1.531   23.126  1.00 98.06 43  B 1 
ATOM   2004 O O   . ARG   B 2 43  ? -13.411 0.513   23.765  1.00 97.45 43  B 1 
ATOM   2005 C CB  . ARG   B 2 43  ? -15.015 3.115   24.534  1.00 97.35 43  B 1 
ATOM   2006 C CG  . ARG   B 2 43  ? -16.279 3.998   24.632  1.00 92.31 43  B 1 
ATOM   2007 C CD  . ARG   B 2 43  ? -16.202 4.946   25.840  1.00 88.61 43  B 1 
ATOM   2008 N NE  . ARG   B 2 43  ? -16.505 4.268   27.112  1.00 77.88 43  B 1 
ATOM   2009 C CZ  . ARG   B 2 43  ? -17.576 4.420   27.884  1.00 69.37 43  B 1 
ATOM   2010 N NH1 . ARG   B 2 43  ? -18.496 5.299   27.646  1.00 62.16 43  B 1 
ATOM   2011 N NH2 . ARG   B 2 43  ? -17.746 3.662   28.920  1.00 60.60 43  B 1 
ATOM   2012 N N   . LEU   B 2 44  ? -12.783 2.079   22.295  1.00 98.04 44  B 1 
ATOM   2013 C CA  . LEU   B 2 44  ? -11.439 1.562   22.077  1.00 98.19 44  B 1 
ATOM   2014 C C   . LEU   B 2 44  ? -10.559 1.863   23.297  1.00 98.19 44  B 1 
ATOM   2015 O O   . LEU   B 2 44  ? -10.391 3.020   23.664  1.00 97.54 44  B 1 
ATOM   2016 C CB  . LEU   B 2 44  ? -10.893 2.184   20.784  1.00 97.92 44  B 1 
ATOM   2017 C CG  . LEU   B 2 44  ? -9.515  1.655   20.352  1.00 97.31 44  B 1 
ATOM   2018 C CD1 . LEU   B 2 44  ? -9.567  0.185   19.941  1.00 96.83 44  B 1 
ATOM   2019 C CD2 . LEU   B 2 44  ? -9.028  2.470   19.155  1.00 96.65 44  B 1 
ATOM   2020 N N   . LEU   B 2 45  ? -9.985  0.814   23.895  1.00 98.31 45  B 1 
ATOM   2021 C CA  . LEU   B 2 45  ? -9.072  0.903   25.041  1.00 98.10 45  B 1 
ATOM   2022 C C   . LEU   B 2 45  ? -7.612  0.697   24.640  1.00 97.98 45  B 1 
ATOM   2023 O O   . LEU   B 2 45  ? -6.711  1.246   25.265  1.00 96.54 45  B 1 
ATOM   2024 C CB  . LEU   B 2 45  ? -9.463  -0.150  26.093  1.00 97.67 45  B 1 
ATOM   2025 C CG  . LEU   B 2 45  ? -10.889 -0.046  26.661  1.00 96.53 45  B 1 
ATOM   2026 C CD1 . LEU   B 2 45  ? -11.093 -1.171  27.674  1.00 94.21 45  B 1 
ATOM   2027 C CD2 . LEU   B 2 45  ? -11.136 1.292   27.352  1.00 93.70 45  B 1 
ATOM   2028 N N   . GLY   B 2 46  ? -7.367  -0.117  23.607  1.00 98.30 46  B 1 
ATOM   2029 C CA  . GLY   B 2 46  ? -6.023  -0.477  23.190  1.00 98.32 46  B 1 
ATOM   2030 C C   . GLY   B 2 46  ? -6.004  -1.325  21.925  1.00 98.56 46  B 1 
ATOM   2031 O O   . GLY   B 2 46  ? -7.037  -1.603  21.314  1.00 98.24 46  B 1 
ATOM   2032 N N   . LEU   B 2 47  ? -4.797  -1.746  21.528  1.00 98.55 47  B 1 
ATOM   2033 C CA  . LEU   B 2 47  ? -4.573  -2.623  20.379  1.00 98.58 47  B 1 
ATOM   2034 C C   . LEU   B 2 47  ? -3.501  -3.653  20.726  1.00 98.56 47  B 1 
ATOM   2035 O O   . LEU   B 2 47  ? -2.416  -3.297  21.182  1.00 97.96 47  B 1 
ATOM   2036 C CB  . LEU   B 2 47  ? -4.165  -1.760  19.171  1.00 98.26 47  B 1 
ATOM   2037 C CG  . LEU   B 2 47  ? -3.860  -2.546  17.878  1.00 97.61 47  B 1 
ATOM   2038 C CD1 . LEU   B 2 47  ? -5.118  -3.143  17.262  1.00 96.02 47  B 1 
ATOM   2039 C CD2 . LEU   B 2 47  ? -3.228  -1.610  16.851  1.00 95.55 47  B 1 
ATOM   2040 N N   . VAL   B 2 48  ? -3.796  -4.923  20.453  1.00 98.50 48  B 1 
ATOM   2041 C CA  . VAL   B 2 48  ? -2.835  -6.022  20.528  1.00 98.42 48  B 1 
ATOM   2042 C C   . VAL   B 2 48  ? -2.540  -6.490  19.112  1.00 98.39 48  B 1 
ATOM   2043 O O   . VAL   B 2 48  ? -3.454  -6.765  18.336  1.00 97.55 48  B 1 
ATOM   2044 C CB  . VAL   B 2 48  ? -3.358  -7.165  21.411  1.00 97.45 48  B 1 
ATOM   2045 C CG1 . VAL   B 2 48  ? -2.374  -8.326  21.467  1.00 90.90 48  B 1 
ATOM   2046 C CG2 . VAL   B 2 48  ? -3.583  -6.692  22.847  1.00 90.54 48  B 1 
ATOM   2047 N N   . THR   B 2 49  ? -1.256  -6.598  18.766  1.00 98.15 49  B 1 
ATOM   2048 C CA  . THR   B 2 49  ? -0.817  -7.086  17.456  1.00 97.79 49  B 1 
ATOM   2049 C C   . THR   B 2 49  ? -0.131  -8.443  17.563  1.00 97.89 49  B 1 
ATOM   2050 O O   . THR   B 2 49  ? 0.295   -8.862  18.637  1.00 97.30 49  B 1 
ATOM   2051 C CB  . THR   B 2 49  ? 0.091   -6.080  16.731  1.00 96.62 49  B 1 
ATOM   2052 O OG1 . THR   B 2 49  ? 1.371   -6.035  17.303  1.00 91.95 49  B 1 
ATOM   2053 C CG2 . THR   B 2 49  ? -0.484  -4.662  16.708  1.00 91.58 49  B 1 
ATOM   2054 N N   . SER   B 2 50  ? 0.023   -9.135  16.428  1.00 97.51 50  B 1 
ATOM   2055 C CA  . SER   B 2 50  ? 0.799   -10.375 16.378  1.00 97.35 50  B 1 
ATOM   2056 C C   . SER   B 2 50  ? 2.241   -10.186 16.841  1.00 97.43 50  B 1 
ATOM   2057 O O   . SER   B 2 50  ? 2.831   -11.124 17.353  1.00 96.68 50  B 1 
ATOM   2058 C CB  . SER   B 2 50  ? 0.797   -10.955 14.963  1.00 96.46 50  B 1 
ATOM   2059 O OG  . SER   B 2 50  ? 1.440   -10.094 14.046  1.00 91.17 50  B 1 
ATOM   2060 N N   . GLN   B 2 51  ? 2.813   -8.997  16.668  1.00 96.85 51  B 1 
ATOM   2061 C CA  . GLN   B 2 51  ? 4.161   -8.675  17.145  1.00 96.44 51  B 1 
ATOM   2062 C C   . GLN   B 2 51  ? 4.200   -8.632  18.675  1.00 97.16 51  B 1 
ATOM   2063 O O   . GLN   B 2 51  ? 5.048   -9.286  19.266  1.00 96.21 51  B 1 
ATOM   2064 C CB  . GLN   B 2 51  ? 4.632   -7.341  16.548  1.00 94.96 51  B 1 
ATOM   2065 C CG  . GLN   B 2 51  ? 4.895   -7.454  15.037  1.00 86.63 51  B 1 
ATOM   2066 C CD  . GLN   B 2 51  ? 5.222   -6.116  14.375  1.00 81.98 51  B 1 
ATOM   2067 O OE1 . GLN   B 2 51  ? 4.977   -5.044  14.893  1.00 73.90 51  B 1 
ATOM   2068 N NE2 . GLN   B 2 51  ? 5.774   -6.134  13.178  1.00 70.44 51  B 1 
ATOM   2069 N N   . ASP   B 2 52  ? 3.241   -7.950  19.308  1.00 96.86 52  B 1 
ATOM   2070 C CA  . ASP   B 2 52  ? 3.164   -7.832  20.767  1.00 97.11 52  B 1 
ATOM   2071 C C   . ASP   B 2 52  ? 2.933   -9.208  21.423  1.00 97.72 52  B 1 
ATOM   2072 O O   . ASP   B 2 52  ? 3.545   -9.536  22.436  1.00 97.28 52  B 1 
ATOM   2073 C CB  . ASP   B 2 52  ? 2.044   -6.850  21.154  1.00 96.57 52  B 1 
ATOM   2074 C CG  . ASP   B 2 52  ? 2.056   -5.523  20.372  1.00 94.99 52  B 1 
ATOM   2075 O OD1 . ASP   B 2 52  ? 3.075   -4.798  20.345  1.00 92.11 52  B 1 
ATOM   2076 O OD2 . ASP   B 2 52  ? 1.022   -5.220  19.729  1.00 91.27 52  B 1 
ATOM   2077 N N   . LEU   B 2 53  ? 2.108   -10.067 20.799  1.00 97.28 53  B 1 
ATOM   2078 C CA  . LEU   B 2 53  ? 1.849   -11.428 21.279  1.00 97.67 53  B 1 
ATOM   2079 C C   . LEU   B 2 53  ? 3.065   -12.348 21.127  1.00 97.78 53  B 1 
ATOM   2080 O O   . LEU   B 2 53  ? 3.310   -13.164 22.006  1.00 97.10 53  B 1 
ATOM   2081 C CB  . LEU   B 2 53  ? 0.644   -12.013 20.536  1.00 97.47 53  B 1 
ATOM   2082 C CG  . LEU   B 2 53  ? -0.697  -11.377 20.931  1.00 96.54 53  B 1 
ATOM   2083 C CD1 . LEU   B 2 53  ? -1.778  -11.832 19.958  1.00 94.92 53  B 1 
ATOM   2084 C CD2 . LEU   B 2 53  ? -1.134  -11.789 22.333  1.00 94.54 53  B 1 
ATOM   2085 N N   . ARG   B 2 54  ? 3.839   -12.236 20.034  1.00 97.17 54  B 1 
ATOM   2086 C CA  . ARG   B 2 54  ? 5.097   -12.993 19.848  1.00 96.92 54  B 1 
ATOM   2087 C C   . ARG   B 2 54  ? 6.134   -12.597 20.890  1.00 97.17 54  B 1 
ATOM   2088 O O   . ARG   B 2 54  ? 6.739   -13.471 21.489  1.00 96.21 54  B 1 
ATOM   2089 C CB  . ARG   B 2 54  ? 5.654   -12.770 18.438  1.00 96.08 54  B 1 
ATOM   2090 C CG  . ARG   B 2 54  ? 4.865   -13.522 17.368  1.00 93.31 54  B 1 
ATOM   2091 C CD  . ARG   B 2 54  ? 5.254   -12.994 15.989  1.00 90.71 54  B 1 
ATOM   2092 N NE  . ARG   B 2 54  ? 4.381   -13.531 14.933  1.00 87.48 54  B 1 
ATOM   2093 C CZ  . ARG   B 2 54  ? 4.642   -14.564 14.143  1.00 86.03 54  B 1 
ATOM   2094 N NH1 . ARG   B 2 54  ? 5.759   -15.221 14.181  1.00 77.35 54  B 1 
ATOM   2095 N NH2 . ARG   B 2 54  ? 3.759   -14.946 13.280  1.00 80.95 54  B 1 
ATOM   2096 N N   . ASP   B 2 55  ? 6.278   -11.297 21.161  1.00 97.13 55  B 1 
ATOM   2097 C CA  . ASP   B 2 55  ? 7.198   -10.780 22.181  1.00 97.16 55  B 1 
ATOM   2098 C C   . ASP   B 2 55  ? 6.828   -11.251 23.601  1.00 97.48 55  B 1 
ATOM   2099 O O   . ASP   B 2 55  ? 7.702   -11.374 24.455  1.00 96.40 55  B 1 
ATOM   2100 C CB  . ASP   B 2 55  ? 7.193   -9.244  22.159  1.00 96.57 55  B 1 
ATOM   2101 C CG  . ASP   B 2 55  ? 7.778   -8.597  20.902  1.00 95.61 55  B 1 
ATOM   2102 O OD1 . ASP   B 2 55  ? 8.378   -9.272  20.045  1.00 92.92 55  B 1 
ATOM   2103 O OD2 . ASP   B 2 55  ? 7.627   -7.358  20.759  1.00 92.66 55  B 1 
ATOM   2104 N N   . ALA   B 2 56  ? 5.550   -11.532 23.856  1.00 97.17 56  B 1 
ATOM   2105 C CA  . ALA   B 2 56  ? 5.047   -12.035 25.133  1.00 97.30 56  B 1 
ATOM   2106 C C   . ALA   B 2 56  ? 4.980   -13.570 25.220  1.00 97.35 56  B 1 
ATOM   2107 O O   . ALA   B 2 56  ? 4.579   -14.112 26.252  1.00 96.02 56  B 1 
ATOM   2108 C CB  . ALA   B 2 56  ? 3.680   -11.395 25.384  1.00 96.90 56  B 1 
ATOM   2109 N N   . SER   B 2 57  ? 5.322   -14.286 24.147  1.00 96.68 57  B 1 
ATOM   2110 C CA  . SER   B 2 57  ? 5.295   -15.752 24.086  1.00 96.58 57  B 1 
ATOM   2111 C C   . SER   B 2 57  ? 6.673   -16.346 24.395  1.00 96.63 57  B 1 
ATOM   2112 O O   . SER   B 2 57  ? 7.686   -15.679 24.176  1.00 95.11 57  B 1 
ATOM   2113 C CB  . SER   B 2 57  ? 4.805   -16.220 22.712  1.00 95.50 57  B 1 
ATOM   2114 O OG  . SER   B 2 57  ? 3.465   -15.809 22.494  1.00 91.36 57  B 1 
ATOM   2115 N N   . PRO   B 2 58  ? 6.734   -17.614 24.866  1.00 96.31 58  B 1 
ATOM   2116 C CA  . PRO   B 2 58  ? 8.008   -18.313 25.006  1.00 95.87 58  B 1 
ATOM   2117 C C   . PRO   B 2 58  ? 8.699   -18.478 23.645  1.00 96.30 58  B 1 
ATOM   2118 O O   . PRO   B 2 58  ? 8.045   -18.634 22.607  1.00 95.09 58  B 1 
ATOM   2119 C CB  . PRO   B 2 58  ? 7.679   -19.655 25.661  1.00 94.00 58  B 1 
ATOM   2120 C CG  . PRO   B 2 58  ? 6.218   -19.902 25.278  1.00 90.72 58  B 1 
ATOM   2121 C CD  . PRO   B 2 58  ? 5.631   -18.494 25.223  1.00 94.14 58  B 1 
ATOM   2122 N N   . SER   B 2 59  ? 10.032  -18.472 23.660  1.00 95.83 59  B 1 
ATOM   2123 C CA  . SER   B 2 59  ? 10.850  -18.694 22.464  1.00 96.07 59  B 1 
ATOM   2124 C C   . SER   B 2 59  ? 10.527  -20.040 21.806  1.00 96.44 59  B 1 
ATOM   2125 O O   . SER   B 2 59  ? 10.246  -21.027 22.489  1.00 95.18 59  B 1 
ATOM   2126 C CB  . SER   B 2 59  ? 12.339  -18.632 22.843  1.00 94.89 59  B 1 
ATOM   2127 O OG  . SER   B 2 59  ? 13.176  -19.035 21.777  1.00 91.90 59  B 1 
ATOM   2128 N N   . ILE   B 2 60  ? 10.653  -20.109 20.482  1.00 96.38 60  B 1 
ATOM   2129 C CA  . ILE   B 2 60  ? 10.523  -21.366 19.721  1.00 96.34 60  B 1 
ATOM   2130 C C   . ILE   B 2 60  ? 11.510  -22.452 20.176  1.00 96.67 60  B 1 
ATOM   2131 O O   . ILE   B 2 60  ? 11.276  -23.628 19.923  1.00 95.43 60  B 1 
ATOM   2132 C CB  . ILE   B 2 60  ? 10.685  -21.124 18.202  1.00 95.93 60  B 1 
ATOM   2133 C CG1 . ILE   B 2 60  ? 12.056  -20.510 17.847  1.00 93.10 60  B 1 
ATOM   2134 C CG2 . ILE   B 2 60  ? 9.517   -20.262 17.684  1.00 91.71 60  B 1 
ATOM   2135 C CD1 . ILE   B 2 60  ? 12.370  -20.477 16.352  1.00 89.55 60  B 1 
ATOM   2136 N N   . PHE   B 2 61  ? 12.585  -22.073 20.859  1.00 96.35 61  B 1 
ATOM   2137 C CA  . PHE   B 2 61  ? 13.562  -23.003 21.429  1.00 95.92 61  B 1 
ATOM   2138 C C   . PHE   B 2 61  ? 13.151  -23.533 22.809  1.00 95.97 61  B 1 
ATOM   2139 O O   . PHE   B 2 61  ? 13.709  -24.528 23.262  1.00 93.14 61  B 1 
ATOM   2140 C CB  . PHE   B 2 61  ? 14.930  -22.314 21.482  1.00 95.45 61  B 1 
ATOM   2141 C CG  . PHE   B 2 61  ? 15.449  -21.839 20.138  1.00 96.02 61  B 1 
ATOM   2142 C CD1 . PHE   B 2 61  ? 15.646  -22.760 19.090  1.00 94.43 61  B 1 
ATOM   2143 C CD2 . PHE   B 2 61  ? 15.742  -20.481 19.924  1.00 94.85 61  B 1 
ATOM   2144 C CE1 . PHE   B 2 61  ? 16.134  -22.329 17.847  1.00 93.92 61  B 1 
ATOM   2145 C CE2 . PHE   B 2 61  ? 16.238  -20.042 18.683  1.00 94.37 61  B 1 
ATOM   2146 C CZ  . PHE   B 2 61  ? 16.432  -20.970 17.644  1.00 95.35 61  B 1 
ATOM   2147 N N   . HIS   B 2 62  ? 12.162  -22.886 23.461  1.00 96.15 62  B 1 
ATOM   2148 C CA  . HIS   B 2 62  ? 11.724  -23.168 24.833  1.00 95.78 62  B 1 
ATOM   2149 C C   . HIS   B 2 62  ? 10.191  -23.119 24.958  1.00 95.72 62  B 1 
ATOM   2150 O O   . HIS   B 2 62  ? 9.639   -22.569 25.907  1.00 92.76 62  B 1 
ATOM   2151 C CB  . HIS   B 2 62  ? 12.413  -22.183 25.787  1.00 94.51 62  B 1 
ATOM   2152 C CG  . HIS   B 2 62  ? 13.911  -22.225 25.695  1.00 93.76 62  B 1 
ATOM   2153 N ND1 . HIS   B 2 62  ? 14.718  -23.281 26.090  1.00 84.96 62  B 1 
ATOM   2154 C CD2 . HIS   B 2 62  ? 14.710  -21.270 25.133  1.00 85.62 62  B 1 
ATOM   2155 C CE1 . HIS   B 2 62  ? 15.974  -22.963 25.761  1.00 87.09 62  B 1 
ATOM   2156 N NE2 . HIS   B 2 62  ? 16.004  -21.754 25.185  1.00 88.05 62  B 1 
ATOM   2157 N N   . LEU   B 2 63  ? 9.472   -23.729 23.992  1.00 95.03 63  B 1 
ATOM   2158 C CA  . LEU   B 2 63  ? 8.005   -23.651 23.857  1.00 94.48 63  B 1 
ATOM   2159 C C   . LEU   B 2 63  ? 7.205   -24.142 25.078  1.00 94.14 63  B 1 
ATOM   2160 O O   . LEU   B 2 63  ? 6.008   -23.867 25.172  1.00 90.74 63  B 1 
ATOM   2161 C CB  . LEU   B 2 63  ? 7.574   -24.470 22.627  1.00 93.16 63  B 1 
ATOM   2162 C CG  . LEU   B 2 63  ? 7.949   -23.842 21.272  1.00 90.48 63  B 1 
ATOM   2163 C CD1 . LEU   B 2 63  ? 7.621   -24.829 20.149  1.00 86.50 63  B 1 
ATOM   2164 C CD2 . LEU   B 2 63  ? 7.182   -22.549 21.009  1.00 85.86 63  B 1 
ATOM   2165 N N   . HIS   B 2 64  ? 7.835   -24.900 25.985  1.00 94.97 64  B 1 
ATOM   2166 C CA  . HIS   B 2 64  ? 7.186   -25.483 27.164  1.00 94.35 64  B 1 
ATOM   2167 C C   . HIS   B 2 64  ? 7.482   -24.724 28.460  1.00 94.68 64  B 1 
ATOM   2168 O O   . HIS   B 2 64  ? 6.993   -25.123 29.519  1.00 90.49 64  B 1 
ATOM   2169 C CB  . HIS   B 2 64  ? 7.572   -26.964 27.267  1.00 91.84 64  B 1 
ATOM   2170 C CG  . HIS   B 2 64  ? 7.150   -27.757 26.062  1.00 85.31 64  B 1 
ATOM   2171 N ND1 . HIS   B 2 64  ? 5.884   -27.784 25.516  1.00 70.55 64  B 1 
ATOM   2172 C CD2 . HIS   B 2 64  ? 7.934   -28.556 25.266  1.00 70.30 64  B 1 
ATOM   2173 C CE1 . HIS   B 2 64  ? 5.915   -28.573 24.432  1.00 65.53 64  B 1 
ATOM   2174 N NE2 . HIS   B 2 64  ? 7.139   -29.068 24.251  1.00 67.67 64  B 1 
ATOM   2175 N N   . GLU   B 2 65  ? 8.257   -23.641 28.386  1.00 94.61 65  B 1 
ATOM   2176 C CA  . GLU   B 2 65  ? 8.595   -22.813 29.540  1.00 93.92 65  B 1 
ATOM   2177 C C   . GLU   B 2 65  ? 7.602   -21.658 29.689  1.00 93.05 65  B 1 
ATOM   2178 O O   . GLU   B 2 65  ? 7.021   -21.181 28.715  1.00 87.80 65  B 1 
ATOM   2179 C CB  . GLU   B 2 65  ? 10.042  -22.319 29.435  1.00 91.74 65  B 1 
ATOM   2180 C CG  . GLU   B 2 65  ? 11.042  -23.482 29.498  1.00 87.67 65  B 1 
ATOM   2181 C CD  . GLU   B 2 65  ? 12.501  -23.035 29.379  1.00 88.31 65  B 1 
ATOM   2182 O OE1 . GLU   B 2 65  ? 13.367  -23.922 29.210  1.00 80.94 65  B 1 
ATOM   2183 O OE2 . GLU   B 2 65  ? 12.777  -21.818 29.432  1.00 84.41 65  B 1 
ATOM   2184 N N   . HIS   B 2 66  ? 7.390   -21.211 30.922  1.00 94.20 66  B 1 
ATOM   2185 C CA  . HIS   B 2 66  ? 6.587   -20.033 31.263  1.00 94.30 66  B 1 
ATOM   2186 C C   . HIS   B 2 66  ? 5.192   -19.985 30.613  1.00 94.91 66  B 1 
ATOM   2187 O O   . HIS   B 2 66  ? 4.689   -18.928 30.233  1.00 92.02 66  B 1 
ATOM   2188 C CB  . HIS   B 2 66  ? 7.413   -18.768 31.011  1.00 92.07 66  B 1 
ATOM   2189 C CG  . HIS   B 2 66  ? 8.686   -18.744 31.807  1.00 92.07 66  B 1 
ATOM   2190 N ND1 . HIS   B 2 66  ? 8.778   -18.764 33.190  1.00 83.10 66  B 1 
ATOM   2191 C CD2 . HIS   B 2 66  ? 9.953   -18.727 31.293  1.00 83.47 66  B 1 
ATOM   2192 C CE1 . HIS   B 2 66  ? 10.081  -18.736 33.496  1.00 85.03 66  B 1 
ATOM   2193 N NE2 . HIS   B 2 66  ? 10.814  -18.719 32.379  1.00 86.64 66  B 1 
ATOM   2194 N N   . LEU   B 2 67  ? 4.526   -21.149 30.507  1.00 95.07 67  B 1 
ATOM   2195 C CA  . LEU   B 2 67  ? 3.174   -21.231 29.937  1.00 94.97 67  B 1 
ATOM   2196 C C   . LEU   B 2 67  ? 2.139   -20.427 30.737  1.00 95.33 67  B 1 
ATOM   2197 O O   . LEU   B 2 67  ? 1.102   -20.052 30.191  1.00 92.70 67  B 1 
ATOM   2198 C CB  . LEU   B 2 67  ? 2.748   -22.702 29.833  1.00 93.00 67  B 1 
ATOM   2199 C CG  . LEU   B 2 67  ? 3.569   -23.547 28.841  1.00 89.09 67  B 1 
ATOM   2200 C CD1 . LEU   B 2 67  ? 3.066   -24.991 28.877  1.00 84.19 67  B 1 
ATOM   2201 C CD2 . LEU   B 2 67  ? 3.451   -23.043 27.405  1.00 83.12 67  B 1 
ATOM   2202 N N   . GLU   B 2 68  ? 2.421   -20.127 32.008  1.00 96.18 68  B 1 
ATOM   2203 C CA  . GLU   B 2 68  ? 1.610   -19.248 32.852  1.00 95.98 68  B 1 
ATOM   2204 C C   . GLU   B 2 68  ? 1.516   -17.814 32.301  1.00 96.51 68  B 1 
ATOM   2205 O O   . GLU   B 2 68  ? 0.499   -17.151 32.499  1.00 95.05 68  B 1 
ATOM   2206 C CB  . GLU   B 2 68  ? 2.135   -19.255 34.300  1.00 94.62 68  B 1 
ATOM   2207 C CG  . GLU   B 2 68  ? 3.521   -18.626 34.552  1.00 86.14 68  B 1 
ATOM   2208 C CD  . GLU   B 2 68  ? 4.733   -19.502 34.178  1.00 82.91 68  B 1 
ATOM   2209 O OE1 . GLU   B 2 68  ? 5.863   -19.034 34.419  1.00 74.75 68  B 1 
ATOM   2210 O OE2 . GLU   B 2 68  ? 4.535   -20.624 33.662  1.00 79.54 68  B 1 
ATOM   2211 N N   . ASP   B 2 69  ? 2.514   -17.345 31.548  1.00 96.31 69  B 1 
ATOM   2212 C CA  . ASP   B 2 69  ? 2.499   -16.020 30.925  1.00 96.29 69  B 1 
ATOM   2213 C C   . ASP   B 2 69  ? 1.350   -15.866 29.924  1.00 96.92 69  B 1 
ATOM   2214 O O   . ASP   B 2 69  ? 0.766   -14.788 29.798  1.00 96.09 69  B 1 
ATOM   2215 C CB  . ASP   B 2 69  ? 3.835   -15.758 30.220  1.00 95.04 69  B 1 
ATOM   2216 C CG  . ASP   B 2 69  ? 4.974   -15.406 31.171  1.00 94.07 69  B 1 
ATOM   2217 O OD1 . ASP   B 2 69  ? 4.710   -15.170 32.373  1.00 90.46 69  B 1 
ATOM   2218 O OD2 . ASP   B 2 69  ? 6.098   -15.213 30.666  1.00 90.46 69  B 1 
ATOM   2219 N N   . LEU   B 2 70  ? 0.974   -16.958 29.257  1.00 96.69 70  B 1 
ATOM   2220 C CA  . LEU   B 2 70  ? -0.137  -16.976 28.301  1.00 96.93 70  B 1 
ATOM   2221 C C   . LEU   B 2 70  ? -1.507  -16.790 28.973  1.00 97.36 70  B 1 
ATOM   2222 O O   . LEU   B 2 70  ? -2.487  -16.496 28.286  1.00 96.39 70  B 1 
ATOM   2223 C CB  . LEU   B 2 70  ? -0.101  -18.284 27.490  1.00 96.26 70  B 1 
ATOM   2224 C CG  . LEU   B 2 70  ? 1.213   -18.564 26.734  1.00 94.76 70  B 1 
ATOM   2225 C CD1 . LEU   B 2 70  ? 1.071   -19.861 25.941  1.00 90.87 70  B 1 
ATOM   2226 C CD2 . LEU   B 2 70  ? 1.572   -17.443 25.761  1.00 90.00 70  B 1 
ATOM   2227 N N   . GLN   B 2 71  ? -1.579  -16.923 30.304  1.00 97.45 71  B 1 
ATOM   2228 C CA  . GLN   B 2 71  ? -2.786  -16.654 31.100  1.00 97.60 71  B 1 
ATOM   2229 C C   . GLN   B 2 71  ? -2.857  -15.206 31.602  1.00 97.91 71  B 1 
ATOM   2230 O O   . GLN   B 2 71  ? -3.866  -14.814 32.197  1.00 96.91 71  B 1 
ATOM   2231 C CB  . GLN   B 2 71  ? -2.888  -17.649 32.272  1.00 96.94 71  B 1 
ATOM   2232 C CG  . GLN   B 2 71  ? -2.815  -19.123 31.838  1.00 92.80 71  B 1 
ATOM   2233 C CD  . GLN   B 2 71  ? -3.831  -19.470 30.751  1.00 84.96 71  B 1 
ATOM   2234 O OE1 . GLN   B 2 71  ? -4.991  -19.100 30.806  1.00 73.54 71  B 1 
ATOM   2235 N NE2 . GLN   B 2 71  ? -3.420  -20.180 29.724  1.00 70.99 71  B 1 
ATOM   2236 N N   . LYS   B 2 72  ? -1.828  -14.387 31.371  1.00 97.49 72  B 1 
ATOM   2237 C CA  . LYS   B 2 72  ? -1.870  -12.955 31.680  1.00 97.64 72  B 1 
ATOM   2238 C C   . LYS   B 2 72  ? -2.916  -12.261 30.803  1.00 97.94 72  B 1 
ATOM   2239 O O   . LYS   B 2 72  ? -3.076  -12.616 29.632  1.00 97.56 72  B 1 
ATOM   2240 C CB  . LYS   B 2 72  ? -0.483  -12.315 31.515  1.00 97.28 72  B 1 
ATOM   2241 C CG  . LYS   B 2 72  ? 0.495   -12.768 32.616  1.00 95.62 72  B 1 
ATOM   2242 C CD  . LYS   B 2 72  ? 1.919   -12.290 32.344  1.00 93.24 72  B 1 
ATOM   2243 C CE  . LYS   B 2 72  ? 2.843   -12.775 33.464  1.00 88.29 72  B 1 
ATOM   2244 N NZ  . LYS   B 2 72  ? 4.271   -12.736 33.086  1.00 81.31 72  B 1 
ATOM   2245 N N   . PRO   B 2 73  ? -3.628  -11.251 31.338  1.00 98.19 73  B 1 
ATOM   2246 C CA  . PRO   B 2 73  ? -4.590  -10.488 30.554  1.00 98.25 73  B 1 
ATOM   2247 C C   . PRO   B 2 73  ? -3.880  -9.628  29.502  1.00 98.32 73  B 1 
ATOM   2248 O O   . PRO   B 2 73  ? -2.803  -9.084  29.751  1.00 97.74 73  B 1 
ATOM   2249 C CB  . PRO   B 2 73  ? -5.365  -9.652  31.573  1.00 97.57 73  B 1 
ATOM   2250 C CG  . PRO   B 2 73  ? -4.350  -9.433  32.693  1.00 94.62 73  B 1 
ATOM   2251 C CD  . PRO   B 2 73  ? -3.558  -10.741 32.697  1.00 97.59 73  B 1 
ATOM   2252 N N   . VAL   B 2 74  ? -4.518  -9.430  28.341  1.00 98.28 74  B 1 
ATOM   2253 C CA  . VAL   B 2 74  ? -3.956  -8.612  27.250  1.00 98.26 74  B 1 
ATOM   2254 C C   . VAL   B 2 74  ? -3.726  -7.150  27.637  1.00 98.22 74  B 1 
ATOM   2255 O O   . VAL   B 2 74  ? -2.915  -6.478  27.011  1.00 97.54 74  B 1 
ATOM   2256 C CB  . VAL   B 2 74  ? -4.802  -8.684  25.966  1.00 97.52 74  B 1 
ATOM   2257 C CG1 . VAL   B 2 74  ? -4.827  -10.102 25.404  1.00 94.53 74  B 1 
ATOM   2258 C CG2 . VAL   B 2 74  ? -6.239  -8.185  26.170  1.00 94.83 74  B 1 
ATOM   2259 N N   . SER   B 2 75  ? -4.367  -6.667  28.701  1.00 98.09 75  B 1 
ATOM   2260 C CA  . SER   B 2 75  ? -4.099  -5.341  29.272  1.00 97.92 75  B 1 
ATOM   2261 C C   . SER   B 2 75  ? -2.644  -5.142  29.706  1.00 97.82 75  B 1 
ATOM   2262 O O   . SER   B 2 75  ? -2.197  -4.004  29.801  1.00 96.83 75  B 1 
ATOM   2263 C CB  . SER   B 2 75  ? -5.015  -5.085  30.471  1.00 97.35 75  B 1 
ATOM   2264 O OG  . SER   B 2 75  ? -4.801  -6.040  31.493  1.00 93.68 75  B 1 
ATOM   2265 N N   . THR   B 2 76  ? -1.894  -6.228  29.944  1.00 97.86 76  B 1 
ATOM   2266 C CA  . THR   B 2 76  ? -0.468  -6.169  30.319  1.00 97.47 76  B 1 
ATOM   2267 C C   . THR   B 2 76  ? 0.464   -5.859  29.146  1.00 97.48 76  B 1 
ATOM   2268 O O   . THR   B 2 76  ? 1.602   -5.464  29.377  1.00 96.00 76  B 1 
ATOM   2269 C CB  . THR   B 2 76  ? -0.000  -7.474  30.981  1.00 96.59 76  B 1 
ATOM   2270 O OG1 . THR   B 2 76  ? -0.151  -8.581  30.126  1.00 91.59 76  B 1 
ATOM   2271 C CG2 . THR   B 2 76  ? -0.772  -7.782  32.263  1.00 90.91 76  B 1 
ATOM   2272 N N   . ILE   B 2 77  ? 0.005   -6.051  27.900  1.00 98.04 77  B 1 
ATOM   2273 C CA  . ILE   B 2 77  ? 0.831   -5.916  26.689  1.00 97.81 77  B 1 
ATOM   2274 C C   . ILE   B 2 77  ? 0.220   -5.012  25.610  1.00 97.73 77  B 1 
ATOM   2275 O O   . ILE   B 2 77  ? 0.885   -4.704  24.624  1.00 96.69 77  B 1 
ATOM   2276 C CB  . ILE   B 2 77  ? 1.156   -7.301  26.091  1.00 97.28 77  B 1 
ATOM   2277 C CG1 . ILE   B 2 77  ? -0.108  -8.053  25.615  1.00 95.37 77  B 1 
ATOM   2278 C CG2 . ILE   B 2 77  ? 1.949   -8.153  27.102  1.00 93.80 77  B 1 
ATOM   2279 C CD1 . ILE   B 2 77  ? 0.198   -9.218  24.672  1.00 93.49 77  B 1 
ATOM   2280 N N   . MET   B 2 78  ? -1.040  -4.602  25.760  1.00 97.99 78  B 1 
ATOM   2281 C CA  . MET   B 2 78  ? -1.731  -3.798  24.759  1.00 97.96 78  B 1 
ATOM   2282 C C   . MET   B 2 78  ? -1.114  -2.401  24.632  1.00 97.75 78  B 1 
ATOM   2283 O O   . MET   B 2 78  ? -0.699  -1.784  25.613  1.00 96.66 78  B 1 
ATOM   2284 C CB  . MET   B 2 78  ? -3.244  -3.747  25.029  1.00 97.15 78  B 1 
ATOM   2285 C CG  . MET   B 2 78  ? -3.640  -2.880  26.231  1.00 96.17 78  B 1 
ATOM   2286 S SD  . MET   B 2 78  ? -5.422  -2.914  26.597  1.00 96.02 78  B 1 
ATOM   2287 C CE  . MET   B 2 78  ? -5.484  -1.680  27.905  1.00 92.09 78  B 1 
ATOM   2288 N N   . LYS   B 2 79  ? -1.103  -1.876  23.406  1.00 97.89 79  B 1 
ATOM   2289 C CA  . LYS   B 2 79  ? -0.760  -0.477  23.134  1.00 97.48 79  B 1 
ATOM   2290 C C   . LYS   B 2 79  ? -1.985  0.398   23.368  1.00 97.86 79  B 1 
ATOM   2291 O O   . LYS   B 2 79  ? -3.079  0.052   22.924  1.00 97.22 79  B 1 
ATOM   2292 C CB  . LYS   B 2 79  ? -0.220  -0.326  21.711  1.00 96.04 79  B 1 
ATOM   2293 C CG  . LYS   B 2 79  ? 1.156   -1.000  21.577  1.00 84.25 79  B 1 
ATOM   2294 C CD  . LYS   B 2 79  ? 1.669   -0.962  20.140  1.00 77.22 79  B 1 
ATOM   2295 C CE  . LYS   B 2 79  ? 3.027   -1.667  20.117  1.00 68.12 79  B 1 
ATOM   2296 N NZ  . LYS   B 2 79  ? 3.382   -2.179  18.781  1.00 60.22 79  B 1 
ATOM   2297 N N   . THR   B 2 80  ? -1.790  1.534   24.028  1.00 97.21 80  B 1 
ATOM   2298 C CA  . THR   B 2 80  ? -2.849  2.504   24.362  1.00 96.92 80  B 1 
ATOM   2299 C C   . THR   B 2 80  ? -2.726  3.812   23.588  1.00 96.03 80  B 1 
ATOM   2300 O O   . THR   B 2 80  ? -3.737  4.427   23.279  1.00 90.84 80  B 1 
ATOM   2301 C CB  . THR   B 2 80  ? -2.860  2.787   25.866  1.00 95.84 80  B 1 
ATOM   2302 O OG1 . THR   B 2 80  ? -1.567  3.142   26.303  1.00 89.68 80  B 1 
ATOM   2303 C CG2 . THR   B 2 80  ? -3.286  1.556   26.665  1.00 88.15 80  B 1 
ATOM   2304 N N   . ASP   B 2 81  ? -1.507  4.197   23.202  1.00 95.97 81  B 1 
ATOM   2305 C CA  . ASP   B 2 81  ? -1.257  5.353   22.342  1.00 95.10 81  B 1 
ATOM   2306 C C   . ASP   B 2 81  ? -1.508  4.959   20.886  1.00 95.82 81  B 1 
ATOM   2307 O O   . ASP   B 2 81  ? -0.608  4.545   20.150  1.00 93.19 81  B 1 
ATOM   2308 C CB  . ASP   B 2 81  ? 0.157   5.899   22.574  1.00 92.29 81  B 1 
ATOM   2309 C CG  . ASP   B 2 81  ? 0.346   6.480   23.973  1.00 80.64 81  B 1 
ATOM   2310 O OD1 . ASP   B 2 81  ? -0.663  6.890   24.587  1.00 71.56 81  B 1 
ATOM   2311 O OD2 . ASP   B 2 81  ? 1.513   6.502   24.419  1.00 72.97 81  B 1 
ATOM   2312 N N   . LEU   B 2 82  ? -2.777  5.032   20.480  1.00 96.60 82  B 1 
ATOM   2313 C CA  . LEU   B 2 82  ? -3.238  4.578   19.174  1.00 97.28 82  B 1 
ATOM   2314 C C   . LEU   B 2 82  ? -3.552  5.749   18.255  1.00 97.54 82  B 1 
ATOM   2315 O O   . LEU   B 2 82  ? -4.269  6.679   18.615  1.00 96.56 82  B 1 
ATOM   2316 C CB  . LEU   B 2 82  ? -4.462  3.665   19.326  1.00 96.82 82  B 1 
ATOM   2317 C CG  . LEU   B 2 82  ? -4.228  2.415   20.196  1.00 95.96 82  B 1 
ATOM   2318 C CD1 . LEU   B 2 82  ? -5.516  1.603   20.246  1.00 94.24 82  B 1 
ATOM   2319 C CD2 . LEU   B 2 82  ? -3.115  1.512   19.657  1.00 93.48 82  B 1 
ATOM   2320 N N   . ILE   B 2 83  ? -3.082  5.629   17.012  1.00 97.86 83  B 1 
ATOM   2321 C CA  . ILE   B 2 83  ? -3.574  6.442   15.907  1.00 98.03 83  B 1 
ATOM   2322 C C   . ILE   B 2 83  ? -4.877  5.802   15.431  1.00 98.30 83  B 1 
ATOM   2323 O O   . ILE   B 2 83  ? -4.929  4.591   15.195  1.00 97.99 83  B 1 
ATOM   2324 C CB  . ILE   B 2 83  ? -2.516  6.567   14.797  1.00 97.62 83  B 1 
ATOM   2325 C CG1 . ILE   B 2 83  ? -1.207  7.164   15.373  1.00 95.79 83  B 1 
ATOM   2326 C CG2 . ILE   B 2 83  ? -3.055  7.437   13.651  1.00 95.69 83  B 1 
ATOM   2327 C CD1 . ILE   B 2 83  ? -0.028  7.114   14.403  1.00 91.03 83  B 1 
ATOM   2328 N N   . VAL   B 2 84  ? -5.924  6.607   15.308  1.00 98.29 84  B 1 
ATOM   2329 C CA  . VAL   B 2 84  ? -7.253  6.182   14.855  1.00 98.34 84  B 1 
ATOM   2330 C C   . VAL   B 2 84  ? -7.699  7.037   13.678  1.00 98.36 84  B 1 
ATOM   2331 O O   . VAL   B 2 84  ? -7.240  8.165   13.520  1.00 97.83 84  B 1 
ATOM   2332 C CB  . VAL   B 2 84  ? -8.298  6.198   15.991  1.00 97.75 84  B 1 
ATOM   2333 C CG1 . VAL   B 2 84  ? -7.901  5.256   17.129  1.00 95.11 84  B 1 
ATOM   2334 C CG2 . VAL   B 2 84  ? -8.534  7.596   16.575  1.00 94.43 84  B 1 
ATOM   2335 N N   . GLY   B 2 85  ? -8.585  6.489   12.853  1.00 98.18 85  B 1 
ATOM   2336 C CA  . GLY   B 2 85  ? -9.211  7.194   11.741  1.00 98.18 85  B 1 
ATOM   2337 C C   . GLY   B 2 85  ? -10.718 7.346   11.932  1.00 98.40 85  B 1 
ATOM   2338 O O   . GLY   B 2 85  ? -11.316 6.782   12.856  1.00 98.05 85  B 1 
ATOM   2339 N N   . HIS   B 2 86  ? -11.335 8.089   11.020  1.00 97.82 86  B 1 
ATOM   2340 C CA  . HIS   B 2 86  ? -12.778 8.301   10.953  1.00 97.47 86  B 1 
ATOM   2341 C C   . HIS   B 2 86  ? -13.366 7.631   9.694   1.00 97.07 86  B 1 
ATOM   2342 O O   . HIS   B 2 86  ? -12.686 7.574   8.667   1.00 96.46 86  B 1 
ATOM   2343 C CB  . HIS   B 2 86  ? -13.039 9.813   10.989  1.00 97.10 86  B 1 
ATOM   2344 C CG  . HIS   B 2 86  ? -14.487 10.158  11.164  1.00 95.82 86  B 1 
ATOM   2345 N ND1 . HIS   B 2 86  ? -15.378 10.466  10.158  1.00 87.20 86  B 1 
ATOM   2346 C CD2 . HIS   B 2 86  ? -15.194 10.198  12.341  1.00 87.41 86  B 1 
ATOM   2347 C CE1 . HIS   B 2 86  ? -16.586 10.682  10.720  1.00 89.08 86  B 1 
ATOM   2348 N NE2 . HIS   B 2 86  ? -16.512 10.528  12.042  1.00 90.23 86  B 1 
ATOM   2349 N N   . PRO   B 2 87  ? -14.618 7.141   9.711   1.00 97.33 87  B 1 
ATOM   2350 C CA  . PRO   B 2 87  ? -15.242 6.524   8.531   1.00 96.58 87  B 1 
ATOM   2351 C C   . PRO   B 2 87  ? -15.250 7.400   7.275   1.00 95.01 87  B 1 
ATOM   2352 O O   . PRO   B 2 87  ? -15.249 6.877   6.161   1.00 93.21 87  B 1 
ATOM   2353 C CB  . PRO   B 2 87  ? -16.680 6.219   8.957   1.00 96.05 87  B 1 
ATOM   2354 C CG  . PRO   B 2 87  ? -16.598 6.068   10.467  1.00 94.45 87  B 1 
ATOM   2355 C CD  . PRO   B 2 87  ? -15.503 7.049   10.860  1.00 97.06 87  B 1 
ATOM   2356 N N   . LEU   B 2 88  ? -15.271 8.719   7.445   1.00 95.13 88  B 1 
ATOM   2357 C CA  . LEU   B 2 88  ? -15.319 9.711   6.364   1.00 93.39 88  B 1 
ATOM   2358 C C   . LEU   B 2 88  ? -13.934 10.203  5.918   1.00 91.94 88  B 1 
ATOM   2359 O O   . LEU   B 2 88  ? -13.865 11.090  5.067   1.00 89.67 88  B 1 
ATOM   2360 C CB  . LEU   B 2 88  ? -16.222 10.890  6.772   1.00 92.05 88  B 1 
ATOM   2361 C CG  . LEU   B 2 88  ? -17.666 10.520  7.150   1.00 89.59 88  B 1 
ATOM   2362 C CD1 . LEU   B 2 88  ? -18.437 11.790  7.505   1.00 84.98 88  B 1 
ATOM   2363 C CD2 . LEU   B 2 88  ? -18.406 9.808   6.019   1.00 83.86 88  B 1 
ATOM   2364 N N   . ASP   B 2 89  ? -12.842 9.661   6.473   1.00 93.57 89  B 1 
ATOM   2365 C CA  . ASP   B 2 89  ? -11.502 9.943   5.962   1.00 92.89 89  B 1 
ATOM   2366 C C   . ASP   B 2 89  ? -11.351 9.344   4.556   1.00 92.11 89  B 1 
ATOM   2367 O O   . ASP   B 2 89  ? -11.983 8.338   4.214   1.00 91.29 89  B 1 
ATOM   2368 C CB  . ASP   B 2 89  ? -10.410 9.395   6.899   1.00 93.34 89  B 1 
ATOM   2369 C CG  . ASP   B 2 89  ? -10.413 9.984   8.316   1.00 93.76 89  B 1 
ATOM   2370 O OD1 . ASP   B 2 89  ? -10.949 11.094  8.518   1.00 91.37 89  B 1 
ATOM   2371 O OD2 . ASP   B 2 89  ? -9.880  9.300   9.223   1.00 91.35 89  B 1 
ATOM   2372 N N   . PHE   B 2 90  ? -10.484 9.933   3.725   1.00 89.19 90  B 1 
ATOM   2373 C CA  . PHE   B 2 90  ? -10.147 9.363   2.426   1.00 88.35 90  B 1 
ATOM   2374 C C   . PHE   B 2 90  ? -9.113  8.246   2.574   1.00 90.13 90  B 1 
ATOM   2375 O O   . PHE   B 2 90  ? -8.121  8.379   3.282   1.00 90.01 90  B 1 
ATOM   2376 C CB  . PHE   B 2 90  ? -9.664  10.451  1.469   1.00 85.20 90  B 1 
ATOM   2377 C CG  . PHE   B 2 90  ? -10.742 11.437  1.081   1.00 81.82 90  B 1 
ATOM   2378 C CD1 . PHE   B 2 90  ? -11.770 11.041  0.205   1.00 76.41 90  B 1 
ATOM   2379 C CD2 . PHE   B 2 90  ? -10.738 12.744  1.601   1.00 74.35 90  B 1 
ATOM   2380 C CE1 . PHE   B 2 90  ? -12.790 11.940  -0.142  1.00 72.01 90  B 1 
ATOM   2381 C CE2 . PHE   B 2 90  ? -11.757 13.650  1.257   1.00 71.10 90  B 1 
ATOM   2382 C CZ  . PHE   B 2 90  ? -12.786 13.243  0.386   1.00 72.52 90  B 1 
ATOM   2383 N N   . VAL   B 2 91  ? -9.305  7.143   1.834   1.00 90.32 91  B 1 
ATOM   2384 C CA  . VAL   B 2 91  ? -8.365  6.009   1.826   1.00 91.53 91  B 1 
ATOM   2385 C C   . VAL   B 2 91  ? -6.969  6.441   1.378   1.00 92.62 91  B 1 
ATOM   2386 O O   . VAL   B 2 91  ? -5.973  5.943   1.897   1.00 92.52 91  B 1 
ATOM   2387 C CB  . VAL   B 2 91  ? -8.901  4.880   0.930   1.00 90.47 91  B 1 
ATOM   2388 C CG1 . VAL   B 2 91  ? -7.898  3.745   0.734   1.00 85.40 91  B 1 
ATOM   2389 C CG2 . VAL   B 2 91  ? -10.157 4.265   1.548   1.00 85.65 91  B 1 
ATOM   2390 N N   . GLU   B 2 92  ? -6.889  7.391   0.465   1.00 89.48 92  B 1 
ATOM   2391 C CA  . GLU   B 2 92  ? -5.643  7.980   -0.027  1.00 88.56 92  B 1 
ATOM   2392 C C   . GLU   B 2 92  ? -4.865  8.715   1.083   1.00 90.26 92  B 1 
ATOM   2393 O O   . GLU   B 2 92  ? -3.651  8.564   1.199   1.00 89.81 92  B 1 
ATOM   2394 C CB  . GLU   B 2 92  ? -5.968  8.937   -1.187  1.00 85.58 92  B 1 
ATOM   2395 C CG  . GLU   B 2 92  ? -6.644  8.278   -2.413  1.00 78.25 92  B 1 
ATOM   2396 C CD  . GLU   B 2 92  ? -8.179  8.159   -2.376  1.00 73.68 92  B 1 
ATOM   2397 O OE1 . GLU   B 2 92  ? -8.765  7.922   -3.458  1.00 66.62 92  B 1 
ATOM   2398 O OE2 . GLU   B 2 92  ? -8.783  8.281   -1.294  1.00 67.02 92  B 1 
ATOM   2399 N N   . GLU   B 2 93  ? -5.565  9.459   1.944   1.00 90.81 93  B 1 
ATOM   2400 C CA  . GLU   B 2 93  ? -4.966  10.137  3.101   1.00 91.28 93  B 1 
ATOM   2401 C C   . GLU   B 2 93  ? -4.558  9.131   4.183   1.00 93.55 93  B 1 
ATOM   2402 O O   . GLU   B 2 93  ? -3.481  9.241   4.771   1.00 93.53 93  B 1 
ATOM   2403 C CB  . GLU   B 2 93  ? -5.948  11.160  3.685   1.00 89.34 93  B 1 
ATOM   2404 C CG  . GLU   B 2 93  ? -6.209  12.328  2.722   1.00 83.10 93  B 1 
ATOM   2405 C CD  . GLU   B 2 93  ? -7.207  13.362  3.265   1.00 76.60 93  B 1 
ATOM   2406 O OE1 . GLU   B 2 93  ? -7.213  14.487  2.713   1.00 68.50 93  B 1 
ATOM   2407 O OE2 . GLU   B 2 93  ? -7.964  13.027  4.203   1.00 68.93 93  B 1 
ATOM   2408 N N   . VAL   B 2 94  ? -5.366  8.089   4.394   1.00 94.67 94  B 1 
ATOM   2409 C CA  . VAL   B 2 94  ? -5.032  6.989   5.304   1.00 95.86 94  B 1 
ATOM   2410 C C   . VAL   B 2 94  ? -3.780  6.246   4.840   1.00 96.38 94  B 1 
ATOM   2411 O O   . VAL   B 2 94  ? -2.934  5.920   5.668   1.00 96.40 94  B 1 
ATOM   2412 C CB  . VAL   B 2 94  ? -6.232  6.046   5.471   1.00 95.82 94  B 1 
ATOM   2413 C CG1 . VAL   B 2 94  ? -5.873  4.751   6.202   1.00 93.97 94  B 1 
ATOM   2414 C CG2 . VAL   B 2 94  ? -7.326  6.750   6.276   1.00 94.54 94  B 1 
ATOM   2415 N N   . ALA   B 2 95  ? -3.600  6.020   3.538   1.00 95.81 95  B 1 
ATOM   2416 C CA  . ALA   B 2 95  ? -2.381  5.413   3.009   1.00 95.68 95  B 1 
ATOM   2417 C C   . ALA   B 2 95  ? -1.135  6.253   3.345   1.00 96.05 95  B 1 
ATOM   2418 O O   . ALA   B 2 95  ? -0.127  5.705   3.796   1.00 95.99 95  B 1 
ATOM   2419 C CB  . ALA   B 2 95  ? -2.539  5.204   1.496   1.00 94.93 95  B 1 
ATOM   2420 N N   . ALA   B 2 96  ? -1.225  7.579   3.210   1.00 95.52 96  B 1 
ATOM   2421 C CA  . ALA   B 2 96  ? -0.150  8.493   3.594   1.00 95.08 96  B 1 
ATOM   2422 C C   . ALA   B 2 96  ? 0.140   8.430   5.102   1.00 95.46 96  B 1 
ATOM   2423 O O   . ALA   B 2 96  ? 1.295   8.292   5.502   1.00 94.91 96  B 1 
ATOM   2424 C CB  . ALA   B 2 96  ? -0.525  9.907   3.138   1.00 93.73 96  B 1 
ATOM   2425 N N   . LEU   B 2 97  ? -0.904  8.407   5.938   1.00 96.13 97  B 1 
ATOM   2426 C CA  . LEU   B 2 97  ? -0.795  8.274   7.389   1.00 96.33 97  B 1 
ATOM   2427 C C   . LEU   B 2 97  ? -0.111  6.958   7.798   1.00 96.58 97  B 1 
ATOM   2428 O O   . LEU   B 2 97  ? 0.751   6.945   8.676   1.00 95.81 97  B 1 
ATOM   2429 C CB  . LEU   B 2 97  ? -2.211  8.454   7.966   1.00 95.64 97  B 1 
ATOM   2430 C CG  . LEU   B 2 97  ? -2.288  8.480   9.506   1.00 90.72 97  B 1 
ATOM   2431 C CD1 . LEU   B 2 97  ? -3.457  9.350   9.954   1.00 85.56 97  B 1 
ATOM   2432 C CD2 . LEU   B 2 97  ? -2.516  7.083   10.083  1.00 85.05 97  B 1 
ATOM   2433 N N   . PHE   B 2 98  ? -0.439  5.832   7.136   1.00 97.23 98  B 1 
ATOM   2434 C CA  . PHE   B 2 98  ? 0.240   4.548   7.357   1.00 97.34 98  B 1 
ATOM   2435 C C   . PHE   B 2 98  ? 1.738   4.640   7.056   1.00 96.87 98  B 1 
ATOM   2436 O O   . PHE   B 2 98  ? 2.546   4.097   7.804   1.00 96.00 98  B 1 
ATOM   2437 C CB  . PHE   B 2 98  ? -0.376  3.457   6.475   1.00 97.52 98  B 1 
ATOM   2438 C CG  . PHE   B 2 98  ? -1.538  2.697   7.078   1.00 97.67 98  B 1 
ATOM   2439 C CD1 . PHE   B 2 98  ? -1.473  1.300   7.208   1.00 96.48 98  B 1 
ATOM   2440 C CD2 . PHE   B 2 98  ? -2.707  3.362   7.473   1.00 96.45 98  B 1 
ATOM   2441 C CE1 . PHE   B 2 98  ? -2.567  0.582   7.710   1.00 96.14 98  B 1 
ATOM   2442 C CE2 . PHE   B 2 98  ? -3.800  2.651   7.978   1.00 95.98 98  B 1 
ATOM   2443 C CZ  . PHE   B 2 98  ? -3.732  1.257   8.091   1.00 96.82 98  B 1 
ATOM   2444 N N   . TYR   B 2 99  ? 2.102   5.317   5.960   1.00 96.54 99  B 1 
ATOM   2445 C CA  . TYR   B 2 99  ? 3.490   5.467   5.536   1.00 95.66 99  B 1 
ATOM   2446 C C   . TYR   B 2 99  ? 4.285   6.359   6.495   1.00 94.92 99  B 1 
ATOM   2447 O O   . TYR   B 2 99  ? 5.363   5.965   6.948   1.00 93.62 99  B 1 
ATOM   2448 C CB  . TYR   B 2 99  ? 3.516   6.000   4.102   1.00 95.01 99  B 1 
ATOM   2449 C CG  . TYR   B 2 99  ? 4.914   6.124   3.540   1.00 94.60 99  B 1 
ATOM   2450 C CD1 . TYR   B 2 99  ? 5.583   7.363   3.549   1.00 92.42 99  B 1 
ATOM   2451 C CD2 . TYR   B 2 99  ? 5.565   4.983   3.031   1.00 92.69 99  B 1 
ATOM   2452 C CE1 . TYR   B 2 99  ? 6.891   7.464   3.049   1.00 91.83 99  B 1 
ATOM   2453 C CE2 . TYR   B 2 99  ? 6.874   5.076   2.530   1.00 91.57 99  B 1 
ATOM   2454 C CZ  . TYR   B 2 99  ? 7.535   6.320   2.543   1.00 92.25 99  B 1 
ATOM   2455 O OH  . TYR   B 2 99  ? 8.816   6.410   2.063   1.00 90.56 99  B 1 
ATOM   2456 N N   . GLU   B 2 100 ? 3.751   7.527   6.855   1.00 95.65 100 B 1 
ATOM   2457 C CA  . GLU   B 2 100 ? 4.410   8.481   7.750   1.00 94.93 100 B 1 
ATOM   2458 C C   . GLU   B 2 100 ? 4.615   7.913   9.157   1.00 94.91 100 B 1 
ATOM   2459 O O   . GLU   B 2 100 ? 5.712   7.984   9.707   1.00 93.55 100 B 1 
ATOM   2460 C CB  . GLU   B 2 100 ? 3.594   9.776   7.851   1.00 93.57 100 B 1 
ATOM   2461 C CG  . GLU   B 2 100 ? 3.750   10.661  6.614   1.00 81.13 100 B 1 
ATOM   2462 C CD  . GLU   B 2 100 ? 3.130   12.056  6.799   1.00 73.70 100 B 1 
ATOM   2463 O OE1 . GLU   B 2 100 ? 3.519   12.954  6.015   1.00 66.59 100 B 1 
ATOM   2464 O OE2 . GLU   B 2 100 ? 2.306   12.230  7.721   1.00 66.56 100 B 1 
ATOM   2465 N N   . HIS   B 2 101 ? 3.582   7.301   9.732   1.00 96.16 101 B 1 
ATOM   2466 C CA  . HIS   B 2 101 ? 3.626   6.788   11.100  1.00 96.05 101 B 1 
ATOM   2467 C C   . HIS   B 2 101 ? 4.119   5.343   11.209  1.00 95.74 101 B 1 
ATOM   2468 O O   . HIS   B 2 101 ? 4.278   4.839   12.318  1.00 93.86 101 B 1 
ATOM   2469 C CB  . HIS   B 2 101 ? 2.265   6.989   11.758  1.00 96.02 101 B 1 
ATOM   2470 C CG  . HIS   B 2 101 ? 1.902   8.439   11.910  1.00 95.22 101 B 1 
ATOM   2471 N ND1 . HIS   B 2 101 ? 2.447   9.320   12.826  1.00 81.03 101 B 1 
ATOM   2472 C CD2 . HIS   B 2 101 ? 0.989   9.143   11.170  1.00 81.97 101 B 1 
ATOM   2473 C CE1 . HIS   B 2 101 ? 1.866   10.516  12.643  1.00 85.12 101 B 1 
ATOM   2474 N NE2 . HIS   B 2 101 ? 0.973   10.447  11.648  1.00 87.39 101 B 1 
ATOM   2475 N N   . ARG   B 2 102 ? 4.399   4.664   10.085  1.00 95.05 102 B 1 
ATOM   2476 C CA  . ARG   B 2 102 ? 4.873   3.266   10.041  1.00 94.39 102 B 1 
ATOM   2477 C C   . ARG   B 2 102 ? 3.955   2.303   10.805  1.00 94.56 102 B 1 
ATOM   2478 O O   . ARG   B 2 102 ? 4.427   1.420   11.526  1.00 92.33 102 B 1 
ATOM   2479 C CB  . ARG   B 2 102 ? 6.328   3.169   10.506  1.00 92.89 102 B 1 
ATOM   2480 C CG  . ARG   B 2 102 ? 7.278   4.080   9.728   1.00 86.96 102 B 1 
ATOM   2481 C CD  . ARG   B 2 102 ? 8.696   3.848   10.242  1.00 81.89 102 B 1 
ATOM   2482 N NE  . ARG   B 2 102 ? 9.679   4.643   9.487   1.00 74.02 102 B 1 
ATOM   2483 C CZ  . ARG   B 2 102 ? 10.933  4.293   9.250   1.00 66.01 102 B 1 
ATOM   2484 N NH1 . ARG   B 2 102 ? 11.459  3.213   9.762   1.00 60.55 102 B 1 
ATOM   2485 N NH2 . ARG   B 2 102 ? 11.684  5.028   8.483   1.00 59.97 102 B 1 
ATOM   2486 N N   . ILE   B 2 103 ? 2.656   2.472   10.643  1.00 96.33 103 B 1 
ATOM   2487 C CA  . ILE   B 2 103 ? 1.626   1.621   11.237  1.00 96.60 103 B 1 
ATOM   2488 C C   . ILE   B 2 103 ? 1.125   0.588   10.217  1.00 96.70 103 B 1 
ATOM   2489 O O   . ILE   B 2 103 ? 1.228   0.780   9.006   1.00 96.05 103 B 1 
ATOM   2490 C CB  . ILE   B 2 103 ? 0.490   2.466   11.860  1.00 96.54 103 B 1 
ATOM   2491 C CG1 . ILE   B 2 103 ? -0.237  3.338   10.815  1.00 95.20 103 B 1 
ATOM   2492 C CG2 . ILE   B 2 103 ? 1.059   3.307   13.018  1.00 93.58 103 B 1 
ATOM   2493 C CD1 . ILE   B 2 103 ? -1.474  4.070   11.360  1.00 94.54 103 B 1 
ATOM   2494 N N   . GLY   B 2 104 ? 0.583   -0.522  10.702  1.00 96.49 104 B 1 
ATOM   2495 C CA  . GLY   B 2 104 ? 0.005   -1.582  9.869   1.00 96.15 104 B 1 
ATOM   2496 C C   . GLY   B 2 104 ? -1.504  -1.759  10.034  1.00 96.96 104 B 1 
ATOM   2497 O O   . GLY   B 2 104 ? -2.093  -2.607  9.365   1.00 95.65 104 B 1 
ATOM   2498 N N   . CYS   B 2 105 ? -2.114  -0.998  10.938  1.00 96.86 105 B 1 
ATOM   2499 C CA  . CYS   B 2 105 ? -3.527  -1.068  11.281  1.00 97.42 105 B 1 
ATOM   2500 C C   . CYS   B 2 105 ? -4.013  0.300   11.755  1.00 98.01 105 B 1 
ATOM   2501 O O   . CYS   B 2 105 ? -3.326  0.960   12.534  1.00 97.56 105 B 1 
ATOM   2502 C CB  . CYS   B 2 105 ? -3.675  -2.135  12.372  1.00 95.75 105 B 1 
ATOM   2503 S SG  . CYS   B 2 105 ? -5.308  -2.099  13.145  1.00 93.11 105 B 1 
ATOM   2504 N N   . LEU   B 2 106 ? -5.212  0.687   11.322  1.00 98.39 106 B 1 
ATOM   2505 C CA  . LEU   B 2 106 ? -5.900  1.887   11.779  1.00 98.59 106 B 1 
ATOM   2506 C C   . LEU   B 2 106 ? -7.298  1.495   12.276  1.00 98.70 106 B 1 
ATOM   2507 O O   . LEU   B 2 106 ? -8.162  1.174   11.457  1.00 98.51 106 B 1 
ATOM   2508 C CB  . LEU   B 2 106 ? -5.933  2.900   10.625  1.00 98.43 106 B 1 
ATOM   2509 C CG  . LEU   B 2 106 ? -6.397  4.305   11.040  1.00 97.89 106 B 1 
ATOM   2510 C CD1 . LEU   B 2 106 ? -5.328  5.027   11.858  1.00 96.84 106 B 1 
ATOM   2511 C CD2 . LEU   B 2 106 ? -6.663  5.141   9.787   1.00 96.74 106 B 1 
ATOM   2512 N N   . PRO   B 2 107 ? -7.534  1.480   13.604  1.00 98.75 107 B 1 
ATOM   2513 C CA  . PRO   B 2 107 ? -8.889  1.366   14.129  1.00 98.74 107 B 1 
ATOM   2514 C C   . PRO   B 2 107 ? -9.717  2.576   13.694  1.00 98.77 107 B 1 
ATOM   2515 O O   . PRO   B 2 107 ? -9.255  3.714   13.795  1.00 98.55 107 B 1 
ATOM   2516 C CB  . PRO   B 2 107 ? -8.750  1.290   15.653  1.00 98.53 107 B 1 
ATOM   2517 C CG  . PRO   B 2 107 ? -7.288  0.907   15.878  1.00 97.57 107 B 1 
ATOM   2518 C CD  . PRO   B 2 107 ? -6.577  1.548   14.692  1.00 98.50 107 B 1 
ATOM   2519 N N   . ILE   B 2 108 ? -10.937 2.336   13.232  1.00 98.71 108 B 1 
ATOM   2520 C CA  . ILE   B 2 108 ? -11.850 3.390   12.790  1.00 98.73 108 B 1 
ATOM   2521 C C   . ILE   B 2 108 ? -12.875 3.647   13.886  1.00 98.71 108 B 1 
ATOM   2522 O O   . ILE   B 2 108 ? -13.608 2.747   14.291  1.00 98.54 108 B 1 
ATOM   2523 C CB  . ILE   B 2 108 ? -12.482 3.051   11.430  1.00 98.66 108 B 1 
ATOM   2524 C CG1 . ILE   B 2 108 ? -11.442 2.661   10.360  1.00 98.17 108 B 1 
ATOM   2525 C CG2 . ILE   B 2 108 ? -13.333 4.235   10.941  1.00 98.39 108 B 1 
ATOM   2526 C CD1 . ILE   B 2 108 ? -10.295 3.671   10.156  1.00 97.09 108 B 1 
ATOM   2527 N N   . VAL   B 2 109 ? -12.895 4.879   14.372  1.00 98.57 109 B 1 
ATOM   2528 C CA  . VAL   B 2 109 ? -13.718 5.305   15.506  1.00 98.46 109 B 1 
ATOM   2529 C C   . VAL   B 2 109 ? -14.703 6.371   15.045  1.00 98.35 109 B 1 
ATOM   2530 O O   . VAL   B 2 109 ? -14.334 7.340   14.386  1.00 97.65 109 B 1 
ATOM   2531 C CB  . VAL   B 2 109 ? -12.839 5.792   16.673  1.00 97.98 109 B 1 
ATOM   2532 C CG1 . VAL   B 2 109 ? -13.679 6.262   17.866  1.00 96.05 109 B 1 
ATOM   2533 C CG2 . VAL   B 2 109 ? -11.923 4.666   17.179  1.00 96.39 109 B 1 
ATOM   2534 N N   . ASN   B 2 110 ? -15.973 6.207   15.435  1.00 98.12 110 B 1 
ATOM   2535 C CA  . ASN   B 2 110 ? -17.018 7.194   15.203  1.00 97.86 110 B 1 
ATOM   2536 C C   . ASN   B 2 110 ? -17.839 7.381   16.486  1.00 97.62 110 B 1 
ATOM   2537 O O   . ASN   B 2 110 ? -18.222 6.404   17.129  1.00 95.98 110 B 1 
ATOM   2538 C CB  . ASN   B 2 110 ? -17.876 6.759   14.004  1.00 97.13 110 B 1 
ATOM   2539 C CG  . ASN   B 2 110 ? -18.784 7.871   13.510  1.00 95.81 110 B 1 
ATOM   2540 O OD1 . ASN   B 2 110 ? -18.791 8.980   14.014  1.00 89.63 110 B 1 
ATOM   2541 N ND2 . ASN   B 2 110 ? -19.579 7.604   12.497  1.00 87.97 110 B 1 
ATOM   2542 N N   . HIS   B 2 111 ? -18.085 8.628   16.875  1.00 96.40 111 B 1 
ATOM   2543 C CA  . HIS   B 2 111 ? -18.788 8.964   18.121  1.00 96.22 111 B 1 
ATOM   2544 C C   . HIS   B 2 111 ? -18.242 8.216   19.358  1.00 96.27 111 B 1 
ATOM   2545 O O   . HIS   B 2 111 ? -18.996 7.721   20.194  1.00 93.35 111 B 1 
ATOM   2546 C CB  . HIS   B 2 111 ? -20.307 8.792   17.927  1.00 95.27 111 B 1 
ATOM   2547 C CG  . HIS   B 2 111 ? -20.870 9.653   16.833  1.00 92.73 111 B 1 
ATOM   2548 N ND1 . HIS   B 2 111 ? -21.063 9.282   15.525  1.00 79.63 111 B 1 
ATOM   2549 C CD2 . HIS   B 2 111 ? -21.271 10.963  16.933  1.00 79.39 111 B 1 
ATOM   2550 C CE1 . HIS   B 2 111 ? -21.565 10.335  14.859  1.00 81.62 111 B 1 
ATOM   2551 N NE2 . HIS   B 2 111 ? -21.712 11.373  15.684  1.00 83.18 111 B 1 
ATOM   2552 N N   . GLY   B 2 112 ? -16.911 8.090   19.448  1.00 94.59 112 B 1 
ATOM   2553 C CA  . GLY   B 2 112 ? -16.223 7.431   20.563  1.00 93.77 112 B 1 
ATOM   2554 C C   . GLY   B 2 112 ? -16.275 5.897   20.554  1.00 95.14 112 B 1 
ATOM   2555 O O   . GLY   B 2 112 ? -15.741 5.283   21.473  1.00 93.04 112 B 1 
ATOM   2556 N N   . LYS   B 2 113 ? -16.879 5.264   19.541  1.00 97.30 113 B 1 
ATOM   2557 C CA  . LYS   B 2 113 ? -16.981 3.808   19.410  1.00 97.70 113 B 1 
ATOM   2558 C C   . LYS   B 2 113 ? -16.164 3.289   18.233  1.00 98.18 113 B 1 
ATOM   2559 O O   . LYS   B 2 113 ? -16.117 3.917   17.179  1.00 97.62 113 B 1 
ATOM   2560 C CB  . LYS   B 2 113 ? -18.447 3.371   19.294  1.00 96.82 113 B 1 
ATOM   2561 C CG  . LYS   B 2 113 ? -19.245 3.715   20.563  1.00 92.58 113 B 1 
ATOM   2562 C CD  . LYS   B 2 113 ? -20.653 3.121   20.512  1.00 87.14 113 B 1 
ATOM   2563 C CE  . LYS   B 2 113 ? -21.378 3.480   21.813  1.00 79.28 113 B 1 
ATOM   2564 N NZ  . LYS   B 2 113 ? -22.682 2.785   21.941  1.00 69.05 113 B 1 
ATOM   2565 N N   . LEU   B 2 114 ? -15.572 2.105   18.410  1.00 98.34 114 B 1 
ATOM   2566 C CA  . LEU   B 2 114 ? -14.938 1.365   17.327  1.00 98.58 114 B 1 
ATOM   2567 C C   . LEU   B 2 114 ? -16.018 0.864   16.359  1.00 98.60 114 B 1 
ATOM   2568 O O   . LEU   B 2 114 ? -16.910 0.123   16.760  1.00 98.24 114 B 1 
ATOM   2569 C CB  . LEU   B 2 114 ? -14.128 0.209   17.927  1.00 98.51 114 B 1 
ATOM   2570 C CG  . LEU   B 2 114 ? -13.323 -0.582  16.879  1.00 98.05 114 B 1 
ATOM   2571 C CD1 . LEU   B 2 114 ? -12.122 0.214   16.371  1.00 97.62 114 B 1 
ATOM   2572 C CD2 . LEU   B 2 114 ? -12.813 -1.873  17.505  1.00 97.45 114 B 1 
ATOM   2573 N N   . VAL   B 2 115 ? -15.917 1.254   15.091  1.00 98.62 115 B 1 
ATOM   2574 C CA  . VAL   B 2 115 ? -16.887 0.899   14.038  1.00 98.51 115 B 1 
ATOM   2575 C C   . VAL   B 2 115 ? -16.275 0.086   12.901  1.00 98.49 115 B 1 
ATOM   2576 O O   . VAL   B 2 115 ? -16.997 -0.567  12.155  1.00 97.73 115 B 1 
ATOM   2577 C CB  . VAL   B 2 115 ? -17.597 2.144   13.475  1.00 98.05 115 B 1 
ATOM   2578 C CG1 . VAL   B 2 115 ? -18.426 2.844   14.559  1.00 95.57 115 B 1 
ATOM   2579 C CG2 . VAL   B 2 115 ? -16.625 3.165   12.861  1.00 95.49 115 B 1 
ATOM   2580 N N   . GLY   B 2 116 ? -14.947 0.085   12.769  1.00 98.63 116 B 1 
ATOM   2581 C CA  . GLY   B 2 116 ? -14.249 -0.659  11.733  1.00 98.64 116 B 1 
ATOM   2582 C C   . GLY   B 2 116 ? -12.752 -0.750  11.990  1.00 98.75 116 B 1 
ATOM   2583 O O   . GLY   B 2 116 ? -12.227 -0.227  12.973  1.00 98.51 116 B 1 
ATOM   2584 N N   . ILE   B 2 117 ? -12.062 -1.448  11.085  1.00 98.75 117 B 1 
ATOM   2585 C CA  . ILE   B 2 117 ? -10.606 -1.530  11.070  1.00 98.70 117 B 1 
ATOM   2586 C C   . ILE   B 2 117 ? -10.126 -1.557  9.621   1.00 98.63 117 B 1 
ATOM   2587 O O   . ILE   B 2 117 ? -10.692 -2.260  8.783   1.00 98.15 117 B 1 
ATOM   2588 C CB  . ILE   B 2 117 ? -10.115 -2.744  11.893  1.00 98.35 117 B 1 
ATOM   2589 C CG1 . ILE   B 2 117 ? -8.582  -2.709  12.075  1.00 96.37 117 B 1 
ATOM   2590 C CG2 . ILE   B 2 117 ? -10.567 -4.087  11.290  1.00 96.56 117 B 1 
ATOM   2591 C CD1 . ILE   B 2 117 ? -8.080  -3.752  13.087  1.00 93.31 117 B 1 
ATOM   2592 N N   . ILE   B 2 118 ? -9.069  -0.801  9.330   1.00 98.59 118 B 1 
ATOM   2593 C CA  . ILE   B 2 118 ? -8.369  -0.849  8.047   1.00 98.49 118 B 1 
ATOM   2594 C C   . ILE   B 2 118 ? -6.912  -1.239  8.293   1.00 98.56 118 B 1 
ATOM   2595 O O   . ILE   B 2 118 ? -6.296  -0.820  9.271   1.00 98.08 118 B 1 
ATOM   2596 C CB  . ILE   B 2 118 ? -8.573  0.463   7.259   1.00 97.45 118 B 1 
ATOM   2597 C CG1 . ILE   B 2 118 ? -8.143  0.281   5.787   1.00 89.76 118 B 1 
ATOM   2598 C CG2 . ILE   B 2 118 ? -7.847  1.654   7.902   1.00 92.37 118 B 1 
ATOM   2599 C CD1 . ILE   B 2 118 ? -8.611  1.409   4.873   1.00 85.84 118 B 1 
ATOM   2600 N N   . THR   B 2 119 ? -6.366  -2.093  7.421   1.00 98.05 119 B 1 
ATOM   2601 C CA  . THR   B 2 119 ? -4.986  -2.586  7.521   1.00 97.68 119 B 1 
ATOM   2602 C C   . THR   B 2 119 ? -4.246  -2.386  6.200   1.00 97.45 119 B 1 
ATOM   2603 O O   . THR   B 2 119 ? -4.856  -2.091  5.167   1.00 96.66 119 B 1 
ATOM   2604 C CB  . THR   B 2 119 ? -4.937  -4.070  7.936   1.00 96.76 119 B 1 
ATOM   2605 O OG1 . THR   B 2 119 ? -5.419  -4.894  6.898   1.00 92.68 119 B 1 
ATOM   2606 C CG2 . THR   B 2 119 ? -5.730  -4.381  9.206   1.00 92.35 119 B 1 
ATOM   2607 N N   . GLN   B 2 120 ? -2.929  -2.603  6.204   1.00 96.18 120 B 1 
ATOM   2608 C CA  . GLN   B 2 120 ? -2.140  -2.590  4.966   1.00 95.61 120 B 1 
ATOM   2609 C C   . GLN   B 2 120 ? -2.675  -3.577  3.919   1.00 95.72 120 B 1 
ATOM   2610 O O   . GLN   B 2 120 ? -2.564  -3.307  2.735   1.00 94.69 120 B 1 
ATOM   2611 C CB  . GLN   B 2 120 ? -0.675  -2.928  5.267   1.00 94.05 120 B 1 
ATOM   2612 C CG  . GLN   B 2 120 ? 0.070   -1.764  5.928   1.00 86.99 120 B 1 
ATOM   2613 C CD  . GLN   B 2 120 ? 1.536   -2.087  6.219   1.00 83.79 120 B 1 
ATOM   2614 O OE1 . GLN   B 2 120 ? 1.969   -3.226  6.286   1.00 75.64 120 B 1 
ATOM   2615 N NE2 . GLN   B 2 120 ? 2.364   -1.086  6.425   1.00 72.77 120 B 1 
ATOM   2616 N N   . THR   B 2 121 ? -3.280  -4.690  4.336   1.00 95.70 121 B 1 
ATOM   2617 C CA  . THR   B 2 121 ? -3.909  -5.651  3.413   1.00 95.58 121 B 1 
ATOM   2618 C C   . THR   B 2 121 ? -5.144  -5.056  2.732   1.00 95.76 121 B 1 
ATOM   2619 O O   . THR   B 2 121 ? -5.385  -5.329  1.560   1.00 94.91 121 B 1 
ATOM   2620 C CB  . THR   B 2 121 ? -4.300  -6.939  4.156   1.00 94.87 121 B 1 
ATOM   2621 O OG1 . THR   B 2 121 ? -3.176  -7.483  4.816   1.00 89.97 121 B 1 
ATOM   2622 C CG2 . THR   B 2 121 ? -4.833  -8.032  3.226   1.00 89.46 121 B 1 
ATOM   2623 N N   . ASP   B 2 122 ? -5.904  -4.221  3.432   1.00 96.20 122 B 1 
ATOM   2624 C CA  . ASP   B 2 122 ? -7.068  -3.537  2.861   1.00 96.30 122 B 1 
ATOM   2625 C C   . ASP   B 2 122 ? -6.630  -2.437  1.881   1.00 96.19 122 B 1 
ATOM   2626 O O   . ASP   B 2 122 ? -7.170  -2.359  0.777   1.00 95.58 122 B 1 
ATOM   2627 C CB  . ASP   B 2 122 ? -7.962  -2.980  3.984   1.00 96.60 122 B 1 
ATOM   2628 C CG  . ASP   B 2 122 ? -8.409  -4.083  4.955   1.00 96.36 122 B 1 
ATOM   2629 O OD1 . ASP   B 2 122 ? -9.064  -5.056  4.505   1.00 94.50 122 B 1 
ATOM   2630 O OD2 . ASP   B 2 122 ? -8.056  -3.997  6.152   1.00 94.45 122 B 1 
ATOM   2631 N N   . LEU   B 2 123 ? -5.588  -1.668  2.228   1.00 96.11 123 B 1 
ATOM   2632 C CA  . LEU   B 2 123 ? -4.982  -0.675  1.330   1.00 95.98 123 B 1 
ATOM   2633 C C   . LEU   B 2 123 ? -4.387  -1.328  0.078   1.00 95.43 123 B 1 
ATOM   2634 O O   . LEU   B 2 123 ? -4.571  -0.822  -1.025  1.00 94.44 123 B 1 
ATOM   2635 C CB  . LEU   B 2 123 ? -3.885  0.106   2.073   1.00 95.98 123 B 1 
ATOM   2636 C CG  . LEU   B 2 123 ? -4.375  0.970   3.246   1.00 95.60 123 B 1 
ATOM   2637 C CD1 . LEU   B 2 123 ? -3.170  1.638   3.905   1.00 94.62 123 B 1 
ATOM   2638 C CD2 . LEU   B 2 123 ? -5.350  2.056   2.797   1.00 94.41 123 B 1 
ATOM   2639 N N   . LEU   B 2 124 ? -3.721  -2.473  0.231   1.00 95.21 124 B 1 
ATOM   2640 C CA  . LEU   B 2 124 ? -3.160  -3.227  -0.886  1.00 94.64 124 B 1 
ATOM   2641 C C   . LEU   B 2 124 ? -4.261  -3.716  -1.836  1.00 94.19 124 B 1 
ATOM   2642 O O   . LEU   B 2 124 ? -4.108  -3.598  -3.046  1.00 93.17 124 B 1 
ATOM   2643 C CB  . LEU   B 2 124 ? -2.330  -4.391  -0.323  1.00 93.82 124 B 1 
ATOM   2644 C CG  . LEU   B 2 124 ? -1.581  -5.205  -1.390  1.00 89.08 124 B 1 
ATOM   2645 C CD1 . LEU   B 2 124 ? -0.529  -4.364  -2.111  1.00 86.90 124 B 1 
ATOM   2646 C CD2 . LEU   B 2 124 ? -0.881  -6.380  -0.708  1.00 86.41 124 B 1 
ATOM   2647 N N   . ARG   B 2 125 ? -5.387  -4.210  -1.305  1.00 94.31 125 B 1 
ATOM   2648 C CA  . ARG   B 2 125 ? -6.554  -4.576  -2.125  1.00 93.74 125 B 1 
ATOM   2649 C C   . ARG   B 2 125 ? -7.092  -3.372  -2.900  1.00 93.46 125 B 1 
ATOM   2650 O O   . ARG   B 2 125 ? -7.307  -3.488  -4.100  1.00 92.47 125 B 1 
ATOM   2651 C CB  . ARG   B 2 125 ? -7.634  -5.215  -1.235  1.00 93.08 125 B 1 
ATOM   2652 C CG  . ARG   B 2 125 ? -8.855  -5.652  -2.060  1.00 88.26 125 B 1 
ATOM   2653 C CD  . ARG   B 2 125 ? -9.913  -6.347  -1.201  1.00 84.80 125 B 1 
ATOM   2654 N NE  . ARG   B 2 125 ? -10.425 -5.457  -0.144  1.00 77.45 125 B 1 
ATOM   2655 C CZ  . ARG   B 2 125 ? -10.323 -5.603  1.170   1.00 71.67 125 B 1 
ATOM   2656 N NH1 . ARG   B 2 125 ? -9.835  -6.674  1.726   1.00 62.93 125 B 1 
ATOM   2657 N NH2 . ARG   B 2 125 ? -10.710 -4.656  1.963   1.00 63.01 125 B 1 
ATOM   2658 N N   . THR   B 2 126 ? -7.250  -2.227  -2.241  1.00 92.56 126 B 1 
ATOM   2659 C CA  . THR   B 2 126 ? -7.688  -0.986  -2.901  1.00 91.70 126 B 1 
ATOM   2660 C C   . THR   B 2 126 ? -6.706  -0.558  -3.991  1.00 91.39 126 B 1 
ATOM   2661 O O   . THR   B 2 126 ? -7.131  -0.188  -5.082  1.00 90.07 126 B 1 
ATOM   2662 C CB  . THR   B 2 126 ? -7.862  0.143   -1.876  1.00 90.97 126 B 1 
ATOM   2663 O OG1 . THR   B 2 126 ? -8.798  -0.244  -0.893  1.00 87.67 126 B 1 
ATOM   2664 C CG2 . THR   B 2 126 ? -8.387  1.434   -2.500  1.00 87.33 126 B 1 
ATOM   2665 N N   . PHE   B 2 127 ? -5.395  -0.656  -3.743  1.00 91.60 127 B 1 
ATOM   2666 C CA  . PHE   B 2 127 ? -4.381  -0.379  -4.760  1.00 90.80 127 B 1 
ATOM   2667 C C   . PHE   B 2 127 ? -4.533  -1.302  -5.977  1.00 90.55 127 B 1 
ATOM   2668 O O   . PHE   B 2 127 ? -4.602  -0.817  -7.101  1.00 90.15 127 B 1 
ATOM   2669 C CB  . PHE   B 2 127 ? -2.980  -0.472  -4.142  1.00 90.04 127 B 1 
ATOM   2670 C CG  . PHE   B 2 127 ? -1.835  -0.284  -5.126  1.00 87.96 127 B 1 
ATOM   2671 C CD1 . PHE   B 2 127 ? -0.689  -1.095  -5.037  1.00 82.43 127 B 1 
ATOM   2672 C CD2 . PHE   B 2 127 ? -1.911  0.682   -6.145  1.00 82.27 127 B 1 
ATOM   2673 C CE1 . PHE   B 2 127 ? 0.364   -0.943  -5.953  1.00 80.49 127 B 1 
ATOM   2674 C CE2 . PHE   B 2 127 ? -0.862  0.831   -7.072  1.00 79.31 127 B 1 
ATOM   2675 C CZ  . PHE   B 2 127 ? 0.271   0.018   -6.974  1.00 79.93 127 B 1 
ATOM   2676 N N   . ILE   B 2 128 ? -4.662  -2.612  -5.760  1.00 91.59 128 B 1 
ATOM   2677 C CA  . ILE   B 2 128 ? -4.845  -3.601  -6.831  1.00 91.41 128 B 1 
ATOM   2678 C C   . ILE   B 2 128 ? -6.099  -3.289  -7.663  1.00 89.99 128 B 1 
ATOM   2679 O O   . ILE   B 2 128 ? -6.033  -3.299  -8.891  1.00 88.43 128 B 1 
ATOM   2680 C CB  . ILE   B 2 128 ? -4.903  -5.018  -6.224  1.00 91.81 128 B 1 
ATOM   2681 C CG1 . ILE   B 2 128 ? -3.519  -5.429  -5.672  1.00 90.56 128 B 1 
ATOM   2682 C CG2 . ILE   B 2 128 ? -5.372  -6.055  -7.257  1.00 90.58 128 B 1 
ATOM   2683 C CD1 . ILE   B 2 128 ? -3.601  -6.574  -4.661  1.00 87.46 128 B 1 
ATOM   2684 N N   . GLU   B 2 129 ? -7.217  -2.973  -7.009  1.00 89.28 129 B 1 
ATOM   2685 C CA  . GLU   B 2 129 ? -8.462  -2.582  -7.685  1.00 87.41 129 B 1 
ATOM   2686 C C   . GLU   B 2 129 ? -8.255  -1.341  -8.567  1.00 86.86 129 B 1 
ATOM   2687 O O   . GLU   B 2 129 ? -8.682  -1.327  -9.722  1.00 85.01 129 B 1 
ATOM   2688 C CB  . GLU   B 2 129 ? -9.559  -2.325  -6.637  1.00 85.76 129 B 1 
ATOM   2689 C CG  . GLU   B 2 129 ? -10.099 -3.626  -6.018  1.00 78.69 129 B 1 
ATOM   2690 C CD  . GLU   B 2 129 ? -11.016 -3.403  -4.803  1.00 74.94 129 B 1 
ATOM   2691 O OE1 . GLU   B 2 129 ? -11.370 -4.419  -4.153  1.00 68.24 129 B 1 
ATOM   2692 O OE2 . GLU   B 2 129 ? -11.354 -2.236  -4.495  1.00 68.38 129 B 1 
ATOM   2693 N N   . LEU   B 2 130 ? -7.532  -0.332  -8.072  1.00 86.30 130 B 1 
ATOM   2694 C CA  . LEU   B 2 130 ? -7.221  0.892   -8.815  1.00 85.27 130 B 1 
ATOM   2695 C C   . LEU   B 2 130 ? -6.333  0.661   -10.038 1.00 84.48 130 B 1 
ATOM   2696 O O   . LEU   B 2 130 ? -6.511  1.320   -11.062 1.00 81.34 130 B 1 
ATOM   2697 C CB  . LEU   B 2 130 ? -6.521  1.886   -7.877  1.00 83.48 130 B 1 
ATOM   2698 C CG  . LEU   B 2 130 ? -7.474  2.546   -6.874  1.00 79.11 130 B 1 
ATOM   2699 C CD1 . LEU   B 2 130 ? -6.651  3.400   -5.906  1.00 73.92 130 B 1 
ATOM   2700 C CD2 . LEU   B 2 130 ? -8.482  3.424   -7.608  1.00 73.49 130 B 1 
ATOM   2701 N N   . THR   B 2 131 ? -5.383  -0.271  -9.950  1.00 85.53 131 B 1 
ATOM   2702 C CA  . THR   B 2 131 ? -4.520  -0.602  -11.092 1.00 83.03 131 B 1 
ATOM   2703 C C   . THR   B 2 131 ? -5.281  -1.333  -12.195 1.00 81.74 131 B 1 
ATOM   2704 O O   . THR   B 2 131 ? -4.834  -1.350  -13.341 1.00 77.43 131 B 1 
ATOM   2705 C CB  . THR   B 2 131 ? -3.312  -1.457  -10.688 1.00 82.06 131 B 1 
ATOM   2706 O OG1 . THR   B 2 131 ? -3.706  -2.745  -10.269 1.00 75.48 131 B 1 
ATOM   2707 C CG2 . THR   B 2 131 ? -2.452  -0.822  -9.606  1.00 75.46 131 B 1 
ATOM   2708 N N   . GLY   B 2 132 ? -6.409  -1.958  -11.860 1.00 81.23 132 B 1 
ATOM   2709 C CA  . GLY   B 2 132 ? -7.148  -2.826  -12.775 1.00 79.67 132 B 1 
ATOM   2710 C C   . GLY   B 2 132 ? -6.371  -4.072  -13.208 1.00 81.47 132 B 1 
ATOM   2711 O O   . GLY   B 2 132 ? -6.712  -4.661  -14.234 1.00 78.15 132 B 1 
ATOM   2712 N N   . VAL   B 2 133 ? -5.332  -4.482  -12.473 1.00 81.89 133 B 1 
ATOM   2713 C CA  . VAL   B 2 133 ? -4.440  -5.594  -12.871 1.00 80.96 133 B 1 
ATOM   2714 C C   . VAL   B 2 133 ? -5.178  -6.925  -13.059 1.00 80.78 133 B 1 
ATOM   2715 O O   . VAL   B 2 133 ? -4.819  -7.704  -13.935 1.00 77.86 133 B 1 
ATOM   2716 C CB  . VAL   B 2 133 ? -3.263  -5.733  -11.885 1.00 79.38 133 B 1 
ATOM   2717 C CG1 . VAL   B 2 133 ? -3.677  -6.243  -10.501 1.00 71.98 133 B 1 
ATOM   2718 C CG2 . VAL   B 2 133 ? -2.158  -6.637  -12.439 1.00 73.58 133 B 1 
ATOM   2719 N N   . HIS   B 2 134 ? -6.252  -7.147  -12.293 1.00 82.71 134 B 1 
ATOM   2720 C CA  . HIS   B 2 134 ? -7.083  -8.348  -12.403 1.00 80.76 134 B 1 
ATOM   2721 C C   . HIS   B 2 134 ? -8.146  -8.270  -13.505 1.00 81.78 134 B 1 
ATOM   2722 O O   . HIS   B 2 134 ? -8.846  -9.254  -13.756 1.00 77.99 134 B 1 
ATOM   2723 C CB  . HIS   B 2 134 ? -7.732  -8.633  -11.045 1.00 76.70 134 B 1 
ATOM   2724 C CG  . HIS   B 2 134 ? -6.725  -9.005  -9.990  1.00 69.84 134 B 1 
ATOM   2725 N ND1 . HIS   B 2 134 ? -5.772  -10.000 -10.099 1.00 60.56 134 B 1 
ATOM   2726 C CD2 . HIS   B 2 134 ? -6.611  -8.460  -8.740  1.00 60.72 134 B 1 
ATOM   2727 C CE1 . HIS   B 2 134 ? -5.116  -10.057 -8.933  1.00 56.46 134 B 1 
ATOM   2728 N NE2 . HIS   B 2 134 ? -5.594  -9.140  -8.085  1.00 58.13 134 B 1 
ATOM   2729 N N   . GLN   B 2 135 ? -8.302  -7.128  -14.170 1.00 81.15 135 B 1 
ATOM   2730 C CA  . GLN   B 2 135 ? -9.262  -6.994  -15.255 1.00 80.41 135 B 1 
ATOM   2731 C C   . GLN   B 2 135 ? -8.648  -7.511  -16.563 1.00 82.45 135 B 1 
ATOM   2732 O O   . GLN   B 2 135 ? -7.486  -7.220  -16.863 1.00 80.48 135 B 1 
ATOM   2733 C CB  . GLN   B 2 135 ? -9.763  -5.552  -15.385 1.00 76.77 135 B 1 
ATOM   2734 C CG  . GLN   B 2 135 ? -10.486 -5.079  -14.112 1.00 71.89 135 B 1 
ATOM   2735 C CD  . GLN   B 2 135 ? -11.181 -3.732  -14.297 1.00 69.08 135 B 1 
ATOM   2736 O OE1 . GLN   B 2 135 ? -11.582 -3.343  -15.383 1.00 62.29 135 B 1 
ATOM   2737 N NE2 . GLN   B 2 135 ? -11.356 -2.972  -13.236 1.00 59.58 135 B 1 
ATOM   2738 N N   . PRO   B 2 136 ? -9.414  -8.260  -17.379 1.00 81.77 136 B 1 
ATOM   2739 C CA  . PRO   B 2 136 ? -8.936  -8.694  -18.681 1.00 82.40 136 B 1 
ATOM   2740 C C   . PRO   B 2 136 ? -8.712  -7.479  -19.588 1.00 82.92 136 B 1 
ATOM   2741 O O   . PRO   B 2 136 ? -9.542  -6.569  -19.659 1.00 78.99 136 B 1 
ATOM   2742 C CB  . PRO   B 2 136 ? -10.006 -9.651  -19.214 1.00 79.97 136 B 1 
ATOM   2743 C CG  . PRO   B 2 136 ? -11.286 -9.157  -18.529 1.00 77.25 136 B 1 
ATOM   2744 C CD  . PRO   B 2 136 ? -10.789 -8.663  -17.174 1.00 80.20 136 B 1 
ATOM   2745 N N   . GLY   B 2 137 ? -7.600  -7.482  -20.304 1.00 85.57 137 B 1 
ATOM   2746 C CA  . GLY   B 2 137 ? -7.242  -6.390  -21.195 1.00 85.47 137 B 1 
ATOM   2747 C C   . GLY   B 2 137 ? -5.755  -6.345  -21.509 1.00 86.74 137 B 1 
ATOM   2748 O O   . GLY   B 2 137 ? -5.048  -7.350  -21.428 1.00 83.25 137 B 1 
ATOM   2749 N N   . SER   B 2 138 ? -5.300  -5.164  -21.893 1.00 87.46 138 B 1 
ATOM   2750 C CA  . SER   B 2 138 ? -3.899  -4.893  -22.219 1.00 87.93 138 B 1 
ATOM   2751 C C   . SER   B 2 138 ? -3.431  -3.618  -21.530 1.00 88.74 138 B 1 
ATOM   2752 O O   . SER   B 2 138 ? -4.219  -2.707  -21.279 1.00 87.13 138 B 1 
ATOM   2753 C CB  . SER   B 2 138 ? -3.717  -4.768  -23.732 1.00 86.25 138 B 1 
ATOM   2754 O OG  . SER   B 2 138 ? -4.173  -5.938  -24.398 1.00 80.51 138 B 1 
ATOM   2755 N N   . GLN   B 2 139 ? -2.129  -3.540  -21.258 1.00 87.79 139 B 1 
ATOM   2756 C CA  . GLN   B 2 139 ? -1.486  -2.340  -20.738 1.00 87.49 139 B 1 
ATOM   2757 C C   . GLN   B 2 139 ? -0.798  -1.580  -21.875 1.00 88.54 139 B 1 
ATOM   2758 O O   . GLN   B 2 139 ? -0.145  -2.182  -22.725 1.00 87.38 139 B 1 
ATOM   2759 C CB  . GLN   B 2 139 ? -0.528  -2.736  -19.606 1.00 84.78 139 B 1 
ATOM   2760 C CG  . GLN   B 2 139 ? 0.072   -1.518  -18.890 1.00 79.01 139 B 1 
ATOM   2761 C CD  . GLN   B 2 139 ? 0.806   -1.931  -17.619 1.00 77.25 139 B 1 
ATOM   2762 O OE1 . GLN   B 2 139 ? 0.223   -2.505  -16.715 1.00 70.07 139 B 1 
ATOM   2763 N NE2 . GLN   B 2 139 ? 2.083   -1.663  -17.508 1.00 67.63 139 B 1 
ATOM   2764 N N   . ILE   B 2 140 ? -0.954  -0.259  -21.879 1.00 90.36 140 B 1 
ATOM   2765 C CA  . ILE   B 2 140 ? -0.227  0.656   -22.766 1.00 91.49 140 B 1 
ATOM   2766 C C   . ILE   B 2 140 ? 0.380   1.744   -21.890 1.00 91.57 140 B 1 
ATOM   2767 O O   . ILE   B 2 140 ? -0.338  2.436   -21.174 1.00 90.57 140 B 1 
ATOM   2768 C CB  . ILE   B 2 140 ? -1.139  1.264   -23.856 1.00 91.51 140 B 1 
ATOM   2769 C CG1 . ILE   B 2 140 ? -1.847  0.171   -24.693 1.00 88.16 140 B 1 
ATOM   2770 C CG2 . ILE   B 2 140 ? -0.311  2.189   -24.771 1.00 87.23 140 B 1 
ATOM   2771 C CD1 . ILE   B 2 140 ? -2.872  0.720   -25.699 1.00 84.95 140 B 1 
ATOM   2772 N N   . GLU   B 2 141 ? 1.693   1.908   -21.957 1.00 91.24 141 B 1 
ATOM   2773 C CA  . GLU   B 2 141 ? 2.426   2.923   -21.210 1.00 90.96 141 B 1 
ATOM   2774 C C   . GLU   B 2 141 ? 3.010   3.944   -22.183 1.00 91.79 141 B 1 
ATOM   2775 O O   . GLU   B 2 141 ? 3.695   3.583   -23.139 1.00 90.65 141 B 1 
ATOM   2776 C CB  . GLU   B 2 141 ? 3.476   2.231   -20.328 1.00 88.66 141 B 1 
ATOM   2777 C CG  . GLU   B 2 141 ? 4.262   3.202   -19.441 1.00 78.30 141 B 1 
ATOM   2778 C CD  . GLU   B 2 141 ? 5.153   2.496   -18.405 1.00 77.59 141 B 1 
ATOM   2779 O OE1 . GLU   B 2 141 ? 5.918   3.213   -17.721 1.00 71.25 141 B 1 
ATOM   2780 O OE2 . GLU   B 2 141 ? 5.062   1.259   -18.258 1.00 71.29 141 B 1 
ATOM   2781 N N   . ILE   B 2 142 ? 2.710   5.219   -21.957 1.00 92.37 142 B 1 
ATOM   2782 C CA  . ILE   B 2 142 ? 3.195   6.319   -22.792 1.00 92.89 142 B 1 
ATOM   2783 C C   . ILE   B 2 142 ? 3.882   7.384   -21.946 1.00 92.73 142 B 1 
ATOM   2784 O O   . ILE   B 2 142 ? 3.451   7.687   -20.833 1.00 91.88 142 B 1 
ATOM   2785 C CB  . ILE   B 2 142 ? 2.083   6.924   -23.684 1.00 92.54 142 B 1 
ATOM   2786 C CG1 . ILE   B 2 142 ? 0.958   7.604   -22.866 1.00 86.34 142 B 1 
ATOM   2787 C CG2 . ILE   B 2 142 ? 1.514   5.852   -24.624 1.00 83.90 142 B 1 
ATOM   2788 C CD1 . ILE   B 2 142 ? -0.085  8.337   -23.729 1.00 84.13 142 B 1 
ATOM   2789 N N   . LYS   B 2 143 ? 4.921   8.000   -22.499 1.00 92.58 143 B 1 
ATOM   2790 C CA  . LYS   B 2 143 ? 5.576   9.174   -21.928 1.00 92.20 143 B 1 
ATOM   2791 C C   . LYS   B 2 143 ? 5.050   10.431  -22.607 1.00 92.51 143 B 1 
ATOM   2792 O O   . LYS   B 2 143 ? 4.985   10.484  -23.831 1.00 91.53 143 B 1 
ATOM   2793 C CB  . LYS   B 2 143 ? 7.093   9.021   -22.051 1.00 90.45 143 B 1 
ATOM   2794 C CG  . LYS   B 2 143 ? 7.827   10.043  -21.160 1.00 84.72 143 B 1 
ATOM   2795 C CD  . LYS   B 2 143 ? 9.347   9.856   -21.203 1.00 81.70 143 B 1 
ATOM   2796 C CE  . LYS   B 2 143 ? 9.896   10.280  -22.573 1.00 72.14 143 B 1 
ATOM   2797 N NZ  . LYS   B 2 143 ? 11.299  10.746  -22.455 1.00 66.70 143 B 1 
ATOM   2798 N N   . VAL   B 2 144 ? 4.669   11.432  -21.814 1.00 91.78 144 B 1 
ATOM   2799 C CA  . VAL   B 2 144 ? 4.087   12.689  -22.306 1.00 92.03 144 B 1 
ATOM   2800 C C   . VAL   B 2 144 ? 4.697   13.895  -21.586 1.00 92.32 144 B 1 
ATOM   2801 O O   . VAL   B 2 144 ? 5.153   13.752  -20.447 1.00 91.78 144 B 1 
ATOM   2802 C CB  . VAL   B 2 144 ? 2.553   12.703  -22.160 1.00 91.28 144 B 1 
ATOM   2803 C CG1 . VAL   B 2 144 ? 1.893   11.574  -22.950 1.00 86.70 144 B 1 
ATOM   2804 C CG2 . VAL   B 2 144 ? 2.064   12.624  -20.705 1.00 86.58 144 B 1 
ATOM   2805 N N   . PRO   B 2 145 ? 4.673   15.098  -22.191 1.00 91.56 145 B 1 
ATOM   2806 C CA  . PRO   B 2 145 ? 4.983   16.328  -21.470 1.00 90.65 145 B 1 
ATOM   2807 C C   . PRO   B 2 145 ? 4.059   16.519  -20.259 1.00 90.02 145 B 1 
ATOM   2808 O O   . PRO   B 2 145 ? 2.876   16.171  -20.294 1.00 87.80 145 B 1 
ATOM   2809 C CB  . PRO   B 2 145 ? 4.818   17.459  -22.490 1.00 89.49 145 B 1 
ATOM   2810 C CG  . PRO   B 2 145 ? 4.977   16.758  -23.839 1.00 87.95 145 B 1 
ATOM   2811 C CD  . PRO   B 2 145 ? 4.381   15.379  -23.577 1.00 90.81 145 B 1 
ATOM   2812 N N   . ASN   B 2 146 ? 4.584   17.111  -19.177 1.00 87.31 146 B 1 
ATOM   2813 C CA  . ASN   B 2 146 ? 3.811   17.451  -17.984 1.00 85.26 146 B 1 
ATOM   2814 C C   . ASN   B 2 146 ? 2.981   18.728  -18.208 1.00 84.99 146 B 1 
ATOM   2815 O O   . ASN   B 2 146 ? 3.223   19.774  -17.605 1.00 81.83 146 B 1 
ATOM   2816 C CB  . ASN   B 2 146 ? 4.753   17.521  -16.770 1.00 81.79 146 B 1 
ATOM   2817 C CG  . ASN   B 2 146 ? 4.022   17.740  -15.454 1.00 77.79 146 B 1 
ATOM   2818 O OD1 . ASN   B 2 146 ? 2.804   17.738  -15.353 1.00 71.08 146 B 1 
ATOM   2819 N ND2 . ASN   B 2 146 ? 4.760   17.903  -14.379 1.00 71.13 146 B 1 
ATOM   2820 N N   . GLU   B 2 147 ? 2.006   18.633  -19.090 1.00 83.79 147 B 1 
ATOM   2821 C CA  . GLU   B 2 147 ? 1.162   19.740  -19.530 1.00 83.45 147 B 1 
ATOM   2822 C C   . GLU   B 2 147 ? -0.327  19.382  -19.439 1.00 83.29 147 B 1 
ATOM   2823 O O   . GLU   B 2 147 ? -0.726  18.211  -19.469 1.00 79.06 147 B 1 
ATOM   2824 C CB  . GLU   B 2 147 ? 1.528   20.137  -20.967 1.00 80.14 147 B 1 
ATOM   2825 C CG  . GLU   B 2 147 ? 2.931   20.754  -21.088 1.00 73.72 147 B 1 
ATOM   2826 C CD  . GLU   B 2 147 ? 3.310   21.111  -22.534 1.00 72.23 147 B 1 
ATOM   2827 O OE1 . GLU   B 2 147 ? 4.483   21.488  -22.746 1.00 65.59 147 B 1 
ATOM   2828 O OE2 . GLU   B 2 147 ? 2.436   20.992  -23.432 1.00 68.45 147 B 1 
ATOM   2829 N N   . ALA   B 2 148 ? -1.170  20.405  -19.348 1.00 80.94 148 B 1 
ATOM   2830 C CA  . ALA   B 2 148 ? -2.614  20.223  -19.380 1.00 80.52 148 B 1 
ATOM   2831 C C   . ALA   B 2 148 ? -3.064  19.630  -20.728 1.00 81.76 148 B 1 
ATOM   2832 O O   . ALA   B 2 148 ? -2.595  20.015  -21.796 1.00 76.72 148 B 1 
ATOM   2833 C CB  . ALA   B 2 148 ? -3.299  21.560  -19.080 1.00 75.47 148 B 1 
ATOM   2834 N N   . GLY   B 2 149 ? -3.998  18.679  -20.677 1.00 82.01 149 B 1 
ATOM   2835 C CA  . GLY   B 2 149 ? -4.628  18.099  -21.865 1.00 82.74 149 B 1 
ATOM   2836 C C   . GLY   B 2 149 ? -3.924  16.899  -22.482 1.00 85.65 149 B 1 
ATOM   2837 O O   . GLY   B 2 149 ? -4.495  16.276  -23.383 1.00 82.69 149 B 1 
ATOM   2838 N N   . MET   B 2 150 ? -2.732  16.508  -22.014 1.00 87.78 150 B 1 
ATOM   2839 C CA  . MET   B 2 150 ? -2.065  15.307  -22.536 1.00 88.03 150 B 1 
ATOM   2840 C C   . MET   B 2 150 ? -2.855  14.034  -22.233 1.00 89.34 150 B 1 
ATOM   2841 O O   . MET   B 2 150 ? -3.081  13.220  -23.125 1.00 87.95 150 B 1 
ATOM   2842 C CB  . MET   B 2 150 ? -0.629  15.215  -22.009 1.00 86.40 150 B 1 
ATOM   2843 C CG  . MET   B 2 150 ? 0.248   16.330  -22.588 1.00 82.18 150 B 1 
ATOM   2844 S SD  . MET   B 2 150 ? 0.373   16.293  -24.403 1.00 78.47 150 B 1 
ATOM   2845 C CE  . MET   B 2 150 ? 0.622   18.051  -24.715 1.00 67.43 150 B 1 
ATOM   2846 N N   . LEU   B 2 151 ? -3.370  13.905  -21.006 1.00 87.67 151 B 1 
ATOM   2847 C CA  . LEU   B 2 151 ? -4.203  12.770  -20.612 1.00 87.94 151 B 1 
ATOM   2848 C C   . LEU   B 2 151 ? -5.516  12.729  -21.410 1.00 89.00 151 B 1 
ATOM   2849 O O   . LEU   B 2 151 ? -5.885  11.674  -21.918 1.00 88.18 151 B 1 
ATOM   2850 C CB  . LEU   B 2 151 ? -4.425  12.820  -19.092 1.00 85.94 151 B 1 
ATOM   2851 C CG  . LEU   B 2 151 ? -5.138  11.581  -18.504 1.00 83.52 151 B 1 
ATOM   2852 C CD1 . LEU   B 2 151 ? -4.754  11.442  -17.033 1.00 76.47 151 B 1 
ATOM   2853 C CD2 . LEU   B 2 151 ? -6.666  11.666  -18.556 1.00 75.69 151 B 1 
ATOM   2854 N N   . SER   B 2 152 ? -6.207  13.865  -21.559 1.00 89.52 152 B 1 
ATOM   2855 C CA  . SER   B 2 152 ? -7.489  13.908  -22.275 1.00 89.81 152 B 1 
ATOM   2856 C C   . SER   B 2 152 ? -7.342  13.544  -23.752 1.00 90.62 152 B 1 
ATOM   2857 O O   . SER   B 2 152 ? -8.145  12.771  -24.267 1.00 89.85 152 B 1 
ATOM   2858 C CB  . SER   B 2 152 ? -8.173  15.268  -22.119 1.00 88.07 152 B 1 
ATOM   2859 O OG  . SER   B 2 152 ? -7.405  16.319  -22.664 1.00 77.07 152 B 1 
ATOM   2860 N N   . LYS   B 2 153 ? -6.285  14.029  -24.421 1.00 91.60 153 B 1 
ATOM   2861 C CA  . LYS   B 2 153 ? -5.999  13.718  -25.828 1.00 91.33 153 B 1 
ATOM   2862 C C   . LYS   B 2 153 ? -5.659  12.239  -26.025 1.00 91.73 153 B 1 
ATOM   2863 O O   . LYS   B 2 153 ? -6.234  11.606  -26.906 1.00 90.67 153 B 1 
ATOM   2864 C CB  . LYS   B 2 153 ? -4.856  14.603  -26.338 1.00 90.18 153 B 1 
ATOM   2865 C CG  . LYS   B 2 153 ? -5.250  16.080  -26.507 1.00 83.26 153 B 1 
ATOM   2866 C CD  . LYS   B 2 153 ? -4.001  16.899  -26.853 1.00 79.56 153 B 1 
ATOM   2867 C CE  . LYS   B 2 153 ? -4.315  18.396  -26.938 1.00 68.92 153 B 1 
ATOM   2868 N NZ  . LYS   B 2 153 ? -3.072  19.194  -27.102 1.00 61.14 153 B 1 
ATOM   2869 N N   . ALA   B 2 154 ? -4.787  11.677  -25.187 1.00 92.47 154 B 1 
ATOM   2870 C CA  . ALA   B 2 154 ? -4.442  10.256  -25.264 1.00 92.53 154 B 1 
ATOM   2871 C C   . ALA   B 2 154 ? -5.666  9.357   -24.997 1.00 92.81 154 B 1 
ATOM   2872 O O   . ALA   B 2 154 ? -5.927  8.411   -25.737 1.00 91.98 154 B 1 
ATOM   2873 C CB  . ALA   B 2 154 ? -3.302  9.976   -24.279 1.00 92.24 154 B 1 
ATOM   2874 N N   . ALA   B 2 155 ? -6.473  9.700   -23.988 1.00 92.90 155 B 1 
ATOM   2875 C CA  . ALA   B 2 155 ? -7.705  8.979   -23.687 1.00 92.56 155 B 1 
ATOM   2876 C C   . ALA   B 2 155 ? -8.750  9.104   -24.814 1.00 92.57 155 B 1 
ATOM   2877 O O   . ALA   B 2 155 ? -9.495  8.157   -25.056 1.00 91.69 155 B 1 
ATOM   2878 C CB  . ALA   B 2 155 ? -8.250  9.486   -22.347 1.00 91.82 155 B 1 
ATOM   2879 N N   . ALA   B 2 156 ? -8.790  10.235  -25.530 1.00 92.85 156 B 1 
ATOM   2880 C CA  . ALA   B 2 156 ? -9.673  10.420  -26.682 1.00 92.37 156 B 1 
ATOM   2881 C C   . ALA   B 2 156 ? -9.310  9.471   -27.834 1.00 92.35 156 B 1 
ATOM   2882 O O   . ALA   B 2 156 ? -10.198 8.807   -28.356 1.00 91.29 156 B 1 
ATOM   2883 C CB  . ALA   B 2 156 ? -9.656  11.888  -27.119 1.00 91.48 156 B 1 
ATOM   2884 N N   . ILE   B 2 157 ? -8.021  9.311   -28.154 1.00 92.75 157 B 1 
ATOM   2885 C CA  . ILE   B 2 157 ? -7.541  8.369   -29.187 1.00 92.45 157 B 1 
ATOM   2886 C C   . ILE   B 2 157 ? -7.993  6.934   -28.878 1.00 92.28 157 B 1 
ATOM   2887 O O   . ILE   B 2 157 ? -8.469  6.219   -29.760 1.00 90.63 157 B 1 
ATOM   2888 C CB  . ILE   B 2 157 ? -6.002  8.458   -29.311 1.00 92.30 157 B 1 
ATOM   2889 C CG1 . ILE   B 2 157 ? -5.586  9.842   -29.863 1.00 90.31 157 B 1 
ATOM   2890 C CG2 . ILE   B 2 157 ? -5.435  7.345   -30.210 1.00 90.53 157 B 1 
ATOM   2891 C CD1 . ILE   B 2 157 ? -4.096  10.155  -29.697 1.00 84.71 157 B 1 
ATOM   2892 N N   . ILE   B 2 158 ? -7.907  6.519   -27.606 1.00 92.54 158 B 1 
ATOM   2893 C CA  . ILE   B 2 158 ? -8.382  5.196   -27.170 1.00 92.01 158 B 1 
ATOM   2894 C C   . ILE   B 2 158 ? -9.904  5.087   -27.332 1.00 91.78 158 B 1 
ATOM   2895 O O   . ILE   B 2 158 ? -10.417 4.088   -27.842 1.00 90.70 158 B 1 
ATOM   2896 C CB  . ILE   B 2 158 ? -7.931  4.920   -25.716 1.00 91.63 158 B 1 
ATOM   2897 C CG1 . ILE   B 2 158 ? -6.386  4.879   -25.621 1.00 90.33 158 B 1 
ATOM   2898 C CG2 . ILE   B 2 158 ? -8.526  3.602   -25.194 1.00 90.54 158 B 1 
ATOM   2899 C CD1 . ILE   B 2 158 ? -5.840  4.904   -24.189 1.00 86.69 158 B 1 
ATOM   2900 N N   . SER   B 2 159 ? -10.636 6.129   -26.942 1.00 91.17 159 B 1 
ATOM   2901 C CA  . SER   B 2 159 ? -12.096 6.180   -27.037 1.00 89.50 159 B 1 
ATOM   2902 C C   . SER   B 2 159 ? -12.610 6.151   -28.479 1.00 89.75 159 B 1 
ATOM   2903 O O   . SER   B 2 159 ? -13.673 5.581   -28.724 1.00 87.84 159 B 1 
ATOM   2904 C CB  . SER   B 2 159 ? -12.600 7.443   -26.342 1.00 86.80 159 B 1 
ATOM   2905 O OG  . SER   B 2 159 ? -14.004 7.550   -26.484 1.00 72.96 159 B 1 
ATOM   2906 N N   . GLU   B 2 160 ? -11.892 6.741   -29.437 1.00 90.86 160 B 1 
ATOM   2907 C CA  . GLU   B 2 160 ? -12.274 6.755   -30.859 1.00 90.19 160 B 1 
ATOM   2908 C C   . GLU   B 2 160 ? -12.359 5.348   -31.461 1.00 89.82 160 B 1 
ATOM   2909 O O   . GLU   B 2 160 ? -13.174 5.099   -32.347 1.00 87.63 160 B 1 
ATOM   2910 C CB  . GLU   B 2 160 ? -11.271 7.600   -31.654 1.00 89.56 160 B 1 
ATOM   2911 C CG  . GLU   B 2 160 ? -11.513 9.104   -31.472 1.00 80.67 160 B 1 
ATOM   2912 C CD  . GLU   B 2 160 ? -10.452 9.985   -32.149 1.00 74.07 160 B 1 
ATOM   2913 O OE1 . GLU   B 2 160 ? -10.504 11.216  -31.916 1.00 65.78 160 B 1 
ATOM   2914 O OE2 . GLU   B 2 160 ? -9.605  9.443   -32.897 1.00 67.16 160 B 1 
ATOM   2915 N N   . ARG   B 2 161 ? -11.587 4.389   -30.920 1.00 91.08 161 B 1 
ATOM   2916 C CA  . ARG   B 2 161 ? -11.707 2.964   -31.286 1.00 90.55 161 B 1 
ATOM   2917 C C   . ARG   B 2 161 ? -12.773 2.209   -30.495 1.00 90.63 161 B 1 
ATOM   2918 O O   . ARG   B 2 161 ? -12.818 0.980   -30.573 1.00 88.68 161 B 1 
ATOM   2919 C CB  . ARG   B 2 161 ? -10.350 2.276   -31.205 1.00 90.41 161 B 1 
ATOM   2920 C CG  . ARG   B 2 161 ? -9.425  2.758   -32.320 1.00 87.07 161 B 1 
ATOM   2921 C CD  . ARG   B 2 161 ? -8.368  1.692   -32.583 1.00 84.65 161 B 1 
ATOM   2922 N NE  . ARG   B 2 161 ? -7.476  2.108   -33.663 1.00 82.98 161 B 1 
ATOM   2923 C CZ  . ARG   B 2 161 ? -7.246  1.542   -34.832 1.00 81.51 161 B 1 
ATOM   2924 N NH1 . ARG   B 2 161 ? -7.775  0.409   -35.184 1.00 74.70 161 B 1 
ATOM   2925 N NH2 . ARG   B 2 161 ? -6.457  2.148   -35.661 1.00 76.50 161 B 1 
ATOM   2926 N N   . HIS   B 2 162 ? -13.618 2.894   -29.752 1.00 90.15 162 B 1 
ATOM   2927 C CA  . HIS   B 2 162 ? -14.633 2.298   -28.879 1.00 89.55 162 B 1 
ATOM   2928 C C   . HIS   B 2 162 ? -14.067 1.325   -27.832 1.00 89.29 162 B 1 
ATOM   2929 O O   . HIS   B 2 162 ? -14.771 0.440   -27.349 1.00 86.08 162 B 1 
ATOM   2930 C CB  . HIS   B 2 162 ? -15.771 1.701   -29.719 1.00 88.51 162 B 1 
ATOM   2931 C CG  . HIS   B 2 162 ? -16.406 2.697   -30.649 1.00 85.23 162 B 1 
ATOM   2932 N ND1 . HIS   B 2 162 ? -17.135 3.798   -30.267 1.00 73.12 162 B 1 
ATOM   2933 C CD2 . HIS   B 2 162 ? -16.354 2.709   -32.020 1.00 72.48 162 B 1 
ATOM   2934 C CE1 . HIS   B 2 162 ? -17.518 4.450   -31.381 1.00 72.45 162 B 1 
ATOM   2935 N NE2 . HIS   B 2 162 ? -17.069 3.815   -32.464 1.00 73.43 162 B 1 
ATOM   2936 N N   . VAL   B 2 163 ? -12.801 1.490   -27.451 1.00 90.20 163 B 1 
ATOM   2937 C CA  . VAL   B 2 163 ? -12.157 0.710   -26.393 1.00 90.26 163 B 1 
ATOM   2938 C C   . VAL   B 2 163 ? -12.377 1.409   -25.054 1.00 90.12 163 B 1 
ATOM   2939 O O   . VAL   B 2 163 ? -12.121 2.601   -24.906 1.00 88.81 163 B 1 
ATOM   2940 C CB  . VAL   B 2 163 ? -10.673 0.469   -26.694 1.00 89.68 163 B 1 
ATOM   2941 C CG1 . VAL   B 2 163 ? -10.002 -0.329  -25.577 1.00 85.34 163 B 1 
ATOM   2942 C CG2 . VAL   B 2 163 ? -10.506 -0.327  -27.997 1.00 85.26 163 B 1 
ATOM   2943 N N   . ASN   B 2 164 ? -12.845 0.652   -24.063 1.00 88.75 164 B 1 
ATOM   2944 C CA  . ASN   B 2 164 ? -13.047 1.163   -22.711 1.00 87.60 164 B 1 
ATOM   2945 C C   . ASN   B 2 164 ? -11.716 1.183   -21.940 1.00 88.42 164 B 1 
ATOM   2946 O O   . ASN   B 2 164 ? -10.923 0.247   -22.028 1.00 87.25 164 B 1 
ATOM   2947 C CB  . ASN   B 2 164 ? -14.139 0.325   -22.028 1.00 84.35 164 B 1 
ATOM   2948 C CG  . ASN   B 2 164 ? -14.718 0.966   -20.778 1.00 76.04 164 B 1 
ATOM   2949 O OD1 . ASN   B 2 164 ? -14.347 2.042   -20.350 1.00 68.57 164 B 1 
ATOM   2950 N ND2 . ASN   B 2 164 ? -15.669 0.303   -20.152 1.00 66.55 164 B 1 
ATOM   2951 N N   . ILE   B 2 165 ? -11.494 2.238   -21.173 1.00 87.83 165 B 1 
ATOM   2952 C CA  . ILE   B 2 165 ? -10.343 2.378   -20.276 1.00 88.71 165 B 1 
ATOM   2953 C C   . ILE   B 2 165 ? -10.749 1.829   -18.905 1.00 88.01 165 B 1 
ATOM   2954 O O   . ILE   B 2 165 ? -11.634 2.379   -18.252 1.00 86.50 165 B 1 
ATOM   2955 C CB  . ILE   B 2 165 ? -9.854  3.843   -20.222 1.00 88.98 165 B 1 
ATOM   2956 C CG1 . ILE   B 2 165 ? -9.381  4.318   -21.620 1.00 87.87 165 B 1 
ATOM   2957 C CG2 . ILE   B 2 165 ? -8.717  3.986   -19.197 1.00 87.55 165 B 1 
ATOM   2958 C CD1 . ILE   B 2 165 ? -9.122  5.829   -21.717 1.00 85.45 165 B 1 
ATOM   2959 N N   . ALA   B 2 166 ? -10.112 0.741   -18.478 1.00 87.45 166 B 1 
ATOM   2960 C CA  . ALA   B 2 166 ? -10.342 0.145   -17.164 1.00 85.99 166 B 1 
ATOM   2961 C C   . ALA   B 2 166 ? -9.692  0.968   -16.046 1.00 86.17 166 B 1 
ATOM   2962 O O   . ALA   B 2 166 ? -10.299 1.173   -14.999 1.00 83.94 166 B 1 
ATOM   2963 C CB  . ALA   B 2 166 ? -9.813  -1.292  -17.176 1.00 84.08 166 B 1 
ATOM   2964 N N   . SER   B 2 167 ? -8.477  1.457   -16.288 1.00 87.32 167 B 1 
ATOM   2965 C CA  . SER   B 2 167 ? -7.776  2.370   -15.389 1.00 87.49 167 B 1 
ATOM   2966 C C   . SER   B 2 167 ? -6.761  3.208   -16.150 1.00 88.55 167 B 1 
ATOM   2967 O O   . SER   B 2 167 ? -6.299  2.830   -17.226 1.00 87.89 167 B 1 
ATOM   2968 C CB  . SER   B 2 167 ? -7.086  1.604   -14.248 1.00 85.06 167 B 1 
ATOM   2969 O OG  . SER   B 2 167 ? -5.998  0.832   -14.724 1.00 79.42 167 B 1 
ATOM   2970 N N   . VAL   B 2 168 ? -6.393  4.345   -15.565 1.00 87.55 168 B 1 
ATOM   2971 C CA  . VAL   B 2 168 ? -5.215  5.105   -15.982 1.00 88.12 168 B 1 
ATOM   2972 C C   . VAL   B 2 168 ? -4.462  5.566   -14.746 1.00 88.09 168 B 1 
ATOM   2973 O O   . VAL   B 2 168 ? -5.041  6.166   -13.845 1.00 86.73 168 B 1 
ATOM   2974 C CB  . VAL   B 2 168 ? -5.575  6.258   -16.937 1.00 87.04 168 B 1 
ATOM   2975 C CG1 . VAL   B 2 168 ? -6.435  7.337   -16.312 1.00 78.98 168 B 1 
ATOM   2976 C CG2 . VAL   B 2 168 ? -4.316  6.912   -17.519 1.00 79.20 168 B 1 
ATOM   2977 N N   . LEU   B 2 169 ? -3.174  5.253   -14.690 1.00 87.84 169 B 1 
ATOM   2978 C CA  . LEU   B 2 169 ? -2.285  5.655   -13.612 1.00 87.36 169 B 1 
ATOM   2979 C C   . LEU   B 2 169 ? -1.313  6.707   -14.142 1.00 88.18 169 B 1 
ATOM   2980 O O   . LEU   B 2 169 ? -0.750  6.548   -15.222 1.00 87.18 169 B 1 
ATOM   2981 C CB  . LEU   B 2 169 ? -1.565  4.426   -13.042 1.00 85.42 169 B 1 
ATOM   2982 C CG  . LEU   B 2 169 ? -2.496  3.305   -12.547 1.00 81.35 169 B 1 
ATOM   2983 C CD1 . LEU   B 2 169 ? -1.654  2.122   -12.073 1.00 76.75 169 B 1 
ATOM   2984 C CD2 . LEU   B 2 169 ? -3.397  3.765   -11.401 1.00 76.43 169 B 1 
ATOM   2985 N N   . VAL   B 2 170 ? -1.130  7.781   -13.387 1.00 86.85 170 B 1 
ATOM   2986 C CA  . VAL   B 2 170 ? -0.197  8.862   -13.712 1.00 86.04 170 B 1 
ATOM   2987 C C   . VAL   B 2 170 ? 1.012   8.726   -12.799 1.00 85.23 170 B 1 
ATOM   2988 O O   . VAL   B 2 170 ? 0.902   8.943   -11.595 1.00 83.68 170 B 1 
ATOM   2989 C CB  . VAL   B 2 170 ? -0.853  10.249  -13.577 1.00 85.39 170 B 1 
ATOM   2990 C CG1 . VAL   B 2 170 ? 0.104   11.349  -14.047 1.00 82.10 170 B 1 
ATOM   2991 C CG2 . VAL   B 2 170 ? -2.147  10.357  -14.395 1.00 82.73 170 B 1 
ATOM   2992 N N   . TYR   B 2 171 ? 2.165   8.370   -13.364 1.00 85.88 171 B 1 
ATOM   2993 C CA  . TYR   B 2 171 ? 3.429   8.284   -12.644 1.00 84.41 171 B 1 
ATOM   2994 C C   . TYR   B 2 171 ? 4.292   9.512   -12.935 1.00 84.83 171 B 1 
ATOM   2995 O O   . TYR   B 2 171 ? 4.297   10.016  -14.063 1.00 83.16 171 B 1 
ATOM   2996 C CB  . TYR   B 2 171 ? 4.166   7.000   -13.024 1.00 82.22 171 B 1 
ATOM   2997 C CG  . TYR   B 2 171 ? 3.512   5.729   -12.527 1.00 79.59 171 B 1 
ATOM   2998 C CD1 . TYR   B 2 171 ? 3.795   5.253   -11.235 1.00 74.84 171 B 1 
ATOM   2999 C CD2 . TYR   B 2 171 ? 2.652   4.992   -13.365 1.00 74.15 171 B 1 
ATOM   3000 C CE1 . TYR   B 2 171 ? 3.247   4.038   -10.784 1.00 70.77 171 B 1 
ATOM   3001 C CE2 . TYR   B 2 171 ? 2.095   3.775   -12.920 1.00 70.25 171 B 1 
ATOM   3002 C CZ  . TYR   B 2 171 ? 2.401   3.299   -11.629 1.00 70.98 171 B 1 
ATOM   3003 O OH  . TYR   B 2 171 ? 1.886   2.106   -11.198 1.00 68.21 171 B 1 
ATOM   3004 N N   . PRO   B 2 172 ? 5.079   9.990   -11.946 1.00 81.75 172 B 1 
ATOM   3005 C CA  . PRO   B 2 172 ? 6.148   10.930  -12.225 1.00 80.24 172 B 1 
ATOM   3006 C C   . PRO   B 2 172 ? 7.217   10.254  -13.097 1.00 81.00 172 B 1 
ATOM   3007 O O   . PRO   B 2 172 ? 7.578   9.095   -12.888 1.00 78.96 172 B 1 
ATOM   3008 C CB  . PRO   B 2 172 ? 6.683   11.357  -10.857 1.00 77.61 172 B 1 
ATOM   3009 C CG  . PRO   B 2 172 ? 6.397   10.146  -9.962  1.00 75.62 172 B 1 
ATOM   3010 C CD  . PRO   B 2 172 ? 5.116   9.565   -10.550 1.00 77.82 172 B 1 
ATOM   3011 N N   . ALA   B 2 173 ? 7.736   10.984  -14.074 1.00 81.53 173 B 1 
ATOM   3012 C CA  . ALA   B 2 173 ? 8.899   10.572  -14.849 1.00 81.33 173 B 1 
ATOM   3013 C C   . ALA   B 2 173 ? 10.195  11.073  -14.176 1.00 81.82 173 B 1 
ATOM   3014 O O   . ALA   B 2 173 ? 10.146  11.995  -13.362 1.00 78.70 173 B 1 
ATOM   3015 C CB  . ALA   B 2 173 ? 8.739   11.085  -16.285 1.00 79.47 173 B 1 
ATOM   3016 N N   . PRO   B 2 174 ? 11.367  10.509  -14.526 1.00 80.84 174 B 1 
ATOM   3017 C CA  . PRO   B 2 174 ? 12.654  11.030  -14.051 1.00 80.40 174 B 1 
ATOM   3018 C C   . PRO   B 2 174 ? 12.883  12.505  -14.404 1.00 82.74 174 B 1 
ATOM   3019 O O   . PRO   B 2 174 ? 13.483  13.236  -13.619 1.00 80.29 174 B 1 
ATOM   3020 C CB  . PRO   B 2 174 ? 13.718  10.139  -14.703 1.00 77.66 174 B 1 
ATOM   3021 C CG  . PRO   B 2 174 ? 12.980  8.831   -14.970 1.00 76.51 174 B 1 
ATOM   3022 C CD  . PRO   B 2 174 ? 11.569  9.298   -15.302 1.00 78.53 174 B 1 
ATOM   3023 N N   . ASP   B 2 175 ? 12.391  12.953  -15.566 1.00 86.38 175 B 1 
ATOM   3024 C CA  . ASP   B 2 175 ? 12.341  14.370  -15.927 1.00 88.14 175 B 1 
ATOM   3025 C C   . ASP   B 2 175 ? 11.043  14.991  -15.371 1.00 88.08 175 B 1 
ATOM   3026 O O   . ASP   B 2 175 ? 9.949   14.567  -15.750 1.00 86.79 175 B 1 
ATOM   3027 C CB  . ASP   B 2 175 ? 12.454  14.537  -17.453 1.00 88.18 175 B 1 
ATOM   3028 C CG  . ASP   B 2 175 ? 12.521  16.004  -17.919 1.00 87.47 175 B 1 
ATOM   3029 O OD1 . ASP   B 2 175 ? 12.200  16.919  -17.126 1.00 82.78 175 B 1 
ATOM   3030 O OD2 . ASP   B 2 175 ? 12.903  16.226  -19.087 1.00 83.38 175 B 1 
ATOM   3031 N N   . PRO   B 2 176 ? 11.124  16.014  -14.492 1.00 84.58 176 B 1 
ATOM   3032 C CA  . PRO   B 2 176 ? 9.939   16.649  -13.917 1.00 84.23 176 B 1 
ATOM   3033 C C   . PRO   B 2 176 ? 9.036   17.346  -14.947 1.00 85.35 176 B 1 
ATOM   3034 O O   . PRO   B 2 176 ? 7.884   17.652  -14.640 1.00 82.95 176 B 1 
ATOM   3035 C CB  . PRO   B 2 176 ? 10.487  17.633  -12.879 1.00 82.09 176 B 1 
ATOM   3036 C CG  . PRO   B 2 176 ? 11.881  17.981  -13.408 1.00 79.50 176 B 1 
ATOM   3037 C CD  . PRO   B 2 176 ? 12.340  16.659  -14.017 1.00 82.75 176 B 1 
ATOM   3038 N N   . ASN   B 2 177 ? 9.531   17.593  -16.164 1.00 88.32 177 B 1 
ATOM   3039 C CA  . ASN   B 2 177 ? 8.736   18.136  -17.270 1.00 89.11 177 B 1 
ATOM   3040 C C   . ASN   B 2 177 ? 7.971   17.054  -18.041 1.00 89.59 177 B 1 
ATOM   3041 O O   . ASN   B 2 177 ? 7.245   17.369  -18.987 1.00 87.55 177 B 1 
ATOM   3042 C CB  . ASN   B 2 177 ? 9.644   18.933  -18.215 1.00 88.77 177 B 1 
ATOM   3043 C CG  . ASN   B 2 177 ? 10.420  20.010  -17.490 1.00 85.17 177 B 1 
ATOM   3044 O OD1 . ASN   B 2 177 ? 9.872   20.930  -16.911 1.00 76.59 177 B 1 
ATOM   3045 N ND2 . ASN   B 2 177 ? 11.731  19.908  -17.485 1.00 74.76 177 B 1 
ATOM   3046 N N   . GLU   B 2 178 ? 8.122   15.793  -17.663 1.00 90.92 178 B 1 
ATOM   3047 C CA  . GLU   B 2 178 ? 7.449   14.651  -18.273 1.00 90.72 178 B 1 
ATOM   3048 C C   . GLU   B 2 178 ? 6.571   13.912  -17.254 1.00 89.85 178 B 1 
ATOM   3049 O O   . GLU   B 2 178 ? 6.725   14.022  -16.034 1.00 87.67 178 B 1 
ATOM   3050 C CB  . GLU   B 2 178 ? 8.479   13.719  -18.940 1.00 89.60 178 B 1 
ATOM   3051 C CG  . GLU   B 2 178 ? 9.255   14.391  -20.096 1.00 86.59 178 B 1 
ATOM   3052 C CD  . GLU   B 2 178 ? 10.189  13.406  -20.819 1.00 85.67 178 B 1 
ATOM   3053 O OE1 . GLU   B 2 178 ? 10.328  13.485  -22.060 1.00 77.45 178 B 1 
ATOM   3054 O OE2 . GLU   B 2 178 ? 10.736  12.473  -20.186 1.00 79.01 178 B 1 
ATOM   3055 N N   . LYS   B 2 179 ? 5.623   13.135  -17.770 1.00 88.95 179 B 1 
ATOM   3056 C CA  . LYS   B 2 179 ? 4.800   12.187  -17.018 1.00 88.47 179 B 1 
ATOM   3057 C C   . LYS   B 2 179 ? 4.724   10.876  -17.778 1.00 89.95 179 B 1 
ATOM   3058 O O   . LYS   B 2 179 ? 4.783   10.856  -19.007 1.00 88.80 179 B 1 
ATOM   3059 C CB  . LYS   B 2 179 ? 3.378   12.729  -16.802 1.00 85.03 179 B 1 
ATOM   3060 C CG  . LYS   B 2 179 ? 3.300   13.924  -15.847 1.00 77.11 179 B 1 
ATOM   3061 C CD  . LYS   B 2 179 ? 1.845   14.392  -15.746 1.00 74.01 179 B 1 
ATOM   3062 C CE  . LYS   B 2 179 ? 1.724   15.580  -14.804 1.00 65.28 179 B 1 
ATOM   3063 N NZ  . LYS   B 2 179 ? 0.382   16.206  -14.866 1.00 59.68 179 B 1 
ATOM   3064 N N   . ILE   B 2 180 ? 4.498   9.800   -17.041 1.00 89.28 180 B 1 
ATOM   3065 C CA  . ILE   B 2 180 ? 4.179   8.492   -17.604 1.00 88.80 180 B 1 
ATOM   3066 C C   . ILE   B 2 180 ? 2.692   8.228   -17.358 1.00 89.47 180 B 1 
ATOM   3067 O O   . ILE   B 2 180 ? 2.215   8.318   -16.229 1.00 88.56 180 B 1 
ATOM   3068 C CB  . ILE   B 2 180 ? 5.107   7.406   -17.025 1.00 87.12 180 B 1 
ATOM   3069 C CG1 . ILE   B 2 180 ? 6.587   7.717   -17.371 1.00 84.36 180 B 1 
ATOM   3070 C CG2 . ILE   B 2 180 ? 4.701   6.029   -17.562 1.00 83.61 180 B 1 
ATOM   3071 C CD1 . ILE   B 2 180 ? 7.604   6.846   -16.629 1.00 75.17 180 B 1 
ATOM   3072 N N   . LEU   B 2 181 ? 1.962   7.919   -18.421 1.00 90.52 181 B 1 
ATOM   3073 C CA  . LEU   B 2 181 ? 0.565   7.498   -18.361 1.00 91.03 181 B 1 
ATOM   3074 C C   . LEU   B 2 181 ? 0.497   6.001   -18.645 1.00 91.17 181 B 1 
ATOM   3075 O O   . LEU   B 2 181 ? 0.876   5.561   -19.733 1.00 90.45 181 B 1 
ATOM   3076 C CB  . LEU   B 2 181 ? -0.294  8.293   -19.360 1.00 91.15 181 B 1 
ATOM   3077 C CG  . LEU   B 2 181 ? -0.221  9.827   -19.251 1.00 89.81 181 B 1 
ATOM   3078 C CD1 . LEU   B 2 181 ? -1.150  10.459  -20.290 1.00 86.53 181 B 1 
ATOM   3079 C CD2 . LEU   B 2 181 ? -0.639  10.333  -17.873 1.00 86.44 181 B 1 
ATOM   3080 N N   . VAL   B 2 182 ? -0.004  5.228   -17.689 1.00 88.87 182 B 1 
ATOM   3081 C CA  . VAL   B 2 182 ? -0.213  3.786   -17.830 1.00 88.15 182 B 1 
ATOM   3082 C C   . VAL   B 2 182 ? -1.705  3.526   -17.981 1.00 88.86 182 B 1 
ATOM   3083 O O   . VAL   B 2 182 ? -2.460  3.610   -17.015 1.00 88.28 182 B 1 
ATOM   3084 C CB  . VAL   B 2 182 ? 0.398   3.000   -16.658 1.00 86.39 182 B 1 
ATOM   3085 C CG1 . VAL   B 2 182 ? 0.259   1.495   -16.895 1.00 82.15 182 B 1 
ATOM   3086 C CG2 . VAL   B 2 182 ? 1.887   3.324   -16.487 1.00 82.57 182 B 1 
ATOM   3087 N N   . PHE   B 2 183 ? -2.133  3.227   -19.197 1.00 90.21 183 B 1 
ATOM   3088 C CA  . PHE   B 2 183 ? -3.507  2.848   -19.499 1.00 90.61 183 B 1 
ATOM   3089 C C   . PHE   B 2 183 ? -3.665  1.337   -19.414 1.00 90.32 183 B 1 
ATOM   3090 O O   . PHE   B 2 183 ? -2.898  0.588   -20.018 1.00 89.10 183 B 1 
ATOM   3091 C CB  . PHE   B 2 183 ? -3.905  3.351   -20.888 1.00 90.93 183 B 1 
ATOM   3092 C CG  . PHE   B 2 183 ? -3.970  4.858   -21.003 1.00 91.35 183 B 1 
ATOM   3093 C CD1 . PHE   B 2 183 ? -5.151  5.538   -20.658 1.00 87.67 183 B 1 
ATOM   3094 C CD2 . PHE   B 2 183 ? -2.855  5.590   -21.452 1.00 87.72 183 B 1 
ATOM   3095 C CE1 . PHE   B 2 183 ? -5.228  6.932   -20.765 1.00 87.15 183 B 1 
ATOM   3096 C CE2 . PHE   B 2 183 ? -2.924  6.990   -21.558 1.00 87.13 183 B 1 
ATOM   3097 C CZ  . PHE   B 2 183 ? -4.111  7.663   -21.215 1.00 90.07 183 B 1 
ATOM   3098 N N   . ARG   B 2 184 ? -4.715  0.877   -18.730 1.00 90.00 184 B 1 
ATOM   3099 C CA  . ARG   B 2 184 ? -5.222  -0.482  -18.873 1.00 89.67 184 B 1 
ATOM   3100 C C   . ARG   B 2 184 ? -6.510  -0.421  -19.678 1.00 90.22 184 B 1 
ATOM   3101 O O   . ARG   B 2 184 ? -7.474  0.218   -19.266 1.00 89.12 184 B 1 
ATOM   3102 C CB  . ARG   B 2 184 ? -5.356  -1.146  -17.502 1.00 88.22 184 B 1 
ATOM   3103 C CG  . ARG   B 2 184 ? -5.379  -2.671  -17.627 1.00 79.14 184 B 1 
ATOM   3104 C CD  . ARG   B 2 184 ? -5.298  -3.339  -16.251 1.00 74.05 184 B 1 
ATOM   3105 N NE  . ARG   B 2 184 ? -4.020  -3.067  -15.573 1.00 67.54 184 B 1 
ATOM   3106 C CZ  . ARG   B 2 184 ? -2.949  -3.841  -15.526 1.00 60.79 184 B 1 
ATOM   3107 N NH1 . ARG   B 2 184 ? -2.927  -5.029  -16.060 1.00 54.55 184 B 1 
ATOM   3108 N NH2 . ARG   B 2 184 ? -1.876  -3.428  -14.928 1.00 53.93 184 B 1 
ATOM   3109 N N   . VAL   B 2 185 ? -6.494  -1.033  -20.857 1.00 89.79 185 B 1 
ATOM   3110 C CA  . VAL   B 2 185 ? -7.563  -0.938  -21.856 1.00 90.35 185 B 1 
ATOM   3111 C C   . VAL   B 2 185 ? -8.257  -2.283  -22.035 1.00 89.77 185 B 1 
ATOM   3112 O O   . VAL   B 2 185 ? -7.605  -3.322  -22.080 1.00 88.33 185 B 1 
ATOM   3113 C CB  . VAL   B 2 185 ? -7.045  -0.385  -23.196 1.00 90.46 185 B 1 
ATOM   3114 C CG1 . VAL   B 2 185 ? -6.569  1.062   -23.044 1.00 84.78 185 B 1 
ATOM   3115 C CG2 . VAL   B 2 185 ? -5.891  -1.202  -23.801 1.00 84.87 185 B 1 
ATOM   3116 N N   . GLN   B 2 186 ? -9.578  -2.273  -22.157 1.00 89.12 186 B 1 
ATOM   3117 C CA  . GLN   B 2 186 ? -10.398 -3.483  -22.294 1.00 88.12 186 B 1 
ATOM   3118 C C   . GLN   B 2 186 ? -10.384 -4.027  -23.735 1.00 88.19 186 B 1 
ATOM   3119 O O   . GLN   B 2 186 ? -11.408 -4.111  -24.409 1.00 86.38 186 B 1 
ATOM   3120 C CB  . GLN   B 2 186 ? -11.808 -3.228  -21.748 1.00 86.20 186 B 1 
ATOM   3121 C CG  . GLN   B 2 186 ? -11.800 -3.039  -20.224 1.00 82.19 186 B 1 
ATOM   3122 C CD  . GLN   B 2 186 ? -13.198 -2.830  -19.639 1.00 77.90 186 B 1 
ATOM   3123 O OE1 . GLN   B 2 186 ? -14.090 -2.263  -20.247 1.00 70.37 186 B 1 
ATOM   3124 N NE2 . GLN   B 2 186 ? -13.426 -3.260  -18.420 1.00 67.74 186 B 1 
ATOM   3125 N N   . THR   B 2 187 ? -9.199  -4.381  -24.217 1.00 89.27 187 B 1 
ATOM   3126 C CA  . THR   B 2 187 ? -8.979  -5.085  -25.483 1.00 89.80 187 B 1 
ATOM   3127 C C   . THR   B 2 187 ? -7.783  -6.021  -25.344 1.00 89.16 187 B 1 
ATOM   3128 O O   . THR   B 2 187 ? -6.773  -5.668  -24.740 1.00 87.37 187 B 1 
ATOM   3129 C CB  . THR   B 2 187 ? -8.782  -4.117  -26.660 1.00 89.09 187 B 1 
ATOM   3130 O OG1 . THR   B 2 187 ? -8.583  -4.858  -27.848 1.00 82.46 187 B 1 
ATOM   3131 C CG2 . THR   B 2 187 ? -7.587  -3.172  -26.524 1.00 82.10 187 B 1 
ATOM   3132 N N   . MET   B 2 188 ? -7.885  -7.218  -25.938 1.00 89.02 188 B 1 
ATOM   3133 C CA  . MET   B 2 188 ? -6.771  -8.174  -25.972 1.00 88.19 188 B 1 
ATOM   3134 C C   . MET   B 2 188 ? -5.766  -7.872  -27.093 1.00 87.87 188 B 1 
ATOM   3135 O O   . MET   B 2 188 ? -4.678  -8.443  -27.113 1.00 84.67 188 B 1 
ATOM   3136 C CB  . MET   B 2 188 ? -7.319  -9.603  -26.099 1.00 86.65 188 B 1 
ATOM   3137 C CG  . MET   B 2 188 ? -8.178  -10.027 -24.900 1.00 80.84 188 B 1 
ATOM   3138 S SD  . MET   B 2 188 ? -7.370  -9.893  -23.271 1.00 72.06 188 B 1 
ATOM   3139 C CE  . MET   B 2 188 ? -6.041  -11.113 -23.449 1.00 61.74 188 B 1 
ATOM   3140 N N   . ASN   B 2 189 ? -6.105  -6.977  -28.022 1.00 89.60 189 B 1 
ATOM   3141 C CA  . ASN   B 2 189 ? -5.228  -6.563  -29.113 1.00 89.48 189 B 1 
ATOM   3142 C C   . ASN   B 2 189 ? -4.990  -5.043  -29.068 1.00 89.83 189 B 1 
ATOM   3143 O O   . ASN   B 2 189 ? -5.738  -4.286  -29.692 1.00 88.33 189 B 1 
ATOM   3144 C CB  . ASN   B 2 189 ? -5.819  -7.035  -30.450 1.00 87.44 189 B 1 
ATOM   3145 C CG  . ASN   B 2 189 ? -4.902  -6.685  -31.616 1.00 84.20 189 B 1 
ATOM   3146 O OD1 . ASN   B 2 189 ? -3.751  -6.312  -31.459 1.00 77.90 189 B 1 
ATOM   3147 N ND2 . ASN   B 2 189 ? -5.388  -6.809  -32.834 1.00 76.24 189 B 1 
ATOM   3148 N N   . PRO   B 2 190 ? -3.947  -4.574  -28.361 1.00 90.06 190 B 1 
ATOM   3149 C CA  . PRO   B 2 190 ? -3.666  -3.145  -28.245 1.00 90.04 190 B 1 
ATOM   3150 C C   . PRO   B 2 190 ? -2.944  -2.558  -29.465 1.00 91.08 190 B 1 
ATOM   3151 O O   . PRO   B 2 190 ? -2.809  -1.345  -29.568 1.00 89.84 190 B 1 
ATOM   3152 C CB  . PRO   B 2 190 ? -2.824  -3.034  -26.971 1.00 87.81 190 B 1 
ATOM   3153 C CG  . PRO   B 2 190 ? -2.004  -4.330  -26.995 1.00 85.56 190 B 1 
ATOM   3154 C CD  . PRO   B 2 190 ? -2.996  -5.343  -27.571 1.00 87.45 190 B 1 
ATOM   3155 N N   . LEU   B 2 191 ? -2.477  -3.391  -30.410 1.00 90.90 191 B 1 
ATOM   3156 C CA  . LEU   B 2 191 ? -1.640  -2.951  -31.539 1.00 90.68 191 B 1 
ATOM   3157 C C   . LEU   B 2 191 ? -2.247  -1.805  -32.371 1.00 91.63 191 B 1 
ATOM   3158 O O   . LEU   B 2 191 ? -1.504  -0.885  -32.724 1.00 91.17 191 B 1 
ATOM   3159 C CB  . LEU   B 2 191 ? -1.302  -4.139  -32.458 1.00 89.02 191 B 1 
ATOM   3160 C CG  . LEU   B 2 191 ? -0.393  -5.211  -31.841 1.00 78.86 191 B 1 
ATOM   3161 C CD1 . LEU   B 2 191 ? -0.268  -6.385  -32.813 1.00 72.31 191 B 1 
ATOM   3162 C CD2 . LEU   B 2 191 ? 1.009   -4.664  -31.570 1.00 72.51 191 B 1 
ATOM   3163 N N   . PRO   B 2 192 ? -3.557  -1.800  -32.681 1.00 92.01 192 B 1 
ATOM   3164 C CA  . PRO   B 2 192 ? -4.165  -0.675  -33.394 1.00 91.93 192 B 1 
ATOM   3165 C C   . PRO   B 2 192 ? -4.089  0.635   -32.599 1.00 92.75 192 B 1 
ATOM   3166 O O   . PRO   B 2 192 ? -3.733  1.666   -33.165 1.00 91.95 192 B 1 
ATOM   3167 C CB  . PRO   B 2 192 ? -5.608  -1.101  -33.676 1.00 90.88 192 B 1 
ATOM   3168 C CG  . PRO   B 2 192 ? -5.569  -2.626  -33.603 1.00 89.50 192 B 1 
ATOM   3169 C CD  . PRO   B 2 192 ? -4.526  -2.864  -32.519 1.00 91.93 192 B 1 
ATOM   3170 N N   . LEU   B 2 193 ? -4.358  0.587   -31.281 1.00 92.20 193 B 1 
ATOM   3171 C CA  . LEU   B 2 193 ? -4.271  1.752   -30.392 1.00 92.30 193 B 1 
ATOM   3172 C C   . LEU   B 2 193 ? -2.840  2.279   -30.275 1.00 92.89 193 B 1 
ATOM   3173 O O   . LEU   B 2 193 ? -2.626  3.486   -30.310 1.00 91.60 193 B 1 
ATOM   3174 C CB  . LEU   B 2 193 ? -4.783  1.381   -28.991 1.00 90.71 193 B 1 
ATOM   3175 C CG  . LEU   B 2 193 ? -6.293  1.124   -28.900 1.00 85.79 193 B 1 
ATOM   3176 C CD1 . LEU   B 2 193 ? -6.623  0.609   -27.502 1.00 81.48 193 B 1 
ATOM   3177 C CD2 . LEU   B 2 193 ? -7.084  2.407   -29.147 1.00 82.29 193 B 1 
ATOM   3178 N N   . ILE   B 2 194 ? -1.857  1.380   -30.179 1.00 93.37 194 B 1 
ATOM   3179 C CA  . ILE   B 2 194 ? -0.434  1.750   -30.135 1.00 92.69 194 B 1 
ATOM   3180 C C   . ILE   B 2 194 ? -0.045  2.501   -31.410 1.00 93.10 194 B 1 
ATOM   3181 O O   . ILE   B 2 194 ? 0.597   3.546   -31.330 1.00 92.83 194 B 1 
ATOM   3182 C CB  . ILE   B 2 194 ? 0.440   0.499   -29.919 1.00 91.60 194 B 1 
ATOM   3183 C CG1 . ILE   B 2 194 ? 0.176   -0.093  -28.517 1.00 89.10 194 B 1 
ATOM   3184 C CG2 . ILE   B 2 194 ? 1.939   0.821   -30.078 1.00 89.28 194 B 1 
ATOM   3185 C CD1 . ILE   B 2 194 ? 0.644   -1.545  -28.391 1.00 82.27 194 B 1 
ATOM   3186 N N   . ARG   B 2 195 ? -0.478  2.018   -32.591 1.00 93.25 195 B 1 
ATOM   3187 C CA  . ARG   B 2 195 ? -0.251  2.723   -33.862 1.00 92.94 195 B 1 
ATOM   3188 C C   . ARG   B 2 195 ? -0.884  4.106   -33.879 1.00 93.51 195 B 1 
ATOM   3189 O O   . ARG   B 2 195 ? -0.230  5.044   -34.315 1.00 92.96 195 B 1 
ATOM   3190 C CB  . ARG   B 2 195 ? -0.777  1.902   -35.047 1.00 92.38 195 B 1 
ATOM   3191 C CG  . ARG   B 2 195 ? 0.303   0.968   -35.596 1.00 81.63 195 B 1 
ATOM   3192 C CD  . ARG   B 2 195 ? -0.233  0.272   -36.844 1.00 77.70 195 B 1 
ATOM   3193 N NE  . ARG   B 2 195 ? 0.825   -0.491  -37.528 1.00 68.17 195 B 1 
ATOM   3194 C CZ  . ARG   B 2 195 ? 0.651   -1.326  -38.540 1.00 59.77 195 B 1 
ATOM   3195 N NH1 . ARG   B 2 195 ? -0.536  -1.563  -39.036 1.00 53.84 195 B 1 
ATOM   3196 N NH2 . ARG   B 2 195 ? 1.670   -1.936  -39.071 1.00 52.61 195 B 1 
ATOM   3197 N N   . ASP   B 2 196 ? -2.121  4.247   -33.414 1.00 93.55 196 B 1 
ATOM   3198 C CA  . ASP   B 2 196 ? -2.800  5.547   -33.392 1.00 93.38 196 B 1 
ATOM   3199 C C   . ASP   B 2 196 ? -2.087  6.532   -32.453 1.00 93.66 196 B 1 
ATOM   3200 O O   . ASP   B 2 196 ? -1.866  7.687   -32.822 1.00 92.38 196 B 1 
ATOM   3201 C CB  . ASP   B 2 196 ? -4.257  5.378   -32.963 1.00 92.93 196 B 1 
ATOM   3202 C CG  . ASP   B 2 196 ? -5.131  4.588   -33.938 1.00 91.22 196 B 1 
ATOM   3203 O OD1 . ASP   B 2 196 ? -4.719  4.242   -35.066 1.00 86.91 196 B 1 
ATOM   3204 O OD2 . ASP   B 2 196 ? -6.265  4.255   -33.528 1.00 87.09 196 B 1 
ATOM   3205 N N   . LEU   B 2 197 ? -1.656  6.069   -31.273 1.00 93.56 197 B 1 
ATOM   3206 C CA  . LEU   B 2 197 ? -0.879  6.876   -30.325 1.00 93.28 197 B 1 
ATOM   3207 C C   . LEU   B 2 197 ? 0.470   7.305   -30.922 1.00 93.35 197 B 1 
ATOM   3208 O O   . LEU   B 2 197 ? 0.833   8.477   -30.843 1.00 92.66 197 B 1 
ATOM   3209 C CB  . LEU   B 2 197 ? -0.679  6.081   -29.021 1.00 93.33 197 B 1 
ATOM   3210 C CG  . LEU   B 2 197 ? -1.956  5.929   -28.167 1.00 92.41 197 B 1 
ATOM   3211 C CD1 . LEU   B 2 197 ? -1.735  4.878   -27.081 1.00 89.80 197 B 1 
ATOM   3212 C CD2 . LEU   B 2 197 ? -2.342  7.241   -27.482 1.00 89.33 197 B 1 
ATOM   3213 N N   . GLN   B 2 198 ? 1.191   6.391   -31.577 1.00 93.50 198 B 1 
ATOM   3214 C CA  . GLN   B 2 198 ? 2.453   6.706   -32.258 1.00 92.95 198 B 1 
ATOM   3215 C C   . GLN   B 2 198 ? 2.247   7.693   -33.413 1.00 93.19 198 B 1 
ATOM   3216 O O   . GLN   B 2 198 ? 3.005   8.652   -33.544 1.00 92.35 198 B 1 
ATOM   3217 C CB  . GLN   B 2 198 ? 3.095   5.410   -32.766 1.00 91.98 198 B 1 
ATOM   3218 C CG  . GLN   B 2 198 ? 3.715   4.591   -31.628 1.00 88.69 198 B 1 
ATOM   3219 C CD  . GLN   B 2 198 ? 4.289   3.262   -32.108 1.00 87.29 198 B 1 
ATOM   3220 O OE1 . GLN   B 2 198 ? 3.831   2.647   -33.059 1.00 81.08 198 B 1 
ATOM   3221 N NE2 . GLN   B 2 198 ? 5.319   2.768   -31.453 1.00 78.79 198 B 1 
ATOM   3222 N N   . ASN   B 2 199 ? 1.199   7.514   -34.217 1.00 93.17 199 B 1 
ATOM   3223 C CA  . ASN   B 2 199 ? 0.859   8.431   -35.309 1.00 92.84 199 B 1 
ATOM   3224 C C   . ASN   B 2 199 ? 0.485   9.829   -34.796 1.00 92.53 199 B 1 
ATOM   3225 O O   . ASN   B 2 199 ? 0.753   10.820  -35.471 1.00 90.64 199 B 1 
ATOM   3226 C CB  . ASN   B 2 199 ? -0.303  7.837   -36.119 1.00 92.59 199 B 1 
ATOM   3227 C CG  . ASN   B 2 199 ? 0.081   6.637   -36.971 1.00 88.28 199 B 1 
ATOM   3228 O OD1 . ASN   B 2 199 ? 1.221   6.389   -37.308 1.00 81.97 199 B 1 
ATOM   3229 N ND2 . ASN   B 2 199 ? -0.906  5.871   -37.393 1.00 80.75 199 B 1 
ATOM   3230 N N   . ALA   B 2 200 ? -0.095  9.922   -33.598 1.00 92.40 200 B 1 
ATOM   3231 C CA  . ALA   B 2 200 ? -0.371  11.190  -32.920 1.00 91.39 200 B 1 
ATOM   3232 C C   . ALA   B 2 200 ? 0.868   11.814  -32.241 1.00 91.28 200 B 1 
ATOM   3233 O O   . ALA   B 2 200 ? 0.763   12.889  -31.650 1.00 88.92 200 B 1 
ATOM   3234 C CB  . ALA   B 2 200 ? -1.525  10.970  -31.938 1.00 90.76 200 B 1 
ATOM   3235 N N   . GLY   B 2 201 ? 2.035   11.162  -32.317 1.00 90.39 201 B 1 
ATOM   3236 C CA  . GLY   B 2 201 ? 3.311   11.658  -31.789 1.00 89.66 201 B 1 
ATOM   3237 C C   . GLY   B 2 201 ? 3.621   11.247  -30.348 1.00 90.19 201 B 1 
ATOM   3238 O O   . GLY   B 2 201 ? 4.590   11.748  -29.778 1.00 87.31 201 B 1 
ATOM   3239 N N   . TYR   B 2 202 ? 2.837   10.349  -29.745 1.00 91.06 202 B 1 
ATOM   3240 C CA  . TYR   B 2 202 ? 3.122   9.851   -28.399 1.00 90.91 202 B 1 
ATOM   3241 C C   . TYR   B 2 202 ? 4.274   8.845   -28.407 1.00 91.11 202 B 1 
ATOM   3242 O O   . TYR   B 2 202 ? 4.342   7.946   -29.247 1.00 89.39 202 B 1 
ATOM   3243 C CB  . TYR   B 2 202 ? 1.877   9.226   -27.769 1.00 90.25 202 B 1 
ATOM   3244 C CG  . TYR   B 2 202 ? 0.798   10.230  -27.441 1.00 90.16 202 B 1 
ATOM   3245 C CD1 . TYR   B 2 202 ? 0.893   11.006  -26.269 1.00 85.66 202 B 1 
ATOM   3246 C CD2 . TYR   B 2 202 ? -0.294  10.420  -28.311 1.00 86.22 202 B 1 
ATOM   3247 C CE1 . TYR   B 2 202 ? -0.091  11.958  -25.965 1.00 84.40 202 B 1 
ATOM   3248 C CE2 . TYR   B 2 202 ? -1.282  11.373  -28.016 1.00 84.06 202 B 1 
ATOM   3249 C CZ  . TYR   B 2 202 ? -1.176  12.142  -26.839 1.00 86.14 202 B 1 
ATOM   3250 O OH  . TYR   B 2 202 ? -2.134  13.074  -26.549 1.00 84.18 202 B 1 
ATOM   3251 N N   . HIS   B 2 203 ? 5.158   8.962   -27.400 1.00 91.83 203 B 1 
ATOM   3252 C CA  . HIS   B 2 203 ? 6.215   7.986   -27.165 1.00 91.50 203 B 1 
ATOM   3253 C C   . HIS   B 2 203 ? 5.666   6.805   -26.351 1.00 91.58 203 B 1 
ATOM   3254 O O   . HIS   B 2 203 ? 5.388   6.943   -25.160 1.00 89.58 203 B 1 
ATOM   3255 C CB  . HIS   B 2 203 ? 7.401   8.671   -26.482 1.00 89.76 203 B 1 
ATOM   3256 C CG  . HIS   B 2 203 ? 8.618   7.790   -26.441 1.00 83.28 203 B 1 
ATOM   3257 N ND1 . HIS   B 2 203 ? 9.368   7.398   -27.532 1.00 70.92 203 B 1 
ATOM   3258 C CD2 . HIS   B 2 203 ? 9.179   7.206   -25.336 1.00 70.21 203 B 1 
ATOM   3259 C CE1 . HIS   B 2 203 ? 10.360  6.607   -27.094 1.00 68.63 203 B 1 
ATOM   3260 N NE2 . HIS   B 2 203 ? 10.282  6.470   -25.763 1.00 70.10 203 B 1 
ATOM   3261 N N   . VAL   B 2 204 ? 5.511   5.652   -26.985 1.00 91.07 204 B 1 
ATOM   3262 C CA  . VAL   B 2 204 ? 5.031   4.423   -26.337 1.00 90.85 204 B 1 
ATOM   3263 C C   . VAL   B 2 204 ? 6.217   3.691   -25.707 1.00 90.00 204 B 1 
ATOM   3264 O O   . VAL   B 2 204 ? 7.145   3.296   -26.409 1.00 87.92 204 B 1 
ATOM   3265 C CB  . VAL   B 2 204 ? 4.255   3.526   -27.320 1.00 90.17 204 B 1 
ATOM   3266 C CG1 . VAL   B 2 204 ? 3.708   2.276   -26.625 1.00 86.24 204 B 1 
ATOM   3267 C CG2 . VAL   B 2 204 ? 3.058   4.278   -27.930 1.00 86.76 204 B 1 
ATOM   3268 N N   . LEU   B 2 205 ? 6.173   3.509   -24.382 1.00 88.09 205 B 1 
ATOM   3269 C CA  . LEU   B 2 205 ? 7.185   2.782   -23.603 1.00 85.93 205 B 1 
ATOM   3270 C C   . LEU   B 2 205 ? 6.866   1.286   -23.504 1.00 84.98 205 B 1 
ATOM   3271 O O   . LEU   B 2 205 ? 7.769   0.450   -23.492 1.00 80.82 205 B 1 
ATOM   3272 C CB  . LEU   B 2 205 ? 7.266   3.382   -22.187 1.00 84.02 205 B 1 
ATOM   3273 C CG  . LEU   B 2 205 ? 7.659   4.869   -22.106 1.00 81.84 205 B 1 
ATOM   3274 C CD1 . LEU   B 2 205 ? 7.625   5.321   -20.646 1.00 77.36 205 B 1 
ATOM   3275 C CD2 . LEU   B 2 205 ? 9.066   5.115   -22.651 1.00 76.91 205 B 1 
ATOM   3276 N N   . TRP   B 2 206 ? 5.580   0.949   -23.419 1.00 81.56 206 B 1 
ATOM   3277 C CA  . TRP   B 2 206 ? 5.089   -0.429  -23.321 1.00 80.40 206 B 1 
ATOM   3278 C C   . TRP   B 2 206 ? 3.818   -0.602  -24.161 1.00 78.97 206 B 1 
ATOM   3279 O O   . TRP   B 2 206 ? 2.961   0.279   -24.151 1.00 73.64 206 B 1 
ATOM   3280 C CB  . TRP   B 2 206 ? 4.813   -0.772  -21.851 1.00 76.85 206 B 1 
ATOM   3281 C CG  . TRP   B 2 206 ? 4.408   -2.196  -21.639 1.00 73.32 206 B 1 
ATOM   3282 C CD1 . TRP   B 2 206 ? 3.140   -2.657  -21.582 1.00 65.18 206 B 1 
ATOM   3283 C CD2 . TRP   B 2 206 ? 5.280   -3.368  -21.566 1.00 68.92 206 B 1 
ATOM   3284 N NE1 . TRP   B 2 206 ? 3.158   -4.045  -21.479 1.00 62.97 206 B 1 
ATOM   3285 C CE2 . TRP   B 2 206 ? 4.454   -4.518  -21.473 1.00 65.51 206 B 1 
ATOM   3286 C CE3 . TRP   B 2 206 ? 6.676   -3.563  -21.593 1.00 62.34 206 B 1 
ATOM   3287 C CZ2 . TRP   B 2 206 ? 4.990   -5.828  -21.427 1.00 63.66 206 B 1 
ATOM   3288 C CZ3 . TRP   B 2 206 ? 7.218   -4.865  -21.534 1.00 57.34 206 B 1 
ATOM   3289 C CH2 . TRP   B 2 206 ? 6.374   -5.985  -21.460 1.00 58.34 206 B 1 
ATOM   3290 N N   . PRO   B 2 207 ? 3.640   -1.779  -24.832 1.00 77.32 207 B 1 
ATOM   3291 C CA  . PRO   B 2 207 ? 4.581   -2.898  -24.884 1.00 75.51 207 B 1 
ATOM   3292 C C   . PRO   B 2 207 ? 5.825   -2.563  -25.714 1.00 75.34 207 B 1 
ATOM   3293 O O   . PRO   B 2 207 ? 5.738   -1.876  -26.735 1.00 68.94 207 B 1 
ATOM   3294 C CB  . PRO   B 2 207 ? 3.790   -4.066  -25.474 1.00 67.91 207 B 1 
ATOM   3295 C CG  . PRO   B 2 207 ? 2.762   -3.371  -26.359 1.00 65.28 207 B 1 
ATOM   3296 C CD  . PRO   B 2 207 ? 2.451   -2.088  -25.596 1.00 69.79 207 B 1 
ATOM   3297 N N   . ASN   B 2 208 ? 6.972   -3.073  -25.276 1.00 70.87 208 B 1 
ATOM   3298 C CA  . ASN   B 2 208 ? 8.242   -2.883  -25.972 1.00 67.90 208 B 1 
ATOM   3299 C C   . ASN   B 2 208 ? 8.285   -3.804  -27.200 1.00 66.30 208 B 1 
ATOM   3300 O O   . ASN   B 2 208 ? 8.833   -4.903  -27.171 1.00 60.98 208 B 1 
ATOM   3301 C CB  . ASN   B 2 208 ? 9.394   -3.076  -24.965 1.00 62.17 208 B 1 
ATOM   3302 C CG  . ASN   B 2 208 ? 10.553  -2.122  -25.201 1.00 55.58 208 B 1 
ATOM   3303 O OD1 . ASN   B 2 208 ? 10.615  -1.378  -26.159 1.00 50.02 208 B 1 
ATOM   3304 N ND2 . ASN   B 2 208 ? 11.516  -2.114  -24.303 1.00 49.44 208 B 1 
ATOM   3305 N N   . LEU   B 2 209 ? 7.609   -3.382  -28.272 1.00 63.19 209 B 1 
ATOM   3306 C CA  . LEU   B 2 209 ? 7.506   -4.164  -29.499 1.00 60.84 209 B 1 
ATOM   3307 C C   . LEU   B 2 209 ? 8.829   -4.079  -30.265 1.00 59.51 209 B 1 
ATOM   3308 O O   . LEU   B 2 209 ? 9.248   -2.979  -30.641 1.00 53.90 209 B 1 
ATOM   3309 C CB  . LEU   B 2 209 ? 6.328   -3.673  -30.349 1.00 55.73 209 B 1 
ATOM   3310 C CG  . LEU   B 2 209 ? 4.952   -4.042  -29.768 1.00 50.73 209 B 1 
ATOM   3311 C CD1 . LEU   B 2 209 ? 3.867   -3.252  -30.495 1.00 46.72 209 B 1 
ATOM   3312 C CD2 . LEU   B 2 209 ? 4.642   -5.536  -29.924 1.00 47.76 209 B 1 
ATOM   3313 N N   . PRO   B 2 210 ? 9.485   -5.225  -30.552 1.00 52.22 210 B 1 
ATOM   3314 C CA  . PRO   B 2 210 ? 10.716  -5.232  -31.324 1.00 50.03 210 B 1 
ATOM   3315 C C   . PRO   B 2 210 ? 10.480  -4.615  -32.709 1.00 50.83 210 B 1 
ATOM   3316 O O   . PRO   B 2 210 ? 9.552   -4.993  -33.427 1.00 47.35 210 B 1 
ATOM   3317 C CB  . PRO   B 2 210 ? 11.165  -6.700  -31.376 1.00 45.05 210 B 1 
ATOM   3318 C CG  . PRO   B 2 210 ? 9.888   -7.498  -31.103 1.00 44.45 210 B 1 
ATOM   3319 C CD  . PRO   B 2 210 ? 9.069   -6.573  -30.212 1.00 48.62 210 B 1 
ATOM   3320 N N   . GLY   B 2 211 ? 11.322  -3.649  -33.075 1.00 47.79 211 B 1 
ATOM   3321 C CA  . GLY   B 2 211 ? 11.284  -2.958  -34.369 1.00 45.52 211 B 1 
ATOM   3322 C C   . GLY   B 2 211 ? 10.284  -1.801  -34.490 1.00 46.41 211 B 1 
ATOM   3323 O O   . GLY   B 2 211 ? 10.271  -1.141  -35.531 1.00 43.15 211 B 1 
ATOM   3324 N N   . VAL   B 2 212 ? 9.459   -1.532  -33.468 1.00 50.97 212 B 1 
ATOM   3325 C CA  . VAL   B 2 212 ? 8.522   -0.386  -33.492 1.00 49.02 212 B 1 
ATOM   3326 C C   . VAL   B 2 212 ? 9.056   0.818   -32.704 1.00 48.02 212 B 1 
ATOM   3327 O O   . VAL   B 2 212 ? 8.706   1.955   -33.009 1.00 45.01 212 B 1 
ATOM   3328 C CB  . VAL   B 2 212 ? 7.109   -0.796  -33.035 1.00 46.55 212 B 1 
ATOM   3329 C CG1 . VAL   B 2 212 ? 6.095   0.299   -33.338 1.00 43.41 212 B 1 
ATOM   3330 C CG2 . VAL   B 2 212 ? 6.614   -2.056  -33.752 1.00 43.95 212 B 1 
ATOM   3331 N N   . THR   B 2 213 ? 9.954   0.595   -31.749 1.00 47.47 213 B 1 
ATOM   3332 C CA  . THR   B 2 213 ? 10.778  1.654   -31.151 1.00 45.64 213 B 1 
ATOM   3333 C C   . THR   B 2 213 ? 11.883  2.053   -32.133 1.00 44.34 213 B 1 
ATOM   3334 O O   . THR   B 2 213 ? 13.035  1.655   -31.980 1.00 41.20 213 B 1 
ATOM   3335 C CB  . THR   B 2 213 ? 11.383  1.205   -29.810 1.00 42.88 213 B 1 
ATOM   3336 O OG1 . THR   B 2 213 ? 12.017  -0.044  -29.953 1.00 40.13 213 B 1 
ATOM   3337 C CG2 . THR   B 2 213 ? 10.309  1.061   -28.732 1.00 39.63 213 B 1 
ATOM   3338 N N   . SER   B 2 214 ? 11.522  2.769   -33.178 1.00 38.21 214 B 1 
ATOM   3339 C CA  . SER   B 2 214 ? 12.455  3.525   -34.018 1.00 36.59 214 B 1 
ATOM   3340 C C   . SER   B 2 214 ? 12.733  4.882   -33.393 1.00 35.09 214 B 1 
ATOM   3341 O O   . SER   B 2 214 ? 11.748  5.544   -32.995 1.00 31.53 214 B 1 
ATOM   3342 C CB  . SER   B 2 214 ? 11.884  3.731   -35.422 1.00 33.93 214 B 1 
ATOM   3343 O OG  . SER   B 2 214 ? 10.712  4.494   -35.298 1.00 32.10 214 B 1 
ATOM   3344 O OXT . SER   B 2 214 ? 13.951  5.254   -33.347 1.00 30.07 214 B 1 
HETATM 3345 N N1  . LIG_C C 3 .   ? -3.289  2.349   14.967  1.00 47.92 1   C 1 
HETATM 3346 C C1  . LIG_C C 3 .   ? -2.064  2.053   15.432  1.00 43.94 1   C 1 
HETATM 3347 N N2  . LIG_C C 3 .   ? -1.525  2.829   16.400  1.00 41.23 1   C 1 
HETATM 3348 C C2  . LIG_C C 3 .   ? -0.309  2.556   16.896  1.00 39.63 1   C 1 
HETATM 3349 N N3  . LIG_C C 3 .   ? 0.457   1.531   16.472  1.00 38.57 1   C 1 
HETATM 3350 C C3  . LIG_C C 3 .   ? -0.035  0.735   15.506  1.00 38.16 1   C 1 
HETATM 3351 N N4  . LIG_C C 3 .   ? 0.472   -0.362  14.885  1.00 39.70 1   C 1 
HETATM 3352 C C4  . LIG_C C 3 .   ? -0.449  -0.784  13.993  1.00 48.81 1   C 1 
HETATM 3353 N N5  . LIG_C C 3 .   ? -1.537  -0.004  14.007  1.00 44.48 1   C 1 
HETATM 3354 C C5  . LIG_C C 3 .   ? -1.302  0.956   14.946  1.00 42.71 1   C 1 
HETATM 3355 C C6  . LIG_C C 3 .   ? 1.775   -0.957  15.094  1.00 40.28 1   C 1 
HETATM 3356 O O1  . LIG_C C 3 .   ? 2.495   -0.897  13.897  1.00 36.33 1   C 1 
HETATM 3357 C C7  . LIG_C C 3 .   ? 3.336   -2.035  13.759  1.00 40.51 1   C 1 
HETATM 3358 C C8  . LIG_C C 3 .   ? 3.086   -2.738  12.430  1.00 42.45 1   C 1 
HETATM 3359 O O2  . LIG_C C 3 .   ? 1.963   -3.628  12.518  1.00 37.84 1   C 1 
HETATM 3360 P P1  . LIG_C C 3 .   ? 1.836   -4.952  11.608  1.00 50.37 1   C 1 
HETATM 3361 O O3  . LIG_C C 3 .   ? 3.106   -5.138  10.800  1.00 46.07 1   C 1 
HETATM 3362 O O4  . LIG_C C 3 .   ? 1.533   -6.139  12.461  1.00 40.44 1   C 1 
HETATM 3363 O O5  . LIG_C C 3 .   ? 0.616   -4.695  10.605  1.00 44.10 1   C 1 
HETATM 3364 P P2  . LIG_C C 3 .   ? 0.360   -5.419  9.228   1.00 53.84 1   C 1 
HETATM 3365 O O6  . LIG_C C 3 .   ? 0.971   -4.655  8.115   1.00 51.21 1   C 1 
HETATM 3366 O O7  . LIG_C C 3 .   ? 0.867   -6.819  9.337   1.00 47.54 1   C 1 
HETATM 3367 O O8  . LIG_C C 3 .   ? -1.221  -5.484  8.994   1.00 48.37 1   C 1 
HETATM 3368 P P3  . LIG_C C 3 .   ? -2.037  -6.509  8.018   1.00 61.05 1   C 1 
HETATM 3369 O O9  . LIG_C C 3 .   ? -1.218  -7.696  7.666   1.00 53.02 1   C 1 
HETATM 3370 O O10 . LIG_C C 3 .   ? -2.492  -5.789  6.808   1.00 44.99 1   C 1 
HETATM 3371 O O11 . LIG_C C 3 .   ? -3.291  -6.979  8.889   1.00 47.39 1   C 1 
HETATM 3372 P P4  . LIG_C C 3 .   ? -3.995  -8.396  8.920   1.00 60.92 1   C 1 
HETATM 3373 O O12 . LIG_C C 3 .   ? -3.237  -9.482  8.228   1.00 52.78 1   C 1 
HETATM 3374 O O13 . LIG_C C 3 .   ? -4.316  -8.724  10.343  1.00 47.00 1   C 1 
HETATM 3375 O O14 . LIG_C C 3 .   ? -5.375  -8.170  8.085   1.00 42.86 1   C 1 
HETATM 3376 C C9  . LIG_C C 3 .   ? -5.928  -9.099  7.127   1.00 45.65 1   C 1 
HETATM 3377 C C10 . LIG_C C 3 .   ? -7.423  -8.865  6.991   1.00 43.21 1   C 1 
HETATM 3378 O O15 . LIG_C C 3 .   ? -8.086  -9.053  8.246   1.00 42.20 1   C 1 
HETATM 3379 C C11 . LIG_C C 3 .   ? -8.778  -7.883  8.631   1.00 42.00 1   C 1 
HETATM 3380 C C12 . LIG_C C 3 .   ? -8.120  -6.755  7.855   1.00 46.65 1   C 1 
HETATM 3381 O O16 . LIG_C C 3 .   ? -9.024  -5.659  7.697   1.00 43.17 1   C 1 
HETATM 3382 C C13 . LIG_C C 3 .   ? -7.732  -7.437  6.567   1.00 45.34 1   C 1 
HETATM 3383 O O17 . LIG_C C 3 .   ? -8.844  -7.400  5.681   1.00 39.31 1   C 1 
HETATM 3384 N N6  . LIG_C C 3 .   ? -8.678  -7.693  10.062  1.00 46.28 1   C 1 
HETATM 3385 C C14 . LIG_C C 3 .   ? -7.522  -7.513  10.750  1.00 52.44 1   C 1 
HETATM 3386 N N7  . LIG_C C 3 .   ? -7.745  -7.386  12.048  1.00 53.77 1   C 1 
HETATM 3387 C C15 . LIG_C C 3 .   ? -9.090  -7.491  12.209  1.00 49.06 1   C 1 
HETATM 3388 C C16 . LIG_C C 3 .   ? -9.945  -7.422  13.334  1.00 49.54 1   C 1 
HETATM 3389 N N8  . LIG_C C 3 .   ? -9.452  -7.220  14.584  1.00 55.53 1   C 1 
HETATM 3390 N N9  . LIG_C C 3 .   ? -11.272 -7.556  13.117  1.00 49.60 1   C 1 
HETATM 3391 C C17 . LIG_C C 3 .   ? -11.789 -7.745  11.872  1.00 51.12 1   C 1 
HETATM 3392 N N10 . LIG_C C 3 .   ? -11.016 -7.812  10.775  1.00 43.26 1   C 1 
HETATM 3393 C C18 . LIG_C C 3 .   ? -9.682  -7.687  10.941  1.00 45.22 1   C 1 
HETATM 3394 C C19 . LIG_C C 3 .   ? 3.067   -2.884  14.962  1.00 35.55 1   C 1 
HETATM 3395 O O18 . LIG_C C 3 .   ? 4.106   -2.690  15.897  1.00 32.53 1   C 1 
HETATM 3396 C C20 . LIG_C C 3 .   ? 1.765   -2.387  15.513  1.00 36.42 1   C 1 
HETATM 3397 O O19 . LIG_C C 3 .   ? 1.680   -2.542  16.904  1.00 34.40 1   C 1 
HETATM 3398 N N1  . LIG_D D 4 .   ? 17.147  -6.128  3.763   1.00 52.82 1   D 1 
HETATM 3399 C C1  . LIG_D D 4 .   ? 16.875  -4.889  3.282   1.00 49.04 1   D 1 
HETATM 3400 N N2  . LIG_D D 4 .   ? 17.813  -4.204  2.595   1.00 49.38 1   D 1 
HETATM 3401 C C2  . LIG_D D 4 .   ? 17.569  -2.976  2.098   1.00 48.81 1   D 1 
HETATM 3402 N N3  . LIG_D D 4 .   ? 16.401  -2.348  2.258   1.00 46.29 1   D 1 
HETATM 3403 C C3  . LIG_D D 4 .   ? 15.437  -2.976  2.934   1.00 45.23 1   D 1 
HETATM 3404 N N4  . LIG_D D 4 .   ? 14.171  -2.624  3.239   1.00 45.24 1   D 1 
HETATM 3405 C C4  . LIG_D D 4 .   ? 13.606  -3.638  3.940   1.00 52.20 1   D 1 
HETATM 3406 N N5  . LIG_D D 4 .   ? 14.463  -4.655  4.092   1.00 50.56 1   D 1 
HETATM 3407 C C5  . LIG_D D 4 .   ? 15.618  -4.267  3.477   1.00 47.61 1   D 1 
HETATM 3408 C C6  . LIG_D D 4 .   ? 13.533  -1.368  2.907   1.00 43.30 1   D 1 
HETATM 3409 O O1  . LIG_D D 4 .   ? 13.194  -0.681  4.095   1.00 42.46 1   D 1 
HETATM 3410 C C7  . LIG_D D 4 .   ? 11.949  -0.018  3.966   1.00 45.24 1   D 1 
HETATM 3411 C C8  . LIG_D D 4 .   ? 10.973  -0.456  5.059   1.00 50.24 1   D 1 
HETATM 3412 O O2  . LIG_D D 4 .   ? 10.723  -1.897  4.900   1.00 44.41 1   D 1 
HETATM 3413 P P1  . LIG_D D 4 .   ? 10.192  -2.859  6.088   1.00 59.27 1   D 1 
HETATM 3414 O O3  . LIG_D D 4 .   ? 9.590   -2.032  7.167   1.00 55.01 1   D 1 
HETATM 3415 O O4  . LIG_D D 4 .   ? 11.297  -3.742  6.577   1.00 45.74 1   D 1 
HETATM 3416 O O5  . LIG_D D 4 .   ? 9.128   -3.811  5.367   1.00 51.24 1   D 1 
HETATM 3417 P P2  . LIG_D D 4 .   ? 7.556   -3.785  5.405   1.00 61.88 1   D 1 
HETATM 3418 O O6  . LIG_D D 4 .   ? 7.054   -3.084  6.614   1.00 56.94 1   D 1 
HETATM 3419 O O7  . LIG_D D 4 .   ? 7.006   -3.182  4.171   1.00 49.63 1   D 1 
HETATM 3420 O O8  . LIG_D D 4 .   ? 7.195   -5.341  5.444   1.00 50.83 1   D 1 
HETATM 3421 P P3  . LIG_D D 4 .   ? 6.271   -6.133  6.521   1.00 54.23 1   D 1 
HETATM 3422 O O9  . LIG_D D 4 .   ? 6.659   -5.750  7.916   1.00 48.68 1   D 1 
HETATM 3423 O O10 . LIG_D D 4 .   ? 4.839   -5.875  6.199   1.00 44.38 1   D 1 
HETATM 3424 O O11 . LIG_D D 4 .   ? 6.593   -7.687  6.345   1.00 43.02 1   D 1 
HETATM 3425 P P4  . LIG_D D 4 .   ? 6.256   -8.867  7.380   1.00 52.73 1   D 1 
HETATM 3426 O O12 . LIG_D D 4 .   ? 4.950   -8.605  8.062   1.00 43.52 1   D 1 
HETATM 3427 O O13 . LIG_D D 4 .   ? 7.406   -9.051  8.319   1.00 41.44 1   D 1 
HETATM 3428 O O14 . LIG_D D 4 .   ? 6.078   -10.222 6.535   1.00 37.02 1   D 1 
HETATM 3429 C C9  . LIG_D D 4 .   ? 4.824   -10.918 6.407   1.00 42.04 1   D 1 
HETATM 3430 C C10 . LIG_D D 4 .   ? 5.023   -12.454 6.461   1.00 39.57 1   D 1 
HETATM 3431 O O15 . LIG_D D 4 .   ? 5.352   -12.925 5.156   1.00 37.26 1   D 1 
HETATM 3432 C C11 . LIG_D D 4 .   ? 6.578   -13.619 5.156   1.00 36.56 1   D 1 
HETATM 3433 C C12 . LIG_D D 4 .   ? 7.290   -13.178 6.398   1.00 38.57 1   D 1 
HETATM 3434 O O16 . LIG_D D 4 .   ? 8.168   -14.193 6.851   1.00 33.74 1   D 1 
HETATM 3435 C C13 . LIG_D D 4 .   ? 6.152   -12.897 7.346   1.00 38.65 1   D 1 
HETATM 3436 O O17 . LIG_D D 4 .   ? 5.819   -14.093 8.027   1.00 32.01 1   D 1 
HETATM 3437 N N6  . LIG_D D 4 .   ? 7.271   -13.337 3.924   1.00 38.85 1   D 1 
HETATM 3438 C C14 . LIG_D D 4 .   ? 7.650   -12.111 3.509   1.00 49.47 1   D 1 
HETATM 3439 N N7  . LIG_D D 4 .   ? 8.240   -12.152 2.314   1.00 47.79 1   D 1 
HETATM 3440 C C15 . LIG_D D 4 .   ? 8.246   -13.468 1.941   1.00 42.03 1   D 1 
HETATM 3441 C C16 . LIG_D D 4 .   ? 8.734   -14.158 0.800   1.00 43.91 1   D 1 
HETATM 3442 N N8  . LIG_D D 4 .   ? 9.340   -13.508 -0.220  1.00 47.67 1   D 1 
HETATM 3443 N N9  . LIG_D D 4 .   ? 8.576   -15.495 0.749   1.00 39.19 1   D 1 
HETATM 3444 C C17 . LIG_D D 4 .   ? 7.986   -16.162 1.751   1.00 39.29 1   D 1 
HETATM 3445 N N10 . LIG_D D 4 .   ? 7.504   -15.548 2.857   1.00 36.58 1   D 1 
HETATM 3446 C C18 . LIG_D D 4 .   ? 7.632   -14.210 2.955   1.00 39.18 1   D 1 
HETATM 3447 C C19 . LIG_D D 4 .   ? 11.474  -0.310  2.570   1.00 43.23 1   D 1 
HETATM 3448 O O18 . LIG_D D 4 .   ? 11.809  0.761   1.719   1.00 40.77 1   D 1 
HETATM 3449 C C20 . LIG_D D 4 .   ? 12.240  -1.537  2.159   1.00 45.12 1   D 1 
HETATM 3450 O O19 . LIG_D D 4 .   ? 12.442  -1.639  0.758   1.00 44.50 1   D 1 
#
