# Supplementary material for: AcuB senses cellular energy charge to coordinate acetyl-CoA synthesis in bacteria
Source: Nat Commun. 2026 Apr 24;17:3815. doi: 10.1038/s41467-026-71006-w (PMC13121692; doi:10.1038/s41467-026-71006-w)
Supplement: Supplementary file 6 — Supplementary_Data_4 [file 41467_2026_71006_MOESM6_ESM.zip › AF3_only_first_models/Bs_acu__2acub-2acuc_model.cif]

# By using this file you agree to the legally binding terms of use found at
# https://github.com/google-deepmind/alphafold3/blob/main/OUTPUT_TERMS_OF_USE.md.
# To request access to the AlphaFold 3 model parameters, follow the process set
# out at https://github.com/google-deepmind/alphafold3. You may only use these if
# received directly from Google. Use is subject to terms of use available at
# https://github.com/google-deepmind/alphafold3/blob/main/WEIGHTS_TERMS_OF_USE.md.
data_acu__2acub-2acuc
#
_entry.id acu__2acub-2acuc
#
loop_
_atom_type.symbol
C 
N 
O 
S 
#
loop_
_audit_author.name
_audit_author.pdbx_ordinal
"Google DeepMind" 1 
"Isomorphic Labs" 2 
#
_audit_conform.dict_location https://raw.githubusercontent.com/ihmwg/ModelCIF/master/dist/mmcif_ma.dic
_audit_conform.dict_name     mmcif_ma.dic
_audit_conform.dict_version  1.4.5
#
loop_
_chem_comp.formula
_chem_comp.formula_weight
_chem_comp.id
_chem_comp.mon_nstd_flag
_chem_comp.name
_chem_comp.pdbx_smiles
_chem_comp.pdbx_synonyms
_chem_comp.type
"C3 H7 N O2"    89.093  ALA y ALANINE         C[C@H](N)C(O)=O                  ? "L-PEPTIDE LINKING" 
"C6 H15 N4 O2"  175.209 ARG y ARGININE        N[C@@H](CCCNC(N)=[NH2+])C(O)=O   ? "L-PEPTIDE LINKING" 
"C4 H8 N2 O3"   132.118 ASN y ASPARAGINE      N[C@@H](CC(N)=O)C(O)=O           ? "L-PEPTIDE LINKING" 
"C4 H7 N O4"    133.103 ASP y "ASPARTIC ACID" N[C@@H](CC(O)=O)C(O)=O           ? "L-PEPTIDE LINKING" 
"C3 H7 N O2 S"  121.158 CYS y CYSTEINE        N[C@@H](CS)C(O)=O                ? "L-PEPTIDE LINKING" 
"C5 H10 N2 O3"  146.144 GLN y GLUTAMINE       N[C@@H](CCC(N)=O)C(O)=O          ? "L-PEPTIDE LINKING" 
"C5 H9 N O4"    147.129 GLU y "GLUTAMIC ACID" N[C@@H](CCC(O)=O)C(O)=O          ? "L-PEPTIDE LINKING" 
"C2 H5 N O2"    75.067  GLY y GLYCINE         NCC(O)=O                         ? "PEPTIDE LINKING"   
"C6 H10 N3 O2"  156.162 HIS y HISTIDINE       N[C@@H](Cc1c[nH]c[nH+]1)C(O)=O   ? "L-PEPTIDE LINKING" 
"C6 H13 N O2"   131.173 ILE y ISOLEUCINE      CC[C@H](C)[C@H](N)C(O)=O         ? "L-PEPTIDE LINKING" 
"C6 H13 N O2"   131.173 LEU y LEUCINE         CC(C)C[C@H](N)C(O)=O             ? "L-PEPTIDE LINKING" 
"C6 H15 N2 O2"  147.195 LYS y LYSINE          N[C@@H](CCCC[NH3+])C(O)=O        ? "L-PEPTIDE LINKING" 
"C5 H11 N O2 S" 149.211 MET y METHIONINE      CSCC[C@H](N)C(O)=O               ? "L-PEPTIDE LINKING" 
"C9 H11 N O2"   165.189 PHE y PHENYLALANINE   N[C@@H](Cc1ccccc1)C(O)=O         ? "L-PEPTIDE LINKING" 
"C5 H9 N O2"    115.130 PRO y PROLINE         OC(=O)[C@@H]1CCCN1               ? "L-PEPTIDE LINKING" 
"C3 H7 N O3"    105.093 SER y SERINE          N[C@@H](CO)C(O)=O                ? "L-PEPTIDE LINKING" 
"C4 H9 N O3"    119.119 THR y THREONINE       C[C@@H](O)[C@H](N)C(O)=O         ? "L-PEPTIDE LINKING" 
"C11 H12 N2 O2" 204.225 TRP y TRYPTOPHAN      N[C@@H](Cc1c[nH]c2ccccc12)C(O)=O ? "L-PEPTIDE LINKING" 
"C9 H11 N O3"   181.189 TYR y TYROSINE        N[C@@H](Cc1ccc(O)cc1)C(O)=O      ? "L-PEPTIDE LINKING" 
"C5 H11 N O2"   117.146 VAL y VALINE          CC(C)[C@H](N)C(O)=O              ? "L-PEPTIDE LINKING" 
#
_citation.book_publisher          ?
_citation.country                 UK
_citation.id                      primary
_citation.journal_full            Nature
_citation.journal_id_ASTM         NATUAS
_citation.journal_id_CSD          0006
_citation.journal_id_ISSN         0028-0836
_citation.journal_volume          630
_citation.page_first              493
_citation.page_last               500
_citation.pdbx_database_id_DOI    10.1038/s41586-024-07487-w
_citation.pdbx_database_id_PubMed 38718835
_citation.title                   "Accurate structure prediction of biomolecular interactions with AlphaFold 3"
_citation.year                    2024
#
loop_
_citation_author.citation_id
_citation_author.name
_citation_author.ordinal
primary "Google DeepMind" 1 
primary "Isomorphic Labs" 2 
#
loop_
_entity.id
_entity.pdbx_description
_entity.type
1 . polymer 
2 . polymer 
3 . polymer 
4 . polymer 
#
loop_
_entity_poly.entity_id
_entity_poly.pdbx_strand_id
_entity_poly.type
1 A polypeptide(L) 
2 B polypeptide(L) 
3 C polypeptide(L) 
4 D polypeptide(L) 
#
loop_
_entity_poly_seq.entity_id
_entity_poly_seq.hetero
_entity_poly_seq.mon_id
_entity_poly_seq.num
1 n MET 1   
1 n ILE 2   
1 n VAL 3   
1 n GLU 4   
1 n GLN 5   
1 n ILE 6   
1 n MET 7   
1 n LYS 8   
1 n ARG 9   
1 n ASP 10  
1 n VAL 11  
1 n ILE 12  
1 n THR 13  
1 n LEU 14  
1 n THR 15  
1 n LYS 16  
1 n THR 17  
1 n ASP 18  
1 n THR 19  
1 n LEU 20  
1 n GLU 21  
1 n THR 22  
1 n ALA 23  
1 n ILE 24  
1 n CYS 25  
1 n LYS 26  
1 n LEU 27  
1 n LYS 28  
1 n GLU 29  
1 n PHE 30  
1 n HIS 31  
1 n ILE 32  
1 n ARG 33  
1 n HIS 34  
1 n LEU 35  
1 n PRO 36  
1 n VAL 37  
1 n VAL 38  
1 n ASP 39  
1 n GLU 40  
1 n GLU 41  
1 n ARG 42  
1 n HIS 43  
1 n VAL 44  
1 n ILE 45  
1 n GLY 46  
1 n MET 47  
1 n ILE 48  
1 n THR 49  
1 n ASP 50  
1 n ARG 51  
1 n ASP 52  
1 n MET 53  
1 n LYS 54  
1 n GLN 55  
1 n ALA 56  
1 n SER 57  
1 n PRO 58  
1 n SER 59  
1 n ILE 60  
1 n PHE 61  
1 n GLU 62  
1 n GLU 63  
1 n ASN 64  
1 n LYS 65  
1 n ARG 66  
1 n SER 67  
1 n LEU 68  
1 n PHE 69  
1 n LEU 70  
1 n THR 71  
1 n ARG 72  
1 n SER 73  
1 n VAL 74  
1 n ASP 75  
1 n SER 76  
1 n ILE 77  
1 n MET 78  
1 n LYS 79  
1 n LYS 80  
1 n ASP 81  
1 n VAL 82  
1 n VAL 83  
1 n CYS 84  
1 n ALA 85  
1 n HIS 86  
1 n PRO 87  
1 n LEU 88  
1 n ASP 89  
1 n PHE 90  
1 n VAL 91  
1 n GLU 92  
1 n GLU 93  
1 n ILE 94  
1 n SER 95  
1 n ALA 96  
1 n VAL 97  
1 n PHE 98  
1 n TYR 99  
1 n GLU 100 
1 n HIS 101 
1 n GLY 102 
1 n ILE 103 
1 n GLY 104 
1 n CYS 105 
1 n LEU 106 
1 n PRO 107 
1 n VAL 108 
1 n VAL 109 
1 n HIS 110 
1 n HIS 111 
1 n GLN 112 
1 n LYS 113 
1 n LEU 114 
1 n ILE 115 
1 n GLY 116 
1 n ILE 117 
1 n LEU 118 
1 n THR 119 
1 n LYS 120 
1 n THR 121 
1 n ASP 122 
1 n LEU 123 
1 n LEU 124 
1 n ARG 125 
1 n THR 126 
1 n PHE 127 
1 n VAL 128 
1 n LYS 129 
1 n LEU 130 
1 n THR 131 
1 n GLY 132 
1 n ALA 133 
1 n ASP 134 
1 n GLN 135 
1 n PRO 136 
1 n GLY 137 
1 n SER 138 
1 n GLN 139 
1 n ILE 140 
1 n GLU 141 
1 n ILE 142 
1 n LYS 143 
1 n VAL 144 
1 n ASN 145 
1 n ASP 146 
1 n ILE 147 
1 n THR 148 
1 n LYS 149 
1 n SER 150 
1 n LEU 151 
1 n ALA 152 
1 n GLU 153 
1 n ILE 154 
1 n SER 155 
1 n SER 156 
1 n LEU 157 
1 n CYS 158 
1 n GLN 159 
1 n ASP 160 
1 n LEU 161 
1 n GLN 162 
1 n VAL 163 
1 n LYS 164 
1 n ILE 165 
1 n LEU 166 
1 n SER 167 
1 n VAL 168 
1 n LEU 169 
1 n VAL 170 
1 n TYR 171 
1 n PRO 172 
1 n HIS 173 
1 n ASP 174 
1 n ASP 175 
1 n PRO 176 
1 n GLY 177 
1 n VAL 178 
1 n LYS 179 
1 n VAL 180 
1 n LEU 181 
1 n VAL 182 
1 n PHE 183 
1 n ARG 184 
1 n VAL 185 
1 n LYS 186 
1 n THR 187 
1 n MET 188 
1 n ASN 189 
1 n PRO 190 
1 n LEU 191 
1 n PRO 192 
1 n PHE 193 
1 n LEU 194 
1 n GLN 195 
1 n ALA 196 
1 n LEU 197 
1 n GLN 198 
1 n ARG 199 
1 n ASN 200 
1 n GLY 201 
1 n HIS 202 
1 n HIS 203 
1 n VAL 204 
1 n VAL 205 
1 n TRP 206 
1 n PRO 207 
1 n SER 208 
1 n GLU 209 
1 n GLN 210 
1 n ARG 211 
1 n ASP 212 
1 n LEU 213 
1 n LEU 214 
2 n MET 1   
2 n ILE 2   
2 n VAL 3   
2 n GLU 4   
2 n GLN 5   
2 n ILE 6   
2 n MET 7   
2 n LYS 8   
2 n ARG 9   
2 n ASP 10  
2 n VAL 11  
2 n ILE 12  
2 n THR 13  
2 n LEU 14  
2 n THR 15  
2 n LYS 16  
2 n THR 17  
2 n ASP 18  
2 n THR 19  
2 n LEU 20  
2 n GLU 21  
2 n THR 22  
2 n ALA 23  
2 n ILE 24  
2 n CYS 25  
2 n LYS 26  
2 n LEU 27  
2 n LYS 28  
2 n GLU 29  
2 n PHE 30  
2 n HIS 31  
2 n ILE 32  
2 n ARG 33  
2 n HIS 34  
2 n LEU 35  
2 n PRO 36  
2 n VAL 37  
2 n VAL 38  
2 n ASP 39  
2 n GLU 40  
2 n GLU 41  
2 n ARG 42  
2 n HIS 43  
2 n VAL 44  
2 n ILE 45  
2 n GLY 46  
2 n MET 47  
2 n ILE 48  
2 n THR 49  
2 n ASP 50  
2 n ARG 51  
2 n ASP 52  
2 n MET 53  
2 n LYS 54  
2 n GLN 55  
2 n ALA 56  
2 n SER 57  
2 n PRO 58  
2 n SER 59  
2 n ILE 60  
2 n PHE 61  
2 n GLU 62  
2 n GLU 63  
2 n ASN 64  
2 n LYS 65  
2 n ARG 66  
2 n SER 67  
2 n LEU 68  
2 n PHE 69  
2 n LEU 70  
2 n THR 71  
2 n ARG 72  
2 n SER 73  
2 n VAL 74  
2 n ASP 75  
2 n SER 76  
2 n ILE 77  
2 n MET 78  
2 n LYS 79  
2 n LYS 80  
2 n ASP 81  
2 n VAL 82  
2 n VAL 83  
2 n CYS 84  
2 n ALA 85  
2 n HIS 86  
2 n PRO 87  
2 n LEU 88  
2 n ASP 89  
2 n PHE 90  
2 n VAL 91  
2 n GLU 92  
2 n GLU 93  
2 n ILE 94  
2 n SER 95  
2 n ALA 96  
2 n VAL 97  
2 n PHE 98  
2 n TYR 99  
2 n GLU 100 
2 n HIS 101 
2 n GLY 102 
2 n ILE 103 
2 n GLY 104 
2 n CYS 105 
2 n LEU 106 
2 n PRO 107 
2 n VAL 108 
2 n VAL 109 
2 n HIS 110 
2 n HIS 111 
2 n GLN 112 
2 n LYS 113 
2 n LEU 114 
2 n ILE 115 
2 n GLY 116 
2 n ILE 117 
2 n LEU 118 
2 n THR 119 
2 n LYS 120 
2 n THR 121 
2 n ASP 122 
2 n LEU 123 
2 n LEU 124 
2 n ARG 125 
2 n THR 126 
2 n PHE 127 
2 n VAL 128 
2 n LYS 129 
2 n LEU 130 
2 n THR 131 
2 n GLY 132 
2 n ALA 133 
2 n ASP 134 
2 n GLN 135 
2 n PRO 136 
2 n GLY 137 
2 n SER 138 
2 n GLN 139 
2 n ILE 140 
2 n GLU 141 
2 n ILE 142 
2 n LYS 143 
2 n VAL 144 
2 n ASN 145 
2 n ASP 146 
2 n ILE 147 
2 n THR 148 
2 n LYS 149 
2 n SER 150 
2 n LEU 151 
2 n ALA 152 
2 n GLU 153 
2 n ILE 154 
2 n SER 155 
2 n SER 156 
2 n LEU 157 
2 n CYS 158 
2 n GLN 159 
2 n ASP 160 
2 n LEU 161 
2 n GLN 162 
2 n VAL 163 
2 n LYS 164 
2 n ILE 165 
2 n LEU 166 
2 n SER 167 
2 n VAL 168 
2 n LEU 169 
2 n VAL 170 
2 n TYR 171 
2 n PRO 172 
2 n HIS 173 
2 n ASP 174 
2 n ASP 175 
2 n PRO 176 
2 n GLY 177 
2 n VAL 178 
2 n LYS 179 
2 n VAL 180 
2 n LEU 181 
2 n VAL 182 
2 n PHE 183 
2 n ARG 184 
2 n VAL 185 
2 n LYS 186 
2 n THR 187 
2 n MET 188 
2 n ASN 189 
2 n PRO 190 
2 n LEU 191 
2 n PRO 192 
2 n PHE 193 
2 n LEU 194 
2 n GLN 195 
2 n ALA 196 
2 n LEU 197 
2 n GLN 198 
2 n ARG 199 
2 n ASN 200 
2 n GLY 201 
2 n HIS 202 
2 n HIS 203 
2 n VAL 204 
2 n VAL 205 
2 n TRP 206 
2 n PRO 207 
2 n SER 208 
2 n GLU 209 
2 n GLN 210 
2 n ARG 211 
2 n ASP 212 
2 n LEU 213 
2 n LEU 214 
3 n MET 1   
3 n ARG 2   
3 n ASP 3   
3 n SER 4   
3 n VAL 5   
3 n PHE 6   
3 n ILE 7   
3 n TYR 8   
3 n SER 9   
3 n PRO 10  
3 n SER 11  
3 n TYR 12  
3 n GLN 13  
3 n THR 14  
3 n TYR 15  
3 n MET 16  
3 n PHE 17  
3 n HIS 18  
3 n GLN 19  
3 n GLU 20  
3 n HIS 21  
3 n PRO 22  
3 n PHE 23  
3 n ASN 24  
3 n GLN 25  
3 n GLN 26  
3 n ARG 27  
3 n VAL 28  
3 n LEU 29  
3 n LEU 30  
3 n THR 31  
3 n TYR 32  
3 n ASP 33  
3 n LEU 34  
3 n LEU 35  
3 n LYS 36  
3 n THR 37  
3 n ILE 38  
3 n ASN 39  
3 n ALA 40  
3 n PHE 41  
3 n ASP 42  
3 n ASP 43  
3 n GLY 44  
3 n ASP 45  
3 n ILE 46  
3 n VAL 47  
3 n THR 48  
3 n PRO 49  
3 n ARG 50  
3 n LEU 51  
3 n ALA 52  
3 n SER 53  
3 n GLU 54  
3 n GLU 55  
3 n GLU 56  
3 n LEU 57  
3 n SER 58  
3 n LEU 59  
3 n VAL 60  
3 n HIS 61  
3 n THR 62  
3 n ASP 63  
3 n ASP 64  
3 n TYR 65  
3 n ILE 66  
3 n GLN 67  
3 n ALA 68  
3 n VAL 69  
3 n LYS 70  
3 n LEU 71  
3 n ALA 72  
3 n GLY 73  
3 n ALA 74  
3 n GLY 75  
3 n LYS 76  
3 n LEU 77  
3 n PRO 78  
3 n ALA 79  
3 n GLU 80  
3 n GLU 81  
3 n GLY 82  
3 n GLU 83  
3 n SER 84  
3 n TYR 85  
3 n GLY 86  
3 n LEU 87  
3 n GLY 88  
3 n THR 89  
3 n GLU 90  
3 n ASP 91  
3 n THR 92  
3 n PRO 93  
3 n VAL 94  
3 n PHE 95  
3 n ALA 96  
3 n GLY 97  
3 n MET 98  
3 n HIS 99  
3 n GLU 100 
3 n ALA 101 
3 n ALA 102 
3 n SER 103 
3 n LEU 104 
3 n LEU 105 
3 n VAL 106 
3 n GLY 107 
3 n GLY 108 
3 n THR 109 
3 n LEU 110 
3 n THR 111 
3 n ALA 112 
3 n ALA 113 
3 n ASP 114 
3 n TRP 115 
3 n VAL 116 
3 n MET 117 
3 n SER 118 
3 n GLY 119 
3 n GLN 120 
3 n ALA 121 
3 n LEU 122 
3 n HIS 123 
3 n ALA 124 
3 n ALA 125 
3 n ASN 126 
3 n LEU 127 
3 n GLY 128 
3 n GLY 129 
3 n GLY 130 
3 n LEU 131 
3 n HIS 132 
3 n HIS 133 
3 n GLY 134 
3 n PHE 135 
3 n ARG 136 
3 n GLY 137 
3 n ARG 138 
3 n ALA 139 
3 n SER 140 
3 n GLY 141 
3 n PHE 142 
3 n CYS 143 
3 n ILE 144 
3 n TYR 145 
3 n ASN 146 
3 n ASP 147 
3 n SER 148 
3 n ALA 149 
3 n VAL 150 
3 n ALA 151 
3 n ILE 152 
3 n GLN 153 
3 n TYR 154 
3 n ILE 155 
3 n GLN 156 
3 n LYS 157 
3 n LYS 158 
3 n TYR 159 
3 n SER 160 
3 n ALA 161 
3 n ARG 162 
3 n VAL 163 
3 n LEU 164 
3 n TYR 165 
3 n ILE 166 
3 n ASP 167 
3 n THR 168 
3 n ASP 169 
3 n ALA 170 
3 n HIS 171 
3 n HIS 172 
3 n GLY 173 
3 n ASP 174 
3 n GLY 175 
3 n VAL 176 
3 n GLN 177 
3 n PHE 178 
3 n THR 179 
3 n PHE 180 
3 n TYR 181 
3 n ASP 182 
3 n ASN 183 
3 n PRO 184 
3 n ASP 185 
3 n VAL 186 
3 n CYS 187 
3 n THR 188 
3 n LEU 189 
3 n SER 190 
3 n ILE 191 
3 n HIS 192 
3 n GLU 193 
3 n THR 194 
3 n GLY 195 
3 n ARG 196 
3 n TYR 197 
3 n LEU 198 
3 n PHE 199 
3 n PRO 200 
3 n GLY 201 
3 n THR 202 
3 n GLY 203 
3 n GLN 204 
3 n ILE 205 
3 n GLN 206 
3 n GLU 207 
3 n LYS 208 
3 n GLY 209 
3 n SER 210 
3 n GLY 211 
3 n LYS 212 
3 n GLY 213 
3 n TYR 214 
3 n GLY 215 
3 n TYR 216 
3 n SER 217 
3 n PHE 218 
3 n ASN 219 
3 n ILE 220 
3 n PRO 221 
3 n LEU 222 
3 n ASP 223 
3 n ALA 224 
3 n PHE 225 
3 n THR 226 
3 n GLU 227 
3 n ASP 228 
3 n ASP 229 
3 n SER 230 
3 n PHE 231 
3 n LEU 232 
3 n GLU 233 
3 n ALA 234 
3 n TYR 235 
3 n ARG 236 
3 n THR 237 
3 n ALA 238 
3 n ALA 239 
3 n SER 240 
3 n GLU 241 
3 n VAL 242 
3 n ALA 243 
3 n ALA 244 
3 n TYR 245 
3 n PHE 246 
3 n GLU 247 
3 n PRO 248 
3 n ASP 249 
3 n VAL 250 
3 n ILE 251 
3 n ILE 252 
3 n SER 253 
3 n GLN 254 
3 n ASN 255 
3 n GLY 256 
3 n ALA 257 
3 n ASP 258 
3 n ALA 259 
3 n HIS 260 
3 n TYR 261 
3 n TYR 262 
3 n ASP 263 
3 n PRO 264 
3 n LEU 265 
3 n THR 266 
3 n HIS 267 
3 n LEU 268 
3 n SER 269 
3 n ALA 270 
3 n THR 271 
3 n ILE 272 
3 n ASN 273 
3 n ILE 274 
3 n TYR 275 
3 n GLU 276 
3 n GLU 277 
3 n ILE 278 
3 n PRO 279 
3 n ARG 280 
3 n LEU 281 
3 n ALA 282 
3 n HIS 283 
3 n THR 284 
3 n LEU 285 
3 n ALA 286 
3 n HIS 287 
3 n GLN 288 
3 n TYR 289 
3 n CYS 290 
3 n GLY 291 
3 n GLY 292 
3 n LYS 293 
3 n TRP 294 
3 n ILE 295 
3 n ALA 296 
3 n VAL 297 
3 n GLY 298 
3 n GLY 299 
3 n GLY 300 
3 n GLY 301 
3 n TYR 302 
3 n ASP 303 
3 n ILE 304 
3 n TRP 305 
3 n ARG 306 
3 n VAL 307 
3 n VAL 308 
3 n PRO 309 
3 n ARG 310 
3 n ALA 311 
3 n TRP 312 
3 n ALA 313 
3 n ARG 314 
3 n ILE 315 
3 n TRP 316 
3 n LEU 317 
3 n GLU 318 
3 n MET 319 
3 n LYS 320 
3 n GLY 321 
3 n ILE 322 
3 n ASP 323 
3 n PRO 324 
3 n GLY 325 
3 n HIS 326 
3 n GLU 327 
3 n ILE 328 
3 n PRO 329 
3 n PRO 330 
3 n GLU 331 
3 n TRP 332 
3 n ILE 333 
3 n VAL 334 
3 n LYS 335 
3 n TRP 336 
3 n GLN 337 
3 n LYS 338 
3 n GLN 339 
3 n CYS 340 
3 n PRO 341 
3 n VAL 342 
3 n ALA 343 
3 n LEU 344 
3 n PRO 345 
3 n SER 346 
3 n SER 347 
3 n TRP 348 
3 n SER 349 
3 n ASP 350 
3 n PRO 351 
3 n ALA 352 
3 n ASP 353 
3 n LEU 354 
3 n TYR 355 
3 n PRO 356 
3 n PRO 357 
3 n ILE 358 
3 n PRO 359 
3 n ARG 360 
3 n LYS 361 
3 n PRO 362 
3 n GLU 363 
3 n ILE 364 
3 n THR 365 
3 n GLU 366 
3 n LYS 367 
3 n ASN 368 
3 n ALA 369 
3 n GLN 370 
3 n THR 371 
3 n VAL 372 
3 n SER 373 
3 n LYS 374 
3 n ALA 375 
3 n LEU 376 
3 n TYR 377 
3 n ALA 378 
3 n ILE 379 
3 n ARG 380 
3 n SER 381 
3 n GLU 382 
3 n GLN 383 
3 n GLN 384 
3 n ARG 385 
3 n THR 386 
3 n LYS 387 
4 n MET 1   
4 n ARG 2   
4 n ASP 3   
4 n SER 4   
4 n VAL 5   
4 n PHE 6   
4 n ILE 7   
4 n TYR 8   
4 n SER 9   
4 n PRO 10  
4 n SER 11  
4 n TYR 12  
4 n GLN 13  
4 n THR 14  
4 n TYR 15  
4 n MET 16  
4 n PHE 17  
4 n HIS 18  
4 n GLN 19  
4 n GLU 20  
4 n HIS 21  
4 n PRO 22  
4 n PHE 23  
4 n ASN 24  
4 n GLN 25  
4 n GLN 26  
4 n ARG 27  
4 n VAL 28  
4 n LEU 29  
4 n LEU 30  
4 n THR 31  
4 n TYR 32  
4 n ASP 33  
4 n LEU 34  
4 n LEU 35  
4 n LYS 36  
4 n THR 37  
4 n ILE 38  
4 n ASN 39  
4 n ALA 40  
4 n PHE 41  
4 n ASP 42  
4 n ASP 43  
4 n GLY 44  
4 n ASP 45  
4 n ILE 46  
4 n VAL 47  
4 n THR 48  
4 n PRO 49  
4 n ARG 50  
4 n LEU 51  
4 n ALA 52  
4 n SER 53  
4 n GLU 54  
4 n GLU 55  
4 n GLU 56  
4 n LEU 57  
4 n SER 58  
4 n LEU 59  
4 n VAL 60  
4 n HIS 61  
4 n THR 62  
4 n ASP 63  
4 n ASP 64  
4 n TYR 65  
4 n ILE 66  
4 n GLN 67  
4 n ALA 68  
4 n VAL 69  
4 n LYS 70  
4 n LEU 71  
4 n ALA 72  
4 n GLY 73  
4 n ALA 74  
4 n GLY 75  
4 n LYS 76  
4 n LEU 77  
4 n PRO 78  
4 n ALA 79  
4 n GLU 80  
4 n GLU 81  
4 n GLY 82  
4 n GLU 83  
4 n SER 84  
4 n TYR 85  
4 n GLY 86  
4 n LEU 87  
4 n GLY 88  
4 n THR 89  
4 n GLU 90  
4 n ASP 91  
4 n THR 92  
4 n PRO 93  
4 n VAL 94  
4 n PHE 95  
4 n ALA 96  
4 n GLY 97  
4 n MET 98  
4 n HIS 99  
4 n GLU 100 
4 n ALA 101 
4 n ALA 102 
4 n SER 103 
4 n LEU 104 
4 n LEU 105 
4 n VAL 106 
4 n GLY 107 
4 n GLY 108 
4 n THR 109 
4 n LEU 110 
4 n THR 111 
4 n ALA 112 
4 n ALA 113 
4 n ASP 114 
4 n TRP 115 
4 n VAL 116 
4 n MET 117 
4 n SER 118 
4 n GLY 119 
4 n GLN 120 
4 n ALA 121 
4 n LEU 122 
4 n HIS 123 
4 n ALA 124 
4 n ALA 125 
4 n ASN 126 
4 n LEU 127 
4 n GLY 128 
4 n GLY 129 
4 n GLY 130 
4 n LEU 131 
4 n HIS 132 
4 n HIS 133 
4 n GLY 134 
4 n PHE 135 
4 n ARG 136 
4 n GLY 137 
4 n ARG 138 
4 n ALA 139 
4 n SER 140 
4 n GLY 141 
4 n PHE 142 
4 n CYS 143 
4 n ILE 144 
4 n TYR 145 
4 n ASN 146 
4 n ASP 147 
4 n SER 148 
4 n ALA 149 
4 n VAL 150 
4 n ALA 151 
4 n ILE 152 
4 n GLN 153 
4 n TYR 154 
4 n ILE 155 
4 n GLN 156 
4 n LYS 157 
4 n LYS 158 
4 n TYR 159 
4 n SER 160 
4 n ALA 161 
4 n ARG 162 
4 n VAL 163 
4 n LEU 164 
4 n TYR 165 
4 n ILE 166 
4 n ASP 167 
4 n THR 168 
4 n ASP 169 
4 n ALA 170 
4 n HIS 171 
4 n HIS 172 
4 n GLY 173 
4 n ASP 174 
4 n GLY 175 
4 n VAL 176 
4 n GLN 177 
4 n PHE 178 
4 n THR 179 
4 n PHE 180 
4 n TYR 181 
4 n ASP 182 
4 n ASN 183 
4 n PRO 184 
4 n ASP 185 
4 n VAL 186 
4 n CYS 187 
4 n THR 188 
4 n LEU 189 
4 n SER 190 
4 n ILE 191 
4 n HIS 192 
4 n GLU 193 
4 n THR 194 
4 n GLY 195 
4 n ARG 196 
4 n TYR 197 
4 n LEU 198 
4 n PHE 199 
4 n PRO 200 
4 n GLY 201 
4 n THR 202 
4 n GLY 203 
4 n GLN 204 
4 n ILE 205 
4 n GLN 206 
4 n GLU 207 
4 n LYS 208 
4 n GLY 209 
4 n SER 210 
4 n GLY 211 
4 n LYS 212 
4 n GLY 213 
4 n TYR 214 
4 n GLY 215 
4 n TYR 216 
4 n SER 217 
4 n PHE 218 
4 n ASN 219 
4 n ILE 220 
4 n PRO 221 
4 n LEU 222 
4 n ASP 223 
4 n ALA 224 
4 n PHE 225 
4 n THR 226 
4 n GLU 227 
4 n ASP 228 
4 n ASP 229 
4 n SER 230 
4 n PHE 231 
4 n LEU 232 
4 n GLU 233 
4 n ALA 234 
4 n TYR 235 
4 n ARG 236 
4 n THR 237 
4 n ALA 238 
4 n ALA 239 
4 n SER 240 
4 n GLU 241 
4 n VAL 242 
4 n ALA 243 
4 n ALA 244 
4 n TYR 245 
4 n PHE 246 
4 n GLU 247 
4 n PRO 248 
4 n ASP 249 
4 n VAL 250 
4 n ILE 251 
4 n ILE 252 
4 n SER 253 
4 n GLN 254 
4 n ASN 255 
4 n GLY 256 
4 n ALA 257 
4 n ASP 258 
4 n ALA 259 
4 n HIS 260 
4 n TYR 261 
4 n TYR 262 
4 n ASP 263 
4 n PRO 264 
4 n LEU 265 
4 n THR 266 
4 n HIS 267 
4 n LEU 268 
4 n SER 269 
4 n ALA 270 
4 n THR 271 
4 n ILE 272 
4 n ASN 273 
4 n ILE 274 
4 n TYR 275 
4 n GLU 276 
4 n GLU 277 
4 n ILE 278 
4 n PRO 279 
4 n ARG 280 
4 n LEU 281 
4 n ALA 282 
4 n HIS 283 
4 n THR 284 
4 n LEU 285 
4 n ALA 286 
4 n HIS 287 
4 n GLN 288 
4 n TYR 289 
4 n CYS 290 
4 n GLY 291 
4 n GLY 292 
4 n LYS 293 
4 n TRP 294 
4 n ILE 295 
4 n ALA 296 
4 n VAL 297 
4 n GLY 298 
4 n GLY 299 
4 n GLY 300 
4 n GLY 301 
4 n TYR 302 
4 n ASP 303 
4 n ILE 304 
4 n TRP 305 
4 n ARG 306 
4 n VAL 307 
4 n VAL 308 
4 n PRO 309 
4 n ARG 310 
4 n ALA 311 
4 n TRP 312 
4 n ALA 313 
4 n ARG 314 
4 n ILE 315 
4 n TRP 316 
4 n LEU 317 
4 n GLU 318 
4 n MET 319 
4 n LYS 320 
4 n GLY 321 
4 n ILE 322 
4 n ASP 323 
4 n PRO 324 
4 n GLY 325 
4 n HIS 326 
4 n GLU 327 
4 n ILE 328 
4 n PRO 329 
4 n PRO 330 
4 n GLU 331 
4 n TRP 332 
4 n ILE 333 
4 n VAL 334 
4 n LYS 335 
4 n TRP 336 
4 n GLN 337 
4 n LYS 338 
4 n GLN 339 
4 n CYS 340 
4 n PRO 341 
4 n VAL 342 
4 n ALA 343 
4 n LEU 344 
4 n PRO 345 
4 n SER 346 
4 n SER 347 
4 n TRP 348 
4 n SER 349 
4 n ASP 350 
4 n PRO 351 
4 n ALA 352 
4 n ASP 353 
4 n LEU 354 
4 n TYR 355 
4 n PRO 356 
4 n PRO 357 
4 n ILE 358 
4 n PRO 359 
4 n ARG 360 
4 n LYS 361 
4 n PRO 362 
4 n GLU 363 
4 n ILE 364 
4 n THR 365 
4 n GLU 366 
4 n LYS 367 
4 n ASN 368 
4 n ALA 369 
4 n GLN 370 
4 n THR 371 
4 n VAL 372 
4 n SER 373 
4 n LYS 374 
4 n ALA 375 
4 n LEU 376 
4 n TYR 377 
4 n ALA 378 
4 n ILE 379 
4 n ARG 380 
4 n SER 381 
4 n GLU 382 
4 n GLN 383 
4 n GLN 384 
4 n ARG 385 
4 n THR 386 
4 n LYS 387 
#
_ma_data.content_type "model coordinates"
_ma_data.id           1
_ma_data.name         Model
#
_ma_model_list.data_id          1
_ma_model_list.model_group_id   1
_ma_model_list.model_group_name "AlphaFold-beta-20231127 (3.0.0 @ 2025-02-20 13:08:33)"
_ma_model_list.model_id         1
_ma_model_list.model_name       "Top ranked model"
_ma_model_list.model_type       "Ab initio model"
_ma_model_list.ordinal_id       1
#
loop_
_ma_protocol_step.method_type
_ma_protocol_step.ordinal_id
_ma_protocol_step.protocol_id
_ma_protocol_step.step_id
"coevolution MSA" 1 1 1 
"template search" 2 1 2 
modeling          3 1 3 
#
loop_
_ma_qa_metric.id
_ma_qa_metric.mode
_ma_qa_metric.name
_ma_qa_metric.software_group_id
_ma_qa_metric.type
1 global pLDDT 1 pLDDT 
2 local  pLDDT 1 pLDDT 
#
_ma_qa_metric_global.metric_id    1
_ma_qa_metric_global.metric_value 89.89
_ma_qa_metric_global.model_id     1
_ma_qa_metric_global.ordinal_id   1
#
_ma_software_group.group_id    1
_ma_software_group.ordinal_id  1
_ma_software_group.software_id 1
#
loop_
_ma_target_entity.data_id
_ma_target_entity.entity_id
_ma_target_entity.origin
1 1 . 
1 2 . 
1 3 . 
1 4 . 
#
loop_
_ma_target_entity_instance.asym_id
_ma_target_entity_instance.details
_ma_target_entity_instance.entity_id
A . 1 
B . 2 
C . 3 
D . 4 
#
loop_
_pdbx_data_usage.details
_pdbx_data_usage.id
_pdbx_data_usage.type
_pdbx_data_usage.url
;Non-commercial use only, by using this file you agree to the terms of use found
at https://github.com/google-deepmind/alphafold3/blob/main/OUTPUT_TERMS_OF_USE.md.
To request access to the AlphaFold 3 model parameters, follow the process set
out at https://github.com/google-deepmind/alphafold3. You may only use these if
received directly from Google. Use is subject to terms of use available at
https://github.com/google-deepmind/alphafold3/blob/main/WEIGHTS_TERMS_OF_USE.md.

;
1 license    https://github.com/google-deepmind/alphafold3/blob/main/OUTPUT_TERMS_OF_USE.md 
;AlphaFold 3 and its output are not intended for, have not been validated for,
and are not approved for clinical use. They are provided "as-is" without any
warranty of any kind, whether expressed or implied. No warranty is given that
use shall not infringe the rights of any third party.

;
2 disclaimer ?                                                                              
#
loop_
_pdbx_poly_seq_scheme.asym_id
_pdbx_poly_seq_scheme.auth_seq_num
_pdbx_poly_seq_scheme.entity_id
_pdbx_poly_seq_scheme.hetero
_pdbx_poly_seq_scheme.mon_id
_pdbx_poly_seq_scheme.pdb_ins_code
_pdbx_poly_seq_scheme.pdb_seq_num
_pdbx_poly_seq_scheme.pdb_strand_id
_pdbx_poly_seq_scheme.seq_id
A 1   1 n MET . 1   A 1   
A 2   1 n ILE . 2   A 2   
A 3   1 n VAL . 3   A 3   
A 4   1 n GLU . 4   A 4   
A 5   1 n GLN . 5   A 5   
A 6   1 n ILE . 6   A 6   
A 7   1 n MET . 7   A 7   
A 8   1 n LYS . 8   A 8   
A 9   1 n ARG . 9   A 9   
A 10  1 n ASP . 10  A 10  
A 11  1 n VAL . 11  A 11  
A 12  1 n ILE . 12  A 12  
A 13  1 n THR . 13  A 13  
A 14  1 n LEU . 14  A 14  
A 15  1 n THR . 15  A 15  
A 16  1 n LYS . 16  A 16  
A 17  1 n THR . 17  A 17  
A 18  1 n ASP . 18  A 18  
A 19  1 n THR . 19  A 19  
A 20  1 n LEU . 20  A 20  
A 21  1 n GLU . 21  A 21  
A 22  1 n THR . 22  A 22  
A 23  1 n ALA . 23  A 23  
A 24  1 n ILE . 24  A 24  
A 25  1 n CYS . 25  A 25  
A 26  1 n LYS . 26  A 26  
A 27  1 n LEU . 27  A 27  
A 28  1 n LYS . 28  A 28  
A 29  1 n GLU . 29  A 29  
A 30  1 n PHE . 30  A 30  
A 31  1 n HIS . 31  A 31  
A 32  1 n ILE . 32  A 32  
A 33  1 n ARG . 33  A 33  
A 34  1 n HIS . 34  A 34  
A 35  1 n LEU . 35  A 35  
A 36  1 n PRO . 36  A 36  
A 37  1 n VAL . 37  A 37  
A 38  1 n VAL . 38  A 38  
A 39  1 n ASP . 39  A 39  
A 40  1 n GLU . 40  A 40  
A 41  1 n GLU . 41  A 41  
A 42  1 n ARG . 42  A 42  
A 43  1 n HIS . 43  A 43  
A 44  1 n VAL . 44  A 44  
A 45  1 n ILE . 45  A 45  
A 46  1 n GLY . 46  A 46  
A 47  1 n MET . 47  A 47  
A 48  1 n ILE . 48  A 48  
A 49  1 n THR . 49  A 49  
A 50  1 n ASP . 50  A 50  
A 51  1 n ARG . 51  A 51  
A 52  1 n ASP . 52  A 52  
A 53  1 n MET . 53  A 53  
A 54  1 n LYS . 54  A 54  
A 55  1 n GLN . 55  A 55  
A 56  1 n ALA . 56  A 56  
A 57  1 n SER . 57  A 57  
A 58  1 n PRO . 58  A 58  
A 59  1 n SER . 59  A 59  
A 60  1 n ILE . 60  A 60  
A 61  1 n PHE . 61  A 61  
A 62  1 n GLU . 62  A 62  
A 63  1 n GLU . 63  A 63  
A 64  1 n ASN . 64  A 64  
A 65  1 n LYS . 65  A 65  
A 66  1 n ARG . 66  A 66  
A 67  1 n SER . 67  A 67  
A 68  1 n LEU . 68  A 68  
A 69  1 n PHE . 69  A 69  
A 70  1 n LEU . 70  A 70  
A 71  1 n THR . 71  A 71  
A 72  1 n ARG . 72  A 72  
A 73  1 n SER . 73  A 73  
A 74  1 n VAL . 74  A 74  
A 75  1 n ASP . 75  A 75  
A 76  1 n SER . 76  A 76  
A 77  1 n ILE . 77  A 77  
A 78  1 n MET . 78  A 78  
A 79  1 n LYS . 79  A 79  
A 80  1 n LYS . 80  A 80  
A 81  1 n ASP . 81  A 81  
A 82  1 n VAL . 82  A 82  
A 83  1 n VAL . 83  A 83  
A 84  1 n CYS . 84  A 84  
A 85  1 n ALA . 85  A 85  
A 86  1 n HIS . 86  A 86  
A 87  1 n PRO . 87  A 87  
A 88  1 n LEU . 88  A 88  
A 89  1 n ASP . 89  A 89  
A 90  1 n PHE . 90  A 90  
A 91  1 n VAL . 91  A 91  
A 92  1 n GLU . 92  A 92  
A 93  1 n GLU . 93  A 93  
A 94  1 n ILE . 94  A 94  
A 95  1 n SER . 95  A 95  
A 96  1 n ALA . 96  A 96  
A 97  1 n VAL . 97  A 97  
A 98  1 n PHE . 98  A 98  
A 99  1 n TYR . 99  A 99  
A 100 1 n GLU . 100 A 100 
A 101 1 n HIS . 101 A 101 
A 102 1 n GLY . 102 A 102 
A 103 1 n ILE . 103 A 103 
A 104 1 n GLY . 104 A 104 
A 105 1 n CYS . 105 A 105 
A 106 1 n LEU . 106 A 106 
A 107 1 n PRO . 107 A 107 
A 108 1 n VAL . 108 A 108 
A 109 1 n VAL . 109 A 109 
A 110 1 n HIS . 110 A 110 
A 111 1 n HIS . 111 A 111 
A 112 1 n GLN . 112 A 112 
A 113 1 n LYS . 113 A 113 
A 114 1 n LEU . 114 A 114 
A 115 1 n ILE . 115 A 115 
A 116 1 n GLY . 116 A 116 
A 117 1 n ILE . 117 A 117 
A 118 1 n LEU . 118 A 118 
A 119 1 n THR . 119 A 119 
A 120 1 n LYS . 120 A 120 
A 121 1 n THR . 121 A 121 
A 122 1 n ASP . 122 A 122 
A 123 1 n LEU . 123 A 123 
A 124 1 n LEU . 124 A 124 
A 125 1 n ARG . 125 A 125 
A 126 1 n THR . 126 A 126 
A 127 1 n PHE . 127 A 127 
A 128 1 n VAL . 128 A 128 
A 129 1 n LYS . 129 A 129 
A 130 1 n LEU . 130 A 130 
A 131 1 n THR . 131 A 131 
A 132 1 n GLY . 132 A 132 
A 133 1 n ALA . 133 A 133 
A 134 1 n ASP . 134 A 134 
A 135 1 n GLN . 135 A 135 
A 136 1 n PRO . 136 A 136 
A 137 1 n GLY . 137 A 137 
A 138 1 n SER . 138 A 138 
A 139 1 n GLN . 139 A 139 
A 140 1 n ILE . 140 A 140 
A 141 1 n GLU . 141 A 141 
A 142 1 n ILE . 142 A 142 
A 143 1 n LYS . 143 A 143 
A 144 1 n VAL . 144 A 144 
A 145 1 n ASN . 145 A 145 
A 146 1 n ASP . 146 A 146 
A 147 1 n ILE . 147 A 147 
A 148 1 n THR . 148 A 148 
A 149 1 n LYS . 149 A 149 
A 150 1 n SER . 150 A 150 
A 151 1 n LEU . 151 A 151 
A 152 1 n ALA . 152 A 152 
A 153 1 n GLU . 153 A 153 
A 154 1 n ILE . 154 A 154 
A 155 1 n SER . 155 A 155 
A 156 1 n SER . 156 A 156 
A 157 1 n LEU . 157 A 157 
A 158 1 n CYS . 158 A 158 
A 159 1 n GLN . 159 A 159 
A 160 1 n ASP . 160 A 160 
A 161 1 n LEU . 161 A 161 
A 162 1 n GLN . 162 A 162 
A 163 1 n VAL . 163 A 163 
A 164 1 n LYS . 164 A 164 
A 165 1 n ILE . 165 A 165 
A 166 1 n LEU . 166 A 166 
A 167 1 n SER . 167 A 167 
A 168 1 n VAL . 168 A 168 
A 169 1 n LEU . 169 A 169 
A 170 1 n VAL . 170 A 170 
A 171 1 n TYR . 171 A 171 
A 172 1 n PRO . 172 A 172 
A 173 1 n HIS . 173 A 173 
A 174 1 n ASP . 174 A 174 
A 175 1 n ASP . 175 A 175 
A 176 1 n PRO . 176 A 176 
A 177 1 n GLY . 177 A 177 
A 178 1 n VAL . 178 A 178 
A 179 1 n LYS . 179 A 179 
A 180 1 n VAL . 180 A 180 
A 181 1 n LEU . 181 A 181 
A 182 1 n VAL . 182 A 182 
A 183 1 n PHE . 183 A 183 
A 184 1 n ARG . 184 A 184 
A 185 1 n VAL . 185 A 185 
A 186 1 n LYS . 186 A 186 
A 187 1 n THR . 187 A 187 
A 188 1 n MET . 188 A 188 
A 189 1 n ASN . 189 A 189 
A 190 1 n PRO . 190 A 190 
A 191 1 n LEU . 191 A 191 
A 192 1 n PRO . 192 A 192 
A 193 1 n PHE . 193 A 193 
A 194 1 n LEU . 194 A 194 
A 195 1 n GLN . 195 A 195 
A 196 1 n ALA . 196 A 196 
A 197 1 n LEU . 197 A 197 
A 198 1 n GLN . 198 A 198 
A 199 1 n ARG . 199 A 199 
A 200 1 n ASN . 200 A 200 
A 201 1 n GLY . 201 A 201 
A 202 1 n HIS . 202 A 202 
A 203 1 n HIS . 203 A 203 
A 204 1 n VAL . 204 A 204 
A 205 1 n VAL . 205 A 205 
A 206 1 n TRP . 206 A 206 
A 207 1 n PRO . 207 A 207 
A 208 1 n SER . 208 A 208 
A 209 1 n GLU . 209 A 209 
A 210 1 n GLN . 210 A 210 
A 211 1 n ARG . 211 A 211 
A 212 1 n ASP . 212 A 212 
A 213 1 n LEU . 213 A 213 
A 214 1 n LEU . 214 A 214 
B 1   2 n MET . 1   B 1   
B 2   2 n ILE . 2   B 2   
B 3   2 n VAL . 3   B 3   
B 4   2 n GLU . 4   B 4   
B 5   2 n GLN . 5   B 5   
B 6   2 n ILE . 6   B 6   
B 7   2 n MET . 7   B 7   
B 8   2 n LYS . 8   B 8   
B 9   2 n ARG . 9   B 9   
B 10  2 n ASP . 10  B 10  
B 11  2 n VAL . 11  B 11  
B 12  2 n ILE . 12  B 12  
B 13  2 n THR . 13  B 13  
B 14  2 n LEU . 14  B 14  
B 15  2 n THR . 15  B 15  
B 16  2 n LYS . 16  B 16  
B 17  2 n THR . 17  B 17  
B 18  2 n ASP . 18  B 18  
B 19  2 n THR . 19  B 19  
B 20  2 n LEU . 20  B 20  
B 21  2 n GLU . 21  B 21  
B 22  2 n THR . 22  B 22  
B 23  2 n ALA . 23  B 23  
B 24  2 n ILE . 24  B 24  
B 25  2 n CYS . 25  B 25  
B 26  2 n LYS . 26  B 26  
B 27  2 n LEU . 27  B 27  
B 28  2 n LYS . 28  B 28  
B 29  2 n GLU . 29  B 29  
B 30  2 n PHE . 30  B 30  
B 31  2 n HIS . 31  B 31  
B 32  2 n ILE . 32  B 32  
B 33  2 n ARG . 33  B 33  
B 34  2 n HIS . 34  B 34  
B 35  2 n LEU . 35  B 35  
B 36  2 n PRO . 36  B 36  
B 37  2 n VAL . 37  B 37  
B 38  2 n VAL . 38  B 38  
B 39  2 n ASP . 39  B 39  
B 40  2 n GLU . 40  B 40  
B 41  2 n GLU . 41  B 41  
B 42  2 n ARG . 42  B 42  
B 43  2 n HIS . 43  B 43  
B 44  2 n VAL . 44  B 44  
B 45  2 n ILE . 45  B 45  
B 46  2 n GLY . 46  B 46  
B 47  2 n MET . 47  B 47  
B 48  2 n ILE . 48  B 48  
B 49  2 n THR . 49  B 49  
B 50  2 n ASP . 50  B 50  
B 51  2 n ARG . 51  B 51  
B 52  2 n ASP . 52  B 52  
B 53  2 n MET . 53  B 53  
B 54  2 n LYS . 54  B 54  
B 55  2 n GLN . 55  B 55  
B 56  2 n ALA . 56  B 56  
B 57  2 n SER . 57  B 57  
B 58  2 n PRO . 58  B 58  
B 59  2 n SER . 59  B 59  
B 60  2 n ILE . 60  B 60  
B 61  2 n PHE . 61  B 61  
B 62  2 n GLU . 62  B 62  
B 63  2 n GLU . 63  B 63  
B 64  2 n ASN . 64  B 64  
B 65  2 n LYS . 65  B 65  
B 66  2 n ARG . 66  B 66  
B 67  2 n SER . 67  B 67  
B 68  2 n LEU . 68  B 68  
B 69  2 n PHE . 69  B 69  
B 70  2 n LEU . 70  B 70  
B 71  2 n THR . 71  B 71  
B 72  2 n ARG . 72  B 72  
B 73  2 n SER . 73  B 73  
B 74  2 n VAL . 74  B 74  
B 75  2 n ASP . 75  B 75  
B 76  2 n SER . 76  B 76  
B 77  2 n ILE . 77  B 77  
B 78  2 n MET . 78  B 78  
B 79  2 n LYS . 79  B 79  
B 80  2 n LYS . 80  B 80  
B 81  2 n ASP . 81  B 81  
B 82  2 n VAL . 82  B 82  
B 83  2 n VAL . 83  B 83  
B 84  2 n CYS . 84  B 84  
B 85  2 n ALA . 85  B 85  
B 86  2 n HIS . 86  B 86  
B 87  2 n PRO . 87  B 87  
B 88  2 n LEU . 88  B 88  
B 89  2 n ASP . 89  B 89  
B 90  2 n PHE . 90  B 90  
B 91  2 n VAL . 91  B 91  
B 92  2 n GLU . 92  B 92  
B 93  2 n GLU . 93  B 93  
B 94  2 n ILE . 94  B 94  
B 95  2 n SER . 95  B 95  
B 96  2 n ALA . 96  B 96  
B 97  2 n VAL . 97  B 97  
B 98  2 n PHE . 98  B 98  
B 99  2 n TYR . 99  B 99  
B 100 2 n GLU . 100 B 100 
B 101 2 n HIS . 101 B 101 
B 102 2 n GLY . 102 B 102 
B 103 2 n ILE . 103 B 103 
B 104 2 n GLY . 104 B 104 
B 105 2 n CYS . 105 B 105 
B 106 2 n LEU . 106 B 106 
B 107 2 n PRO . 107 B 107 
B 108 2 n VAL . 108 B 108 
B 109 2 n VAL . 109 B 109 
B 110 2 n HIS . 110 B 110 
B 111 2 n HIS . 111 B 111 
B 112 2 n GLN . 112 B 112 
B 113 2 n LYS . 113 B 113 
B 114 2 n LEU . 114 B 114 
B 115 2 n ILE . 115 B 115 
B 116 2 n GLY . 116 B 116 
B 117 2 n ILE . 117 B 117 
B 118 2 n LEU . 118 B 118 
B 119 2 n THR . 119 B 119 
B 120 2 n LYS . 120 B 120 
B 121 2 n THR . 121 B 121 
B 122 2 n ASP . 122 B 122 
B 123 2 n LEU . 123 B 123 
B 124 2 n LEU . 124 B 124 
B 125 2 n ARG . 125 B 125 
B 126 2 n THR . 126 B 126 
B 127 2 n PHE . 127 B 127 
B 128 2 n VAL . 128 B 128 
B 129 2 n LYS . 129 B 129 
B 130 2 n LEU . 130 B 130 
B 131 2 n THR . 131 B 131 
B 132 2 n GLY . 132 B 132 
B 133 2 n ALA . 133 B 133 
B 134 2 n ASP . 134 B 134 
B 135 2 n GLN . 135 B 135 
B 136 2 n PRO . 136 B 136 
B 137 2 n GLY . 137 B 137 
B 138 2 n SER . 138 B 138 
B 139 2 n GLN . 139 B 139 
B 140 2 n ILE . 140 B 140 
B 141 2 n GLU . 141 B 141 
B 142 2 n ILE . 142 B 142 
B 143 2 n LYS . 143 B 143 
B 144 2 n VAL . 144 B 144 
B 145 2 n ASN . 145 B 145 
B 146 2 n ASP . 146 B 146 
B 147 2 n ILE . 147 B 147 
B 148 2 n THR . 148 B 148 
B 149 2 n LYS . 149 B 149 
B 150 2 n SER . 150 B 150 
B 151 2 n LEU . 151 B 151 
B 152 2 n ALA . 152 B 152 
B 153 2 n GLU . 153 B 153 
B 154 2 n ILE . 154 B 154 
B 155 2 n SER . 155 B 155 
B 156 2 n SER . 156 B 156 
B 157 2 n LEU . 157 B 157 
B 158 2 n CYS . 158 B 158 
B 159 2 n GLN . 159 B 159 
B 160 2 n ASP . 160 B 160 
B 161 2 n LEU . 161 B 161 
B 162 2 n GLN . 162 B 162 
B 163 2 n VAL . 163 B 163 
B 164 2 n LYS . 164 B 164 
B 165 2 n ILE . 165 B 165 
B 166 2 n LEU . 166 B 166 
B 167 2 n SER . 167 B 167 
B 168 2 n VAL . 168 B 168 
B 169 2 n LEU . 169 B 169 
B 170 2 n VAL . 170 B 170 
B 171 2 n TYR . 171 B 171 
B 172 2 n PRO . 172 B 172 
B 173 2 n HIS . 173 B 173 
B 174 2 n ASP . 174 B 174 
B 175 2 n ASP . 175 B 175 
B 176 2 n PRO . 176 B 176 
B 177 2 n GLY . 177 B 177 
B 178 2 n VAL . 178 B 178 
B 179 2 n LYS . 179 B 179 
B 180 2 n VAL . 180 B 180 
B 181 2 n LEU . 181 B 181 
B 182 2 n VAL . 182 B 182 
B 183 2 n PHE . 183 B 183 
B 184 2 n ARG . 184 B 184 
B 185 2 n VAL . 185 B 185 
B 186 2 n LYS . 186 B 186 
B 187 2 n THR . 187 B 187 
B 188 2 n MET . 188 B 188 
B 189 2 n ASN . 189 B 189 
B 190 2 n PRO . 190 B 190 
B 191 2 n LEU . 191 B 191 
B 192 2 n PRO . 192 B 192 
B 193 2 n PHE . 193 B 193 
B 194 2 n LEU . 194 B 194 
B 195 2 n GLN . 195 B 195 
B 196 2 n ALA . 196 B 196 
B 197 2 n LEU . 197 B 197 
B 198 2 n GLN . 198 B 198 
B 199 2 n ARG . 199 B 199 
B 200 2 n ASN . 200 B 200 
B 201 2 n GLY . 201 B 201 
B 202 2 n HIS . 202 B 202 
B 203 2 n HIS . 203 B 203 
B 204 2 n VAL . 204 B 204 
B 205 2 n VAL . 205 B 205 
B 206 2 n TRP . 206 B 206 
B 207 2 n PRO . 207 B 207 
B 208 2 n SER . 208 B 208 
B 209 2 n GLU . 209 B 209 
B 210 2 n GLN . 210 B 210 
B 211 2 n ARG . 211 B 211 
B 212 2 n ASP . 212 B 212 
B 213 2 n LEU . 213 B 213 
B 214 2 n LEU . 214 B 214 
C 1   3 n MET . 1   C 1   
C 2   3 n ARG . 2   C 2   
C 3   3 n ASP . 3   C 3   
C 4   3 n SER . 4   C 4   
C 5   3 n VAL . 5   C 5   
C 6   3 n PHE . 6   C 6   
C 7   3 n ILE . 7   C 7   
C 8   3 n TYR . 8   C 8   
C 9   3 n SER . 9   C 9   
C 10  3 n PRO . 10  C 10  
C 11  3 n SER . 11  C 11  
C 12  3 n TYR . 12  C 12  
C 13  3 n GLN . 13  C 13  
C 14  3 n THR . 14  C 14  
C 15  3 n TYR . 15  C 15  
C 16  3 n MET . 16  C 16  
C 17  3 n PHE . 17  C 17  
C 18  3 n HIS . 18  C 18  
C 19  3 n GLN . 19  C 19  
C 20  3 n GLU . 20  C 20  
C 21  3 n HIS . 21  C 21  
C 22  3 n PRO . 22  C 22  
C 23  3 n PHE . 23  C 23  
C 24  3 n ASN . 24  C 24  
C 25  3 n GLN . 25  C 25  
C 26  3 n GLN . 26  C 26  
C 27  3 n ARG . 27  C 27  
C 28  3 n VAL . 28  C 28  
C 29  3 n LEU . 29  C 29  
C 30  3 n LEU . 30  C 30  
C 31  3 n THR . 31  C 31  
C 32  3 n TYR . 32  C 32  
C 33  3 n ASP . 33  C 33  
C 34  3 n LEU . 34  C 34  
C 35  3 n LEU . 35  C 35  
C 36  3 n LYS . 36  C 36  
C 37  3 n THR . 37  C 37  
C 38  3 n ILE . 38  C 38  
C 39  3 n ASN . 39  C 39  
C 40  3 n ALA . 40  C 40  
C 41  3 n PHE . 41  C 41  
C 42  3 n ASP . 42  C 42  
C 43  3 n ASP . 43  C 43  
C 44  3 n GLY . 44  C 44  
C 45  3 n ASP . 45  C 45  
C 46  3 n ILE . 46  C 46  
C 47  3 n VAL . 47  C 47  
C 48  3 n THR . 48  C 48  
C 49  3 n PRO . 49  C 49  
C 50  3 n ARG . 50  C 50  
C 51  3 n LEU . 51  C 51  
C 52  3 n ALA . 52  C 52  
C 53  3 n SER . 53  C 53  
C 54  3 n GLU . 54  C 54  
C 55  3 n GLU . 55  C 55  
C 56  3 n GLU . 56  C 56  
C 57  3 n LEU . 57  C 57  
C 58  3 n SER . 58  C 58  
C 59  3 n LEU . 59  C 59  
C 60  3 n VAL . 60  C 60  
C 61  3 n HIS . 61  C 61  
C 62  3 n THR . 62  C 62  
C 63  3 n ASP . 63  C 63  
C 64  3 n ASP . 64  C 64  
C 65  3 n TYR . 65  C 65  
C 66  3 n ILE . 66  C 66  
C 67  3 n GLN . 67  C 67  
C 68  3 n ALA . 68  C 68  
C 69  3 n VAL . 69  C 69  
C 70  3 n LYS . 70  C 70  
C 71  3 n LEU . 71  C 71  
C 72  3 n ALA . 72  C 72  
C 73  3 n GLY . 73  C 73  
C 74  3 n ALA . 74  C 74  
C 75  3 n GLY . 75  C 75  
C 76  3 n LYS . 76  C 76  
C 77  3 n LEU . 77  C 77  
C 78  3 n PRO . 78  C 78  
C 79  3 n ALA . 79  C 79  
C 80  3 n GLU . 80  C 80  
C 81  3 n GLU . 81  C 81  
C 82  3 n GLY . 82  C 82  
C 83  3 n GLU . 83  C 83  
C 84  3 n SER . 84  C 84  
C 85  3 n TYR . 85  C 85  
C 86  3 n GLY . 86  C 86  
C 87  3 n LEU . 87  C 87  
C 88  3 n GLY . 88  C 88  
C 89  3 n THR . 89  C 89  
C 90  3 n GLU . 90  C 90  
C 91  3 n ASP . 91  C 91  
C 92  3 n THR . 92  C 92  
C 93  3 n PRO . 93  C 93  
C 94  3 n VAL . 94  C 94  
C 95  3 n PHE . 95  C 95  
C 96  3 n ALA . 96  C 96  
C 97  3 n GLY . 97  C 97  
C 98  3 n MET . 98  C 98  
C 99  3 n HIS . 99  C 99  
C 100 3 n GLU . 100 C 100 
C 101 3 n ALA . 101 C 101 
C 102 3 n ALA . 102 C 102 
C 103 3 n SER . 103 C 103 
C 104 3 n LEU . 104 C 104 
C 105 3 n LEU . 105 C 105 
C 106 3 n VAL . 106 C 106 
C 107 3 n GLY . 107 C 107 
C 108 3 n GLY . 108 C 108 
C 109 3 n THR . 109 C 109 
C 110 3 n LEU . 110 C 110 
C 111 3 n THR . 111 C 111 
C 112 3 n ALA . 112 C 112 
C 113 3 n ALA . 113 C 113 
C 114 3 n ASP . 114 C 114 
C 115 3 n TRP . 115 C 115 
C 116 3 n VAL . 116 C 116 
C 117 3 n MET . 117 C 117 
C 118 3 n SER . 118 C 118 
C 119 3 n GLY . 119 C 119 
C 120 3 n GLN . 120 C 120 
C 121 3 n ALA . 121 C 121 
C 122 3 n LEU . 122 C 122 
C 123 3 n HIS . 123 C 123 
C 124 3 n ALA . 124 C 124 
C 125 3 n ALA . 125 C 125 
C 126 3 n ASN . 126 C 126 
C 127 3 n LEU . 127 C 127 
C 128 3 n GLY . 128 C 128 
C 129 3 n GLY . 129 C 129 
C 130 3 n GLY . 130 C 130 
C 131 3 n LEU . 131 C 131 
C 132 3 n HIS . 132 C 132 
C 133 3 n HIS . 133 C 133 
C 134 3 n GLY . 134 C 134 
C 135 3 n PHE . 135 C 135 
C 136 3 n ARG . 136 C 136 
C 137 3 n GLY . 137 C 137 
C 138 3 n ARG . 138 C 138 
C 139 3 n ALA . 139 C 139 
C 140 3 n SER . 140 C 140 
C 141 3 n GLY . 141 C 141 
C 142 3 n PHE . 142 C 142 
C 143 3 n CYS . 143 C 143 
C 144 3 n ILE . 144 C 144 
C 145 3 n TYR . 145 C 145 
C 146 3 n ASN . 146 C 146 
C 147 3 n ASP . 147 C 147 
C 148 3 n SER . 148 C 148 
C 149 3 n ALA . 149 C 149 
C 150 3 n VAL . 150 C 150 
C 151 3 n ALA . 151 C 151 
C 152 3 n ILE . 152 C 152 
C 153 3 n GLN . 153 C 153 
C 154 3 n TYR . 154 C 154 
C 155 3 n ILE . 155 C 155 
C 156 3 n GLN . 156 C 156 
C 157 3 n LYS . 157 C 157 
C 158 3 n LYS . 158 C 158 
C 159 3 n TYR . 159 C 159 
C 160 3 n SER . 160 C 160 
C 161 3 n ALA . 161 C 161 
C 162 3 n ARG . 162 C 162 
C 163 3 n VAL . 163 C 163 
C 164 3 n LEU . 164 C 164 
C 165 3 n TYR . 165 C 165 
C 166 3 n ILE . 166 C 166 
C 167 3 n ASP . 167 C 167 
C 168 3 n THR . 168 C 168 
C 169 3 n ASP . 169 C 169 
C 170 3 n ALA . 170 C 170 
C 171 3 n HIS . 171 C 171 
C 172 3 n HIS . 172 C 172 
C 173 3 n GLY . 173 C 173 
C 174 3 n ASP . 174 C 174 
C 175 3 n GLY . 175 C 175 
C 176 3 n VAL . 176 C 176 
C 177 3 n GLN . 177 C 177 
C 178 3 n PHE . 178 C 178 
C 179 3 n THR . 179 C 179 
C 180 3 n PHE . 180 C 180 
C 181 3 n TYR . 181 C 181 
C 182 3 n ASP . 182 C 182 
C 183 3 n ASN . 183 C 183 
C 184 3 n PRO . 184 C 184 
C 185 3 n ASP . 185 C 185 
C 186 3 n VAL . 186 C 186 
C 187 3 n CYS . 187 C 187 
C 188 3 n THR . 188 C 188 
C 189 3 n LEU . 189 C 189 
C 190 3 n SER . 190 C 190 
C 191 3 n ILE . 191 C 191 
C 192 3 n HIS . 192 C 192 
C 193 3 n GLU . 193 C 193 
C 194 3 n THR . 194 C 194 
C 195 3 n GLY . 195 C 195 
C 196 3 n ARG . 196 C 196 
C 197 3 n TYR . 197 C 197 
C 198 3 n LEU . 198 C 198 
C 199 3 n PHE . 199 C 199 
C 200 3 n PRO . 200 C 200 
C 201 3 n GLY . 201 C 201 
C 202 3 n THR . 202 C 202 
C 203 3 n GLY . 203 C 203 
C 204 3 n GLN . 204 C 204 
C 205 3 n ILE . 205 C 205 
C 206 3 n GLN . 206 C 206 
C 207 3 n GLU . 207 C 207 
C 208 3 n LYS . 208 C 208 
C 209 3 n GLY . 209 C 209 
C 210 3 n SER . 210 C 210 
C 211 3 n GLY . 211 C 211 
C 212 3 n LYS . 212 C 212 
C 213 3 n GLY . 213 C 213 
C 214 3 n TYR . 214 C 214 
C 215 3 n GLY . 215 C 215 
C 216 3 n TYR . 216 C 216 
C 217 3 n SER . 217 C 217 
C 218 3 n PHE . 218 C 218 
C 219 3 n ASN . 219 C 219 
C 220 3 n ILE . 220 C 220 
C 221 3 n PRO . 221 C 221 
C 222 3 n LEU . 222 C 222 
C 223 3 n ASP . 223 C 223 
C 224 3 n ALA . 224 C 224 
C 225 3 n PHE . 225 C 225 
C 226 3 n THR . 226 C 226 
C 227 3 n GLU . 227 C 227 
C 228 3 n ASP . 228 C 228 
C 229 3 n ASP . 229 C 229 
C 230 3 n SER . 230 C 230 
C 231 3 n PHE . 231 C 231 
C 232 3 n LEU . 232 C 232 
C 233 3 n GLU . 233 C 233 
C 234 3 n ALA . 234 C 234 
C 235 3 n TYR . 235 C 235 
C 236 3 n ARG . 236 C 236 
C 237 3 n THR . 237 C 237 
C 238 3 n ALA . 238 C 238 
C 239 3 n ALA . 239 C 239 
C 240 3 n SER . 240 C 240 
C 241 3 n GLU . 241 C 241 
C 242 3 n VAL . 242 C 242 
C 243 3 n ALA . 243 C 243 
C 244 3 n ALA . 244 C 244 
C 245 3 n TYR . 245 C 245 
C 246 3 n PHE . 246 C 246 
C 247 3 n GLU . 247 C 247 
C 248 3 n PRO . 248 C 248 
C 249 3 n ASP . 249 C 249 
C 250 3 n VAL . 250 C 250 
C 251 3 n ILE . 251 C 251 
C 252 3 n ILE . 252 C 252 
C 253 3 n SER . 253 C 253 
C 254 3 n GLN . 254 C 254 
C 255 3 n ASN . 255 C 255 
C 256 3 n GLY . 256 C 256 
C 257 3 n ALA . 257 C 257 
C 258 3 n ASP . 258 C 258 
C 259 3 n ALA . 259 C 259 
C 260 3 n HIS . 260 C 260 
C 261 3 n TYR . 261 C 261 
C 262 3 n TYR . 262 C 262 
C 263 3 n ASP . 263 C 263 
C 264 3 n PRO . 264 C 264 
C 265 3 n LEU . 265 C 265 
C 266 3 n THR . 266 C 266 
C 267 3 n HIS . 267 C 267 
C 268 3 n LEU . 268 C 268 
C 269 3 n SER . 269 C 269 
C 270 3 n ALA . 270 C 270 
C 271 3 n THR . 271 C 271 
C 272 3 n ILE . 272 C 272 
C 273 3 n ASN . 273 C 273 
C 274 3 n ILE . 274 C 274 
C 275 3 n TYR . 275 C 275 
C 276 3 n GLU . 276 C 276 
C 277 3 n GLU . 277 C 277 
C 278 3 n ILE . 278 C 278 
C 279 3 n PRO . 279 C 279 
C 280 3 n ARG . 280 C 280 
C 281 3 n LEU . 281 C 281 
C 282 3 n ALA . 282 C 282 
C 283 3 n HIS . 283 C 283 
C 284 3 n THR . 284 C 284 
C 285 3 n LEU . 285 C 285 
C 286 3 n ALA . 286 C 286 
C 287 3 n HIS . 287 C 287 
C 288 3 n GLN . 288 C 288 
C 289 3 n TYR . 289 C 289 
C 290 3 n CYS . 290 C 290 
C 291 3 n GLY . 291 C 291 
C 292 3 n GLY . 292 C 292 
C 293 3 n LYS . 293 C 293 
C 294 3 n TRP . 294 C 294 
C 295 3 n ILE . 295 C 295 
C 296 3 n ALA . 296 C 296 
C 297 3 n VAL . 297 C 297 
C 298 3 n GLY . 298 C 298 
C 299 3 n GLY . 299 C 299 
C 300 3 n GLY . 300 C 300 
C 301 3 n GLY . 301 C 301 
C 302 3 n TYR . 302 C 302 
C 303 3 n ASP . 303 C 303 
C 304 3 n ILE . 304 C 304 
C 305 3 n TRP . 305 C 305 
C 306 3 n ARG . 306 C 306 
C 307 3 n VAL . 307 C 307 
C 308 3 n VAL . 308 C 308 
C 309 3 n PRO . 309 C 309 
C 310 3 n ARG . 310 C 310 
C 311 3 n ALA . 311 C 311 
C 312 3 n TRP . 312 C 312 
C 313 3 n ALA . 313 C 313 
C 314 3 n ARG . 314 C 314 
C 315 3 n ILE . 315 C 315 
C 316 3 n TRP . 316 C 316 
C 317 3 n LEU . 317 C 317 
C 318 3 n GLU . 318 C 318 
C 319 3 n MET . 319 C 319 
C 320 3 n LYS . 320 C 320 
C 321 3 n GLY . 321 C 321 
C 322 3 n ILE . 322 C 322 
C 323 3 n ASP . 323 C 323 
C 324 3 n PRO . 324 C 324 
C 325 3 n GLY . 325 C 325 
C 326 3 n HIS . 326 C 326 
C 327 3 n GLU . 327 C 327 
C 328 3 n ILE . 328 C 328 
C 329 3 n PRO . 329 C 329 
C 330 3 n PRO . 330 C 330 
C 331 3 n GLU . 331 C 331 
C 332 3 n TRP . 332 C 332 
C 333 3 n ILE . 333 C 333 
C 334 3 n VAL . 334 C 334 
C 335 3 n LYS . 335 C 335 
C 336 3 n TRP . 336 C 336 
C 337 3 n GLN . 337 C 337 
C 338 3 n LYS . 338 C 338 
C 339 3 n GLN . 339 C 339 
C 340 3 n CYS . 340 C 340 
C 341 3 n PRO . 341 C 341 
C 342 3 n VAL . 342 C 342 
C 343 3 n ALA . 343 C 343 
C 344 3 n LEU . 344 C 344 
C 345 3 n PRO . 345 C 345 
C 346 3 n SER . 346 C 346 
C 347 3 n SER . 347 C 347 
C 348 3 n TRP . 348 C 348 
C 349 3 n SER . 349 C 349 
C 350 3 n ASP . 350 C 350 
C 351 3 n PRO . 351 C 351 
C 352 3 n ALA . 352 C 352 
C 353 3 n ASP . 353 C 353 
C 354 3 n LEU . 354 C 354 
C 355 3 n TYR . 355 C 355 
C 356 3 n PRO . 356 C 356 
C 357 3 n PRO . 357 C 357 
C 358 3 n ILE . 358 C 358 
C 359 3 n PRO . 359 C 359 
C 360 3 n ARG . 360 C 360 
C 361 3 n LYS . 361 C 361 
C 362 3 n PRO . 362 C 362 
C 363 3 n GLU . 363 C 363 
C 364 3 n ILE . 364 C 364 
C 365 3 n THR . 365 C 365 
C 366 3 n GLU . 366 C 366 
C 367 3 n LYS . 367 C 367 
C 368 3 n ASN . 368 C 368 
C 369 3 n ALA . 369 C 369 
C 370 3 n GLN . 370 C 370 
C 371 3 n THR . 371 C 371 
C 372 3 n VAL . 372 C 372 
C 373 3 n SER . 373 C 373 
C 374 3 n LYS . 374 C 374 
C 375 3 n ALA . 375 C 375 
C 376 3 n LEU . 376 C 376 
C 377 3 n TYR . 377 C 377 
C 378 3 n ALA . 378 C 378 
C 379 3 n ILE . 379 C 379 
C 380 3 n ARG . 380 C 380 
C 381 3 n SER . 381 C 381 
C 382 3 n GLU . 382 C 382 
C 383 3 n GLN . 383 C 383 
C 384 3 n GLN . 384 C 384 
C 385 3 n ARG . 385 C 385 
C 386 3 n THR . 386 C 386 
C 387 3 n LYS . 387 C 387 
D 1   4 n MET . 1   D 1   
D 2   4 n ARG . 2   D 2   
D 3   4 n ASP . 3   D 3   
D 4   4 n SER . 4   D 4   
D 5   4 n VAL . 5   D 5   
D 6   4 n PHE . 6   D 6   
D 7   4 n ILE . 7   D 7   
D 8   4 n TYR . 8   D 8   
D 9   4 n SER . 9   D 9   
D 10  4 n PRO . 10  D 10  
D 11  4 n SER . 11  D 11  
D 12  4 n TYR . 12  D 12  
D 13  4 n GLN . 13  D 13  
D 14  4 n THR . 14  D 14  
D 15  4 n TYR . 15  D 15  
D 16  4 n MET . 16  D 16  
D 17  4 n PHE . 17  D 17  
D 18  4 n HIS . 18  D 18  
D 19  4 n GLN . 19  D 19  
D 20  4 n GLU . 20  D 20  
D 21  4 n HIS . 21  D 21  
D 22  4 n PRO . 22  D 22  
D 23  4 n PHE . 23  D 23  
D 24  4 n ASN . 24  D 24  
D 25  4 n GLN . 25  D 25  
D 26  4 n GLN . 26  D 26  
D 27  4 n ARG . 27  D 27  
D 28  4 n VAL . 28  D 28  
D 29  4 n LEU . 29  D 29  
D 30  4 n LEU . 30  D 30  
D 31  4 n THR . 31  D 31  
D 32  4 n TYR . 32  D 32  
D 33  4 n ASP . 33  D 33  
D 34  4 n LEU . 34  D 34  
D 35  4 n LEU . 35  D 35  
D 36  4 n LYS . 36  D 36  
D 37  4 n THR . 37  D 37  
D 38  4 n ILE . 38  D 38  
D 39  4 n ASN . 39  D 39  
D 40  4 n ALA . 40  D 40  
D 41  4 n PHE . 41  D 41  
D 42  4 n ASP . 42  D 42  
D 43  4 n ASP . 43  D 43  
D 44  4 n GLY . 44  D 44  
D 45  4 n ASP . 45  D 45  
D 46  4 n ILE . 46  D 46  
D 47  4 n VAL . 47  D 47  
D 48  4 n THR . 48  D 48  
D 49  4 n PRO . 49  D 49  
D 50  4 n ARG . 50  D 50  
D 51  4 n LEU . 51  D 51  
D 52  4 n ALA . 52  D 52  
D 53  4 n SER . 53  D 53  
D 54  4 n GLU . 54  D 54  
D 55  4 n GLU . 55  D 55  
D 56  4 n GLU . 56  D 56  
D 57  4 n LEU . 57  D 57  
D 58  4 n SER . 58  D 58  
D 59  4 n LEU . 59  D 59  
D 60  4 n VAL . 60  D 60  
D 61  4 n HIS . 61  D 61  
D 62  4 n THR . 62  D 62  
D 63  4 n ASP . 63  D 63  
D 64  4 n ASP . 64  D 64  
D 65  4 n TYR . 65  D 65  
D 66  4 n ILE . 66  D 66  
D 67  4 n GLN . 67  D 67  
D 68  4 n ALA . 68  D 68  
D 69  4 n VAL . 69  D 69  
D 70  4 n LYS . 70  D 70  
D 71  4 n LEU . 71  D 71  
D 72  4 n ALA . 72  D 72  
D 73  4 n GLY . 73  D 73  
D 74  4 n ALA . 74  D 74  
D 75  4 n GLY . 75  D 75  
D 76  4 n LYS . 76  D 76  
D 77  4 n LEU . 77  D 77  
D 78  4 n PRO . 78  D 78  
D 79  4 n ALA . 79  D 79  
D 80  4 n GLU . 80  D 80  
D 81  4 n GLU . 81  D 81  
D 82  4 n GLY . 82  D 82  
D 83  4 n GLU . 83  D 83  
D 84  4 n SER . 84  D 84  
D 85  4 n TYR . 85  D 85  
D 86  4 n GLY . 86  D 86  
D 87  4 n LEU . 87  D 87  
D 88  4 n GLY . 88  D 88  
D 89  4 n THR . 89  D 89  
D 90  4 n GLU . 90  D 90  
D 91  4 n ASP . 91  D 91  
D 92  4 n THR . 92  D 92  
D 93  4 n PRO . 93  D 93  
D 94  4 n VAL . 94  D 94  
D 95  4 n PHE . 95  D 95  
D 96  4 n ALA . 96  D 96  
D 97  4 n GLY . 97  D 97  
D 98  4 n MET . 98  D 98  
D 99  4 n HIS . 99  D 99  
D 100 4 n GLU . 100 D 100 
D 101 4 n ALA . 101 D 101 
D 102 4 n ALA . 102 D 102 
D 103 4 n SER . 103 D 103 
D 104 4 n LEU . 104 D 104 
D 105 4 n LEU . 105 D 105 
D 106 4 n VAL . 106 D 106 
D 107 4 n GLY . 107 D 107 
D 108 4 n GLY . 108 D 108 
D 109 4 n THR . 109 D 109 
D 110 4 n LEU . 110 D 110 
D 111 4 n THR . 111 D 111 
D 112 4 n ALA . 112 D 112 
D 113 4 n ALA . 113 D 113 
D 114 4 n ASP . 114 D 114 
D 115 4 n TRP . 115 D 115 
D 116 4 n VAL . 116 D 116 
D 117 4 n MET . 117 D 117 
D 118 4 n SER . 118 D 118 
D 119 4 n GLY . 119 D 119 
D 120 4 n GLN . 120 D 120 
D 121 4 n ALA . 121 D 121 
D 122 4 n LEU . 122 D 122 
D 123 4 n HIS . 123 D 123 
D 124 4 n ALA . 124 D 124 
D 125 4 n ALA . 125 D 125 
D 126 4 n ASN . 126 D 126 
D 127 4 n LEU . 127 D 127 
D 128 4 n GLY . 128 D 128 
D 129 4 n GLY . 129 D 129 
D 130 4 n GLY . 130 D 130 
D 131 4 n LEU . 131 D 131 
D 132 4 n HIS . 132 D 132 
D 133 4 n HIS . 133 D 133 
D 134 4 n GLY . 134 D 134 
D 135 4 n PHE . 135 D 135 
D 136 4 n ARG . 136 D 136 
D 137 4 n GLY . 137 D 137 
D 138 4 n ARG . 138 D 138 
D 139 4 n ALA . 139 D 139 
D 140 4 n SER . 140 D 140 
D 141 4 n GLY . 141 D 141 
D 142 4 n PHE . 142 D 142 
D 143 4 n CYS . 143 D 143 
D 144 4 n ILE . 144 D 144 
D 145 4 n TYR . 145 D 145 
D 146 4 n ASN . 146 D 146 
D 147 4 n ASP . 147 D 147 
D 148 4 n SER . 148 D 148 
D 149 4 n ALA . 149 D 149 
D 150 4 n VAL . 150 D 150 
D 151 4 n ALA . 151 D 151 
D 152 4 n ILE . 152 D 152 
D 153 4 n GLN . 153 D 153 
D 154 4 n TYR . 154 D 154 
D 155 4 n ILE . 155 D 155 
D 156 4 n GLN . 156 D 156 
D 157 4 n LYS . 157 D 157 
D 158 4 n LYS . 158 D 158 
D 159 4 n TYR . 159 D 159 
D 160 4 n SER . 160 D 160 
D 161 4 n ALA . 161 D 161 
D 162 4 n ARG . 162 D 162 
D 163 4 n VAL . 163 D 163 
D 164 4 n LEU . 164 D 164 
D 165 4 n TYR . 165 D 165 
D 166 4 n ILE . 166 D 166 
D 167 4 n ASP . 167 D 167 
D 168 4 n THR . 168 D 168 
D 169 4 n ASP . 169 D 169 
D 170 4 n ALA . 170 D 170 
D 171 4 n HIS . 171 D 171 
D 172 4 n HIS . 172 D 172 
D 173 4 n GLY . 173 D 173 
D 174 4 n ASP . 174 D 174 
D 175 4 n GLY . 175 D 175 
D 176 4 n VAL . 176 D 176 
D 177 4 n GLN . 177 D 177 
D 178 4 n PHE . 178 D 178 
D 179 4 n THR . 179 D 179 
D 180 4 n PHE . 180 D 180 
D 181 4 n TYR . 181 D 181 
D 182 4 n ASP . 182 D 182 
D 183 4 n ASN . 183 D 183 
D 184 4 n PRO . 184 D 184 
D 185 4 n ASP . 185 D 185 
D 186 4 n VAL . 186 D 186 
D 187 4 n CYS . 187 D 187 
D 188 4 n THR . 188 D 188 
D 189 4 n LEU . 189 D 189 
D 190 4 n SER . 190 D 190 
D 191 4 n ILE . 191 D 191 
D 192 4 n HIS . 192 D 192 
D 193 4 n GLU . 193 D 193 
D 194 4 n THR . 194 D 194 
D 195 4 n GLY . 195 D 195 
D 196 4 n ARG . 196 D 196 
D 197 4 n TYR . 197 D 197 
D 198 4 n LEU . 198 D 198 
D 199 4 n PHE . 199 D 199 
D 200 4 n PRO . 200 D 200 
D 201 4 n GLY . 201 D 201 
D 202 4 n THR . 202 D 202 
D 203 4 n GLY . 203 D 203 
D 204 4 n GLN . 204 D 204 
D 205 4 n ILE . 205 D 205 
D 206 4 n GLN . 206 D 206 
D 207 4 n GLU . 207 D 207 
D 208 4 n LYS . 208 D 208 
D 209 4 n GLY . 209 D 209 
D 210 4 n SER . 210 D 210 
D 211 4 n GLY . 211 D 211 
D 212 4 n LYS . 212 D 212 
D 213 4 n GLY . 213 D 213 
D 214 4 n TYR . 214 D 214 
D 215 4 n GLY . 215 D 215 
D 216 4 n TYR . 216 D 216 
D 217 4 n SER . 217 D 217 
D 218 4 n PHE . 218 D 218 
D 219 4 n ASN . 219 D 219 
D 220 4 n ILE . 220 D 220 
D 221 4 n PRO . 221 D 221 
D 222 4 n LEU . 222 D 222 
D 223 4 n ASP . 223 D 223 
D 224 4 n ALA . 224 D 224 
D 225 4 n PHE . 225 D 225 
D 226 4 n THR . 226 D 226 
D 227 4 n GLU . 227 D 227 
D 228 4 n ASP . 228 D 228 
D 229 4 n ASP . 229 D 229 
D 230 4 n SER . 230 D 230 
D 231 4 n PHE . 231 D 231 
D 232 4 n LEU . 232 D 232 
D 233 4 n GLU . 233 D 233 
D 234 4 n ALA . 234 D 234 
D 235 4 n TYR . 235 D 235 
D 236 4 n ARG . 236 D 236 
D 237 4 n THR . 237 D 237 
D 238 4 n ALA . 238 D 238 
D 239 4 n ALA . 239 D 239 
D 240 4 n SER . 240 D 240 
D 241 4 n GLU . 241 D 241 
D 242 4 n VAL . 242 D 242 
D 243 4 n ALA . 243 D 243 
D 244 4 n ALA . 244 D 244 
D 245 4 n TYR . 245 D 245 
D 246 4 n PHE . 246 D 246 
D 247 4 n GLU . 247 D 247 
D 248 4 n PRO . 248 D 248 
D 249 4 n ASP . 249 D 249 
D 250 4 n VAL . 250 D 250 
D 251 4 n ILE . 251 D 251 
D 252 4 n ILE . 252 D 252 
D 253 4 n SER . 253 D 253 
D 254 4 n GLN . 254 D 254 
D 255 4 n ASN . 255 D 255 
D 256 4 n GLY . 256 D 256 
D 257 4 n ALA . 257 D 257 
D 258 4 n ASP . 258 D 258 
D 259 4 n ALA . 259 D 259 
D 260 4 n HIS . 260 D 260 
D 261 4 n TYR . 261 D 261 
D 262 4 n TYR . 262 D 262 
D 263 4 n ASP . 263 D 263 
D 264 4 n PRO . 264 D 264 
D 265 4 n LEU . 265 D 265 
D 266 4 n THR . 266 D 266 
D 267 4 n HIS . 267 D 267 
D 268 4 n LEU . 268 D 268 
D 269 4 n SER . 269 D 269 
D 270 4 n ALA . 270 D 270 
D 271 4 n THR . 271 D 271 
D 272 4 n ILE . 272 D 272 
D 273 4 n ASN . 273 D 273 
D 274 4 n ILE . 274 D 274 
D 275 4 n TYR . 275 D 275 
D 276 4 n GLU . 276 D 276 
D 277 4 n GLU . 277 D 277 
D 278 4 n ILE . 278 D 278 
D 279 4 n PRO . 279 D 279 
D 280 4 n ARG . 280 D 280 
D 281 4 n LEU . 281 D 281 
D 282 4 n ALA . 282 D 282 
D 283 4 n HIS . 283 D 283 
D 284 4 n THR . 284 D 284 
D 285 4 n LEU . 285 D 285 
D 286 4 n ALA . 286 D 286 
D 287 4 n HIS . 287 D 287 
D 288 4 n GLN . 288 D 288 
D 289 4 n TYR . 289 D 289 
D 290 4 n CYS . 290 D 290 
D 291 4 n GLY . 291 D 291 
D 292 4 n GLY . 292 D 292 
D 293 4 n LYS . 293 D 293 
D 294 4 n TRP . 294 D 294 
D 295 4 n ILE . 295 D 295 
D 296 4 n ALA . 296 D 296 
D 297 4 n VAL . 297 D 297 
D 298 4 n GLY . 298 D 298 
D 299 4 n GLY . 299 D 299 
D 300 4 n GLY . 300 D 300 
D 301 4 n GLY . 301 D 301 
D 302 4 n TYR . 302 D 302 
D 303 4 n ASP . 303 D 303 
D 304 4 n ILE . 304 D 304 
D 305 4 n TRP . 305 D 305 
D 306 4 n ARG . 306 D 306 
D 307 4 n VAL . 307 D 307 
D 308 4 n VAL . 308 D 308 
D 309 4 n PRO . 309 D 309 
D 310 4 n ARG . 310 D 310 
D 311 4 n ALA . 311 D 311 
D 312 4 n TRP . 312 D 312 
D 313 4 n ALA . 313 D 313 
D 314 4 n ARG . 314 D 314 
D 315 4 n ILE . 315 D 315 
D 316 4 n TRP . 316 D 316 
D 317 4 n LEU . 317 D 317 
D 318 4 n GLU . 318 D 318 
D 319 4 n MET . 319 D 319 
D 320 4 n LYS . 320 D 320 
D 321 4 n GLY . 321 D 321 
D 322 4 n ILE . 322 D 322 
D 323 4 n ASP . 323 D 323 
D 324 4 n PRO . 324 D 324 
D 325 4 n GLY . 325 D 325 
D 326 4 n HIS . 326 D 326 
D 327 4 n GLU . 327 D 327 
D 328 4 n ILE . 328 D 328 
D 329 4 n PRO . 329 D 329 
D 330 4 n PRO . 330 D 330 
D 331 4 n GLU . 331 D 331 
D 332 4 n TRP . 332 D 332 
D 333 4 n ILE . 333 D 333 
D 334 4 n VAL . 334 D 334 
D 335 4 n LYS . 335 D 335 
D 336 4 n TRP . 336 D 336 
D 337 4 n GLN . 337 D 337 
D 338 4 n LYS . 338 D 338 
D 339 4 n GLN . 339 D 339 
D 340 4 n CYS . 340 D 340 
D 341 4 n PRO . 341 D 341 
D 342 4 n VAL . 342 D 342 
D 343 4 n ALA . 343 D 343 
D 344 4 n LEU . 344 D 344 
D 345 4 n PRO . 345 D 345 
D 346 4 n SER . 346 D 346 
D 347 4 n SER . 347 D 347 
D 348 4 n TRP . 348 D 348 
D 349 4 n SER . 349 D 349 
D 350 4 n ASP . 350 D 350 
D 351 4 n PRO . 351 D 351 
D 352 4 n ALA . 352 D 352 
D 353 4 n ASP . 353 D 353 
D 354 4 n LEU . 354 D 354 
D 355 4 n TYR . 355 D 355 
D 356 4 n PRO . 356 D 356 
D 357 4 n PRO . 357 D 357 
D 358 4 n ILE . 358 D 358 
D 359 4 n PRO . 359 D 359 
D 360 4 n ARG . 360 D 360 
D 361 4 n LYS . 361 D 361 
D 362 4 n PRO . 362 D 362 
D 363 4 n GLU . 363 D 363 
D 364 4 n ILE . 364 D 364 
D 365 4 n THR . 365 D 365 
D 366 4 n GLU . 366 D 366 
D 367 4 n LYS . 367 D 367 
D 368 4 n ASN . 368 D 368 
D 369 4 n ALA . 369 D 369 
D 370 4 n GLN . 370 D 370 
D 371 4 n THR . 371 D 371 
D 372 4 n VAL . 372 D 372 
D 373 4 n SER . 373 D 373 
D 374 4 n LYS . 374 D 374 
D 375 4 n ALA . 375 D 375 
D 376 4 n LEU . 376 D 376 
D 377 4 n TYR . 377 D 377 
D 378 4 n ALA . 378 D 378 
D 379 4 n ILE . 379 D 379 
D 380 4 n ARG . 380 D 380 
D 381 4 n SER . 381 D 381 
D 382 4 n GLU . 382 D 382 
D 383 4 n GLN . 383 D 383 
D 384 4 n GLN . 384 D 384 
D 385 4 n ARG . 385 D 385 
D 386 4 n THR . 386 D 386 
D 387 4 n LYS . 387 D 387 
#
_software.classification other
_software.date           ?
_software.description    "Structure prediction"
_software.name           AlphaFold
_software.pdbx_ordinal   1
_software.type           package
_software.version        "AlphaFold-beta-20231127 (7d9495ae8dbd318b858637eeca6259fdd17ec68e37ad6f1462fd62aafc972dcf)"
#
loop_
_struct_asym.entity_id
_struct_asym.id
1 A 
2 B 
3 C 
4 D 
#
loop_
_atom_site.group_PDB
_atom_site.id
_atom_site.type_symbol
_atom_site.label_atom_id
_atom_site.label_alt_id
_atom_site.label_comp_id
_atom_site.label_asym_id
_atom_site.label_entity_id
_atom_site.label_seq_id
_atom_site.pdbx_PDB_ins_code
_atom_site.Cartn_x
_atom_site.Cartn_y
_atom_site.Cartn_z
_atom_site.occupancy
_atom_site.B_iso_or_equiv
_atom_site.auth_seq_id
_atom_site.auth_asym_id
_atom_site.pdbx_PDB_model_num
ATOM 1    N N   . MET A 1 1   ? -3.794  -1.218  11.817  1.00 76.46 1   A 1 
ATOM 2    C CA  . MET A 1 1   ? -2.559  -1.403  12.606  1.00 81.76 1   A 1 
ATOM 3    C C   . MET A 1 1   ? -2.289  -0.120  13.385  1.00 84.57 1   A 1 
ATOM 4    O O   . MET A 1 1   ? -2.435  0.963   12.822  1.00 83.57 1   A 1 
ATOM 5    C CB  . MET A 1 1   ? -1.399  -1.786  11.672  1.00 77.95 1   A 1 
ATOM 6    C CG  . MET A 1 1   ? -0.166  -2.277  12.432  1.00 72.27 1   A 1 
ATOM 7    S SD  . MET A 1 1   ? 1.204   -2.782  11.338  1.00 68.66 1   A 1 
ATOM 8    C CE  . MET A 1 1   ? 0.599   -4.361  10.701  1.00 61.44 1   A 1 
ATOM 9    N N   . ILE A 1 2   ? -1.906  -0.235  14.654  1.00 86.89 2   A 1 
ATOM 10   C CA  . ILE A 1 2   ? -1.634  0.901   15.544  1.00 88.67 2   A 1 
ATOM 11   C C   . ILE A 1 2   ? -0.125  1.082   15.770  1.00 89.95 2   A 1 
ATOM 12   O O   . ILE A 1 2   ? 0.666   0.158   15.575  1.00 89.44 2   A 1 
ATOM 13   C CB  . ILE A 1 2   ? -2.415  0.776   16.872  1.00 87.66 2   A 1 
ATOM 14   C CG1 . ILE A 1 2   ? -2.096  -0.540  17.610  1.00 82.69 2   A 1 
ATOM 15   C CG2 . ILE A 1 2   ? -3.926  0.939   16.610  1.00 79.96 2   A 1 
ATOM 16   C CD1 . ILE A 1 2   ? -2.650  -0.598  19.042  1.00 77.35 2   A 1 
ATOM 17   N N   . VAL A 1 3   ? 0.274   2.279   16.197  1.00 92.12 3   A 1 
ATOM 18   C CA  . VAL A 1 3   ? 1.678   2.667   16.440  1.00 92.87 3   A 1 
ATOM 19   C C   . VAL A 1 3   ? 2.409   1.688   17.360  1.00 92.67 3   A 1 
ATOM 20   O O   . VAL A 1 3   ? 3.535   1.295   17.069  1.00 91.72 3   A 1 
ATOM 21   C CB  . VAL A 1 3   ? 1.721   4.084   17.032  1.00 92.79 3   A 1 
ATOM 22   C CG1 . VAL A 1 3   ? 3.085   4.466   17.624  1.00 89.65 3   A 1 
ATOM 23   C CG2 . VAL A 1 3   ? 1.397   5.102   15.939  1.00 89.69 3   A 1 
ATOM 24   N N   . GLU A 1 4   ? 1.770   1.260   18.432  1.00 92.18 4   A 1 
ATOM 25   C CA  . GLU A 1 4   ? 2.356   0.357   19.428  1.00 91.23 4   A 1 
ATOM 26   C C   . GLU A 1 4   ? 2.819   -0.988  18.851  1.00 91.37 4   A 1 
ATOM 27   O O   . GLU A 1 4   ? 3.773   -1.583  19.352  1.00 89.72 4   A 1 
ATOM 28   C CB  . GLU A 1 4   ? 1.312   0.138   20.520  1.00 89.00 4   A 1 
ATOM 29   C CG  . GLU A 1 4   ? 1.860   -0.633  21.725  1.00 83.09 4   A 1 
ATOM 30   C CD  . GLU A 1 4   ? 0.786   -0.786  22.799  1.00 83.74 4   A 1 
ATOM 31   O OE1 . GLU A 1 4   ? 1.122   -0.948  23.992  1.00 76.59 4   A 1 
ATOM 32   O OE2 . GLU A 1 4   ? -0.413  -0.721  22.455  1.00 79.87 4   A 1 
ATOM 33   N N   . GLN A 1 5   ? 2.182   -1.455  17.781  1.00 90.20 5   A 1 
ATOM 34   C CA  . GLN A 1 5   ? 2.527   -2.718  17.118  1.00 88.62 5   A 1 
ATOM 35   C C   . GLN A 1 5   ? 3.807   -2.624  16.273  1.00 88.50 5   A 1 
ATOM 36   O O   . GLN A 1 5   ? 4.402   -3.649  15.952  1.00 87.11 5   A 1 
ATOM 37   C CB  . GLN A 1 5   ? 1.352   -3.162  16.232  1.00 87.31 5   A 1 
ATOM 38   C CG  . GLN A 1 5   ? 0.099   -3.548  17.035  1.00 83.65 5   A 1 
ATOM 39   C CD  . GLN A 1 5   ? -1.100  -3.865  16.135  1.00 80.89 5   A 1 
ATOM 40   O OE1 . GLN A 1 5   ? -1.316  -3.261  15.101  1.00 74.26 5   A 1 
ATOM 41   N NE2 . GLN A 1 5   ? -1.929  -4.814  16.503  1.00 72.53 5   A 1 
ATOM 42   N N   . ILE A 1 6   ? 4.228   -1.418  15.884  1.00 89.96 6   A 1 
ATOM 43   C CA  . ILE A 1 6   ? 5.364   -1.201  14.970  1.00 89.94 6   A 1 
ATOM 44   C C   . ILE A 1 6   ? 6.468   -0.303  15.544  1.00 90.78 6   A 1 
ATOM 45   O O   . ILE A 1 6   ? 7.535   -0.179  14.939  1.00 89.99 6   A 1 
ATOM 46   C CB  . ILE A 1 6   ? 4.873   -0.683  13.601  1.00 88.49 6   A 1 
ATOM 47   C CG1 . ILE A 1 6   ? 4.240   0.726   13.694  1.00 84.17 6   A 1 
ATOM 48   C CG2 . ILE A 1 6   ? 3.886   -1.684  12.971  1.00 82.15 6   A 1 
ATOM 49   C CD1 . ILE A 1 6   ? 4.064   1.394   12.327  1.00 79.57 6   A 1 
ATOM 50   N N   . MET A 1 7   ? 6.241   0.330   16.689  1.00 92.31 7   A 1 
ATOM 51   C CA  . MET A 1 7   ? 7.211   1.204   17.338  1.00 92.90 7   A 1 
ATOM 52   C C   . MET A 1 7   ? 8.389   0.407   17.917  1.00 92.73 7   A 1 
ATOM 53   O O   . MET A 1 7   ? 8.258   -0.736  18.360  1.00 91.45 7   A 1 
ATOM 54   C CB  . MET A 1 7   ? 6.533   2.081   18.406  1.00 92.34 7   A 1 
ATOM 55   C CG  . MET A 1 7   ? 6.157   1.327   19.690  1.00 92.10 7   A 1 
ATOM 56   S SD  . MET A 1 7   ? 5.359   2.373   20.942  1.00 91.81 7   A 1 
ATOM 57   C CE  . MET A 1 7   ? 5.182   1.177   22.282  1.00 86.21 7   A 1 
ATOM 58   N N   . LYS A 1 8   ? 9.546   1.057   17.997  1.00 93.09 8   A 1 
ATOM 59   C CA  . LYS A 1 8   ? 10.681  0.559   18.782  1.00 92.63 8   A 1 
ATOM 60   C C   . LYS A 1 8   ? 10.508  0.987   20.236  1.00 93.72 8   A 1 
ATOM 61   O O   . LYS A 1 8   ? 10.318  2.166   20.513  1.00 92.76 8   A 1 
ATOM 62   C CB  . LYS A 1 8   ? 11.993  1.078   18.198  1.00 90.60 8   A 1 
ATOM 63   C CG  . LYS A 1 8   ? 12.316  0.383   16.866  1.00 81.46 8   A 1 
ATOM 64   C CD  . LYS A 1 8   ? 13.526  1.041   16.202  1.00 74.15 8   A 1 
ATOM 65   C CE  . LYS A 1 8   ? 13.838  0.285   14.914  1.00 64.96 8   A 1 
ATOM 66   N NZ  . LYS A 1 8   ? 14.358  1.184   13.871  1.00 57.63 8   A 1 
ATOM 67   N N   . ARG A 1 9   ? 10.614  0.037   21.152  1.00 92.96 9   A 1 
ATOM 68   C CA  . ARG A 1 9   ? 10.452  0.289   22.600  1.00 92.65 9   A 1 
ATOM 69   C C   . ARG A 1 9   ? 11.746  0.752   23.272  1.00 92.46 9   A 1 
ATOM 70   O O   . ARG A 1 9   ? 11.705  1.584   24.167  1.00 87.70 9   A 1 
ATOM 71   C CB  . ARG A 1 9   ? 9.891   -0.962  23.287  1.00 91.29 9   A 1 
ATOM 72   C CG  . ARG A 1 9   ? 8.469   -1.295  22.794  1.00 88.34 9   A 1 
ATOM 73   C CD  . ARG A 1 9   ? 7.869   -2.467  23.576  1.00 84.43 9   A 1 
ATOM 74   N NE  . ARG A 1 9   ? 6.514   -2.794  23.095  1.00 79.66 9   A 1 
ATOM 75   C CZ  . ARG A 1 9   ? 5.401   -2.925  23.805  1.00 73.84 9   A 1 
ATOM 76   N NH1 . ARG A 1 9   ? 5.392   -2.840  25.105  1.00 64.39 9   A 1 
ATOM 77   N NH2 . ARG A 1 9   ? 4.272   -3.148  23.201  1.00 69.00 9   A 1 
ATOM 78   N N   . ASP A 1 10  ? 12.886  0.253   22.810  1.00 91.65 10  A 1 
ATOM 79   C CA  . ASP A 1 10  ? 14.194  0.670   23.310  1.00 90.90 10  A 1 
ATOM 80   C C   . ASP A 1 10  ? 14.617  1.978   22.639  1.00 91.90 10  A 1 
ATOM 81   O O   . ASP A 1 10  ? 15.065  2.010   21.492  1.00 88.67 10  A 1 
ATOM 82   C CB  . ASP A 1 10  ? 15.224  -0.450  23.109  1.00 88.04 10  A 1 
ATOM 83   C CG  . ASP A 1 10  ? 14.963  -1.652  24.018  1.00 76.82 10  A 1 
ATOM 84   O OD1 . ASP A 1 10  ? 14.455  -1.428  25.143  1.00 66.48 10  A 1 
ATOM 85   O OD2 . ASP A 1 10  ? 15.284  -2.775  23.581  1.00 67.21 10  A 1 
ATOM 86   N N   . VAL A 1 11  ? 14.461  3.084   23.369  1.00 92.64 11  A 1 
ATOM 87   C CA  . VAL A 1 11  ? 14.766  4.428   22.878  1.00 93.70 11  A 1 
ATOM 88   C C   . VAL A 1 11  ? 16.027  4.960   23.539  1.00 94.10 11  A 1 
ATOM 89   O O   . VAL A 1 11  ? 16.074  5.167   24.753  1.00 92.32 11  A 1 
ATOM 90   C CB  . VAL A 1 11  ? 13.590  5.400   23.082  1.00 92.73 11  A 1 
ATOM 91   C CG1 . VAL A 1 11  ? 13.855  6.692   22.305  1.00 87.08 11  A 1 
ATOM 92   C CG2 . VAL A 1 11  ? 12.263  4.814   22.585  1.00 87.58 11  A 1 
ATOM 93   N N   . ILE A 1 12  ? 17.040  5.249   22.724  1.00 93.39 12  A 1 
ATOM 94   C CA  . ILE A 1 12  ? 18.228  5.984   23.158  1.00 92.89 12  A 1 
ATOM 95   C C   . ILE A 1 12  ? 17.856  7.464   23.291  1.00 93.54 12  A 1 
ATOM 96   O O   . ILE A 1 12  ? 17.350  8.072   22.344  1.00 92.43 12  A 1 
ATOM 97   C CB  . ILE A 1 12  ? 19.401  5.767   22.187  1.00 92.30 12  A 1 
ATOM 98   C CG1 . ILE A 1 12  ? 19.687  4.272   21.900  1.00 88.34 12  A 1 
ATOM 99   C CG2 . ILE A 1 12  ? 20.672  6.459   22.713  1.00 87.49 12  A 1 
ATOM 100  C CD1 . ILE A 1 12  ? 19.988  3.414   23.138  1.00 77.13 12  A 1 
ATOM 101  N N   . THR A 1 13  ? 18.127  8.040   24.463  1.00 93.66 13  A 1 
ATOM 102  C CA  . THR A 1 13  ? 17.756  9.416   24.807  1.00 93.71 13  A 1 
ATOM 103  C C   . THR A 1 13  ? 18.960  10.264  25.213  1.00 93.78 13  A 1 
ATOM 104  O O   . THR A 1 13  ? 20.067  9.762   25.457  1.00 92.09 13  A 1 
ATOM 105  C CB  . THR A 1 13  ? 16.672  9.446   25.903  1.00 92.74 13  A 1 
ATOM 106  O OG1 . THR A 1 13  ? 17.130  8.803   27.070  1.00 87.17 13  A 1 
ATOM 107  C CG2 . THR A 1 13  ? 15.376  8.759   25.468  1.00 86.21 13  A 1 
ATOM 108  N N   . LEU A 1 14  ? 18.738  11.569  25.269  1.00 92.76 14  A 1 
ATOM 109  C CA  . LEU A 1 14  ? 19.641  12.571  25.825  1.00 92.47 14  A 1 
ATOM 110  C C   . LEU A 1 14  ? 18.935  13.314  26.959  1.00 93.19 14  A 1 
ATOM 111  O O   . LEU A 1 14  ? 17.708  13.398  26.996  1.00 91.74 14  A 1 
ATOM 112  C CB  . LEU A 1 14  ? 20.060  13.558  24.726  1.00 91.32 14  A 1 
ATOM 113  C CG  . LEU A 1 14  ? 20.928  12.959  23.609  1.00 90.47 14  A 1 
ATOM 114  C CD1 . LEU A 1 14  ? 21.040  13.958  22.467  1.00 84.44 14  A 1 
ATOM 115  C CD2 . LEU A 1 14  ? 22.338  12.634  24.101  1.00 85.06 14  A 1 
ATOM 116  N N   . THR A 1 15  ? 19.729  13.918  27.841  1.00 92.72 15  A 1 
ATOM 117  C CA  . THR A 1 15  ? 19.249  14.928  28.790  1.00 91.63 15  A 1 
ATOM 118  C C   . THR A 1 15  ? 19.529  16.326  28.239  1.00 91.91 15  A 1 
ATOM 119  O O   . THR A 1 15  ? 20.393  16.515  27.382  1.00 89.87 15  A 1 
ATOM 120  C CB  . THR A 1 15  ? 19.888  14.751  30.175  1.00 90.18 15  A 1 
ATOM 121  O OG1 . THR A 1 15  ? 21.258  15.037  30.119  1.00 80.28 15  A 1 
ATOM 122  C CG2 . THR A 1 15  ? 19.707  13.339  30.735  1.00 78.18 15  A 1 
ATOM 123  N N   . LYS A 1 16  ? 18.829  17.346  28.741  1.00 90.82 16  A 1 
ATOM 124  C CA  . LYS A 1 16  ? 19.055  18.749  28.336  1.00 90.14 16  A 1 
ATOM 125  C C   . LYS A 1 16  ? 20.476  19.253  28.611  1.00 90.56 16  A 1 
ATOM 126  O O   . LYS A 1 16  ? 20.929  20.196  27.969  1.00 87.01 16  A 1 
ATOM 127  C CB  . LYS A 1 16  ? 18.010  19.649  29.015  1.00 86.93 16  A 1 
ATOM 128  C CG  . LYS A 1 16  ? 18.194  19.759  30.541  1.00 79.84 16  A 1 
ATOM 129  C CD  . LYS A 1 16  ? 17.075  20.578  31.183  1.00 77.84 16  A 1 
ATOM 130  C CE  . LYS A 1 16  ? 17.300  20.642  32.696  1.00 67.63 16  A 1 
ATOM 131  N NZ  . LYS A 1 16  ? 16.154  21.261  33.399  1.00 62.56 16  A 1 
ATOM 132  N N   . THR A 1 17  ? 21.163  18.639  29.579  1.00 91.01 17  A 1 
ATOM 133  C CA  . THR A 1 17  ? 22.520  18.991  30.020  1.00 90.17 17  A 1 
ATOM 134  C C   . THR A 1 17  ? 23.617  18.203  29.310  1.00 91.07 17  A 1 
ATOM 135  O O   . THR A 1 17  ? 24.785  18.557  29.454  1.00 87.99 17  A 1 
ATOM 136  C CB  . THR A 1 17  ? 22.663  18.803  31.538  1.00 88.34 17  A 1 
ATOM 137  O OG1 . THR A 1 17  ? 22.175  17.540  31.938  1.00 81.57 17  A 1 
ATOM 138  C CG2 . THR A 1 17  ? 21.862  19.850  32.306  1.00 78.49 17  A 1 
ATOM 139  N N   . ASP A 1 18  ? 23.275  17.160  28.550  1.00 90.38 18  A 1 
ATOM 140  C CA  . ASP A 1 18  ? 24.250  16.432  27.745  1.00 90.39 18  A 1 
ATOM 141  C C   . ASP A 1 18  ? 24.920  17.371  26.732  1.00 91.00 18  A 1 
ATOM 142  O O   . ASP A 1 18  ? 24.329  18.339  26.243  1.00 88.86 18  A 1 
ATOM 143  C CB  . ASP A 1 18  ? 23.599  15.239  27.021  1.00 89.68 18  A 1 
ATOM 144  C CG  . ASP A 1 18  ? 23.366  14.014  27.909  1.00 89.66 18  A 1 
ATOM 145  O OD1 . ASP A 1 18  ? 24.205  13.759  28.801  1.00 82.14 18  A 1 
ATOM 146  O OD2 . ASP A 1 18  ? 22.391  13.276  27.639  1.00 83.39 18  A 1 
ATOM 147  N N   . THR A 1 19  ? 26.177  17.083  26.413  1.00 90.41 19  A 1 
ATOM 148  C CA  . THR A 1 19  ? 26.923  17.853  25.415  1.00 90.19 19  A 1 
ATOM 149  C C   . THR A 1 19  ? 26.561  17.415  23.997  1.00 90.85 19  A 1 
ATOM 150  O O   . THR A 1 19  ? 26.138  16.285  23.747  1.00 89.64 19  A 1 
ATOM 151  C CB  . THR A 1 19  ? 28.442  17.763  25.636  1.00 88.57 19  A 1 
ATOM 152  O OG1 . THR A 1 19  ? 28.894  16.445  25.453  1.00 81.03 19  A 1 
ATOM 153  C CG2 . THR A 1 19  ? 28.866  18.226  27.030  1.00 80.37 19  A 1 
ATOM 154  N N   . LEU A 1 20  ? 26.799  18.295  23.027  1.00 87.97 20  A 1 
ATOM 155  C CA  . LEU A 1 20  ? 26.662  17.952  21.610  1.00 87.79 20  A 1 
ATOM 156  C C   . LEU A 1 20  ? 27.644  16.853  21.181  1.00 88.41 20  A 1 
ATOM 157  O O   . LEU A 1 20  ? 27.329  16.069  20.290  1.00 87.56 20  A 1 
ATOM 158  C CB  . LEU A 1 20  ? 26.857  19.213  20.762  1.00 86.97 20  A 1 
ATOM 159  C CG  . LEU A 1 20  ? 25.779  20.291  20.991  1.00 84.80 20  A 1 
ATOM 160  C CD1 . LEU A 1 20  ? 26.157  21.547  20.222  1.00 78.41 20  A 1 
ATOM 161  C CD2 . LEU A 1 20  ? 24.391  19.838  20.536  1.00 79.09 20  A 1 
ATOM 162  N N   . GLU A 1 21  ? 28.797  16.751  21.841  1.00 89.19 21  A 1 
ATOM 163  C CA  . GLU A 1 21  ? 29.739  15.644  21.642  1.00 88.58 21  A 1 
ATOM 164  C C   . GLU A 1 21  ? 29.104  14.305  22.032  1.00 89.14 21  A 1 
ATOM 165  O O   . GLU A 1 21  ? 29.107  13.371  21.231  1.00 88.12 21  A 1 
ATOM 166  C CB  . GLU A 1 21  ? 31.018  15.923  22.439  1.00 87.42 21  A 1 
ATOM 167  C CG  . GLU A 1 21  ? 32.113  14.889  22.153  1.00 81.57 21  A 1 
ATOM 168  C CD  . GLU A 1 21  ? 33.464  15.293  22.765  1.00 76.76 21  A 1 
ATOM 169  O OE1 . GLU A 1 21  ? 34.495  14.851  22.206  1.00 68.43 21  A 1 
ATOM 170  O OE2 . GLU A 1 21  ? 33.468  16.065  23.749  1.00 70.72 21  A 1 
ATOM 171  N N   . THR A 1 22  ? 28.462  14.239  23.197  1.00 89.74 22  A 1 
ATOM 172  C CA  . THR A 1 22  ? 27.709  13.055  23.637  1.00 89.77 22  A 1 
ATOM 173  C C   . THR A 1 22  ? 26.598  12.696  22.644  1.00 90.92 22  A 1 
ATOM 174  O O   . THR A 1 22  ? 26.408  11.522  22.327  1.00 89.92 22  A 1 
ATOM 175  C CB  . THR A 1 22  ? 27.090  13.285  25.024  1.00 89.37 22  A 1 
ATOM 176  O OG1 . THR A 1 22  ? 28.081  13.684  25.942  1.00 82.25 22  A 1 
ATOM 177  C CG2 . THR A 1 22  ? 26.441  12.027  25.602  1.00 80.37 22  A 1 
ATOM 178  N N   . ALA A 1 23  ? 25.900  13.690  22.104  1.00 91.08 23  A 1 
ATOM 179  C CA  . ALA A 1 23  ? 24.874  13.471  21.085  1.00 90.97 23  A 1 
ATOM 180  C C   . ALA A 1 23  ? 25.456  12.851  19.803  1.00 91.34 23  A 1 
ATOM 181  O O   . ALA A 1 23  ? 24.927  11.860  19.304  1.00 90.57 23  A 1 
ATOM 182  C CB  . ALA A 1 23  ? 24.162  14.798  20.800  1.00 91.19 23  A 1 
ATOM 183  N N   . ILE A 1 24  ? 26.573  13.377  19.295  1.00 90.61 24  A 1 
ATOM 184  C CA  . ILE A 1 24  ? 27.259  12.836  18.110  1.00 88.38 24  A 1 
ATOM 185  C C   . ILE A 1 24  ? 27.737  11.401  18.359  1.00 88.41 24  A 1 
ATOM 186  O O   . ILE A 1 24  ? 27.565  10.543  17.490  1.00 87.46 24  A 1 
ATOM 187  C CB  . ILE A 1 24  ? 28.437  13.745  17.692  1.00 86.79 24  A 1 
ATOM 188  C CG1 . ILE A 1 24  ? 27.910  15.090  17.150  1.00 80.95 24  A 1 
ATOM 189  C CG2 . ILE A 1 24  ? 29.320  13.073  16.619  1.00 79.86 24  A 1 
ATOM 190  C CD1 . ILE A 1 24  ? 28.988  16.166  16.992  1.00 73.03 24  A 1 
ATOM 191  N N   . CYS A 1 25  ? 28.322  11.132  19.533  1.00 89.49 25  A 1 
ATOM 192  C CA  . CYS A 1 25  ? 28.767  9.793   19.908  1.00 88.91 25  A 1 
ATOM 193  C C   . CYS A 1 25  ? 27.603  8.798   19.908  1.00 88.78 25  A 1 
ATOM 194  O O   . CYS A 1 25  ? 27.681  7.794   19.207  1.00 88.11 25  A 1 
ATOM 195  C CB  . CYS A 1 25  ? 29.489  9.834   21.261  1.00 88.69 25  A 1 
ATOM 196  S SG  . CYS A 1 25  ? 31.122  10.594  21.041  1.00 76.96 25  A 1 
ATOM 197  N N   . LYS A 1 26  ? 26.494  9.111   20.575  1.00 89.53 26  A 1 
ATOM 198  C CA  . LYS A 1 26  ? 25.303  8.242   20.601  1.00 90.08 26  A 1 
ATOM 199  C C   . LYS A 1 26  ? 24.713  8.012   19.203  1.00 89.50 26  A 1 
ATOM 200  O O   . LYS A 1 26  ? 24.375  6.881   18.870  1.00 87.80 26  A 1 
ATOM 201  C CB  . LYS A 1 26  ? 24.240  8.814   21.554  1.00 90.77 26  A 1 
ATOM 202  C CG  . LYS A 1 26  ? 24.590  8.612   23.041  1.00 90.66 26  A 1 
ATOM 203  C CD  . LYS A 1 26  ? 23.453  9.127   23.940  1.00 90.05 26  A 1 
ATOM 204  C CE  . LYS A 1 26  ? 23.758  8.898   25.428  1.00 87.04 26  A 1 
ATOM 205  N NZ  . LYS A 1 26  ? 22.670  9.399   26.311  1.00 82.65 26  A 1 
ATOM 206  N N   . LEU A 1 27  ? 24.626  9.044   18.365  1.00 89.37 27  A 1 
ATOM 207  C CA  . LEU A 1 27  ? 24.137  8.900   16.986  1.00 87.13 27  A 1 
ATOM 208  C C   . LEU A 1 27  ? 24.979  7.900   16.179  1.00 85.88 27  A 1 
ATOM 209  O O   . LEU A 1 27  ? 24.424  7.074   15.458  1.00 84.14 27  A 1 
ATOM 210  C CB  . LEU A 1 27  ? 24.129  10.268  16.281  1.00 87.39 27  A 1 
ATOM 211  C CG  . LEU A 1 27  ? 23.002  11.226  16.714  1.00 86.86 27  A 1 
ATOM 212  C CD1 . LEU A 1 27  ? 23.245  12.614  16.119  1.00 81.67 27  A 1 
ATOM 213  C CD2 . LEU A 1 27  ? 21.629  10.751  16.243  1.00 82.59 27  A 1 
ATOM 214  N N   . LYS A 1 28  ? 26.317  7.955   16.316  1.00 86.61 28  A 1 
ATOM 215  C CA  . LYS A 1 28  ? 27.239  7.045   15.623  1.00 83.46 28  A 1 
ATOM 216  C C   . LYS A 1 28  ? 27.243  5.639   16.215  1.00 83.23 28  A 1 
ATOM 217  O O   . LYS A 1 28  ? 27.211  4.676   15.464  1.00 80.97 28  A 1 
ATOM 218  C CB  . LYS A 1 28  ? 28.663  7.610   15.645  1.00 81.74 28  A 1 
ATOM 219  C CG  . LYS A 1 28  ? 28.870  8.719   14.606  1.00 71.62 28  A 1 
ATOM 220  C CD  . LYS A 1 28  ? 30.341  9.145   14.615  1.00 67.24 28  A 1 
ATOM 221  C CE  . LYS A 1 28  ? 30.629  10.135  13.486  1.00 57.78 28  A 1 
ATOM 222  N NZ  . LYS A 1 28  ? 32.066  10.497  13.454  1.00 51.39 28  A 1 
ATOM 223  N N   . GLU A 1 29  ? 27.312  5.528   17.539  1.00 85.87 29  A 1 
ATOM 224  C CA  . GLU A 1 29  ? 27.429  4.252   18.258  1.00 84.94 29  A 1 
ATOM 225  C C   . GLU A 1 29  ? 26.209  3.356   18.018  1.00 84.34 29  A 1 
ATOM 226  O O   . GLU A 1 29  ? 26.355  2.178   17.711  1.00 80.89 29  A 1 
ATOM 227  C CB  . GLU A 1 29  ? 27.603  4.563   19.751  1.00 84.81 29  A 1 
ATOM 228  C CG  . GLU A 1 29  ? 27.817  3.314   20.623  1.00 77.13 29  A 1 
ATOM 229  C CD  . GLU A 1 29  ? 28.016  3.659   22.111  1.00 72.26 29  A 1 
ATOM 230  O OE1 . GLU A 1 29  ? 28.325  2.722   22.880  1.00 64.13 29  A 1 
ATOM 231  O OE2 . GLU A 1 29  ? 27.862  4.847   22.486  1.00 68.35 29  A 1 
ATOM 232  N N   . PHE A 1 30  ? 25.020  3.933   18.082  1.00 86.41 30  A 1 
ATOM 233  C CA  . PHE A 1 30  ? 23.765  3.199   17.899  1.00 83.99 30  A 1 
ATOM 234  C C   . PHE A 1 30  ? 23.243  3.213   16.454  1.00 83.17 30  A 1 
ATOM 235  O O   . PHE A 1 30  ? 22.166  2.677   16.193  1.00 79.98 30  A 1 
ATOM 236  C CB  . PHE A 1 30  ? 22.736  3.728   18.902  1.00 84.36 30  A 1 
ATOM 237  C CG  . PHE A 1 30  ? 23.136  3.504   20.346  1.00 85.09 30  A 1 
ATOM 238  C CD1 . PHE A 1 30  ? 23.075  2.214   20.900  1.00 79.77 30  A 1 
ATOM 239  C CD2 . PHE A 1 30  ? 23.597  4.572   21.137  1.00 80.63 30  A 1 
ATOM 240  C CE1 . PHE A 1 30  ? 23.470  1.993   22.230  1.00 78.82 30  A 1 
ATOM 241  C CE2 . PHE A 1 30  ? 23.994  4.355   22.468  1.00 78.65 30  A 1 
ATOM 242  C CZ  . PHE A 1 30  ? 23.931  3.066   23.015  1.00 82.57 30  A 1 
ATOM 243  N N   . HIS A 1 31  ? 23.974  3.816   15.509  1.00 81.75 31  A 1 
ATOM 244  C CA  . HIS A 1 31  ? 23.559  3.940   14.106  1.00 79.10 31  A 1 
ATOM 245  C C   . HIS A 1 31  ? 22.146  4.527   13.925  1.00 80.08 31  A 1 
ATOM 246  O O   . HIS A 1 31  ? 21.364  4.091   13.076  1.00 77.53 31  A 1 
ATOM 247  C CB  . HIS A 1 31  ? 23.766  2.605   13.375  1.00 76.34 31  A 1 
ATOM 248  C CG  . HIS A 1 31  ? 25.208  2.179   13.303  1.00 70.61 31  A 1 
ATOM 249  N ND1 . HIS A 1 31  ? 26.205  2.817   12.593  1.00 61.98 31  A 1 
ATOM 250  C CD2 . HIS A 1 31  ? 25.781  1.086   13.902  1.00 60.84 31  A 1 
ATOM 251  C CE1 . HIS A 1 31  ? 27.342  2.124   12.753  1.00 58.31 31  A 1 
ATOM 252  N NE2 . HIS A 1 31  ? 27.124  1.059   13.540  1.00 57.97 31  A 1 
ATOM 253  N N   . ILE A 1 32  ? 21.825  5.549   14.712  1.00 82.59 32  A 1 
ATOM 254  C CA  . ILE A 1 32  ? 20.536  6.246   14.687  1.00 83.80 32  A 1 
ATOM 255  C C   . ILE A 1 32  ? 20.700  7.687   14.192  1.00 84.31 32  A 1 
ATOM 256  O O   . ILE A 1 32  ? 21.791  8.257   14.206  1.00 82.68 32  A 1 
ATOM 257  C CB  . ILE A 1 32  ? 19.822  6.162   16.060  1.00 84.13 32  A 1 
ATOM 258  C CG1 . ILE A 1 32  ? 20.687  6.742   17.199  1.00 81.95 32  A 1 
ATOM 259  C CG2 . ILE A 1 32  ? 19.394  4.706   16.333  1.00 77.29 32  A 1 
ATOM 260  C CD1 . ILE A 1 32  ? 20.028  6.729   18.579  1.00 77.05 32  A 1 
ATOM 261  N N   . ARG A 1 33  ? 19.596  8.294   13.742  1.00 86.24 33  A 1 
ATOM 262  C CA  . ARG A 1 33  ? 19.567  9.679   13.225  1.00 85.64 33  A 1 
ATOM 263  C C   . ARG A 1 33  ? 18.757  10.644  14.094  1.00 87.89 33  A 1 
ATOM 264  O O   . ARG A 1 33  ? 18.702  11.832  13.784  1.00 85.44 33  A 1 
ATOM 265  C CB  . ARG A 1 33  ? 19.057  9.689   11.777  1.00 81.61 33  A 1 
ATOM 266  C CG  . ARG A 1 33  ? 19.979  8.924   10.810  1.00 75.24 33  A 1 
ATOM 267  C CD  . ARG A 1 33  ? 19.498  9.117   9.369   1.00 67.97 33  A 1 
ATOM 268  N NE  . ARG A 1 33  ? 20.325  8.372   8.403   1.00 60.51 33  A 1 
ATOM 269  C CZ  . ARG A 1 33  ? 20.226  8.424   7.079   1.00 53.40 33  A 1 
ATOM 270  N NH1 . ARG A 1 33  ? 19.355  9.190   6.480   1.00 49.33 33  A 1 
ATOM 271  N NH2 . ARG A 1 33  ? 21.004  7.695   6.328   1.00 47.29 33  A 1 
ATOM 272  N N   . HIS A 1 34  ? 18.123  10.139  15.134  1.00 90.76 34  A 1 
ATOM 273  C CA  . HIS A 1 34  ? 17.204  10.899  15.978  1.00 90.18 34  A 1 
ATOM 274  C C   . HIS A 1 34  ? 17.449  10.556  17.448  1.00 91.40 34  A 1 
ATOM 275  O O   . HIS A 1 34  ? 17.552  9.380   17.792  1.00 90.68 34  A 1 
ATOM 276  C CB  . HIS A 1 34  ? 15.753  10.573  15.588  1.00 87.86 34  A 1 
ATOM 277  C CG  . HIS A 1 34  ? 15.462  10.622  14.110  1.00 84.33 34  A 1 
ATOM 278  N ND1 . HIS A 1 34  ? 15.495  9.544   13.249  1.00 73.32 34  A 1 
ATOM 279  C CD2 . HIS A 1 34  ? 15.140  11.720  13.352  1.00 73.05 34  A 1 
ATOM 280  C CE1 . HIS A 1 34  ? 15.196  9.983   12.013  1.00 73.30 34  A 1 
ATOM 281  N NE2 . HIS A 1 34  ? 14.974  11.305  12.033  1.00 74.09 34  A 1 
ATOM 282  N N   . LEU A 1 35  ? 17.515  11.576  18.297  1.00 92.12 35  A 1 
ATOM 283  C CA  . LEU A 1 35  ? 17.671  11.439  19.744  1.00 93.04 35  A 1 
ATOM 284  C C   . LEU A 1 35  ? 16.633  12.314  20.450  1.00 93.83 35  A 1 
ATOM 285  O O   . LEU A 1 35  ? 16.784  13.543  20.454  1.00 92.87 35  A 1 
ATOM 286  C CB  . LEU A 1 35  ? 19.099  11.831  20.155  1.00 92.54 35  A 1 
ATOM 287  C CG  . LEU A 1 35  ? 20.169  10.775  19.832  1.00 91.33 35  A 1 
ATOM 288  C CD1 . LEU A 1 35  ? 21.556  11.389  19.968  1.00 85.91 35  A 1 
ATOM 289  C CD2 . LEU A 1 35  ? 20.085  9.584   20.787  1.00 86.43 35  A 1 
ATOM 290  N N   . PRO A 1 36  ? 15.592  11.723  21.053  1.00 94.87 36  A 1 
ATOM 291  C CA  . PRO A 1 36  ? 14.707  12.460  21.947  1.00 94.94 36  A 1 
ATOM 292  C C   . PRO A 1 36  ? 15.487  12.989  23.154  1.00 95.35 36  A 1 
ATOM 293  O O   . PRO A 1 36  ? 16.302  12.273  23.742  1.00 94.55 36  A 1 
ATOM 294  C CB  . PRO A 1 36  ? 13.604  11.481  22.368  1.00 94.09 36  A 1 
ATOM 295  C CG  . PRO A 1 36  ? 13.681  10.360  21.331  1.00 91.96 36  A 1 
ATOM 296  C CD  . PRO A 1 36  ? 15.153  10.346  20.934  1.00 94.30 36  A 1 
ATOM 297  N N   . VAL A 1 37  ? 15.220  14.234  23.519  1.00 94.17 37  A 1 
ATOM 298  C CA  . VAL A 1 37  ? 15.708  14.831  24.762  1.00 94.36 37  A 1 
ATOM 299  C C   . VAL A 1 37  ? 14.599  14.705  25.792  1.00 94.58 37  A 1 
ATOM 300  O O   . VAL A 1 37  ? 13.473  15.135  25.536  1.00 93.37 37  A 1 
ATOM 301  C CB  . VAL A 1 37  ? 16.144  16.293  24.576  1.00 93.94 37  A 1 
ATOM 302  C CG1 . VAL A 1 37  ? 16.827  16.816  25.843  1.00 89.30 37  A 1 
ATOM 303  C CG2 . VAL A 1 37  ? 17.127  16.449  23.408  1.00 88.59 37  A 1 
ATOM 304  N N   . VAL A 1 38  ? 14.922  14.115  26.933  1.00 94.57 38  A 1 
ATOM 305  C CA  . VAL A 1 38  ? 13.964  13.859  28.011  1.00 94.51 38  A 1 
ATOM 306  C C   . VAL A 1 38  ? 14.398  14.535  29.307  1.00 94.18 38  A 1 
ATOM 307  O O   . VAL A 1 38  ? 15.586  14.803  29.524  1.00 92.36 38  A 1 
ATOM 308  C CB  . VAL A 1 38  ? 13.706  12.351  28.214  1.00 93.39 38  A 1 
ATOM 309  C CG1 . VAL A 1 38  ? 13.084  11.725  26.965  1.00 86.34 38  A 1 
ATOM 310  C CG2 . VAL A 1 38  ? 14.971  11.564  28.580  1.00 86.18 38  A 1 
ATOM 311  N N   . ASP A 1 39  ? 13.425  14.824  30.162  1.00 93.52 39  A 1 
ATOM 312  C CA  . ASP A 1 39  ? 13.663  15.254  31.537  1.00 92.23 39  A 1 
ATOM 313  C C   . ASP A 1 39  ? 13.790  14.057  32.498  1.00 92.13 39  A 1 
ATOM 314  O O   . ASP A 1 39  ? 13.849  12.889  32.089  1.00 88.50 39  A 1 
ATOM 315  C CB  . ASP A 1 39  ? 12.589  16.279  31.951  1.00 89.13 39  A 1 
ATOM 316  C CG  . ASP A 1 39  ? 11.174  15.715  32.095  1.00 87.19 39  A 1 
ATOM 317  O OD1 . ASP A 1 39  ? 11.016  14.475  32.130  1.00 79.18 39  A 1 
ATOM 318  O OD2 . ASP A 1 39  ? 10.249  16.547  32.184  1.00 81.31 39  A 1 
ATOM 319  N N   . GLU A 1 40  ? 13.858  14.354  33.798  1.00 90.97 40  A 1 
ATOM 320  C CA  . GLU A 1 40  ? 13.996  13.340  34.852  1.00 90.00 40  A 1 
ATOM 321  C C   . GLU A 1 40  ? 12.767  12.421  34.961  1.00 90.46 40  A 1 
ATOM 322  O O   . GLU A 1 40  ? 12.883  11.272  35.383  1.00 86.80 40  A 1 
ATOM 323  C CB  . GLU A 1 40  ? 14.250  14.044  36.198  1.00 88.19 40  A 1 
ATOM 324  C CG  . GLU A 1 40  ? 15.585  14.808  36.213  1.00 77.58 40  A 1 
ATOM 325  C CD  . GLU A 1 40  ? 15.870  15.549  37.529  1.00 66.77 40  A 1 
ATOM 326  O OE1 . GLU A 1 40  ? 16.950  16.185  37.600  1.00 58.18 40  A 1 
ATOM 327  O OE2 . GLU A 1 40  ? 15.022  15.511  38.444  1.00 60.88 40  A 1 
ATOM 328  N N   . GLU A 1 41  ? 11.596  12.891  34.538  1.00 91.51 41  A 1 
ATOM 329  C CA  . GLU A 1 41  ? 10.352  12.109  34.520  1.00 90.99 41  A 1 
ATOM 330  C C   . GLU A 1 41  ? 10.132  11.358  33.196  1.00 91.96 41  A 1 
ATOM 331  O O   . GLU A 1 41  ? 9.123   10.681  33.021  1.00 88.86 41  A 1 
ATOM 332  C CB  . GLU A 1 41  ? 9.155   13.005  34.857  1.00 89.28 41  A 1 
ATOM 333  C CG  . GLU A 1 41  ? 9.248   13.599  36.270  1.00 82.85 41  A 1 
ATOM 334  C CD  . GLU A 1 41  ? 7.922   14.172  36.787  1.00 74.10 41  A 1 
ATOM 335  O OE1 . GLU A 1 41  ? 7.924   14.653  37.945  1.00 64.81 41  A 1 
ATOM 336  O OE2 . GLU A 1 41  ? 6.899   14.072  36.072  1.00 66.79 41  A 1 
ATOM 337  N N   . ARG A 1 42  ? 11.115  11.437  32.293  1.00 91.31 42  A 1 
ATOM 338  C CA  . ARG A 1 42  ? 11.047  10.875  30.942  1.00 92.14 42  A 1 
ATOM 339  C C   . ARG A 1 42  ? 10.038  11.579  30.019  1.00 93.49 42  A 1 
ATOM 340  O O   . ARG A 1 42  ? 9.638   10.999  29.012  1.00 90.70 42  A 1 
ATOM 341  C CB  . ARG A 1 42  ? 10.896  9.347   30.996  1.00 89.45 42  A 1 
ATOM 342  C CG  . ARG A 1 42  ? 12.046  8.608   30.330  1.00 81.22 42  A 1 
ATOM 343  C CD  . ARG A 1 42  ? 11.781  7.108   30.352  1.00 77.13 42  A 1 
ATOM 344  N NE  . ARG A 1 42  ? 12.878  6.374   29.699  1.00 73.28 42  A 1 
ATOM 345  C CZ  . ARG A 1 42  ? 12.818  5.138   29.219  1.00 67.13 42  A 1 
ATOM 346  N NH1 . ARG A 1 42  ? 11.743  4.405   29.333  1.00 61.15 42  A 1 
ATOM 347  N NH2 . ARG A 1 42  ? 13.847  4.619   28.611  1.00 61.48 42  A 1 
ATOM 348  N N   . HIS A 1 43  ? 9.675   12.815  30.320  1.00 93.44 43  A 1 
ATOM 349  C CA  . HIS A 1 43  ? 8.903   13.654  29.409  1.00 92.99 43  A 1 
ATOM 350  C C   . HIS A 1 43  ? 9.772   14.107  28.236  1.00 93.72 43  A 1 
ATOM 351  O O   . HIS A 1 43  ? 10.930  14.481  28.412  1.00 92.13 43  A 1 
ATOM 352  C CB  . HIS A 1 43  ? 8.340   14.874  30.143  1.00 91.45 43  A 1 
ATOM 353  C CG  . HIS A 1 43  ? 7.457   14.561  31.322  1.00 88.78 43  A 1 
ATOM 354  N ND1 . HIS A 1 43  ? 7.302   15.353  32.445  1.00 77.03 43  A 1 
ATOM 355  C CD2 . HIS A 1 43  ? 6.632   13.485  31.488  1.00 77.42 43  A 1 
ATOM 356  C CE1 . HIS A 1 43  ? 6.413   14.769  33.259  1.00 78.60 43  A 1 
ATOM 357  N NE2 . HIS A 1 43  ? 5.980   13.626  32.711  1.00 80.07 43  A 1 
ATOM 358  N N   . VAL A 1 44  ? 9.213   14.106  27.032  1.00 92.98 44  A 1 
ATOM 359  C CA  . VAL A 1 44  ? 9.914   14.603  25.843  1.00 92.97 44  A 1 
ATOM 360  C C   . VAL A 1 44  ? 9.904   16.130  25.858  1.00 92.95 44  A 1 
ATOM 361  O O   . VAL A 1 44  ? 8.869   16.753  25.651  1.00 91.49 44  A 1 
ATOM 362  C CB  . VAL A 1 44  ? 9.308   14.040  24.548  1.00 92.39 44  A 1 
ATOM 363  C CG1 . VAL A 1 44  ? 10.073  14.537  23.319  1.00 88.12 44  A 1 
ATOM 364  C CG2 . VAL A 1 44  ? 9.365   12.505  24.531  1.00 87.95 44  A 1 
ATOM 365  N N   . ILE A 1 45  ? 11.069  16.731  26.060  1.00 93.61 45  A 1 
ATOM 366  C CA  . ILE A 1 45  ? 11.252  18.193  26.113  1.00 92.57 45  A 1 
ATOM 367  C C   . ILE A 1 45  ? 11.934  18.766  24.866  1.00 92.66 45  A 1 
ATOM 368  O O   . ILE A 1 45  ? 11.966  19.981  24.668  1.00 89.88 45  A 1 
ATOM 369  C CB  . ILE A 1 45  ? 12.001  18.598  27.397  1.00 91.49 45  A 1 
ATOM 370  C CG1 . ILE A 1 45  ? 13.396  17.939  27.500  1.00 86.22 45  A 1 
ATOM 371  C CG2 . ILE A 1 45  ? 11.134  18.279  28.629  1.00 83.09 45  A 1 
ATOM 372  C CD1 . ILE A 1 45  ? 14.283  18.536  28.595  1.00 80.84 45  A 1 
ATOM 373  N N   . GLY A 1 46  ? 12.493  17.896  24.028  1.00 93.64 46  A 1 
ATOM 374  C CA  . GLY A 1 46  ? 13.169  18.294  22.805  1.00 93.37 46  A 1 
ATOM 375  C C   . GLY A 1 46  ? 13.540  17.117  21.911  1.00 94.35 46  A 1 
ATOM 376  O O   . GLY A 1 46  ? 13.375  15.952  22.264  1.00 93.41 46  A 1 
ATOM 377  N N   . MET A 1 47  ? 14.068  17.449  20.732  1.00 93.62 47  A 1 
ATOM 378  C CA  . MET A 1 47  ? 14.564  16.470  19.763  1.00 93.39 47  A 1 
ATOM 379  C C   . MET A 1 47  ? 15.849  16.978  19.117  1.00 93.19 47  A 1 
ATOM 380  O O   . MET A 1 47  ? 15.913  18.121  18.658  1.00 91.46 47  A 1 
ATOM 381  C CB  . MET A 1 47  ? 13.476  16.216  18.707  1.00 92.06 47  A 1 
ATOM 382  C CG  . MET A 1 47  ? 13.875  15.181  17.649  1.00 86.05 47  A 1 
ATOM 383  S SD  . MET A 1 47  ? 14.055  13.477  18.244  1.00 85.34 47  A 1 
ATOM 384  C CE  . MET A 1 47  ? 12.319  13.052  18.491  1.00 76.23 47  A 1 
ATOM 385  N N   . ILE A 1 48  ? 16.855  16.113  19.037  1.00 92.26 48  A 1 
ATOM 386  C CA  . ILE A 1 48  ? 18.075  16.315  18.249  1.00 91.66 48  A 1 
ATOM 387  C C   . ILE A 1 48  ? 18.042  15.354  17.065  1.00 91.05 48  A 1 
ATOM 388  O O   . ILE A 1 48  ? 17.790  14.163  17.226  1.00 89.18 48  A 1 
ATOM 389  C CB  . ILE A 1 48  ? 19.329  16.131  19.127  1.00 90.63 48  A 1 
ATOM 390  C CG1 . ILE A 1 48  ? 19.484  17.284  20.143  1.00 84.25 48  A 1 
ATOM 391  C CG2 . ILE A 1 48  ? 20.613  15.972  18.300  1.00 84.14 48  A 1 
ATOM 392  C CD1 . ILE A 1 48  ? 19.985  18.616  19.567  1.00 76.93 48  A 1 
ATOM 393  N N   . THR A 1 49  ? 18.354  15.869  15.877  1.00 89.55 49  A 1 
ATOM 394  C CA  . THR A 1 49  ? 18.524  15.044  14.679  1.00 87.31 49  A 1 
ATOM 395  C C   . THR A 1 49  ? 19.920  15.224  14.088  1.00 87.10 49  A 1 
ATOM 396  O O   . THR A 1 49  ? 20.540  16.278  14.233  1.00 85.41 49  A 1 
ATOM 397  C CB  . THR A 1 49  ? 17.441  15.301  13.617  1.00 84.64 49  A 1 
ATOM 398  O OG1 . THR A 1 49  ? 17.672  16.483  12.892  1.00 76.78 49  A 1 
ATOM 399  C CG2 . THR A 1 49  ? 16.026  15.377  14.195  1.00 75.22 49  A 1 
ATOM 400  N N   . ASP A 1 50  ? 20.404  14.215  13.360  1.00 84.03 50  A 1 
ATOM 401  C CA  . ASP A 1 50  ? 21.670  14.294  12.617  1.00 81.39 50  A 1 
ATOM 402  C C   . ASP A 1 50  ? 21.689  15.485  11.641  1.00 80.78 50  A 1 
ATOM 403  O O   . ASP A 1 50  ? 22.712  16.146  11.456  1.00 77.68 50  A 1 
ATOM 404  C CB  . ASP A 1 50  ? 21.870  12.963  11.870  1.00 78.12 50  A 1 
ATOM 405  C CG  . ASP A 1 50  ? 23.167  12.916  11.055  1.00 72.51 50  A 1 
ATOM 406  O OD1 . ASP A 1 50  ? 24.246  13.193  11.613  1.00 64.11 50  A 1 
ATOM 407  O OD2 . ASP A 1 50  ? 23.104  12.629  9.836   1.00 64.75 50  A 1 
ATOM 408  N N   . ARG A 1 51  ? 20.540  15.822  11.062  1.00 77.89 51  A 1 
ATOM 409  C CA  . ARG A 1 51  ? 20.393  16.985  10.177  1.00 75.27 51  A 1 
ATOM 410  C C   . ARG A 1 51  ? 20.571  18.303  10.928  1.00 76.41 51  A 1 
ATOM 411  O O   . ARG A 1 51  ? 21.282  19.176  10.438  1.00 73.13 51  A 1 
ATOM 412  C CB  . ARG A 1 51  ? 19.033  16.913  9.468   1.00 70.18 51  A 1 
ATOM 413  C CG  . ARG A 1 51  ? 18.883  18.031  8.422   1.00 61.50 51  A 1 
ATOM 414  C CD  . ARG A 1 51  ? 17.526  17.917  7.727   1.00 57.57 51  A 1 
ATOM 415  N NE  . ARG A 1 51  ? 17.362  18.954  6.694   1.00 51.31 51  A 1 
ATOM 416  C CZ  . ARG A 1 51  ? 16.343  19.071  5.852   1.00 46.66 51  A 1 
ATOM 417  N NH1 . ARG A 1 51  ? 15.327  18.257  5.892   1.00 43.87 51  A 1 
ATOM 418  N NH2 . ARG A 1 51  ? 16.333  20.007  4.953   1.00 40.83 51  A 1 
ATOM 419  N N   . ASP A 1 52  ? 19.954  18.445  12.098  1.00 79.81 52  A 1 
ATOM 420  C CA  . ASP A 1 52  ? 20.063  19.658  12.917  1.00 78.64 52  A 1 
ATOM 421  C C   . ASP A 1 52  ? 21.505  19.840  13.420  1.00 79.28 52  A 1 
ATOM 422  O O   . ASP A 1 52  ? 22.060  20.935  13.337  1.00 78.06 52  A 1 
ATOM 423  C CB  . ASP A 1 52  ? 19.061  19.603  14.089  1.00 77.50 52  A 1 
ATOM 424  C CG  . ASP A 1 52  ? 17.589  19.456  13.662  1.00 74.69 52  A 1 
ATOM 425  O OD1 . ASP A 1 52  ? 17.124  20.111  12.701  1.00 69.68 52  A 1 
ATOM 426  O OD2 . ASP A 1 52  ? 16.861  18.669  14.307  1.00 69.38 52  A 1 
ATOM 427  N N   . MET A 1 53  ? 22.164  18.750  13.824  1.00 79.44 53  A 1 
ATOM 428  C CA  . MET A 1 53  ? 23.576  18.748  14.221  1.00 79.30 53  A 1 
ATOM 429  C C   . MET A 1 53  ? 24.499  19.185  13.078  1.00 78.21 53  A 1 
ATOM 430  O O   . MET A 1 53  ? 25.367  20.030  13.278  1.00 75.60 53  A 1 
ATOM 431  C CB  . MET A 1 53  ? 23.978  17.347  14.709  1.00 79.49 53  A 1 
ATOM 432  C CG  . MET A 1 53  ? 23.371  17.005  16.069  1.00 76.40 53  A 1 
ATOM 433  S SD  . MET A 1 53  ? 23.973  18.036  17.445  1.00 74.20 53  A 1 
ATOM 434  C CE  . MET A 1 53  ? 25.653  17.385  17.604  1.00 64.78 53  A 1 
ATOM 435  N N   . LYS A 1 54  ? 24.303  18.663  11.871  1.00 74.95 54  A 1 
ATOM 436  C CA  . LYS A 1 54  ? 25.092  19.051  10.688  1.00 71.27 54  A 1 
ATOM 437  C C   . LYS A 1 54  ? 24.887  20.516  10.297  1.00 71.22 54  A 1 
ATOM 438  O O   . LYS A 1 54  ? 25.842  21.161  9.887   1.00 69.40 54  A 1 
ATOM 439  C CB  . LYS A 1 54  ? 24.747  18.137  9.506   1.00 68.21 54  A 1 
ATOM 440  C CG  . LYS A 1 54  ? 25.438  16.771  9.629   1.00 61.83 54  A 1 
ATOM 441  C CD  . LYS A 1 54  ? 24.929  15.805  8.556   1.00 57.66 54  A 1 
ATOM 442  C CE  . LYS A 1 54  ? 25.686  14.477  8.682   1.00 51.18 54  A 1 
ATOM 443  N NZ  . LYS A 1 54  ? 24.972  13.351  8.040   1.00 46.90 54  A 1 
ATOM 444  N N   . GLN A 1 55  ? 23.676  21.038  10.421  1.00 71.36 55  A 1 
ATOM 445  C CA  . GLN A 1 55  ? 23.376  22.442  10.114  1.00 68.83 55  A 1 
ATOM 446  C C   . GLN A 1 55  ? 23.953  23.407  11.157  1.00 70.00 55  A 1 
ATOM 447  O O   . GLN A 1 55  ? 24.413  24.485  10.792  1.00 67.15 55  A 1 
ATOM 448  C CB  . GLN A 1 55  ? 21.857  22.640  10.005  1.00 65.05 55  A 1 
ATOM 449  C CG  . GLN A 1 55  ? 21.316  22.134  8.660   1.00 58.87 55  A 1 
ATOM 450  C CD  . GLN A 1 55  ? 19.808  22.368  8.500   1.00 53.76 55  A 1 
ATOM 451  O OE1 . GLN A 1 55  ? 19.045  22.528  9.433   1.00 49.09 55  A 1 
ATOM 452  N NE2 . GLN A 1 55  ? 19.318  22.390  7.280   1.00 47.75 55  A 1 
ATOM 453  N N   . ALA A 1 56  ? 23.935  23.025  12.425  1.00 72.78 56  A 1 
ATOM 454  C CA  . ALA A 1 56  ? 24.457  23.854  13.508  1.00 72.97 56  A 1 
ATOM 455  C C   . ALA A 1 56  ? 25.985  23.750  13.667  1.00 74.09 56  A 1 
ATOM 456  O O   . ALA A 1 56  ? 26.608  24.657  14.221  1.00 71.60 56  A 1 
ATOM 457  C CB  . ALA A 1 56  ? 23.719  23.457  14.788  1.00 71.25 56  A 1 
ATOM 458  N N   . SER A 1 57  ? 26.593  22.663  13.179  1.00 72.04 57  A 1 
ATOM 459  C CA  . SER A 1 57  ? 28.039  22.454  13.248  1.00 71.84 57  A 1 
ATOM 460  C C   . SER A 1 57  ? 28.783  23.544  12.471  1.00 72.17 57  A 1 
ATOM 461  O O   . SER A 1 57  ? 28.477  23.785  11.303  1.00 69.74 57  A 1 
ATOM 462  C CB  . SER A 1 57  ? 28.418  21.077  12.703  1.00 68.79 57  A 1 
ATOM 463  O OG  . SER A 1 57  ? 29.812  20.851  12.842  1.00 61.68 57  A 1 
ATOM 464  N N   . PRO A 1 58  ? 29.806  24.163  13.077  1.00 67.59 58  A 1 
ATOM 465  C CA  . PRO A 1 58  ? 30.704  25.050  12.355  1.00 67.17 58  A 1 
ATOM 466  C C   . PRO A 1 58  ? 31.390  24.315  11.200  1.00 67.36 58  A 1 
ATOM 467  O O   . PRO A 1 58  ? 31.536  23.088  11.206  1.00 63.40 58  A 1 
ATOM 468  C CB  . PRO A 1 58  ? 31.723  25.554  13.385  1.00 63.57 58  A 1 
ATOM 469  C CG  . PRO A 1 58  ? 31.080  25.247  14.732  1.00 62.16 58  A 1 
ATOM 470  C CD  . PRO A 1 58  ? 30.213  24.031  14.456  1.00 65.19 58  A 1 
ATOM 471  N N   . SER A 1 59  ? 31.875  25.091  10.238  1.00 63.32 59  A 1 
ATOM 472  C CA  . SER A 1 59  ? 32.728  24.566  9.172   1.00 61.96 59  A 1 
ATOM 473  C C   . SER A 1 59  ? 33.896  23.756  9.749   1.00 62.50 59  A 1 
ATOM 474  O O   . SER A 1 59  ? 34.519  24.156  10.731  1.00 59.69 59  A 1 
ATOM 475  C CB  . SER A 1 59  ? 33.263  25.730  8.328   1.00 56.10 59  A 1 
ATOM 476  O OG  . SER A 1 59  ? 34.240  25.272  7.411   1.00 49.53 59  A 1 
ATOM 477  N N   . ILE A 1 60  ? 34.219  22.636  9.102   1.00 60.29 60  A 1 
ATOM 478  C CA  . ILE A 1 60  ? 35.334  21.752  9.496   1.00 59.40 60  A 1 
ATOM 479  C C   . ILE A 1 60  ? 36.666  22.525  9.557   1.00 60.83 60  A 1 
ATOM 480  O O   . ILE A 1 60  ? 37.542  22.176  10.339  1.00 58.40 60  A 1 
ATOM 481  C CB  . ILE A 1 60  ? 35.418  20.545  8.524   1.00 55.91 60  A 1 
ATOM 482  C CG1 . ILE A 1 60  ? 34.078  19.762  8.491   1.00 51.34 60  A 1 
ATOM 483  C CG2 . ILE A 1 60  ? 36.568  19.596  8.916   1.00 50.20 60  A 1 
ATOM 484  C CD1 . ILE A 1 60  ? 34.000  18.687  7.395   1.00 46.52 60  A 1 
ATOM 485  N N   . PHE A 1 61  ? 36.779  23.601  8.782   1.00 61.16 61  A 1 
ATOM 486  C CA  . PHE A 1 61  ? 37.956  24.474  8.732   1.00 59.66 61  A 1 
ATOM 487  C C   . PHE A 1 61  ? 38.100  25.402  9.951   1.00 61.44 61  A 1 
ATOM 488  O O   . PHE A 1 61  ? 39.153  26.005  10.134  1.00 56.86 61  A 1 
ATOM 489  C CB  . PHE A 1 61  ? 37.895  25.290  7.437   1.00 55.11 61  A 1 
ATOM 490  C CG  . PHE A 1 61  ? 37.834  24.445  6.186   1.00 51.89 61  A 1 
ATOM 491  C CD1 . PHE A 1 61  ? 38.980  23.753  5.750   1.00 45.82 61  A 1 
ATOM 492  C CD2 . PHE A 1 61  ? 36.636  24.322  5.458   1.00 46.71 61  A 1 
ATOM 493  C CE1 . PHE A 1 61  ? 38.928  22.952  4.598   1.00 41.23 61  A 1 
ATOM 494  C CE2 . PHE A 1 61  ? 36.578  23.520  4.305   1.00 41.05 61  A 1 
ATOM 495  C CZ  . PHE A 1 61  ? 37.727  22.833  3.874   1.00 43.29 61  A 1 
ATOM 496  N N   . GLU A 1 62  ? 37.082  25.536  10.795  1.00 65.14 62  A 1 
ATOM 497  C CA  . GLU A 1 62  ? 37.117  26.382  11.994  1.00 66.33 62  A 1 
ATOM 498  C C   . GLU A 1 62  ? 37.260  25.516  13.261  1.00 68.53 62  A 1 
ATOM 499  O O   . GLU A 1 62  ? 36.353  25.448  14.094  1.00 64.73 62  A 1 
ATOM 500  C CB  . GLU A 1 62  ? 35.899  27.319  12.042  1.00 61.41 62  A 1 
ATOM 501  C CG  . GLU A 1 62  ? 35.892  28.399  10.939  1.00 55.74 62  A 1 
ATOM 502  C CD  . GLU A 1 62  ? 34.784  29.441  11.192  1.00 50.23 62  A 1 
ATOM 503  O OE1 . GLU A 1 62  ? 34.969  30.639  10.906  1.00 46.20 62  A 1 
ATOM 504  O OE2 . GLU A 1 62  ? 33.730  29.104  11.776  1.00 50.33 62  A 1 
ATOM 505  N N   . GLU A 1 63  ? 38.420  24.874  13.448  1.00 70.34 63  A 1 
ATOM 506  C CA  . GLU A 1 63  ? 38.678  23.940  14.560  1.00 70.96 63  A 1 
ATOM 507  C C   . GLU A 1 63  ? 38.294  24.504  15.939  1.00 73.68 63  A 1 
ATOM 508  O O   . GLU A 1 63  ? 37.600  23.849  16.710  1.00 69.98 63  A 1 
ATOM 509  C CB  . GLU A 1 63  ? 40.162  23.539  14.598  1.00 66.38 63  A 1 
ATOM 510  C CG  . GLU A 1 63  ? 40.531  22.506  13.527  1.00 58.76 63  A 1 
ATOM 511  C CD  . GLU A 1 63  ? 41.962  21.984  13.692  1.00 52.77 63  A 1 
ATOM 512  O OE1 . GLU A 1 63  ? 42.204  20.839  13.244  1.00 48.25 63  A 1 
ATOM 513  O OE2 . GLU A 1 63  ? 42.791  22.719  14.267  1.00 49.87 63  A 1 
ATOM 514  N N   . ASN A 1 64  ? 38.677  25.745  16.241  1.00 74.82 64  A 1 
ATOM 515  C CA  . ASN A 1 64  ? 38.369  26.377  17.522  1.00 75.19 64  A 1 
ATOM 516  C C   . ASN A 1 64  ? 36.863  26.522  17.758  1.00 77.77 64  A 1 
ATOM 517  O O   . ASN A 1 64  ? 36.377  26.265  18.858  1.00 73.53 64  A 1 
ATOM 518  C CB  . ASN A 1 64  ? 39.066  27.745  17.595  1.00 71.33 64  A 1 
ATOM 519  C CG  . ASN A 1 64  ? 40.551  27.639  17.900  1.00 64.16 64  A 1 
ATOM 520  O OD1 . ASN A 1 64  ? 41.038  26.665  18.426  1.00 57.54 64  A 1 
ATOM 521  N ND2 . ASN A 1 64  ? 41.312  28.669  17.605  1.00 56.77 64  A 1 
ATOM 522  N N   . LYS A 1 65  ? 36.102  26.902  16.732  1.00 73.46 65  A 1 
ATOM 523  C CA  . LYS A 1 65  ? 34.638  26.992  16.848  1.00 74.35 65  A 1 
ATOM 524  C C   . LYS A 1 65  ? 33.999  25.614  16.969  1.00 76.53 65  A 1 
ATOM 525  O O   . LYS A 1 65  ? 32.999  25.482  17.668  1.00 74.38 65  A 1 
ATOM 526  C CB  . LYS A 1 65  ? 34.029  27.745  15.666  1.00 70.24 65  A 1 
ATOM 527  C CG  . LYS A 1 65  ? 34.325  29.248  15.671  1.00 65.29 65  A 1 
ATOM 528  C CD  . LYS A 1 65  ? 33.501  29.894  14.557  1.00 61.16 65  A 1 
ATOM 529  C CE  . LYS A 1 65  ? 33.886  31.350  14.286  1.00 54.65 65  A 1 
ATOM 530  N NZ  . LYS A 1 65  ? 33.429  31.743  12.931  1.00 50.14 65  A 1 
ATOM 531  N N   . ARG A 1 66  ? 34.575  24.595  16.336  1.00 75.31 66  A 1 
ATOM 532  C CA  . ARG A 1 66  ? 34.080  23.217  16.423  1.00 75.16 66  A 1 
ATOM 533  C C   . ARG A 1 66  ? 34.245  22.654  17.831  1.00 77.92 66  A 1 
ATOM 534  O O   . ARG A 1 66  ? 33.296  22.093  18.361  1.00 76.04 66  A 1 
ATOM 535  C CB  . ARG A 1 66  ? 34.783  22.361  15.363  1.00 71.37 66  A 1 
ATOM 536  C CG  . ARG A 1 66  ? 34.146  20.968  15.256  1.00 63.63 66  A 1 
ATOM 537  C CD  . ARG A 1 66  ? 34.851  20.159  14.170  1.00 60.42 66  A 1 
ATOM 538  N NE  . ARG A 1 66  ? 34.287  18.802  14.067  1.00 55.00 66  A 1 
ATOM 539  C CZ  . ARG A 1 66  ? 34.794  17.799  13.370  1.00 50.75 66  A 1 
ATOM 540  N NH1 . ARG A 1 66  ? 35.875  17.942  12.655  1.00 47.43 66  A 1 
ATOM 541  N NH2 . ARG A 1 66  ? 34.218  16.636  13.384  1.00 45.21 66  A 1 
ATOM 542  N N   . SER A 1 67  ? 35.392  22.855  18.454  1.00 77.92 67  A 1 
ATOM 543  C CA  . SER A 1 67  ? 35.625  22.459  19.850  1.00 78.32 67  A 1 
ATOM 544  C C   . SER A 1 67  ? 34.637  23.148  20.802  1.00 80.51 67  A 1 
ATOM 545  O O   . SER A 1 67  ? 33.990  22.492  21.616  1.00 77.62 67  A 1 
ATOM 546  C CB  . SER A 1 67  ? 37.068  22.786  20.236  1.00 74.62 67  A 1 
ATOM 547  O OG  . SER A 1 67  ? 37.326  22.352  21.552  1.00 65.35 67  A 1 
ATOM 548  N N   . LEU A 1 68  ? 34.440  24.456  20.635  1.00 76.96 68  A 1 
ATOM 549  C CA  . LEU A 1 68  ? 33.465  25.220  21.417  1.00 77.08 68  A 1 
ATOM 550  C C   . LEU A 1 68  ? 32.011  24.792  21.162  1.00 79.11 68  A 1 
ATOM 551  O O   . LEU A 1 68  ? 31.168  24.922  22.042  1.00 76.83 68  A 1 
ATOM 552  C CB  . LEU A 1 68  ? 33.631  26.718  21.108  1.00 73.93 68  A 1 
ATOM 553  C CG  . LEU A 1 68  ? 33.773  27.574  22.385  1.00 65.53 68  A 1 
ATOM 554  C CD1 . LEU A 1 68  ? 35.201  28.104  22.499  1.00 59.24 68  A 1 
ATOM 555  C CD2 . LEU A 1 68  ? 32.821  28.769  22.364  1.00 59.10 68  A 1 
ATOM 556  N N   . PHE A 1 69  ? 31.713  24.313  19.956  1.00 79.33 69  A 1 
ATOM 557  C CA  . PHE A 1 69  ? 30.398  23.786  19.595  1.00 79.57 69  A 1 
ATOM 558  C C   . PHE A 1 69  ? 30.112  22.459  20.309  1.00 81.89 69  A 1 
ATOM 559  O O   . PHE A 1 69  ? 29.052  22.315  20.897  1.00 80.54 69  A 1 
ATOM 560  C CB  . PHE A 1 69  ? 30.318  23.645  18.072  1.00 76.86 69  A 1 
ATOM 561  C CG  . PHE A 1 69  ? 29.070  22.955  17.575  1.00 75.88 69  A 1 
ATOM 562  C CD1 . PHE A 1 69  ? 29.100  21.584  17.253  1.00 69.75 69  A 1 
ATOM 563  C CD2 . PHE A 1 69  ? 27.876  23.683  17.428  1.00 69.64 69  A 1 
ATOM 564  C CE1 . PHE A 1 69  ? 27.945  20.948  16.772  1.00 68.68 69  A 1 
ATOM 565  C CE2 . PHE A 1 69  ? 26.722  23.051  16.943  1.00 67.94 69  A 1 
ATOM 566  C CZ  . PHE A 1 69  ? 26.757  21.680  16.612  1.00 71.85 69  A 1 
ATOM 567  N N   . LEU A 1 70  ? 31.076  21.533  20.320  1.00 80.85 70  A 1 
ATOM 568  C CA  . LEU A 1 70  ? 30.929  20.205  20.933  1.00 80.36 70  A 1 
ATOM 569  C C   . LEU A 1 70  ? 30.700  20.262  22.451  1.00 82.44 70  A 1 
ATOM 570  O O   . LEU A 1 70  ? 30.022  19.396  23.000  1.00 80.94 70  A 1 
ATOM 571  C CB  . LEU A 1 70  ? 32.179  19.369  20.612  1.00 77.88 70  A 1 
ATOM 572  C CG  . LEU A 1 70  ? 32.319  18.965  19.130  1.00 74.51 70  A 1 
ATOM 573  C CD1 . LEU A 1 70  ? 33.682  18.316  18.901  1.00 70.01 70  A 1 
ATOM 574  C CD2 . LEU A 1 70  ? 31.239  17.979  18.690  1.00 69.98 70  A 1 
ATOM 575  N N   . THR A 1 71  ? 31.214  21.301  23.118  1.00 84.10 71  A 1 
ATOM 576  C CA  . THR A 1 71  ? 31.028  21.515  24.566  1.00 83.57 71  A 1 
ATOM 577  C C   . THR A 1 71  ? 29.693  22.174  24.930  1.00 85.08 71  A 1 
ATOM 578  O O   . THR A 1 71  ? 29.361  22.266  26.112  1.00 82.04 71  A 1 
ATOM 579  C CB  . THR A 1 71  ? 32.180  22.347  25.148  1.00 80.99 71  A 1 
ATOM 580  O OG1 . THR A 1 71  ? 32.329  23.560  24.445  1.00 73.18 71  A 1 
ATOM 581  C CG2 . THR A 1 71  ? 33.514  21.612  25.073  1.00 70.73 71  A 1 
ATOM 582  N N   . ARG A 1 72  ? 28.906  22.639  23.956  1.00 85.59 72  A 1 
ATOM 583  C CA  . ARG A 1 72  ? 27.582  23.216  24.223  1.00 85.51 72  A 1 
ATOM 584  C C   . ARG A 1 72  ? 26.605  22.139  24.676  1.00 87.68 72  A 1 
ATOM 585  O O   . ARG A 1 72  ? 26.714  20.981  24.287  1.00 86.14 72  A 1 
ATOM 586  C CB  . ARG A 1 72  ? 27.039  23.961  22.997  1.00 82.69 72  A 1 
ATOM 587  C CG  . ARG A 1 72  ? 27.824  25.242  22.715  1.00 76.82 72  A 1 
ATOM 588  C CD  . ARG A 1 72  ? 27.186  25.983  21.542  1.00 73.10 72  A 1 
ATOM 589  N NE  . ARG A 1 72  ? 27.885  27.244  21.260  1.00 66.32 72  A 1 
ATOM 590  C CZ  . ARG A 1 72  ? 27.477  28.193  20.436  1.00 61.09 72  A 1 
ATOM 591  N NH1 . ARG A 1 72  ? 26.368  28.080  19.755  1.00 57.14 72  A 1 
ATOM 592  N NH2 . ARG A 1 72  ? 28.183  29.271  20.279  1.00 52.84 72  A 1 
ATOM 593  N N   . SER A 1 73  ? 25.615  22.551  25.459  1.00 88.12 73  A 1 
ATOM 594  C CA  . SER A 1 73  ? 24.520  21.672  25.855  1.00 88.99 73  A 1 
ATOM 595  C C   . SER A 1 73  ? 23.561  21.419  24.688  1.00 89.83 73  A 1 
ATOM 596  O O   . SER A 1 73  ? 23.351  22.274  23.825  1.00 86.96 73  A 1 
ATOM 597  C CB  . SER A 1 73  ? 23.768  22.242  27.061  1.00 86.27 73  A 1 
ATOM 598  O OG  . SER A 1 73  ? 23.181  23.488  26.742  1.00 77.88 73  A 1 
ATOM 599  N N   . VAL A 1 74  ? 22.929  20.253  24.714  1.00 88.25 74  A 1 
ATOM 600  C CA  . VAL A 1 74  ? 21.862  19.853  23.784  1.00 88.14 74  A 1 
ATOM 601  C C   . VAL A 1 74  ? 20.708  20.869  23.755  1.00 88.27 74  A 1 
ATOM 602  O O   . VAL A 1 74  ? 20.194  21.170  22.680  1.00 86.13 74  A 1 
ATOM 603  C CB  . VAL A 1 74  ? 21.374  18.449  24.200  1.00 86.86 74  A 1 
ATOM 604  C CG1 . VAL A 1 74  ? 20.038  18.054  23.588  1.00 80.13 74  A 1 
ATOM 605  C CG2 . VAL A 1 74  ? 22.402  17.383  23.794  1.00 80.30 74  A 1 
ATOM 606  N N   . ASP A 1 75  ? 20.356  21.470  24.899  1.00 90.27 75  A 1 
ATOM 607  C CA  . ASP A 1 75  ? 19.291  22.486  25.013  1.00 88.86 75  A 1 
ATOM 608  C C   . ASP A 1 75  ? 19.522  23.714  24.105  1.00 89.05 75  A 1 
ATOM 609  O O   . ASP A 1 75  ? 18.576  24.394  23.713  1.00 85.10 75  A 1 
ATOM 610  C CB  . ASP A 1 75  ? 19.177  22.919  26.486  1.00 85.61 75  A 1 
ATOM 611  C CG  . ASP A 1 75  ? 18.030  23.902  26.789  1.00 79.64 75  A 1 
ATOM 612  O OD1 . ASP A 1 75  ? 16.921  23.753  26.232  1.00 68.24 75  A 1 
ATOM 613  O OD2 . ASP A 1 75  ? 18.250  24.819  27.607  1.00 70.55 75  A 1 
ATOM 614  N N   . SER A 1 76  ? 20.771  23.982  23.708  1.00 87.76 76  A 1 
ATOM 615  C CA  . SER A 1 76  ? 21.101  25.107  22.826  1.00 85.79 76  A 1 
ATOM 616  C C   . SER A 1 76  ? 20.702  24.908  21.359  1.00 86.12 76  A 1 
ATOM 617  O O   . SER A 1 76  ? 20.670  25.886  20.612  1.00 83.02 76  A 1 
ATOM 618  C CB  . SER A 1 76  ? 22.593  25.436  22.936  1.00 83.85 76  A 1 
ATOM 619  O OG  . SER A 1 76  ? 23.428  24.456  22.354  1.00 77.78 76  A 1 
ATOM 620  N N   . ILE A 1 77  ? 20.432  23.666  20.934  1.00 87.81 77  A 1 
ATOM 621  C CA  . ILE A 1 77  ? 20.145  23.321  19.529  1.00 86.98 77  A 1 
ATOM 622  C C   . ILE A 1 77  ? 18.855  22.510  19.366  1.00 87.82 77  A 1 
ATOM 623  O O   . ILE A 1 77  ? 18.267  22.499  18.282  1.00 85.30 77  A 1 
ATOM 624  C CB  . ILE A 1 77  ? 21.357  22.579  18.906  1.00 84.16 77  A 1 
ATOM 625  C CG1 . ILE A 1 77  ? 22.619  23.469  19.021  1.00 74.43 77  A 1 
ATOM 626  C CG2 . ILE A 1 77  ? 21.110  22.180  17.442  1.00 70.82 77  A 1 
ATOM 627  C CD1 . ILE A 1 77  ? 23.845  22.934  18.293  1.00 68.24 77  A 1 
ATOM 628  N N   . MET A 1 78  ? 18.397  21.837  20.421  1.00 88.35 78  A 1 
ATOM 629  C CA  . MET A 1 78  ? 17.234  20.964  20.346  1.00 88.63 78  A 1 
ATOM 630  C C   . MET A 1 78  ? 15.984  21.718  19.870  1.00 88.65 78  A 1 
ATOM 631  O O   . MET A 1 78  ? 15.717  22.858  20.258  1.00 87.07 78  A 1 
ATOM 632  C CB  . MET A 1 78  ? 17.005  20.232  21.675  1.00 87.05 78  A 1 
ATOM 633  C CG  . MET A 1 78  ? 16.404  21.105  22.786  1.00 85.46 78  A 1 
ATOM 634  S SD  . MET A 1 78  ? 16.229  20.228  24.366  1.00 86.09 78  A 1 
ATOM 635  C CE  . MET A 1 78  ? 15.239  21.417  25.285  1.00 76.91 78  A 1 
ATOM 636  N N   . LYS A 1 79  ? 15.177  21.047  19.050  1.00 89.43 79  A 1 
ATOM 637  C CA  . LYS A 1 79  ? 13.827  21.515  18.736  1.00 88.20 79  A 1 
ATOM 638  C C   . LYS A 1 79  ? 12.931  21.259  19.942  1.00 89.52 79  A 1 
ATOM 639  O O   . LYS A 1 79  ? 12.868  20.130  20.414  1.00 87.53 79  A 1 
ATOM 640  C CB  . LYS A 1 79  ? 13.298  20.818  17.481  1.00 84.80 79  A 1 
ATOM 641  C CG  . LYS A 1 79  ? 13.928  21.419  16.215  1.00 74.39 79  A 1 
ATOM 642  C CD  . LYS A 1 79  ? 13.515  20.627  14.979  1.00 67.51 79  A 1 
ATOM 643  C CE  . LYS A 1 79  ? 14.073  21.316  13.734  1.00 58.73 79  A 1 
ATOM 644  N NZ  . LYS A 1 79  ? 14.296  20.365  12.629  1.00 52.68 79  A 1 
ATOM 645  N N   . LYS A 1 80  ? 12.236  22.296  20.400  1.00 89.05 80  A 1 
ATOM 646  C CA  . LYS A 1 80  ? 11.346  22.223  21.575  1.00 87.04 80  A 1 
ATOM 647  C C   . LYS A 1 80  ? 9.922   21.810  21.208  1.00 84.53 80  A 1 
ATOM 648  O O   . LYS A 1 80  ? 9.293   21.085  21.957  1.00 76.45 80  A 1 
ATOM 649  C CB  . LYS A 1 80  ? 11.376  23.557  22.339  1.00 85.06 80  A 1 
ATOM 650  C CG  . LYS A 1 80  ? 12.784  23.845  22.884  1.00 81.59 80  A 1 
ATOM 651  C CD  . LYS A 1 80  ? 12.840  25.050  23.833  1.00 77.93 80  A 1 
ATOM 652  C CE  . LYS A 1 80  ? 14.297  25.156  24.309  1.00 67.92 80  A 1 
ATOM 653  N NZ  . LYS A 1 80  ? 14.509  26.067  25.452  1.00 59.72 80  A 1 
ATOM 654  N N   . ASP A 1 81  ? 9.461   22.213  20.034  1.00 86.64 81  A 1 
ATOM 655  C CA  . ASP A 1 81  ? 8.158   21.810  19.504  1.00 85.15 81  A 1 
ATOM 656  C C   . ASP A 1 81  ? 8.269   20.415  18.883  1.00 86.90 81  A 1 
ATOM 657  O O   . ASP A 1 81  ? 8.454   20.249  17.675  1.00 82.93 81  A 1 
ATOM 658  C CB  . ASP A 1 81  ? 7.643   22.863  18.509  1.00 80.46 81  A 1 
ATOM 659  C CG  . ASP A 1 81  ? 7.416   24.230  19.154  1.00 69.68 81  A 1 
ATOM 660  O OD1 . ASP A 1 81  ? 7.063   24.267  20.356  1.00 59.71 81  A 1 
ATOM 661  O OD2 . ASP A 1 81  ? 7.621   25.232  18.438  1.00 60.13 81  A 1 
ATOM 662  N N   . VAL A 1 82  ? 8.216   19.397  19.730  1.00 88.69 82  A 1 
ATOM 663  C CA  . VAL A 1 82  ? 8.299   17.996  19.313  1.00 90.48 82  A 1 
ATOM 664  C C   . VAL A 1 82  ? 6.895   17.451  19.100  1.00 90.86 82  A 1 
ATOM 665  O O   . VAL A 1 82  ? 6.103   17.365  20.033  1.00 88.83 82  A 1 
ATOM 666  C CB  . VAL A 1 82  ? 9.085   17.136  20.316  1.00 89.93 82  A 1 
ATOM 667  C CG1 . VAL A 1 82  ? 9.300   15.729  19.756  1.00 84.77 82  A 1 
ATOM 668  C CG2 . VAL A 1 82  ? 10.467  17.734  20.599  1.00 84.83 82  A 1 
ATOM 669  N N   . VAL A 1 83  ? 6.615   17.045  17.874  1.00 91.41 83  A 1 
ATOM 670  C CA  . VAL A 1 83  ? 5.389   16.303  17.573  1.00 90.61 83  A 1 
ATOM 671  C C   . VAL A 1 83  ? 5.587   14.861  18.024  1.00 91.80 83  A 1 
ATOM 672  O O   . VAL A 1 83  ? 6.562   14.216  17.633  1.00 91.29 83  A 1 
ATOM 673  C CB  . VAL A 1 83  ? 5.019   16.391  16.083  1.00 88.36 83  A 1 
ATOM 674  C CG1 . VAL A 1 83  ? 3.672   15.719  15.806  1.00 82.59 83  A 1 
ATOM 675  C CG2 . VAL A 1 83  ? 4.915   17.856  15.634  1.00 82.27 83  A 1 
ATOM 676  N N   . CYS A 1 84  ? 4.663   14.374  18.839  1.00 92.70 84  A 1 
ATOM 677  C CA  . CYS A 1 84  ? 4.657   13.021  19.374  1.00 92.94 84  A 1 
ATOM 678  C C   . CYS A 1 84  ? 3.456   12.234  18.842  1.00 92.91 84  A 1 
ATOM 679  O O   . CYS A 1 84  ? 2.456   12.816  18.420  1.00 91.69 84  A 1 
ATOM 680  C CB  . CYS A 1 84  ? 4.677   13.086  20.906  1.00 92.27 84  A 1 
ATOM 681  S SG  . CYS A 1 84  ? 6.212   13.884  21.495  1.00 89.87 84  A 1 
ATOM 682  N N   . ALA A 1 85  ? 3.572   10.916  18.868  1.00 94.05 85  A 1 
ATOM 683  C CA  . ALA A 1 85  ? 2.487   9.992   18.583  1.00 94.15 85  A 1 
ATOM 684  C C   . ALA A 1 85  ? 1.957   9.374   19.882  1.00 94.80 85  A 1 
ATOM 685  O O   . ALA A 1 85  ? 2.697   9.197   20.851  1.00 94.18 85  A 1 
ATOM 686  C CB  . ALA A 1 85  ? 2.993   8.924   17.613  1.00 93.22 85  A 1 
ATOM 687  N N   . HIS A 1 86  ? 0.685   8.998   19.867  1.00 94.50 86  A 1 
ATOM 688  C CA  . HIS A 1 86  ? 0.077   8.178   20.912  1.00 94.37 86  A 1 
ATOM 689  C C   . HIS A 1 86  ? 0.199   6.686   20.540  1.00 94.52 86  A 1 
ATOM 690  O O   . HIS A 1 86  ? 0.101   6.357   19.353  1.00 93.96 86  A 1 
ATOM 691  C CB  . HIS A 1 86  ? -1.380  8.628   21.086  1.00 93.94 86  A 1 
ATOM 692  C CG  . HIS A 1 86  ? -2.020  8.034   22.304  1.00 93.50 86  A 1 
ATOM 693  N ND1 . HIS A 1 86  ? -2.712  6.845   22.361  1.00 84.85 86  A 1 
ATOM 694  C CD2 . HIS A 1 86  ? -1.952  8.531   23.584  1.00 84.51 86  A 1 
ATOM 695  C CE1 . HIS A 1 86  ? -3.050  6.626   23.646  1.00 86.29 86  A 1 
ATOM 696  N NE2 . HIS A 1 86  ? -2.608  7.630   24.410  1.00 87.63 86  A 1 
ATOM 697  N N   . PRO A 1 87  ? 0.397   5.760   21.486  1.00 94.43 87  A 1 
ATOM 698  C CA  . PRO A 1 87  ? 0.522   4.327   21.168  1.00 93.66 87  A 1 
ATOM 699  C C   . PRO A 1 87  ? -0.687  3.738   20.436  1.00 93.46 87  A 1 
ATOM 700  O O   . PRO A 1 87  ? -0.525  2.805   19.648  1.00 91.73 87  A 1 
ATOM 701  C CB  . PRO A 1 87  ? 0.753   3.638   22.519  1.00 92.84 87  A 1 
ATOM 702  C CG  . PRO A 1 87  ? 0.241   4.636   23.559  1.00 91.83 87  A 1 
ATOM 703  C CD  . PRO A 1 87  ? 0.565   5.977   22.917  1.00 94.30 87  A 1 
ATOM 704  N N   . LEU A 1 88  ? -1.872  4.294   20.645  1.00 94.32 88  A 1 
ATOM 705  C CA  . LEU A 1 88  ? -3.117  3.887   19.983  1.00 93.37 88  A 1 
ATOM 706  C C   . LEU A 1 88  ? -3.403  4.634   18.666  1.00 93.12 88  A 1 
ATOM 707  O O   . LEU A 1 88  ? -4.443  4.384   18.053  1.00 91.51 88  A 1 
ATOM 708  C CB  . LEU A 1 88  ? -4.302  4.040   20.955  1.00 92.67 88  A 1 
ATOM 709  C CG  . LEU A 1 88  ? -4.201  3.262   22.278  1.00 90.82 88  A 1 
ATOM 710  C CD1 . LEU A 1 88  ? -5.455  3.515   23.109  1.00 87.86 88  A 1 
ATOM 711  C CD2 . LEU A 1 88  ? -4.061  1.762   22.048  1.00 87.36 88  A 1 
ATOM 712  N N   . ASP A 1 89  ? -2.537  5.558   18.225  1.00 93.65 89  A 1 
ATOM 713  C CA  . ASP A 1 89  ? -2.710  6.202   16.917  1.00 92.98 89  A 1 
ATOM 714  C C   . ASP A 1 89  ? -2.603  5.154   15.798  1.00 92.63 89  A 1 
ATOM 715  O O   . ASP A 1 89  ? -1.789  4.231   15.864  1.00 91.62 89  A 1 
ATOM 716  C CB  . ASP A 1 89  ? -1.683  7.325   16.693  1.00 92.66 89  A 1 
ATOM 717  C CG  . ASP A 1 89  ? -1.932  8.625   17.479  1.00 92.18 89  A 1 
ATOM 718  O OD1 . ASP A 1 89  ? -3.099  8.943   17.796  1.00 88.51 89  A 1 
ATOM 719  O OD2 . ASP A 1 89  ? -0.945  9.371   17.690  1.00 88.53 89  A 1 
ATOM 720  N N   . PHE A 1 90  ? -3.399  5.308   14.740  1.00 89.58 90  A 1 
ATOM 721  C CA  . PHE A 1 90  ? -3.338  4.421   13.586  1.00 88.33 90  A 1 
ATOM 722  C C   . PHE A 1 90  ? -2.148  4.755   12.687  1.00 87.82 90  A 1 
ATOM 723  O O   . PHE A 1 90  ? -1.763  5.909   12.509  1.00 86.64 90  A 1 
ATOM 724  C CB  . PHE A 1 90  ? -4.662  4.449   12.822  1.00 87.35 90  A 1 
ATOM 725  C CG  . PHE A 1 90  ? -5.815  3.871   13.611  1.00 85.31 90  A 1 
ATOM 726  C CD1 . PHE A 1 90  ? -6.004  2.478   13.662  1.00 80.89 90  A 1 
ATOM 727  C CD2 . PHE A 1 90  ? -6.678  4.717   14.337  1.00 80.13 90  A 1 
ATOM 728  C CE1 . PHE A 1 90  ? -7.041  1.934   14.435  1.00 77.89 90  A 1 
ATOM 729  C CE2 . PHE A 1 90  ? -7.718  4.178   15.113  1.00 76.63 90  A 1 
ATOM 730  C CZ  . PHE A 1 90  ? -7.895  2.785   15.166  1.00 78.96 90  A 1 
ATOM 731  N N   . VAL A 1 91  ? -1.575  3.725   12.063  1.00 85.27 91  A 1 
ATOM 732  C CA  . VAL A 1 91  ? -0.407  3.870   11.174  1.00 83.46 91  A 1 
ATOM 733  C C   . VAL A 1 91  ? -0.682  4.840   10.020  1.00 82.37 91  A 1 
ATOM 734  O O   . VAL A 1 91  ? 0.194   5.618   9.645   1.00 80.25 91  A 1 
ATOM 735  C CB  . VAL A 1 91  ? 0.016   2.483   10.651  1.00 82.27 91  A 1 
ATOM 736  C CG1 . VAL A 1 91  ? 1.082   2.552   9.555   1.00 76.70 91  A 1 
ATOM 737  C CG2 . VAL A 1 91  ? 0.585   1.642   11.799  1.00 77.24 91  A 1 
ATOM 738  N N   . GLU A 1 92  ? -1.888  4.846   9.482   1.00 79.45 92  A 1 
ATOM 739  C CA  . GLU A 1 92  ? -2.285  5.750   8.401   1.00 76.49 92  A 1 
ATOM 740  C C   . GLU A 1 92  ? -2.360  7.212   8.872   1.00 76.37 92  A 1 
ATOM 741  O O   . GLU A 1 92  ? -1.930  8.104   8.144   1.00 75.27 92  A 1 
ATOM 742  C CB  . GLU A 1 92  ? -3.624  5.317   7.788   1.00 74.39 92  A 1 
ATOM 743  C CG  . GLU A 1 92  ? -3.664  3.862   7.270   1.00 68.09 92  A 1 
ATOM 744  C CD  . GLU A 1 92  ? -3.941  2.791   8.341   1.00 62.97 92  A 1 
ATOM 745  O OE1 . GLU A 1 92  ? -4.094  1.616   7.946   1.00 57.77 92  A 1 
ATOM 746  O OE2 . GLU A 1 92  ? -4.018  3.135   9.541   1.00 57.00 92  A 1 
ATOM 747  N N   . GLU A 1 93  ? -2.819  7.464   10.094  1.00 80.47 93  A 1 
ATOM 748  C CA  . GLU A 1 93  ? -2.812  8.802   10.700  1.00 80.43 93  A 1 
ATOM 749  C C   . GLU A 1 93  ? -1.377  9.299   10.896  1.00 81.86 93  A 1 
ATOM 750  O O   . GLU A 1 93  ? -1.036  10.422  10.522  1.00 81.26 93  A 1 
ATOM 751  C CB  . GLU A 1 93  ? -3.535  8.785   12.057  1.00 78.66 93  A 1 
ATOM 752  C CG  . GLU A 1 93  ? -5.039  8.500   11.949  1.00 72.76 93  A 1 
ATOM 753  C CD  . GLU A 1 93  ? -5.731  8.311   13.312  1.00 69.69 93  A 1 
ATOM 754  O OE1 . GLU A 1 93  ? -6.980  8.254   13.317  1.00 63.74 93  A 1 
ATOM 755  O OE2 . GLU A 1 93  ? -5.027  8.177   14.343  1.00 64.40 93  A 1 
ATOM 756  N N   . ILE A 1 94  ? -0.508  8.440   11.403  1.00 83.72 94  A 1 
ATOM 757  C CA  . ILE A 1 94  ? 0.901   8.762   11.627  1.00 84.64 94  A 1 
ATOM 758  C C   . ILE A 1 94  ? 1.642   9.054   10.322  1.00 84.09 94  A 1 
ATOM 759  O O   . ILE A 1 94  ? 2.464   9.967   10.277  1.00 82.75 94  A 1 
ATOM 760  C CB  . ILE A 1 94  ? 1.560   7.625   12.434  1.00 85.45 94  A 1 
ATOM 761  C CG1 . ILE A 1 94  ? 1.002   7.580   13.873  1.00 79.79 94  A 1 
ATOM 762  C CG2 . ILE A 1 94  ? 3.084   7.736   12.461  1.00 78.83 94  A 1 
ATOM 763  C CD1 . ILE A 1 94  ? 1.122   8.893   14.655  1.00 73.33 94  A 1 
ATOM 764  N N   . SER A 1 95  ? 1.323   8.345   9.244   1.00 80.86 95  A 1 
ATOM 765  C CA  . SER A 1 95  ? 1.887   8.657   7.932   1.00 78.34 95  A 1 
ATOM 766  C C   . SER A 1 95  ? 1.561   10.093  7.506   1.00 78.19 95  A 1 
ATOM 767  O O   . SER A 1 95  ? 2.445   10.809  7.033   1.00 76.74 95  A 1 
ATOM 768  C CB  . SER A 1 95  ? 1.426   7.630   6.887   1.00 76.01 95  A 1 
ATOM 769  O OG  . SER A 1 95  ? 0.118   7.867   6.428   1.00 67.83 95  A 1 
ATOM 770  N N   . ALA A 1 96  ? 0.340   10.559  7.775   1.00 76.82 96  A 1 
ATOM 771  C CA  . ALA A 1 96  ? -0.050  11.939  7.514   1.00 74.90 96  A 1 
ATOM 772  C C   . ALA A 1 96  ? 0.748   12.934  8.371   1.00 76.26 96  A 1 
ATOM 773  O O   . ALA A 1 96  ? 1.262   13.916  7.836   1.00 75.64 96  A 1 
ATOM 774  C CB  . ALA A 1 96  ? -1.564  12.092  7.714   1.00 72.16 96  A 1 
ATOM 775  N N   . VAL A 1 97  ? 0.944   12.644  9.654   1.00 78.98 97  A 1 
ATOM 776  C CA  . VAL A 1 97  ? 1.708   13.495  10.583  1.00 79.92 97  A 1 
ATOM 777  C C   . VAL A 1 97  ? 3.170   13.634  10.151  1.00 79.73 97  A 1 
ATOM 778  O O   . VAL A 1 97  ? 3.689   14.750  10.098  1.00 79.30 97  A 1 
ATOM 779  C CB  . VAL A 1 97  ? 1.606   12.955  12.022  1.00 81.65 97  A 1 
ATOM 780  C CG1 . VAL A 1 97  ? 2.457   13.771  12.999  1.00 77.91 97  A 1 
ATOM 781  C CG2 . VAL A 1 97  ? 0.163   13.011  12.535  1.00 78.13 97  A 1 
ATOM 782  N N   . PHE A 1 98  ? 3.837   12.537  9.781   1.00 78.79 98  A 1 
ATOM 783  C CA  . PHE A 1 98  ? 5.217   12.583  9.281   1.00 78.52 98  A 1 
ATOM 784  C C   . PHE A 1 98  ? 5.357   13.519  8.079   1.00 75.83 98  A 1 
ATOM 785  O O   . PHE A 1 98  ? 6.278   14.335  8.017   1.00 73.60 98  A 1 
ATOM 786  C CB  . PHE A 1 98  ? 5.670   11.181  8.857   1.00 80.62 98  A 1 
ATOM 787  C CG  . PHE A 1 98  ? 6.243   10.319  9.952   1.00 82.72 98  A 1 
ATOM 788  C CD1 . PHE A 1 98  ? 7.419   10.715  10.610  1.00 77.93 98  A 1 
ATOM 789  C CD2 . PHE A 1 98  ? 5.655   9.081   10.266  1.00 79.46 98  A 1 
ATOM 790  C CE1 . PHE A 1 98  ? 7.990   9.887   11.589  1.00 78.23 98  A 1 
ATOM 791  C CE2 . PHE A 1 98  ? 6.226   8.251   11.241  1.00 78.76 98  A 1 
ATOM 792  C CZ  . PHE A 1 98  ? 7.391   8.653   11.906  1.00 83.16 98  A 1 
ATOM 793  N N   . TYR A 1 99  ? 4.432   13.415  7.132   1.00 73.61 99  A 1 
ATOM 794  C CA  . TYR A 1 99  ? 4.450   14.250  5.944   1.00 69.87 99  A 1 
ATOM 795  C C   . TYR A 1 99  ? 4.117   15.706  6.279   1.00 70.06 99  A 1 
ATOM 796  O O   . TYR A 1 99  ? 4.831   16.607  5.847   1.00 67.98 99  A 1 
ATOM 797  C CB  . TYR A 1 99  ? 3.483   13.679  4.908   1.00 66.23 99  A 1 
ATOM 798  C CG  . TYR A 1 99  ? 3.958   12.438  4.186   1.00 60.22 99  A 1 
ATOM 799  C CD1 . TYR A 1 99  ? 5.154   12.451  3.449   1.00 54.05 99  A 1 
ATOM 800  C CD2 . TYR A 1 99  ? 3.150   11.284  4.177   1.00 52.44 99  A 1 
ATOM 801  C CE1 . TYR A 1 99  ? 5.543   11.326  2.704   1.00 46.97 99  A 1 
ATOM 802  C CE2 . TYR A 1 99  ? 3.532   10.156  3.437   1.00 46.46 99  A 1 
ATOM 803  C CZ  . TYR A 1 99  ? 4.726   10.180  2.696   1.00 46.02 99  A 1 
ATOM 804  O OH  . TYR A 1 99  ? 5.089   9.084   1.967   1.00 40.99 99  A 1 
ATOM 805  N N   . GLU A 1 100 ? 3.085   15.960  7.068   1.00 71.13 100 A 1 
ATOM 806  C CA  . GLU A 1 100 ? 2.592   17.310  7.341   1.00 69.66 100 A 1 
ATOM 807  C C   . GLU A 1 100 ? 3.640   18.172  8.055   1.00 70.13 100 A 1 
ATOM 808  O O   . GLU A 1 100 ? 3.903   19.305  7.651   1.00 68.93 100 A 1 
ATOM 809  C CB  . GLU A 1 100 ? 1.285   17.208  8.137   1.00 67.53 100 A 1 
ATOM 810  C CG  . GLU A 1 100 ? 0.583   18.571  8.240   1.00 61.53 100 A 1 
ATOM 811  C CD  . GLU A 1 100 ? -0.863  18.460  8.738   1.00 58.35 100 A 1 
ATOM 812  O OE1 . GLU A 1 100 ? -1.649  19.354  8.344   1.00 52.18 100 A 1 
ATOM 813  O OE2 . GLU A 1 100 ? -1.172  17.493  9.462   1.00 51.51 100 A 1 
ATOM 814  N N   . HIS A 1 101 ? 4.320   17.596  9.043   1.00 74.17 101 A 1 
ATOM 815  C CA  . HIS A 1 101 ? 5.362   18.279  9.809   1.00 73.61 101 A 1 
ATOM 816  C C   . HIS A 1 101 ? 6.756   18.194  9.171   1.00 72.69 101 A 1 
ATOM 817  O O   . HIS A 1 101 ? 7.667   18.926  9.568   1.00 71.13 101 A 1 
ATOM 818  C CB  . HIS A 1 101 ? 5.334   17.757  11.245  1.00 75.35 101 A 1 
ATOM 819  C CG  . HIS A 1 101 ? 4.062   18.136  11.958  1.00 75.96 101 A 1 
ATOM 820  N ND1 . HIS A 1 101 ? 3.795   19.364  12.536  1.00 68.07 101 A 1 
ATOM 821  C CD2 . HIS A 1 101 ? 2.941   17.363  12.120  1.00 69.32 101 A 1 
ATOM 822  C CE1 . HIS A 1 101 ? 2.553   19.323  13.042  1.00 70.03 101 A 1 
ATOM 823  N NE2 . HIS A 1 101 ? 1.998   18.125  12.804  1.00 71.02 101 A 1 
ATOM 824  N N   . GLY A 1 102 ? 6.952   17.341  8.168   1.00 72.55 102 A 1 
ATOM 825  C CA  . GLY A 1 102 ? 8.253   17.158  7.513   1.00 70.64 102 A 1 
ATOM 826  C C   . GLY A 1 102 ? 9.327   16.599  8.451   1.00 72.08 102 A 1 
ATOM 827  O O   . GLY A 1 102 ? 10.500  16.961  8.338   1.00 70.08 102 A 1 
ATOM 828  N N   . ILE A 1 103 ? 8.922   15.739  9.376   1.00 76.46 103 A 1 
ATOM 829  C CA  . ILE A 1 103 ? 9.780   15.093  10.374  1.00 77.69 103 A 1 
ATOM 830  C C   . ILE A 1 103 ? 10.083  13.644  9.974   1.00 77.79 103 A 1 
ATOM 831  O O   . ILE A 1 103 ? 9.344   13.014  9.216   1.00 76.04 103 A 1 
ATOM 832  C CB  . ILE A 1 103 ? 9.168   15.221  11.791  1.00 77.98 103 A 1 
ATOM 833  C CG1 . ILE A 1 103 ? 7.724   14.685  11.849  1.00 75.69 103 A 1 
ATOM 834  C CG2 . ILE A 1 103 ? 9.253   16.691  12.252  1.00 71.35 103 A 1 
ATOM 835  C CD1 . ILE A 1 103 ? 7.094   14.725  13.241  1.00 70.49 103 A 1 
ATOM 836  N N   . GLY A 1 104 ? 11.193  13.114  10.477  1.00 80.34 104 A 1 
ATOM 837  C CA  . GLY A 1 104 ? 11.639  11.746  10.190  1.00 80.86 104 A 1 
ATOM 838  C C   . GLY A 1 104 ? 11.407  10.755  11.330  1.00 83.80 104 A 1 
ATOM 839  O O   . GLY A 1 104 ? 11.664  9.563   11.167  1.00 82.83 104 A 1 
ATOM 840  N N   . CYS A 1 105 ? 10.969  11.252  12.484  1.00 88.29 105 A 1 
ATOM 841  C CA  . CYS A 1 105 ? 10.815  10.493  13.714  1.00 89.63 105 A 1 
ATOM 842  C C   . CYS A 1 105 ? 9.688   11.081  14.562  1.00 90.66 105 A 1 
ATOM 843  O O   . CYS A 1 105 ? 9.567   12.301  14.662  1.00 89.78 105 A 1 
ATOM 844  C CB  . CYS A 1 105 ? 12.163  10.549  14.440  1.00 87.87 105 A 1 
ATOM 845  S SG  . CYS A 1 105 ? 12.039  9.845   16.094  1.00 81.20 105 A 1 
ATOM 846  N N   . LEU A 1 106 ? 8.916   10.204  15.191  1.00 92.73 106 A 1 
ATOM 847  C CA  . LEU A 1 106 ? 7.907   10.542  16.188  1.00 93.40 106 A 1 
ATOM 848  C C   . LEU A 1 106 ? 8.215   9.782   17.481  1.00 94.67 106 A 1 
ATOM 849  O O   . LEU A 1 106 ? 8.162   8.550   17.478  1.00 94.07 106 A 1 
ATOM 850  C CB  . LEU A 1 106 ? 6.510   10.177  15.658  1.00 91.83 106 A 1 
ATOM 851  C CG  . LEU A 1 106 ? 5.969   11.144  14.594  1.00 89.06 106 A 1 
ATOM 852  C CD1 . LEU A 1 106 ? 4.761   10.539  13.895  1.00 84.59 106 A 1 
ATOM 853  C CD2 . LEU A 1 106 ? 5.537   12.473  15.211  1.00 84.14 106 A 1 
ATOM 854  N N   . PRO A 1 107 ? 8.533   10.479  18.582  1.00 94.74 107 A 1 
ATOM 855  C CA  . PRO A 1 107 ? 8.482   9.862   19.899  1.00 94.97 107 A 1 
ATOM 856  C C   . PRO A 1 107 ? 7.051   9.406   20.185  1.00 95.31 107 A 1 
ATOM 857  O O   . PRO A 1 107 ? 6.100   10.129  19.887  1.00 94.50 107 A 1 
ATOM 858  C CB  . PRO A 1 107 ? 8.936   10.935  20.895  1.00 94.32 107 A 1 
ATOM 859  C CG  . PRO A 1 107 ? 9.577   12.015  20.028  1.00 92.32 107 A 1 
ATOM 860  C CD  . PRO A 1 107 ? 8.862   11.882  18.689  1.00 94.30 107 A 1 
ATOM 861  N N   . VAL A 1 108 ? 6.914   8.234   20.769  1.00 95.68 108 A 1 
ATOM 862  C CA  . VAL A 1 108 ? 5.623   7.721   21.235  1.00 95.83 108 A 1 
ATOM 863  C C   . VAL A 1 108 ? 5.528   7.987   22.729  1.00 95.98 108 A 1 
ATOM 864  O O   . VAL A 1 108 ? 6.402   7.569   23.490  1.00 95.17 108 A 1 
ATOM 865  C CB  . VAL A 1 108 ? 5.435   6.234   20.903  1.00 95.42 108 A 1 
ATOM 866  C CG1 . VAL A 1 108 ? 4.010   5.792   21.233  1.00 92.59 108 A 1 
ATOM 867  C CG2 . VAL A 1 108 ? 5.691   5.944   19.417  1.00 91.77 108 A 1 
ATOM 868  N N   . VAL A 1 109 ? 4.497   8.706   23.135  1.00 95.17 109 A 1 
ATOM 869  C CA  . VAL A 1 109 ? 4.300   9.147   24.518  1.00 94.82 109 A 1 
ATOM 870  C C   . VAL A 1 109 ? 2.936   8.720   25.038  1.00 94.48 109 A 1 
ATOM 871  O O   . VAL A 1 109 ? 1.935   8.787   24.332  1.00 92.86 109 A 1 
ATOM 872  C CB  . VAL A 1 109 ? 4.505   10.662  24.687  1.00 93.66 109 A 1 
ATOM 873  C CG1 . VAL A 1 109 ? 5.970   11.049  24.449  1.00 87.71 109 A 1 
ATOM 874  C CG2 . VAL A 1 109 ? 3.631   11.519  23.765  1.00 87.89 109 A 1 
ATOM 875  N N   . HIS A 1 110 ? 2.913   8.307   26.299  1.00 93.77 110 A 1 
ATOM 876  C CA  . HIS A 1 110 ? 1.709   8.005   27.070  1.00 92.23 110 A 1 
ATOM 877  C C   . HIS A 1 110 ? 1.828   8.718   28.421  1.00 91.20 110 A 1 
ATOM 878  O O   . HIS A 1 110 ? 2.831   8.543   29.116  1.00 88.23 110 A 1 
ATOM 879  C CB  . HIS A 1 110 ? 1.581   6.483   27.223  1.00 90.68 110 A 1 
ATOM 880  C CG  . HIS A 1 110 ? 0.484   6.067   28.157  1.00 87.89 110 A 1 
ATOM 881  N ND1 . HIS A 1 110 ? 0.632   5.279   29.276  1.00 75.79 110 A 1 
ATOM 882  C CD2 . HIS A 1 110 ? -0.834  6.430   28.088  1.00 76.04 110 A 1 
ATOM 883  C CE1 . HIS A 1 110 ? -0.565  5.170   29.866  1.00 76.19 110 A 1 
ATOM 884  N NE2 . HIS A 1 110 ? -1.478  5.859   29.175  1.00 77.30 110 A 1 
ATOM 885  N N   . HIS A 1 111 ? 0.853   9.556   28.769  1.00 89.63 111 A 1 
ATOM 886  C CA  . HIS A 1 111 ? 0.954   10.500  29.894  1.00 87.95 111 A 1 
ATOM 887  C C   . HIS A 1 111 ? 2.260   11.314  29.883  1.00 88.22 111 A 1 
ATOM 888  O O   . HIS A 1 111 ? 2.976   11.398  30.877  1.00 83.97 111 A 1 
ATOM 889  C CB  . HIS A 1 111 ? 0.698   9.775   31.227  1.00 84.79 111 A 1 
ATOM 890  C CG  . HIS A 1 111 ? -0.717  9.301   31.401  1.00 77.60 111 A 1 
ATOM 891  N ND1 . HIS A 1 111 ? -1.852  10.046  31.163  1.00 67.61 111 A 1 
ATOM 892  C CD2 . HIS A 1 111 ? -1.129  8.081   31.877  1.00 65.69 111 A 1 
ATOM 893  C CE1 . HIS A 1 111 ? -2.914  9.289   31.478  1.00 62.62 111 A 1 
ATOM 894  N NE2 . HIS A 1 111 ? -2.516  8.093   31.930  1.00 62.90 111 A 1 
ATOM 895  N N   . GLN A 1 112 ? 2.592   11.876  28.728  1.00 87.75 112 A 1 
ATOM 896  C CA  . GLN A 1 112 ? 3.830   12.611  28.425  1.00 86.53 112 A 1 
ATOM 897  C C   . GLN A 1 112 ? 5.133   11.796  28.549  1.00 88.28 112 A 1 
ATOM 898  O O   . GLN A 1 112 ? 6.182   12.274  28.110  1.00 85.76 112 A 1 
ATOM 899  C CB  . GLN A 1 112 ? 3.903   13.921  29.220  1.00 82.96 112 A 1 
ATOM 900  C CG  . GLN A 1 112 ? 2.671   14.820  29.034  1.00 75.92 112 A 1 
ATOM 901  C CD  . GLN A 1 112 ? 2.843   16.203  29.657  1.00 69.24 112 A 1 
ATOM 902  O OE1 . GLN A 1 112 ? 3.838   16.528  30.282  1.00 61.51 112 A 1 
ATOM 903  N NE2 . GLN A 1 112 ? 1.882   17.084  29.487  1.00 59.16 112 A 1 
ATOM 904  N N   . LYS A 1 113 ? 5.101   10.572  29.061  1.00 92.48 113 A 1 
ATOM 905  C CA  . LYS A 1 113 ? 6.275   9.709   29.205  1.00 93.39 113 A 1 
ATOM 906  C C   . LYS A 1 113 ? 6.611   9.032   27.886  1.00 94.37 113 A 1 
ATOM 907  O O   . LYS A 1 113 ? 5.757   8.417   27.255  1.00 92.81 113 A 1 
ATOM 908  C CB  . LYS A 1 113 ? 6.080   8.679   30.321  1.00 91.64 113 A 1 
ATOM 909  C CG  . LYS A 1 113 ? 6.049   9.362   31.694  1.00 82.48 113 A 1 
ATOM 910  C CD  . LYS A 1 113 ? 5.943   8.347   32.832  1.00 79.26 113 A 1 
ATOM 911  C CE  . LYS A 1 113 ? 5.968   9.127   34.145  1.00 69.90 113 A 1 
ATOM 912  N NZ  . LYS A 1 113 ? 5.925   8.250   35.334  1.00 61.74 113 A 1 
ATOM 913  N N   . LEU A 1 114 ? 7.884   9.096   27.518  1.00 94.19 114 A 1 
ATOM 914  C CA  . LEU A 1 114 ? 8.413   8.394   26.360  1.00 95.02 114 A 1 
ATOM 915  C C   . LEU A 1 114 ? 8.388   6.879   26.601  1.00 95.19 114 A 1 
ATOM 916  O O   . LEU A 1 114 ? 9.078   6.378   27.489  1.00 93.82 114 A 1 
ATOM 917  C CB  . LEU A 1 114 ? 9.834   8.909   26.100  1.00 94.82 114 A 1 
ATOM 918  C CG  . LEU A 1 114 ? 10.490  8.333   24.835  1.00 94.57 114 A 1 
ATOM 919  C CD1 . LEU A 1 114 ? 9.825   8.845   23.564  1.00 90.74 114 A 1 
ATOM 920  C CD2 . LEU A 1 114 ? 11.959  8.748   24.798  1.00 90.26 114 A 1 
ATOM 921  N N   . ILE A 1 115 ? 7.633   6.169   25.776  1.00 95.77 115 A 1 
ATOM 922  C CA  . ILE A 1 115 ? 7.502   4.701   25.827  1.00 95.10 115 A 1 
ATOM 923  C C   . ILE A 1 115 ? 8.029   3.999   24.570  1.00 95.30 115 A 1 
ATOM 924  O O   . ILE A 1 115 ? 8.252   2.791   24.584  1.00 93.41 115 A 1 
ATOM 925  C CB  . ILE A 1 115 ? 6.042   4.287   26.104  1.00 93.98 115 A 1 
ATOM 926  C CG1 . ILE A 1 115 ? 5.067   4.772   25.005  1.00 87.93 115 A 1 
ATOM 927  C CG2 . ILE A 1 115 ? 5.601   4.779   27.495  1.00 85.42 115 A 1 
ATOM 928  C CD1 . ILE A 1 115 ? 3.733   4.031   25.028  1.00 82.83 115 A 1 
ATOM 929  N N   . GLY A 1 116 ? 8.246   4.747   23.492  1.00 95.79 116 A 1 
ATOM 930  C CA  . GLY A 1 116 ? 8.734   4.211   22.236  1.00 95.83 116 A 1 
ATOM 931  C C   . GLY A 1 116 ? 9.140   5.298   21.249  1.00 96.36 116 A 1 
ATOM 932  O O   . GLY A 1 116 ? 9.077   6.494   21.530  1.00 95.46 116 A 1 
ATOM 933  N N   . ILE A 1 117 ? 9.579   4.863   20.076  1.00 95.89 117 A 1 
ATOM 934  C CA  . ILE A 1 117 ? 9.901   5.745   18.959  1.00 95.56 117 A 1 
ATOM 935  C C   . ILE A 1 117 ? 9.492   5.080   17.651  1.00 95.01 117 A 1 
ATOM 936  O O   . ILE A 1 117 ? 9.715   3.885   17.450  1.00 93.70 117 A 1 
ATOM 937  C CB  . ILE A 1 117 ? 11.393  6.141   19.011  1.00 94.52 117 A 1 
ATOM 938  C CG1 . ILE A 1 117 ? 11.670  7.401   18.179  1.00 87.88 117 A 1 
ATOM 939  C CG2 . ILE A 1 117 ? 12.330  4.992   18.586  1.00 87.11 117 A 1 
ATOM 940  C CD1 . ILE A 1 117 ? 13.061  7.991   18.461  1.00 81.75 117 A 1 
ATOM 941  N N   . LEU A 1 118 ? 8.916   5.863   16.750  1.00 94.25 118 A 1 
ATOM 942  C CA  . LEU A 1 118 ? 8.572   5.426   15.408  1.00 93.15 118 A 1 
ATOM 943  C C   . LEU A 1 118 ? 9.325   6.292   14.404  1.00 92.33 118 A 1 
ATOM 944  O O   . LEU A 1 118 ? 9.208   7.516   14.411  1.00 90.05 118 A 1 
ATOM 945  C CB  . LEU A 1 118 ? 7.050   5.491   15.224  1.00 91.60 118 A 1 
ATOM 946  C CG  . LEU A 1 118 ? 6.583   4.869   13.894  1.00 88.04 118 A 1 
ATOM 947  C CD1 . LEU A 1 118 ? 6.767   3.355   13.882  1.00 81.19 118 A 1 
ATOM 948  C CD2 . LEU A 1 118 ? 5.108   5.173   13.670  1.00 79.83 118 A 1 
ATOM 949  N N   . THR A 1 119 ? 10.095  5.655   13.534  1.00 89.61 119 A 1 
ATOM 950  C CA  . THR A 1 119 ? 10.794  6.356   12.459  1.00 87.22 119 A 1 
ATOM 951  C C   . THR A 1 119 ? 10.085  6.148   11.129  1.00 85.75 119 A 1 
ATOM 952  O O   . THR A 1 119 ? 9.374   5.168   10.910  1.00 84.05 119 A 1 
ATOM 953  C CB  . THR A 1 119 ? 12.274  5.959   12.359  1.00 85.96 119 A 1 
ATOM 954  O OG1 . THR A 1 119 ? 12.428  4.666   11.836  1.00 79.98 119 A 1 
ATOM 955  C CG2 . THR A 1 119 ? 13.003  6.035   13.700  1.00 78.99 119 A 1 
ATOM 956  N N   . LYS A 1 120 ? 10.367  7.046   10.197  1.00 81.44 120 A 1 
ATOM 957  C CA  . LYS A 1 120 ? 9.974   6.888   8.797   1.00 78.40 120 A 1 
ATOM 958  C C   . LYS A 1 120 ? 10.360  5.518   8.221   1.00 78.03 120 A 1 
ATOM 959  O O   . LYS A 1 120 ? 9.593   4.929   7.467   1.00 76.39 120 A 1 
ATOM 960  C CB  . LYS A 1 120 ? 10.663  8.018   8.022   1.00 74.85 120 A 1 
ATOM 961  C CG  . LYS A 1 120 ? 10.600  7.818   6.513   1.00 67.88 120 A 1 
ATOM 962  C CD  . LYS A 1 120 ? 11.454  8.863   5.814   1.00 65.62 120 A 1 
ATOM 963  C CE  . LYS A 1 120 ? 11.753  8.355   4.408   1.00 58.00 120 A 1 
ATOM 964  N NZ  . LYS A 1 120 ? 12.809  9.143   3.772   1.00 54.79 120 A 1 
ATOM 965  N N   . THR A 1 121 ? 11.547  5.016   8.552   1.00 77.35 121 A 1 
ATOM 966  C CA  . THR A 1 121 ? 12.040  3.725   8.064   1.00 75.19 121 A 1 
ATOM 967  C C   . THR A 1 121 ? 11.196  2.566   8.583   1.00 76.00 121 A 1 
ATOM 968  O O   . THR A 1 121 ? 10.957  1.623   7.841   1.00 75.06 121 A 1 
ATOM 969  C CB  . THR A 1 121 ? 13.504  3.519   8.465   1.00 73.28 121 A 1 
ATOM 970  O OG1 . THR A 1 121 ? 14.269  4.642   8.090   1.00 68.32 121 A 1 
ATOM 971  C CG2 . THR A 1 121 ? 14.134  2.304   7.789   1.00 66.58 121 A 1 
ATOM 972  N N   . ASP A 1 122 ? 10.718  2.649   9.822   1.00 82.62 122 A 1 
ATOM 973  C CA  . ASP A 1 122 ? 9.853   1.623   10.416  1.00 82.63 122 A 1 
ATOM 974  C C   . ASP A 1 122 ? 8.477   1.620   9.731   1.00 82.60 122 A 1 
ATOM 975  O O   . ASP A 1 122 ? 7.968   0.564   9.362   1.00 82.11 122 A 1 
ATOM 976  C CB  . ASP A 1 122 ? 9.740   1.850   11.936  1.00 83.60 122 A 1 
ATOM 977  C CG  . ASP A 1 122 ? 11.104  1.946   12.632  1.00 82.30 122 A 1 
ATOM 978  O OD1 . ASP A 1 122 ? 11.991  1.088   12.402  1.00 78.79 122 A 1 
ATOM 979  O OD2 . ASP A 1 122 ? 11.332  2.919   13.385  1.00 78.64 122 A 1 
ATOM 980  N N   . LEU A 1 123 ? 7.928   2.807   9.446   1.00 81.71 123 A 1 
ATOM 981  C CA  . LEU A 1 123 ? 6.672   2.961   8.709   1.00 80.75 123 A 1 
ATOM 982  C C   . LEU A 1 123 ? 6.778   2.412   7.276   1.00 79.73 123 A 1 
ATOM 983  O O   . LEU A 1 123 ? 5.925   1.647   6.835   1.00 78.43 123 A 1 
ATOM 984  C CB  . LEU A 1 123 ? 6.288   4.451   8.709   1.00 79.95 123 A 1 
ATOM 985  C CG  . LEU A 1 123 ? 4.837   4.682   8.254   1.00 76.51 123 A 1 
ATOM 986  C CD1 . LEU A 1 123 ? 3.845   4.263   9.326   1.00 71.85 123 A 1 
ATOM 987  C CD2 . LEU A 1 123 ? 4.619   6.161   7.953   1.00 71.91 123 A 1 
ATOM 988  N N   . LEU A 1 124 ? 7.856   2.754   6.563   1.00 76.76 124 A 1 
ATOM 989  C CA  . LEU A 1 124 ? 8.111   2.247   5.212   1.00 74.69 124 A 1 
ATOM 990  C C   . LEU A 1 124 ? 8.247   0.724   5.181   1.00 74.92 124 A 1 
ATOM 991  O O   . LEU A 1 124 ? 7.657   0.084   4.318   1.00 74.26 124 A 1 
ATOM 992  C CB  . LEU A 1 124 ? 9.377   2.895   4.641   1.00 72.80 124 A 1 
ATOM 993  C CG  . LEU A 1 124 ? 9.166   4.330   4.148   1.00 66.98 124 A 1 
ATOM 994  C CD1 . LEU A 1 124 ? 10.526  4.923   3.797   1.00 61.85 124 A 1 
ATOM 995  C CD2 . LEU A 1 124 ? 8.279   4.379   2.909   1.00 60.62 124 A 1 
ATOM 996  N N   . ARG A 1 125 ? 8.970   0.138   6.130   1.00 77.00 125 A 1 
ATOM 997  C CA  . ARG A 1 125 ? 9.067   -1.324  6.252   1.00 76.34 125 A 1 
ATOM 998  C C   . ARG A 1 125 ? 7.700   -1.962  6.463   1.00 77.53 125 A 1 
ATOM 999  O O   . ARG A 1 125 ? 7.442   -3.012  5.891   1.00 77.20 125 A 1 
ATOM 1000 C CB  . ARG A 1 125 ? 9.996   -1.702  7.409   1.00 74.73 125 A 1 
ATOM 1001 C CG  . ARG A 1 125 ? 11.474  -1.575  7.021   1.00 67.55 125 A 1 
ATOM 1002 C CD  . ARG A 1 125 ? 12.337  -1.898  8.241   1.00 64.77 125 A 1 
ATOM 1003 N NE  . ARG A 1 125 ? 13.772  -1.866  7.918   1.00 58.45 125 A 1 
ATOM 1004 C CZ  . ARG A 1 125 ? 14.766  -2.071  8.765   1.00 52.26 125 A 1 
ATOM 1005 N NH1 . ARG A 1 125 ? 14.553  -2.321  10.027  1.00 48.14 125 A 1 
ATOM 1006 N NH2 . ARG A 1 125 ? 16.000  -2.030  8.353   1.00 45.59 125 A 1 
ATOM 1007 N N   . THR A 1 126 ? 6.841   -1.320  7.236   1.00 81.51 126 A 1 
ATOM 1008 C CA  . THR A 1 126 ? 5.471   -1.802  7.443   1.00 81.51 126 A 1 
ATOM 1009 C C   . THR A 1 126 ? 4.689   -1.818  6.129   1.00 81.36 126 A 1 
ATOM 1010 O O   . THR A 1 126 ? 4.106   -2.841  5.796   1.00 80.51 126 A 1 
ATOM 1011 C CB  . THR A 1 126 ? 4.746   -0.969  8.507   1.00 81.68 126 A 1 
ATOM 1012 O OG1 . THR A 1 126 ? 5.491   -0.996  9.705   1.00 77.39 126 A 1 
ATOM 1013 C CG2 . THR A 1 126 ? 3.363   -1.522  8.824   1.00 76.85 126 A 1 
ATOM 1014 N N   . PHE A 1 127 ? 4.747   -0.749  5.332   1.00 79.71 127 A 1 
ATOM 1015 C CA  . PHE A 1 127 ? 4.082   -0.716  4.023   1.00 78.12 127 A 1 
ATOM 1016 C C   . PHE A 1 127 ? 4.663   -1.728  3.030   1.00 78.71 127 A 1 
ATOM 1017 O O   . PHE A 1 127 ? 3.903   -2.399  2.339   1.00 78.03 127 A 1 
ATOM 1018 C CB  . PHE A 1 127 ? 4.121   0.700   3.440   1.00 75.96 127 A 1 
ATOM 1019 C CG  . PHE A 1 127 ? 3.145   1.661   4.087   1.00 71.35 127 A 1 
ATOM 1020 C CD1 . PHE A 1 127 ? 1.766   1.373   4.095   1.00 65.63 127 A 1 
ATOM 1021 C CD2 . PHE A 1 127 ? 3.601   2.860   4.663   1.00 64.95 127 A 1 
ATOM 1022 C CE1 . PHE A 1 127 ? 0.853   2.264   4.685   1.00 60.69 127 A 1 
ATOM 1023 C CE2 . PHE A 1 127 ? 2.692   3.755   5.254   1.00 60.15 127 A 1 
ATOM 1024 C CZ  . PHE A 1 127 ? 1.317   3.456   5.269   1.00 61.10 127 A 1 
ATOM 1025 N N   . VAL A 1 128 ? 5.977   -1.903  2.983   1.00 76.06 128 A 1 
ATOM 1026 C CA  . VAL A 1 128 ? 6.611   -2.921  2.129   1.00 75.52 128 A 1 
ATOM 1027 C C   . VAL A 1 128 ? 6.149   -4.328  2.517   1.00 76.20 128 A 1 
ATOM 1028 O O   . VAL A 1 128 ? 5.837   -5.125  1.638   1.00 75.60 128 A 1 
ATOM 1029 C CB  . VAL A 1 128 ? 8.146   -2.805  2.163   1.00 74.26 128 A 1 
ATOM 1030 C CG1 . VAL A 1 128 ? 8.835   -3.959  1.428   1.00 70.07 128 A 1 
ATOM 1031 C CG2 . VAL A 1 128 ? 8.604   -1.505  1.490   1.00 71.22 128 A 1 
ATOM 1032 N N   . LYS A 1 129 ? 6.027   -4.614  3.812   1.00 79.39 129 A 1 
ATOM 1033 C CA  . LYS A 1 129 ? 5.494   -5.901  4.285   1.00 79.28 129 A 1 
ATOM 1034 C C   . LYS A 1 129 ? 4.049   -6.150  3.840   1.00 80.36 129 A 1 
ATOM 1035 O O   . LYS A 1 129 ? 3.701   -7.292  3.571   1.00 79.43 129 A 1 
ATOM 1036 C CB  . LYS A 1 129 ? 5.593   -5.989  5.811   1.00 77.43 129 A 1 
ATOM 1037 C CG  . LYS A 1 129 ? 7.023   -6.294  6.274   1.00 72.66 129 A 1 
ATOM 1038 C CD  . LYS A 1 129 ? 7.054   -6.428  7.796   1.00 69.34 129 A 1 
ATOM 1039 C CE  . LYS A 1 129 ? 8.447   -6.855  8.261   1.00 62.14 129 A 1 
ATOM 1040 N NZ  . LYS A 1 129 ? 8.424   -7.254  9.693   1.00 55.84 129 A 1 
ATOM 1041 N N   . LEU A 1 130 ? 3.229   -5.108  3.723   1.00 83.01 130 A 1 
ATOM 1042 C CA  . LEU A 1 130 ? 1.856   -5.247  3.216   1.00 83.34 130 A 1 
ATOM 1043 C C   . LEU A 1 130 ? 1.810   -5.665  1.740   1.00 83.74 130 A 1 
ATOM 1044 O O   . LEU A 1 130 ? 0.866   -6.332  1.331   1.00 81.65 130 A 1 
ATOM 1045 C CB  . LEU A 1 130 ? 1.068   -3.937  3.408   1.00 82.48 130 A 1 
ATOM 1046 C CG  . LEU A 1 130 ? 0.861   -3.493  4.867   1.00 79.91 130 A 1 
ATOM 1047 C CD1 . LEU A 1 130 ? 0.096   -2.173  4.896   1.00 75.94 130 A 1 
ATOM 1048 C CD2 . LEU A 1 130 ? 0.085   -4.527  5.681   1.00 75.73 130 A 1 
ATOM 1049 N N   . THR A 1 131 ? 2.829   -5.312  0.952   1.00 84.06 131 A 1 
ATOM 1050 C CA  . THR A 1 131 ? 2.907   -5.713  -0.463  1.00 81.92 131 A 1 
ATOM 1051 C C   . THR A 1 131 ? 3.471   -7.123  -0.662  1.00 81.64 131 A 1 
ATOM 1052 O O   . THR A 1 131 ? 3.474   -7.622  -1.782  1.00 78.17 131 A 1 
ATOM 1053 C CB  . THR A 1 131 ? 3.718   -4.718  -1.310  1.00 80.19 131 A 1 
ATOM 1054 O OG1 . THR A 1 131 ? 5.096   -4.790  -1.030  1.00 76.72 131 A 1 
ATOM 1055 C CG2 . THR A 1 131 ? 3.274   -3.273  -1.120  1.00 75.43 131 A 1 
ATOM 1056 N N   . GLY A 1 132 ? 3.979   -7.755  0.396   1.00 81.42 132 A 1 
ATOM 1057 C CA  . GLY A 1 132 ? 4.658   -9.055  0.320   1.00 80.66 132 A 1 
ATOM 1058 C C   . GLY A 1 132 ? 6.028   -9.026  -0.366  1.00 81.89 132 A 1 
ATOM 1059 O O   . GLY A 1 132 ? 6.638   -10.079 -0.542  1.00 79.25 132 A 1 
ATOM 1060 N N   . ALA A 1 133 ? 6.529   -7.841  -0.726  1.00 78.43 133 A 1 
ATOM 1061 C CA  . ALA A 1 133 ? 7.810   -7.684  -1.421  1.00 77.17 133 A 1 
ATOM 1062 C C   . ALA A 1 133 ? 9.044   -7.958  -0.534  1.00 78.87 133 A 1 
ATOM 1063 O O   . ALA A 1 133 ? 10.161  -7.991  -1.035  1.00 76.07 133 A 1 
ATOM 1064 C CB  . ALA A 1 133 ? 7.857   -6.278  -2.030  1.00 73.33 133 A 1 
ATOM 1065 N N   . ASP A 1 134 ? 8.851   -8.163  0.765   1.00 80.71 134 A 1 
ATOM 1066 C CA  . ASP A 1 134 ? 9.891   -8.568  1.716   1.00 80.68 134 A 1 
ATOM 1067 C C   . ASP A 1 134 ? 10.167  -10.083 1.722   1.00 82.63 134 A 1 
ATOM 1068 O O   . ASP A 1 134 ? 11.061  -10.546 2.435   1.00 80.90 134 A 1 
ATOM 1069 C CB  . ASP A 1 134 ? 9.521   -8.065  3.120   1.00 77.41 134 A 1 
ATOM 1070 C CG  . ASP A 1 134 ? 8.285   -8.744  3.735   1.00 72.76 134 A 1 
ATOM 1071 O OD1 . ASP A 1 134 ? 7.261   -8.877  3.032   1.00 66.82 134 A 1 
ATOM 1072 O OD2 . ASP A 1 134 ? 8.345   -9.067  4.946   1.00 67.45 134 A 1 
ATOM 1073 N N   . GLN A 1 135 ? 9.415   -10.857 0.939   1.00 83.62 135 A 1 
ATOM 1074 C CA  . GLN A 1 135 ? 9.591   -12.297 0.795   1.00 84.46 135 A 1 
ATOM 1075 C C   . GLN A 1 135 ? 9.785   -12.676 -0.676  1.00 86.96 135 A 1 
ATOM 1076 O O   . GLN A 1 135 ? 9.160   -12.077 -1.555  1.00 85.56 135 A 1 
ATOM 1077 C CB  . GLN A 1 135 ? 8.399   -13.051 1.399   1.00 82.13 135 A 1 
ATOM 1078 C CG  . GLN A 1 135 ? 8.285   -12.823 2.912   1.00 77.93 135 A 1 
ATOM 1079 C CD  . GLN A 1 135 ? 7.178   -13.648 3.563   1.00 73.43 135 A 1 
ATOM 1080 O OE1 . GLN A 1 135 ? 6.797   -14.725 3.137   1.00 65.84 135 A 1 
ATOM 1081 N NE2 . GLN A 1 135 ? 6.627   -13.165 4.654   1.00 62.93 135 A 1 
ATOM 1082 N N   . PRO A 1 136 ? 10.601  -13.706 -0.962  1.00 88.47 136 A 1 
ATOM 1083 C CA  . PRO A 1 136 ? 10.790  -14.209 -2.318  1.00 89.48 136 A 1 
ATOM 1084 C C   . PRO A 1 136 ? 9.477   -14.716 -2.917  1.00 90.94 136 A 1 
ATOM 1085 O O   . PRO A 1 136 ? 8.860   -15.644 -2.385  1.00 88.42 136 A 1 
ATOM 1086 C CB  . PRO A 1 136 ? 11.839  -15.321 -2.211  1.00 87.41 136 A 1 
ATOM 1087 C CG  . PRO A 1 136 ? 12.587  -14.988 -0.927  1.00 84.38 136 A 1 
ATOM 1088 C CD  . PRO A 1 136 ? 11.497  -14.387 -0.052  1.00 86.88 136 A 1 
ATOM 1089 N N   . GLY A 1 137 ? 9.069   -14.120 -4.025  1.00 93.22 137 A 1 
ATOM 1090 C CA  . GLY A 1 137 ? 7.840   -14.474 -4.716  1.00 93.81 137 A 1 
ATOM 1091 C C   . GLY A 1 137 ? 7.657   -13.702 -6.020  1.00 94.93 137 A 1 
ATOM 1092 O O   . GLY A 1 137 ? 8.409   -12.777 -6.321  1.00 93.44 137 A 1 
ATOM 1093 N N   . SER A 1 138 ? 6.635   -14.080 -6.772  1.00 95.48 138 A 1 
ATOM 1094 C CA  . SER A 1 138 ? 6.279   -13.464 -8.054  1.00 95.72 138 A 1 
ATOM 1095 C C   . SER A 1 138 ? 4.980   -12.671 -7.929  1.00 95.96 138 A 1 
ATOM 1096 O O   . SER A 1 138 ? 4.071   -13.069 -7.201  1.00 95.17 138 A 1 
ATOM 1097 C CB  . SER A 1 138 ? 6.150   -14.536 -9.139  1.00 95.34 138 A 1 
ATOM 1098 O OG  . SER A 1 138 ? 7.364   -15.263 -9.247  1.00 91.62 138 A 1 
ATOM 1099 N N   . GLN A 1 139 ? 4.883   -11.545 -8.636  1.00 95.27 139 A 1 
ATOM 1100 C CA  . GLN A 1 139 ? 3.683   -10.705 -8.650  1.00 95.01 139 A 1 
ATOM 1101 C C   . GLN A 1 139 ? 2.741   -11.112 -9.788  1.00 95.43 139 A 1 
ATOM 1102 O O   . GLN A 1 139 ? 3.170   -11.277 -10.924 1.00 94.67 139 A 1 
ATOM 1103 C CB  . GLN A 1 139 ? 4.080   -9.227  -8.711  1.00 93.51 139 A 1 
ATOM 1104 C CG  . GLN A 1 139 ? 2.870   -8.282  -8.638  1.00 89.96 139 A 1 
ATOM 1105 C CD  . GLN A 1 139 ? 3.225   -6.872  -8.179  1.00 89.30 139 A 1 
ATOM 1106 O OE1 . GLN A 1 139 ? 4.009   -6.689  -7.266  1.00 81.66 139 A 1 
ATOM 1107 N NE2 . GLN A 1 139 ? 2.635   -5.846  -8.743  1.00 79.38 139 A 1 
ATOM 1108 N N   . ILE A 1 140 ? 1.460   -11.243 -9.469  1.00 96.35 140 A 1 
ATOM 1109 C CA  . ILE A 1 140 ? 0.381   -11.522 -10.425 1.00 96.54 140 A 1 
ATOM 1110 C C   . ILE A 1 140 ? -0.733  -10.499 -10.192 1.00 96.52 140 A 1 
ATOM 1111 O O   . ILE A 1 140 ? -1.184  -10.316 -9.065  1.00 95.73 140 A 1 
ATOM 1112 C CB  . ILE A 1 140 ? -0.145  -12.966 -10.264 1.00 96.13 140 A 1 
ATOM 1113 C CG1 . ILE A 1 140 ? 0.954   -14.050 -10.307 1.00 93.02 140 A 1 
ATOM 1114 C CG2 . ILE A 1 140 ? -1.230  -13.270 -11.312 1.00 92.62 140 A 1 
ATOM 1115 C CD1 . ILE A 1 140 ? 1.714   -14.166 -11.633 1.00 81.46 140 A 1 
ATOM 1116 N N   . GLU A 1 141 ? -1.182  -9.833  -11.255 1.00 95.96 141 A 1 
ATOM 1117 C CA  . GLU A 1 141 ? -2.249  -8.838  -11.207 1.00 95.66 141 A 1 
ATOM 1118 C C   . GLU A 1 141 ? -3.435  -9.284  -12.061 1.00 96.09 141 A 1 
ATOM 1119 O O   . GLU A 1 141 ? -3.281  -9.606  -13.239 1.00 95.67 141 A 1 
ATOM 1120 C CB  . GLU A 1 141 ? -1.753  -7.450  -11.640 1.00 94.56 141 A 1 
ATOM 1121 C CG  . GLU A 1 141 ? -0.566  -6.947  -10.809 1.00 92.72 141 A 1 
ATOM 1122 C CD  . GLU A 1 141 ? -0.176  -5.483  -11.068 1.00 91.28 141 A 1 
ATOM 1123 O OE1 . GLU A 1 141 ? 0.823   -5.039  -10.450 1.00 85.74 141 A 1 
ATOM 1124 O OE2 . GLU A 1 141 ? -0.873  -4.785  -11.841 1.00 85.90 141 A 1 
ATOM 1125 N N   . ILE A 1 142 ? -4.623  -9.278  -11.470 1.00 96.49 142 A 1 
ATOM 1126 C CA  . ILE A 1 142 ? -5.843  -9.776  -12.104 1.00 96.98 142 A 1 
ATOM 1127 C C   . ILE A 1 142 ? -6.924  -8.700  -12.022 1.00 96.85 142 A 1 
ATOM 1128 O O   . ILE A 1 142 ? -7.268  -8.225  -10.941 1.00 96.22 142 A 1 
ATOM 1129 C CB  . ILE A 1 142 ? -6.300  -11.101 -11.458 1.00 97.17 142 A 1 
ATOM 1130 C CG1 . ILE A 1 142 ? -5.164  -12.154 -11.465 1.00 95.17 142 A 1 
ATOM 1131 C CG2 . ILE A 1 142 ? -7.536  -11.650 -12.195 1.00 94.85 142 A 1 
ATOM 1132 C CD1 . ILE A 1 142 ? -5.422  -13.337 -10.538 1.00 87.06 142 A 1 
ATOM 1133 N N   . LYS A 1 143 ? -7.480  -8.329  -13.171 1.00 96.04 143 A 1 
ATOM 1134 C CA  . LYS A 1 143 ? -8.588  -7.383  -13.259 1.00 95.81 143 A 1 
ATOM 1135 C C   . LYS A 1 143 ? -9.899  -8.091  -12.916 1.00 96.11 143 A 1 
ATOM 1136 O O   . LYS A 1 143 ? -10.202 -9.127  -13.503 1.00 95.22 143 A 1 
ATOM 1137 C CB  . LYS A 1 143 ? -8.592  -6.749  -14.657 1.00 94.27 143 A 1 
ATOM 1138 C CG  . LYS A 1 143 ? -9.447  -5.477  -14.705 1.00 87.01 143 A 1 
ATOM 1139 C CD  . LYS A 1 143 ? -9.390  -4.846  -16.101 1.00 84.66 143 A 1 
ATOM 1140 C CE  . LYS A 1 143 ? -10.192 -3.543  -16.091 1.00 74.24 143 A 1 
ATOM 1141 N NZ  . LYS A 1 143 ? -10.229 -2.867  -17.407 1.00 68.32 143 A 1 
ATOM 1142 N N   . VAL A 1 144 ? -10.673 -7.521  -11.988 1.00 96.37 144 A 1 
ATOM 1143 C CA  . VAL A 1 144 ? -11.893 -8.147  -11.467 1.00 96.41 144 A 1 
ATOM 1144 C C   . VAL A 1 144 ? -13.048 -7.151  -11.381 1.00 96.12 144 A 1 
ATOM 1145 O O   . VAL A 1 144 ? -12.850 -5.964  -11.114 1.00 94.90 144 A 1 
ATOM 1146 C CB  . VAL A 1 144 ? -11.646 -8.822  -10.102 1.00 95.70 144 A 1 
ATOM 1147 C CG1 . VAL A 1 144 ? -10.528 -9.862  -10.183 1.00 92.16 144 A 1 
ATOM 1148 C CG2 . VAL A 1 144 ? -11.307 -7.839  -8.976  1.00 91.68 144 A 1 
ATOM 1149 N N   . ASN A 1 145 ? -14.271 -7.653  -11.566 1.00 94.97 145 A 1 
ATOM 1150 C CA  . ASN A 1 145 ? -15.513 -6.886  -11.400 1.00 93.76 145 A 1 
ATOM 1151 C C   . ASN A 1 145 ? -16.157 -7.149  -10.030 1.00 93.72 145 A 1 
ATOM 1152 O O   . ASN A 1 145 ? -16.789 -6.272  -9.458  1.00 90.23 145 A 1 
ATOM 1153 C CB  . ASN A 1 145 ? -16.477 -7.264  -12.531 1.00 91.47 145 A 1 
ATOM 1154 C CG  . ASN A 1 145 ? -15.950 -6.941  -13.922 1.00 85.00 145 A 1 
ATOM 1155 O OD1 . ASN A 1 145 ? -15.033 -6.178  -14.134 1.00 72.25 145 A 1 
ATOM 1156 N ND2 . ASN A 1 145 ? -16.535 -7.547  -14.933 1.00 72.13 145 A 1 
ATOM 1157 N N   . ASP A 1 146 ? -15.967 -8.352  -9.509  1.00 93.66 146 A 1 
ATOM 1158 C CA  . ASP A 1 146 ? -16.449 -8.786  -8.198  1.00 94.12 146 A 1 
ATOM 1159 C C   . ASP A 1 146 ? -15.264 -9.307  -7.375  1.00 95.08 146 A 1 
ATOM 1160 O O   . ASP A 1 146 ? -14.722 -10.380 -7.640  1.00 94.13 146 A 1 
ATOM 1161 C CB  . ASP A 1 146 ? -17.550 -9.840  -8.382  1.00 92.40 146 A 1 
ATOM 1162 C CG  . ASP A 1 146 ? -18.238 -10.218 -7.063  1.00 91.13 146 A 1 
ATOM 1163 O OD1 . ASP A 1 146 ? -17.570 -10.163 -6.002  1.00 86.07 146 A 1 
ATOM 1164 O OD2 . ASP A 1 146 ? -19.438 -10.558 -7.127  1.00 84.32 146 A 1 
ATOM 1165 N N   . ILE A 1 147 ? -14.849 -8.521  -6.384  1.00 95.42 147 A 1 
ATOM 1166 C CA  . ILE A 1 147 ? -13.708 -8.850  -5.522  1.00 95.51 147 A 1 
ATOM 1167 C C   . ILE A 1 147 ? -13.971 -10.150 -4.765  1.00 96.23 147 A 1 
ATOM 1168 O O   . ILE A 1 147 ? -13.111 -11.020 -4.734  1.00 95.79 147 A 1 
ATOM 1169 C CB  . ILE A 1 147 ? -13.411 -7.693  -4.540  1.00 94.48 147 A 1 
ATOM 1170 C CG1 . ILE A 1 147 ? -12.995 -6.414  -5.300  1.00 91.08 147 A 1 
ATOM 1171 C CG2 . ILE A 1 147 ? -12.314 -8.088  -3.530  1.00 90.66 147 A 1 
ATOM 1172 C CD1 . ILE A 1 147 ? -13.028 -5.157  -4.420  1.00 84.28 147 A 1 
ATOM 1173 N N   . THR A 1 148 ? -15.148 -10.286 -4.169  1.00 96.21 148 A 1 
ATOM 1174 C CA  . THR A 1 148 ? -15.501 -11.417 -3.299  1.00 96.14 148 A 1 
ATOM 1175 C C   . THR A 1 148 ? -15.470 -12.730 -4.066  1.00 96.52 148 A 1 
ATOM 1176 O O   . THR A 1 148 ? -14.771 -13.660 -3.676  1.00 95.76 148 A 1 
ATOM 1177 C CB  . THR A 1 148 ? -16.892 -11.211 -2.684  1.00 95.32 148 A 1 
ATOM 1178 O OG1 . THR A 1 148 ? -16.974 -9.924  -2.115  1.00 91.43 148 A 1 
ATOM 1179 C CG2 . THR A 1 148 ? -17.189 -12.222 -1.583  1.00 91.41 148 A 1 
ATOM 1180 N N   . LYS A 1 149 ? -16.165 -12.776 -5.200  1.00 96.65 149 A 1 
ATOM 1181 C CA  . LYS A 1 149 ? -16.209 -13.948 -6.068  1.00 96.49 149 A 1 
ATOM 1182 C C   . LYS A 1 149 ? -14.824 -14.306 -6.607  1.00 96.91 149 A 1 
ATOM 1183 O O   . LYS A 1 149 ? -14.407 -15.457 -6.528  1.00 96.49 149 A 1 
ATOM 1184 C CB  . LYS A 1 149 ? -17.205 -13.686 -7.202  1.00 96.03 149 A 1 
ATOM 1185 C CG  . LYS A 1 149 ? -17.310 -14.898 -8.127  1.00 92.07 149 A 1 
ATOM 1186 C CD  . LYS A 1 149 ? -18.333 -14.681 -9.242  1.00 87.93 149 A 1 
ATOM 1187 C CE  . LYS A 1 149 ? -18.249 -15.915 -10.138 1.00 79.22 149 A 1 
ATOM 1188 N NZ  . LYS A 1 149 ? -19.122 -15.816 -11.321 1.00 70.45 149 A 1 
ATOM 1189 N N   . SER A 1 150 ? -14.100 -13.321 -7.125  1.00 97.00 150 A 1 
ATOM 1190 C CA  . SER A 1 150 ? -12.774 -13.556 -7.701  1.00 97.29 150 A 1 
ATOM 1191 C C   . SER A 1 150 ? -11.764 -14.001 -6.644  1.00 97.63 150 A 1 
ATOM 1192 O O   . SER A 1 150 ? -10.978 -14.898 -6.905  1.00 97.16 150 A 1 
ATOM 1193 C CB  . SER A 1 150 ? -12.265 -12.315 -8.427  1.00 97.01 150 A 1 
ATOM 1194 O OG  . SER A 1 150 ? -13.177 -11.931 -9.438  1.00 93.56 150 A 1 
ATOM 1195 N N   . LEU A 1 151 ? -11.803 -13.437 -5.437  1.00 97.60 151 A 1 
ATOM 1196 C CA  . LEU A 1 151 ? -10.982 -13.891 -4.314  1.00 97.46 151 A 1 
ATOM 1197 C C   . LEU A 1 151 ? -11.259 -15.352 -3.972  1.00 97.58 151 A 1 
ATOM 1198 O O   . LEU A 1 151 ? -10.311 -16.115 -3.824  1.00 97.05 151 A 1 
ATOM 1199 C CB  . LEU A 1 151 ? -11.211 -12.991 -3.084  1.00 96.76 151 A 1 
ATOM 1200 C CG  . LEU A 1 151 ? -10.116 -11.925 -2.904  1.00 91.46 151 A 1 
ATOM 1201 C CD1 . LEU A 1 151 ? -10.620 -10.784 -2.027  1.00 88.04 151 A 1 
ATOM 1202 C CD2 . LEU A 1 151 ? -8.882  -12.524 -2.227  1.00 87.64 151 A 1 
ATOM 1203 N N   . ALA A 1 152 ? -12.523 -15.745 -3.897  1.00 97.42 152 A 1 
ATOM 1204 C CA  . ALA A 1 152 ? -12.900 -17.129 -3.616  1.00 97.22 152 A 1 
ATOM 1205 C C   . ALA A 1 152 ? -12.365 -18.088 -4.690  1.00 97.34 152 A 1 
ATOM 1206 O O   . ALA A 1 152 ? -11.653 -19.039 -4.373  1.00 96.67 152 A 1 
ATOM 1207 C CB  . ALA A 1 152 ? -14.424 -17.212 -3.468  1.00 96.80 152 A 1 
ATOM 1208 N N   . GLU A 1 153 ? -12.620 -17.797 -5.964  1.00 97.27 153 A 1 
ATOM 1209 C CA  . GLU A 1 153 ? -12.181 -18.633 -7.085  1.00 97.12 153 A 1 
ATOM 1210 C C   . GLU A 1 153 ? -10.646 -18.724 -7.178  1.00 97.25 153 A 1 
ATOM 1211 O O   . GLU A 1 153 ? -10.090 -19.815 -7.282  1.00 96.51 153 A 1 
ATOM 1212 C CB  . GLU A 1 153 ? -12.774 -18.094 -8.401  1.00 96.64 153 A 1 
ATOM 1213 C CG  . GLU A 1 153 ? -14.295 -18.309 -8.527  1.00 88.81 153 A 1 
ATOM 1214 C CD  . GLU A 1 153 ? -14.913 -17.691 -9.798  1.00 85.23 153 A 1 
ATOM 1215 O OE1 . GLU A 1 153 ? -16.149 -17.817 -9.991  1.00 77.55 153 A 1 
ATOM 1216 O OE2 . GLU A 1 153 ? -14.185 -17.057 -10.596 1.00 80.01 153 A 1 
ATOM 1217 N N   . ILE A 1 154 ? -9.948  -17.594 -7.097  1.00 97.66 154 A 1 
ATOM 1218 C CA  . ILE A 1 154 ? -8.490  -17.542 -7.268  1.00 97.71 154 A 1 
ATOM 1219 C C   . ILE A 1 154 ? -7.760  -18.177 -6.081  1.00 97.70 154 A 1 
ATOM 1220 O O   . ILE A 1 154 ? -6.792  -18.905 -6.278  1.00 97.17 154 A 1 
ATOM 1221 C CB  . ILE A 1 154 ? -8.025  -16.092 -7.518  1.00 97.66 154 A 1 
ATOM 1222 C CG1 . ILE A 1 154 ? -8.599  -15.552 -8.847  1.00 96.81 154 A 1 
ATOM 1223 C CG2 . ILE A 1 154 ? -6.490  -15.999 -7.553  1.00 96.94 154 A 1 
ATOM 1224 C CD1 . ILE A 1 154 ? -8.500  -14.029 -8.981  1.00 94.35 154 A 1 
ATOM 1225 N N   . SER A 1 155 ? -8.202  -17.924 -4.847  1.00 97.70 155 A 1 
ATOM 1226 C CA  . SER A 1 155 ? -7.567  -18.521 -3.668  1.00 97.30 155 A 1 
ATOM 1227 C C   . SER A 1 155 ? -7.799  -20.031 -3.584  1.00 97.21 155 A 1 
ATOM 1228 O O   . SER A 1 155 ? -6.867  -20.758 -3.247  1.00 96.18 155 A 1 
ATOM 1229 C CB  . SER A 1 155 ? -8.001  -17.814 -2.381  1.00 96.40 155 A 1 
ATOM 1230 O OG  . SER A 1 155 ? -9.391  -17.869 -2.206  1.00 88.17 155 A 1 
ATOM 1231 N N   . SER A 1 156 ? -8.968  -20.518 -3.987  1.00 97.23 156 A 1 
ATOM 1232 C CA  . SER A 1 156 ? -9.224  -21.956 -4.142  1.00 96.85 156 A 1 
ATOM 1233 C C   . SER A 1 156 ? -8.316  -22.571 -5.209  1.00 96.82 156 A 1 
ATOM 1234 O O   . SER A 1 156 ? -7.702  -23.604 -4.969  1.00 95.62 156 A 1 
ATOM 1235 C CB  . SER A 1 156 ? -10.688 -22.219 -4.507  1.00 96.26 156 A 1 
ATOM 1236 O OG  . SER A 1 156 ? -11.536 -21.784 -3.460  1.00 82.60 156 A 1 
ATOM 1237 N N   . LEU A 1 157 ? -8.132  -21.890 -6.340  1.00 97.35 157 A 1 
ATOM 1238 C CA  . LEU A 1 157 ? -7.216  -22.325 -7.396  1.00 97.08 157 A 1 
ATOM 1239 C C   . LEU A 1 157 ? -5.762  -22.402 -6.901  1.00 96.95 157 A 1 
ATOM 1240 O O   . LEU A 1 157 ? -5.057  -23.360 -7.203  1.00 95.69 157 A 1 
ATOM 1241 C CB  . LEU A 1 157 ? -7.355  -21.356 -8.578  1.00 96.49 157 A 1 
ATOM 1242 C CG  . LEU A 1 157 ? -6.660  -21.843 -9.860  1.00 90.93 157 A 1 
ATOM 1243 C CD1 . LEU A 1 157 ? -7.436  -22.993 -10.496 1.00 85.38 157 A 1 
ATOM 1244 C CD2 . LEU A 1 157 ? -6.580  -20.690 -10.855 1.00 85.64 157 A 1 
ATOM 1245 N N   . CYS A 1 158 ? -5.317  -21.422 -6.103  1.00 97.13 158 A 1 
ATOM 1246 C CA  . CYS A 1 158 ? -4.002  -21.464 -5.462  1.00 96.71 158 A 1 
ATOM 1247 C C   . CYS A 1 158 ? -3.864  -22.667 -4.521  1.00 96.11 158 A 1 
ATOM 1248 O O   . CYS A 1 158 ? -2.822  -23.312 -4.501  1.00 94.97 158 A 1 
ATOM 1249 C CB  . CYS A 1 158 ? -3.760  -20.169 -4.675  1.00 96.58 158 A 1 
ATOM 1250 S SG  . CYS A 1 158 ? -3.496  -18.758 -5.781  1.00 94.66 158 A 1 
ATOM 1251 N N   . GLN A 1 159 ? -4.906  -22.972 -3.758  1.00 96.46 159 A 1 
ATOM 1252 C CA  . GLN A 1 159 ? -4.905  -24.112 -2.844  1.00 95.55 159 A 1 
ATOM 1253 C C   . GLN A 1 159 ? -4.788  -25.440 -3.608  1.00 95.01 159 A 1 
ATOM 1254 O O   . GLN A 1 159 ? -3.952  -26.273 -3.254  1.00 93.04 159 A 1 
ATOM 1255 C CB  . GLN A 1 159 ? -6.165  -24.042 -1.970  1.00 94.69 159 A 1 
ATOM 1256 C CG  . GLN A 1 159 ? -6.066  -25.003 -0.780  1.00 86.47 159 A 1 
ATOM 1257 C CD  . GLN A 1 159 ? -7.291  -24.958 0.139   1.00 84.59 159 A 1 
ATOM 1258 O OE1 . GLN A 1 159 ? -8.252  -24.239 -0.042  1.00 75.48 159 A 1 
ATOM 1259 N NE2 . GLN A 1 159 ? -7.298  -25.750 1.187   1.00 73.11 159 A 1 
ATOM 1260 N N   . ASP A 1 160 ? -5.549  -25.604 -4.685  1.00 95.96 160 A 1 
ATOM 1261 C CA  . ASP A 1 160 ? -5.523  -26.806 -5.532  1.00 95.40 160 A 1 
ATOM 1262 C C   . ASP A 1 160 ? -4.163  -27.016 -6.215  1.00 94.82 160 A 1 
ATOM 1263 O O   . ASP A 1 160 ? -3.683  -28.146 -6.327  1.00 92.74 160 A 1 
ATOM 1264 C CB  . ASP A 1 160 ? -6.620  -26.698 -6.603  1.00 95.07 160 A 1 
ATOM 1265 C CG  . ASP A 1 160 ? -8.048  -26.817 -6.063  1.00 91.13 160 A 1 
ATOM 1266 O OD1 . ASP A 1 160 ? -8.228  -27.374 -4.956  1.00 86.10 160 A 1 
ATOM 1267 O OD2 . ASP A 1 160 ? -8.966  -26.400 -6.805  1.00 85.70 160 A 1 
ATOM 1268 N N   . LEU A 1 161 ? -3.512  -25.924 -6.629  1.00 94.90 161 A 1 
ATOM 1269 C CA  . LEU A 1 161 ? -2.188  -25.950 -7.264  1.00 93.92 161 A 1 
ATOM 1270 C C   . LEU A 1 161 ? -1.020  -25.959 -6.263  1.00 93.34 161 A 1 
ATOM 1271 O O   . LEU A 1 161 ? 0.135   -25.976 -6.681  1.00 91.02 161 A 1 
ATOM 1272 C CB  . LEU A 1 161 ? -2.073  -24.765 -8.232  1.00 93.73 161 A 1 
ATOM 1273 C CG  . LEU A 1 161 ? -3.023  -24.829 -9.443  1.00 92.47 161 A 1 
ATOM 1274 C CD1 . LEU A 1 161 ? -2.909  -23.520 -10.215 1.00 88.77 161 A 1 
ATOM 1275 C CD2 . LEU A 1 161 ? -2.683  -25.976 -10.390 1.00 88.18 161 A 1 
ATOM 1276 N N   . GLN A 1 162 ? -1.297  -25.915 -4.955  1.00 92.95 162 A 1 
ATOM 1277 C CA  . GLN A 1 162 ? -0.302  -25.774 -3.879  1.00 91.46 162 A 1 
ATOM 1278 C C   . GLN A 1 162 ? 0.553   -24.495 -3.982  1.00 91.87 162 A 1 
ATOM 1279 O O   . GLN A 1 162 ? 1.662   -24.422 -3.444  1.00 89.36 162 A 1 
ATOM 1280 C CB  . GLN A 1 162 ? 0.535   -27.053 -3.725  1.00 89.31 162 A 1 
ATOM 1281 C CG  . GLN A 1 162 ? -0.334  -28.301 -3.504  1.00 82.58 162 A 1 
ATOM 1282 C CD  . GLN A 1 162 ? 0.489   -29.543 -3.157  1.00 74.69 162 A 1 
ATOM 1283 O OE1 . GLN A 1 162 ? 1.698   -29.615 -3.293  1.00 66.79 162 A 1 
ATOM 1284 N NE2 . GLN A 1 162 ? -0.151  -30.580 -2.662  1.00 64.45 162 A 1 
ATOM 1285 N N   . VAL A 1 163 ? 0.034   -23.455 -4.622  1.00 93.97 163 A 1 
ATOM 1286 C CA  . VAL A 1 163 ? 0.668   -22.137 -4.716  1.00 94.35 163 A 1 
ATOM 1287 C C   . VAL A 1 163 ? 0.360   -21.348 -3.446  1.00 94.96 163 A 1 
ATOM 1288 O O   . VAL A 1 163 ? -0.788  -20.997 -3.173  1.00 94.12 163 A 1 
ATOM 1289 C CB  . VAL A 1 163 ? 0.209   -21.385 -5.975  1.00 93.61 163 A 1 
ATOM 1290 C CG1 . VAL A 1 163 ? 0.820   -19.981 -6.037  1.00 89.59 163 A 1 
ATOM 1291 C CG2 . VAL A 1 163 ? 0.623   -22.133 -7.244  1.00 89.51 163 A 1 
ATOM 1292 N N   . LYS A 1 164 ? 1.395   -21.019 -2.660  1.00 94.68 164 A 1 
ATOM 1293 C CA  . LYS A 1 164 ? 1.226   -20.248 -1.422  1.00 94.48 164 A 1 
ATOM 1294 C C   . LYS A 1 164 ? 1.095   -18.755 -1.716  1.00 95.18 164 A 1 
ATOM 1295 O O   . LYS A 1 164 ? 1.999   -18.151 -2.288  1.00 94.30 164 A 1 
ATOM 1296 C CB  . LYS A 1 164 ? 2.359   -20.542 -0.423  1.00 93.04 164 A 1 
ATOM 1297 C CG  . LYS A 1 164 ? 2.276   -21.978 0.136   1.00 86.32 164 A 1 
ATOM 1298 C CD  . LYS A 1 164 ? 3.267   -22.214 1.284   1.00 79.08 164 A 1 
ATOM 1299 C CE  . LYS A 1 164 ? 3.099   -23.648 1.817   1.00 69.75 164 A 1 
ATOM 1300 N NZ  . LYS A 1 164 ? 3.890   -23.929 3.044   1.00 60.80 164 A 1 
ATOM 1301 N N   . ILE A 1 165 ? 0.020   -18.136 -1.242  1.00 95.12 165 A 1 
ATOM 1302 C CA  . ILE A 1 165 ? -0.162  -16.682 -1.264  1.00 95.63 165 A 1 
ATOM 1303 C C   . ILE A 1 165 ? 0.653   -16.060 -0.120  1.00 95.31 165 A 1 
ATOM 1304 O O   . ILE A 1 165 ? 0.513   -16.447 1.039   1.00 94.48 165 A 1 
ATOM 1305 C CB  . ILE A 1 165 ? -1.659  -16.305 -1.205  1.00 96.07 165 A 1 
ATOM 1306 C CG1 . ILE A 1 165 ? -2.419  -16.889 -2.423  1.00 95.48 165 A 1 
ATOM 1307 C CG2 . ILE A 1 165 ? -1.826  -14.774 -1.155  1.00 95.28 165 A 1 
ATOM 1308 C CD1 . ILE A 1 165 ? -3.946  -16.775 -2.329  1.00 94.00 165 A 1 
ATOM 1309 N N   . LEU A 1 166 ? 1.501   -15.082 -0.450  1.00 94.68 166 A 1 
ATOM 1310 C CA  . LEU A 1 166 ? 2.262   -14.281 0.515   1.00 93.87 166 A 1 
ATOM 1311 C C   . LEU A 1 166 ? 1.494   -13.031 0.940   1.00 93.83 166 A 1 
ATOM 1312 O O   . LEU A 1 166 ? 1.471   -12.676 2.117   1.00 92.78 166 A 1 
ATOM 1313 C CB  . LEU A 1 166 ? 3.604   -13.871 -0.112  1.00 93.12 166 A 1 
ATOM 1314 C CG  . LEU A 1 166 ? 4.561   -15.034 -0.420  1.00 91.96 166 A 1 
ATOM 1315 C CD1 . LEU A 1 166 ? 5.785   -14.488 -1.152  1.00 89.99 166 A 1 
ATOM 1316 C CD2 . LEU A 1 166 ? 5.021   -15.732 0.864   1.00 89.46 166 A 1 
ATOM 1317 N N   . SER A 1 167 ? 0.886   -12.358 -0.036  1.00 94.79 167 A 1 
ATOM 1318 C CA  . SER A 1 167 ? 0.062   -11.174 0.181   1.00 94.85 167 A 1 
ATOM 1319 C C   . SER A 1 167 ? -0.982  -11.031 -0.916  1.00 95.78 167 A 1 
ATOM 1320 O O   . SER A 1 167 ? -0.812  -11.531 -2.028  1.00 95.45 167 A 1 
ATOM 1321 C CB  . SER A 1 167 ? 0.928   -9.909  0.242   1.00 93.13 167 A 1 
ATOM 1322 O OG  . SER A 1 167 ? 1.458   -9.594  -1.033  1.00 87.55 167 A 1 
ATOM 1323 N N   . VAL A 1 168 ? -2.032  -10.289 -0.599  1.00 95.73 168 A 1 
ATOM 1324 C CA  . VAL A 1 168 ? -3.030  -9.843  -1.564  1.00 96.16 168 A 1 
ATOM 1325 C C   . VAL A 1 168 ? -3.420  -8.405  -1.247  1.00 95.94 168 A 1 
ATOM 1326 O O   . VAL A 1 168 ? -3.552  -8.028  -0.081  1.00 94.77 168 A 1 
ATOM 1327 C CB  . VAL A 1 168 ? -4.230  -10.810 -1.615  1.00 95.69 168 A 1 
ATOM 1328 C CG1 . VAL A 1 168 ? -4.938  -10.962 -0.268  1.00 91.90 168 A 1 
ATOM 1329 C CG2 . VAL A 1 168 ? -5.253  -10.399 -2.678  1.00 90.72 168 A 1 
ATOM 1330 N N   . LEU A 1 169 ? -3.579  -7.600  -2.294  1.00 95.14 169 A 1 
ATOM 1331 C CA  . LEU A 1 169 ? -4.032  -6.215  -2.221  1.00 94.26 169 A 1 
ATOM 1332 C C   . LEU A 1 169 ? -5.159  -5.991  -3.228  1.00 94.71 169 A 1 
ATOM 1333 O O   . LEU A 1 169 ? -5.147  -6.550  -4.322  1.00 93.83 169 A 1 
ATOM 1334 C CB  . LEU A 1 169 ? -2.858  -5.262  -2.506  1.00 92.10 169 A 1 
ATOM 1335 C CG  . LEU A 1 169 ? -1.724  -5.283  -1.468  1.00 87.83 169 A 1 
ATOM 1336 C CD1 . LEU A 1 169 ? -0.560  -4.435  -1.968  1.00 82.50 169 A 1 
ATOM 1337 C CD2 . LEU A 1 169 ? -2.177  -4.719  -0.123  1.00 81.79 169 A 1 
ATOM 1338 N N   . VAL A 1 170 ? -6.088  -5.115  -2.876  1.00 94.10 170 A 1 
ATOM 1339 C CA  . VAL A 1 170 ? -7.129  -4.633  -3.788  1.00 93.39 170 A 1 
ATOM 1340 C C   . VAL A 1 170 ? -6.755  -3.227  -4.235  1.00 92.28 170 A 1 
ATOM 1341 O O   . VAL A 1 170 ? -6.829  -2.282  -3.450  1.00 90.69 170 A 1 
ATOM 1342 C CB  . VAL A 1 170 ? -8.521  -4.667  -3.135  1.00 93.29 170 A 1 
ATOM 1343 C CG1 . VAL A 1 170 ? -9.589  -4.230  -4.141  1.00 90.70 170 A 1 
ATOM 1344 C CG2 . VAL A 1 170 ? -8.877  -6.070  -2.630  1.00 91.17 170 A 1 
ATOM 1345 N N   . TYR A 1 171 ? -6.363  -3.074  -5.500  1.00 91.25 171 A 1 
ATOM 1346 C CA  . TYR A 1 171 ? -6.070  -1.766  -6.079  1.00 90.03 171 A 1 
ATOM 1347 C C   . TYR A 1 171 ? -7.316  -1.171  -6.736  1.00 90.40 171 A 1 
ATOM 1348 O O   . TYR A 1 171 ? -8.060  -1.874  -7.426  1.00 89.28 171 A 1 
ATOM 1349 C CB  . TYR A 1 171 ? -4.895  -1.849  -7.058  1.00 87.14 171 A 1 
ATOM 1350 C CG  . TYR A 1 171 ? -3.507  -1.965  -6.440  1.00 81.62 171 A 1 
ATOM 1351 C CD1 . TYR A 1 171 ? -3.304  -2.021  -5.048  1.00 75.60 171 A 1 
ATOM 1352 C CD2 . TYR A 1 171 ? -2.386  -1.994  -7.290  1.00 74.27 171 A 1 
ATOM 1353 C CE1 . TYR A 1 171 ? -2.014  -2.115  -4.504  1.00 69.66 171 A 1 
ATOM 1354 C CE2 . TYR A 1 171 ? -1.087  -2.086  -6.760  1.00 69.08 171 A 1 
ATOM 1355 C CZ  . TYR A 1 171 ? -0.905  -2.152  -5.364  1.00 68.08 171 A 1 
ATOM 1356 O OH  . TYR A 1 171 ? 0.351   -2.254  -4.838  1.00 62.35 171 A 1 
ATOM 1357 N N   . PRO A 1 172 ? -7.549  0.149   -6.549  1.00 84.41 172 A 1 
ATOM 1358 C CA  . PRO A 1 172 ? -8.576  0.841   -7.302  1.00 82.36 172 A 1 
ATOM 1359 C C   . PRO A 1 172 ? -8.187  0.912   -8.784  1.00 82.65 172 A 1 
ATOM 1360 O O   . PRO A 1 172 ? -7.014  1.037   -9.133  1.00 80.07 172 A 1 
ATOM 1361 C CB  . PRO A 1 172 ? -8.680  2.225   -6.660  1.00 79.17 172 A 1 
ATOM 1362 C CG  . PRO A 1 172 ? -7.264  2.479   -6.140  1.00 76.74 172 A 1 
ATOM 1363 C CD  . PRO A 1 172 ? -6.790  1.086   -5.734  1.00 79.32 172 A 1 
ATOM 1364 N N   . HIS A 1 173 ? -9.186  0.879   -9.640  1.00 81.59 173 A 1 
ATOM 1365 C CA  . HIS A 1 173 ? -9.069  1.154   -11.070 1.00 80.06 173 A 1 
ATOM 1366 C C   . HIS A 1 173 ? -9.798  2.469   -11.400 1.00 79.89 173 A 1 
ATOM 1367 O O   . HIS A 1 173 ? -10.633 2.928   -10.622 1.00 76.17 173 A 1 
ATOM 1368 C CB  . HIS A 1 173 ? -9.619  -0.058  -11.836 1.00 78.23 173 A 1 
ATOM 1369 C CG  . HIS A 1 173 ? -9.272  -0.067  -13.295 1.00 76.69 173 A 1 
ATOM 1370 N ND1 . HIS A 1 173 ? -9.941  0.603   -14.290 1.00 67.94 173 A 1 
ATOM 1371 C CD2 . HIS A 1 173 ? -8.230  -0.731  -13.900 1.00 67.38 173 A 1 
ATOM 1372 C CE1 . HIS A 1 173 ? -9.319  0.360   -15.459 1.00 67.10 173 A 1 
ATOM 1373 N NE2 . HIS A 1 173 ? -8.282  -0.456  -15.267 1.00 68.31 173 A 1 
ATOM 1374 N N   . ASP A 1 174 ? -9.497  3.070   -12.556 1.00 76.95 174 A 1 
ATOM 1375 C CA  . ASP A 1 174 ? -10.166 4.294   -13.023 1.00 75.86 174 A 1 
ATOM 1376 C C   . ASP A 1 174 ? -11.672 4.084   -13.246 1.00 77.35 174 A 1 
ATOM 1377 O O   . ASP A 1 174 ? -12.477 4.971   -12.964 1.00 72.94 174 A 1 
ATOM 1378 C CB  . ASP A 1 174 ? -9.508  4.769   -14.326 1.00 71.31 174 A 1 
ATOM 1379 C CG  . ASP A 1 174 ? -8.057  5.231   -14.158 1.00 65.54 174 A 1 
ATOM 1380 O OD1 . ASP A 1 174 ? -7.692  5.656   -13.037 1.00 59.24 174 A 1 
ATOM 1381 O OD2 . ASP A 1 174 ? -7.322  5.168   -15.164 1.00 58.70 174 A 1 
ATOM 1382 N N   . ASP A 1 175 ? -12.049 2.894   -13.699 1.00 79.73 175 A 1 
ATOM 1383 C CA  . ASP A 1 175 ? -13.443 2.468   -13.724 1.00 80.71 175 A 1 
ATOM 1384 C C   . ASP A 1 175 ? -13.883 2.053   -12.306 1.00 82.10 175 A 1 
ATOM 1385 O O   . ASP A 1 175 ? -13.337 1.100   -11.744 1.00 79.41 175 A 1 
ATOM 1386 C CB  . ASP A 1 175 ? -13.607 1.334   -14.743 1.00 77.49 175 A 1 
ATOM 1387 C CG  . ASP A 1 175 ? -15.050 0.861   -14.920 1.00 71.11 175 A 1 
ATOM 1388 O OD1 . ASP A 1 175 ? -15.921 1.224   -14.092 1.00 64.85 175 A 1 
ATOM 1389 O OD2 . ASP A 1 175 ? -15.273 0.100   -15.886 1.00 64.36 175 A 1 
ATOM 1390 N N   . PRO A 1 176 ? -14.880 2.737   -11.708 1.00 76.82 176 A 1 
ATOM 1391 C CA  . PRO A 1 176 ? -15.304 2.447   -10.339 1.00 74.81 176 A 1 
ATOM 1392 C C   . PRO A 1 176 ? -15.895 1.044   -10.147 1.00 75.65 176 A 1 
ATOM 1393 O O   . PRO A 1 176 ? -15.887 0.535   -9.026  1.00 70.98 176 A 1 
ATOM 1394 C CB  . PRO A 1 176 ? -16.324 3.546   -10.007 1.00 70.99 176 A 1 
ATOM 1395 C CG  . PRO A 1 176 ? -16.879 3.958   -11.372 1.00 68.56 176 A 1 
ATOM 1396 C CD  . PRO A 1 176 ? -15.660 3.820   -12.277 1.00 70.16 176 A 1 
ATOM 1397 N N   . GLY A 1 177 ? -16.390 0.423   -11.215 1.00 80.40 177 A 1 
ATOM 1398 C CA  . GLY A 1 177 ? -16.901 -0.951  -11.198 1.00 82.98 177 A 1 
ATOM 1399 C C   . GLY A 1 177 ? -15.815 -2.026  -11.277 1.00 86.99 177 A 1 
ATOM 1400 O O   . GLY A 1 177 ? -16.103 -3.205  -11.087 1.00 84.50 177 A 1 
ATOM 1401 N N   . VAL A 1 178 ? -14.574 -1.628  -11.542 1.00 89.98 178 A 1 
ATOM 1402 C CA  . VAL A 1 178 ? -13.447 -2.538  -11.743 1.00 91.14 178 A 1 
ATOM 1403 C C   . VAL A 1 178 ? -12.393 -2.325  -10.658 1.00 91.39 178 A 1 
ATOM 1404 O O   . VAL A 1 178 ? -12.101 -1.203  -10.242 1.00 89.09 178 A 1 
ATOM 1405 C CB  . VAL A 1 178 ? -12.867 -2.382  -13.157 1.00 89.59 178 A 1 
ATOM 1406 C CG1 . VAL A 1 178 ? -11.732 -3.372  -13.408 1.00 83.61 178 A 1 
ATOM 1407 C CG2 . VAL A 1 178 ? -13.933 -2.630  -14.239 1.00 83.98 178 A 1 
ATOM 1408 N N   . LYS A 1 179 ? -11.791 -3.426  -10.222 1.00 91.97 179 A 1 
ATOM 1409 C CA  . LYS A 1 179 ? -10.623 -3.429  -9.339  1.00 92.72 179 A 1 
ATOM 1410 C C   . LYS A 1 179 ? -9.534  -4.329  -9.913  1.00 94.15 179 A 1 
ATOM 1411 O O   . LYS A 1 179 ? -9.787  -5.131  -10.815 1.00 93.22 179 A 1 
ATOM 1412 C CB  . LYS A 1 179 ? -11.019 -3.857  -7.910  1.00 91.24 179 A 1 
ATOM 1413 C CG  . LYS A 1 179 ? -12.116 -2.999  -7.249  1.00 88.56 179 A 1 
ATOM 1414 C CD  . LYS A 1 179 ? -11.711 -1.541  -7.033  1.00 81.77 179 A 1 
ATOM 1415 C CE  . LYS A 1 179 ? -12.887 -0.777  -6.415  1.00 76.35 179 A 1 
ATOM 1416 N NZ  . LYS A 1 179 ? -12.668 0.683   -6.416  1.00 67.16 179 A 1 
ATOM 1417 N N   . VAL A 1 180 ? -8.331  -4.194  -9.381  1.00 93.89 180 A 1 
ATOM 1418 C CA  . VAL A 1 180 ? -7.219  -5.100  -9.670  1.00 94.03 180 A 1 
ATOM 1419 C C   . VAL A 1 180 ? -6.821  -5.796  -8.375  1.00 94.56 180 A 1 
ATOM 1420 O O   . VAL A 1 180 ? -6.469  -5.138  -7.398  1.00 94.03 180 A 1 
ATOM 1421 C CB  . VAL A 1 180 ? -6.034  -4.366  -10.324 1.00 93.01 180 A 1 
ATOM 1422 C CG1 . VAL A 1 180 ? -4.916  -5.341  -10.697 1.00 89.97 180 A 1 
ATOM 1423 C CG2 . VAL A 1 180 ? -6.466  -3.636  -11.606 1.00 90.01 180 A 1 
ATOM 1424 N N   . LEU A 1 181 ? -6.895  -7.118  -8.366  1.00 95.88 181 A 1 
ATOM 1425 C CA  . LEU A 1 181 ? -6.308  -7.937  -7.311  1.00 96.34 181 A 1 
ATOM 1426 C C   . LEU A 1 181 ? -4.827  -8.134  -7.620  1.00 96.36 181 A 1 
ATOM 1427 O O   . LEU A 1 181 ? -4.482  -8.644  -8.683  1.00 95.69 181 A 1 
ATOM 1428 C CB  . LEU A 1 181 ? -7.028  -9.289  -7.202  1.00 96.40 181 A 1 
ATOM 1429 C CG  . LEU A 1 181 ? -8.491  -9.215  -6.735  1.00 94.50 181 A 1 
ATOM 1430 C CD1 . LEU A 1 181 ? -9.082  -10.621 -6.691  1.00 92.40 181 A 1 
ATOM 1431 C CD2 . LEU A 1 181 ? -8.621  -8.603  -5.341  1.00 92.15 181 A 1 
ATOM 1432 N N   . VAL A 1 182 ? -3.968  -7.749  -6.687  1.00 95.61 182 A 1 
ATOM 1433 C CA  . VAL A 1 182 ? -2.519  -7.918  -6.789  1.00 95.00 182 A 1 
ATOM 1434 C C   . VAL A 1 182 ? -2.095  -8.994  -5.805  1.00 95.42 182 A 1 
ATOM 1435 O O   . VAL A 1 182 ? -2.135  -8.780  -4.595  1.00 95.02 182 A 1 
ATOM 1436 C CB  . VAL A 1 182 ? -1.777  -6.594  -6.543  1.00 93.52 182 A 1 
ATOM 1437 C CG1 . VAL A 1 182 ? -0.266  -6.776  -6.711  1.00 90.79 182 A 1 
ATOM 1438 C CG2 . VAL A 1 182 ? -2.253  -5.515  -7.520  1.00 90.86 182 A 1 
ATOM 1439 N N   . PHE A 1 183 ? -1.692  -10.140 -6.326  1.00 96.33 183 A 1 
ATOM 1440 C CA  . PHE A 1 183 ? -1.169  -11.248 -5.540  1.00 96.48 183 A 1 
ATOM 1441 C C   . PHE A 1 183 ? 0.354   -11.258 -5.585  1.00 96.11 183 A 1 
ATOM 1442 O O   . PHE A 1 183 ? 0.965   -11.059 -6.633  1.00 95.21 183 A 1 
ATOM 1443 C CB  . PHE A 1 183 ? -1.736  -12.577 -6.043  1.00 96.68 183 A 1 
ATOM 1444 C CG  . PHE A 1 183 ? -3.221  -12.738 -5.805  1.00 97.07 183 A 1 
ATOM 1445 C CD1 . PHE A 1 183 ? -3.687  -13.353 -4.629  1.00 94.92 183 A 1 
ATOM 1446 C CD2 . PHE A 1 183 ? -4.150  -12.277 -6.755  1.00 94.69 183 A 1 
ATOM 1447 C CE1 . PHE A 1 183 ? -5.062  -13.512 -4.403  1.00 94.50 183 A 1 
ATOM 1448 C CE2 . PHE A 1 183 ? -5.529  -12.428 -6.532  1.00 94.49 183 A 1 
ATOM 1449 C CZ  . PHE A 1 183 ? -5.986  -13.048 -5.358  1.00 96.16 183 A 1 
ATOM 1450 N N   . ARG A 1 184 ? 0.965   -11.567 -4.449  1.00 96.03 184 A 1 
ATOM 1451 C CA  . ARG A 1 184 ? 2.345   -12.043 -4.386  1.00 95.74 184 A 1 
ATOM 1452 C C   . ARG A 1 184 ? 2.292   -13.522 -4.017  1.00 96.12 184 A 1 
ATOM 1453 O O   . ARG A 1 184 ? 1.745   -13.867 -2.967  1.00 95.55 184 A 1 
ATOM 1454 C CB  . ARG A 1 184 ? 3.135   -11.196 -3.386  1.00 94.59 184 A 1 
ATOM 1455 C CG  . ARG A 1 184 ? 4.653   -11.244 -3.633  1.00 87.93 184 A 1 
ATOM 1456 C CD  . ARG A 1 184 ? 5.072   -10.318 -4.774  1.00 84.70 184 A 1 
ATOM 1457 N NE  . ARG A 1 184 ? 6.531   -10.357 -4.988  1.00 82.04 184 A 1 
ATOM 1458 C CZ  . ARG A 1 184 ? 7.215   -9.635  -5.863  1.00 78.76 184 A 1 
ATOM 1459 N NH1 . ARG A 1 184 ? 6.642   -8.748  -6.624  1.00 70.24 184 A 1 
ATOM 1460 N NH2 . ARG A 1 184 ? 8.497   -9.799  -5.995  1.00 73.02 184 A 1 
ATOM 1461 N N   . VAL A 1 185 ? 2.823   -14.376 -4.873  1.00 96.32 185 A 1 
ATOM 1462 C CA  . VAL A 1 185 ? 2.811   -15.836 -4.699  1.00 96.57 185 A 1 
ATOM 1463 C C   . VAL A 1 185 ? 4.223   -16.364 -4.474  1.00 96.37 185 A 1 
ATOM 1464 O O   . VAL A 1 185 ? 5.171   -15.907 -5.110  1.00 95.37 185 A 1 
ATOM 1465 C CB  . VAL A 1 185 ? 2.107   -16.561 -5.862  1.00 96.11 185 A 1 
ATOM 1466 C CG1 . VAL A 1 185 ? 0.608   -16.244 -5.862  1.00 91.95 185 A 1 
ATOM 1467 C CG2 . VAL A 1 185 ? 2.675   -16.211 -7.242  1.00 91.31 185 A 1 
ATOM 1468 N N   . LYS A 1 186 ? 4.372   -17.321 -3.563  1.00 95.18 186 A 1 
ATOM 1469 C CA  . LYS A 1 186 ? 5.661   -17.876 -3.134  1.00 94.43 186 A 1 
ATOM 1470 C C   . LYS A 1 186 ? 6.165   -18.945 -4.109  1.00 94.41 186 A 1 
ATOM 1471 O O   . LYS A 1 186 ? 6.272   -20.116 -3.752  1.00 92.48 186 A 1 
ATOM 1472 C CB  . LYS A 1 186 ? 5.538   -18.374 -1.684  1.00 93.17 186 A 1 
ATOM 1473 C CG  . LYS A 1 186 ? 6.905   -18.682 -1.050  1.00 89.10 186 A 1 
ATOM 1474 C CD  . LYS A 1 186 ? 6.722   -19.296 0.341   1.00 85.68 186 A 1 
ATOM 1475 C CE  . LYS A 1 186 ? 8.078   -19.655 0.952   1.00 77.63 186 A 1 
ATOM 1476 N NZ  . LYS A 1 186 ? 7.912   -20.377 2.236   1.00 69.74 186 A 1 
ATOM 1477 N N   . THR A 1 187 ? 6.453   -18.545 -5.330  1.00 94.85 187 A 1 
ATOM 1478 C CA  . THR A 1 187 ? 7.030   -19.416 -6.353  1.00 95.11 187 A 1 
ATOM 1479 C C   . THR A 1 187 ? 7.866   -18.598 -7.330  1.00 95.41 187 A 1 
ATOM 1480 O O   . THR A 1 187 ? 7.581   -17.425 -7.578  1.00 94.40 187 A 1 
ATOM 1481 C CB  . THR A 1 187 ? 5.939   -20.226 -7.080  1.00 94.22 187 A 1 
ATOM 1482 O OG1 . THR A 1 187 ? 6.528   -21.087 -8.020  1.00 90.25 187 A 1 
ATOM 1483 C CG2 . THR A 1 187 ? 4.918   -19.363 -7.832  1.00 89.89 187 A 1 
ATOM 1484 N N   . MET A 1 188 ? 8.909   -19.219 -7.873  1.00 95.15 188 A 1 
ATOM 1485 C CA  . MET A 1 188 ? 9.681   -18.679 -8.994  1.00 95.28 188 A 1 
ATOM 1486 C C   . MET A 1 188 ? 9.041   -19.044 -10.342 1.00 95.63 188 A 1 
ATOM 1487 O O   . MET A 1 188 ? 9.272   -18.370 -11.342 1.00 93.73 188 A 1 
ATOM 1488 C CB  . MET A 1 188 ? 11.123  -19.193 -8.876  1.00 94.82 188 A 1 
ATOM 1489 C CG  . MET A 1 188 ? 12.059  -18.571 -9.909  1.00 92.07 188 A 1 
ATOM 1490 S SD  . MET A 1 188 ? 13.800  -18.985 -9.632  1.00 89.81 188 A 1 
ATOM 1491 C CE  . MET A 1 188 ? 14.509  -18.361 -11.172 1.00 84.11 188 A 1 
ATOM 1492 N N   . ASN A 1 189 ? 8.208   -20.085 -10.359 1.00 95.21 189 A 1 
ATOM 1493 C CA  . ASN A 1 189 ? 7.509   -20.570 -11.545 1.00 94.92 189 A 1 
ATOM 1494 C C   . ASN A 1 189 ? 5.987   -20.346 -11.443 1.00 95.22 189 A 1 
ATOM 1495 O O   . ASN A 1 189 ? 5.245   -21.274 -11.102 1.00 94.17 189 A 1 
ATOM 1496 C CB  . ASN A 1 189 ? 7.870   -22.051 -11.746 1.00 93.84 189 A 1 
ATOM 1497 C CG  . ASN A 1 189 ? 7.152   -22.635 -12.948 1.00 92.82 189 A 1 
ATOM 1498 O OD1 . ASN A 1 189 ? 6.829   -21.963 -13.914 1.00 88.48 189 A 1 
ATOM 1499 N ND2 . ASN A 1 189 ? 6.868   -23.916 -12.911 1.00 87.11 189 A 1 
ATOM 1500 N N   . PRO A 1 190 ? 5.480   -19.152 -11.770 1.00 95.11 190 A 1 
ATOM 1501 C CA  . PRO A 1 190 ? 4.041   -18.895 -11.733 1.00 94.87 190 A 1 
ATOM 1502 C C   . PRO A 1 190 ? 3.274   -19.472 -12.935 1.00 95.39 190 A 1 
ATOM 1503 O O   . PRO A 1 190 ? 2.054   -19.347 -12.981 1.00 94.30 190 A 1 
ATOM 1504 C CB  . PRO A 1 190 ? 3.932   -17.371 -11.642 1.00 93.58 190 A 1 
ATOM 1505 C CG  . PRO A 1 190 ? 5.135   -16.899 -12.462 1.00 92.52 190 A 1 
ATOM 1506 C CD  . PRO A 1 190 ? 6.204   -17.943 -12.130 1.00 94.34 190 A 1 
ATOM 1507 N N   . LEU A 1 191 ? 3.941   -20.102 -13.904 1.00 95.13 191 A 1 
ATOM 1508 C CA  . LEU A 1 191 ? 3.319   -20.553 -15.158 1.00 94.83 191 A 1 
ATOM 1509 C C   . LEU A 1 191 ? 2.110   -21.492 -14.965 1.00 95.13 191 A 1 
ATOM 1510 O O   . LEU A 1 191 ? 1.089   -21.243 -15.612 1.00 94.61 191 A 1 
ATOM 1511 C CB  . LEU A 1 191 ? 4.355   -21.205 -16.094 1.00 94.29 191 A 1 
ATOM 1512 C CG  . LEU A 1 191 ? 5.488   -20.289 -16.578 1.00 92.04 191 A 1 
ATOM 1513 C CD1 . LEU A 1 191 ? 6.455   -21.117 -17.424 1.00 89.40 191 A 1 
ATOM 1514 C CD2 . LEU A 1 191 ? 4.970   -19.129 -17.432 1.00 89.06 191 A 1 
ATOM 1515 N N   . PRO A 1 192 ? 2.145   -22.505 -14.085 1.00 94.47 192 A 1 
ATOM 1516 C CA  . PRO A 1 192 ? 0.978   -23.366 -13.852 1.00 94.02 192 A 1 
ATOM 1517 C C   . PRO A 1 192 ? -0.232  -22.576 -13.351 1.00 94.92 192 A 1 
ATOM 1518 O O   . PRO A 1 192 ? -1.354  -22.780 -13.820 1.00 94.23 192 A 1 
ATOM 1519 C CB  . PRO A 1 192 ? 1.430   -24.419 -12.831 1.00 92.74 192 A 1 
ATOM 1520 C CG  . PRO A 1 192 ? 2.950   -24.443 -12.977 1.00 91.12 192 A 1 
ATOM 1521 C CD  . PRO A 1 192 ? 3.276   -22.987 -13.305 1.00 93.56 192 A 1 
ATOM 1522 N N   . PHE A 1 193 ? 0.005   -21.624 -12.440 1.00 95.32 193 A 1 
ATOM 1523 C CA  . PHE A 1 193 ? -1.036  -20.748 -11.906 1.00 95.77 193 A 1 
ATOM 1524 C C   . PHE A 1 193 ? -1.591  -19.803 -12.981 1.00 96.19 193 A 1 
ATOM 1525 O O   . PHE A 1 193 ? -2.804  -19.704 -13.142 1.00 95.94 193 A 1 
ATOM 1526 C CB  . PHE A 1 193 ? -0.466  -19.984 -10.702 1.00 95.80 193 A 1 
ATOM 1527 C CG  . PHE A 1 193 ? -1.430  -18.995 -10.074 1.00 96.22 193 A 1 
ATOM 1528 C CD1 . PHE A 1 193 ? -1.028  -17.665 -9.843  1.00 94.44 193 A 1 
ATOM 1529 C CD2 . PHE A 1 193 ? -2.723  -19.402 -9.701  1.00 94.55 193 A 1 
ATOM 1530 C CE1 . PHE A 1 193 ? -1.906  -16.756 -9.233  1.00 93.95 193 A 1 
ATOM 1531 C CE2 . PHE A 1 193 ? -3.606  -18.491 -9.099  1.00 93.77 193 A 1 
ATOM 1532 C CZ  . PHE A 1 193 ? -3.194  -17.170 -8.861  1.00 94.79 193 A 1 
ATOM 1533 N N   . LEU A 1 194 ? -0.726  -19.173 -13.780 1.00 95.91 194 A 1 
ATOM 1534 C CA  . LEU A 1 194 ? -1.126  -18.300 -14.888 1.00 95.64 194 A 1 
ATOM 1535 C C   . LEU A 1 194 ? -1.966  -19.040 -15.939 1.00 95.52 194 A 1 
ATOM 1536 O O   . LEU A 1 194 ? -2.992  -18.526 -16.386 1.00 95.00 194 A 1 
ATOM 1537 C CB  . LEU A 1 194 ? 0.131   -17.702 -15.534 1.00 95.45 194 A 1 
ATOM 1538 C CG  . LEU A 1 194 ? 0.846   -16.641 -14.678 1.00 94.26 194 A 1 
ATOM 1539 C CD1 . LEU A 1 194 ? 2.185   -16.294 -15.325 1.00 92.15 194 A 1 
ATOM 1540 C CD2 . LEU A 1 194 ? 0.017   -15.364 -14.556 1.00 91.76 194 A 1 
ATOM 1541 N N   . GLN A 1 195 ? -1.571  -20.258 -16.305 1.00 95.42 195 A 1 
ATOM 1542 C CA  . GLN A 1 195 ? -2.335  -21.082 -17.245 1.00 94.64 195 A 1 
ATOM 1543 C C   . GLN A 1 195 ? -3.705  -21.471 -16.678 1.00 95.00 195 A 1 
ATOM 1544 O O   . GLN A 1 195 ? -4.702  -21.437 -17.401 1.00 94.24 195 A 1 
ATOM 1545 C CB  . GLN A 1 195 ? -1.543  -22.348 -17.590 1.00 93.66 195 A 1 
ATOM 1546 C CG  . GLN A 1 195 ? -0.350  -22.068 -18.524 1.00 88.13 195 A 1 
ATOM 1547 C CD  . GLN A 1 195 ? 0.399   -23.348 -18.907 1.00 82.78 195 A 1 
ATOM 1548 O OE1 . GLN A 1 195 ? 0.088   -24.448 -18.469 1.00 74.82 195 A 1 
ATOM 1549 N NE2 . GLN A 1 195 ? 1.393   -23.247 -19.760 1.00 71.19 195 A 1 
ATOM 1550 N N   . ALA A 1 196 ? -3.777  -21.805 -15.396 1.00 95.67 196 A 1 
ATOM 1551 C CA  . ALA A 1 196 ? -5.043  -22.130 -14.744 1.00 95.93 196 A 1 
ATOM 1552 C C   . ALA A 1 196 ? -5.981  -20.912 -14.670 1.00 96.32 196 A 1 
ATOM 1553 O O   . ALA A 1 196 ? -7.165  -21.033 -14.986 1.00 95.85 196 A 1 
ATOM 1554 C CB  . ALA A 1 196 ? -4.737  -22.723 -13.370 1.00 95.96 196 A 1 
ATOM 1555 N N   . LEU A 1 197 ? -5.446  -19.726 -14.355 1.00 96.57 197 A 1 
ATOM 1556 C CA  . LEU A 1 197 ? -6.197  -18.466 -14.376 1.00 96.44 197 A 1 
ATOM 1557 C C   . LEU A 1 197 ? -6.795  -18.182 -15.759 1.00 96.22 197 A 1 
ATOM 1558 O O   . LEU A 1 197 ? -7.985  -17.888 -15.864 1.00 95.57 197 A 1 
ATOM 1559 C CB  . LEU A 1 197 ? -5.277  -17.309 -13.948 1.00 96.69 197 A 1 
ATOM 1560 C CG  . LEU A 1 197 ? -4.934  -17.259 -12.449 1.00 96.20 197 A 1 
ATOM 1561 C CD1 . LEU A 1 197 ? -3.858  -16.200 -12.228 1.00 94.79 197 A 1 
ATOM 1562 C CD2 . LEU A 1 197 ? -6.149  -16.899 -11.596 1.00 94.55 197 A 1 
ATOM 1563 N N   . GLN A 1 198 ? -6.003  -18.319 -16.827 1.00 95.58 198 A 1 
ATOM 1564 C CA  . GLN A 1 198 ? -6.500  -18.139 -18.196 1.00 94.35 198 A 1 
ATOM 1565 C C   . GLN A 1 198 ? -7.580  -19.158 -18.564 1.00 94.65 198 A 1 
ATOM 1566 O O   . GLN A 1 198 ? -8.605  -18.783 -19.128 1.00 93.32 198 A 1 
ATOM 1567 C CB  . GLN A 1 198 ? -5.350  -18.235 -19.205 1.00 92.61 198 A 1 
ATOM 1568 C CG  . GLN A 1 198 ? -4.731  -16.869 -19.522 1.00 81.61 198 A 1 
ATOM 1569 C CD  . GLN A 1 198 ? -3.715  -16.952 -20.661 1.00 75.25 198 A 1 
ATOM 1570 O OE1 . GLN A 1 198 ? -3.283  -18.012 -21.079 1.00 67.20 198 A 1 
ATOM 1571 N NE2 . GLN A 1 198 ? -3.289  -15.836 -21.211 1.00 64.30 198 A 1 
ATOM 1572 N N   . ARG A 1 199 ? -7.388  -20.434 -18.232 1.00 94.90 199 A 1 
ATOM 1573 C CA  . ARG A 1 199 ? -8.377  -21.491 -18.521 1.00 94.83 199 A 1 
ATOM 1574 C C   . ARG A 1 199 ? -9.706  -21.247 -17.818 1.00 95.33 199 A 1 
ATOM 1575 O O   . ARG A 1 199 ? -10.750 -21.527 -18.396 1.00 93.99 199 A 1 
ATOM 1576 C CB  . ARG A 1 199 ? -7.821  -22.861 -18.107 1.00 93.84 199 A 1 
ATOM 1577 C CG  . ARG A 1 199 ? -6.745  -23.372 -19.070 1.00 84.97 199 A 1 
ATOM 1578 C CD  . ARG A 1 199 ? -6.177  -24.679 -18.523 1.00 83.27 199 A 1 
ATOM 1579 N NE  . ARG A 1 199 ? -4.972  -25.097 -19.263 1.00 74.95 199 A 1 
ATOM 1580 C CZ  . ARG A 1 199 ? -4.208  -26.137 -18.969 1.00 69.07 199 A 1 
ATOM 1581 N NH1 . ARG A 1 199 ? -4.531  -26.988 -18.031 1.00 61.04 199 A 1 
ATOM 1582 N NH2 . ARG A 1 199 ? -3.090  -26.327 -19.610 1.00 61.02 199 A 1 
ATOM 1583 N N   . ASN A 1 200 ? -9.666  -20.694 -16.614 1.00 95.75 200 A 1 
ATOM 1584 C CA  . ASN A 1 200 ? -10.862 -20.352 -15.843 1.00 95.62 200 A 1 
ATOM 1585 C C   . ASN A 1 200 ? -11.459 -18.981 -16.219 1.00 95.81 200 A 1 
ATOM 1586 O O   . ASN A 1 200 ? -12.434 -18.545 -15.618 1.00 93.66 200 A 1 
ATOM 1587 C CB  . ASN A 1 200 ? -10.535 -20.493 -14.349 1.00 95.21 200 A 1 
ATOM 1588 C CG  . ASN A 1 200 ? -10.333 -21.943 -13.918 1.00 91.93 200 A 1 
ATOM 1589 O OD1 . ASN A 1 200 ? -10.553 -22.895 -14.643 1.00 79.03 200 A 1 
ATOM 1590 N ND2 . ASN A 1 200 ? -9.920  -22.152 -12.690 1.00 77.24 200 A 1 
ATOM 1591 N N   . GLY A 1 201 ? -10.908 -18.296 -17.225 1.00 95.09 201 A 1 
ATOM 1592 C CA  . GLY A 1 201 ? -11.447 -17.047 -17.766 1.00 95.03 201 A 1 
ATOM 1593 C C   . GLY A 1 201 ? -11.101 -15.786 -16.968 1.00 95.93 201 A 1 
ATOM 1594 O O   . GLY A 1 201 ? -11.711 -14.742 -17.205 1.00 93.75 201 A 1 
ATOM 1595 N N   . HIS A 1 202 ? -10.135 -15.842 -16.058 1.00 96.13 202 A 1 
ATOM 1596 C CA  . HIS A 1 202 ? -9.657  -14.657 -15.348 1.00 96.39 202 A 1 
ATOM 1597 C C   . HIS A 1 202 ? -8.830  -13.753 -16.265 1.00 96.31 202 A 1 
ATOM 1598 O O   . HIS A 1 202 ? -8.028  -14.212 -17.076 1.00 95.07 202 A 1 
ATOM 1599 C CB  . HIS A 1 202 ? -8.868  -15.052 -14.099 1.00 96.34 202 A 1 
ATOM 1600 C CG  . HIS A 1 202 ? -9.714  -15.732 -13.061 1.00 96.68 202 A 1 
ATOM 1601 N ND1 . HIS A 1 202 ? -10.697 -15.140 -12.286 1.00 87.13 202 A 1 
ATOM 1602 C CD2 . HIS A 1 202 ? -9.672  -17.063 -12.725 1.00 87.20 202 A 1 
ATOM 1603 C CE1 . HIS A 1 202 ? -11.226 -16.094 -11.503 1.00 89.69 202 A 1 
ATOM 1604 N NE2 . HIS A 1 202 ? -10.629 -17.270 -11.740 1.00 91.10 202 A 1 
ATOM 1605 N N   . HIS A 1 203 ? -8.994  -12.432 -16.104 1.00 95.85 203 A 1 
ATOM 1606 C CA  . HIS A 1 203 ? -8.278  -11.439 -16.899 1.00 95.39 203 A 1 
ATOM 1607 C C   . HIS A 1 203 ? -6.962  -11.041 -16.212 1.00 95.55 203 A 1 
ATOM 1608 O O   . HIS A 1 203 ? -6.908  -10.084 -15.433 1.00 94.13 203 A 1 
ATOM 1609 C CB  . HIS A 1 203 ? -9.207  -10.254 -17.193 1.00 93.96 203 A 1 
ATOM 1610 C CG  . HIS A 1 203 ? -8.639  -9.315  -18.223 1.00 88.02 203 A 1 
ATOM 1611 N ND1 . HIS A 1 203 ? -7.463  -8.603  -18.127 1.00 75.22 203 A 1 
ATOM 1612 C CD2 . HIS A 1 203 ? -9.173  -9.016  -19.452 1.00 73.72 203 A 1 
ATOM 1613 C CE1 . HIS A 1 203 ? -7.290  -7.904  -19.254 1.00 74.19 203 A 1 
ATOM 1614 N NE2 . HIS A 1 203 ? -8.318  -8.119  -20.089 1.00 75.36 203 A 1 
ATOM 1615 N N   . VAL A 1 204 ? -5.891  -11.757 -16.520 1.00 96.17 204 A 1 
ATOM 1616 C CA  . VAL A 1 204 ? -4.538  -11.428 -16.053 1.00 95.95 204 A 1 
ATOM 1617 C C   . VAL A 1 204 ? -4.051  -10.155 -16.756 1.00 95.37 204 A 1 
ATOM 1618 O O   . VAL A 1 204 ? -4.068  -10.073 -17.981 1.00 93.85 204 A 1 
ATOM 1619 C CB  . VAL A 1 204 ? -3.565  -12.604 -16.267 1.00 95.67 204 A 1 
ATOM 1620 C CG1 . VAL A 1 204 ? -2.181  -12.289 -15.700 1.00 93.53 204 A 1 
ATOM 1621 C CG2 . VAL A 1 204 ? -4.074  -13.881 -15.574 1.00 93.51 204 A 1 
ATOM 1622 N N   . VAL A 1 205 ? -3.638  -9.161  -15.963 1.00 94.94 205 A 1 
ATOM 1623 C CA  . VAL A 1 205 ? -3.100  -7.874  -16.443 1.00 93.55 205 A 1 
ATOM 1624 C C   . VAL A 1 205 ? -1.575  -7.844  -16.321 1.00 93.24 205 A 1 
ATOM 1625 O O   . VAL A 1 205 ? -0.902  -7.239  -17.150 1.00 90.46 205 A 1 
ATOM 1626 C CB  . VAL A 1 205 ? -3.702  -6.682  -15.669 1.00 91.67 205 A 1 
ATOM 1627 C CG1 . VAL A 1 205 ? -3.518  -5.378  -16.446 1.00 83.88 205 A 1 
ATOM 1628 C CG2 . VAL A 1 205 ? -5.207  -6.820  -15.396 1.00 83.66 205 A 1 
ATOM 1629 N N   . TRP A 1 206 ? -1.034  -8.515  -15.306 1.00 94.02 206 A 1 
ATOM 1630 C CA  . TRP A 1 206 ? 0.397   -8.763  -15.131 1.00 94.09 206 A 1 
ATOM 1631 C C   . TRP A 1 206 ? 0.644   -10.227 -14.761 1.00 94.10 206 A 1 
ATOM 1632 O O   . TRP A 1 206 ? 0.012   -10.731 -13.838 1.00 92.71 206 A 1 
ATOM 1633 C CB  . TRP A 1 206 ? 0.967   -7.844  -14.054 1.00 93.41 206 A 1 
ATOM 1634 C CG  . TRP A 1 206 ? 2.447   -7.983  -13.920 1.00 92.67 206 A 1 
ATOM 1635 C CD1 . TRP A 1 206 ? 3.094   -8.807  -13.070 1.00 89.49 206 A 1 
ATOM 1636 C CD2 . TRP A 1 206 ? 3.472   -7.382  -14.779 1.00 91.98 206 A 1 
ATOM 1637 N NE1 . TRP A 1 206 ? 4.459   -8.767  -13.336 1.00 88.61 206 A 1 
ATOM 1638 C CE2 . TRP A 1 206 ? 4.726   -7.921  -14.395 1.00 90.63 206 A 1 
ATOM 1639 C CE3 . TRP A 1 206 ? 3.444   -6.474  -15.853 1.00 89.04 206 A 1 
ATOM 1640 C CZ2 . TRP A 1 206 ? 5.915   -7.603  -15.089 1.00 89.62 206 A 1 
ATOM 1641 C CZ3 . TRP A 1 206 ? 4.628   -6.135  -16.532 1.00 87.12 206 A 1 
ATOM 1642 C CH2 . TRP A 1 206 ? 5.851   -6.712  -16.159 1.00 87.69 206 A 1 
ATOM 1643 N N   . PRO A 1 207 ? 1.598   -10.910 -15.444 1.00 93.39 207 A 1 
ATOM 1644 C CA  . PRO A 1 207 ? 2.362   -10.442 -16.605 1.00 93.06 207 A 1 
ATOM 1645 C C   . PRO A 1 207 ? 1.465   -10.183 -17.826 1.00 92.94 207 A 1 
ATOM 1646 O O   . PRO A 1 207 ? 0.458   -10.862 -18.025 1.00 89.92 207 A 1 
ATOM 1647 C CB  . PRO A 1 207 ? 3.405   -11.531 -16.863 1.00 91.04 207 A 1 
ATOM 1648 C CG  . PRO A 1 207 ? 2.737   -12.791 -16.329 1.00 88.82 207 A 1 
ATOM 1649 C CD  . PRO A 1 207 ? 1.938   -12.288 -15.139 1.00 91.00 207 A 1 
ATOM 1650 N N   . SER A 1 208 ? 1.828   -9.179  -18.628 1.00 88.84 208 A 1 
ATOM 1651 C CA  . SER A 1 208 ? 1.008   -8.736  -19.768 1.00 85.88 208 A 1 
ATOM 1652 C C   . SER A 1 208 ? 1.096   -9.664  -20.981 1.00 85.33 208 A 1 
ATOM 1653 O O   . SER A 1 208 ? 0.164   -9.741  -21.777 1.00 80.74 208 A 1 
ATOM 1654 C CB  . SER A 1 208 ? 1.423   -7.322  -20.180 1.00 82.29 208 A 1 
ATOM 1655 O OG  . SER A 1 208 ? 2.819   -7.256  -20.376 1.00 75.58 208 A 1 
ATOM 1656 N N   . GLU A 1 209 ? 2.219   -10.372 -21.103 1.00 82.69 209 A 1 
ATOM 1657 C CA  . GLU A 1 209 ? 2.433   -11.438 -22.074 1.00 81.45 209 A 1 
ATOM 1658 C C   . GLU A 1 209 ? 2.666   -12.745 -21.322 1.00 81.92 209 A 1 
ATOM 1659 O O   . GLU A 1 209 ? 3.458   -12.798 -20.385 1.00 76.79 209 A 1 
ATOM 1660 C CB  . GLU A 1 209 ? 3.620   -11.129 -22.990 1.00 76.06 209 A 1 
ATOM 1661 C CG  . GLU A 1 209 ? 3.355   -9.941  -23.928 1.00 67.21 209 A 1 
ATOM 1662 C CD  . GLU A 1 209 ? 4.506   -9.677  -24.911 1.00 62.12 209 A 1 
ATOM 1663 O OE1 . GLU A 1 209 ? 4.341   -8.765  -25.750 1.00 55.72 209 A 1 
ATOM 1664 O OE2 . GLU A 1 209 ? 5.545   -10.378 -24.849 1.00 58.77 209 A 1 
ATOM 1665 N N   . GLN A 1 210 ? 1.985   -13.801 -21.749 1.00 81.00 210 A 1 
ATOM 1666 C CA  . GLN A 1 210 ? 2.248   -15.145 -21.255 1.00 79.57 210 A 1 
ATOM 1667 C C   . GLN A 1 210 ? 3.011   -15.920 -22.321 1.00 81.31 210 A 1 
ATOM 1668 O O   . GLN A 1 210 ? 2.575   -16.017 -23.470 1.00 75.29 210 A 1 
ATOM 1669 C CB  . GLN A 1 210 ? 0.958   -15.848 -20.827 1.00 72.77 210 A 1 
ATOM 1670 C CG  . GLN A 1 210 ? 0.331   -15.140 -19.611 1.00 65.12 210 A 1 
ATOM 1671 C CD  . GLN A 1 210 ? -0.844  -15.906 -19.017 1.00 57.79 210 A 1 
ATOM 1672 O OE1 . GLN A 1 210 ? -1.036  -17.089 -19.222 1.00 53.25 210 A 1 
ATOM 1673 N NE2 . GLN A 1 210 ? -1.693  -15.245 -18.261 1.00 50.95 210 A 1 
ATOM 1674 N N   . ARG A 1 211 ? 4.159   -16.452 -21.923 1.00 80.87 211 A 1 
ATOM 1675 C CA  . ARG A 1 211 ? 5.023   -17.280 -22.765 1.00 80.50 211 A 1 
ATOM 1676 C C   . ARG A 1 211 ? 4.979   -18.707 -22.225 1.00 81.37 211 A 1 
ATOM 1677 O O   . ARG A 1 211 ? 5.068   -18.906 -21.018 1.00 77.40 211 A 1 
ATOM 1678 C CB  . ARG A 1 211 ? 6.443   -16.702 -22.773 1.00 78.53 211 A 1 
ATOM 1679 C CG  . ARG A 1 211 ? 6.500   -15.252 -23.291 1.00 77.22 211 A 1 
ATOM 1680 C CD  . ARG A 1 211 ? 7.918   -14.693 -23.157 1.00 73.78 211 A 1 
ATOM 1681 N NE  . ARG A 1 211 ? 7.978   -13.250 -23.454 1.00 71.08 211 A 1 
ATOM 1682 C CZ  . ARG A 1 211 ? 8.925   -12.409 -23.065 1.00 67.46 211 A 1 
ATOM 1683 N NH1 . ARG A 1 211 ? 9.970   -12.802 -22.394 1.00 64.26 211 A 1 
ATOM 1684 N NH2 . ARG A 1 211 ? 8.832   -11.146 -23.341 1.00 63.15 211 A 1 
ATOM 1685 N N   . ASP A 1 212 ? 4.826   -19.665 -23.107 1.00 80.79 212 A 1 
ATOM 1686 C CA  . ASP A 1 212 ? 4.769   -21.069 -22.706 1.00 81.09 212 A 1 
ATOM 1687 C C   . ASP A 1 212 ? 6.176   -21.642 -22.517 1.00 82.68 212 A 1 
ATOM 1688 O O   . ASP A 1 212 ? 7.115   -21.312 -23.254 1.00 78.31 212 A 1 
ATOM 1689 C CB  . ASP A 1 212 ? 3.943   -21.883 -23.712 1.00 76.08 212 A 1 
ATOM 1690 C CG  . ASP A 1 212 ? 2.449   -21.549 -23.666 1.00 71.62 212 A 1 
ATOM 1691 O OD1 . ASP A 1 212 ? 1.898   -21.489 -22.542 1.00 65.61 212 A 1 
ATOM 1692 O OD2 . ASP A 1 212 ? 1.855   -21.397 -24.757 1.00 65.44 212 A 1 
ATOM 1693 N N   . LEU A 1 213 ? 6.313   -22.520 -21.533 1.00 82.82 213 A 1 
ATOM 1694 C CA  . LEU A 1 213 ? 7.499   -23.355 -21.356 1.00 83.37 213 A 1 
ATOM 1695 C C   . LEU A 1 213 ? 7.528   -24.416 -22.466 1.00 83.86 213 A 1 
ATOM 1696 O O   . LEU A 1 213 ? 6.514   -25.056 -22.740 1.00 78.54 213 A 1 
ATOM 1697 C CB  . LEU A 1 213 ? 7.460   -23.982 -19.950 1.00 81.21 213 A 1 
ATOM 1698 C CG  . LEU A 1 213 ? 8.745   -24.736 -19.575 1.00 77.72 213 A 1 
ATOM 1699 C CD1 . LEU A 1 213 ? 9.920   -23.787 -19.334 1.00 71.64 213 A 1 
ATOM 1700 C CD2 . LEU A 1 213 ? 8.518   -25.530 -18.288 1.00 73.64 213 A 1 
ATOM 1701 N N   . LEU A 1 214 ? 8.690   -24.606 -23.097 1.00 82.15 214 A 1 
ATOM 1702 C CA  . LEU A 1 214 ? 8.893   -25.509 -24.228 1.00 82.44 214 A 1 
ATOM 1703 C C   . LEU A 1 214 ? 9.512   -26.852 -23.827 1.00 78.15 214 A 1 
ATOM 1704 O O   . LEU A 1 214 ? 10.374  -26.885 -22.933 1.00 70.21 214 A 1 
ATOM 1705 C CB  . LEU A 1 214 ? 9.747   -24.819 -25.296 1.00 77.82 214 A 1 
ATOM 1706 C CG  . LEU A 1 214 ? 9.124   -23.556 -25.914 1.00 76.54 214 A 1 
ATOM 1707 C CD1 . LEU A 1 214 ? 10.146  -22.946 -26.871 1.00 71.42 214 A 1 
ATOM 1708 C CD2 . LEU A 1 214 ? 7.839   -23.843 -26.680 1.00 71.05 214 A 1 
ATOM 1709 O OXT . LEU A 1 214 ? 9.131   -27.870 -24.472 1.00 68.24 214 A 1 
ATOM 1710 N N   . MET B 2 1   ? 1.962   -0.620  -7.973  1.00 76.40 1   B 1 
ATOM 1711 C CA  . MET B 2 1   ? 1.358   0.600   -8.541  1.00 81.48 1   B 1 
ATOM 1712 C C   . MET B 2 1   ? 2.468   1.596   -8.854  1.00 84.28 1   B 1 
ATOM 1713 O O   . MET B 2 1   ? 3.373   1.756   -8.041  1.00 83.31 1   B 1 
ATOM 1714 C CB  . MET B 2 1   ? 0.318   1.162   -7.560  1.00 77.67 1   B 1 
ATOM 1715 C CG  . MET B 2 1   ? -0.565  2.239   -8.187  1.00 71.85 1   B 1 
ATOM 1716 S SD  . MET B 2 1   ? -1.843  2.879   -7.058  1.00 68.30 1   B 1 
ATOM 1717 C CE  . MET B 2 1   ? -3.014  1.508   -7.019  1.00 61.15 1   B 1 
ATOM 1718 N N   . ILE B 2 2   ? 2.408   2.250   -10.013 1.00 86.56 2   B 1 
ATOM 1719 C CA  . ILE B 2 2   ? 3.411   3.220   -10.472 1.00 88.49 2   B 1 
ATOM 1720 C C   . ILE B 2 2   ? 2.892   4.659   -10.351 1.00 89.87 2   B 1 
ATOM 1721 O O   . ILE B 2 2   ? 1.685   4.895   -10.284 1.00 89.41 2   B 1 
ATOM 1722 C CB  . ILE B 2 2   ? 3.900   2.890   -11.901 1.00 87.46 2   B 1 
ATOM 1723 C CG1 . ILE B 2 2   ? 2.738   2.842   -12.915 1.00 82.54 2   B 1 
ATOM 1724 C CG2 . ILE B 2 2   ? 4.708   1.579   -11.890 1.00 79.93 2   B 1 
ATOM 1725 C CD1 . ILE B 2 2   ? 3.193   2.776   -14.378 1.00 77.13 2   B 1 
ATOM 1726 N N   . VAL B 2 3   ? 3.810   5.622   -10.338 1.00 91.84 3   B 1 
ATOM 1727 C CA  . VAL B 2 3   ? 3.520   7.062   -10.189 1.00 92.64 3   B 1 
ATOM 1728 C C   . VAL B 2 3   ? 2.485   7.563   -11.194 1.00 92.45 3   B 1 
ATOM 1729 O O   . VAL B 2 3   ? 1.563   8.286   -10.823 1.00 91.50 3   B 1 
ATOM 1730 C CB  . VAL B 2 3   ? 4.827   7.863   -10.336 1.00 92.60 3   B 1 
ATOM 1731 C CG1 . VAL B 2 3   ? 4.611   9.372   -10.529 1.00 89.43 3   B 1 
ATOM 1732 C CG2 . VAL B 2 3   ? 5.675   7.685   -9.080  1.00 89.66 3   B 1 
ATOM 1733 N N   . GLU B 2 4   ? 2.601   7.158   -12.443 1.00 91.90 4   B 1 
ATOM 1734 C CA  . GLU B 2 4   ? 1.713   7.591   -13.526 1.00 90.95 4   B 1 
ATOM 1735 C C   . GLU B 2 4   ? 0.232   7.258   -13.286 1.00 91.19 4   B 1 
ATOM 1736 O O   . GLU B 2 4   ? -0.647  7.984   -13.747 1.00 89.53 4   B 1 
ATOM 1737 C CB  . GLU B 2 4   ? 2.205   6.929   -14.810 1.00 88.63 4   B 1 
ATOM 1738 C CG  . GLU B 2 4   ? 1.482   7.446   -16.061 1.00 82.61 4   B 1 
ATOM 1739 C CD  . GLU B 2 4   ? 2.042   6.779   -17.315 1.00 83.22 4   B 1 
ATOM 1740 O OE1 . GLU B 2 4   ? 1.964   7.363   -18.414 1.00 76.07 4   B 1 
ATOM 1741 O OE2 . GLU B 2 4   ? 2.588   5.665   -17.192 1.00 79.29 4   B 1 
ATOM 1742 N N   . GLN B 2 5   ? -0.050  6.197   -12.538 1.00 89.99 5   B 1 
ATOM 1743 C CA  . GLN B 2 5   ? -1.418  5.776   -12.212 1.00 88.41 5   B 1 
ATOM 1744 C C   . GLN B 2 5   ? -2.084  6.661   -11.148 1.00 88.37 5   B 1 
ATOM 1745 O O   . GLN B 2 5   ? -3.303  6.649   -11.022 1.00 87.01 5   B 1 
ATOM 1746 C CB  . GLN B 2 5   ? -1.396  4.314   -11.729 1.00 87.03 5   B 1 
ATOM 1747 C CG  . GLN B 2 5   ? -1.002  3.318   -12.831 1.00 83.25 5   B 1 
ATOM 1748 C CD  . GLN B 2 5   ? -0.856  1.888   -12.298 1.00 80.52 5   B 1 
ATOM 1749 O OE1 . GLN B 2 5   ? -0.401  1.647   -11.195 1.00 73.91 5   B 1 
ATOM 1750 N NE2 . GLN B 2 5   ? -1.221  0.891   -13.069 1.00 72.13 5   B 1 
ATOM 1751 N N   . ILE B 2 6   ? -1.306  7.408   -10.363 1.00 89.65 6   B 1 
ATOM 1752 C CA  . ILE B 2 6   ? -1.809  8.200   -9.227  1.00 89.68 6   B 1 
ATOM 1753 C C   . ILE B 2 6   ? -1.464  9.692   -9.299  1.00 90.58 6   B 1 
ATOM 1754 O O   . ILE B 2 6   ? -1.965  10.478  -8.493  1.00 89.81 6   B 1 
ATOM 1755 C CB  . ILE B 2 6   ? -1.348  7.586   -7.886  1.00 88.23 6   B 1 
ATOM 1756 C CG1 . ILE B 2 6   ? 0.185   7.663   -7.694  1.00 83.92 6   B 1 
ATOM 1757 C CG2 . ILE B 2 6   ? -1.845  6.134   -7.758  1.00 81.74 6   B 1 
ATOM 1758 C CD1 . ILE B 2 6   ? 0.624   7.377   -6.255  1.00 79.30 6   B 1 
ATOM 1759 N N   . MET B 2 7   ? -0.620  10.095  -10.238 1.00 91.93 7   B 1 
ATOM 1760 C CA  . MET B 2 7   ? -0.220  11.485  -10.416 1.00 92.59 7   B 1 
ATOM 1761 C C   . MET B 2 7   ? -1.371  12.338  -10.967 1.00 92.42 7   B 1 
ATOM 1762 O O   . MET B 2 7   ? -2.215  11.880  -11.736 1.00 91.20 7   B 1 
ATOM 1763 C CB  . MET B 2 7   ? 1.039   11.593  -11.290 1.00 92.09 7   B 1 
ATOM 1764 C CG  . MET B 2 7   ? 0.791   11.338  -12.784 1.00 91.83 7   B 1 
ATOM 1765 S SD  . MET B 2 7   ? 2.289   11.454  -13.809 1.00 91.60 7   B 1 
ATOM 1766 C CE  . MET B 2 7   ? 1.568   11.208  -15.438 1.00 86.21 7   B 1 
ATOM 1767 N N   . LYS B 2 8   ? -1.349  13.629  -10.642 1.00 92.88 8   B 1 
ATOM 1768 C CA  . LYS B 2 8   ? -2.185  14.630  -11.313 1.00 92.39 8   B 1 
ATOM 1769 C C   . LYS B 2 8   ? -1.491  15.091  -12.590 1.00 93.50 8   B 1 
ATOM 1770 O O   . LYS B 2 8   ? -0.337  15.507  -12.545 1.00 92.56 8   B 1 
ATOM 1771 C CB  . LYS B 2 8   ? -2.466  15.799  -10.374 1.00 90.31 8   B 1 
ATOM 1772 C CG  . LYS B 2 8   ? -3.449  15.394  -9.267  1.00 81.35 8   B 1 
ATOM 1773 C CD  . LYS B 2 8   ? -3.563  16.499  -8.222  1.00 74.05 8   B 1 
ATOM 1774 C CE  . LYS B 2 8   ? -4.587  16.075  -7.174  1.00 64.99 8   B 1 
ATOM 1775 N NZ  . LYS B 2 8   ? -4.233  16.584  -5.835  1.00 57.53 8   B 1 
ATOM 1776 N N   . ARG B 2 9   ? -2.206  15.048  -13.707 1.00 92.77 9   B 1 
ATOM 1777 C CA  . ARG B 2 9   ? -1.671  15.446  -15.026 1.00 92.23 9   B 1 
ATOM 1778 C C   . ARG B 2 9   ? -1.776  16.950  -15.282 1.00 92.06 9   B 1 
ATOM 1779 O O   . ARG B 2 9   ? -0.889  17.531  -15.889 1.00 87.47 9   B 1 
ATOM 1780 C CB  . ARG B 2 9   ? -2.364  14.646  -16.134 1.00 90.91 9   B 1 
ATOM 1781 C CG  . ARG B 2 9   ? -2.049  13.142  -16.039 1.00 87.94 9   B 1 
ATOM 1782 C CD  . ARG B 2 9   ? -2.641  12.375  -17.228 1.00 83.87 9   B 1 
ATOM 1783 N NE  . ARG B 2 9   ? -2.350  10.933  -17.131 1.00 79.13 9   B 1 
ATOM 1784 C CZ  . ARG B 2 9   ? -1.715  10.159  -18.006 1.00 72.74 9   B 1 
ATOM 1785 N NH1 . ARG B 2 9   ? -1.294  10.600  -19.157 1.00 63.64 9   B 1 
ATOM 1786 N NH2 . ARG B 2 9   ? -1.491  8.910   -17.722 1.00 67.84 9   B 1 
ATOM 1787 N N   . ASP B 2 10  ? -2.832  17.583  -14.782 1.00 91.50 10  B 1 
ATOM 1788 C CA  . ASP B 2 10  ? -3.015  19.029  -14.887 1.00 90.59 10  B 1 
ATOM 1789 C C   . ASP B 2 10  ? -2.204  19.737  -13.803 1.00 91.58 10  B 1 
ATOM 1790 O O   . ASP B 2 10  ? -2.581  19.794  -12.632 1.00 88.42 10  B 1 
ATOM 1791 C CB  . ASP B 2 10  ? -4.507  19.385  -14.827 1.00 87.56 10  B 1 
ATOM 1792 C CG  . ASP B 2 10  ? -5.263  18.940  -16.078 1.00 76.27 10  B 1 
ATOM 1793 O OD1 . ASP B 2 10  ? -4.640  18.941  -17.164 1.00 66.70 10  B 1 
ATOM 1794 O OD2 . ASP B 2 10  ? -6.457  18.610  -15.930 1.00 66.76 10  B 1 
ATOM 1795 N N   . VAL B 2 11  ? -1.056  20.282  -14.202 1.00 92.27 11  B 1 
ATOM 1796 C CA  . VAL B 2 11  ? -0.125  20.959  -13.298 1.00 93.38 11  B 1 
ATOM 1797 C C   . VAL B 2 11  ? -0.163  22.462  -13.530 1.00 93.84 11  B 1 
ATOM 1798 O O   . VAL B 2 11  ? 0.199   22.954  -14.602 1.00 92.01 11  B 1 
ATOM 1799 C CB  . VAL B 2 11  ? 1.310   20.423  -13.433 1.00 92.36 11  B 1 
ATOM 1800 C CG1 . VAL B 2 11  ? 2.164   20.955  -12.280 1.00 86.51 11  B 1 
ATOM 1801 C CG2 . VAL B 2 11  ? 1.360   18.889  -13.389 1.00 87.16 11  B 1 
ATOM 1802 N N   . ILE B 2 12  ? -0.532  23.207  -12.489 1.00 93.18 12  B 1 
ATOM 1803 C CA  . ILE B 2 12  ? -0.395  24.662  -12.463 1.00 92.49 12  B 1 
ATOM 1804 C C   . ILE B 2 12  ? 1.080   25.001  -12.240 1.00 93.15 12  B 1 
ATOM 1805 O O   . ILE B 2 12  ? 1.694   24.542  -11.272 1.00 92.22 12  B 1 
ATOM 1806 C CB  . ILE B 2 12  ? -1.302  25.290  -11.394 1.00 92.06 12  B 1 
ATOM 1807 C CG1 . ILE B 2 12  ? -2.775  24.825  -11.495 1.00 88.22 12  B 1 
ATOM 1808 C CG2 . ILE B 2 12  ? -1.225  26.827  -11.451 1.00 87.31 12  B 1 
ATOM 1809 C CD1 . ILE B 2 12  ? -3.452  25.092  -12.848 1.00 77.14 12  B 1 
ATOM 1810 N N   . THR B 2 13  ? 1.638   25.821  -13.129 1.00 93.30 13  B 1 
ATOM 1811 C CA  . THR B 2 13  ? 3.062   26.183  -13.134 1.00 93.31 13  B 1 
ATOM 1812 C C   . THR B 2 13  ? 3.278   27.692  -13.043 1.00 93.36 13  B 1 
ATOM 1813 O O   . THR B 2 13  ? 2.354   28.500  -13.209 1.00 91.65 13  B 1 
ATOM 1814 C CB  . THR B 2 13  ? 3.784   25.598  -14.363 1.00 92.41 13  B 1 
ATOM 1815 O OG1 . THR B 2 13  ? 3.199   26.070  -15.556 1.00 86.79 13  B 1 
ATOM 1816 C CG2 . THR B 2 13  ? 3.744   24.070  -14.392 1.00 86.13 13  B 1 
ATOM 1817 N N   . LEU B 2 14  ? 4.517   28.067  -12.761 1.00 92.51 14  B 1 
ATOM 1818 C CA  . LEU B 2 14  ? 5.039   29.428  -12.828 1.00 92.07 14  B 1 
ATOM 1819 C C   . LEU B 2 14  ? 6.206   29.474  -13.815 1.00 92.85 14  B 1 
ATOM 1820 O O   . LEU B 2 14  ? 6.870   28.469  -14.061 1.00 91.37 14  B 1 
ATOM 1821 C CB  . LEU B 2 14  ? 5.505   29.872  -11.435 1.00 90.90 14  B 1 
ATOM 1822 C CG  . LEU B 2 14  ? 4.387   30.037  -10.397 1.00 90.04 14  B 1 
ATOM 1823 C CD1 . LEU B 2 14  ? 5.003   30.211  -9.015  1.00 83.98 14  B 1 
ATOM 1824 C CD2 . LEU B 2 14  ? 3.512   31.254  -10.689 1.00 84.58 14  B 1 
ATOM 1825 N N   . THR B 2 15  ? 6.497   30.670  -14.319 1.00 92.31 15  B 1 
ATOM 1826 C CA  . THR B 2 15  ? 7.754   30.965  -15.011 1.00 91.07 15  B 1 
ATOM 1827 C C   . THR B 2 15  ? 8.734   31.626  -14.041 1.00 91.24 15  B 1 
ATOM 1828 O O   . THR B 2 15  ? 8.341   32.189  -13.019 1.00 89.24 15  B 1 
ATOM 1829 C CB  . THR B 2 15  ? 7.529   31.853  -16.243 1.00 89.70 15  B 1 
ATOM 1830 O OG1 . THR B 2 15  ? 7.119   33.134  -15.851 1.00 80.42 15  B 1 
ATOM 1831 C CG2 . THR B 2 15  ? 6.489   31.278  -17.206 1.00 78.48 15  B 1 
ATOM 1832 N N   . LYS B 2 16  ? 10.032  31.597  -14.350 1.00 90.53 16  B 1 
ATOM 1833 C CA  . LYS B 2 16  ? 11.065  32.254  -13.526 1.00 89.82 16  B 1 
ATOM 1834 C C   . LYS B 2 16  ? 10.866  33.767  -13.371 1.00 90.30 16  B 1 
ATOM 1835 O O   . LYS B 2 16  ? 11.358  34.358  -12.413 1.00 86.80 16  B 1 
ATOM 1836 C CB  . LYS B 2 16  ? 12.455  31.938  -14.104 1.00 86.41 16  B 1 
ATOM 1837 C CG  . LYS B 2 16  ? 12.711  32.601  -15.471 1.00 79.00 16  B 1 
ATOM 1838 C CD  . LYS B 2 16  ? 14.059  32.170  -16.053 1.00 76.74 16  B 1 
ATOM 1839 C CE  . LYS B 2 16  ? 14.262  32.849  -17.412 1.00 66.86 16  B 1 
ATOM 1840 N NZ  . LYS B 2 16  ? 15.465  32.335  -18.107 1.00 61.66 16  B 1 
ATOM 1841 N N   . THR B 2 17  ? 10.169  34.389  -14.328 1.00 90.47 17  B 1 
ATOM 1842 C CA  . THR B 2 17  ? 9.896   35.833  -14.386 1.00 89.65 17  B 1 
ATOM 1843 C C   . THR B 2 17  ? 8.572   36.234  -13.739 1.00 90.67 17  B 1 
ATOM 1844 O O   . THR B 2 17  ? 8.345   37.429  -13.556 1.00 87.80 17  B 1 
ATOM 1845 C CB  . THR B 2 17  ? 9.921   36.330  -15.840 1.00 87.85 17  B 1 
ATOM 1846 O OG1 . THR B 2 17  ? 9.134   35.501  -16.667 1.00 81.50 17  B 1 
ATOM 1847 C CG2 . THR B 2 17  ? 11.336  36.310  -16.414 1.00 78.46 17  B 1 
ATOM 1848 N N   . ASP B 2 18  ? 7.713   35.281  -13.392 1.00 89.98 18  B 1 
ATOM 1849 C CA  . ASP B 2 18  ? 6.482   35.573  -12.659 1.00 89.95 18  B 1 
ATOM 1850 C C   . ASP B 2 18  ? 6.801   36.243  -11.314 1.00 90.49 18  B 1 
ATOM 1851 O O   . ASP B 2 18  ? 7.836   35.991  -10.686 1.00 88.50 18  B 1 
ATOM 1852 C CB  . ASP B 2 18  ? 5.648   34.298  -12.439 1.00 89.35 18  B 1 
ATOM 1853 C CG  . ASP B 2 18  ? 4.849   33.849  -13.668 1.00 89.09 18  B 1 
ATOM 1854 O OD1 . ASP B 2 18  ? 4.386   34.729  -14.426 1.00 81.92 18  B 1 
ATOM 1855 O OD2 . ASP B 2 18  ? 4.630   32.626  -13.804 1.00 83.13 18  B 1 
ATOM 1856 N N   . THR B 2 19  ? 5.899   37.110  -10.860 1.00 90.22 19  B 1 
ATOM 1857 C CA  . THR B 2 19  ? 6.040   37.774  -9.562  1.00 89.94 19  B 1 
ATOM 1858 C C   . THR B 2 19  ? 5.600   36.857  -8.423  1.00 90.62 19  B 1 
ATOM 1859 O O   . THR B 2 19  ? 4.789   35.945  -8.591  1.00 89.58 19  B 1 
ATOM 1860 C CB  . THR B 2 19  ? 5.272   39.105  -9.515  1.00 88.36 19  B 1 
ATOM 1861 O OG1 . THR B 2 19  ? 3.888   38.888  -9.634  1.00 81.39 19  B 1 
ATOM 1862 C CG2 . THR B 2 19  ? 5.704   40.074  -10.613 1.00 80.85 19  B 1 
ATOM 1863 N N   . LEU B 2 20  ? 6.078   37.137  -7.215  1.00 87.77 20  B 1 
ATOM 1864 C CA  . LEU B 2 20  ? 5.611   36.449  -6.007  1.00 87.48 20  B 1 
ATOM 1865 C C   . LEU B 2 20  ? 4.123   36.705  -5.736  1.00 88.25 20  B 1 
ATOM 1866 O O   . LEU B 2 20  ? 3.449   35.838  -5.186  1.00 87.51 20  B 1 
ATOM 1867 C CB  . LEU B 2 20  ? 6.461   36.894  -4.813  1.00 86.65 20  B 1 
ATOM 1868 C CG  . LEU B 2 20  ? 7.944   36.490  -4.916  1.00 84.39 20  B 1 
ATOM 1869 C CD1 . LEU B 2 20  ? 8.710   37.113  -3.758  1.00 78.00 20  B 1 
ATOM 1870 C CD2 . LEU B 2 20  ? 8.145   34.977  -4.878  1.00 78.63 20  B 1 
ATOM 1871 N N   . GLU B 2 21  ? 3.593   37.845  -6.166  1.00 89.11 21  B 1 
ATOM 1872 C CA  . GLU B 2 21  ? 2.157   38.129  -6.120  1.00 88.47 21  B 1 
ATOM 1873 C C   . GLU B 2 21  ? 1.371   37.144  -6.990  1.00 89.06 21  B 1 
ATOM 1874 O O   . GLU B 2 21  ? 0.432   36.516  -6.507  1.00 88.14 21  B 1 
ATOM 1875 C CB  . GLU B 2 21  ? 1.921   39.581  -6.546  1.00 87.24 21  B 1 
ATOM 1876 C CG  . GLU B 2 21  ? 0.453   40.005  -6.369  1.00 81.71 21  B 1 
ATOM 1877 C CD  . GLU B 2 21  ? 0.261   41.515  -6.574  1.00 76.98 21  B 1 
ATOM 1878 O OE1 . GLU B 2 21  ? -0.705  42.051  -5.985  1.00 68.85 21  B 1 
ATOM 1879 O OE2 . GLU B 2 21  ? 1.092   42.132  -7.279  1.00 70.87 21  B 1 
ATOM 1880 N N   . THR B 2 22  ? 1.821   36.913  -8.226  1.00 89.31 22  B 1 
ATOM 1881 C CA  . THR B 2 22  ? 1.234   35.904  -9.120  1.00 89.29 22  B 1 
ATOM 1882 C C   . THR B 2 22  ? 1.290   34.504  -8.501  1.00 90.47 22  B 1 
ATOM 1883 O O   . THR B 2 22  ? 0.317   33.755  -8.579  1.00 89.78 22  B 1 
ATOM 1884 C CB  . THR B 2 22  ? 1.959   35.888  -10.475 1.00 88.94 22  B 1 
ATOM 1885 O OG1 . THR B 2 22  ? 1.970   37.174  -11.039 1.00 82.14 22  B 1 
ATOM 1886 C CG2 . THR B 2 22  ? 1.286   34.972  -11.498 1.00 80.39 22  B 1 
ATOM 1887 N N   . ALA B 2 23  ? 2.393   34.160  -7.836  1.00 90.56 23  B 1 
ATOM 1888 C CA  . ALA B 2 23  ? 2.525   32.884  -7.136  1.00 90.45 23  B 1 
ATOM 1889 C C   . ALA B 2 23  ? 1.497   32.741  -5.999  1.00 90.91 23  B 1 
ATOM 1890 O O   . ALA B 2 23  ? 0.813   31.723  -5.915  1.00 90.31 23  B 1 
ATOM 1891 C CB  . ALA B 2 23  ? 3.963   32.738  -6.626  1.00 90.72 23  B 1 
ATOM 1892 N N   . ILE B 2 24  ? 1.332   33.767  -5.160  1.00 90.65 24  B 1 
ATOM 1893 C CA  . ILE B 2 24  ? 0.337   33.776  -4.073  1.00 88.32 24  B 1 
ATOM 1894 C C   . ILE B 2 24  ? -1.086  33.660  -4.630  1.00 88.39 24  B 1 
ATOM 1895 O O   . ILE B 2 24  ? -1.888  32.894  -4.093  1.00 87.54 24  B 1 
ATOM 1896 C CB  . ILE B 2 24  ? 0.489   35.043  -3.201  1.00 86.77 24  B 1 
ATOM 1897 C CG1 . ILE B 2 24  ? 1.809   34.988  -2.405  1.00 80.94 24  B 1 
ATOM 1898 C CG2 . ILE B 2 24  ? -0.694  35.207  -2.224  1.00 79.79 24  B 1 
ATOM 1899 C CD1 . ILE B 2 24  ? 2.195   36.315  -1.741  1.00 72.98 24  B 1 
ATOM 1900 N N   . CYS B 2 25  ? -1.397  34.396  -5.698  1.00 89.83 25  B 1 
ATOM 1901 C CA  . CYS B 2 25  ? -2.702  34.330  -6.351  1.00 89.17 25  B 1 
ATOM 1902 C C   . CYS B 2 25  ? -2.999  32.915  -6.855  1.00 89.09 25  B 1 
ATOM 1903 O O   . CYS B 2 25  ? -4.020  32.355  -6.468  1.00 88.53 25  B 1 
ATOM 1904 C CB  . CYS B 2 25  ? -2.781  35.371  -7.475  1.00 88.82 25  B 1 
ATOM 1905 S SG  . CYS B 2 25  ? -2.938  37.026  -6.743  1.00 77.23 25  B 1 
ATOM 1906 N N   . LYS B 2 26  ? -2.090  32.294  -7.605  1.00 89.03 26  B 1 
ATOM 1907 C CA  . LYS B 2 26  ? -2.261  30.918  -8.102  1.00 89.43 26  B 1 
ATOM 1908 C C   . LYS B 2 26  ? -2.413  29.898  -6.967  1.00 88.85 26  B 1 
ATOM 1909 O O   . LYS B 2 26  ? -3.282  29.035  -7.041  1.00 87.35 26  B 1 
ATOM 1910 C CB  . LYS B 2 26  ? -1.101  30.528  -9.031  1.00 90.28 26  B 1 
ATOM 1911 C CG  . LYS B 2 26  ? -1.188  31.186  -10.421 1.00 90.24 26  B 1 
ATOM 1912 C CD  . LYS B 2 26  ? -0.052  30.696  -11.329 1.00 89.66 26  B 1 
ATOM 1913 C CE  . LYS B 2 26  ? -0.141  31.306  -12.736 1.00 86.83 26  B 1 
ATOM 1914 N NZ  . LYS B 2 26  ? 0.965   30.850  -13.621 1.00 82.15 26  B 1 
ATOM 1915 N N   . LEU B 2 27  ? -1.619  30.004  -5.900  1.00 89.01 27  B 1 
ATOM 1916 C CA  . LEU B 2 27  ? -1.737  29.113  -4.735  1.00 86.69 27  B 1 
ATOM 1917 C C   . LEU B 2 27  ? -3.138  29.177  -4.107  1.00 85.50 27  B 1 
ATOM 1918 O O   . LEU B 2 27  ? -3.704  28.139  -3.769  1.00 83.79 27  B 1 
ATOM 1919 C CB  . LEU B 2 27  ? -0.671  29.471  -3.682  1.00 86.94 27  B 1 
ATOM 1920 C CG  . LEU B 2 27  ? 0.767   29.026  -4.021  1.00 86.25 27  B 1 
ATOM 1921 C CD1 . LEU B 2 27  ? 1.747   29.644  -3.022  1.00 80.73 27  B 1 
ATOM 1922 C CD2 . LEU B 2 27  ? 0.936   27.513  -3.963  1.00 81.85 27  B 1 
ATOM 1923 N N   . LYS B 2 28  ? -3.705  30.384  -3.968  1.00 86.95 28  B 1 
ATOM 1924 C CA  . LYS B 2 28  ? -5.046  30.589  -3.401  1.00 83.60 28  B 1 
ATOM 1925 C C   . LYS B 2 28  ? -6.162  30.186  -4.359  1.00 83.15 28  B 1 
ATOM 1926 O O   . LYS B 2 28  ? -7.103  29.535  -3.936  1.00 80.97 28  B 1 
ATOM 1927 C CB  . LYS B 2 28  ? -5.233  32.055  -2.990  1.00 81.93 28  B 1 
ATOM 1928 C CG  . LYS B 2 28  ? -4.529  32.391  -1.669  1.00 71.78 28  B 1 
ATOM 1929 C CD  . LYS B 2 28  ? -4.856  33.834  -1.278  1.00 67.01 28  B 1 
ATOM 1930 C CE  . LYS B 2 28  ? -4.299  34.161  0.110   1.00 57.76 28  B 1 
ATOM 1931 N NZ  . LYS B 2 28  ? -4.675  35.536  0.521   1.00 51.04 28  B 1 
ATOM 1932 N N   . GLU B 2 29  ? -6.067  30.592  -5.620  1.00 85.78 29  B 1 
ATOM 1933 C CA  . GLU B 2 29  ? -7.103  30.375  -6.638  1.00 84.52 29  B 1 
ATOM 1934 C C   . GLU B 2 29  ? -7.334  28.885  -6.898  1.00 83.88 29  B 1 
ATOM 1935 O O   . GLU B 2 29  ? -8.470  28.424  -6.916  1.00 80.75 29  B 1 
ATOM 1936 C CB  . GLU B 2 29  ? -6.669  31.104  -7.917  1.00 84.33 29  B 1 
ATOM 1937 C CG  . GLU B 2 29  ? -7.699  31.020  -9.057  1.00 76.88 29  B 1 
ATOM 1938 C CD  . GLU B 2 29  ? -7.253  31.790  -10.313 1.00 71.90 29  B 1 
ATOM 1939 O OE1 . GLU B 2 29  ? -8.081  31.898  -11.242 1.00 64.30 29  B 1 
ATOM 1940 O OE2 . GLU B 2 29  ? -6.092  32.267  -10.350 1.00 68.04 29  B 1 
ATOM 1941 N N   . PHE B 2 30  ? -6.253  28.123  -7.022  1.00 85.97 30  B 1 
ATOM 1942 C CA  . PHE B 2 30  ? -6.313  26.685  -7.293  1.00 83.26 30  B 1 
ATOM 1943 C C   . PHE B 2 30  ? -6.292  25.811  -6.031  1.00 82.35 30  B 1 
ATOM 1944 O O   . PHE B 2 30  ? -6.278  24.587  -6.142  1.00 79.53 30  B 1 
ATOM 1945 C CB  . PHE B 2 30  ? -5.200  26.324  -8.279  1.00 83.93 30  B 1 
ATOM 1946 C CG  . PHE B 2 30  ? -5.344  27.008  -9.621  1.00 84.50 30  B 1 
ATOM 1947 C CD1 . PHE B 2 30  ? -6.339  26.587  -10.524 1.00 78.92 30  B 1 
ATOM 1948 C CD2 . PHE B 2 30  ? -4.506  28.084  -9.970  1.00 79.68 30  B 1 
ATOM 1949 C CE1 . PHE B 2 30  ? -6.495  27.234  -11.759 1.00 77.76 30  B 1 
ATOM 1950 C CE2 . PHE B 2 30  ? -4.659  28.736  -11.207 1.00 77.64 30  B 1 
ATOM 1951 C CZ  . PHE B 2 30  ? -5.656  28.313  -12.102 1.00 81.70 30  B 1 
ATOM 1952 N N   . HIS B 2 31  ? -6.283  26.407  -4.833  1.00 81.55 31  B 1 
ATOM 1953 C CA  . HIS B 2 31  ? -6.214  25.687  -3.558  1.00 78.79 31  B 1 
ATOM 1954 C C   . HIS B 2 31  ? -5.065  24.663  -3.488  1.00 79.81 31  B 1 
ATOM 1955 O O   . HIS B 2 31  ? -5.208  23.553  -2.968  1.00 77.58 31  B 1 
ATOM 1956 C CB  . HIS B 2 31  ? -7.586  25.094  -3.209  1.00 76.17 31  B 1 
ATOM 1957 C CG  . HIS B 2 31  ? -8.649  26.135  -2.986  1.00 70.34 31  B 1 
ATOM 1958 N ND1 . HIS B 2 31  ? -8.690  27.041  -1.946  1.00 61.82 31  B 1 
ATOM 1959 C CD2 . HIS B 2 31  ? -9.764  26.355  -3.756  1.00 60.45 31  B 1 
ATOM 1960 C CE1 . HIS B 2 31  ? -9.801  27.782  -2.080  1.00 57.76 31  B 1 
ATOM 1961 N NE2 . HIS B 2 31  ? -10.485 27.392  -3.165  1.00 57.57 31  B 1 
ATOM 1962 N N   . ILE B 2 32  ? -3.894  25.046  -3.992  1.00 82.33 32  B 1 
ATOM 1963 C CA  . ILE B 2 32  ? -2.681  24.225  -4.013  1.00 83.49 32  B 1 
ATOM 1964 C C   . ILE B 2 32  ? -1.601  24.821  -3.101  1.00 83.96 32  B 1 
ATOM 1965 O O   . ILE B 2 32  ? -1.621  26.004  -2.758  1.00 82.49 32  B 1 
ATOM 1966 C CB  . ILE B 2 32  ? -2.182  23.991  -5.460  1.00 83.95 32  B 1 
ATOM 1967 C CG1 . ILE B 2 32  ? -1.922  25.314  -6.202  1.00 81.78 32  B 1 
ATOM 1968 C CG2 . ILE B 2 32  ? -3.180  23.087  -6.212  1.00 77.27 32  B 1 
ATOM 1969 C CD1 . ILE B 2 32  ? -1.386  25.162  -7.628  1.00 76.86 32  B 1 
ATOM 1970 N N   . ARG B 2 33  ? -0.633  23.988  -2.707  1.00 86.03 33  B 1 
ATOM 1971 C CA  . ARG B 2 33  ? 0.487   24.386  -1.830  1.00 85.40 33  B 1 
ATOM 1972 C C   . ARG B 2 33  ? 1.851   24.362  -2.526  1.00 87.70 33  B 1 
ATOM 1973 O O   . ARG B 2 33  ? 2.852   24.720  -1.907  1.00 85.29 33  B 1 
ATOM 1974 C CB  . ARG B 2 33  ? 0.502   23.517  -0.563  1.00 81.38 33  B 1 
ATOM 1975 C CG  . ARG B 2 33  ? -0.761  23.690  0.304   1.00 74.93 33  B 1 
ATOM 1976 C CD  . ARG B 2 33  ? -0.599  22.924  1.625   1.00 67.68 33  B 1 
ATOM 1977 N NE  . ARG B 2 33  ? -1.794  23.020  2.483   1.00 60.30 33  B 1 
ATOM 1978 C CZ  . ARG B 2 33  ? -1.922  22.539  3.718   1.00 53.07 33  B 1 
ATOM 1979 N NH1 . ARG B 2 33  ? -0.945  21.924  4.327   1.00 49.08 33  B 1 
ATOM 1980 N NH2 . ARG B 2 33  ? -3.049  22.660  4.363   1.00 47.02 33  B 1 
ATOM 1981 N N   . HIS B 2 34  ? 1.891   23.921  -3.764  1.00 90.79 34  B 1 
ATOM 1982 C CA  . HIS B 2 34  ? 3.125   23.704  -4.514  1.00 90.24 34  B 1 
ATOM 1983 C C   . HIS B 2 34  ? 2.951   24.209  -5.947  1.00 91.53 34  B 1 
ATOM 1984 O O   . HIS B 2 34  ? 1.945   23.897  -6.585  1.00 90.87 34  B 1 
ATOM 1985 C CB  . HIS B 2 34  ? 3.482   22.207  -4.516  1.00 87.92 34  B 1 
ATOM 1986 C CG  . HIS B 2 34  ? 3.419   21.534  -3.170  1.00 84.29 34  B 1 
ATOM 1987 N ND1 . HIS B 2 34  ? 2.329   20.857  -2.660  1.00 73.43 34  B 1 
ATOM 1988 C CD2 . HIS B 2 34  ? 4.399   21.481  -2.209  1.00 73.05 34  B 1 
ATOM 1989 C CE1 . HIS B 2 34  ? 2.648   20.406  -1.433  1.00 73.42 34  B 1 
ATOM 1990 N NE2 . HIS B 2 34  ? 3.901   20.764  -1.120  1.00 74.25 34  B 1 
ATOM 1991 N N   . LEU B 2 35  ? 3.943   24.945  -6.443  1.00 91.77 35  B 1 
ATOM 1992 C CA  . LEU B 2 35  ? 3.991   25.450  -7.814  1.00 92.76 35  B 1 
ATOM 1993 C C   . LEU B 2 35  ? 5.360   25.132  -8.424  1.00 93.60 35  B 1 
ATOM 1994 O O   . LEU B 2 35  ? 6.352   25.777  -8.052  1.00 92.73 35  B 1 
ATOM 1995 C CB  . LEU B 2 35  ? 3.714   26.964  -7.824  1.00 92.29 35  B 1 
ATOM 1996 C CG  . LEU B 2 35  ? 2.236   27.341  -7.621  1.00 91.00 35  B 1 
ATOM 1997 C CD1 . LEU B 2 35  ? 2.121   28.830  -7.311  1.00 85.55 35  B 1 
ATOM 1998 C CD2 . LEU B 2 35  ? 1.408   27.058  -8.875  1.00 86.06 35  B 1 
ATOM 1999 N N   . PRO B 2 36  ? 5.450   24.173  -9.353  1.00 94.60 36  B 1 
ATOM 2000 C CA  . PRO B 2 36  ? 6.659   23.988  -10.144 1.00 94.66 36  B 1 
ATOM 2001 C C   . PRO B 2 36  ? 6.943   25.239  -10.982 1.00 95.07 36  B 1 
ATOM 2002 O O   . PRO B 2 36  ? 6.034   25.815  -11.590 1.00 94.29 36  B 1 
ATOM 2003 C CB  . PRO B 2 36  ? 6.418   22.756  -11.027 1.00 93.84 36  B 1 
ATOM 2004 C CG  . PRO B 2 36  ? 5.239   22.045  -10.363 1.00 91.77 36  B 1 
ATOM 2005 C CD  . PRO B 2 36  ? 4.452   23.183  -9.721  1.00 94.05 36  B 1 
ATOM 2006 N N   . VAL B 2 37  ? 8.206   25.639  -11.017 1.00 93.91 37  B 1 
ATOM 2007 C CA  . VAL B 2 37  ? 8.692   26.680  -11.927 1.00 94.00 37  B 1 
ATOM 2008 C C   . VAL B 2 37  ? 9.284   25.981  -13.141 1.00 94.19 37  B 1 
ATOM 2009 O O   . VAL B 2 37  ? 10.148  25.117  -12.988 1.00 93.07 37  B 1 
ATOM 2010 C CB  . VAL B 2 37  ? 9.716   27.609  -11.256 1.00 93.58 37  B 1 
ATOM 2011 C CG1 . VAL B 2 37  ? 10.051  28.787  -12.173 1.00 88.93 37  B 1 
ATOM 2012 C CG2 . VAL B 2 37  ? 9.189   28.171  -9.927  1.00 88.44 37  B 1 
ATOM 2013 N N   . VAL B 2 38  ? 8.811   26.348  -14.318 1.00 94.22 38  B 1 
ATOM 2014 C CA  . VAL B 2 38  ? 9.226   25.740  -15.583 1.00 94.10 38  B 1 
ATOM 2015 C C   . VAL B 2 38  ? 9.819   26.778  -16.531 1.00 93.68 38  B 1 
ATOM 2016 O O   . VAL B 2 38  ? 9.520   27.975  -16.440 1.00 92.02 38  B 1 
ATOM 2017 C CB  . VAL B 2 38  ? 8.086   24.944  -16.249 1.00 93.09 38  B 1 
ATOM 2018 C CG1 . VAL B 2 38  ? 7.635   23.780  -15.362 1.00 85.86 38  B 1 
ATOM 2019 C CG2 . VAL B 2 38  ? 6.867   25.810  -16.585 1.00 85.85 38  B 1 
ATOM 2020 N N   . ASP B 2 39  ? 10.673  26.313  -17.432 1.00 93.10 39  B 1 
ATOM 2021 C CA  . ASP B 2 39  ? 11.162  27.103  -18.559 1.00 91.71 39  B 1 
ATOM 2022 C C   . ASP B 2 39  ? 10.230  26.992  -19.783 1.00 91.50 39  B 1 
ATOM 2023 O O   . ASP B 2 39  ? 9.130   26.427  -19.722 1.00 87.77 39  B 1 
ATOM 2024 C CB  . ASP B 2 39  ? 12.626  26.734  -18.852 1.00 88.51 39  B 1 
ATOM 2025 C CG  . ASP B 2 39  ? 12.846  25.322  -19.403 1.00 86.20 39  B 1 
ATOM 2026 O OD1 . ASP B 2 39  ? 11.859  24.677  -19.821 1.00 78.43 39  B 1 
ATOM 2027 O OD2 . ASP B 2 39  ? 14.019  24.901  -19.408 1.00 80.51 39  B 1 
ATOM 2028 N N   . GLU B 2 40  ? 10.668  27.558  -20.903 1.00 90.61 40  B 1 
ATOM 2029 C CA  . GLU B 2 40  ? 9.908   27.562  -22.161 1.00 89.50 40  B 1 
ATOM 2030 C C   . GLU B 2 40  ? 9.721   26.154  -22.754 1.00 89.92 40  B 1 
ATOM 2031 O O   . GLU B 2 40  ? 8.743   25.896  -23.452 1.00 86.04 40  B 1 
ATOM 2032 C CB  . GLU B 2 40  ? 10.619  28.471  -23.177 1.00 87.48 40  B 1 
ATOM 2033 C CG  . GLU B 2 40  ? 10.639  29.946  -22.730 1.00 77.06 40  B 1 
ATOM 2034 C CD  . GLU B 2 40  ? 11.359  30.889  -23.707 1.00 66.10 40  B 1 
ATOM 2035 O OE1 . GLU B 2 40  ? 11.401  32.103  -23.393 1.00 57.41 40  B 1 
ATOM 2036 O OE2 . GLU B 2 40  ? 11.883  30.415  -24.735 1.00 60.03 40  B 1 
ATOM 2037 N N   . GLU B 2 41  ? 10.619  25.221  -22.440 1.00 91.01 41  B 1 
ATOM 2038 C CA  . GLU B 2 41  ? 10.541  23.819  -22.873 1.00 90.48 41  B 1 
ATOM 2039 C C   . GLU B 2 41  ? 9.777   22.925  -21.882 1.00 91.45 41  B 1 
ATOM 2040 O O   . GLU B 2 41  ? 9.650   21.720  -22.094 1.00 88.20 41  B 1 
ATOM 2041 C CB  . GLU B 2 41  ? 11.941  23.268  -23.158 1.00 88.68 41  B 1 
ATOM 2042 C CG  . GLU B 2 41  ? 12.640  24.013  -24.306 1.00 82.29 41  B 1 
ATOM 2043 C CD  . GLU B 2 41  ? 13.849  23.259  -24.877 1.00 73.38 41  B 1 
ATOM 2044 O OE1 . GLU B 2 41  ? 14.459  23.803  -25.825 1.00 64.25 41  B 1 
ATOM 2045 O OE2 . GLU B 2 41  ? 14.119  22.120  -24.430 1.00 65.93 41  B 1 
ATOM 2046 N N   . ARG B 2 42  ? 9.226   23.536  -20.829 1.00 90.68 42  B 1 
ATOM 2047 C CA  . ARG B 2 42  ? 8.550   22.843  -19.728 1.00 91.56 42  B 1 
ATOM 2048 C C   . ARG B 2 42  ? 9.487   21.997  -18.852 1.00 93.05 42  B 1 
ATOM 2049 O O   . ARG B 2 42  ? 9.013   21.107  -18.148 1.00 90.15 42  B 1 
ATOM 2050 C CB  . ARG B 2 42  ? 7.316   22.084  -20.236 1.00 88.78 42  B 1 
ATOM 2051 C CG  . ARG B 2 42  ? 6.017   22.616  -19.661 1.00 80.84 42  B 1 
ATOM 2052 C CD  . ARG B 2 42  ? 4.853   21.746  -20.130 1.00 76.90 42  B 1 
ATOM 2053 N NE  . ARG B 2 42  ? 3.586   22.219  -19.552 1.00 73.03 42  B 1 
ATOM 2054 C CZ  . ARG B 2 42  ? 2.474   21.511  -19.420 1.00 66.74 42  B 1 
ATOM 2055 N NH1 . ARG B 2 42  ? 2.379   20.288  -19.863 1.00 61.20 42  B 1 
ATOM 2056 N NH2 . ARG B 2 42  ? 1.433   22.031  -18.835 1.00 61.16 42  B 1 
ATOM 2057 N N   . HIS B 2 43  ? 10.777  22.291  -18.846 1.00 92.86 43  B 1 
ATOM 2058 C CA  . HIS B 2 43  ? 11.717  21.712  -17.893 1.00 92.42 43  B 1 
ATOM 2059 C C   . HIS B 2 43  ? 11.495  22.301  -16.501 1.00 93.17 43  B 1 
ATOM 2060 O O   . HIS B 2 43  ? 11.291  23.503  -16.346 1.00 91.47 43  B 1 
ATOM 2061 C CB  . HIS B 2 43  ? 13.162  21.955  -18.337 1.00 90.91 43  B 1 
ATOM 2062 C CG  . HIS B 2 43  ? 13.512  21.412  -19.692 1.00 88.59 43  B 1 
ATOM 2063 N ND1 . HIS B 2 43  ? 14.464  21.937  -20.547 1.00 77.05 43  B 1 
ATOM 2064 C CD2 . HIS B 2 43  ? 12.998  20.305  -20.310 1.00 77.46 43  B 1 
ATOM 2065 C CE1 . HIS B 2 43  ? 14.520  21.172  -21.641 1.00 78.94 43  B 1 
ATOM 2066 N NE2 . HIS B 2 43  ? 13.640  20.165  -21.539 1.00 80.16 43  B 1 
ATOM 2067 N N   . VAL B 2 44  ? 11.563  21.465  -15.473 1.00 92.60 44  B 1 
ATOM 2068 C CA  . VAL B 2 44  ? 11.452  21.925  -14.084 1.00 92.58 44  B 1 
ATOM 2069 C C   . VAL B 2 44  ? 12.772  22.564  -13.660 1.00 92.50 44  B 1 
ATOM 2070 O O   . VAL B 2 44  ? 13.769  21.879  -13.470 1.00 91.02 44  B 1 
ATOM 2071 C CB  . VAL B 2 44  ? 11.042  20.785  -13.139 1.00 91.94 44  B 1 
ATOM 2072 C CG1 . VAL B 2 44  ? 10.893  21.290  -11.703 1.00 87.92 44  B 1 
ATOM 2073 C CG2 . VAL B 2 44  ? 9.694   20.181  -13.552 1.00 87.89 44  B 1 
ATOM 2074 N N   . ILE B 2 45  ? 12.767  23.878  -13.469 1.00 93.15 45  B 1 
ATOM 2075 C CA  . ILE B 2 45  ? 13.944  24.666  -13.066 1.00 92.08 45  B 1 
ATOM 2076 C C   . ILE B 2 45  ? 13.901  25.120  -11.603 1.00 92.30 45  B 1 
ATOM 2077 O O   . ILE B 2 45  ? 14.897  25.602  -11.062 1.00 89.64 45  B 1 
ATOM 2078 C CB  . ILE B 2 45  ? 14.147  25.860  -14.017 1.00 90.96 45  B 1 
ATOM 2079 C CG1 . ILE B 2 45  ? 12.923  26.809  -14.049 1.00 85.61 45  B 1 
ATOM 2080 C CG2 . ILE B 2 45  ? 14.500  25.349  -15.427 1.00 82.03 45  B 1 
ATOM 2081 C CD1 . ILE B 2 45  ? 13.190  28.144  -14.741 1.00 80.29 45  B 1 
ATOM 2082 N N   . GLY B 2 46  ? 12.746  24.983  -10.956 1.00 93.37 46  B 1 
ATOM 2083 C CA  . GLY B 2 46  ? 12.561  25.363  -9.566  1.00 93.15 46  B 1 
ATOM 2084 C C   . GLY B 2 46  ? 11.217  24.928  -8.995  1.00 94.13 46  B 1 
ATOM 2085 O O   . GLY B 2 46  ? 10.348  24.410  -9.693  1.00 93.20 46  B 1 
ATOM 2086 N N   . MET B 2 47  ? 11.057  25.165  -7.689  1.00 93.37 47  B 1 
ATOM 2087 C CA  . MET B 2 47  ? 9.816   24.891  -6.969  1.00 93.15 47  B 1 
ATOM 2088 C C   . MET B 2 47  ? 9.532   26.016  -5.979  1.00 92.98 47  B 1 
ATOM 2089 O O   . MET B 2 47  ? 10.408  26.410  -5.203  1.00 91.15 47  B 1 
ATOM 2090 C CB  . MET B 2 47  ? 9.941   23.533  -6.253  1.00 91.75 47  B 1 
ATOM 2091 C CG  . MET B 2 47  ? 8.684   23.129  -5.475  1.00 85.95 47  B 1 
ATOM 2092 S SD  . MET B 2 47  ? 7.225   22.753  -6.484  1.00 85.37 47  B 1 
ATOM 2093 C CE  . MET B 2 47  ? 7.724   21.165  -7.176  1.00 76.25 47  B 1 
ATOM 2094 N N   . ILE B 2 48  ? 8.291   26.498  -5.963  1.00 92.04 48  B 1 
ATOM 2095 C CA  . ILE B 2 48  ? 7.749   27.391  -4.936  1.00 91.37 48  B 1 
ATOM 2096 C C   . ILE B 2 48  ? 6.738   26.609  -4.107  1.00 90.78 48  B 1 
ATOM 2097 O O   . ILE B 2 48  ? 5.864   25.939  -4.647  1.00 88.93 48  B 1 
ATOM 2098 C CB  . ILE B 2 48  ? 7.137   28.652  -5.578  1.00 90.32 48  B 1 
ATOM 2099 C CG1 . ILE B 2 48  ? 8.227   29.570  -6.168  1.00 84.05 48  B 1 
ATOM 2100 C CG2 . ILE B 2 48  ? 6.244   29.435  -4.607  1.00 83.76 48  B 1 
ATOM 2101 C CD1 . ILE B 2 48  ? 9.030   30.392  -5.146  1.00 76.80 48  B 1 
ATOM 2102 N N   . THR B 2 49  ? 6.834   26.736  -2.780  1.00 89.29 49  B 1 
ATOM 2103 C CA  . THR B 2 49  ? 5.842   26.179  -1.856  1.00 86.94 49  B 1 
ATOM 2104 C C   . THR B 2 49  ? 5.232   27.277  -0.990  1.00 86.76 49  B 1 
ATOM 2105 O O   . THR B 2 49  ? 5.870   28.294  -0.711  1.00 85.19 49  B 1 
ATOM 2106 C CB  . THR B 2 49  ? 6.406   25.041  -0.988  1.00 84.32 49  B 1 
ATOM 2107 O OG1 . THR B 2 49  ? 7.197   25.511  0.073   1.00 76.77 49  B 1 
ATOM 2108 C CG2 . THR B 2 49  ? 7.236   24.031  -1.779  1.00 75.12 49  B 1 
ATOM 2109 N N   . ASP B 2 50  ? 4.012   27.052  -0.500  1.00 84.05 50  B 1 
ATOM 2110 C CA  . ASP B 2 50  ? 3.351   27.952  0.457   1.00 81.39 50  B 1 
ATOM 2111 C C   . ASP B 2 50  ? 4.203   28.177  1.720   1.00 80.74 50  B 1 
ATOM 2112 O O   . ASP B 2 50  ? 4.257   29.278  2.269   1.00 77.71 50  B 1 
ATOM 2113 C CB  . ASP B 2 50  ? 1.984   27.344  0.818   1.00 78.15 50  B 1 
ATOM 2114 C CG  . ASP B 2 50  ? 1.189   28.206  1.805   1.00 72.23 50  B 1 
ATOM 2115 O OD1 . ASP B 2 50  ? 1.008   29.412  1.552   1.00 63.69 50  B 1 
ATOM 2116 O OD2 . ASP B 2 50  ? 0.766   27.681  2.863   1.00 64.16 50  B 1 
ATOM 2117 N N   . ARG B 2 51  ? 4.943   27.160  2.149   1.00 78.02 51  B 1 
ATOM 2118 C CA  . ARG B 2 51  ? 5.868   27.258  3.286   1.00 75.40 51  B 1 
ATOM 2119 C C   . ARG B 2 51  ? 7.045   28.183  2.987   1.00 76.47 51  B 1 
ATOM 2120 O O   . ARG B 2 51  ? 7.380   29.011  3.832   1.00 73.15 51  B 1 
ATOM 2121 C CB  . ARG B 2 51  ? 6.341   25.851  3.683   1.00 70.36 51  B 1 
ATOM 2122 C CG  . ARG B 2 51  ? 7.203   25.881  4.954   1.00 61.63 51  B 1 
ATOM 2123 C CD  . ARG B 2 51  ? 7.638   24.464  5.332   1.00 57.67 51  B 1 
ATOM 2124 N NE  . ARG B 2 51  ? 8.445   24.460  6.565   1.00 51.58 51  B 1 
ATOM 2125 C CZ  . ARG B 2 51  ? 8.876   23.385  7.219   1.00 46.98 51  B 1 
ATOM 2126 N NH1 . ARG B 2 51  ? 8.644   22.180  6.781   1.00 44.18 51  B 1 
ATOM 2127 N NH2 . ARG B 2 51  ? 9.544   23.509  8.325   1.00 41.19 51  B 1 
ATOM 2128 N N   . ASP B 2 52  ? 7.657   28.062  1.815   1.00 79.93 52  B 1 
ATOM 2129 C CA  . ASP B 2 52  ? 8.789   28.906  1.410   1.00 78.62 52  B 1 
ATOM 2130 C C   . ASP B 2 52  ? 8.335   30.370  1.257   1.00 79.18 52  B 1 
ATOM 2131 O O   . ASP B 2 52  ? 9.002   31.280  1.748   1.00 78.04 52  B 1 
ATOM 2132 C CB  . ASP B 2 52  ? 9.414   28.371  0.107   1.00 77.42 52  B 1 
ATOM 2133 C CG  . ASP B 2 52  ? 9.922   26.920  0.191   1.00 74.57 52  B 1 
ATOM 2134 O OD1 . ASP B 2 52  ? 10.554  26.511  1.195   1.00 69.58 52  B 1 
ATOM 2135 O OD2 . ASP B 2 52  ? 9.699   26.158  -0.772  1.00 69.27 52  B 1 
ATOM 2136 N N   . MET B 2 53  ? 7.149   30.601  0.692   1.00 79.32 53  B 1 
ATOM 2137 C CA  . MET B 2 53  ? 6.536   31.930  0.583   1.00 79.15 53  B 1 
ATOM 2138 C C   . MET B 2 53  ? 6.279   32.562  1.956   1.00 78.18 53  B 1 
ATOM 2139 O O   . MET B 2 53  ? 6.628   33.719  2.175   1.00 75.79 53  B 1 
ATOM 2140 C CB  . MET B 2 53  ? 5.219   31.828  -0.201  1.00 79.39 53  B 1 
ATOM 2141 C CG  . MET B 2 53  ? 5.446   31.572  -1.691  1.00 76.33 53  B 1 
ATOM 2142 S SD  . MET B 2 53  ? 6.272   32.928  -2.575  1.00 74.11 53  B 1 
ATOM 2143 C CE  . MET B 2 53  ? 4.930   34.138  -2.609  1.00 64.71 53  B 1 
ATOM 2144 N N   . LYS B 2 54  ? 5.724   31.810  2.905   1.00 75.11 54  B 1 
ATOM 2145 C CA  . LYS B 2 54  ? 5.482   32.296  4.277   1.00 71.34 54  B 1 
ATOM 2146 C C   . LYS B 2 54  ? 6.776   32.617  5.026   1.00 71.15 54  B 1 
ATOM 2147 O O   . LYS B 2 54  ? 6.810   33.585  5.775   1.00 69.28 54  B 1 
ATOM 2148 C CB  . LYS B 2 54  ? 4.659   31.265  5.059   1.00 68.32 54  B 1 
ATOM 2149 C CG  . LYS B 2 54  ? 3.173   31.325  4.684   1.00 61.86 54  B 1 
ATOM 2150 C CD  . LYS B 2 54  ? 2.398   30.165  5.316   1.00 57.58 54  B 1 
ATOM 2151 C CE  . LYS B 2 54  ? 0.916   30.294  4.957   1.00 51.20 54  B 1 
ATOM 2152 N NZ  . LYS B 2 54  ? 0.182   29.017  5.087   1.00 46.85 54  B 1 
ATOM 2153 N N   . GLN B 2 55  ? 7.832   31.835  4.833   1.00 71.66 55  B 1 
ATOM 2154 C CA  . GLN B 2 55  ? 9.134   32.075  5.466   1.00 68.94 55  B 1 
ATOM 2155 C C   . GLN B 2 55  ? 9.859   33.288  4.873   1.00 69.99 55  B 1 
ATOM 2156 O O   . GLN B 2 55  ? 10.508  34.024  5.611   1.00 67.12 55  B 1 
ATOM 2157 C CB  . GLN B 2 55  ? 10.016  30.825  5.339   1.00 65.27 55  B 1 
ATOM 2158 C CG  . GLN B 2 55  ? 9.622   29.747  6.357   1.00 59.24 55  B 1 
ATOM 2159 C CD  . GLN B 2 55  ? 10.521  28.504  6.293   1.00 54.25 55  B 1 
ATOM 2160 O OE1 . GLN B 2 55  ? 11.166  28.188  5.311   1.00 49.78 55  B 1 
ATOM 2161 N NE2 . GLN B 2 55  ? 10.591  27.737  7.359   1.00 48.52 55  B 1 
ATOM 2162 N N   . ALA B 2 56  ? 9.749   33.496  3.570   1.00 73.03 56  B 1 
ATOM 2163 C CA  . ALA B 2 56  ? 10.388  34.617  2.891   1.00 72.94 56  B 1 
ATOM 2164 C C   . ALA B 2 56  ? 9.588   35.927  3.003   1.00 73.96 56  B 1 
ATOM 2165 O O   . ALA B 2 56  ? 10.158  37.012  2.861   1.00 71.46 56  B 1 
ATOM 2166 C CB  . ALA B 2 56  ? 10.619  34.209  1.437   1.00 71.09 56  B 1 
ATOM 2167 N N   . SER B 2 57  ? 8.283   35.845  3.266   1.00 72.16 57  B 1 
ATOM 2168 C CA  . SER B 2 57  ? 7.417   37.016  3.417   1.00 71.88 57  B 1 
ATOM 2169 C C   . SER B 2 57  ? 7.867   37.877  4.600   1.00 72.07 57  B 1 
ATOM 2170 O O   . SER B 2 57  ? 8.027   37.364  5.709   1.00 69.60 57  B 1 
ATOM 2171 C CB  . SER B 2 57  ? 5.957   36.597  3.606   1.00 68.89 57  B 1 
ATOM 2172 O OG  . SER B 2 57  ? 5.115   37.736  3.679   1.00 61.94 57  B 1 
ATOM 2173 N N   . PRO B 2 58  ? 8.007   39.195  4.407   1.00 67.70 58  B 1 
ATOM 2174 C CA  . PRO B 2 58  ? 8.226   40.119  5.508   1.00 67.13 58  B 1 
ATOM 2175 C C   . PRO B 2 58  ? 7.076   40.060  6.518   1.00 67.15 58  B 1 
ATOM 2176 O O   . PRO B 2 58  ? 5.949   39.671  6.197   1.00 63.08 58  B 1 
ATOM 2177 C CB  . PRO B 2 58  ? 8.346   41.514  4.875   1.00 63.50 58  B 1 
ATOM 2178 C CG  . PRO B 2 58  ? 8.614   41.236  3.402   1.00 62.17 58  B 1 
ATOM 2179 C CD  . PRO B 2 58  ? 7.927   39.908  3.149   1.00 65.32 58  B 1 
ATOM 2180 N N   . SER B 2 59  ? 7.359   40.516  7.735   1.00 63.80 59  B 1 
ATOM 2181 C CA  . SER B 2 59  ? 6.327   40.717  8.752   1.00 62.10 59  B 1 
ATOM 2182 C C   . SER B 2 59  ? 5.166   41.557  8.200   1.00 62.40 59  B 1 
ATOM 2183 O O   . SER B 2 59  ? 5.377   42.554  7.509   1.00 59.44 59  B 1 
ATOM 2184 C CB  . SER B 2 59  ? 6.945   41.409  9.972   1.00 56.29 59  B 1 
ATOM 2185 O OG  . SER B 2 59  ? 5.939   41.788  10.891  1.00 49.99 59  B 1 
ATOM 2186 N N   . ILE B 2 60  ? 3.942   41.180  8.559   1.00 60.62 60  B 1 
ATOM 2187 C CA  . ILE B 2 60  ? 2.711   41.888  8.153   1.00 59.73 60  B 1 
ATOM 2188 C C   . ILE B 2 60  ? 2.757   43.372  8.565   1.00 61.01 60  B 1 
ATOM 2189 O O   . ILE B 2 60  ? 2.169   44.214  7.899   1.00 58.38 60  B 1 
ATOM 2190 C CB  . ILE B 2 60  ? 1.471   41.166  8.744   1.00 56.21 60  B 1 
ATOM 2191 C CG1 . ILE B 2 60  ? 1.427   39.678  8.305   1.00 51.73 60  B 1 
ATOM 2192 C CG2 . ILE B 2 60  ? 0.166   41.872  8.320   1.00 50.43 60  B 1 
ATOM 2193 C CD1 . ILE B 2 60  ? 0.349   38.839  9.008   1.00 46.66 60  B 1 
ATOM 2194 N N   . PHE B 2 61  ? 3.508   43.688  9.615   1.00 60.94 61  B 1 
ATOM 2195 C CA  . PHE B 2 61  ? 3.692   45.049  10.130  1.00 59.43 61  B 1 
ATOM 2196 C C   . PHE B 2 61  ? 4.619   45.927  9.273   1.00 61.20 61  B 1 
ATOM 2197 O O   . PHE B 2 61  ? 4.664   47.139  9.469   1.00 56.49 61  B 1 
ATOM 2198 C CB  . PHE B 2 61  ? 4.221   44.951  11.566  1.00 54.91 61  B 1 
ATOM 2199 C CG  . PHE B 2 61  ? 3.318   44.176  12.501  1.00 51.95 61  B 1 
ATOM 2200 C CD1 . PHE B 2 61  ? 2.106   44.745  12.941  1.00 45.82 61  B 1 
ATOM 2201 C CD2 . PHE B 2 61  ? 3.665   42.880  12.924  1.00 46.75 61  B 1 
ATOM 2202 C CE1 . PHE B 2 61  ? 1.254   44.027  13.797  1.00 41.07 61  B 1 
ATOM 2203 C CE2 . PHE B 2 61  ? 2.815   42.155  13.779  1.00 41.06 61  B 1 
ATOM 2204 C CZ  . PHE B 2 61  ? 1.609   42.729  14.217  1.00 42.98 61  B 1 
ATOM 2205 N N   . GLU B 2 62  ? 5.353   45.354  8.322   1.00 65.41 62  B 1 
ATOM 2206 C CA  . GLU B 2 62  ? 6.261   46.095  7.437   1.00 66.31 62  B 1 
ATOM 2207 C C   . GLU B 2 62  ? 5.653   46.230  6.027   1.00 68.16 62  B 1 
ATOM 2208 O O   . GLU B 2 62  ? 6.165   45.670  5.054   1.00 64.40 62  B 1 
ATOM 2209 C CB  . GLU B 2 62  ? 7.660   45.458  7.428   1.00 61.55 62  B 1 
ATOM 2210 C CG  . GLU B 2 62  ? 8.414   45.577  8.769   1.00 56.19 62  B 1 
ATOM 2211 C CD  . GLU B 2 62  ? 9.883   45.131  8.624   1.00 50.66 62  B 1 
ATOM 2212 O OE1 . GLU B 2 62  ? 10.784  45.711  9.262   1.00 46.76 62  B 1 
ATOM 2213 O OE2 . GLU B 2 62  ? 10.193  44.253  7.788   1.00 50.73 62  B 1 
ATOM 2214 N N   . GLU B 2 63  ? 4.577   47.006  5.889   1.00 70.48 63  B 1 
ATOM 2215 C CA  . GLU B 2 63  ? 3.830   47.164  4.627   1.00 71.13 63  B 1 
ATOM 2216 C C   . GLU B 2 63  ? 4.722   47.483  3.416   1.00 73.71 63  B 1 
ATOM 2217 O O   . GLU B 2 63  ? 4.620   46.843  2.374   1.00 69.94 63  B 1 
ATOM 2218 C CB  . GLU B 2 63  ? 2.774   48.275  4.754   1.00 66.65 63  B 1 
ATOM 2219 C CG  . GLU B 2 63  ? 1.534   47.838  5.538   1.00 59.07 63  B 1 
ATOM 2220 C CD  . GLU B 2 63  ? 0.417   48.891  5.496   1.00 52.95 63  B 1 
ATOM 2221 O OE1 . GLU B 2 63  ? -0.758  48.483  5.634   1.00 48.59 63  B 1 
ATOM 2222 O OE2 . GLU B 2 63  ? 0.750   50.082  5.321   1.00 49.96 63  B 1 
ATOM 2223 N N   . ASN B 2 64  ? 5.649   48.426  3.560   1.00 74.78 64  B 1 
ATOM 2224 C CA  . ASN B 2 64  ? 6.552   48.812  2.474   1.00 75.12 64  B 1 
ATOM 2225 C C   . ASN B 2 64  ? 7.441   47.652  2.008   1.00 77.63 64  B 1 
ATOM 2226 O O   . ASN B 2 64  ? 7.637   47.457  0.810   1.00 73.48 64  B 1 
ATOM 2227 C CB  . ASN B 2 64  ? 7.414   50.004  2.921   1.00 71.16 64  B 1 
ATOM 2228 C CG  . ASN B 2 64  ? 6.663   51.327  2.883   1.00 64.11 64  B 1 
ATOM 2229 O OD1 . ASN B 2 64  ? 5.674   51.496  2.209   1.00 57.42 64  B 1 
ATOM 2230 N ND2 . ASN B 2 64  ? 7.146   52.323  3.591   1.00 56.73 64  B 1 
ATOM 2231 N N   . LYS B 2 65  ? 7.967   46.848  2.939   1.00 73.69 65  B 1 
ATOM 2232 C CA  . LYS B 2 65  ? 8.770   45.671  2.580   1.00 74.57 65  B 1 
ATOM 2233 C C   . LYS B 2 65  ? 7.915   44.578  1.946   1.00 76.49 65  B 1 
ATOM 2234 O O   . LYS B 2 65  ? 8.400   43.874  1.069   1.00 73.89 65  B 1 
ATOM 2235 C CB  . LYS B 2 65  ? 9.516   45.109  3.789   1.00 70.41 65  B 1 
ATOM 2236 C CG  . LYS B 2 65  ? 10.667  45.998  4.273   1.00 65.89 65  B 1 
ATOM 2237 C CD  . LYS B 2 65  ? 11.442  45.230  5.343   1.00 61.69 65  B 1 
ATOM 2238 C CE  . LYS B 2 65  ? 12.454  46.098  6.096   1.00 55.65 65  B 1 
ATOM 2239 N NZ  . LYS B 2 65  ? 12.776  45.469  7.400   1.00 50.81 65  B 1 
ATOM 2240 N N   . ARG B 2 66  ? 6.656   44.456  2.360   1.00 75.60 66  B 1 
ATOM 2241 C CA  . ARG B 2 66  ? 5.722   43.480  1.790   1.00 75.55 66  B 1 
ATOM 2242 C C   . ARG B 2 66  ? 5.391   43.807  0.335   1.00 78.27 66  B 1 
ATOM 2243 O O   . ARG B 2 66  ? 5.447   42.916  -0.501  1.00 76.46 66  B 1 
ATOM 2244 C CB  . ARG B 2 66  ? 4.470   43.406  2.671   1.00 71.79 66  B 1 
ATOM 2245 C CG  . ARG B 2 66  ? 3.561   42.240  2.252   1.00 63.98 66  B 1 
ATOM 2246 C CD  . ARG B 2 66  ? 2.342   42.181  3.173   1.00 60.75 66  B 1 
ATOM 2247 N NE  . ARG B 2 66  ? 1.426   41.098  2.768   1.00 55.20 66  B 1 
ATOM 2248 C CZ  . ARG B 2 66  ? 0.211   40.889  3.247   1.00 50.84 66  B 1 
ATOM 2249 N NH1 . ARG B 2 66  ? -0.294  41.641  4.184   1.00 47.50 66  B 1 
ATOM 2250 N NH2 . ARG B 2 66  ? -0.515  39.914  2.787   1.00 45.31 66  B 1 
ATOM 2251 N N   . SER B 2 67  ? 5.115   45.057  0.022   1.00 78.19 67  B 1 
ATOM 2252 C CA  . SER B 2 67  ? 4.896   45.509  -1.360  1.00 78.69 67  B 1 
ATOM 2253 C C   . SER B 2 67  ? 6.119   45.233  -2.246  1.00 80.78 67  B 1 
ATOM 2254 O O   . SER B 2 67  ? 5.998   44.644  -3.317  1.00 78.05 67  B 1 
ATOM 2255 C CB  . SER B 2 67  ? 4.553   46.999  -1.358  1.00 75.08 67  B 1 
ATOM 2256 O OG  . SER B 2 67  ? 4.265   47.426  -2.672  1.00 65.67 67  B 1 
ATOM 2257 N N   . LEU B 2 68  ? 7.312   45.558  -1.750  1.00 77.03 68  B 1 
ATOM 2258 C CA  . LEU B 2 68  ? 8.568   45.274  -2.453  1.00 77.26 68  B 1 
ATOM 2259 C C   . LEU B 2 68  ? 8.849   43.771  -2.612  1.00 79.21 68  B 1 
ATOM 2260 O O   . LEU B 2 68  ? 9.503   43.367  -3.569  1.00 77.12 68  B 1 
ATOM 2261 C CB  . LEU B 2 68  ? 9.734   45.947  -1.707  1.00 74.26 68  B 1 
ATOM 2262 C CG  . LEU B 2 68  ? 10.573  46.863  -2.616  1.00 65.93 68  B 1 
ATOM 2263 C CD1 . LEU B 2 68  ? 10.407  48.319  -2.201  1.00 59.50 68  B 1 
ATOM 2264 C CD2 . LEU B 2 68  ? 12.061  46.514  -2.531  1.00 59.40 68  B 1 
ATOM 2265 N N   . PHE B 2 69  ? 8.381   42.955  -1.671  1.00 79.46 69  B 1 
ATOM 2266 C CA  . PHE B 2 69  ? 8.498   41.499  -1.731  1.00 79.60 69  B 1 
ATOM 2267 C C   . PHE B 2 69  ? 7.614   40.914  -2.837  1.00 81.87 69  B 1 
ATOM 2268 O O   . PHE B 2 69  ? 8.100   40.118  -3.630  1.00 80.61 69  B 1 
ATOM 2269 C CB  . PHE B 2 69  ? 8.160   40.915  -0.357  1.00 76.92 69  B 1 
ATOM 2270 C CG  . PHE B 2 69  ? 8.072   39.408  -0.323  1.00 75.94 69  B 1 
ATOM 2271 C CD1 . PHE B 2 69  ? 6.819   38.767  -0.409  1.00 69.65 69  B 1 
ATOM 2272 C CD2 . PHE B 2 69  ? 9.242   38.639  -0.204  1.00 69.39 69  B 1 
ATOM 2273 C CE1 . PHE B 2 69  ? 6.740   37.366  -0.358  1.00 68.62 69  B 1 
ATOM 2274 C CE2 . PHE B 2 69  ? 9.164   37.237  -0.148  1.00 67.74 69  B 1 
ATOM 2275 C CZ  . PHE B 2 69  ? 7.910   36.602  -0.221  1.00 71.68 69  B 1 
ATOM 2276 N N   . LEU B 2 70  ? 6.363   41.353  -2.934  1.00 80.68 70  B 1 
ATOM 2277 C CA  . LEU B 2 70  ? 5.391   40.854  -3.917  1.00 80.26 70  B 1 
ATOM 2278 C C   . LEU B 2 70  ? 5.805   41.136  -5.370  1.00 82.27 70  B 1 
ATOM 2279 O O   . LEU B 2 70  ? 5.470   40.357  -6.261  1.00 81.05 70  B 1 
ATOM 2280 C CB  . LEU B 2 70  ? 4.019   41.482  -3.620  1.00 78.05 70  B 1 
ATOM 2281 C CG  . LEU B 2 70  ? 3.359   40.994  -2.315  1.00 74.59 70  B 1 
ATOM 2282 C CD1 . LEU B 2 70  ? 2.107   41.823  -2.030  1.00 69.80 70  B 1 
ATOM 2283 C CD2 . LEU B 2 70  ? 2.947   39.526  -2.387  1.00 69.75 70  B 1 
ATOM 2284 N N   . THR B 2 71  ? 6.561   42.210  -5.601  1.00 83.92 71  B 1 
ATOM 2285 C CA  . THR B 2 71  ? 7.073   42.573  -6.936  1.00 83.33 71  B 1 
ATOM 2286 C C   . THR B 2 71  ? 8.338   41.809  -7.342  1.00 84.85 71  B 1 
ATOM 2287 O O   . THR B 2 71  ? 8.772   41.921  -8.490  1.00 82.18 71  B 1 
ATOM 2288 C CB  . THR B 2 71  ? 7.341   44.081  -7.029  1.00 80.76 71  B 1 
ATOM 2289 O OG1 . THR B 2 71  ? 8.199   44.505  -5.994  1.00 73.14 71  B 1 
ATOM 2290 C CG2 . THR B 2 71  ? 6.057   44.898  -6.917  1.00 70.85 71  B 1 
ATOM 2291 N N   . ARG B 2 72  ? 8.954   41.039  -6.445  1.00 85.62 72  B 1 
ATOM 2292 C CA  . ARG B 2 72  ? 10.129  40.225  -6.783  1.00 85.50 72  B 1 
ATOM 2293 C C   . ARG B 2 72  ? 9.745   39.070  -7.701  1.00 87.68 72  B 1 
ATOM 2294 O O   . ARG B 2 72  ? 8.629   38.564  -7.647  1.00 86.15 72  B 1 
ATOM 2295 C CB  . ARG B 2 72  ? 10.828  39.702  -5.522  1.00 82.67 72  B 1 
ATOM 2296 C CG  . ARG B 2 72  ? 11.512  40.828  -4.743  1.00 76.91 72  B 1 
ATOM 2297 C CD  . ARG B 2 72  ? 12.260  40.241  -3.548  1.00 73.04 72  B 1 
ATOM 2298 N NE  . ARG B 2 72  ? 12.969  41.283  -2.794  1.00 66.23 72  B 1 
ATOM 2299 C CZ  . ARG B 2 72  ? 13.847  41.081  -1.825  1.00 60.82 72  B 1 
ATOM 2300 N NH1 . ARG B 2 72  ? 14.162  39.878  -1.422  1.00 56.82 72  B 1 
ATOM 2301 N NH2 . ARG B 2 72  ? 14.417  42.093  -1.241  1.00 52.72 72  B 1 
ATOM 2302 N N   . SER B 2 73  ? 10.708  38.622  -8.501  1.00 88.04 73  B 1 
ATOM 2303 C CA  . SER B 2 73  ? 10.540  37.433  -9.331  1.00 88.83 73  B 1 
ATOM 2304 C C   . SER B 2 73  ? 10.585  36.155  -8.488  1.00 89.55 73  B 1 
ATOM 2305 O O   . SER B 2 73  ? 11.279  36.069  -7.474  1.00 86.79 73  B 1 
ATOM 2306 C CB  . SER B 2 73  ? 11.592  37.389  -10.442 1.00 86.12 73  B 1 
ATOM 2307 O OG  . SER B 2 73  ? 12.895  37.323  -9.894  1.00 77.97 73  B 1 
ATOM 2308 N N   . VAL B 2 74  ? 9.889   35.133  -8.964  1.00 87.92 74  B 1 
ATOM 2309 C CA  . VAL B 2 74  ? 9.899   33.771  -8.408  1.00 87.72 74  B 1 
ATOM 2310 C C   . VAL B 2 74  ? 11.322  33.196  -8.310  1.00 87.90 74  B 1 
ATOM 2311 O O   . VAL B 2 74  ? 11.650  32.561  -7.310  1.00 85.67 74  B 1 
ATOM 2312 C CB  . VAL B 2 74  ? 8.989   32.895  -9.292  1.00 86.27 74  B 1 
ATOM 2313 C CG1 . VAL B 2 74  ? 9.188   31.402  -9.080  1.00 79.64 74  B 1 
ATOM 2314 C CG2 . VAL B 2 74  ? 7.513   33.211  -9.020  1.00 79.87 74  B 1 
ATOM 2315 N N   . ASP B 2 75  ? 12.195  33.487  -9.274  1.00 90.17 75  B 1 
ATOM 2316 C CA  . ASP B 2 75  ? 13.601  33.033  -9.293  1.00 88.77 75  B 1 
ATOM 2317 C C   . ASP B 2 75  ? 14.401  33.468  -8.046  1.00 88.94 75  B 1 
ATOM 2318 O O   . ASP B 2 75  ? 15.374  32.823  -7.663  1.00 85.07 75  B 1 
ATOM 2319 C CB  . ASP B 2 75  ? 14.271  33.558  -10.575 1.00 85.43 75  B 1 
ATOM 2320 C CG  . ASP B 2 75  ? 15.712  33.064  -10.802 1.00 79.56 75  B 1 
ATOM 2321 O OD1 . ASP B 2 75  ? 16.014  31.881  -10.534 1.00 68.33 75  B 1 
ATOM 2322 O OD2 . ASP B 2 75  ? 16.540  33.876  -11.269 1.00 70.38 75  B 1 
ATOM 2323 N N   . SER B 2 76  ? 13.971  34.537  -7.365  1.00 87.64 76  B 1 
ATOM 2324 C CA  . SER B 2 76  ? 14.638  35.024  -6.152  1.00 85.63 76  B 1 
ATOM 2325 C C   . SER B 2 76  ? 14.411  34.157  -4.904  1.00 85.95 76  B 1 
ATOM 2326 O O   . SER B 2 76  ? 15.146  34.313  -3.931  1.00 82.81 76  B 1 
ATOM 2327 C CB  . SER B 2 76  ? 14.230  36.477  -5.878  1.00 83.64 76  B 1 
ATOM 2328 O OG  . SER B 2 76  ? 12.894  36.611  -5.445  1.00 77.79 76  B 1 
ATOM 2329 N N   . ILE B 2 77  ? 13.398  33.287  -4.912  1.00 87.98 77  B 1 
ATOM 2330 C CA  . ILE B 2 77  ? 13.003  32.473  -3.742  1.00 87.01 77  B 1 
ATOM 2331 C C   . ILE B 2 77  ? 12.896  30.980  -4.065  1.00 87.82 77  B 1 
ATOM 2332 O O   . ILE B 2 77  ? 12.996  30.147  -3.161  1.00 85.21 77  B 1 
ATOM 2333 C CB  . ILE B 2 77  ? 11.679  33.015  -3.142  1.00 84.09 77  B 1 
ATOM 2334 C CG1 . ILE B 2 77  ? 11.854  34.504  -2.759  1.00 74.56 77  B 1 
ATOM 2335 C CG2 . ILE B 2 77  ? 11.209  32.198  -1.925  1.00 70.72 77  B 1 
ATOM 2336 C CD1 . ILE B 2 77  ? 10.694  35.107  -1.983  1.00 68.07 77  B 1 
ATOM 2337 N N   . MET B 2 78  ? 12.707  30.619  -5.330  1.00 87.87 78  B 1 
ATOM 2338 C CA  . MET B 2 78  ? 12.502  29.233  -5.728  1.00 88.16 78  B 1 
ATOM 2339 C C   . MET B 2 78  ? 13.671  28.335  -5.302  1.00 88.19 78  B 1 
ATOM 2340 O O   . MET B 2 78  ? 14.846  28.699  -5.392  1.00 86.67 78  B 1 
ATOM 2341 C CB  . MET B 2 78  ? 12.201  29.132  -7.228  1.00 86.49 78  B 1 
ATOM 2342 C CG  . MET B 2 78  ? 13.424  29.306  -8.138  1.00 84.75 78  B 1 
ATOM 2343 S SD  . MET B 2 78  ? 13.011  29.262  -9.903  1.00 85.26 78  B 1 
ATOM 2344 C CE  . MET B 2 78  ? 14.661  29.190  -10.614 1.00 76.31 78  B 1 
ATOM 2345 N N   . LYS B 2 79  ? 13.345  27.116  -4.875  1.00 89.09 79  B 1 
ATOM 2346 C CA  . LYS B 2 79  ? 14.345  26.062  -4.700  1.00 87.86 79  B 1 
ATOM 2347 C C   . LYS B 2 79  ? 14.753  25.543  -6.073  1.00 89.15 79  B 1 
ATOM 2348 O O   . LYS B 2 79  ? 13.887  25.156  -6.851  1.00 87.11 79  B 1 
ATOM 2349 C CB  . LYS B 2 79  ? 13.793  24.942  -3.816  1.00 84.46 79  B 1 
ATOM 2350 C CG  . LYS B 2 79  ? 13.791  25.364  -2.339  1.00 74.11 79  B 1 
ATOM 2351 C CD  . LYS B 2 79  ? 13.105  24.309  -1.472  1.00 67.18 79  B 1 
ATOM 2352 C CE  . LYS B 2 79  ? 13.225  24.718  -0.006  1.00 58.37 79  B 1 
ATOM 2353 N NZ  . LYS B 2 79  ? 12.120  24.184  0.812   1.00 52.50 79  B 1 
ATOM 2354 N N   . LYS B 2 80  ? 16.055  25.513  -6.339  1.00 88.49 80  B 1 
ATOM 2355 C CA  . LYS B 2 80  ? 16.611  25.070  -7.632  1.00 86.31 80  B 1 
ATOM 2356 C C   . LYS B 2 80  ? 16.874  23.564  -7.676  1.00 83.88 80  B 1 
ATOM 2357 O O   . LYS B 2 80  ? 16.672  22.947  -8.707  1.00 76.29 80  B 1 
ATOM 2358 C CB  . LYS B 2 80  ? 17.874  25.880  -7.967  1.00 84.24 80  B 1 
ATOM 2359 C CG  . LYS B 2 80  ? 17.542  27.371  -8.128  1.00 81.09 80  B 1 
ATOM 2360 C CD  . LYS B 2 80  ? 18.705  28.207  -8.677  1.00 77.05 80  B 1 
ATOM 2361 C CE  . LYS B 2 80  ? 18.177  29.644  -8.815  1.00 67.50 80  B 1 
ATOM 2362 N NZ  . LYS B 2 80  ? 19.038  30.544  -9.605  1.00 58.97 80  B 1 
ATOM 2363 N N   . ASP B 2 81  ? 17.253  22.984  -6.544  1.00 86.48 81  B 1 
ATOM 2364 C CA  . ASP B 2 81  ? 17.441  21.538  -6.411  1.00 84.89 81  B 1 
ATOM 2365 C C   . ASP B 2 81  ? 16.084  20.857  -6.203  1.00 86.62 81  B 1 
ATOM 2366 O O   . ASP B 2 81  ? 15.658  20.567  -5.084  1.00 82.51 81  B 1 
ATOM 2367 C CB  . ASP B 2 81  ? 18.434  21.236  -5.274  1.00 80.18 81  B 1 
ATOM 2368 C CG  . ASP B 2 81  ? 19.826  21.802  -5.537  1.00 69.65 81  B 1 
ATOM 2369 O OD1 . ASP B 2 81  ? 20.225  21.865  -6.720  1.00 59.88 81  B 1 
ATOM 2370 O OD2 . ASP B 2 81  ? 20.476  22.191  -4.543  1.00 60.65 81  B 1 
ATOM 2371 N N   . VAL B 2 82  ? 15.376  20.644  -7.297  1.00 88.35 82  B 1 
ATOM 2372 C CA  . VAL B 2 82  ? 14.060  20.003  -7.290  1.00 90.08 82  B 1 
ATOM 2373 C C   . VAL B 2 82  ? 14.226  18.509  -7.515  1.00 90.45 82  B 1 
ATOM 2374 O O   . VAL B 2 82  ? 14.685  18.079  -8.569  1.00 88.46 82  B 1 
ATOM 2375 C CB  . VAL B 2 82  ? 13.108  20.621  -8.329  1.00 89.50 82  B 1 
ATOM 2376 C CG1 . VAL B 2 82  ? 11.700  20.045  -8.164  1.00 84.48 82  B 1 
ATOM 2377 C CG2 . VAL B 2 82  ? 13.008  22.140  -8.161  1.00 84.70 82  B 1 
ATOM 2378 N N   . VAL B 2 83  ? 13.813  17.726  -6.531  1.00 91.03 83  B 1 
ATOM 2379 C CA  . VAL B 2 83  ? 13.714  16.274  -6.693  1.00 90.08 83  B 1 
ATOM 2380 C C   . VAL B 2 83  ? 12.449  15.974  -7.488  1.00 91.36 83  B 1 
ATOM 2381 O O   . VAL B 2 83  ? 11.362  16.418  -7.119  1.00 90.89 83  B 1 
ATOM 2382 C CB  . VAL B 2 83  ? 13.723  15.546  -5.340  1.00 87.71 83  B 1 
ATOM 2383 C CG1 . VAL B 2 83  ? 13.749  14.029  -5.531  1.00 81.91 83  B 1 
ATOM 2384 C CG2 . VAL B 2 83  ? 14.960  15.938  -4.521  1.00 81.67 83  B 1 
ATOM 2385 N N   . CYS B 2 84  ? 12.603  15.224  -8.563  1.00 92.24 84  B 1 
ATOM 2386 C CA  . CYS B 2 84  ? 11.527  14.810  -9.452  1.00 92.58 84  B 1 
ATOM 2387 C C   . CYS B 2 84  ? 11.329  13.293  -9.395  1.00 92.54 84  B 1 
ATOM 2388 O O   . CYS B 2 84  ? 12.238  12.552  -9.016  1.00 91.41 84  B 1 
ATOM 2389 C CB  . CYS B 2 84  ? 11.824  15.307  -10.873 1.00 91.97 84  B 1 
ATOM 2390 S SG  . CYS B 2 84  ? 11.877  17.131  -10.914 1.00 89.69 84  B 1 
ATOM 2391 N N   . ALA B 2 85  ? 10.144  12.847  -9.774  1.00 93.79 85  B 1 
ATOM 2392 C CA  . ALA B 2 85  ? 9.819   11.443  -9.965  1.00 93.90 85  B 1 
ATOM 2393 C C   . ALA B 2 85  ? 9.758   11.109  -11.459 1.00 94.57 85  B 1 
ATOM 2394 O O   . ALA B 2 85  ? 9.417   11.956  -12.284 1.00 94.01 85  B 1 
ATOM 2395 C CB  . ALA B 2 85  ? 8.491   11.145  -9.264  1.00 92.98 85  B 1 
ATOM 2396 N N   . HIS B 2 86  ? 10.037  9.852   -11.784 1.00 94.22 86  B 1 
ATOM 2397 C CA  . HIS B 2 86  ? 9.797   9.294   -13.112 1.00 94.06 86  B 1 
ATOM 2398 C C   . HIS B 2 86  ? 8.383   8.675   -13.167 1.00 94.19 86  B 1 
ATOM 2399 O O   . HIS B 2 86  ? 7.947   8.108   -12.163 1.00 93.57 86  B 1 
ATOM 2400 C CB  . HIS B 2 86  ? 10.905  8.272   -13.408 1.00 93.60 86  B 1 
ATOM 2401 C CG  . HIS B 2 86  ? 10.909  7.841   -14.841 1.00 93.15 86  B 1 
ATOM 2402 N ND1 . HIS B 2 86  ? 10.217  6.776   -15.369 1.00 84.49 86  B 1 
ATOM 2403 C CD2 . HIS B 2 86  ? 11.533  8.482   -15.882 1.00 84.06 86  B 1 
ATOM 2404 C CE1 . HIS B 2 86  ? 10.413  6.774   -16.699 1.00 85.87 86  B 1 
ATOM 2405 N NE2 . HIS B 2 86  ? 11.207  7.794   -17.042 1.00 87.22 86  B 1 
ATOM 2406 N N   . PRO B 2 87  ? 7.653   8.743   -14.286 1.00 93.96 87  B 1 
ATOM 2407 C CA  . PRO B 2 87  ? 6.302   8.169   -14.377 1.00 93.24 87  B 1 
ATOM 2408 C C   . PRO B 2 87  ? 6.238   6.666   -14.082 1.00 93.09 87  B 1 
ATOM 2409 O O   . PRO B 2 87  ? 5.222   6.190   -13.579 1.00 91.43 87  B 1 
ATOM 2410 C CB  . PRO B 2 87  ? 5.828   8.486   -15.802 1.00 92.53 87  B 1 
ATOM 2411 C CG  . PRO B 2 87  ? 7.114   8.759   -16.588 1.00 91.52 87  B 1 
ATOM 2412 C CD  . PRO B 2 87  ? 8.011   9.401   -15.537 1.00 93.95 87  B 1 
ATOM 2413 N N   . LEU B 2 88  ? 7.318   5.934   -14.340 1.00 93.80 88  B 1 
ATOM 2414 C CA  . LEU B 2 88  ? 7.440   4.497   -14.069 1.00 92.72 88  B 1 
ATOM 2415 C C   . LEU B 2 88  ? 8.001   4.164   -12.673 1.00 92.57 88  B 1 
ATOM 2416 O O   . LEU B 2 88  ? 8.173   2.986   -12.365 1.00 91.03 88  B 1 
ATOM 2417 C CB  . LEU B 2 88  ? 8.290   3.824   -15.165 1.00 92.00 88  B 1 
ATOM 2418 C CG  . LEU B 2 88  ? 7.790   3.991   -16.609 1.00 90.10 88  B 1 
ATOM 2419 C CD1 . LEU B 2 88  ? 8.732   3.263   -17.560 1.00 87.35 88  B 1 
ATOM 2420 C CD2 . LEU B 2 88  ? 6.386   3.430   -16.796 1.00 86.79 88  B 1 
ATOM 2421 N N   . ASP B 2 89  ? 8.314   5.156   -11.830 1.00 93.29 89  B 1 
ATOM 2422 C CA  . ASP B 2 89  ? 8.733   4.881   -10.451 1.00 92.58 89  B 1 
ATOM 2423 C C   . ASP B 2 89  ? 7.590   4.207   -9.678  1.00 92.26 89  B 1 
ATOM 2424 O O   . ASP B 2 89  ? 6.418   4.549   -9.850  1.00 91.28 89  B 1 
ATOM 2425 C CB  . ASP B 2 89  ? 9.180   6.160   -9.722  1.00 92.23 89  B 1 
ATOM 2426 C CG  . ASP B 2 89  ? 10.548  6.725   -10.135 1.00 91.77 89  B 1 
ATOM 2427 O OD1 . ASP B 2 89  ? 11.434  5.954   -10.561 1.00 88.20 89  B 1 
ATOM 2428 O OD2 . ASP B 2 89  ? 10.755  7.946   -9.929  1.00 88.17 89  B 1 
ATOM 2429 N N   . PHE B 2 90  ? 7.921   3.267   -8.791  1.00 89.37 90  B 1 
ATOM 2430 C CA  . PHE B 2 90  ? 6.931   2.609   -7.947  1.00 87.95 90  B 1 
ATOM 2431 C C   . PHE B 2 90  ? 6.507   3.506   -6.785  1.00 87.43 90  B 1 
ATOM 2432 O O   . PHE B 2 90  ? 7.296   4.262   -6.219  1.00 86.14 90  B 1 
ATOM 2433 C CB  . PHE B 2 90  ? 7.453   1.254   -7.469  1.00 86.92 90  B 1 
ATOM 2434 C CG  . PHE B 2 90  ? 7.627   0.253   -8.589  1.00 84.73 90  B 1 
ATOM 2435 C CD1 . PHE B 2 90  ? 6.518   -0.469  -9.063  1.00 80.62 90  B 1 
ATOM 2436 C CD2 . PHE B 2 90  ? 8.883   0.076   -9.198  1.00 79.79 90  B 1 
ATOM 2437 C CE1 . PHE B 2 90  ? 6.661   -1.356  -10.142 1.00 77.59 90  B 1 
ATOM 2438 C CE2 . PHE B 2 90  ? 9.033   -0.810  -10.278 1.00 76.26 90  B 1 
ATOM 2439 C CZ  . PHE B 2 90  ? 7.918   -1.523  -10.754 1.00 78.34 90  B 1 
ATOM 2440 N N   . VAL B 2 91  ? 5.243   3.388   -6.383  1.00 84.90 91  B 1 
ATOM 2441 C CA  . VAL B 2 91  ? 4.666   4.191   -5.290  1.00 83.14 91  B 1 
ATOM 2442 C C   . VAL B 2 91  ? 5.442   4.018   -3.980  1.00 82.12 91  B 1 
ATOM 2443 O O   . VAL B 2 91  ? 5.643   4.986   -3.246  1.00 80.01 91  B 1 
ATOM 2444 C CB  . VAL B 2 91  ? 3.179   3.825   -5.111  1.00 81.93 91  B 1 
ATOM 2445 C CG1 . VAL B 2 91  ? 2.551   4.453   -3.864  1.00 76.31 91  B 1 
ATOM 2446 C CG2 . VAL B 2 91  ? 2.376   4.303   -6.321  1.00 76.84 91  B 1 
ATOM 2447 N N   . GLU B 2 92  ? 5.926   2.823   -3.695  1.00 79.17 92  B 1 
ATOM 2448 C CA  . GLU B 2 92  ? 6.714   2.540   -2.493  1.00 76.20 92  B 1 
ATOM 2449 C C   . GLU B 2 92  ? 8.093   3.221   -2.539  1.00 76.09 92  B 1 
ATOM 2450 O O   . GLU B 2 92  ? 8.547   3.746   -1.523  1.00 74.87 92  B 1 
ATOM 2451 C CB  . GLU B 2 92  ? 6.874   1.026   -2.282  1.00 73.95 92  B 1 
ATOM 2452 C CG  . GLU B 2 92  ? 5.544   0.241   -2.207  1.00 67.59 92  B 1 
ATOM 2453 C CD  . GLU B 2 92  ? 4.947   -0.149  -3.572  1.00 62.50 92  B 1 
ATOM 2454 O OE1 . GLU B 2 92  ? 3.954   -0.910  -3.566  1.00 57.13 92  B 1 
ATOM 2455 O OE2 . GLU B 2 92  ? 5.481   0.283   -4.616  1.00 56.37 92  B 1 
ATOM 2456 N N   . GLU B 2 93  ? 8.729   3.294   -3.704  1.00 80.01 93  B 1 
ATOM 2457 C CA  . GLU B 2 93  ? 9.986   4.032   -3.895  1.00 79.90 93  B 1 
ATOM 2458 C C   . GLU B 2 93  ? 9.768   5.532   -3.673  1.00 81.36 93  B 1 
ATOM 2459 O O   . GLU B 2 93  ? 10.517  6.182   -2.939  1.00 80.78 93  B 1 
ATOM 2460 C CB  . GLU B 2 93  ? 10.542  3.799   -5.311  1.00 78.06 93  B 1 
ATOM 2461 C CG  . GLU B 2 93  ? 10.981  2.351   -5.568  1.00 72.17 93  B 1 
ATOM 2462 C CD  . GLU B 2 93  ? 11.379  2.078   -7.029  1.00 69.11 93  B 1 
ATOM 2463 O OE1 . GLU B 2 93  ? 11.953  0.996   -7.273  1.00 63.21 93  B 1 
ATOM 2464 O OE2 . GLU B 2 93  ? 11.080  2.918   -7.912  1.00 63.76 93  B 1 
ATOM 2465 N N   . ILE B 2 94  ? 8.698   6.072   -4.230  1.00 83.21 94  B 1 
ATOM 2466 C CA  . ILE B 2 94  ? 8.343   7.483   -4.090  1.00 84.15 94  B 1 
ATOM 2467 C C   . ILE B 2 94  ? 8.027   7.861   -2.641  1.00 83.68 94  B 1 
ATOM 2468 O O   . ILE B 2 94  ? 8.428   8.933   -2.187  1.00 82.44 94  B 1 
ATOM 2469 C CB  . ILE B 2 94  ? 7.187   7.820   -5.050  1.00 84.93 94  B 1 
ATOM 2470 C CG1 . ILE B 2 94  ? 7.655   7.741   -6.519  1.00 79.25 94  B 1 
ATOM 2471 C CG2 . ILE B 2 94  ? 6.568   9.191   -4.765  1.00 78.20 94  B 1 
ATOM 2472 C CD1 . ILE B 2 94  ? 8.865   8.619   -6.861  1.00 72.64 94  B 1 
ATOM 2473 N N   . SER B 2 95  ? 7.379   6.982   -1.887  1.00 80.62 95  B 1 
ATOM 2474 C CA  . SER B 2 95  ? 7.163   7.206   -0.458  1.00 78.01 95  B 1 
ATOM 2475 C C   . SER B 2 95  ? 8.493   7.391   0.282   1.00 77.87 95  B 1 
ATOM 2476 O O   . SER B 2 95  ? 8.629   8.303   1.101   1.00 76.40 95  B 1 
ATOM 2477 C CB  . SER B 2 95  ? 6.324   6.069   0.148   1.00 75.65 95  B 1 
ATOM 2478 O OG  . SER B 2 95  ? 7.081   4.907   0.400   1.00 67.60 95  B 1 
ATOM 2479 N N   . ALA B 2 96  ? 9.515   6.613   -0.074  1.00 76.39 96  B 1 
ATOM 2480 C CA  . ALA B 2 96  ? 10.851  6.768   0.484   1.00 74.51 96  B 1 
ATOM 2481 C C   . ALA B 2 96  ? 11.479  8.116   0.100   1.00 75.82 96  B 1 
ATOM 2482 O O   . ALA B 2 96  ? 12.025  8.795   0.972   1.00 75.15 96  B 1 
ATOM 2483 C CB  . ALA B 2 96  ? 11.725  5.578   0.073   1.00 71.79 96  B 1 
ATOM 2484 N N   . VAL B 2 97  ? 11.340  8.557   -1.143  1.00 78.50 97  B 1 
ATOM 2485 C CA  . VAL B 2 97  ? 11.875  9.840   -1.631  1.00 79.47 97  B 1 
ATOM 2486 C C   . VAL B 2 97  ? 11.239  11.034  -0.914  1.00 79.32 97  B 1 
ATOM 2487 O O   . VAL B 2 97  ? 11.958  11.915  -0.445  1.00 78.97 97  B 1 
ATOM 2488 C CB  . VAL B 2 97  ? 11.703  9.952   -3.157  1.00 81.25 97  B 1 
ATOM 2489 C CG1 . VAL B 2 97  ? 12.168  11.314  -3.684  1.00 77.65 97  B 1 
ATOM 2490 C CG2 . VAL B 2 97  ? 12.524  8.888   -3.891  1.00 78.05 97  B 1 
ATOM 2491 N N   . PHE B 2 98  ? 9.916   11.059  -0.754  1.00 78.58 98  B 1 
ATOM 2492 C CA  . PHE B 2 98  ? 9.224   12.132  -0.027  1.00 78.10 98  B 1 
ATOM 2493 C C   . PHE B 2 98  ? 9.779   12.320  1.384   1.00 75.46 98  B 1 
ATOM 2494 O O   . PHE B 2 98  ? 10.046  13.441  1.818   1.00 73.38 98  B 1 
ATOM 2495 C CB  . PHE B 2 98  ? 7.728   11.813  0.079   1.00 80.15 98  B 1 
ATOM 2496 C CG  . PHE B 2 98  ? 6.886   12.263  -1.086  1.00 82.17 98  B 1 
ATOM 2497 C CD1 . PHE B 2 98  ? 6.785   13.630  -1.389  1.00 77.40 98  B 1 
ATOM 2498 C CD2 . PHE B 2 98  ? 6.139   11.331  -1.824  1.00 78.94 98  B 1 
ATOM 2499 C CE1 . PHE B 2 98  ? 5.954   14.060  -2.437  1.00 77.69 98  B 1 
ATOM 2500 C CE2 . PHE B 2 98  ? 5.309   11.757  -2.873  1.00 78.12 98  B 1 
ATOM 2501 C CZ  . PHE B 2 98  ? 5.215   13.122  -3.183  1.00 82.67 98  B 1 
ATOM 2502 N N   . TYR B 2 99  ? 9.968   11.219  2.098   1.00 73.48 99  B 1 
ATOM 2503 C CA  . TYR B 2 99  ? 10.481  11.261  3.456   1.00 69.69 99  B 1 
ATOM 2504 C C   . TYR B 2 99  ? 11.971  11.609  3.508   1.00 69.83 99  B 1 
ATOM 2505 O O   . TYR B 2 99  ? 12.396  12.345  4.390   1.00 67.71 99  B 1 
ATOM 2506 C CB  . TYR B 2 99  ? 10.232  9.908   4.107   1.00 66.00 99  B 1 
ATOM 2507 C CG  . TYR B 2 99  ? 8.808   9.593   4.491   1.00 60.03 99  B 1 
ATOM 2508 C CD1 . TYR B 2 99  ? 8.111   10.420  5.385   1.00 53.86 99  B 1 
ATOM 2509 C CD2 . TYR B 2 99  ? 8.217   8.394   4.041   1.00 52.32 99  B 1 
ATOM 2510 C CE1 . TYR B 2 99  ? 6.843   10.042  5.850   1.00 46.98 99  B 1 
ATOM 2511 C CE2 . TYR B 2 99  ? 6.953   8.010   4.501   1.00 46.43 99  B 1 
ATOM 2512 C CZ  . TYR B 2 99  ? 6.271   8.829   5.416   1.00 46.02 99  B 1 
ATOM 2513 O OH  . TYR B 2 99  ? 5.056   8.437   5.899   1.00 41.04 99  B 1 
ATOM 2514 N N   . GLU B 2 100 ? 12.778  11.091  2.593   1.00 71.09 100 B 1 
ATOM 2515 C CA  . GLU B 2 100 ? 14.228  11.288  2.609   1.00 69.49 100 B 1 
ATOM 2516 C C   . GLU B 2 100 ? 14.604  12.751  2.391   1.00 69.79 100 B 1 
ATOM 2517 O O   . GLU B 2 100 ? 15.419  13.300  3.130   1.00 68.31 100 B 1 
ATOM 2518 C CB  . GLU B 2 100 ? 14.874  10.375  1.566   1.00 67.25 100 B 1 
ATOM 2519 C CG  . GLU B 2 100 ? 16.398  10.342  1.709   1.00 61.25 100 B 1 
ATOM 2520 C CD  . GLU B 2 100 ? 17.030  9.185   0.925   1.00 58.18 100 B 1 
ATOM 2521 O OE1 . GLU B 2 100 ? 18.154  8.791   1.322   1.00 51.97 100 B 1 
ATOM 2522 O OE2 . GLU B 2 100 ? 16.381  8.669   -0.004  1.00 51.52 100 B 1 
ATOM 2523 N N   . HIS B 2 101 ? 13.935  13.397  1.450   1.00 73.83 101 B 1 
ATOM 2524 C CA  . HIS B 2 101 ? 14.169  14.801  1.126   1.00 73.17 101 B 1 
ATOM 2525 C C   . HIS B 2 101 ? 13.325  15.772  1.965   1.00 72.18 101 B 1 
ATOM 2526 O O   . HIS B 2 101 ? 13.588  16.975  1.966   1.00 70.51 101 B 1 
ATOM 2527 C CB  . HIS B 2 101 ? 13.974  14.985  -0.378  1.00 74.78 101 B 1 
ATOM 2528 C CG  . HIS B 2 101 ? 15.017  14.251  -1.176  1.00 75.40 101 B 1 
ATOM 2529 N ND1 . HIS B 2 101 ? 16.311  14.683  -1.410  1.00 67.71 101 B 1 
ATOM 2530 C CD2 . HIS B 2 101 ? 14.897  13.014  -1.758  1.00 68.97 101 B 1 
ATOM 2531 C CE1 . HIS B 2 101 ? 16.940  13.739  -2.119  1.00 69.69 101 B 1 
ATOM 2532 N NE2 . HIS B 2 101 ? 16.115  12.707  -2.349  1.00 70.61 101 B 1 
ATOM 2533 N N   . GLY B 2 102 ? 12.334  15.285  2.710   1.00 72.30 102 B 1 
ATOM 2534 C CA  . GLY B 2 102 ? 11.445  16.126  3.518   1.00 70.28 102 B 1 
ATOM 2535 C C   . GLY B 2 102 ? 10.602  17.093  2.677   1.00 71.55 102 B 1 
ATOM 2536 O O   . GLY B 2 102 ? 10.326  18.215  3.103   1.00 69.47 102 B 1 
ATOM 2537 N N   . ILE B 2 103 ? 10.222  16.670  1.484   1.00 76.07 103 B 1 
ATOM 2538 C CA  . ILE B 2 103 ? 9.437   17.443  0.518   1.00 77.22 103 B 1 
ATOM 2539 C C   . ILE B 2 103 ? 7.964   17.021  0.535   1.00 77.36 103 B 1 
ATOM 2540 O O   . ILE B 2 103 ? 7.611   15.921  0.966   1.00 75.64 103 B 1 
ATOM 2541 C CB  . ILE B 2 103 ? 10.069  17.370  -0.895  1.00 77.30 103 B 1 
ATOM 2542 C CG1 . ILE B 2 103 ? 10.280  15.911  -1.352  1.00 75.10 103 B 1 
ATOM 2543 C CG2 . ILE B 2 103 ? 11.387  18.175  -0.903  1.00 70.86 103 B 1 
ATOM 2544 C CD1 . ILE B 2 103 ? 10.851  15.777  -2.764  1.00 69.74 103 B 1 
ATOM 2545 N N   . GLY B 2 104 ? 7.095   17.916  0.082   1.00 80.03 104 B 1 
ATOM 2546 C CA  . GLY B 2 104 ? 5.644   17.707  0.056   1.00 80.49 104 B 1 
ATOM 2547 C C   . GLY B 2 104 ? 5.070   17.360  -1.308  1.00 83.43 104 B 1 
ATOM 2548 O O   . GLY B 2 104 ? 3.895   17.002  -1.407  1.00 82.44 104 B 1 
ATOM 2549 N N   . CYS B 2 105 ? 5.884   17.504  -2.333  1.00 87.98 105 B 1 
ATOM 2550 C CA  . CYS B 2 105 ? 5.491   17.394  -3.723  1.00 89.38 105 B 1 
ATOM 2551 C C   . CYS B 2 105 ? 6.679   16.916  -4.560  1.00 90.57 105 B 1 
ATOM 2552 O O   . CYS B 2 105 ? 7.806   17.349  -4.331  1.00 89.71 105 B 1 
ATOM 2553 C CB  . CYS B 2 105 ? 5.008   18.787  -4.149  1.00 87.47 105 B 1 
ATOM 2554 S SG  . CYS B 2 105 ? 4.773   18.864  -5.928  1.00 80.94 105 B 1 
ATOM 2555 N N   . LEU B 2 106 ? 6.393   16.060  -5.533  1.00 92.24 106 B 1 
ATOM 2556 C CA  . LEU B 2 106 ? 7.327   15.627  -6.563  1.00 93.05 106 B 1 
ATOM 2557 C C   . LEU B 2 106 ? 6.735   15.960  -7.935  1.00 94.44 106 B 1 
ATOM 2558 O O   . LEU B 2 106 ? 5.696   15.397  -8.290  1.00 93.81 106 B 1 
ATOM 2559 C CB  . LEU B 2 106 ? 7.586   14.118  -6.432  1.00 91.40 106 B 1 
ATOM 2560 C CG  . LEU B 2 106 ? 8.505   13.739  -5.262  1.00 88.74 106 B 1 
ATOM 2561 C CD1 . LEU B 2 106 ? 8.445   12.241  -5.002  1.00 84.26 106 B 1 
ATOM 2562 C CD2 . LEU B 2 106 ? 9.959   14.104  -5.553  1.00 83.81 106 B 1 
ATOM 2563 N N   . PRO B 2 107 ? 7.363   16.856  -8.708  1.00 94.44 107 B 1 
ATOM 2564 C CA  . PRO B 2 107 ? 7.074   16.944  -10.131 1.00 94.67 107 B 1 
ATOM 2565 C C   . PRO B 2 107 ? 7.407   15.609  -10.800 1.00 95.02 107 B 1 
ATOM 2566 O O   . PRO B 2 107 ? 8.437   15.005  -10.494 1.00 94.27 107 B 1 
ATOM 2567 C CB  . PRO B 2 107 ? 7.947   18.078  -10.679 1.00 94.02 107 B 1 
ATOM 2568 C CG  . PRO B 2 107 ? 8.433   18.823  -9.438  1.00 92.04 107 B 1 
ATOM 2569 C CD  . PRO B 2 107 ? 8.439   17.754  -8.352  1.00 94.04 107 B 1 
ATOM 2570 N N   . VAL B 2 108 ? 6.557   15.173  -11.702 1.00 95.47 108 B 1 
ATOM 2571 C CA  . VAL B 2 108 ? 6.809   13.988  -12.524 1.00 95.59 108 B 1 
ATOM 2572 C C   . VAL B 2 108 ? 7.333   14.460  -13.870 1.00 95.72 108 B 1 
ATOM 2573 O O   . VAL B 2 108 ? 6.684   15.263  -14.539 1.00 94.90 108 B 1 
ATOM 2574 C CB  . VAL B 2 108 ? 5.560   13.104  -12.670 1.00 95.19 108 B 1 
ATOM 2575 C CG1 . VAL B 2 108 ? 5.920   11.794  -13.368 1.00 92.27 108 B 1 
ATOM 2576 C CG2 . VAL B 2 108 ? 4.940   12.766  -11.307 1.00 91.56 108 B 1 
ATOM 2577 N N   . VAL B 2 109 ? 8.508   13.992  -14.237 1.00 94.96 109 B 1 
ATOM 2578 C CA  . VAL B 2 109 ? 9.215   14.418  -15.447 1.00 94.56 109 B 1 
ATOM 2579 C C   . VAL B 2 109 ? 9.588   13.221  -16.313 1.00 94.12 109 B 1 
ATOM 2580 O O   . VAL B 2 109 ? 10.005  12.181  -15.815 1.00 92.54 109 B 1 
ATOM 2581 C CB  . VAL B 2 109 ? 10.453  15.282  -15.139 1.00 93.44 109 B 1 
ATOM 2582 C CG1 . VAL B 2 109 ? 10.047  16.622  -14.518 1.00 87.35 109 B 1 
ATOM 2583 C CG2 . VAL B 2 109 ? 11.467  14.611  -14.210 1.00 87.73 109 B 1 
ATOM 2584 N N   . HIS B 2 110 ? 9.456   13.405  -17.624 1.00 93.59 110 B 1 
ATOM 2585 C CA  . HIS B 2 110 ? 9.907   12.475  -18.655 1.00 91.95 110 B 1 
ATOM 2586 C C   . HIS B 2 110 ? 10.701  13.276  -19.694 1.00 90.86 110 B 1 
ATOM 2587 O O   . HIS B 2 110 ? 10.195  14.273  -20.208 1.00 87.82 110 B 1 
ATOM 2588 C CB  . HIS B 2 110 ? 8.688   11.773  -19.269 1.00 90.43 110 B 1 
ATOM 2589 C CG  . HIS B 2 110 ? 9.029   10.934  -20.464 1.00 87.85 110 B 1 
ATOM 2590 N ND1 . HIS B 2 110 ? 8.472   11.055  -21.721 1.00 76.05 110 B 1 
ATOM 2591 C CD2 . HIS B 2 110 ? 9.973   9.945   -20.529 1.00 75.92 110 B 1 
ATOM 2592 C CE1 . HIS B 2 110 ? 9.064   10.161  -22.519 1.00 76.36 110 B 1 
ATOM 2593 N NE2 . HIS B 2 110 ? 9.981   9.472   -21.835 1.00 77.31 110 B 1 
ATOM 2594 N N   . HIS B 2 111 ? 11.951  12.890  -19.947 1.00 89.25 111 B 1 
ATOM 2595 C CA  . HIS B 2 111 ? 12.908  13.705  -20.709 1.00 87.48 111 B 1 
ATOM 2596 C C   . HIS B 2 111 ? 12.973  15.166  -20.225 1.00 87.81 111 B 1 
ATOM 2597 O O   . HIS B 2 111 ? 12.875  16.107  -21.002 1.00 83.58 111 B 1 
ATOM 2598 C CB  . HIS B 2 111 ? 12.646  13.578  -22.220 1.00 84.21 111 B 1 
ATOM 2599 C CG  . HIS B 2 111 ? 12.955  12.220  -22.775 1.00 77.11 111 B 1 
ATOM 2600 N ND1 . HIS B 2 111 ? 14.097  11.485  -22.532 1.00 67.50 111 B 1 
ATOM 2601 C CD2 . HIS B 2 111 ? 12.191  11.497  -23.659 1.00 65.33 111 B 1 
ATOM 2602 C CE1 . HIS B 2 111 ? 14.015  10.353  -23.243 1.00 62.31 111 B 1 
ATOM 2603 N NE2 . HIS B 2 111 ? 12.878  10.331  -23.953 1.00 62.47 111 B 1 
ATOM 2604 N N   . GLN B 2 112 ? 13.095  15.343  -18.914 1.00 87.51 112 B 1 
ATOM 2605 C CA  . GLN B 2 112 ? 13.083  16.627  -18.193 1.00 86.30 112 B 1 
ATOM 2606 C C   . GLN B 2 112 ? 11.780  17.440  -18.309 1.00 88.08 112 B 1 
ATOM 2607 O O   . GLN B 2 112 ? 11.609  18.411  -17.565 1.00 85.46 112 B 1 
ATOM 2608 C CB  . GLN B 2 112 ? 14.312  17.472  -18.550 1.00 82.67 112 B 1 
ATOM 2609 C CG  . GLN B 2 112 ? 15.640  16.732  -18.335 1.00 75.76 112 B 1 
ATOM 2610 C CD  . GLN B 2 112 ? 16.858  17.643  -18.480 1.00 69.00 112 B 1 
ATOM 2611 O OE1 . GLN B 2 112 ? 16.776  18.813  -18.811 1.00 61.55 112 B 1 
ATOM 2612 N NE2 . GLN B 2 112 ? 18.043  17.137  -18.213 1.00 58.96 112 B 1 
ATOM 2613 N N   . LYS B 2 113 ? 10.832  17.054  -19.153 1.00 92.08 113 B 1 
ATOM 2614 C CA  . LYS B 2 113 ? 9.551   17.743  -19.322 1.00 92.94 113 B 1 
ATOM 2615 C C   . LYS B 2 113 ? 8.580   17.360  -18.215 1.00 93.97 113 B 1 
ATOM 2616 O O   . LYS B 2 113 ? 8.353   16.181  -17.954 1.00 92.36 113 B 1 
ATOM 2617 C CB  . LYS B 2 113 ? 8.951   17.469  -20.704 1.00 91.15 113 B 1 
ATOM 2618 C CG  . LYS B 2 113 ? 9.789   18.133  -21.804 1.00 82.51 113 B 1 
ATOM 2619 C CD  . LYS B 2 113 ? 9.159   17.954  -23.182 1.00 79.11 113 B 1 
ATOM 2620 C CE  . LYS B 2 113 ? 10.039  18.700  -24.185 1.00 69.80 113 B 1 
ATOM 2621 N NZ  . LYS B 2 113 ? 9.513   18.650  -25.565 1.00 61.29 113 B 1 
ATOM 2622 N N   . LEU B 2 114 ? 7.968   18.367  -17.613 1.00 93.85 114 B 1 
ATOM 2623 C CA  . LEU B 2 114 ? 6.914   18.188  -16.627 1.00 94.64 114 B 1 
ATOM 2624 C C   . LEU B 2 114 ? 5.662   17.603  -17.295 1.00 94.80 114 B 1 
ATOM 2625 O O   . LEU B 2 114 ? 5.050   18.248  -18.146 1.00 93.37 114 B 1 
ATOM 2626 C CB  . LEU B 2 114 ? 6.637   19.548  -15.973 1.00 94.45 114 B 1 
ATOM 2627 C CG  . LEU B 2 114 ? 5.611   19.496  -14.829 1.00 94.19 114 B 1 
ATOM 2628 C CD1 . LEU B 2 114 ? 6.158   18.763  -13.609 1.00 90.19 114 B 1 
ATOM 2629 C CD2 . LEU B 2 114 ? 5.261   20.920  -14.405 1.00 89.85 114 B 1 
ATOM 2630 N N   . ILE B 2 115 ? 5.270   16.413  -16.858 1.00 95.48 115 B 1 
ATOM 2631 C CA  . ILE B 2 115 ? 4.078   15.703  -17.348 1.00 94.76 115 B 1 
ATOM 2632 C C   . ILE B 2 115 ? 3.009   15.490  -16.272 1.00 95.02 115 B 1 
ATOM 2633 O O   . ILE B 2 115 ? 1.861   15.182  -16.589 1.00 93.16 115 B 1 
ATOM 2634 C CB  . ILE B 2 115 ? 4.466   14.361  -18.000 1.00 93.64 115 B 1 
ATOM 2635 C CG1 . ILE B 2 115 ? 5.168   13.402  -17.011 1.00 87.51 115 B 1 
ATOM 2636 C CG2 . ILE B 2 115 ? 5.336   14.604  -19.252 1.00 85.01 115 B 1 
ATOM 2637 C CD1 . ILE B 2 115 ? 5.177   11.953  -17.492 1.00 82.70 115 B 1 
ATOM 2638 N N   . GLY B 2 116 ? 3.371   15.668  -15.001 1.00 95.52 116 B 1 
ATOM 2639 C CA  . GLY B 2 116 ? 2.462   15.492  -13.882 1.00 95.60 116 B 1 
ATOM 2640 C C   . GLY B 2 116 ? 3.041   16.004  -12.569 1.00 96.16 116 B 1 
ATOM 2641 O O   . GLY B 2 116 ? 4.152   16.528  -12.507 1.00 95.25 116 B 1 
ATOM 2642 N N   . ILE B 2 117 ? 2.264   15.855  -11.507 1.00 95.72 117 B 1 
ATOM 2643 C CA  . ILE B 2 117 ? 2.688   16.174  -10.143 1.00 95.34 117 B 1 
ATOM 2644 C C   . ILE B 2 117 ? 2.090   15.160  -9.174  1.00 94.76 117 B 1 
ATOM 2645 O O   . ILE B 2 117 ? 0.919   14.793  -9.281  1.00 93.49 117 B 1 
ATOM 2646 C CB  . ILE B 2 117 ? 2.327   17.638  -9.807  1.00 94.26 117 B 1 
ATOM 2647 C CG1 . ILE B 2 117 ? 3.135   18.155  -8.609  1.00 87.16 117 B 1 
ATOM 2648 C CG2 . ILE B 2 117 ? 0.816   17.839  -9.570  1.00 86.55 117 B 1 
ATOM 2649 C CD1 . ILE B 2 117 ? 3.035   19.682  -8.453  1.00 81.34 117 B 1 
ATOM 2650 N N   . LEU B 2 118 ? 2.897   14.719  -8.210  1.00 94.13 118 B 1 
ATOM 2651 C CA  . LEU B 2 118 ? 2.464   13.843  -7.133  1.00 92.97 118 B 1 
ATOM 2652 C C   . LEU B 2 118 ? 2.696   14.550  -5.802  1.00 92.12 118 B 1 
ATOM 2653 O O   . LEU B 2 118 ? 3.811   14.968  -5.494  1.00 89.88 118 B 1 
ATOM 2654 C CB  . LEU B 2 118 ? 3.212   12.503  -7.235  1.00 91.47 118 B 1 
ATOM 2655 C CG  . LEU B 2 118 ? 2.680   11.448  -6.248  1.00 87.91 118 B 1 
ATOM 2656 C CD1 . LEU B 2 118 ? 1.276   10.981  -6.621  1.00 81.29 118 B 1 
ATOM 2657 C CD2 . LEU B 2 118 ? 3.602   10.238  -6.235  1.00 79.98 118 B 1 
ATOM 2658 N N   . THR B 2 119 ? 1.645   14.675  -4.995  1.00 89.49 119 B 1 
ATOM 2659 C CA  . THR B 2 119 ? 1.745   15.262  -3.657  1.00 87.12 119 B 1 
ATOM 2660 C C   . THR B 2 119 ? 1.676   14.187  -2.578  1.00 85.72 119 B 1 
ATOM 2661 O O   . THR B 2 119 ? 1.170   13.086  -2.793  1.00 84.17 119 B 1 
ATOM 2662 C CB  . THR B 2 119 ? 0.682   16.345  -3.417  1.00 85.91 119 B 1 
ATOM 2663 O OG1 . THR B 2 119 ? -0.595  15.783  -3.260  1.00 80.26 119 B 1 
ATOM 2664 C CG2 . THR B 2 119 ? 0.621   17.389  -4.531  1.00 79.21 119 B 1 
ATOM 2665 N N   . LYS B 2 120 ? 2.121   14.530  -1.373  1.00 81.52 120 B 1 
ATOM 2666 C CA  . LYS B 2 120 ? 1.931   13.687  -0.177  1.00 78.48 120 B 1 
ATOM 2667 C C   . LYS B 2 120 ? 0.476   13.262  0.006   1.00 78.05 120 B 1 
ATOM 2668 O O   . LYS B 2 120 ? 0.208   12.132  0.383   1.00 76.35 120 B 1 
ATOM 2669 C CB  . LYS B 2 120 ? 2.296   14.471  1.086   1.00 74.86 120 B 1 
ATOM 2670 C CG  . LYS B 2 120 ? 3.750   14.920  1.208   1.00 67.73 120 B 1 
ATOM 2671 C CD  . LYS B 2 120 ? 3.830   15.794  2.465   1.00 65.39 120 B 1 
ATOM 2672 C CE  . LYS B 2 120 ? 5.213   16.354  2.734   1.00 57.91 120 B 1 
ATOM 2673 N NZ  . LYS B 2 120 ? 5.196   17.247  3.918   1.00 54.74 120 B 1 
ATOM 2674 N N   . THR B 2 121 ? -0.452  14.182  -0.235  1.00 77.34 121 B 1 
ATOM 2675 C CA  . THR B 2 121 ? -1.885  13.933  -0.080  1.00 75.31 121 B 1 
ATOM 2676 C C   . THR B 2 121 ? -2.381  12.888  -1.074  1.00 76.20 121 B 1 
ATOM 2677 O O   . THR B 2 121 ? -3.209  12.065  -0.709  1.00 75.37 121 B 1 
ATOM 2678 C CB  . THR B 2 121 ? -2.684  15.226  -0.255  1.00 73.44 121 B 1 
ATOM 2679 O OG1 . THR B 2 121 ? -2.138  16.242  0.557   1.00 68.25 121 B 1 
ATOM 2680 C CG2 . THR B 2 121 ? -4.148  15.067  0.151   1.00 66.40 121 B 1 
ATOM 2681 N N   . ASP B 2 122 ? -1.862  12.887  -2.298  1.00 82.50 122 B 1 
ATOM 2682 C CA  . ASP B 2 122 ? -2.226  11.896  -3.318  1.00 82.43 122 B 1 
ATOM 2683 C C   . ASP B 2 122 ? -1.687  10.507  -2.939  1.00 82.44 122 B 1 
ATOM 2684 O O   . ASP B 2 122 ? -2.414  9.517   -3.011  1.00 82.01 122 B 1 
ATOM 2685 C CB  . ASP B 2 122 ? -1.714  12.349  -4.699  1.00 83.28 122 B 1 
ATOM 2686 C CG  . ASP B 2 122 ? -2.171  13.768  -5.072  1.00 81.80 122 B 1 
ATOM 2687 O OD1 . ASP B 2 122 ? -3.374  14.094  -4.947  1.00 78.38 122 B 1 
ATOM 2688 O OD2 . ASP B 2 122 ? -1.312  14.598  -5.448  1.00 78.12 122 B 1 
ATOM 2689 N N   . LEU B 2 123 ? -0.456  10.445  -2.424  1.00 81.50 123 B 1 
ATOM 2690 C CA  . LEU B 2 123 ? 0.148   9.209   -1.925  1.00 80.54 123 B 1 
ATOM 2691 C C   . LEU B 2 123 ? -0.622  8.644   -0.718  1.00 79.51 123 B 1 
ATOM 2692 O O   . LEU B 2 123 ? -0.949  7.459   -0.683  1.00 78.28 123 B 1 
ATOM 2693 C CB  . LEU B 2 123 ? 1.617   9.493   -1.570  1.00 79.78 123 B 1 
ATOM 2694 C CG  . LEU B 2 123 ? 2.427   8.203   -1.341  1.00 76.24 123 B 1 
ATOM 2695 C CD1 . LEU B 2 123 ? 2.713   7.483   -2.651  1.00 71.58 123 B 1 
ATOM 2696 C CD2 . LEU B 2 123 ? 3.765   8.543   -0.690  1.00 71.64 123 B 1 
ATOM 2697 N N   . LEU B 2 124 ? -0.957  9.499   0.248   1.00 76.67 124 B 1 
ATOM 2698 C CA  . LEU B 2 124 ? -1.750  9.107   1.417   1.00 74.52 124 B 1 
ATOM 2699 C C   . LEU B 2 124 ? -3.134  8.588   1.029   1.00 74.67 124 B 1 
ATOM 2700 O O   . LEU B 2 124 ? -3.554  7.553   1.531   1.00 73.96 124 B 1 
ATOM 2701 C CB  . LEU B 2 124 ? -1.885  10.300  2.374   1.00 72.58 124 B 1 
ATOM 2702 C CG  . LEU B 2 124 ? -0.624  10.548  3.211   1.00 66.67 124 B 1 
ATOM 2703 C CD1 . LEU B 2 124 ? -0.770  11.884  3.936   1.00 61.53 124 B 1 
ATOM 2704 C CD2 . LEU B 2 124 ? -0.402  9.444   4.234   1.00 60.23 124 B 1 
ATOM 2705 N N   . ARG B 2 125 ? -3.815  9.255   0.107   1.00 76.92 125 B 1 
ATOM 2706 C CA  . ARG B 2 125 ? -5.098  8.772   -0.419  1.00 76.14 125 B 1 
ATOM 2707 C C   . ARG B 2 125 ? -4.965  7.393   -1.056  1.00 77.35 125 B 1 
ATOM 2708 O O   . ARG B 2 125 ? -5.853  6.572   -0.879  1.00 77.19 125 B 1 
ATOM 2709 C CB  . ARG B 2 125 ? -5.660  9.760   -1.444  1.00 74.49 125 B 1 
ATOM 2710 C CG  . ARG B 2 125 ? -6.321  10.967  -0.769  1.00 67.29 125 B 1 
ATOM 2711 C CD  . ARG B 2 125 ? -6.792  11.947  -1.844  1.00 64.36 125 B 1 
ATOM 2712 N NE  . ARG B 2 125 ? -7.507  13.092  -1.262  1.00 58.31 125 B 1 
ATOM 2713 C CZ  . ARG B 2 125 ? -8.018  14.111  -1.930  1.00 52.02 125 B 1 
ATOM 2714 N NH1 . ARG B 2 125 ? -7.914  14.203  -3.227  1.00 47.97 125 B 1 
ATOM 2715 N NH2 . ARG B 2 125 ? -8.647  15.058  -1.296  1.00 45.37 125 B 1 
ATOM 2716 N N   . THR B 2 126 ? -3.865  7.146   -1.750  1.00 81.43 126 B 1 
ATOM 2717 C CA  . THR B 2 126 ? -3.597  5.829   -2.337  1.00 81.33 126 B 1 
ATOM 2718 C C   . THR B 2 126 ? -3.468  4.758   -1.255  1.00 81.25 126 B 1 
ATOM 2719 O O   . THR B 2 126 ? -4.132  3.735   -1.348  1.00 80.43 126 B 1 
ATOM 2720 C CB  . THR B 2 126 ? -2.350  5.862   -3.229  1.00 81.39 126 B 1 
ATOM 2721 O OG1 . THR B 2 126 ? -2.512  6.848   -4.221  1.00 77.15 126 B 1 
ATOM 2722 C CG2 . THR B 2 126 ? -2.123  4.535   -3.946  1.00 76.59 126 B 1 
ATOM 2723 N N   . PHE B 2 127 ? -2.714  5.012   -0.181  1.00 79.33 127 B 1 
ATOM 2724 C CA  . PHE B 2 127 ? -2.602  4.065   0.933   1.00 77.69 127 B 1 
ATOM 2725 C C   . PHE B 2 127 ? -3.927  3.857   1.673   1.00 78.31 127 B 1 
ATOM 2726 O O   . PHE B 2 127 ? -4.273  2.722   1.986   1.00 77.71 127 B 1 
ATOM 2727 C CB  . PHE B 2 127 ? -1.500  4.508   1.903   1.00 75.47 127 B 1 
ATOM 2728 C CG  . PHE B 2 127 ? -0.094  4.255   1.398   1.00 70.94 127 B 1 
ATOM 2729 C CD1 . PHE B 2 127 ? 0.316   2.950   1.063   1.00 65.27 127 B 1 
ATOM 2730 C CD2 . PHE B 2 127 ? 0.824   5.315   1.282   1.00 64.57 127 B 1 
ATOM 2731 C CE1 . PHE B 2 127 ? 1.621   2.704   0.604   1.00 60.36 127 B 1 
ATOM 2732 C CE2 . PHE B 2 127 ? 2.131   5.075   0.823   1.00 59.78 127 B 1 
ATOM 2733 C CZ  . PHE B 2 127 ? 2.531   3.770   0.481   1.00 60.80 127 B 1 
ATOM 2734 N N   . VAL B 2 128 ? -4.699  4.911   1.901   1.00 75.84 128 B 1 
ATOM 2735 C CA  . VAL B 2 128 ? -6.031  4.791   2.515   1.00 75.43 128 B 1 
ATOM 2736 C C   . VAL B 2 128 ? -6.959  3.933   1.647   1.00 76.07 128 B 1 
ATOM 2737 O O   . VAL B 2 128 ? -7.660  3.077   2.178   1.00 75.57 128 B 1 
ATOM 2738 C CB  . VAL B 2 128 ? -6.647  6.174   2.791   1.00 74.28 128 B 1 
ATOM 2739 C CG1 . VAL B 2 128 ? -8.101  6.081   3.269   1.00 69.89 128 B 1 
ATOM 2740 C CG2 . VAL B 2 128 ? -5.863  6.903   3.891   1.00 70.77 128 B 1 
ATOM 2741 N N   . LYS B 2 129 ? -6.913  4.093   0.325   1.00 79.62 129 B 1 
ATOM 2742 C CA  . LYS B 2 129 ? -7.686  3.246   -0.596  1.00 79.35 129 B 1 
ATOM 2743 C C   . LYS B 2 129 ? -7.305  1.765   -0.514  1.00 80.43 129 B 1 
ATOM 2744 O O   . LYS B 2 129 ? -8.176  0.919   -0.665  1.00 79.57 129 B 1 
ATOM 2745 C CB  . LYS B 2 129 ? -7.531  3.744   -2.037  1.00 77.39 129 B 1 
ATOM 2746 C CG  . LYS B 2 129 ? -8.382  4.994   -2.302  1.00 72.32 129 B 1 
ATOM 2747 C CD  . LYS B 2 129 ? -8.230  5.419   -3.759  1.00 69.04 129 B 1 
ATOM 2748 C CE  . LYS B 2 129 ? -9.172  6.589   -4.062  1.00 61.88 129 B 1 
ATOM 2749 N NZ  . LYS B 2 129 ? -9.252  6.832   -5.524  1.00 55.57 129 B 1 
ATOM 2750 N N   . LEU B 2 130 ? -6.041  1.446   -0.246  1.00 82.78 130 B 1 
ATOM 2751 C CA  . LEU B 2 130 ? -5.610  0.054   -0.057  1.00 83.12 130 B 1 
ATOM 2752 C C   . LEU B 2 130 ? -6.220  -0.590  1.195   1.00 83.54 130 B 1 
ATOM 2753 O O   . LEU B 2 130 ? -6.434  -1.796  1.212   1.00 81.29 130 B 1 
ATOM 2754 C CB  . LEU B 2 130 ? -4.072  -0.035  0.010   1.00 82.25 130 B 1 
ATOM 2755 C CG  . LEU B 2 130 ? -3.328  0.396   -1.265  1.00 79.86 130 B 1 
ATOM 2756 C CD1 . LEU B 2 130 ? -1.822  0.284   -1.038  1.00 75.94 130 B 1 
ATOM 2757 C CD2 . LEU B 2 130 ? -3.706  -0.463  -2.473  1.00 75.72 130 B 1 
ATOM 2758 N N   . THR B 2 131 ? -6.532  0.207   2.222   1.00 84.00 131 B 1 
ATOM 2759 C CA  . THR B 2 131 ? -7.179  -0.300  3.445   1.00 81.82 131 B 1 
ATOM 2760 C C   . THR B 2 131 ? -8.698  -0.432  3.312   1.00 81.41 131 B 1 
ATOM 2761 O O   . THR B 2 131 ? -9.344  -0.956  4.216   1.00 77.96 131 B 1 
ATOM 2762 C CB  . THR B 2 131 ? -6.845  0.555   4.679   1.00 80.27 131 B 1 
ATOM 2763 O OG1 . THR B 2 131 ? -7.491  1.805   4.640   1.00 76.87 131 B 1 
ATOM 2764 C CG2 . THR B 2 131 ? -5.349  0.801   4.849   1.00 75.67 131 B 1 
ATOM 2765 N N   . GLY B 2 132 ? -9.282  0.067   2.222   1.00 81.58 132 B 1 
ATOM 2766 C CA  . GLY B 2 132 ? -10.735 0.115   2.023   1.00 80.84 132 B 1 
ATOM 2767 C C   . GLY B 2 132 ? -11.471 1.123   2.910   1.00 82.00 132 B 1 
ATOM 2768 O O   . GLY B 2 132 ? -12.698 1.184   2.864   1.00 79.35 132 B 1 
ATOM 2769 N N   . ALA B 2 133 ? -10.747 1.931   3.689   1.00 78.62 133 B 1 
ATOM 2770 C CA  . ALA B 2 133 ? -11.334 2.906   4.612   1.00 77.42 133 B 1 
ATOM 2771 C C   . ALA B 2 133 ? -11.968 4.129   3.915   1.00 79.07 133 B 1 
ATOM 2772 O O   . ALA B 2 133 ? -12.612 4.939   4.572   1.00 76.25 133 B 1 
ATOM 2773 C CB  . ALA B 2 133 ? -10.254 3.329   5.616   1.00 73.61 133 B 1 
ATOM 2774 N N   . ASP B 2 134 ? -11.799 4.261   2.607   1.00 80.45 134 B 1 
ATOM 2775 C CA  . ASP B 2 134 ? -12.446 5.284   1.782   1.00 80.22 134 B 1 
ATOM 2776 C C   . ASP B 2 134 ? -13.880 4.921   1.358   1.00 82.17 134 B 1 
ATOM 2777 O O   . ASP B 2 134 ? -14.559 5.724   0.714   1.00 80.52 134 B 1 
ATOM 2778 C CB  . ASP B 2 134 ? -11.565 5.583   0.558   1.00 76.79 134 B 1 
ATOM 2779 C CG  . ASP B 2 134 ? -11.470 4.431   -0.456  1.00 72.12 134 B 1 
ATOM 2780 O OD1 . ASP B 2 134 ? -11.243 3.282   -0.032  1.00 66.23 134 B 1 
ATOM 2781 O OD2 . ASP B 2 134 ? -11.559 4.721   -1.672  1.00 66.91 134 B 1 
ATOM 2782 N N   . GLN B 2 135 ? -14.350 3.728   1.713   1.00 83.34 135 B 1 
ATOM 2783 C CA  . GLN B 2 135 ? -15.701 3.263   1.436   1.00 84.19 135 B 1 
ATOM 2784 C C   . GLN B 2 135 ? -16.409 2.853   2.733   1.00 86.85 135 B 1 
ATOM 2785 O O   . GLN B 2 135 ? -15.772 2.299   3.632   1.00 85.64 135 B 1 
ATOM 2786 C CB  . GLN B 2 135 ? -15.679 2.098   0.437   1.00 81.82 135 B 1 
ATOM 2787 C CG  . GLN B 2 135 ? -15.138 2.533   -0.931  1.00 77.63 135 B 1 
ATOM 2788 C CD  . GLN B 2 135 ? -15.197 1.427   -1.982  1.00 73.19 135 B 1 
ATOM 2789 O OE1 . GLN B 2 135 ? -16.036 0.542   -1.987  1.00 65.71 135 B 1 
ATOM 2790 N NE2 . GLN B 2 135 ? -14.297 1.458   -2.940  1.00 62.75 135 B 1 
ATOM 2791 N N   . PRO B 2 136 ? -17.728 3.068   2.821   1.00 88.29 136 B 1 
ATOM 2792 C CA  . PRO B 2 136 ? -18.514 2.640   3.970   1.00 89.47 136 B 1 
ATOM 2793 C C   . PRO B 2 136 ? -18.460 1.123   4.155   1.00 90.94 136 B 1 
ATOM 2794 O O   . PRO B 2 136 ? -18.876 0.368   3.272   1.00 88.57 136 B 1 
ATOM 2795 C CB  . PRO B 2 136 ? -19.938 3.139   3.712   1.00 87.41 136 B 1 
ATOM 2796 C CG  . PRO B 2 136 ? -19.745 4.297   2.743   1.00 84.37 136 B 1 
ATOM 2797 C CD  . PRO B 2 136 ? -18.550 3.843   1.917   1.00 86.76 136 B 1 
ATOM 2798 N N   . GLY B 2 137 ? -17.967 0.686   5.305   1.00 93.38 137 B 1 
ATOM 2799 C CA  . GLY B 2 137 ? -17.832 -0.724  5.632   1.00 93.98 137 B 1 
ATOM 2800 C C   . GLY B 2 137 ? -17.324 -0.952  7.052   1.00 95.01 137 B 1 
ATOM 2801 O O   . GLY B 2 137 ? -16.927 -0.015  7.744   1.00 93.64 137 B 1 
ATOM 2802 N N   . SER B 2 138 ? -17.312 -2.210  7.462   1.00 95.64 138 B 1 
ATOM 2803 C CA  . SER B 2 138 ? -16.864 -2.648  8.786   1.00 95.84 138 B 1 
ATOM 2804 C C   . SER B 2 138 ? -15.551 -3.424  8.684   1.00 96.01 138 B 1 
ATOM 2805 O O   . SER B 2 138 ? -15.338 -4.162  7.721   1.00 95.18 138 B 1 
ATOM 2806 C CB  . SER B 2 138 ? -17.943 -3.504  9.453   1.00 95.47 138 B 1 
ATOM 2807 O OG  . SER B 2 138 ? -19.154 -2.772  9.555   1.00 91.80 138 B 1 
ATOM 2808 N N   . GLN B 2 139 ? -14.671 -3.272  9.670   1.00 95.34 139 B 1 
ATOM 2809 C CA  . GLN B 2 139 ? -13.391 -3.981  9.728   1.00 95.08 139 B 1 
ATOM 2810 C C   . GLN B 2 139 ? -13.525 -5.292  10.508  1.00 95.47 139 B 1 
ATOM 2811 O O   . GLN B 2 139 ? -14.088 -5.317  11.595  1.00 94.67 139 B 1 
ATOM 2812 C CB  . GLN B 2 139 ? -12.309 -3.062  10.299  1.00 93.56 139 B 1 
ATOM 2813 C CG  . GLN B 2 139 ? -10.917 -3.706  10.308  1.00 90.05 139 B 1 
ATOM 2814 C CD  . GLN B 2 139 ? -9.773  -2.701  10.361  1.00 89.24 139 B 1 
ATOM 2815 O OE1 . GLN B 2 139 ? -9.807  -1.676  9.705   1.00 81.67 139 B 1 
ATOM 2816 N NE2 . GLN B 2 139 ? -8.713  -2.970  11.086  1.00 79.32 139 B 1 
ATOM 2817 N N   . ILE B 2 140 ? -12.975 -6.369  9.948   1.00 96.37 140 B 1 
ATOM 2818 C CA  . ILE B 2 140 ? -12.898 -7.695  10.571  1.00 96.55 140 B 1 
ATOM 2819 C C   . ILE B 2 140 ? -11.452 -8.185  10.462  1.00 96.52 140 B 1 
ATOM 2820 O O   . ILE B 2 140 ? -10.873 -8.177  9.379   1.00 95.77 140 B 1 
ATOM 2821 C CB  . ILE B 2 140 ? -13.872 -8.684  9.896   1.00 96.13 140 B 1 
ATOM 2822 C CG1 . ILE B 2 140 ? -15.331 -8.173  9.804   1.00 93.00 140 B 1 
ATOM 2823 C CG2 . ILE B 2 140 ? -13.832 -10.052 10.600  1.00 92.57 140 B 1 
ATOM 2824 C CD1 . ILE B 2 140 ? -16.037 -7.943  11.143  1.00 81.45 140 B 1 
ATOM 2825 N N   . GLU B 2 141 ? -10.869 -8.623  11.578  1.00 95.96 141 B 1 
ATOM 2826 C CA  . GLU B 2 141 ? -9.504  -9.138  11.642  1.00 95.65 141 B 1 
ATOM 2827 C C   . GLU B 2 141 ? -9.502  -10.596 12.099  1.00 96.08 141 B 1 
ATOM 2828 O O   . GLU B 2 141 ? -10.078 -10.937 13.133  1.00 95.66 141 B 1 
ATOM 2829 C CB  . GLU B 2 141 ? -8.613  -8.279  12.554  1.00 94.58 141 B 1 
ATOM 2830 C CG  . GLU B 2 141 ? -8.575  -6.801  12.144  1.00 92.78 141 B 1 
ATOM 2831 C CD  . GLU B 2 141 ? -7.534  -5.953  12.891  1.00 91.37 141 B 1 
ATOM 2832 O OE1 . GLU B 2 141 ? -7.491  -4.727  12.623  1.00 85.90 141 B 1 
ATOM 2833 O OE2 . GLU B 2 141 ? -6.756  -6.503  13.704  1.00 86.09 141 B 1 
ATOM 2834 N N   . ILE B 2 142 ? -8.828  -11.454 11.335  1.00 96.45 142 B 1 
ATOM 2835 C CA  . ILE B 2 142 ? -8.812  -12.898 11.564  1.00 96.93 142 B 1 
ATOM 2836 C C   . ILE B 2 142 ? -7.365  -13.383 11.610  1.00 96.80 142 B 1 
ATOM 2837 O O   . ILE B 2 142 ? -6.592  -13.172 10.677  1.00 96.20 142 B 1 
ATOM 2838 C CB  . ILE B 2 142 ? -9.629  -13.637 10.483  1.00 97.11 142 B 1 
ATOM 2839 C CG1 . ILE B 2 142 ? -11.071 -13.075 10.378  1.00 95.05 142 B 1 
ATOM 2840 C CG2 . ILE B 2 142 ? -9.670  -15.146 10.791  1.00 94.74 142 B 1 
ATOM 2841 C CD1 . ILE B 2 142 ? -11.799 -13.505 9.109   1.00 86.79 142 B 1 
ATOM 2842 N N   . LYS B 2 143 ? -6.997  -14.060 12.696  1.00 96.00 143 B 1 
ATOM 2843 C CA  . LYS B 2 143 ? -5.677  -14.668 12.855  1.00 95.77 143 B 1 
ATOM 2844 C C   . LYS B 2 143 ? -5.621  -15.991 12.091  1.00 96.08 143 B 1 
ATOM 2845 O O   . LYS B 2 143 ? -6.489  -16.841 12.275  1.00 95.09 143 B 1 
ATOM 2846 C CB  . LYS B 2 143 ? -5.384  -14.821 14.354  1.00 94.17 143 B 1 
ATOM 2847 C CG  . LYS B 2 143 ? -3.891  -15.040 14.622  1.00 86.74 143 B 1 
ATOM 2848 C CD  . LYS B 2 143 ? -3.631  -15.157 16.130  1.00 84.42 143 B 1 
ATOM 2849 C CE  . LYS B 2 143 ? -2.127  -15.283 16.370  1.00 74.15 143 B 1 
ATOM 2850 N NZ  . LYS B 2 143 ? -1.776  -15.438 17.798  1.00 68.35 143 B 1 
ATOM 2851 N N   . VAL B 2 144 ? -4.596  -16.171 11.252  1.00 96.37 144 B 1 
ATOM 2852 C CA  . VAL B 2 144 ? -4.478  -17.331 10.359  1.00 96.40 144 B 1 
ATOM 2853 C C   . VAL B 2 144 ? -3.064  -17.912 10.363  1.00 96.10 144 B 1 
ATOM 2854 O O   . VAL B 2 144 ? -2.080  -17.186 10.509  1.00 94.87 144 B 1 
ATOM 2855 C CB  . VAL B 2 144 ? -4.925  -16.988 8.921   1.00 95.66 144 B 1 
ATOM 2856 C CG1 . VAL B 2 144 ? -6.358  -16.451 8.893   1.00 92.07 144 B 1 
ATOM 2857 C CG2 . VAL B 2 144 ? -4.017  -15.971 8.220   1.00 91.54 144 B 1 
ATOM 2858 N N   . ASN B 2 145 ? -2.967  -19.228 10.158  1.00 94.92 145 B 1 
ATOM 2859 C CA  . ASN B 2 145 ? -1.696  -19.949 10.009  1.00 93.71 145 B 1 
ATOM 2860 C C   . ASN B 2 145 ? -1.370  -20.214 8.532   1.00 93.68 145 B 1 
ATOM 2861 O O   . ASN B 2 145 ? -0.209  -20.243 8.144   1.00 89.91 145 B 1 
ATOM 2862 C CB  . ASN B 2 145 ? -1.787  -21.270 10.784  1.00 91.37 145 B 1 
ATOM 2863 C CG  . ASN B 2 145 ? -2.010  -21.097 12.279  1.00 85.20 145 B 1 
ATOM 2864 O OD1 . ASN B 2 145 ? -1.821  -20.055 12.871  1.00 72.43 145 B 1 
ATOM 2865 N ND2 . ASN B 2 145 ? -2.442  -22.149 12.940  1.00 72.23 145 B 1 
ATOM 2866 N N   . ASP B 2 146 ? -2.398  -20.384 7.708   1.00 93.64 146 B 1 
ATOM 2867 C CA  . ASP B 2 146 ? -2.304  -20.592 6.265   1.00 94.05 146 B 1 
ATOM 2868 C C   . ASP B 2 146 ? -3.149  -19.532 5.549   1.00 94.97 146 B 1 
ATOM 2869 O O   . ASP B 2 146 ? -4.378  -19.568 5.576   1.00 93.91 146 B 1 
ATOM 2870 C CB  . ASP B 2 146 ? -2.740  -22.025 5.925   1.00 92.31 146 B 1 
ATOM 2871 C CG  . ASP B 2 146 ? -2.509  -22.388 4.454   1.00 91.03 146 B 1 
ATOM 2872 O OD1 . ASP B 2 146 ? -2.581  -21.476 3.593   1.00 86.03 146 B 1 
ATOM 2873 O OD2 . ASP B 2 146 ? -2.264  -23.585 4.196   1.00 84.36 146 B 1 
ATOM 2874 N N   . ILE B 2 147 ? -2.474  -18.571 4.923   1.00 95.34 147 B 1 
ATOM 2875 C CA  . ILE B 2 147 ? -3.127  -17.458 4.223   1.00 95.39 147 B 1 
ATOM 2876 C C   . ILE B 2 147 ? -3.993  -17.984 3.081   1.00 96.12 147 B 1 
ATOM 2877 O O   . ILE B 2 147 ? -5.138  -17.573 2.947   1.00 95.62 147 B 1 
ATOM 2878 C CB  . ILE B 2 147 ? -2.078  -16.452 3.696   1.00 94.29 147 B 1 
ATOM 2879 C CG1 . ILE B 2 147 ? -1.300  -15.799 4.862   1.00 90.83 147 B 1 
ATOM 2880 C CG2 . ILE B 2 147 ? -2.743  -15.362 2.830   1.00 90.45 147 B 1 
ATOM 2881 C CD1 . ILE B 2 147 ? -0.030  -15.069 4.403   1.00 84.19 147 B 1 
ATOM 2882 N N   . THR B 2 148 ? -3.458  -18.888 2.267   1.00 96.11 148 B 1 
ATOM 2883 C CA  . THR B 2 148 ? -4.116  -19.388 1.054   1.00 95.99 148 B 1 
ATOM 2884 C C   . THR B 2 148 ? -5.413  -20.114 1.392   1.00 96.38 148 B 1 
ATOM 2885 O O   . THR B 2 148 ? -6.471  -19.764 0.877   1.00 95.60 148 B 1 
ATOM 2886 C CB  . THR B 2 148 ? -3.182  -20.331 0.282   1.00 95.14 148 B 1 
ATOM 2887 O OG1 . THR B 2 148 ? -1.922  -19.724 0.120   1.00 91.21 148 B 1 
ATOM 2888 C CG2 . THR B 2 148 ? -3.716  -20.664 -1.106  1.00 91.38 148 B 1 
ATOM 2889 N N   . LYS B 2 149 ? -5.336  -21.067 2.315   1.00 96.60 149 B 1 
ATOM 2890 C CA  . LYS B 2 149 ? -6.494  -21.828 2.778   1.00 96.42 149 B 1 
ATOM 2891 C C   . LYS B 2 149 ? -7.542  -20.928 3.430   1.00 96.83 149 B 1 
ATOM 2892 O O   . LYS B 2 149 ? -8.718  -21.002 3.094   1.00 96.34 149 B 1 
ATOM 2893 C CB  . LYS B 2 149 ? -6.014  -22.924 3.739   1.00 95.92 149 B 1 
ATOM 2894 C CG  . LYS B 2 149 ? -7.185  -23.776 4.225   1.00 91.79 149 B 1 
ATOM 2895 C CD  . LYS B 2 149 ? -6.728  -24.900 5.154   1.00 87.92 149 B 1 
ATOM 2896 C CE  . LYS B 2 149 ? -8.001  -25.590 5.644   1.00 79.08 149 B 1 
ATOM 2897 N NZ  . LYS B 2 149 ? -7.724  -26.654 6.626   1.00 70.59 149 B 1 
ATOM 2898 N N   . SER B 2 150 ? -7.115  -20.056 4.342   1.00 97.00 150 B 1 
ATOM 2899 C CA  . SER B 2 150 ? -8.038  -19.171 5.055   1.00 97.23 150 B 1 
ATOM 2900 C C   . SER B 2 150 ? -8.698  -18.162 4.120   1.00 97.58 150 B 1 
ATOM 2901 O O   . SER B 2 150 ? -9.889  -17.915 4.246   1.00 97.13 150 B 1 
ATOM 2902 C CB  . SER B 2 150 ? -7.328  -18.445 6.194   1.00 96.90 150 B 1 
ATOM 2903 O OG  . SER B 2 150 ? -6.753  -19.381 7.087   1.00 93.31 150 B 1 
ATOM 2904 N N   . LEU B 2 151 ? -7.969  -17.614 3.146   1.00 97.47 151 B 1 
ATOM 2905 C CA  . LEU B 2 151 ? -8.537  -16.752 2.108   1.00 97.36 151 B 1 
ATOM 2906 C C   . LEU B 2 151 ? -9.616  -17.476 1.305   1.00 97.50 151 B 1 
ATOM 2907 O O   . LEU B 2 151 ? -10.687 -16.915 1.115   1.00 96.99 151 B 1 
ATOM 2908 C CB  . LEU B 2 151 ? -7.420  -16.235 1.180   1.00 96.65 151 B 1 
ATOM 2909 C CG  . LEU B 2 151 ? -7.003  -14.786 1.497   1.00 91.31 151 B 1 
ATOM 2910 C CD1 . LEU B 2 151 ? -5.595  -14.513 0.977   1.00 88.00 151 B 1 
ATOM 2911 C CD2 . LEU B 2 151 ? -7.947  -13.794 0.833   1.00 87.61 151 B 1 
ATOM 2912 N N   . ALA B 2 152 ? -9.358  -18.713 0.888   1.00 97.27 152 B 1 
ATOM 2913 C CA  . ALA B 2 152 ? -10.334 -19.510 0.149   1.00 97.06 152 B 1 
ATOM 2914 C C   . ALA B 2 152 ? -11.611 -19.744 0.973   1.00 97.22 152 B 1 
ATOM 2915 O O   . ALA B 2 152 ? -12.708 -19.421 0.521   1.00 96.56 152 B 1 
ATOM 2916 C CB  . ALA B 2 152 ? -9.674  -20.824 -0.291  1.00 96.65 152 B 1 
ATOM 2917 N N   . GLU B 2 153 ? -11.472 -20.219 2.208   1.00 97.18 153 B 1 
ATOM 2918 C CA  . GLU B 2 153 ? -12.607 -20.500 3.093   1.00 97.02 153 B 1 
ATOM 2919 C C   . GLU B 2 153 ? -13.411 -19.231 3.429   1.00 97.15 153 B 1 
ATOM 2920 O O   . GLU B 2 153 ? -14.634 -19.213 3.306   1.00 96.42 153 B 1 
ATOM 2921 C CB  . GLU B 2 153 ? -12.106 -21.182 4.381   1.00 96.54 153 B 1 
ATOM 2922 C CG  . GLU B 2 153 ? -11.616 -22.628 4.165   1.00 88.54 153 B 1 
ATOM 2923 C CD  . GLU B 2 153 ? -11.030 -23.290 5.429   1.00 84.68 153 B 1 
ATOM 2924 O OE1 . GLU B 2 153 ? -10.609 -24.472 5.347   1.00 76.87 153 B 1 
ATOM 2925 O OE2 . GLU B 2 153 ? -10.957 -22.637 6.495   1.00 79.29 153 B 1 
ATOM 2926 N N   . ILE B 2 154 ? -12.735 -18.146 3.811   1.00 97.65 154 B 1 
ATOM 2927 C CA  . ILE B 2 154 ? -13.397 -16.910 4.249   1.00 97.71 154 B 1 
ATOM 2928 C C   . ILE B 2 154 ? -14.062 -16.181 3.080   1.00 97.70 154 B 1 
ATOM 2929 O O   . ILE B 2 154 ? -15.180 -15.690 3.223   1.00 97.18 154 B 1 
ATOM 2930 C CB  . ILE B 2 154 ? -12.400 -15.998 4.996   1.00 97.64 154 B 1 
ATOM 2931 C CG1 . ILE B 2 154 ? -11.915 -16.670 6.304   1.00 96.75 154 B 1 
ATOM 2932 C CG2 . ILE B 2 154 ? -13.032 -14.636 5.330   1.00 96.88 154 B 1 
ATOM 2933 C CD1 . ILE B 2 154 ? -10.667 -16.011 6.900   1.00 94.20 154 B 1 
ATOM 2934 N N   . SER B 2 155 ? -13.411 -16.103 1.916   1.00 97.63 155 B 1 
ATOM 2935 C CA  . SER B 2 155 ? -14.001 -15.443 0.747   1.00 97.25 155 B 1 
ATOM 2936 C C   . SER B 2 155 ? -15.187 -16.224 0.177   1.00 97.19 155 B 1 
ATOM 2937 O O   . SER B 2 155 ? -16.187 -15.608 -0.187  1.00 96.24 155 B 1 
ATOM 2938 C CB  . SER B 2 155 ? -12.944 -15.163 -0.324  1.00 96.40 155 B 1 
ATOM 2939 O OG  . SER B 2 155 ? -12.321 -16.338 -0.757  1.00 88.36 155 B 1 
ATOM 2940 N N   . SER B 2 156 ? -15.144 -17.553 0.196   1.00 97.18 156 B 1 
ATOM 2941 C CA  . SER B 2 156 ? -16.303 -18.394 -0.130  1.00 96.80 156 B 1 
ATOM 2942 C C   . SER B 2 156 ? -17.455 -18.163 0.849   1.00 96.81 156 B 1 
ATOM 2943 O O   . SER B 2 156 ? -18.589 -17.970 0.427   1.00 95.67 156 B 1 
ATOM 2944 C CB  . SER B 2 156 ? -15.920 -19.877 -0.126  1.00 96.25 156 B 1 
ATOM 2945 O OG  . SER B 2 156 ? -14.955 -20.134 -1.125  1.00 82.61 156 B 1 
ATOM 2946 N N   . LEU B 2 157 ? -17.159 -18.059 2.146   1.00 97.36 157 B 1 
ATOM 2947 C CA  . LEU B 2 157 ? -18.158 -17.747 3.168   1.00 97.08 157 B 1 
ATOM 2948 C C   . LEU B 2 157 ? -18.804 -16.372 2.943   1.00 96.97 157 B 1 
ATOM 2949 O O   . LEU B 2 157 ? -20.017 -16.232 3.073   1.00 95.73 157 B 1 
ATOM 2950 C CB  . LEU B 2 157 ? -17.474 -17.828 4.540   1.00 96.45 157 B 1 
ATOM 2951 C CG  . LEU B 2 157 ? -18.457 -17.794 5.720   1.00 90.97 157 B 1 
ATOM 2952 C CD1 . LEU B 2 157 ? -19.214 -19.116 5.836   1.00 85.05 157 B 1 
ATOM 2953 C CD2 . LEU B 2 157 ? -17.679 -17.557 7.011   1.00 85.34 157 B 1 
ATOM 2954 N N   . CYS B 2 158 ? -18.012 -15.362 2.566   1.00 97.19 158 B 1 
ATOM 2955 C CA  . CYS B 2 158 ? -18.536 -14.047 2.189   1.00 96.78 158 B 1 
ATOM 2956 C C   . CYS B 2 158 ? -19.464 -14.132 0.971   1.00 96.18 158 B 1 
ATOM 2957 O O   . CYS B 2 158 ? -20.502 -13.478 0.946   1.00 95.04 158 B 1 
ATOM 2958 C CB  . CYS B 2 158 ? -17.377 -13.092 1.880   1.00 96.63 158 B 1 
ATOM 2959 S SG  . CYS B 2 158 ? -16.484 -12.620 3.384   1.00 94.77 158 B 1 
ATOM 2960 N N   . GLN B 2 159 ? -19.103 -14.937 -0.023  1.00 96.37 159 B 1 
ATOM 2961 C CA  . GLN B 2 159 ? -19.919 -15.126 -1.219  1.00 95.46 159 B 1 
ATOM 2962 C C   . GLN B 2 159 ? -21.266 -15.781 -0.880  1.00 94.93 159 B 1 
ATOM 2963 O O   . GLN B 2 159 ? -22.310 -15.287 -1.311  1.00 93.06 159 B 1 
ATOM 2964 C CB  . GLN B 2 159 ? -19.115 -15.943 -2.241  1.00 94.62 159 B 1 
ATOM 2965 C CG  . GLN B 2 159 ? -19.768 -15.894 -3.627  1.00 86.23 159 B 1 
ATOM 2966 C CD  . GLN B 2 159 ? -18.995 -16.675 -4.692  1.00 84.12 159 B 1 
ATOM 2967 O OE1 . GLN B 2 159 ? -17.962 -17.275 -4.481  1.00 75.14 159 B 1 
ATOM 2968 N NE2 . GLN B 2 159 ? -19.483 -16.692 -5.910  1.00 72.78 159 B 1 
ATOM 2969 N N   . ASP B 2 160 ? -21.261 -16.822 -0.053  1.00 95.93 160 B 1 
ATOM 2970 C CA  . ASP B 2 160 ? -22.471 -17.527 0.386   1.00 95.34 160 B 1 
ATOM 2971 C C   . ASP B 2 160 ? -23.412 -16.628 1.201   1.00 94.76 160 B 1 
ATOM 2972 O O   . ASP B 2 160 ? -24.633 -16.697 1.058   1.00 92.73 160 B 1 
ATOM 2973 C CB  . ASP B 2 160 ? -22.072 -18.747 1.231   1.00 94.99 160 B 1 
ATOM 2974 C CG  . ASP B 2 160 ? -21.413 -19.882 0.440   1.00 91.02 160 B 1 
ATOM 2975 O OD1 . ASP B 2 160 ? -21.604 -19.943 -0.794  1.00 85.88 160 B 1 
ATOM 2976 O OD2 . ASP B 2 160 ? -20.766 -20.727 1.102   1.00 85.62 160 B 1 
ATOM 2977 N N   . LEU B 2 161 ? -22.845 -15.741 2.027   1.00 94.95 161 B 1 
ATOM 2978 C CA  . LEU B 2 161 ? -23.601 -14.785 2.846   1.00 93.98 161 B 1 
ATOM 2979 C C   . LEU B 2 161 ? -23.955 -13.483 2.109   1.00 93.33 161 B 1 
ATOM 2980 O O   . LEU B 2 161 ? -24.583 -12.607 2.701   1.00 91.06 161 B 1 
ATOM 2981 C CB  . LEU B 2 161 ? -22.806 -14.494 4.128   1.00 93.78 161 B 1 
ATOM 2982 C CG  . LEU B 2 161 ? -22.654 -15.698 5.076   1.00 92.47 161 B 1 
ATOM 2983 C CD1 . LEU B 2 161 ? -21.714 -15.305 6.213   1.00 88.43 161 B 1 
ATOM 2984 C CD2 . LEU B 2 161 ? -23.983 -16.134 5.685   1.00 87.98 161 B 1 
ATOM 2985 N N   . GLN B 2 162 ? -23.542 -13.326 0.848   1.00 93.03 162 B 1 
ATOM 2986 C CA  . GLN B 2 162 ? -23.678 -12.093 0.054   1.00 91.54 162 B 1 
ATOM 2987 C C   . GLN B 2 162 ? -22.987 -10.867 0.684   1.00 91.98 162 B 1 
ATOM 2988 O O   . GLN B 2 162 ? -23.339 -9.720  0.397   1.00 89.56 162 B 1 
ATOM 2989 C CB  . GLN B 2 162 ? -25.143 -11.836 -0.325  1.00 89.43 162 B 1 
ATOM 2990 C CG  . GLN B 2 162 ? -25.776 -13.023 -1.066  1.00 82.71 162 B 1 
ATOM 2991 C CD  . GLN B 2 162 ? -27.165 -12.704 -1.619  1.00 74.70 162 B 1 
ATOM 2992 O OE1 . GLN B 2 162 ? -27.809 -11.718 -1.308  1.00 67.04 162 B 1 
ATOM 2993 N NE2 . GLN B 2 162 ? -27.670 -13.534 -2.502  1.00 64.65 162 B 1 
ATOM 2994 N N   . VAL B 2 163 ? -21.967 -11.087 1.504   1.00 93.85 163 B 1 
ATOM 2995 C CA  . VAL B 2 163 ? -21.140 -10.032 2.100   1.00 94.27 163 B 1 
ATOM 2996 C C   . VAL B 2 163 ? -20.076 -9.611  1.094   1.00 94.92 163 B 1 
ATOM 2997 O O   . VAL B 2 163 ? -19.186 -10.385 0.743   1.00 94.05 163 B 1 
ATOM 2998 C CB  . VAL B 2 163 ? -20.515 -10.499 3.424   1.00 93.47 163 B 1 
ATOM 2999 C CG1 . VAL B 2 163 ? -19.599 -9.422  4.014   1.00 89.30 163 B 1 
ATOM 3000 C CG2 . VAL B 2 163 ? -21.597 -10.810 4.463   1.00 89.08 163 B 1 
ATOM 3001 N N   . LYS B 2 164 ? -20.123 -8.353  0.638   1.00 94.58 164 B 1 
ATOM 3002 C CA  . LYS B 2 164 ? -19.142 -7.831  -0.320  1.00 94.36 164 B 1 
ATOM 3003 C C   . LYS B 2 164 ? -17.843 -7.434  0.383   1.00 95.08 164 B 1 
ATOM 3004 O O   . LYS B 2 164 ? -17.848 -6.575  1.261   1.00 94.26 164 B 1 
ATOM 3005 C CB  . LYS B 2 164 ? -19.729 -6.672  -1.141  1.00 92.95 164 B 1 
ATOM 3006 C CG  . LYS B 2 164 ? -20.829 -7.152  -2.111  1.00 86.31 164 B 1 
ATOM 3007 C CD  . LYS B 2 164 ? -21.267 -6.045  -3.082  1.00 78.88 164 B 1 
ATOM 3008 C CE  . LYS B 2 164 ? -22.320 -6.598  -4.055  1.00 69.63 164 B 1 
ATOM 3009 N NZ  . LYS B 2 164 ? -22.662 -5.659  -5.155  1.00 60.76 164 B 1 
ATOM 3010 N N   . ILE B 2 165 ? -16.723 -7.981  -0.071  1.00 94.99 165 B 1 
ATOM 3011 C CA  . ILE B 2 165 ? -15.384 -7.563  0.356   1.00 95.52 165 B 1 
ATOM 3012 C C   . ILE B 2 165 ? -15.004 -6.273  -0.386  1.00 95.19 165 B 1 
ATOM 3013 O O   . ILE B 2 165 ? -15.056 -6.209  -1.613  1.00 94.39 165 B 1 
ATOM 3014 C CB  . ILE B 2 165 ? -14.355 -8.697  0.147   1.00 96.01 165 B 1 
ATOM 3015 C CG1 . ILE B 2 165 ? -14.742 -9.946  0.978   1.00 95.39 165 B 1 
ATOM 3016 C CG2 . ILE B 2 165 ? -12.941 -8.220  0.526   1.00 95.11 165 B 1 
ATOM 3017 C CD1 . ILE B 2 165 ? -13.925 -11.203 0.656   1.00 93.79 165 B 1 
ATOM 3018 N N   . LEU B 2 166 ? -14.614 -5.239  0.364   1.00 94.42 166 B 1 
ATOM 3019 C CA  . LEU B 2 166 ? -14.088 -3.977  -0.168  1.00 93.62 166 B 1 
ATOM 3020 C C   . LEU B 2 166 ? -12.568 -4.024  -0.329  1.00 93.59 166 B 1 
ATOM 3021 O O   . LEU B 2 166 ? -12.027 -3.560  -1.331  1.00 92.53 166 B 1 
ATOM 3022 C CB  . LEU B 2 166 ? -14.469 -2.830  0.780   1.00 92.86 166 B 1 
ATOM 3023 C CG  . LEU B 2 166 ? -15.975 -2.546  0.885   1.00 91.70 166 B 1 
ATOM 3024 C CD1 . LEU B 2 166 ? -16.207 -1.478  1.952   1.00 89.57 166 B 1 
ATOM 3025 C CD2 . LEU B 2 166 ? -16.545 -2.044  -0.446  1.00 89.08 166 B 1 
ATOM 3026 N N   . SER B 2 167 ? -11.891 -4.569  0.677   1.00 94.66 167 B 1 
ATOM 3027 C CA  . SER B 2 167 ? -10.444 -4.748  0.686   1.00 94.70 167 B 1 
ATOM 3028 C C   . SER B 2 167 ? -10.050 -5.925  1.568   1.00 95.62 167 B 1 
ATOM 3029 O O   . SER B 2 167 ? -10.772 -6.305  2.490   1.00 95.34 167 B 1 
ATOM 3030 C CB  . SER B 2 167 ? -9.738  -3.477  1.172   1.00 92.98 167 B 1 
ATOM 3031 O OG  . SER B 2 167 ? -9.959  -3.269  2.554   1.00 87.50 167 B 1 
ATOM 3032 N N   . VAL B 2 168 ? -8.863  -6.446  1.304   1.00 95.63 168 B 1 
ATOM 3033 C CA  . VAL B 2 168 ? -8.195  -7.420  2.164   1.00 96.07 168 B 1 
ATOM 3034 C C   . VAL B 2 168 ? -6.708  -7.091  2.224   1.00 95.85 168 B 1 
ATOM 3035 O O   . VAL B 2 168 ? -6.103  -6.709  1.219   1.00 94.68 168 B 1 
ATOM 3036 C CB  . VAL B 2 168 ? -8.485  -8.862  1.706   1.00 95.61 168 B 1 
ATOM 3037 C CG1 . VAL B 2 168 ? -8.053  -9.140  0.267   1.00 91.71 168 B 1 
ATOM 3038 C CG2 . VAL B 2 168 ? -7.849  -9.900  2.637   1.00 90.57 168 B 1 
ATOM 3039 N N   . LEU B 2 169 ? -6.134  -7.213  3.417   1.00 95.17 169 B 1 
ATOM 3040 C CA  . LEU B 2 169 ? -4.712  -7.028  3.681   1.00 94.29 169 B 1 
ATOM 3041 C C   . LEU B 2 169 ? -4.182  -8.216  4.484   1.00 94.74 169 B 1 
ATOM 3042 O O   . LEU B 2 169 ? -4.875  -8.754  5.344   1.00 93.82 169 B 1 
ATOM 3043 C CB  . LEU B 2 169 ? -4.485  -5.717  4.450   1.00 92.07 169 B 1 
ATOM 3044 C CG  . LEU B 2 169 ? -4.839  -4.432  3.683   1.00 87.79 169 B 1 
ATOM 3045 C CD1 . LEU B 2 169 ? -4.737  -3.232  4.616   1.00 82.32 169 B 1 
ATOM 3046 C CD2 . LEU B 2 169 ? -3.891  -4.194  2.506   1.00 81.62 169 B 1 
ATOM 3047 N N   . VAL B 2 170 ? -2.924  -8.567  4.245   1.00 94.05 170 B 1 
ATOM 3048 C CA  . VAL B 2 170 ? -2.191  -9.548  5.052   1.00 93.33 170 B 1 
ATOM 3049 C C   . VAL B 2 170 ? -1.229  -8.794  5.959   1.00 92.25 170 B 1 
ATOM 3050 O O   . VAL B 2 170 ? -0.230  -8.247  5.492   1.00 90.66 170 B 1 
ATOM 3051 C CB  . VAL B 2 170 ? -1.454  -10.573 4.174   1.00 93.18 170 B 1 
ATOM 3052 C CG1 . VAL B 2 170 ? -0.766  -11.624 5.050   1.00 90.59 170 B 1 
ATOM 3053 C CG2 . VAL B 2 170 ? -2.411  -11.291 3.215   1.00 91.14 170 B 1 
ATOM 3054 N N   . TYR B 2 171 ? -1.514  -8.761  7.266   1.00 91.30 171 B 1 
ATOM 3055 C CA  . TYR B 2 171 ? -0.624  -8.156  8.248   1.00 90.08 171 B 1 
ATOM 3056 C C   . TYR B 2 171 ? 0.347   -9.191  8.817   1.00 90.48 171 B 1 
ATOM 3057 O O   . TYR B 2 171 ? -0.045  -10.320 9.124   1.00 89.32 171 B 1 
ATOM 3058 C CB  . TYR B 2 171 ? -1.419  -7.457  9.355   1.00 87.13 171 B 1 
ATOM 3059 C CG  . TYR B 2 171 ? -2.054  -6.123  8.990   1.00 81.73 171 B 1 
ATOM 3060 C CD1 . TYR B 2 171 ? -1.938  -5.557  7.704   1.00 75.51 171 B 1 
ATOM 3061 C CD2 . TYR B 2 171 ? -2.765  -5.415  9.978   1.00 74.35 171 B 1 
ATOM 3062 C CE1 . TYR B 2 171 ? -2.524  -4.317  7.398   1.00 69.62 171 B 1 
ATOM 3063 C CE2 . TYR B 2 171 ? -3.356  -4.172  9.687   1.00 69.22 171 B 1 
ATOM 3064 C CZ  . TYR B 2 171 ? -3.238  -3.627  8.391   1.00 68.15 171 B 1 
ATOM 3065 O OH  . TYR B 2 171 ? -3.821  -2.427  8.093   1.00 62.52 171 B 1 
ATOM 3066 N N   . PRO B 2 172 ? 1.635   -8.813  8.979   1.00 84.25 172 B 1 
ATOM 3067 C CA  . PRO B 2 172 ? 2.575   -9.649  9.706   1.00 82.10 172 B 1 
ATOM 3068 C C   . PRO B 2 172 ? 2.187   -9.711  11.189  1.00 82.48 172 B 1 
ATOM 3069 O O   . PRO B 2 172 ? 1.689   -8.745  11.762  1.00 79.75 172 B 1 
ATOM 3070 C CB  . PRO B 2 172 ? 3.943   -9.002  9.487   1.00 78.85 172 B 1 
ATOM 3071 C CG  . PRO B 2 172 ? 3.612   -7.517  9.320   1.00 76.57 172 B 1 
ATOM 3072 C CD  . PRO B 2 172 ? 2.253   -7.542  8.619   1.00 79.23 172 B 1 
ATOM 3073 N N   . HIS B 2 173 ? 2.471   -10.846 11.805  1.00 81.59 173 B 1 
ATOM 3074 C CA  . HIS B 2 173 ? 2.392   -11.048 13.250  1.00 79.89 173 B 1 
ATOM 3075 C C   . HIS B 2 173 ? 3.806   -11.257 13.816  1.00 79.53 173 B 1 
ATOM 3076 O O   . HIS B 2 173 ? 4.733   -11.576 13.072  1.00 75.52 173 B 1 
ATOM 3077 C CB  . HIS B 2 173 ? 1.451   -12.232 13.516  1.00 77.89 173 B 1 
ATOM 3078 C CG  . HIS B 2 173 ? 1.012   -12.359 14.945  1.00 76.37 173 B 1 
ATOM 3079 N ND1 . HIS B 2 173 ? 1.709   -12.977 15.953  1.00 67.63 173 B 1 
ATOM 3080 C CD2 . HIS B 2 173 ? -0.149  -11.876 15.508  1.00 67.41 173 B 1 
ATOM 3081 C CE1 . HIS B 2 173 ? 0.998   -12.859 17.093  1.00 67.00 173 B 1 
ATOM 3082 N NE2 . HIS B 2 173 ? -0.143  -12.205 16.861  1.00 68.26 173 B 1 
ATOM 3083 N N   . ASP B 2 174 ? 3.979   -11.090 15.133  1.00 76.70 174 B 1 
ATOM 3084 C CA  . ASP B 2 174 ? 5.266   -11.324 15.806  1.00 75.63 174 B 1 
ATOM 3085 C C   . ASP B 2 174 ? 5.732   -12.780 15.681  1.00 77.19 174 B 1 
ATOM 3086 O O   . ASP B 2 174 ? 6.924   -13.046 15.534  1.00 72.59 174 B 1 
ATOM 3087 C CB  . ASP B 2 174 ? 5.138   -10.945 17.291  1.00 71.10 174 B 1 
ATOM 3088 C CG  . ASP B 2 174 ? 4.903   -9.450  17.533  1.00 65.15 174 B 1 
ATOM 3089 O OD1 . ASP B 2 174 ? 5.314   -8.637  16.673  1.00 58.71 174 B 1 
ATOM 3090 O OD2 . ASP B 2 174 ? 4.323   -9.130  18.591  1.00 58.50 174 B 1 
ATOM 3091 N N   . ASP B 2 175 ? 4.791   -13.719 15.684  1.00 79.87 175 B 1 
ATOM 3092 C CA  . ASP B 2 175 ? 5.055   -15.109 15.328  1.00 80.73 175 B 1 
ATOM 3093 C C   . ASP B 2 175 ? 5.152   -15.242 13.795  1.00 81.98 175 B 1 
ATOM 3094 O O   . ASP B 2 175 ? 4.172   -14.985 13.090  1.00 78.87 175 B 1 
ATOM 3095 C CB  . ASP B 2 175 ? 3.959   -16.002 15.924  1.00 77.64 175 B 1 
ATOM 3096 C CG  . ASP B 2 175 ? 4.177   -17.498 15.688  1.00 71.51 175 B 1 
ATOM 3097 O OD1 . ASP B 2 175 ? 5.043   -17.867 14.859  1.00 64.99 175 B 1 
ATOM 3098 O OD2 . ASP B 2 175 ? 3.438   -18.275 16.331  1.00 64.80 175 B 1 
ATOM 3099 N N   . PRO B 2 176 ? 6.314   -15.658 13.248  1.00 77.04 176 B 1 
ATOM 3100 C CA  . PRO B 2 176 ? 6.503   -15.743 11.799  1.00 74.88 176 B 1 
ATOM 3101 C C   . PRO B 2 176 ? 5.589   -16.764 11.107  1.00 75.77 176 B 1 
ATOM 3102 O O   . PRO B 2 176 ? 5.354   -16.642 9.904   1.00 70.89 176 B 1 
ATOM 3103 C CB  . PRO B 2 176 ? 7.985   -16.093 11.617  1.00 71.07 176 B 1 
ATOM 3104 C CG  . PRO B 2 176 ? 8.359   -16.810 12.917  1.00 68.63 176 B 1 
ATOM 3105 C CD  . PRO B 2 176 ? 7.515   -16.072 13.953  1.00 70.32 176 B 1 
ATOM 3106 N N   . GLY B 2 177 ? 5.084   -17.754 11.843  1.00 80.39 177 B 1 
ATOM 3107 C CA  . GLY B 2 177 ? 4.128   -18.744 11.339  1.00 82.84 177 B 1 
ATOM 3108 C C   . GLY B 2 177 ? 2.681   -18.251 11.295  1.00 86.99 177 B 1 
ATOM 3109 O O   . GLY B 2 177 ? 1.822   -18.920 10.724  1.00 84.43 177 B 1 
ATOM 3110 N N   . VAL B 2 178 ? 2.407   -17.087 11.880  1.00 90.04 178 B 1 
ATOM 3111 C CA  . VAL B 2 178 ? 1.062   -16.529 12.006  1.00 91.20 178 B 1 
ATOM 3112 C C   . VAL B 2 178 ? 0.958   -15.213 11.242  1.00 91.47 178 B 1 
ATOM 3113 O O   . VAL B 2 178 ? 1.873   -14.388 11.232  1.00 89.11 178 B 1 
ATOM 3114 C CB  . VAL B 2 178 ? 0.672   -16.377 13.486  1.00 89.54 178 B 1 
ATOM 3115 C CG1 . VAL B 2 178 ? -0.755  -15.854 13.638  1.00 83.40 178 B 1 
ATOM 3116 C CG2 . VAL B 2 178 ? 0.745   -17.720 14.230  1.00 83.71 178 B 1 
ATOM 3117 N N   . LYS B 2 179 ? -0.197  -14.997 10.615  1.00 91.99 179 B 1 
ATOM 3118 C CA  . LYS B 2 179 ? -0.574  -13.723 9.997   1.00 92.72 179 B 1 
ATOM 3119 C C   . LYS B 2 179 ? -1.965  -13.305 10.468  1.00 94.16 179 B 1 
ATOM 3120 O O   . LYS B 2 179 ? -2.706  -14.104 11.040  1.00 93.16 179 B 1 
ATOM 3121 C CB  . LYS B 2 179 ? -0.503  -13.822 8.460   1.00 91.14 179 B 1 
ATOM 3122 C CG  . LYS B 2 179 ? 0.872   -14.238 7.896   1.00 88.44 179 B 1 
ATOM 3123 C CD  . LYS B 2 179 ? 1.988   -13.238 8.186   1.00 81.80 179 B 1 
ATOM 3124 C CE  . LYS B 2 179 ? 3.306   -13.775 7.627   1.00 76.42 179 B 1 
ATOM 3125 N NZ  . LYS B 2 179 ? 4.473   -13.014 8.117   1.00 67.38 179 B 1 
ATOM 3126 N N   . VAL B 2 180 ? -2.304  -12.047 10.217  1.00 93.98 180 B 1 
ATOM 3127 C CA  . VAL B 2 180 ? -3.660  -11.529 10.423  1.00 94.09 180 B 1 
ATOM 3128 C C   . VAL B 2 180 ? -4.208  -11.081 9.076   1.00 94.62 180 B 1 
ATOM 3129 O O   . VAL B 2 180 ? -3.619  -10.223 8.421   1.00 94.06 180 B 1 
ATOM 3130 C CB  . VAL B 2 180 ? -3.690  -10.399 11.467  1.00 93.06 180 B 1 
ATOM 3131 C CG1 . VAL B 2 180 ? -5.120  -9.921  11.727  1.00 89.99 180 B 1 
ATOM 3132 C CG2 . VAL B 2 180 ? -3.100  -10.860 12.808  1.00 89.95 180 B 1 
ATOM 3133 N N   . LEU B 2 181 ? -5.318  -11.669 8.657   1.00 95.80 181 B 1 
ATOM 3134 C CA  . LEU B 2 181 ? -6.101  -11.178 7.530   1.00 96.26 181 B 1 
ATOM 3135 C C   . LEU B 2 181 ? -7.014  -10.062 8.026   1.00 96.29 181 B 1 
ATOM 3136 O O   . LEU B 2 181 ? -7.816  -10.280 8.932   1.00 95.65 181 B 1 
ATOM 3137 C CB  . LEU B 2 181 ? -6.919  -12.312 6.893   1.00 96.32 181 B 1 
ATOM 3138 C CG  . LEU B 2 181 ? -6.089  -13.414 6.214   1.00 94.36 181 B 1 
ATOM 3139 C CD1 . LEU B 2 181 ? -7.026  -14.479 5.650   1.00 92.31 181 B 1 
ATOM 3140 C CD2 . LEU B 2 181 ? -5.241  -12.874 5.066   1.00 91.98 181 B 1 
ATOM 3141 N N   . VAL B 2 182 ? -6.905  -8.885  7.421   1.00 95.55 182 B 1 
ATOM 3142 C CA  . VAL B 2 182 ? -7.741  -7.726  7.729   1.00 94.94 182 B 1 
ATOM 3143 C C   . VAL B 2 182 ? -8.687  -7.497  6.564   1.00 95.39 182 B 1 
ATOM 3144 O O   . VAL B 2 182 ? -8.256  -7.091  5.485   1.00 95.01 182 B 1 
ATOM 3145 C CB  . VAL B 2 182 ? -6.890  -6.483  8.028   1.00 93.45 182 B 1 
ATOM 3146 C CG1 . VAL B 2 182 ? -7.778  -5.292  8.403   1.00 90.58 182 B 1 
ATOM 3147 C CG2 . VAL B 2 182 ? -5.915  -6.750  9.179   1.00 90.56 182 B 1 
ATOM 3148 N N   . PHE B 2 183 ? -9.964  -7.756  6.777   1.00 96.30 183 B 1 
ATOM 3149 C CA  . PHE B 2 183 ? -11.016 -7.515  5.804   1.00 96.44 183 B 1 
ATOM 3150 C C   . PHE B 2 183 ? -11.736 -6.208  6.115   1.00 96.04 183 B 1 
ATOM 3151 O O   . PHE B 2 183 ? -12.041 -5.904  7.267   1.00 95.15 183 B 1 
ATOM 3152 C CB  . PHE B 2 183 ? -12.001 -8.688  5.776   1.00 96.65 183 B 1 
ATOM 3153 C CG  . PHE B 2 183 ? -11.410 -9.973  5.239   1.00 97.04 183 B 1 
ATOM 3154 C CD1 . PHE B 2 183 ? -11.506 -10.278 3.869   1.00 94.73 183 B 1 
ATOM 3155 C CD2 . PHE B 2 183 ? -10.757 -10.873 6.100   1.00 94.50 183 B 1 
ATOM 3156 C CE1 . PHE B 2 183 ? -10.965 -11.468 3.364   1.00 94.40 183 B 1 
ATOM 3157 C CE2 . PHE B 2 183 ? -10.206 -12.065 5.596   1.00 94.38 183 B 1 
ATOM 3158 C CZ  . PHE B 2 183 ? -10.313 -12.362 4.228   1.00 96.14 183 B 1 
ATOM 3159 N N   . ARG B 2 184 ? -12.070 -5.463  5.066   1.00 95.89 184 B 1 
ATOM 3160 C CA  . ARG B 2 184 ? -13.110 -4.438  5.107   1.00 95.58 184 B 1 
ATOM 3161 C C   . ARG B 2 184 ? -14.294 -4.966  4.306   1.00 95.99 184 B 1 
ATOM 3162 O O   . ARG B 2 184 ? -14.140 -5.268  3.123   1.00 95.43 184 B 1 
ATOM 3163 C CB  . ARG B 2 184 ? -12.553 -3.118  4.567   1.00 94.41 184 B 1 
ATOM 3164 C CG  . ARG B 2 184 ? -13.351 -1.894  5.047   1.00 87.69 184 B 1 
ATOM 3165 C CD  . ARG B 2 184 ? -12.963 -1.486  6.467   1.00 84.41 184 B 1 
ATOM 3166 N NE  . ARG B 2 184 ? -13.714 -0.295  6.910   1.00 81.78 184 B 1 
ATOM 3167 C CZ  . ARG B 2 184 ? -13.585 0.327   8.068   1.00 78.46 184 B 1 
ATOM 3168 N NH1 . ARG B 2 184 ? -12.705 -0.043  8.954   1.00 70.04 184 B 1 
ATOM 3169 N NH2 . ARG B 2 184 ? -14.347 1.334   8.367   1.00 72.80 184 B 1 
ATOM 3170 N N   . VAL B 2 185 ? -15.443 -5.100  4.942   1.00 96.28 185 B 1 
ATOM 3171 C CA  . VAL B 2 185 ? -16.666 -5.640  4.335   1.00 96.52 185 B 1 
ATOM 3172 C C   . VAL B 2 185 ? -17.734 -4.558  4.205   1.00 96.31 185 B 1 
ATOM 3173 O O   . VAL B 2 185 ? -17.900 -3.731  5.098   1.00 95.34 185 B 1 
ATOM 3174 C CB  . VAL B 2 185 ? -17.196 -6.880  5.084   1.00 96.08 185 B 1 
ATOM 3175 C CG1 . VAL B 2 185 ? -16.228 -8.056  4.923   1.00 91.79 185 B 1 
ATOM 3176 C CG2 . VAL B 2 185 ? -17.422 -6.646  6.583   1.00 90.77 185 B 1 
ATOM 3177 N N   . LYS B 2 186 ? -18.449 -4.549  3.084   1.00 95.08 186 B 1 
ATOM 3178 C CA  . LYS B 2 186 ? -19.438 -3.526  2.732   1.00 94.31 186 B 1 
ATOM 3179 C C   . LYS B 2 186 ? -20.786 -3.796  3.405   1.00 94.30 186 B 1 
ATOM 3180 O O   . LYS B 2 186 ? -21.780 -4.066  2.733   1.00 92.41 186 B 1 
ATOM 3181 C CB  . LYS B 2 186 ? -19.530 -3.410  1.200   1.00 93.08 186 B 1 
ATOM 3182 C CG  . LYS B 2 186 ? -20.307 -2.161  0.753   1.00 89.20 186 B 1 
ATOM 3183 C CD  . LYS B 2 186 ? -20.472 -2.150  -0.769  1.00 85.72 186 B 1 
ATOM 3184 C CE  . LYS B 2 186 ? -21.291 -0.936  -1.210  1.00 77.97 186 B 1 
ATOM 3185 N NZ  . LYS B 2 186 ? -21.572 -0.977  -2.665  1.00 69.83 186 B 1 
ATOM 3186 N N   . THR B 2 187 ? -20.816 -3.735  4.715   1.00 94.92 187 B 1 
ATOM 3187 C CA  . THR B 2 187 ? -22.036 -3.879  5.511   1.00 95.23 187 B 1 
ATOM 3188 C C   . THR B 2 187 ? -21.905 -3.100  6.814   1.00 95.53 187 B 1 
ATOM 3189 O O   . THR B 2 187 ? -20.806 -2.950  7.356   1.00 94.58 187 B 1 
ATOM 3190 C CB  . THR B 2 187 ? -22.369 -5.362  5.762   1.00 94.40 187 B 1 
ATOM 3191 O OG1 . THR B 2 187 ? -23.572 -5.461  6.485   1.00 90.29 187 B 1 
ATOM 3192 C CG2 . THR B 2 187 ? -21.298 -6.116  6.559   1.00 89.69 187 B 1 
ATOM 3193 N N   . MET B 2 188 ? -23.029 -2.592  7.307   1.00 95.12 188 B 1 
ATOM 3194 C CA  . MET B 2 188 ? -23.140 -2.028  8.651   1.00 95.32 188 B 1 
ATOM 3195 C C   . MET B 2 188 ? -23.423 -3.121  9.696   1.00 95.66 188 B 1 
ATOM 3196 O O   . MET B 2 188 ? -23.149 -2.935  10.879  1.00 93.98 188 B 1 
ATOM 3197 C CB  . MET B 2 188 ? -24.235 -0.951  8.630   1.00 94.98 188 B 1 
ATOM 3198 C CG  . MET B 2 188 ? -24.339 -0.176  9.943   1.00 92.19 188 B 1 
ATOM 3199 S SD  . MET B 2 188 ? -25.451 1.246   9.840   1.00 90.08 188 B 1 
ATOM 3200 C CE  . MET B 2 188 ? -25.542 1.694   11.591  1.00 84.20 188 B 1 
ATOM 3201 N N   . ASN B 2 189 ? -23.927 -4.273  9.253   1.00 95.40 189 B 1 
ATOM 3202 C CA  . ASN B 2 189 ? -24.256 -5.419  10.096  1.00 95.17 189 B 1 
ATOM 3203 C C   . ASN B 2 189 ? -23.335 -6.623  9.813   1.00 95.43 189 B 1 
ATOM 3204 O O   . ASN B 2 189 ? -23.723 -7.544  9.086   1.00 94.46 189 B 1 
ATOM 3205 C CB  . ASN B 2 189 ? -25.737 -5.759  9.894   1.00 94.15 189 B 1 
ATOM 3206 C CG  . ASN B 2 189 ? -26.149 -6.965  10.722  1.00 93.13 189 B 1 
ATOM 3207 O OD1 . ASN B 2 189 ? -25.614 -7.254  11.779  1.00 88.65 189 B 1 
ATOM 3208 N ND2 . ASN B 2 189 ? -27.116 -7.716  10.248  1.00 87.30 189 B 1 
ATOM 3209 N N   . PRO B 2 190 ? -22.131 -6.682  10.397  1.00 95.22 190 B 1 
ATOM 3210 C CA  . PRO B 2 190 ? -21.229 -7.818  10.196  1.00 94.97 190 B 1 
ATOM 3211 C C   . PRO B 2 190 ? -21.607 -9.063  11.015  1.00 95.43 190 B 1 
ATOM 3212 O O   . PRO B 2 190 ? -20.943 -10.087 10.892  1.00 94.42 190 B 1 
ATOM 3213 C CB  . PRO B 2 190 ? -19.846 -7.274  10.560  1.00 93.76 190 B 1 
ATOM 3214 C CG  . PRO B 2 190 ? -20.162 -6.277  11.675  1.00 92.66 190 B 1 
ATOM 3215 C CD  . PRO B 2 190 ? -21.499 -5.674  11.226  1.00 94.43 190 B 1 
ATOM 3216 N N   . LEU B 2 191 ? -22.651 -9.015  11.844  1.00 95.29 191 B 1 
ATOM 3217 C CA  . LEU B 2 191 ? -22.995 -10.098 12.778  1.00 94.98 191 B 1 
ATOM 3218 C C   . LEU B 2 191 ? -23.203 -11.471 12.112  1.00 95.25 191 B 1 
ATOM 3219 O O   . LEU B 2 191 ? -22.643 -12.446 12.620  1.00 94.71 191 B 1 
ATOM 3220 C CB  . LEU B 2 191 ? -24.219 -9.729  13.635  1.00 94.41 191 B 1 
ATOM 3221 C CG  . LEU B 2 191 ? -24.050 -8.510  14.553  1.00 92.26 191 B 1 
ATOM 3222 C CD1 . LEU B 2 191 ? -25.378 -8.242  15.258  1.00 89.40 191 B 1 
ATOM 3223 C CD2 . LEU B 2 191 ? -22.972 -8.737  15.617  1.00 89.07 191 B 1 
ATOM 3224 N N   . PRO B 2 192 ? -23.927 -11.598 10.983  1.00 94.69 192 B 1 
ATOM 3225 C CA  . PRO B 2 192 ? -24.085 -12.894 10.311  1.00 94.24 192 B 1 
ATOM 3226 C C   . PRO B 2 192 ? -22.743 -13.488 9.876   1.00 95.07 192 B 1 
ATOM 3227 O O   . PRO B 2 192 ? -22.492 -14.681 10.066  1.00 94.39 192 B 1 
ATOM 3228 C CB  . PRO B 2 192 ? -25.005 -12.633 9.110   1.00 93.03 192 B 1 
ATOM 3229 C CG  . PRO B 2 192 ? -25.757 -11.362 9.495   1.00 91.40 192 B 1 
ATOM 3230 C CD  . PRO B 2 192 ? -24.718 -10.587 10.300  1.00 93.71 192 B 1 
ATOM 3231 N N   . PHE B 2 193 ? -21.855 -12.640 9.348   1.00 95.29 193 B 1 
ATOM 3232 C CA  . PHE B 2 193 ? -20.512 -13.042 8.938   1.00 95.71 193 B 1 
ATOM 3233 C C   . PHE B 2 193 ? -19.646 -13.457 10.136  1.00 96.09 193 B 1 
ATOM 3234 O O   . PHE B 2 193 ? -19.034 -14.521 10.115  1.00 95.84 193 B 1 
ATOM 3235 C CB  . PHE B 2 193 ? -19.879 -11.901 8.134   1.00 95.73 193 B 1 
ATOM 3236 C CG  . PHE B 2 193 ? -18.455 -12.166 7.679   1.00 96.10 193 B 1 
ATOM 3237 C CD1 . PHE B 2 193 ? -17.447 -11.215 7.924   1.00 94.11 193 B 1 
ATOM 3238 C CD2 . PHE B 2 193 ? -18.135 -13.352 6.995   1.00 94.19 193 B 1 
ATOM 3239 C CE1 . PHE B 2 193 ? -16.137 -11.442 7.478   1.00 93.60 193 B 1 
ATOM 3240 C CE2 . PHE B 2 193 ? -16.819 -13.586 6.556   1.00 93.38 193 B 1 
ATOM 3241 C CZ  . PHE B 2 193 ? -15.824 -12.628 6.796   1.00 94.55 193 B 1 
ATOM 3242 N N   . LEU B 2 194 ? -19.653 -12.682 11.222  1.00 95.98 194 B 1 
ATOM 3243 C CA  . LEU B 2 194 ? -18.923 -12.998 12.453  1.00 95.71 194 B 1 
ATOM 3244 C C   . LEU B 2 194 ? -19.373 -14.327 13.076  1.00 95.59 194 B 1 
ATOM 3245 O O   . LEU B 2 194 ? -18.539 -15.142 13.475  1.00 95.03 194 B 1 
ATOM 3246 C CB  . LEU B 2 194 ? -19.108 -11.850 13.455  1.00 95.49 194 B 1 
ATOM 3247 C CG  . LEU B 2 194 ? -18.354 -10.558 13.093  1.00 94.28 194 B 1 
ATOM 3248 C CD1 . LEU B 2 194 ? -18.792 -9.437  14.035  1.00 92.06 194 B 1 
ATOM 3249 C CD2 . LEU B 2 194 ? -16.841 -10.736 13.220  1.00 91.72 194 B 1 
ATOM 3250 N N   . GLN B 2 195 ? -20.680 -14.578 13.120  1.00 95.42 195 B 1 
ATOM 3251 C CA  . GLN B 2 195 ? -21.220 -15.843 13.624  1.00 94.62 195 B 1 
ATOM 3252 C C   . GLN B 2 195 ? -20.811 -17.027 12.741  1.00 95.00 195 B 1 
ATOM 3253 O O   . GLN B 2 195 ? -20.459 -18.088 13.260  1.00 94.22 195 B 1 
ATOM 3254 C CB  . GLN B 2 195 ? -22.747 -15.765 13.707  1.00 93.57 195 B 1 
ATOM 3255 C CG  . GLN B 2 195 ? -23.237 -14.887 14.873  1.00 87.87 195 B 1 
ATOM 3256 C CD  . GLN B 2 195 ? -24.763 -14.871 14.985  1.00 82.38 195 B 1 
ATOM 3257 O OE1 . GLN B 2 195 ? -25.488 -15.447 14.185  1.00 74.69 195 B 1 
ATOM 3258 N NE2 . GLN B 2 195 ? -25.299 -14.235 16.004  1.00 71.07 195 B 1 
ATOM 3259 N N   . ALA B 2 196 ? -20.824 -16.859 11.423  1.00 95.55 196 B 1 
ATOM 3260 C CA  . ALA B 2 196 ? -20.396 -17.905 10.498  1.00 95.83 196 B 1 
ATOM 3261 C C   . ALA B 2 196 ? -18.892 -18.211 10.634  1.00 96.23 196 B 1 
ATOM 3262 O O   . ALA B 2 196 ? -18.510 -19.379 10.693  1.00 95.76 196 B 1 
ATOM 3263 C CB  . ALA B 2 196 ? -20.787 -17.483 9.084   1.00 95.87 196 B 1 
ATOM 3264 N N   . LEU B 2 197 ? -18.053 -17.179 10.784  1.00 96.47 197 B 1 
ATOM 3265 C CA  . LEU B 2 197 ? -16.617 -17.333 11.050  1.00 96.34 197 B 1 
ATOM 3266 C C   . LEU B 2 197 ? -16.357 -18.140 12.328  1.00 96.11 197 B 1 
ATOM 3267 O O   . LEU B 2 197 ? -15.573 -19.088 12.309  1.00 95.44 197 B 1 
ATOM 3268 C CB  . LEU B 2 197 ? -15.958 -15.949 11.155  1.00 96.61 197 B 1 
ATOM 3269 C CG  . LEU B 2 197 ? -15.787 -15.199 9.823   1.00 96.12 197 B 1 
ATOM 3270 C CD1 . LEU B 2 197 ? -15.325 -13.775 10.119  1.00 94.65 197 B 1 
ATOM 3271 C CD2 . LEU B 2 197 ? -14.752 -15.866 8.921   1.00 94.38 197 B 1 
ATOM 3272 N N   . GLN B 2 198 ? -17.045 -17.816 13.431  1.00 95.46 198 B 1 
ATOM 3273 C CA  . GLN B 2 198 ? -16.919 -18.572 14.681  1.00 94.19 198 B 1 
ATOM 3274 C C   . GLN B 2 198 ? -17.372 -20.024 14.532  1.00 94.51 198 B 1 
ATOM 3275 O O   . GLN B 2 198 ? -16.681 -20.927 15.001  1.00 93.15 198 B 1 
ATOM 3276 C CB  . GLN B 2 198 ? -17.726 -17.902 15.799  1.00 92.38 198 B 1 
ATOM 3277 C CG  . GLN B 2 198 ? -16.888 -16.900 16.600  1.00 81.42 198 B 1 
ATOM 3278 C CD  . GLN B 2 198 ? -17.638 -16.382 17.827  1.00 74.96 198 B 1 
ATOM 3279 O OE1 . GLN B 2 198 ? -18.834 -16.557 17.987  1.00 66.92 198 B 1 
ATOM 3280 N NE2 . GLN B 2 198 ? -16.970 -15.723 18.746  1.00 64.02 198 B 1 
ATOM 3281 N N   . ARG B 2 199 ? -18.501 -20.276 13.868  1.00 94.79 199 B 1 
ATOM 3282 C CA  . ARG B 2 199 ? -19.014 -21.643 13.654  1.00 94.73 199 B 1 
ATOM 3283 C C   . ARG B 2 199 ? -18.053 -22.499 12.834  1.00 95.24 199 B 1 
ATOM 3284 O O   . ARG B 2 199 ? -17.923 -23.685 13.112  1.00 93.83 199 B 1 
ATOM 3285 C CB  . ARG B 2 199 ? -20.378 -21.592 12.954  1.00 93.77 199 B 1 
ATOM 3286 C CG  . ARG B 2 199 ? -21.499 -21.136 13.892  1.00 85.06 199 B 1 
ATOM 3287 C CD  . ARG B 2 199 ? -22.792 -21.002 13.090  1.00 83.34 199 B 1 
ATOM 3288 N NE  . ARG B 2 199 ? -23.844 -20.326 13.866  1.00 75.27 199 B 1 
ATOM 3289 C CZ  . ARG B 2 199 ? -25.038 -19.990 13.411  1.00 69.65 199 B 1 
ATOM 3290 N NH1 . ARG B 2 199 ? -25.453 -20.351 12.227  1.00 61.67 199 B 1 
ATOM 3291 N NH2 . ARG B 2 199 ? -25.832 -19.264 14.145  1.00 61.72 199 B 1 
ATOM 3292 N N   . ASN B 2 200 ? -17.364 -21.898 11.878  1.00 95.54 200 B 1 
ATOM 3293 C CA  . ASN B 2 200 ? -16.371 -22.578 11.046  1.00 95.41 200 B 1 
ATOM 3294 C C   . ASN B 2 200 ? -14.977 -22.659 11.702  1.00 95.56 200 B 1 
ATOM 3295 O O   . ASN B 2 200 ? -14.038 -23.166 11.099  1.00 93.26 200 B 1 
ATOM 3296 C CB  . ASN B 2 200 ? -16.360 -21.917 9.660   1.00 94.99 200 B 1 
ATOM 3297 C CG  . ASN B 2 200 ? -17.625 -22.199 8.858   1.00 91.57 200 B 1 
ATOM 3298 O OD1 . ASN B 2 200 ? -18.481 -22.988 9.212   1.00 79.02 200 B 1 
ATOM 3299 N ND2 . ASN B 2 200 ? -17.769 -21.558 7.722   1.00 77.16 200 B 1 
ATOM 3300 N N   . GLY B 2 201 ? -14.829 -22.193 12.949  1.00 94.94 201 B 1 
ATOM 3301 C CA  . GLY B 2 201 ? -13.597 -22.320 13.734  1.00 94.76 201 B 1 
ATOM 3302 C C   . GLY B 2 201 ? -12.514 -21.284 13.422  1.00 95.63 201 B 1 
ATOM 3303 O O   . GLY B 2 201 ? -11.371 -21.464 13.849  1.00 93.35 201 B 1 
ATOM 3304 N N   . HIS B 2 202 ? -12.836 -20.202 12.716  1.00 96.04 202 B 1 
ATOM 3305 C CA  . HIS B 2 202 ? -11.892 -19.108 12.487  1.00 96.30 202 B 1 
ATOM 3306 C C   . HIS B 2 202 ? -11.664 -18.292 13.765  1.00 96.24 202 B 1 
ATOM 3307 O O   . HIS B 2 202 ? -12.585 -18.016 14.533  1.00 95.01 202 B 1 
ATOM 3308 C CB  . HIS B 2 202 ? -12.363 -18.218 11.337  1.00 96.23 202 B 1 
ATOM 3309 C CG  . HIS B 2 202 ? -12.363 -18.923 10.011  1.00 96.59 202 B 1 
ATOM 3310 N ND1 . HIS B 2 202 ? -11.248 -19.315 9.291   1.00 87.49 202 B 1 
ATOM 3311 C CD2 . HIS B 2 202 ? -13.470 -19.328 9.304   1.00 87.39 202 B 1 
ATOM 3312 C CE1 . HIS B 2 202 ? -11.682 -19.938 8.181   1.00 89.85 202 B 1 
ATOM 3313 N NE2 . HIS B 2 202 ? -13.019 -19.961 8.153   1.00 91.18 202 B 1 
ATOM 3314 N N   . HIS B 2 203 ? -10.416 -17.854 13.975  1.00 95.81 203 B 1 
ATOM 3315 C CA  . HIS B 2 203 ? -10.037 -17.065 15.140  1.00 95.34 203 B 1 
ATOM 3316 C C   . HIS B 2 203 ? -10.171 -15.564 14.848  1.00 95.50 203 B 1 
ATOM 3317 O O   . HIS B 2 203 ? -9.220  -14.905 14.411  1.00 93.96 203 B 1 
ATOM 3318 C CB  . HIS B 2 203 ? -8.634  -17.484 15.603  1.00 93.84 203 B 1 
ATOM 3319 C CG  . HIS B 2 203 ? -8.274  -16.909 16.946  1.00 88.36 203 B 1 
ATOM 3320 N ND1 . HIS B 2 203 ? -8.145  -15.575 17.258  1.00 75.49 203 B 1 
ATOM 3321 C CD2 . HIS B 2 203 ? -8.034  -17.604 18.109  1.00 74.31 203 B 1 
ATOM 3322 C CE1 . HIS B 2 203 ? -7.846  -15.465 18.559  1.00 74.96 203 B 1 
ATOM 3323 N NE2 . HIS B 2 203 ? -7.758  -16.684 19.114  1.00 76.38 203 B 1 
ATOM 3324 N N   . VAL B 2 204 ? -11.347 -15.010 15.117  1.00 96.07 204 B 1 
ATOM 3325 C CA  . VAL B 2 204 ? -11.604 -13.567 15.017  1.00 95.88 204 B 1 
ATOM 3326 C C   . VAL B 2 204 ? -10.858 -12.839 16.143  1.00 95.32 204 B 1 
ATOM 3327 O O   . VAL B 2 204 ? -11.009 -13.176 17.315  1.00 93.83 204 B 1 
ATOM 3328 C CB  . VAL B 2 204 ? -13.113 -13.258 15.040  1.00 95.58 204 B 1 
ATOM 3329 C CG1 . VAL B 2 204 ? -13.373 -11.763 14.848  1.00 93.39 204 B 1 
ATOM 3330 C CG2 . VAL B 2 204 ? -13.851 -14.009 13.921  1.00 93.23 204 B 1 
ATOM 3331 N N   . VAL B 2 205 ? -10.043 -11.849 15.770  1.00 94.81 205 B 1 
ATOM 3332 C CA  . VAL B 2 205 ? -9.273  -10.999 16.696  1.00 93.44 205 B 1 
ATOM 3333 C C   . VAL B 2 205 ? -9.940  -9.633  16.864  1.00 93.19 205 B 1 
ATOM 3334 O O   . VAL B 2 205 ? -9.893  -9.053  17.946  1.00 90.32 205 B 1 
ATOM 3335 C CB  . VAL B 2 205 ? -7.819  -10.816 16.206  1.00 91.53 205 B 1 
ATOM 3336 C CG1 . VAL B 2 205 ? -6.940  -10.210 17.303  1.00 83.59 205 B 1 
ATOM 3337 C CG2 . VAL B 2 205 ? -7.161  -12.136 15.781  1.00 83.34 205 B 1 
ATOM 3338 N N   . TRP B 2 206 ? -10.582 -9.133  15.804  1.00 94.07 206 B 1 
ATOM 3339 C CA  . TRP B 2 206 ? -11.426 -7.935  15.821  1.00 94.16 206 B 1 
ATOM 3340 C C   . TRP B 2 206 ? -12.740 -8.198  15.075  1.00 94.18 206 B 1 
ATOM 3341 O O   . TRP B 2 206 ? -12.702 -8.681  13.947  1.00 93.00 206 B 1 
ATOM 3342 C CB  . TRP B 2 206 ? -10.695 -6.754  15.187  1.00 93.49 206 B 1 
ATOM 3343 C CG  . TRP B 2 206 ? -11.479 -5.490  15.279  1.00 92.75 206 B 1 
ATOM 3344 C CD1 . TRP B 2 206 ? -12.330 -5.015  14.347  1.00 89.42 206 B 1 
ATOM 3345 C CD2 . TRP B 2 206 ? -11.602 -4.608  16.444  1.00 91.95 206 B 1 
ATOM 3346 N NE1 . TRP B 2 206 ? -12.984 -3.889  14.848  1.00 88.59 206 B 1 
ATOM 3347 C CE2 . TRP B 2 206 ? -12.578 -3.625  16.141  1.00 90.59 206 B 1 
ATOM 3348 C CE3 . TRP B 2 206 ? -11.006 -4.577  17.721  1.00 88.95 206 B 1 
ATOM 3349 C CZ2 . TRP B 2 206 ? -12.984 -2.662  17.088  1.00 89.41 206 B 1 
ATOM 3350 C CZ3 . TRP B 2 206 ? -11.392 -3.606  18.661  1.00 86.76 206 B 1 
ATOM 3351 C CH2 . TRP B 2 206 ? -12.386 -2.668  18.349  1.00 87.32 206 B 1 
ATOM 3352 N N   . PRO B 2 207 ? -13.896 -7.841  15.677  1.00 93.64 207 B 1 
ATOM 3353 C CA  . PRO B 2 207 ? -14.077 -7.324  17.036  1.00 93.30 207 B 1 
ATOM 3354 C C   . PRO B 2 207 ? -13.676 -8.351  18.106  1.00 93.09 207 B 1 
ATOM 3355 O O   . PRO B 2 207 ? -13.834 -9.556  17.916  1.00 90.21 207 B 1 
ATOM 3356 C CB  . PRO B 2 207 ? -15.552 -6.930  17.124  1.00 91.45 207 B 1 
ATOM 3357 C CG  . PRO B 2 207 ? -16.225 -7.867  16.131  1.00 89.32 207 B 1 
ATOM 3358 C CD  . PRO B 2 207 ? -15.185 -8.012  15.030  1.00 91.27 207 B 1 
ATOM 3359 N N   . SER B 2 208 ? -13.127 -7.862  19.223  1.00 89.09 208 B 1 
ATOM 3360 C CA  . SER B 2 208 ? -12.597 -8.728  20.289  1.00 86.19 208 B 1 
ATOM 3361 C C   . SER B 2 208 ? -13.683 -9.365  21.155  1.00 85.66 208 B 1 
ATOM 3362 O O   . SER B 2 208 ? -13.482 -10.436 21.724  1.00 81.24 208 B 1 
ATOM 3363 C CB  . SER B 2 208 ? -11.638 -7.927  21.170  1.00 82.60 208 B 1 
ATOM 3364 O OG  . SER B 2 208 ? -12.258 -6.739  21.619  1.00 75.75 208 B 1 
ATOM 3365 N N   . GLU B 2 209 ? -14.839 -8.704  21.240  1.00 83.52 209 B 1 
ATOM 3366 C CA  . GLU B 2 209 ? -16.054 -9.218  21.863  1.00 82.10 209 B 1 
ATOM 3367 C C   . GLU B 2 209 ? -17.145 -9.318  20.801  1.00 82.46 209 B 1 
ATOM 3368 O O   . GLU B 2 209 ? -17.363 -8.383  20.034  1.00 77.47 209 B 1 
ATOM 3369 C CB  . GLU B 2 209 ? -16.511 -8.319  23.016  1.00 76.88 209 B 1 
ATOM 3370 C CG  . GLU B 2 209 ? -15.548 -8.348  24.211  1.00 68.06 209 B 1 
ATOM 3371 C CD  . GLU B 2 209 ? -16.044 -7.519  25.407  1.00 63.22 209 B 1 
ATOM 3372 O OE1 . GLU B 2 209 ? -15.353 -7.553  26.451  1.00 57.04 209 B 1 
ATOM 3373 O OE2 . GLU B 2 209 ? -17.110 -6.863  25.304  1.00 60.30 209 B 1 
ATOM 3374 N N   . GLN B 2 210 ? -17.840 -10.449 20.770  1.00 81.35 210 B 1 
ATOM 3375 C CA  . GLN B 2 210 ? -19.025 -10.616 19.942  1.00 79.86 210 B 1 
ATOM 3376 C C   . GLN B 2 210 ? -20.260 -10.559 20.831  1.00 81.45 210 B 1 
ATOM 3377 O O   . GLN B 2 210 ? -20.369 -11.295 21.814  1.00 75.56 210 B 1 
ATOM 3378 C CB  . GLN B 2 210 ? -18.954 -11.903 19.113  1.00 73.18 210 B 1 
ATOM 3379 C CG  . GLN B 2 210 ? -17.808 -11.828 18.090  1.00 65.29 210 B 1 
ATOM 3380 C CD  . GLN B 2 210 ? -17.805 -12.996 17.111  1.00 57.80 210 B 1 
ATOM 3381 O OE1 . GLN B 2 210 ? -18.778 -13.694 16.909  1.00 53.39 210 B 1 
ATOM 3382 N NE2 . GLN B 2 210 ? -16.690 -13.256 16.463  1.00 50.96 210 B 1 
ATOM 3383 N N   . ARG B 2 211 ? -21.178 -9.665  20.473  1.00 81.87 211 B 1 
ATOM 3384 C CA  . ARG B 2 211 ? -22.460 -9.479  21.154  1.00 81.36 211 B 1 
ATOM 3385 C C   . ARG B 2 211 ? -23.569 -9.934  20.209  1.00 82.23 211 B 1 
ATOM 3386 O O   . ARG B 2 211 ? -23.536 -9.601  19.028  1.00 78.44 211 B 1 
ATOM 3387 C CB  . ARG B 2 211 ? -22.614 -8.011  21.572  1.00 79.28 211 B 1 
ATOM 3388 C CG  . ARG B 2 211 ? -21.490 -7.531  22.511  1.00 78.00 211 B 1 
ATOM 3389 C CD  . ARG B 2 211 ? -21.636 -6.036  22.796  1.00 74.32 211 B 1 
ATOM 3390 N NE  . ARG B 2 211 ? -20.475 -5.498  23.532  1.00 71.72 211 B 1 
ATOM 3391 C CZ  . ARG B 2 211 ? -20.110 -4.226  23.599  1.00 68.51 211 B 1 
ATOM 3392 N NH1 . ARG B 2 211 ? -20.801 -3.272  23.040  1.00 65.03 211 B 1 
ATOM 3393 N NH2 . ARG B 2 211 ? -19.028 -3.894  24.225  1.00 63.84 211 B 1 
ATOM 3394 N N   . ASP B 2 212 ? -24.505 -10.694 20.719  1.00 81.27 212 B 1 
ATOM 3395 C CA  . ASP B 2 212 ? -25.612 -11.193 19.908  1.00 81.62 212 B 1 
ATOM 3396 C C   . ASP B 2 212 ? -26.724 -10.145 19.786  1.00 83.22 212 B 1 
ATOM 3397 O O   . ASP B 2 212 ? -27.015 -9.398  20.727  1.00 78.88 212 B 1 
ATOM 3398 C CB  . ASP B 2 212 ? -26.133 -12.526 20.469  1.00 76.66 212 B 1 
ATOM 3399 C CG  . ASP B 2 212 ? -25.142 -13.679 20.286  1.00 72.46 212 B 1 
ATOM 3400 O OD1 . ASP B 2 212 ? -24.610 -13.820 19.160  1.00 66.25 212 B 1 
ATOM 3401 O OD2 . ASP B 2 212 ? -24.955 -14.442 21.261  1.00 66.34 212 B 1 
ATOM 3402 N N   . LEU B 2 213 ? -27.350 -10.102 18.618  1.00 83.20 213 B 1 
ATOM 3403 C CA  . LEU B 2 213 ? -28.585 -9.352  18.391  1.00 83.65 213 B 1 
ATOM 3404 C C   . LEU B 2 213 ? -29.737 -10.066 19.113  1.00 83.89 213 B 1 
ATOM 3405 O O   . LEU B 2 213 ? -29.876 -11.282 19.009  1.00 78.55 213 B 1 
ATOM 3406 C CB  . LEU B 2 213 ? -28.827 -9.238  16.876  1.00 81.81 213 B 1 
ATOM 3407 C CG  . LEU B 2 213 ? -30.002 -8.319  16.503  1.00 78.48 213 B 1 
ATOM 3408 C CD1 . LEU B 2 213 ? -29.680 -6.845  16.761  1.00 72.29 213 B 1 
ATOM 3409 C CD2 . LEU B 2 213 ? -30.323 -8.467  15.018  1.00 74.49 213 B 1 
ATOM 3410 N N   . LEU B 2 214 ? -30.571 -9.309  19.829  1.00 83.20 214 B 1 
ATOM 3411 C CA  . LEU B 2 214 ? -31.669 -9.820  20.653  1.00 83.02 214 B 1 
ATOM 3412 C C   . LEU B 2 214 ? -33.037 -9.703  19.973  1.00 78.35 214 B 1 
ATOM 3413 O O   . LEU B 2 214 ? -33.278 -8.713  19.262  1.00 70.30 214 B 1 
ATOM 3414 C CB  . LEU B 2 214 ? -31.680 -9.100  22.005  1.00 78.65 214 B 1 
ATOM 3415 C CG  . LEU B 2 214 ? -30.425 -9.312  22.859  1.00 77.39 214 B 1 
ATOM 3416 C CD1 . LEU B 2 214 ? -30.560 -8.448  24.117  1.00 72.38 214 B 1 
ATOM 3417 C CD2 . LEU B 2 214 ? -30.231 -10.763 23.279  1.00 71.84 214 B 1 
ATOM 3418 O OXT . LEU B 2 214 ? -33.871 -10.614 20.218  1.00 69.32 214 B 1 
ATOM 3419 N N   . MET C 3 1   ? 50.784  -23.094 -18.732 1.00 80.08 1   C 1 
ATOM 3420 C CA  . MET C 3 1   ? 49.474  -22.507 -18.444 1.00 87.72 1   C 1 
ATOM 3421 C C   . MET C 3 1   ? 48.586  -22.698 -19.660 1.00 90.27 1   C 1 
ATOM 3422 O O   . MET C 3 1   ? 49.040  -22.427 -20.768 1.00 84.99 1   C 1 
ATOM 3423 C CB  . MET C 3 1   ? 49.625  -21.028 -18.075 1.00 80.71 1   C 1 
ATOM 3424 C CG  . MET C 3 1   ? 48.347  -20.437 -17.478 1.00 77.69 1   C 1 
ATOM 3425 S SD  . MET C 3 1   ? 48.592  -18.766 -16.815 1.00 73.90 1   C 1 
ATOM 3426 C CE  . MET C 3 1   ? 48.509  -17.796 -18.334 1.00 66.17 1   C 1 
ATOM 3427 N N   . ARG C 3 2   ? 47.374  -23.203 -19.456 1.00 87.74 2   C 1 
ATOM 3428 C CA  . ARG C 3 2   ? 46.351  -23.220 -20.512 1.00 90.32 2   C 1 
ATOM 3429 C C   . ARG C 3 2   ? 45.708  -21.842 -20.617 1.00 93.19 2   C 1 
ATOM 3430 O O   . ARG C 3 2   ? 45.792  -21.040 -19.684 1.00 89.70 2   C 1 
ATOM 3431 C CB  . ARG C 3 2   ? 45.296  -24.296 -20.256 1.00 85.07 2   C 1 
ATOM 3432 C CG  . ARG C 3 2   ? 45.864  -25.719 -20.321 1.00 77.86 2   C 1 
ATOM 3433 C CD  . ARG C 3 2   ? 44.748  -26.762 -20.294 1.00 75.58 2   C 1 
ATOM 3434 N NE  . ARG C 3 2   ? 44.052  -26.855 -21.588 1.00 74.58 2   C 1 
ATOM 3435 C CZ  . ARG C 3 2   ? 44.276  -27.732 -22.563 1.00 73.35 2   C 1 
ATOM 3436 N NH1 . ARG C 3 2   ? 45.151  -28.692 -22.445 1.00 64.70 2   C 1 
ATOM 3437 N NH2 . ARG C 3 2   ? 43.618  -27.651 -23.679 1.00 69.06 2   C 1 
ATOM 3438 N N   . ASP C 3 3   ? 45.078  -21.585 -21.745 1.00 92.27 3   C 1 
ATOM 3439 C CA  . ASP C 3 3   ? 44.281  -20.382 -21.917 1.00 93.57 3   C 1 
ATOM 3440 C C   . ASP C 3 3   ? 42.937  -20.532 -21.191 1.00 96.16 3   C 1 
ATOM 3441 O O   . ASP C 3 3   ? 42.632  -19.777 -20.270 1.00 93.91 3   C 1 
ATOM 3442 C CB  . ASP C 3 3   ? 44.132  -20.135 -23.418 1.00 87.72 3   C 1 
ATOM 3443 C CG  . ASP C 3 3   ? 43.532  -18.766 -23.692 1.00 79.18 3   C 1 
ATOM 3444 O OD1 . ASP C 3 3   ? 44.170  -17.792 -23.235 1.00 68.97 3   C 1 
ATOM 3445 O OD2 . ASP C 3 3   ? 42.488  -18.736 -24.368 1.00 68.34 3   C 1 
ATOM 3446 N N   . SER C 3 4   ? 42.208  -21.602 -21.526 1.00 97.79 4   C 1 
ATOM 3447 C CA  . SER C 3 4   ? 40.871  -21.833 -20.983 1.00 98.02 4   C 1 
ATOM 3448 C C   . SER C 3 4   ? 40.593  -23.315 -20.729 1.00 98.27 4   C 1 
ATOM 3449 O O   . SER C 3 4   ? 41.143  -24.193 -21.400 1.00 97.25 4   C 1 
ATOM 3450 C CB  . SER C 3 4   ? 39.829  -21.256 -21.945 1.00 96.90 4   C 1 
ATOM 3451 O OG  . SER C 3 4   ? 40.110  -19.902 -22.243 1.00 92.13 4   C 1 
ATOM 3452 N N   . VAL C 3 5   ? 39.728  -23.599 -19.755 1.00 98.50 5   C 1 
ATOM 3453 C CA  . VAL C 3 5   ? 39.218  -24.950 -19.478 1.00 98.58 5   C 1 
ATOM 3454 C C   . VAL C 3 5   ? 37.696  -24.956 -19.374 1.00 98.72 5   C 1 
ATOM 3455 O O   . VAL C 3 5   ? 37.089  -24.053 -18.800 1.00 98.41 5   C 1 
ATOM 3456 C CB  . VAL C 3 5   ? 39.844  -25.602 -18.233 1.00 97.88 5   C 1 
ATOM 3457 C CG1 . VAL C 3 5   ? 41.322  -25.921 -18.471 1.00 93.47 5   C 1 
ATOM 3458 C CG2 . VAL C 3 5   ? 39.722  -24.765 -16.955 1.00 92.16 5   C 1 
ATOM 3459 N N   . PHE C 3 6   ? 37.073  -26.017 -19.903 1.00 98.65 6   C 1 
ATOM 3460 C CA  . PHE C 3 6   ? 35.631  -26.237 -19.876 1.00 98.72 6   C 1 
ATOM 3461 C C   . PHE C 3 6   ? 35.298  -27.366 -18.901 1.00 98.73 6   C 1 
ATOM 3462 O O   . PHE C 3 6   ? 35.568  -28.542 -19.171 1.00 98.40 6   C 1 
ATOM 3463 C CB  . PHE C 3 6   ? 35.149  -26.530 -21.298 1.00 98.62 6   C 1 
ATOM 3464 C CG  . PHE C 3 6   ? 33.643  -26.507 -21.444 1.00 98.66 6   C 1 
ATOM 3465 C CD1 . PHE C 3 6   ? 32.895  -27.695 -21.350 1.00 97.77 6   C 1 
ATOM 3466 C CD2 . PHE C 3 6   ? 32.984  -25.291 -21.705 1.00 97.84 6   C 1 
ATOM 3467 C CE1 . PHE C 3 6   ? 31.500  -27.666 -21.529 1.00 97.53 6   C 1 
ATOM 3468 C CE2 . PHE C 3 6   ? 31.590  -25.256 -21.887 1.00 97.54 6   C 1 
ATOM 3469 C CZ  . PHE C 3 6   ? 30.847  -26.446 -21.805 1.00 98.05 6   C 1 
ATOM 3470 N N   . ILE C 3 7   ? 34.734  -27.020 -17.746 1.00 98.74 7   C 1 
ATOM 3471 C CA  . ILE C 3 7   ? 34.364  -27.996 -16.721 1.00 98.74 7   C 1 
ATOM 3472 C C   . ILE C 3 7   ? 33.013  -28.604 -17.096 1.00 98.73 7   C 1 
ATOM 3473 O O   . ILE C 3 7   ? 31.995  -27.912 -17.113 1.00 98.34 7   C 1 
ATOM 3474 C CB  . ILE C 3 7   ? 34.340  -27.370 -15.316 1.00 98.45 7   C 1 
ATOM 3475 C CG1 . ILE C 3 7   ? 35.539  -26.445 -14.999 1.00 96.09 7   C 1 
ATOM 3476 C CG2 . ILE C 3 7   ? 34.245  -28.486 -14.263 1.00 97.23 7   C 1 
ATOM 3477 C CD1 . ILE C 3 7   ? 36.923  -27.076 -15.156 1.00 87.05 7   C 1 
ATOM 3478 N N   . TYR C 3 8   ? 33.004  -29.897 -17.388 1.00 98.49 8   C 1 
ATOM 3479 C CA  . TYR C 3 8   ? 31.797  -30.576 -17.858 1.00 98.49 8   C 1 
ATOM 3480 C C   . TYR C 3 8   ? 31.749  -32.045 -17.439 1.00 98.51 8   C 1 
ATOM 3481 O O   . TYR C 3 8   ? 32.748  -32.767 -17.469 1.00 97.87 8   C 1 
ATOM 3482 C CB  . TYR C 3 8   ? 31.693  -30.434 -19.385 1.00 98.25 8   C 1 
ATOM 3483 C CG  . TYR C 3 8   ? 30.519  -31.181 -19.979 1.00 98.33 8   C 1 
ATOM 3484 C CD1 . TYR C 3 8   ? 30.718  -32.416 -20.628 1.00 97.13 8   C 1 
ATOM 3485 C CD2 . TYR C 3 8   ? 29.207  -30.686 -19.822 1.00 97.23 8   C 1 
ATOM 3486 C CE1 . TYR C 3 8   ? 29.624  -33.146 -21.119 1.00 96.73 8   C 1 
ATOM 3487 C CE2 . TYR C 3 8   ? 28.106  -31.410 -20.307 1.00 96.89 8   C 1 
ATOM 3488 C CZ  . TYR C 3 8   ? 28.319  -32.642 -20.954 1.00 97.25 8   C 1 
ATOM 3489 O OH  . TYR C 3 8   ? 27.246  -33.356 -21.421 1.00 96.22 8   C 1 
ATOM 3490 N N   . SER C 3 9   ? 30.541  -32.494 -17.108 1.00 98.26 9   C 1 
ATOM 3491 C CA  . SER C 3 9   ? 30.216  -33.907 -16.942 1.00 98.15 9   C 1 
ATOM 3492 C C   . SER C 3 9   ? 28.812  -34.192 -17.471 1.00 98.26 9   C 1 
ATOM 3493 O O   . SER C 3 9   ? 27.893  -33.423 -17.186 1.00 97.65 9   C 1 
ATOM 3494 C CB  . SER C 3 9   ? 30.284  -34.282 -15.461 1.00 97.47 9   C 1 
ATOM 3495 O OG  . SER C 3 9   ? 29.926  -35.639 -15.276 1.00 95.42 9   C 1 
ATOM 3496 N N   . PRO C 3 10  ? 28.583  -35.332 -18.148 1.00 97.70 10  C 1 
ATOM 3497 C CA  . PRO C 3 10  ? 27.225  -35.783 -18.474 1.00 97.22 10  C 1 
ATOM 3498 C C   . PRO C 3 10  ? 26.337  -35.943 -17.233 1.00 97.43 10  C 1 
ATOM 3499 O O   . PRO C 3 10  ? 25.121  -35.804 -17.316 1.00 96.20 10  C 1 
ATOM 3500 C CB  . PRO C 3 10  ? 27.410  -37.124 -19.191 1.00 96.16 10  C 1 
ATOM 3501 C CG  . PRO C 3 10  ? 28.846  -37.078 -19.711 1.00 93.83 10  C 1 
ATOM 3502 C CD  . PRO C 3 10  ? 29.575  -36.243 -18.662 1.00 96.78 10  C 1 
ATOM 3503 N N   . SER C 3 11  ? 26.945  -36.179 -16.074 1.00 97.62 11  C 1 
ATOM 3504 C CA  . SER C 3 11  ? 26.252  -36.331 -14.790 1.00 97.66 11  C 1 
ATOM 3505 C C   . SER C 3 11  ? 25.634  -35.030 -14.259 1.00 97.91 11  C 1 
ATOM 3506 O O   . SER C 3 11  ? 24.894  -35.094 -13.285 1.00 96.80 11  C 1 
ATOM 3507 C CB  . SER C 3 11  ? 27.195  -36.919 -13.740 1.00 96.92 11  C 1 
ATOM 3508 O OG  . SER C 3 11  ? 27.744  -38.141 -14.204 1.00 91.77 11  C 1 
ATOM 3509 N N   . TYR C 3 12  ? 25.875  -33.877 -14.887 1.00 97.90 12  C 1 
ATOM 3510 C CA  . TYR C 3 12  ? 25.133  -32.650 -14.557 1.00 98.02 12  C 1 
ATOM 3511 C C   . TYR C 3 12  ? 23.617  -32.804 -14.750 1.00 97.78 12  C 1 
ATOM 3512 O O   . TYR C 3 12  ? 22.841  -32.208 -14.009 1.00 96.38 12  C 1 
ATOM 3513 C CB  . TYR C 3 12  ? 25.672  -31.472 -15.374 1.00 97.92 12  C 1 
ATOM 3514 C CG  . TYR C 3 12  ? 27.024  -30.928 -14.957 1.00 98.22 12  C 1 
ATOM 3515 C CD1 . TYR C 3 12  ? 27.600  -31.231 -13.706 1.00 96.59 12  C 1 
ATOM 3516 C CD2 . TYR C 3 12  ? 27.700  -30.038 -15.818 1.00 96.63 12  C 1 
ATOM 3517 C CE1 . TYR C 3 12  ? 28.821  -30.655 -13.315 1.00 96.08 12  C 1 
ATOM 3518 C CE2 . TYR C 3 12  ? 28.918  -29.451 -15.436 1.00 96.12 12  C 1 
ATOM 3519 C CZ  . TYR C 3 12  ? 29.473  -29.762 -14.181 1.00 97.58 12  C 1 
ATOM 3520 O OH  . TYR C 3 12  ? 30.649  -29.179 -13.793 1.00 96.79 12  C 1 
ATOM 3521 N N   . GLN C 3 13  ? 23.187  -33.668 -15.660 1.00 97.70 13  C 1 
ATOM 3522 C CA  . GLN C 3 13  ? 21.768  -33.991 -15.852 1.00 97.06 13  C 1 
ATOM 3523 C C   . GLN C 3 13  ? 21.148  -34.776 -14.681 1.00 97.27 13  C 1 
ATOM 3524 O O   . GLN C 3 13  ? 19.932  -34.926 -14.645 1.00 95.50 13  C 1 
ATOM 3525 C CB  . GLN C 3 13  ? 21.583  -34.774 -17.156 1.00 95.46 13  C 1 
ATOM 3526 C CG  . GLN C 3 13  ? 21.838  -33.907 -18.394 1.00 88.21 13  C 1 
ATOM 3527 C CD  . GLN C 3 13  ? 21.709  -34.744 -19.663 1.00 84.17 13  C 1 
ATOM 3528 O OE1 . GLN C 3 13  ? 20.631  -35.058 -20.137 1.00 74.63 13  C 1 
ATOM 3529 N NE2 . GLN C 3 13  ? 22.814  -35.150 -20.237 1.00 71.93 13  C 1 
ATOM 3530 N N   . THR C 3 14  ? 21.925  -35.263 -13.721 1.00 97.34 14  C 1 
ATOM 3531 C CA  . THR C 3 14  ? 21.367  -35.868 -12.496 1.00 97.18 14  C 1 
ATOM 3532 C C   . THR C 3 14  ? 20.716  -34.833 -11.576 1.00 97.43 14  C 1 
ATOM 3533 O O   . THR C 3 14  ? 19.905  -35.213 -10.738 1.00 96.23 14  C 1 
ATOM 3534 C CB  . THR C 3 14  ? 22.408  -36.670 -11.706 1.00 96.53 14  C 1 
ATOM 3535 O OG1 . THR C 3 14  ? 23.462  -35.862 -11.249 1.00 91.70 14  C 1 
ATOM 3536 C CG2 . THR C 3 14  ? 23.017  -37.804 -12.539 1.00 90.83 14  C 1 
ATOM 3537 N N   . TYR C 3 15  ? 21.029  -33.550 -11.737 1.00 97.56 15  C 1 
ATOM 3538 C CA  . TYR C 3 15  ? 20.290  -32.458 -11.106 1.00 97.72 15  C 1 
ATOM 3539 C C   . TYR C 3 15  ? 18.986  -32.221 -11.878 1.00 97.50 15  C 1 
ATOM 3540 O O   . TYR C 3 15  ? 18.905  -31.377 -12.770 1.00 96.30 15  C 1 
ATOM 3541 C CB  . TYR C 3 15  ? 21.173  -31.211 -11.003 1.00 97.76 15  C 1 
ATOM 3542 C CG  . TYR C 3 15  ? 20.648  -30.189 -10.015 1.00 98.15 15  C 1 
ATOM 3543 C CD1 . TYR C 3 15  ? 19.615  -29.298 -10.371 1.00 96.96 15  C 1 
ATOM 3544 C CD2 . TYR C 3 15  ? 21.196  -30.123 -8.715  1.00 96.80 15  C 1 
ATOM 3545 C CE1 . TYR C 3 15  ? 19.137  -28.354 -9.448  1.00 96.57 15  C 1 
ATOM 3546 C CE2 . TYR C 3 15  ? 20.728  -29.181 -7.788  1.00 96.34 15  C 1 
ATOM 3547 C CZ  . TYR C 3 15  ? 19.698  -28.294 -8.156  1.00 97.59 15  C 1 
ATOM 3548 O OH  . TYR C 3 15  ? 19.247  -27.371 -7.251  1.00 97.02 15  C 1 
ATOM 3549 N N   . MET C 3 16  ? 17.979  -33.018 -11.548 1.00 97.32 16  C 1 
ATOM 3550 C CA  . MET C 3 16  ? 16.678  -33.013 -12.212 1.00 97.00 16  C 1 
ATOM 3551 C C   . MET C 3 16  ? 15.574  -33.214 -11.174 1.00 97.12 16  C 1 
ATOM 3552 O O   . MET C 3 16  ? 15.523  -34.257 -10.519 1.00 95.29 16  C 1 
ATOM 3553 C CB  . MET C 3 16  ? 16.653  -34.119 -13.275 1.00 95.21 16  C 1 
ATOM 3554 C CG  . MET C 3 16  ? 15.331  -34.150 -14.062 1.00 88.69 16  C 1 
ATOM 3555 S SD  . MET C 3 16  ? 15.225  -35.457 -15.327 1.00 82.94 16  C 1 
ATOM 3556 C CE  . MET C 3 16  ? 16.476  -34.874 -16.501 1.00 70.39 16  C 1 
ATOM 3557 N N   . PHE C 3 17  ? 14.678  -32.230 -11.058 1.00 96.53 17  C 1 
ATOM 3558 C CA  . PHE C 3 17  ? 13.533  -32.313 -10.142 1.00 96.04 17  C 1 
ATOM 3559 C C   . PHE C 3 17  ? 12.467  -33.278 -10.673 1.00 95.43 17  C 1 
ATOM 3560 O O   . PHE C 3 17  ? 12.179  -34.300 -10.054 1.00 92.30 17  C 1 
ATOM 3561 C CB  . PHE C 3 17  ? 12.977  -30.904 -9.913  1.00 95.62 17  C 1 
ATOM 3562 C CG  . PHE C 3 17  ? 13.956  -29.950 -9.265  1.00 96.55 17  C 1 
ATOM 3563 C CD1 . PHE C 3 17  ? 14.284  -30.097 -7.905  1.00 94.67 17  C 1 
ATOM 3564 C CD2 . PHE C 3 17  ? 14.549  -28.912 -10.009 1.00 94.68 17  C 1 
ATOM 3565 C CE1 . PHE C 3 17  ? 15.185  -29.213 -7.292  1.00 94.14 17  C 1 
ATOM 3566 C CE2 . PHE C 3 17  ? 15.452  -28.025 -9.402  1.00 93.87 17  C 1 
ATOM 3567 C CZ  . PHE C 3 17  ? 15.769  -28.174 -8.039  1.00 95.74 17  C 1 
ATOM 3568 N N   . HIS C 3 18  ? 11.917  -32.976 -11.849 1.00 95.21 18  C 1 
ATOM 3569 C CA  . HIS C 3 18  ? 10.994  -33.815 -12.616 1.00 94.34 18  C 1 
ATOM 3570 C C   . HIS C 3 18  ? 10.939  -33.335 -14.079 1.00 94.41 18  C 1 
ATOM 3571 O O   . HIS C 3 18  ? 11.509  -32.303 -14.420 1.00 92.15 18  C 1 
ATOM 3572 C CB  . HIS C 3 18  ? 9.606   -33.805 -11.955 1.00 92.85 18  C 1 
ATOM 3573 C CG  . HIS C 3 18  ? 8.991   -32.437 -11.838 1.00 92.44 18  C 1 
ATOM 3574 N ND1 . HIS C 3 18  ? 8.282   -31.762 -12.805 1.00 83.51 18  C 1 
ATOM 3575 C CD2 . HIS C 3 18  ? 9.010   -31.631 -10.721 1.00 82.36 18  C 1 
ATOM 3576 C CE1 . HIS C 3 18  ? 7.881   -30.589 -12.286 1.00 84.39 18  C 1 
ATOM 3577 N NE2 . HIS C 3 18  ? 8.313   -30.475 -11.023 1.00 85.73 18  C 1 
ATOM 3578 N N   . GLN C 3 19  ? 10.274  -34.094 -14.960 1.00 93.82 19  C 1 
ATOM 3579 C CA  . GLN C 3 19  ? 10.271  -33.796 -16.405 1.00 92.72 19  C 1 
ATOM 3580 C C   . GLN C 3 19  ? 9.628   -32.454 -16.786 1.00 92.94 19  C 1 
ATOM 3581 O O   . GLN C 3 19  ? 10.025  -31.871 -17.787 1.00 89.82 19  C 1 
ATOM 3582 C CB  . GLN C 3 19  ? 9.552   -34.915 -17.168 1.00 90.59 19  C 1 
ATOM 3583 C CG  . GLN C 3 19  ? 10.487  -36.082 -17.496 1.00 78.99 19  C 1 
ATOM 3584 C CD  . GLN C 3 19  ? 9.841   -37.119 -18.416 1.00 69.75 19  C 1 
ATOM 3585 O OE1 . GLN C 3 19  ? 8.638   -37.212 -18.574 1.00 61.25 19  C 1 
ATOM 3586 N NE2 . GLN C 3 19  ? 10.628  -37.952 -19.056 1.00 58.30 19  C 1 
ATOM 3587 N N   . GLU C 3 20  ? 8.654   -31.978 -16.023 1.00 92.36 20  C 1 
ATOM 3588 C CA  . GLU C 3 20  ? 7.926   -30.730 -16.308 1.00 91.68 20  C 1 
ATOM 3589 C C   . GLU C 3 20  ? 8.543   -29.508 -15.604 1.00 92.88 20  C 1 
ATOM 3590 O O   . GLU C 3 20  ? 8.071   -28.389 -15.776 1.00 90.29 20  C 1 
ATOM 3591 C CB  . GLU C 3 20  ? 6.444   -30.886 -15.936 1.00 89.54 20  C 1 
ATOM 3592 C CG  . GLU C 3 20  ? 5.765   -32.028 -16.715 1.00 82.65 20  C 1 
ATOM 3593 C CD  . GLU C 3 20  ? 4.260   -32.151 -16.438 1.00 74.57 20  C 1 
ATOM 3594 O OE1 . GLU C 3 20  ? 3.606   -32.901 -17.205 1.00 65.71 20  C 1 
ATOM 3595 O OE2 . GLU C 3 20  ? 3.764   -31.527 -15.472 1.00 66.12 20  C 1 
ATOM 3596 N N   . HIS C 3 21  ? 9.608   -29.702 -14.826 1.00 95.05 21  C 1 
ATOM 3597 C CA  . HIS C 3 21  ? 10.253  -28.606 -14.113 1.00 96.11 21  C 1 
ATOM 3598 C C   . HIS C 3 21  ? 11.017  -27.689 -15.086 1.00 96.43 21  C 1 
ATOM 3599 O O   . HIS C 3 21  ? 11.786  -28.192 -15.912 1.00 95.66 21  C 1 
ATOM 3600 C CB  . HIS C 3 21  ? 11.165  -29.176 -13.024 1.00 96.10 21  C 1 
ATOM 3601 C CG  . HIS C 3 21  ? 11.588  -28.123 -12.036 1.00 96.51 21  C 1 
ATOM 3602 N ND1 . HIS C 3 21  ? 12.628  -27.239 -12.188 1.00 90.87 21  C 1 
ATOM 3603 C CD2 . HIS C 3 21  ? 10.974  -27.832 -10.843 1.00 90.15 21  C 1 
ATOM 3604 C CE1 . HIS C 3 21  ? 12.641  -26.433 -11.115 1.00 92.22 21  C 1 
ATOM 3605 N NE2 . HIS C 3 21  ? 11.653  -26.768 -10.277 1.00 93.03 21  C 1 
ATOM 3606 N N   . PRO C 3 22  ? 10.878  -26.360 -14.981 1.00 96.63 22  C 1 
ATOM 3607 C CA  . PRO C 3 22  ? 11.537  -25.428 -15.908 1.00 96.57 22  C 1 
ATOM 3608 C C   . PRO C 3 22  ? 13.067  -25.480 -15.840 1.00 96.98 22  C 1 
ATOM 3609 O O   . PRO C 3 22  ? 13.736  -25.287 -16.859 1.00 96.01 22  C 1 
ATOM 3610 C CB  . PRO C 3 22  ? 10.995  -24.040 -15.539 1.00 95.43 22  C 1 
ATOM 3611 C CG  . PRO C 3 22  ? 10.511  -24.188 -14.096 1.00 93.08 22  C 1 
ATOM 3612 C CD  . PRO C 3 22  ? 10.021  -25.633 -14.053 1.00 95.89 22  C 1 
ATOM 3613 N N   . PHE C 3 23  ? 13.639  -25.778 -14.680 1.00 97.11 23  C 1 
ATOM 3614 C CA  . PHE C 3 23  ? 15.086  -25.956 -14.531 1.00 97.30 23  C 1 
ATOM 3615 C C   . PHE C 3 23  ? 15.522  -27.309 -15.099 1.00 97.14 23  C 1 
ATOM 3616 O O   . PHE C 3 23  ? 15.397  -28.352 -14.452 1.00 95.98 23  C 1 
ATOM 3617 C CB  . PHE C 3 23  ? 15.493  -25.775 -13.064 1.00 97.27 23  C 1 
ATOM 3618 C CG  . PHE C 3 23  ? 16.990  -25.642 -12.881 1.00 97.27 23  C 1 
ATOM 3619 C CD1 . PHE C 3 23  ? 17.810  -26.785 -12.817 1.00 95.15 23  C 1 
ATOM 3620 C CD2 . PHE C 3 23  ? 17.574  -24.365 -12.792 1.00 95.04 23  C 1 
ATOM 3621 C CE1 . PHE C 3 23  ? 19.203  -26.651 -12.665 1.00 93.99 23  C 1 
ATOM 3622 C CE2 . PHE C 3 23  ? 18.964  -24.225 -12.633 1.00 93.98 23  C 1 
ATOM 3623 C CZ  . PHE C 3 23  ? 19.780  -25.369 -12.572 1.00 95.13 23  C 1 
ATOM 3624 N N   . ASN C 3 24  ? 16.076  -27.293 -16.309 1.00 96.73 24  C 1 
ATOM 3625 C CA  . ASN C 3 24  ? 16.478  -28.502 -17.022 1.00 96.78 24  C 1 
ATOM 3626 C C   . ASN C 3 24  ? 17.957  -28.447 -17.447 1.00 97.12 24  C 1 
ATOM 3627 O O   . ASN C 3 24  ? 18.329  -27.761 -18.403 1.00 95.95 24  C 1 
ATOM 3628 C CB  . ASN C 3 24  ? 15.504  -28.710 -18.196 1.00 95.54 24  C 1 
ATOM 3629 C CG  . ASN C 3 24  ? 15.711  -30.036 -18.904 1.00 94.46 24  C 1 
ATOM 3630 O OD1 . ASN C 3 24  ? 16.704  -30.727 -18.742 1.00 90.40 24  C 1 
ATOM 3631 N ND2 . ASN C 3 24  ? 14.767  -30.425 -19.728 1.00 88.56 24  C 1 
ATOM 3632 N N   . GLN C 3 25  ? 18.805  -29.227 -16.781 1.00 96.88 25  C 1 
ATOM 3633 C CA  . GLN C 3 25  ? 20.247  -29.298 -17.088 1.00 97.31 25  C 1 
ATOM 3634 C C   . GLN C 3 25  ? 20.575  -29.947 -18.446 1.00 97.56 25  C 1 
ATOM 3635 O O   . GLN C 3 25  ? 21.737  -29.939 -18.859 1.00 95.91 25  C 1 
ATOM 3636 C CB  . GLN C 3 25  ? 21.000  -29.987 -15.943 1.00 96.24 25  C 1 
ATOM 3637 C CG  . GLN C 3 25  ? 21.076  -29.157 -14.650 1.00 94.28 25  C 1 
ATOM 3638 C CD  . GLN C 3 25  ? 22.026  -27.958 -14.731 1.00 94.46 25  C 1 
ATOM 3639 O OE1 . GLN C 3 25  ? 22.106  -27.243 -15.716 1.00 86.18 25  C 1 
ATOM 3640 N NE2 . GLN C 3 25  ? 22.779  -27.693 -13.690 1.00 84.93 25  C 1 
ATOM 3641 N N   . GLN C 3 26  ? 19.591  -30.438 -19.178 1.00 97.45 26  C 1 
ATOM 3642 C CA  . GLN C 3 26  ? 19.789  -30.833 -20.582 1.00 97.45 26  C 1 
ATOM 3643 C C   . GLN C 3 26  ? 20.355  -29.674 -21.421 1.00 97.92 26  C 1 
ATOM 3644 O O   . GLN C 3 26  ? 21.131  -29.909 -22.345 1.00 97.39 26  C 1 
ATOM 3645 C CB  . GLN C 3 26  ? 18.465  -31.346 -21.167 1.00 96.57 26  C 1 
ATOM 3646 C CG  . GLN C 3 26  ? 18.671  -32.009 -22.543 1.00 93.46 26  C 1 
ATOM 3647 C CD  . GLN C 3 26  ? 17.385  -32.620 -23.118 1.00 91.66 26  C 1 
ATOM 3648 O OE1 . GLN C 3 26  ? 16.285  -32.436 -22.632 1.00 84.11 26  C 1 
ATOM 3649 N NE2 . GLN C 3 26  ? 17.488  -33.383 -24.183 1.00 81.66 26  C 1 
ATOM 3650 N N   . ARG C 3 27  ? 20.076  -28.433 -21.057 1.00 97.63 27  C 1 
ATOM 3651 C CA  . ARG C 3 27  ? 20.646  -27.227 -21.683 1.00 97.89 27  C 1 
ATOM 3652 C C   . ARG C 3 27  ? 22.184  -27.216 -21.683 1.00 98.34 27  C 1 
ATOM 3653 O O   . ARG C 3 27  ? 22.783  -26.765 -22.655 1.00 97.96 27  C 1 
ATOM 3654 C CB  . ARG C 3 27  ? 20.043  -25.997 -20.993 1.00 96.45 27  C 1 
ATOM 3655 C CG  . ARG C 3 27  ? 20.537  -25.792 -19.553 1.00 94.18 27  C 1 
ATOM 3656 C CD  . ARG C 3 27  ? 19.587  -24.920 -18.753 1.00 93.95 27  C 1 
ATOM 3657 N NE  . ARG C 3 27  ? 20.036  -24.811 -17.360 1.00 93.08 27  C 1 
ATOM 3658 C CZ  . ARG C 3 27  ? 19.672  -23.895 -16.483 1.00 94.80 27  C 1 
ATOM 3659 N NH1 . ARG C 3 27  ? 18.784  -22.982 -16.762 1.00 87.29 27  C 1 
ATOM 3660 N NH2 . ARG C 3 27  ? 20.209  -23.878 -15.305 1.00 88.82 27  C 1 
ATOM 3661 N N   . VAL C 3 28  ? 22.822  -27.754 -20.636 1.00 98.33 28  C 1 
ATOM 3662 C CA  . VAL C 3 28  ? 24.293  -27.857 -20.562 1.00 98.50 28  C 1 
ATOM 3663 C C   . VAL C 3 28  ? 24.805  -28.875 -21.582 1.00 98.58 28  C 1 
ATOM 3664 O O   . VAL C 3 28  ? 25.768  -28.600 -22.294 1.00 98.31 28  C 1 
ATOM 3665 C CB  . VAL C 3 28  ? 24.783  -28.230 -19.148 1.00 98.28 28  C 1 
ATOM 3666 C CG1 . VAL C 3 28  ? 26.308  -28.127 -19.058 1.00 96.37 28  C 1 
ATOM 3667 C CG2 . VAL C 3 28  ? 24.194  -27.308 -18.070 1.00 95.73 28  C 1 
ATOM 3668 N N   . LEU C 3 29  ? 24.134  -30.026 -21.710 1.00 98.37 29  C 1 
ATOM 3669 C CA  . LEU C 3 29  ? 24.434  -31.023 -22.745 1.00 98.30 29  C 1 
ATOM 3670 C C   . LEU C 3 29  ? 24.254  -30.441 -24.152 1.00 98.47 29  C 1 
ATOM 3671 O O   . LEU C 3 29  ? 25.126  -30.628 -24.992 1.00 98.12 29  C 1 
ATOM 3672 C CB  . LEU C 3 29  ? 23.553  -32.270 -22.534 1.00 97.76 29  C 1 
ATOM 3673 C CG  . LEU C 3 29  ? 23.612  -33.296 -23.690 1.00 96.13 29  C 1 
ATOM 3674 C CD1 . LEU C 3 29  ? 24.999  -33.929 -23.838 1.00 92.07 29  C 1 
ATOM 3675 C CD2 . LEU C 3 29  ? 22.601  -34.412 -23.456 1.00 91.58 29  C 1 
ATOM 3676 N N   . LEU C 3 30  ? 23.156  -29.726 -24.397 1.00 98.37 30  C 1 
ATOM 3677 C CA  . LEU C 3 30  ? 22.887  -29.087 -25.692 1.00 98.36 30  C 1 
ATOM 3678 C C   . LEU C 3 30  ? 23.989  -28.091 -26.070 1.00 98.52 30  C 1 
ATOM 3679 O O   . LEU C 3 30  ? 24.432  -28.068 -27.218 1.00 98.19 30  C 1 
ATOM 3680 C CB  . LEU C 3 30  ? 21.524  -28.370 -25.642 1.00 98.06 30  C 1 
ATOM 3681 C CG  . LEU C 3 30  ? 20.304  -29.304 -25.524 1.00 96.56 30  C 1 
ATOM 3682 C CD1 . LEU C 3 30  ? 19.049  -28.468 -25.277 1.00 93.15 30  C 1 
ATOM 3683 C CD2 . LEU C 3 30  ? 20.087  -30.131 -26.786 1.00 92.78 30  C 1 
ATOM 3684 N N   . THR C 3 31  ? 24.466  -27.314 -25.092 1.00 98.50 31  C 1 
ATOM 3685 C CA  . THR C 3 31  ? 25.576  -26.365 -25.281 1.00 98.63 31  C 1 
ATOM 3686 C C   . THR C 3 31  ? 26.889  -27.092 -25.566 1.00 98.67 31  C 1 
ATOM 3687 O O   . THR C 3 31  ? 27.593  -26.754 -26.513 1.00 98.48 31  C 1 
ATOM 3688 C CB  . THR C 3 31  ? 25.757  -25.479 -24.042 1.00 98.49 31  C 1 
ATOM 3689 O OG1 . THR C 3 31  ? 24.544  -24.863 -23.685 1.00 96.26 31  C 1 
ATOM 3690 C CG2 . THR C 3 31  ? 26.779  -24.369 -24.285 1.00 95.61 31  C 1 
ATOM 3691 N N   . TYR C 3 32  ? 27.217  -28.111 -24.765 1.00 98.62 32  C 1 
ATOM 3692 C CA  . TYR C 3 32  ? 28.404  -28.944 -24.978 1.00 98.57 32  C 1 
ATOM 3693 C C   . TYR C 3 32  ? 28.392  -29.600 -26.362 1.00 98.58 32  C 1 
ATOM 3694 O O   . TYR C 3 32  ? 29.396  -29.573 -27.068 1.00 98.28 32  C 1 
ATOM 3695 C CB  . TYR C 3 32  ? 28.474  -30.001 -23.872 1.00 98.41 32  C 1 
ATOM 3696 C CG  . TYR C 3 32  ? 29.493  -31.091 -24.136 1.00 98.04 32  C 1 
ATOM 3697 C CD1 . TYR C 3 32  ? 29.088  -32.327 -24.681 1.00 95.99 32  C 1 
ATOM 3698 C CD2 . TYR C 3 32  ? 30.862  -30.855 -23.889 1.00 96.18 32  C 1 
ATOM 3699 C CE1 . TYR C 3 32  ? 30.040  -33.326 -24.967 1.00 95.21 32  C 1 
ATOM 3700 C CE2 . TYR C 3 32  ? 31.820  -31.846 -24.172 1.00 95.16 32  C 1 
ATOM 3701 C CZ  . TYR C 3 32  ? 31.402  -33.083 -24.710 1.00 95.88 32  C 1 
ATOM 3702 O OH  . TYR C 3 32  ? 32.333  -34.051 -24.993 1.00 94.65 32  C 1 
ATOM 3703 N N   . ASP C 3 33  ? 27.260  -30.158 -26.761 1.00 98.47 33  C 1 
ATOM 3704 C CA  . ASP C 3 33  ? 27.118  -30.838 -28.049 1.00 98.35 33  C 1 
ATOM 3705 C C   . ASP C 3 33  ? 27.216  -29.858 -29.231 1.00 98.45 33  C 1 
ATOM 3706 O O   . ASP C 3 33  ? 27.842  -30.178 -30.239 1.00 97.90 33  C 1 
ATOM 3707 C CB  . ASP C 3 33  ? 25.788  -31.599 -28.044 1.00 97.86 33  C 1 
ATOM 3708 C CG  . ASP C 3 33  ? 25.706  -32.672 -29.122 1.00 96.10 33  C 1 
ATOM 3709 O OD1 . ASP C 3 33  ? 26.478  -33.659 -29.075 1.00 90.22 33  C 1 
ATOM 3710 O OD2 . ASP C 3 33  ? 24.766  -32.648 -29.941 1.00 89.61 33  C 1 
ATOM 3711 N N   . LEU C 3 34  ? 26.688  -28.638 -29.081 1.00 98.39 34  C 1 
ATOM 3712 C CA  . LEU C 3 34  ? 26.848  -27.561 -30.062 1.00 98.42 34  C 1 
ATOM 3713 C C   . LEU C 3 34  ? 28.325  -27.183 -30.235 1.00 98.43 34  C 1 
ATOM 3714 O O   . LEU C 3 34  ? 28.841  -27.212 -31.351 1.00 98.03 34  C 1 
ATOM 3715 C CB  . LEU C 3 34  ? 25.983  -26.363 -29.627 1.00 98.25 34  C 1 
ATOM 3716 C CG  . LEU C 3 34  ? 26.055  -25.148 -30.573 1.00 97.53 34  C 1 
ATOM 3717 C CD1 . LEU C 3 34  ? 25.639  -25.489 -32.000 1.00 95.72 34  C 1 
ATOM 3718 C CD2 . LEU C 3 34  ? 25.129  -24.049 -30.052 1.00 95.78 34  C 1 
ATOM 3719 N N   . LEU C 3 35  ? 29.020  -26.901 -29.127 1.00 98.50 35  C 1 
ATOM 3720 C CA  . LEU C 3 35  ? 30.450  -26.566 -29.142 1.00 98.47 35  C 1 
ATOM 3721 C C   . LEU C 3 35  ? 31.308  -27.696 -29.728 1.00 98.31 35  C 1 
ATOM 3722 O O   . LEU C 3 35  ? 32.237  -27.446 -30.494 1.00 97.71 35  C 1 
ATOM 3723 C CB  . LEU C 3 35  ? 30.905  -26.254 -27.710 1.00 98.43 35  C 1 
ATOM 3724 C CG  . LEU C 3 35  ? 30.387  -24.911 -27.163 1.00 98.14 35  C 1 
ATOM 3725 C CD1 . LEU C 3 35  ? 30.714  -24.811 -25.676 1.00 97.09 35  C 1 
ATOM 3726 C CD2 . LEU C 3 35  ? 31.032  -23.720 -27.877 1.00 97.03 35  C 1 
ATOM 3727 N N   . LYS C 3 36  ? 30.971  -28.947 -29.404 1.00 98.38 36  C 1 
ATOM 3728 C CA  . LYS C 3 36  ? 31.668  -30.114 -29.950 1.00 98.07 36  C 1 
ATOM 3729 C C   . LYS C 3 36  ? 31.429  -30.269 -31.452 1.00 98.14 36  C 1 
ATOM 3730 O O   . LYS C 3 36  ? 32.356  -30.614 -32.179 1.00 97.21 36  C 1 
ATOM 3731 C CB  . LYS C 3 36  ? 31.220  -31.347 -29.165 1.00 97.18 36  C 1 
ATOM 3732 C CG  . LYS C 3 36  ? 32.126  -32.545 -29.450 1.00 87.54 36  C 1 
ATOM 3733 C CD  . LYS C 3 36  ? 31.670  -33.722 -28.595 1.00 83.04 36  C 1 
ATOM 3734 C CE  . LYS C 3 36  ? 32.624  -34.901 -28.790 1.00 74.45 36  C 1 
ATOM 3735 N NZ  . LYS C 3 36  ? 32.199  -36.041 -27.952 1.00 66.44 36  C 1 
ATOM 3736 N N   . THR C 3 37  ? 30.222  -29.988 -31.909 1.00 98.14 37  C 1 
ATOM 3737 C CA  . THR C 3 37  ? 29.850  -30.079 -33.331 1.00 97.98 37  C 1 
ATOM 3738 C C   . THR C 3 37  ? 30.613  -29.068 -34.190 1.00 97.92 37  C 1 
ATOM 3739 O O   . THR C 3 37  ? 31.003  -29.396 -35.306 1.00 96.86 37  C 1 
ATOM 3740 C CB  . THR C 3 37  ? 28.333  -29.898 -33.503 1.00 97.49 37  C 1 
ATOM 3741 O OG1 . THR C 3 37  ? 27.651  -30.874 -32.747 1.00 93.34 37  C 1 
ATOM 3742 C CG2 . THR C 3 37  ? 27.872  -30.088 -34.944 1.00 92.59 37  C 1 
ATOM 3743 N N   . ILE C 3 38  ? 30.903  -27.884 -33.660 1.00 97.95 38  C 1 
ATOM 3744 C CA  . ILE C 3 38  ? 31.721  -26.865 -34.344 1.00 97.63 38  C 1 
ATOM 3745 C C   . ILE C 3 38  ? 33.232  -27.007 -34.076 1.00 97.65 38  C 1 
ATOM 3746 O O   . ILE C 3 38  ? 34.002  -26.124 -34.450 1.00 96.20 38  C 1 
ATOM 3747 C CB  . ILE C 3 38  ? 31.212  -25.440 -34.049 1.00 96.77 38  C 1 
ATOM 3748 C CG1 . ILE C 3 38  ? 31.361  -25.072 -32.558 1.00 91.17 38  C 1 
ATOM 3749 C CG2 . ILE C 3 38  ? 29.763  -25.278 -34.536 1.00 90.10 38  C 1 
ATOM 3750 C CD1 . ILE C 3 38  ? 31.049  -23.611 -32.250 1.00 86.76 38  C 1 
ATOM 3751 N N   . ASN C 3 39  ? 33.678  -28.094 -33.439 1.00 97.54 39  C 1 
ATOM 3752 C CA  . ASN C 3 39  ? 35.078  -28.335 -33.053 1.00 97.27 39  C 1 
ATOM 3753 C C   . ASN C 3 39  ? 35.697  -27.209 -32.201 1.00 97.58 39  C 1 
ATOM 3754 O O   . ASN C 3 39  ? 36.855  -26.841 -32.390 1.00 95.61 39  C 1 
ATOM 3755 C CB  . ASN C 3 39  ? 35.922  -28.693 -34.292 1.00 95.99 39  C 1 
ATOM 3756 C CG  . ASN C 3 39  ? 35.537  -30.015 -34.924 1.00 88.37 39  C 1 
ATOM 3757 O OD1 . ASN C 3 39  ? 35.358  -31.024 -34.270 1.00 78.09 39  C 1 
ATOM 3758 N ND2 . ASN C 3 39  ? 35.449  -30.064 -36.231 1.00 73.72 39  C 1 
ATOM 3759 N N   . ALA C 3 40  ? 34.943  -26.672 -31.234 1.00 97.71 40  C 1 
ATOM 3760 C CA  . ALA C 3 40  ? 35.410  -25.611 -30.339 1.00 97.88 40  C 1 
ATOM 3761 C C   . ALA C 3 40  ? 36.303  -26.103 -29.180 1.00 97.96 40  C 1 
ATOM 3762 O O   . ALA C 3 40  ? 36.769  -25.290 -28.385 1.00 96.72 40  C 1 
ATOM 3763 C CB  . ALA C 3 40  ? 34.192  -24.840 -29.830 1.00 97.46 40  C 1 
ATOM 3764 N N   . PHE C 3 41  ? 36.528  -27.407 -29.051 1.00 97.86 41  C 1 
ATOM 3765 C CA  . PHE C 3 41  ? 37.366  -27.988 -28.000 1.00 97.86 41  C 1 
ATOM 3766 C C   . PHE C 3 41  ? 38.686  -28.521 -28.558 1.00 97.52 41  C 1 
ATOM 3767 O O   . PHE C 3 41  ? 38.696  -29.395 -29.428 1.00 95.63 41  C 1 
ATOM 3768 C CB  . PHE C 3 41  ? 36.600  -29.099 -27.268 1.00 97.65 41  C 1 
ATOM 3769 C CG  . PHE C 3 41  ? 35.337  -28.643 -26.572 1.00 98.22 41  C 1 
ATOM 3770 C CD1 . PHE C 3 41  ? 35.398  -27.691 -25.540 1.00 97.14 41  C 1 
ATOM 3771 C CD2 . PHE C 3 41  ? 34.087  -29.176 -26.947 1.00 97.01 41  C 1 
ATOM 3772 C CE1 . PHE C 3 41  ? 34.225  -27.274 -24.890 1.00 96.73 41  C 1 
ATOM 3773 C CE2 . PHE C 3 41  ? 32.909  -28.765 -26.298 1.00 96.72 41  C 1 
ATOM 3774 C CZ  . PHE C 3 41  ? 32.982  -27.811 -25.268 1.00 97.79 41  C 1 
ATOM 3775 N N   . ASP C 3 42  ? 39.796  -28.046 -27.990 1.00 97.45 42  C 1 
ATOM 3776 C CA  . ASP C 3 42  ? 41.121  -28.627 -28.176 1.00 96.89 42  C 1 
ATOM 3777 C C   . ASP C 3 42  ? 41.383  -29.746 -27.154 1.00 97.18 42  C 1 
ATOM 3778 O O   . ASP C 3 42  ? 40.697  -29.885 -26.135 1.00 95.22 42  C 1 
ATOM 3779 C CB  . ASP C 3 42  ? 42.197  -27.538 -28.068 1.00 95.16 42  C 1 
ATOM 3780 C CG  . ASP C 3 42  ? 42.098  -26.462 -29.148 1.00 91.17 42  C 1 
ATOM 3781 O OD1 . ASP C 3 42  ? 41.954  -26.833 -30.332 1.00 84.57 42  C 1 
ATOM 3782 O OD2 . ASP C 3 42  ? 42.216  -25.271 -28.780 1.00 82.71 42  C 1 
ATOM 3783 N N   . ASP C 3 43  ? 42.439  -30.543 -27.388 1.00 96.44 43  C 1 
ATOM 3784 C CA  . ASP C 3 43  ? 42.832  -31.594 -26.456 1.00 96.08 43  C 1 
ATOM 3785 C C   . ASP C 3 43  ? 43.141  -31.043 -25.060 1.00 96.11 43  C 1 
ATOM 3786 O O   . ASP C 3 43  ? 43.984  -30.161 -24.866 1.00 92.60 43  C 1 
ATOM 3787 C CB  . ASP C 3 43  ? 44.018  -32.410 -26.997 1.00 94.59 43  C 1 
ATOM 3788 C CG  . ASP C 3 43  ? 43.609  -33.662 -27.778 1.00 84.50 43  C 1 
ATOM 3789 O OD1 . ASP C 3 43  ? 42.494  -34.169 -27.533 1.00 76.04 43  C 1 
ATOM 3790 O OD2 . ASP C 3 43  ? 44.462  -34.156 -28.550 1.00 74.22 43  C 1 
ATOM 3791 N N   . GLY C 3 44  ? 42.466  -31.597 -24.049 1.00 96.00 44  C 1 
ATOM 3792 C CA  . GLY C 3 44  ? 42.584  -31.217 -22.640 1.00 96.23 44  C 1 
ATOM 3793 C C   . GLY C 3 44  ? 41.815  -29.950 -22.247 1.00 97.26 44  C 1 
ATOM 3794 O O   . GLY C 3 44  ? 41.973  -29.512 -21.113 1.00 95.43 44  C 1 
ATOM 3795 N N   . ASP C 3 45  ? 40.998  -29.375 -23.123 1.00 97.72 45  C 1 
ATOM 3796 C CA  . ASP C 3 45  ? 40.108  -28.267 -22.745 1.00 98.04 45  C 1 
ATOM 3797 C C   . ASP C 3 45  ? 39.002  -28.715 -21.784 1.00 98.31 45  C 1 
ATOM 3798 O O   . ASP C 3 45  ? 38.661  -27.996 -20.849 1.00 97.61 45  C 1 
ATOM 3799 C CB  . ASP C 3 45  ? 39.471  -27.636 -23.993 1.00 97.45 45  C 1 
ATOM 3800 C CG  . ASP C 3 45  ? 40.395  -26.693 -24.765 1.00 97.27 45  C 1 
ATOM 3801 O OD1 . ASP C 3 45  ? 41.461  -26.299 -24.247 1.00 94.25 45  C 1 
ATOM 3802 O OD2 . ASP C 3 45  ? 39.999  -26.286 -25.878 1.00 94.33 45  C 1 
ATOM 3803 N N   . ILE C 3 46  ? 38.473  -29.914 -21.991 1.00 98.33 46  C 1 
ATOM 3804 C CA  . ILE C 3 46  ? 37.397  -30.460 -21.163 1.00 98.34 46  C 1 
ATOM 3805 C C   . ILE C 3 46  ? 37.988  -31.061 -19.890 1.00 98.37 46  C 1 
ATOM 3806 O O   . ILE C 3 46  ? 38.790  -31.995 -19.935 1.00 97.54 46  C 1 
ATOM 3807 C CB  . ILE C 3 46  ? 36.539  -31.474 -21.946 1.00 97.75 46  C 1 
ATOM 3808 C CG1 . ILE C 3 46  ? 35.918  -30.817 -23.206 1.00 94.89 46  C 1 
ATOM 3809 C CG2 . ILE C 3 46  ? 35.420  -32.032 -21.039 1.00 95.02 46  C 1 
ATOM 3810 C CD1 . ILE C 3 46  ? 35.330  -31.831 -24.194 1.00 84.76 46  C 1 
ATOM 3811 N N   . VAL C 3 47  ? 37.551  -30.563 -18.740 1.00 98.40 47  C 1 
ATOM 3812 C CA  . VAL C 3 47  ? 37.938  -31.050 -17.412 1.00 98.39 47  C 1 
ATOM 3813 C C   . VAL C 3 47  ? 36.717  -31.646 -16.722 1.00 98.49 47  C 1 
ATOM 3814 O O   . VAL C 3 47  ? 35.646  -31.047 -16.691 1.00 97.94 47  C 1 
ATOM 3815 C CB  . VAL C 3 47  ? 38.579  -29.925 -16.585 1.00 97.82 47  C 1 
ATOM 3816 C CG1 . VAL C 3 47  ? 38.942  -30.388 -15.170 1.00 95.30 47  C 1 
ATOM 3817 C CG2 . VAL C 3 47  ? 39.865  -29.423 -17.254 1.00 95.17 47  C 1 
ATOM 3818 N N   . THR C 3 48  ? 36.879  -32.831 -16.141 1.00 98.33 48  C 1 
ATOM 3819 C CA  . THR C 3 48  ? 35.801  -33.472 -15.376 1.00 98.28 48  C 1 
ATOM 3820 C C   . THR C 3 48  ? 35.700  -32.839 -13.987 1.00 98.41 48  C 1 
ATOM 3821 O O   . THR C 3 48  ? 36.710  -32.785 -13.283 1.00 97.65 48  C 1 
ATOM 3822 C CB  . THR C 3 48  ? 36.029  -34.982 -15.261 1.00 97.30 48  C 1 
ATOM 3823 O OG1 . THR C 3 48  ? 36.184  -35.535 -16.550 1.00 89.57 48  C 1 
ATOM 3824 C CG2 . THR C 3 48  ? 34.850  -35.713 -14.622 1.00 87.44 48  C 1 
ATOM 3825 N N   . PRO C 3 49  ? 34.515  -32.388 -13.555 1.00 98.30 49  C 1 
ATOM 3826 C CA  . PRO C 3 49  ? 34.321  -31.886 -12.202 1.00 98.31 49  C 1 
ATOM 3827 C C   . PRO C 3 49  ? 34.461  -33.008 -11.173 1.00 98.22 49  C 1 
ATOM 3828 O O   . PRO C 3 49  ? 34.139  -34.168 -11.429 1.00 97.03 49  C 1 
ATOM 3829 C CB  . PRO C 3 49  ? 32.911  -31.290 -12.182 1.00 97.81 49  C 1 
ATOM 3830 C CG  . PRO C 3 49  ? 32.167  -32.126 -13.220 1.00 97.11 49  C 1 
ATOM 3831 C CD  . PRO C 3 49  ? 33.245  -32.390 -14.274 1.00 97.92 49  C 1 
ATOM 3832 N N   . ARG C 3 50  ? 34.869  -32.634 -9.968  1.00 97.86 50  C 1 
ATOM 3833 C CA  . ARG C 3 50  ? 34.795  -33.475 -8.770  1.00 97.44 50  C 1 
ATOM 3834 C C   . ARG C 3 50  ? 33.524  -33.157 -7.989  1.00 97.92 50  C 1 
ATOM 3835 O O   . ARG C 3 50  ? 32.934  -32.099 -8.174  1.00 96.95 50  C 1 
ATOM 3836 C CB  . ARG C 3 50  ? 36.063  -33.293 -7.934  1.00 94.42 50  C 1 
ATOM 3837 C CG  . ARG C 3 50  ? 36.206  -31.864 -7.374  1.00 90.00 50  C 1 
ATOM 3838 C CD  . ARG C 3 50  ? 37.486  -31.735 -6.562  1.00 89.77 50  C 1 
ATOM 3839 N NE  . ARG C 3 50  ? 37.639  -30.401 -5.994  1.00 89.18 50  C 1 
ATOM 3840 C CZ  . ARG C 3 50  ? 37.136  -29.972 -4.849  1.00 91.20 50  C 1 
ATOM 3841 N NH1 . ARG C 3 50  ? 36.362  -30.701 -4.102  1.00 81.98 50  C 1 
ATOM 3842 N NH2 . ARG C 3 50  ? 37.424  -28.781 -4.430  1.00 85.43 50  C 1 
ATOM 3843 N N   . LEU C 3 51  ? 33.153  -34.041 -7.059  1.00 97.95 51  C 1 
ATOM 3844 C CA  . LEU C 3 51  ? 32.169  -33.698 -6.033  1.00 97.89 51  C 1 
ATOM 3845 C C   . LEU C 3 51  ? 32.793  -32.714 -5.037  1.00 98.16 51  C 1 
ATOM 3846 O O   . LEU C 3 51  ? 33.959  -32.874 -4.656  1.00 96.94 51  C 1 
ATOM 3847 C CB  . LEU C 3 51  ? 31.691  -34.979 -5.330  1.00 96.47 51  C 1 
ATOM 3848 C CG  . LEU C 3 51  ? 30.749  -35.835 -6.198  1.00 91.91 51  C 1 
ATOM 3849 C CD1 . LEU C 3 51  ? 30.711  -37.273 -5.696  1.00 84.97 51  C 1 
ATOM 3850 C CD2 . LEU C 3 51  ? 29.321  -35.291 -6.171  1.00 84.48 51  C 1 
ATOM 3851 N N   . ALA C 3 52  ? 32.031  -31.721 -4.598  1.00 98.17 52  C 1 
ATOM 3852 C CA  . ALA C 3 52  ? 32.389  -30.946 -3.417  1.00 98.30 52  C 1 
ATOM 3853 C C   . ALA C 3 52  ? 32.276  -31.839 -2.174  1.00 98.29 52  C 1 
ATOM 3854 O O   . ALA C 3 52  ? 31.339  -32.631 -2.051  1.00 97.55 52  C 1 
ATOM 3855 C CB  . ALA C 3 52  ? 31.494  -29.712 -3.318  1.00 97.93 52  C 1 
ATOM 3856 N N   . SER C 3 53  ? 33.221  -31.714 -1.243  1.00 98.21 53  C 1 
ATOM 3857 C CA  . SER C 3 53  ? 33.129  -32.358 0.067   1.00 98.16 53  C 1 
ATOM 3858 C C   . SER C 3 53  ? 32.137  -31.618 0.969   1.00 98.34 53  C 1 
ATOM 3859 O O   . SER C 3 53  ? 31.858  -30.437 0.766   1.00 97.76 53  C 1 
ATOM 3860 C CB  . SER C 3 53  ? 34.512  -32.439 0.719   1.00 97.54 53  C 1 
ATOM 3861 O OG  . SER C 3 53  ? 35.022  -31.156 1.001   1.00 94.63 53  C 1 
ATOM 3862 N N   . GLU C 3 54  ? 31.634  -32.286 2.023   1.00 98.14 54  C 1 
ATOM 3863 C CA  . GLU C 3 54  ? 30.787  -31.622 3.024   1.00 98.03 54  C 1 
ATOM 3864 C C   . GLU C 3 54  ? 31.518  -30.454 3.705   1.00 98.16 54  C 1 
ATOM 3865 O O   . GLU C 3 54  ? 30.922  -29.412 3.944   1.00 97.22 54  C 1 
ATOM 3866 C CB  . GLU C 3 54  ? 30.289  -32.635 4.067   1.00 96.96 54  C 1 
ATOM 3867 C CG  . GLU C 3 54  ? 29.252  -33.594 3.464   1.00 90.91 54  C 1 
ATOM 3868 C CD  . GLU C 3 54  ? 28.691  -34.633 4.447   1.00 90.44 54  C 1 
ATOM 3869 O OE1 . GLU C 3 54  ? 28.421  -35.774 3.996   1.00 83.46 54  C 1 
ATOM 3870 O OE2 . GLU C 3 54  ? 28.456  -34.328 5.629   1.00 85.22 54  C 1 
ATOM 3871 N N   . GLU C 3 55  ? 32.831  -30.577 3.939   1.00 98.06 55  C 1 
ATOM 3872 C CA  . GLU C 3 55  ? 33.664  -29.496 4.484   1.00 97.88 55  C 1 
ATOM 3873 C C   . GLU C 3 55  ? 33.711  -28.267 3.566   1.00 98.13 55  C 1 
ATOM 3874 O O   . GLU C 3 55  ? 33.766  -27.139 4.043   1.00 97.14 55  C 1 
ATOM 3875 C CB  . GLU C 3 55  ? 35.098  -30.005 4.710   1.00 96.94 55  C 1 
ATOM 3876 C CG  . GLU C 3 55  ? 35.413  -30.274 6.185   1.00 82.71 55  C 1 
ATOM 3877 C CD  . GLU C 3 55  ? 36.808  -30.874 6.412   1.00 75.58 55  C 1 
ATOM 3878 O OE1 . GLU C 3 55  ? 37.277  -30.831 7.577   1.00 67.29 55  C 1 
ATOM 3879 O OE2 . GLU C 3 55  ? 37.400  -31.410 5.446   1.00 68.01 55  C 1 
ATOM 3880 N N   . GLU C 3 56  ? 33.684  -28.465 2.253   1.00 98.32 56  C 1 
ATOM 3881 C CA  . GLU C 3 56  ? 33.640  -27.370 1.283   1.00 98.38 56  C 1 
ATOM 3882 C C   . GLU C 3 56  ? 32.244  -26.743 1.210   1.00 98.52 56  C 1 
ATOM 3883 O O   . GLU C 3 56  ? 32.135  -25.523 1.190   1.00 98.11 56  C 1 
ATOM 3884 C CB  . GLU C 3 56  ? 34.075  -27.876 -0.093  1.00 98.07 56  C 1 
ATOM 3885 C CG  . GLU C 3 56  ? 35.584  -28.159 -0.127  1.00 97.15 56  C 1 
ATOM 3886 C CD  . GLU C 3 56  ? 36.010  -28.914 -1.387  1.00 97.53 56  C 1 
ATOM 3887 O OE1 . GLU C 3 56  ? 37.109  -28.625 -1.910  1.00 93.03 56  C 1 
ATOM 3888 O OE2 . GLU C 3 56  ? 35.291  -29.821 -1.863  1.00 94.10 56  C 1 
ATOM 3889 N N   . LEU C 3 57  ? 31.192  -27.550 1.250   1.00 98.51 57  C 1 
ATOM 3890 C CA  . LEU C 3 57  ? 29.813  -27.052 1.337   1.00 98.57 57  C 1 
ATOM 3891 C C   . LEU C 3 57  ? 29.597  -26.227 2.616   1.00 98.56 57  C 1 
ATOM 3892 O O   . LEU C 3 57  ? 28.981  -25.165 2.563   1.00 98.14 57  C 1 
ATOM 3893 C CB  . LEU C 3 57  ? 28.829  -28.233 1.273   1.00 98.47 57  C 1 
ATOM 3894 C CG  . LEU C 3 57  ? 28.836  -29.021 -0.052  1.00 97.81 57  C 1 
ATOM 3895 C CD1 . LEU C 3 57  ? 27.931  -30.244 0.072   1.00 96.40 57  C 1 
ATOM 3896 C CD2 . LEU C 3 57  ? 28.347  -28.183 -1.230  1.00 96.02 57  C 1 
ATOM 3897 N N   . SER C 3 58  ? 30.192  -26.651 3.741   1.00 98.52 58  C 1 
ATOM 3898 C CA  . SER C 3 58  ? 30.142  -25.948 5.033   1.00 98.37 58  C 1 
ATOM 3899 C C   . SER C 3 58  ? 30.878  -24.599 5.047   1.00 98.38 58  C 1 
ATOM 3900 O O   . SER C 3 58  ? 30.768  -23.854 6.018   1.00 97.17 58  C 1 
ATOM 3901 C CB  . SER C 3 58  ? 30.697  -26.836 6.153   1.00 97.46 58  C 1 
ATOM 3902 O OG  . SER C 3 58  ? 29.914  -27.998 6.312   1.00 86.46 58  C 1 
ATOM 3903 N N   . LEU C 3 59  ? 31.596  -24.228 3.989   1.00 98.39 59  C 1 
ATOM 3904 C CA  . LEU C 3 59  ? 32.114  -22.863 3.837   1.00 98.24 59  C 1 
ATOM 3905 C C   . LEU C 3 59  ? 30.984  -21.823 3.755   1.00 98.17 59  C 1 
ATOM 3906 O O   . LEU C 3 59  ? 31.205  -20.658 4.092   1.00 97.05 59  C 1 
ATOM 3907 C CB  . LEU C 3 59  ? 32.991  -22.774 2.575   1.00 98.00 59  C 1 
ATOM 3908 C CG  . LEU C 3 59  ? 34.305  -23.575 2.635   1.00 96.92 59  C 1 
ATOM 3909 C CD1 . LEU C 3 59  ? 34.962  -23.597 1.255   1.00 94.24 59  C 1 
ATOM 3910 C CD2 . LEU C 3 59  ? 35.298  -22.949 3.614   1.00 93.93 59  C 1 
ATOM 3911 N N   . VAL C 3 60  ? 29.802  -22.239 3.314   1.00 98.37 60  C 1 
ATOM 3912 C CA  . VAL C 3 60  ? 28.611  -21.379 3.182   1.00 98.36 60  C 1 
ATOM 3913 C C   . VAL C 3 60  ? 27.402  -21.980 3.897   1.00 98.35 60  C 1 
ATOM 3914 O O   . VAL C 3 60  ? 26.743  -21.286 4.674   1.00 97.28 60  C 1 
ATOM 3915 C CB  . VAL C 3 60  ? 28.290  -21.132 1.695   1.00 97.78 60  C 1 
ATOM 3916 C CG1 . VAL C 3 60  ? 26.961  -20.387 1.495   1.00 94.29 60  C 1 
ATOM 3917 C CG2 . VAL C 3 60  ? 29.393  -20.286 1.044   1.00 94.04 60  C 1 
ATOM 3918 N N   . HIS C 3 61  ? 27.112  -23.240 3.637   1.00 98.39 61  C 1 
ATOM 3919 C CA  . HIS C 3 61  ? 25.920  -23.920 4.120   1.00 98.50 61  C 1 
ATOM 3920 C C   . HIS C 3 61  ? 26.089  -24.418 5.556   1.00 98.41 61  C 1 
ATOM 3921 O O   . HIS C 3 61  ? 27.179  -24.797 5.977   1.00 97.80 61  C 1 
ATOM 3922 C CB  . HIS C 3 61  ? 25.545  -25.042 3.153   1.00 98.42 61  C 1 
ATOM 3923 C CG  . HIS C 3 61  ? 25.198  -24.518 1.788   1.00 98.59 61  C 1 
ATOM 3924 N ND1 . HIS C 3 61  ? 24.100  -23.736 1.483   1.00 94.29 61  C 1 
ATOM 3925 C CD2 . HIS C 3 61  ? 25.946  -24.634 0.641   1.00 93.19 61  C 1 
ATOM 3926 C CE1 . HIS C 3 61  ? 24.187  -23.396 0.190   1.00 95.66 61  C 1 
ATOM 3927 N NE2 . HIS C 3 61  ? 25.293  -23.920 -0.353  1.00 96.36 61  C 1 
ATOM 3928 N N   . THR C 3 62  ? 24.995  -24.413 6.313   1.00 98.20 62  C 1 
ATOM 3929 C CA  . THR C 3 62  ? 24.979  -24.955 7.673   1.00 98.04 62  C 1 
ATOM 3930 C C   . THR C 3 62  ? 24.963  -26.488 7.643   1.00 98.19 62  C 1 
ATOM 3931 O O   . THR C 3 62  ? 24.392  -27.094 6.735   1.00 97.60 62  C 1 
ATOM 3932 C CB  . THR C 3 62  ? 23.801  -24.404 8.490   1.00 97.35 62  C 1 
ATOM 3933 O OG1 . THR C 3 62  ? 22.572  -24.733 7.898   1.00 92.23 62  C 1 
ATOM 3934 C CG2 . THR C 3 62  ? 23.846  -22.877 8.604   1.00 91.11 62  C 1 
ATOM 3935 N N   . ASP C 3 63  ? 25.575  -27.120 8.639   1.00 97.83 63  C 1 
ATOM 3936 C CA  . ASP C 3 63  ? 25.677  -28.586 8.687   1.00 97.58 63  C 1 
ATOM 3937 C C   . ASP C 3 63  ? 24.304  -29.267 8.778   1.00 97.72 63  C 1 
ATOM 3938 O O   . ASP C 3 63  ? 24.082  -30.312 8.164   1.00 96.70 63  C 1 
ATOM 3939 C CB  . ASP C 3 63  ? 26.555  -29.009 9.874   1.00 96.55 63  C 1 
ATOM 3940 C CG  . ASP C 3 63  ? 28.036  -28.646 9.710   1.00 84.97 63  C 1 
ATOM 3941 O OD1 . ASP C 3 63  ? 28.509  -28.562 8.551   1.00 74.13 63  C 1 
ATOM 3942 O OD2 . ASP C 3 63  ? 28.700  -28.483 10.756  1.00 73.48 63  C 1 
ATOM 3943 N N   . ASP C 3 64  ? 23.359  -28.660 9.497   1.00 97.58 64  C 1 
ATOM 3944 C CA  . ASP C 3 64  ? 21.976  -29.120 9.587   1.00 97.31 64  C 1 
ATOM 3945 C C   . ASP C 3 64  ? 21.271  -29.074 8.225   1.00 97.78 64  C 1 
ATOM 3946 O O   . ASP C 3 64  ? 20.574  -30.030 7.866   1.00 96.84 64  C 1 
ATOM 3947 C CB  . ASP C 3 64  ? 21.217  -28.305 10.650  1.00 95.74 64  C 1 
ATOM 3948 C CG  . ASP C 3 64  ? 21.179  -26.798 10.354  1.00 89.53 64  C 1 
ATOM 3949 O OD1 . ASP C 3 64  ? 22.277  -26.202 10.256  1.00 79.66 64  C 1 
ATOM 3950 O OD2 . ASP C 3 64  ? 20.065  -26.251 10.228  1.00 80.51 64  C 1 
ATOM 3951 N N   . TYR C 3 65  ? 21.508  -28.047 7.420   1.00 97.81 65  C 1 
ATOM 3952 C CA  . TYR C 3 65  ? 20.978  -27.962 6.062   1.00 98.12 65  C 1 
ATOM 3953 C C   . TYR C 3 65  ? 21.571  -29.037 5.141   1.00 98.28 65  C 1 
ATOM 3954 O O   . TYR C 3 65  ? 20.830  -29.718 4.437   1.00 97.99 65  C 1 
ATOM 3955 C CB  . TYR C 3 65  ? 21.211  -26.556 5.497   1.00 97.96 65  C 1 
ATOM 3956 C CG  . TYR C 3 65  ? 20.719  -26.400 4.070   1.00 98.13 65  C 1 
ATOM 3957 C CD1 . TYR C 3 65  ? 21.624  -26.146 3.024   1.00 96.75 65  C 1 
ATOM 3958 C CD2 . TYR C 3 65  ? 19.347  -26.555 3.781   1.00 96.95 65  C 1 
ATOM 3959 C CE1 . TYR C 3 65  ? 21.169  -26.040 1.699   1.00 96.69 65  C 1 
ATOM 3960 C CE2 . TYR C 3 65  ? 18.882  -26.461 2.456   1.00 96.51 65  C 1 
ATOM 3961 C CZ  . TYR C 3 65  ? 19.799  -26.203 1.419   1.00 97.80 65  C 1 
ATOM 3962 O OH  . TYR C 3 65  ? 19.350  -26.122 0.129   1.00 97.28 65  C 1 
ATOM 3963 N N   . ILE C 3 66  ? 22.886  -29.251 5.188   1.00 98.36 66  C 1 
ATOM 3964 C CA  . ILE C 3 66  ? 23.545  -30.311 4.407   1.00 98.37 66  C 1 
ATOM 3965 C C   . ILE C 3 66  ? 22.963  -31.684 4.776   1.00 98.27 66  C 1 
ATOM 3966 O O   . ILE C 3 66  ? 22.652  -32.487 3.890   1.00 97.86 66  C 1 
ATOM 3967 C CB  . ILE C 3 66  ? 25.080  -30.267 4.603   1.00 98.31 66  C 1 
ATOM 3968 C CG1 . ILE C 3 66  ? 25.670  -28.942 4.063   1.00 97.31 66  C 1 
ATOM 3969 C CG2 . ILE C 3 66  ? 25.760  -31.461 3.892   1.00 97.18 66  C 1 
ATOM 3970 C CD1 . ILE C 3 66  ? 27.105  -28.673 4.519   1.00 95.05 66  C 1 
ATOM 3971 N N   . GLN C 3 67  ? 22.759  -31.948 6.068   1.00 98.10 67  C 1 
ATOM 3972 C CA  . GLN C 3 67  ? 22.130  -33.194 6.513   1.00 97.85 67  C 1 
ATOM 3973 C C   . GLN C 3 67  ? 20.669  -33.300 6.066   1.00 97.90 67  C 1 
ATOM 3974 O O   . GLN C 3 67  ? 20.253  -34.377 5.635   1.00 97.28 67  C 1 
ATOM 3975 C CB  . GLN C 3 67  ? 22.248  -33.348 8.038   1.00 97.38 67  C 1 
ATOM 3976 C CG  . GLN C 3 67  ? 23.693  -33.592 8.510   1.00 92.08 67  C 1 
ATOM 3977 C CD  . GLN C 3 67  ? 24.375  -34.807 7.867   1.00 88.58 67  C 1 
ATOM 3978 O OE1 . GLN C 3 67  ? 23.773  -35.822 7.554   1.00 79.16 67  C 1 
ATOM 3979 N NE2 . GLN C 3 67  ? 25.671  -34.724 7.635   1.00 77.32 67  C 1 
ATOM 3980 N N   . ALA C 3 68  ? 19.917  -32.210 6.091   1.00 97.85 68  C 1 
ATOM 3981 C CA  . ALA C 3 68  ? 18.547  -32.187 5.581   1.00 97.83 68  C 1 
ATOM 3982 C C   . ALA C 3 68  ? 18.492  -32.537 4.084   1.00 97.93 68  C 1 
ATOM 3983 O O   . ALA C 3 68  ? 17.702  -33.392 3.683   1.00 97.42 68  C 1 
ATOM 3984 C CB  . ALA C 3 68  ? 17.928  -30.818 5.873   1.00 97.53 68  C 1 
ATOM 3985 N N   . VAL C 3 69  ? 19.380  -31.966 3.265   1.00 98.15 69  C 1 
ATOM 3986 C CA  . VAL C 3 69  ? 19.478  -32.290 1.826   1.00 98.19 69  C 1 
ATOM 3987 C C   . VAL C 3 69  ? 19.818  -33.770 1.613   1.00 98.10 69  C 1 
ATOM 3988 O O   . VAL C 3 69  ? 19.191  -34.435 0.785   1.00 97.67 69  C 1 
ATOM 3989 C CB  . VAL C 3 69  ? 20.505  -31.381 1.120   1.00 98.09 69  C 1 
ATOM 3990 C CG1 . VAL C 3 69  ? 20.678  -31.752 -0.358  1.00 96.53 69  C 1 
ATOM 3991 C CG2 . VAL C 3 69  ? 20.072  -29.910 1.152   1.00 95.87 69  C 1 
ATOM 3992 N N   . LYS C 3 70  ? 20.759  -34.322 2.387   1.00 98.11 70  C 1 
ATOM 3993 C CA  . LYS C 3 70  ? 21.112  -35.754 2.323   1.00 97.99 70  C 1 
ATOM 3994 C C   . LYS C 3 70  ? 19.929  -36.656 2.694   1.00 97.95 70  C 1 
ATOM 3995 O O   . LYS C 3 70  ? 19.677  -37.651 2.015   1.00 97.13 70  C 1 
ATOM 3996 C CB  . LYS C 3 70  ? 22.300  -36.046 3.251   1.00 97.58 70  C 1 
ATOM 3997 C CG  . LYS C 3 70  ? 23.620  -35.471 2.697   1.00 94.69 70  C 1 
ATOM 3998 C CD  . LYS C 3 70  ? 24.772  -35.599 3.697   1.00 92.33 70  C 1 
ATOM 3999 C CE  . LYS C 3 70  ? 25.214  -37.055 3.883   1.00 85.81 70  C 1 
ATOM 4000 N NZ  . LYS C 3 70  ? 26.346  -37.120 4.839   1.00 81.07 70  C 1 
ATOM 4001 N N   . LEU C 3 71  ? 19.219  -36.311 3.764   1.00 97.77 71  C 1 
ATOM 4002 C CA  . LEU C 3 71  ? 18.039  -37.057 4.209   1.00 97.61 71  C 1 
ATOM 4003 C C   . LEU C 3 71  ? 16.898  -36.968 3.186   1.00 97.53 71  C 1 
ATOM 4004 O O   . LEU C 3 71  ? 16.294  -37.992 2.866   1.00 96.40 71  C 1 
ATOM 4005 C CB  . LEU C 3 71  ? 17.585  -36.528 5.580   1.00 97.24 71  C 1 
ATOM 4006 C CG  . LEU C 3 71  ? 18.487  -36.939 6.760   1.00 94.55 71  C 1 
ATOM 4007 C CD1 . LEU C 3 71  ? 18.048  -36.185 8.015   1.00 90.19 71  C 1 
ATOM 4008 C CD2 . LEU C 3 71  ? 18.406  -38.439 7.053   1.00 89.83 71  C 1 
ATOM 4009 N N   . ALA C 3 72  ? 16.653  -35.782 2.632   1.00 97.49 72  C 1 
ATOM 4010 C CA  . ALA C 3 72  ? 15.649  -35.569 1.594   1.00 97.28 72  C 1 
ATOM 4011 C C   . ALA C 3 72  ? 15.953  -36.406 0.344   1.00 97.26 72  C 1 
ATOM 4012 O O   . ALA C 3 72  ? 15.101  -37.169 -0.113  1.00 96.18 72  C 1 
ATOM 4013 C CB  . ALA C 3 72  ? 15.580  -34.067 1.285   1.00 96.87 72  C 1 
ATOM 4014 N N   . GLY C 3 73  ? 17.187  -36.358 -0.145  1.00 96.96 73  C 1 
ATOM 4015 C CA  . GLY C 3 73  ? 17.633  -37.165 -1.288  1.00 96.69 73  C 1 
ATOM 4016 C C   . GLY C 3 73  ? 17.542  -38.678 -1.063  1.00 96.82 73  C 1 
ATOM 4017 O O   . GLY C 3 73  ? 17.395  -39.445 -2.019  1.00 95.01 73  C 1 
ATOM 4018 N N   . ALA C 3 74  ? 17.579  -39.116 0.197   1.00 96.89 74  C 1 
ATOM 4019 C CA  . ALA C 3 74  ? 17.365  -40.507 0.597   1.00 96.66 74  C 1 
ATOM 4020 C C   . ALA C 3 74  ? 15.891  -40.853 0.907   1.00 96.51 74  C 1 
ATOM 4021 O O   . ALA C 3 74  ? 15.609  -41.980 1.322   1.00 93.23 74  C 1 
ATOM 4022 C CB  . ALA C 3 74  ? 18.300  -40.816 1.772   1.00 95.75 74  C 1 
ATOM 4023 N N   . GLY C 3 75  ? 14.966  -39.901 0.749   1.00 95.56 75  C 1 
ATOM 4024 C CA  . GLY C 3 75  ? 13.541  -40.071 1.063   1.00 94.87 75  C 1 
ATOM 4025 C C   . GLY C 3 75  ? 13.246  -40.227 2.562   1.00 95.42 75  C 1 
ATOM 4026 O O   . GLY C 3 75  ? 12.287  -40.903 2.930   1.00 92.47 75  C 1 
ATOM 4027 N N   . LYS C 3 76  ? 14.082  -39.652 3.427   1.00 95.39 76  C 1 
ATOM 4028 C CA  . LYS C 3 76  ? 14.007  -39.803 4.893   1.00 95.44 76  C 1 
ATOM 4029 C C   . LYS C 3 76  ? 13.678  -38.511 5.640   1.00 95.76 76  C 1 
ATOM 4030 O O   . LYS C 3 76  ? 13.466  -38.571 6.850   1.00 92.89 76  C 1 
ATOM 4031 C CB  . LYS C 3 76  ? 15.322  -40.383 5.419   1.00 94.35 76  C 1 
ATOM 4032 C CG  . LYS C 3 76  ? 15.585  -41.807 4.922   1.00 91.01 76  C 1 
ATOM 4033 C CD  . LYS C 3 76  ? 16.906  -42.307 5.504   1.00 85.14 76  C 1 
ATOM 4034 C CE  . LYS C 3 76  ? 17.206  -43.709 4.978   1.00 77.77 76  C 1 
ATOM 4035 N NZ  . LYS C 3 76  ? 18.524  -44.182 5.461   1.00 67.63 76  C 1 
ATOM 4036 N N   . LEU C 3 77  ? 13.676  -37.361 4.974   1.00 94.75 77  C 1 
ATOM 4037 C CA  . LEU C 3 77  ? 13.352  -36.082 5.604   1.00 94.95 77  C 1 
ATOM 4038 C C   . LEU C 3 77  ? 11.827  -35.952 5.758   1.00 95.03 77  C 1 
ATOM 4039 O O   . LEU C 3 77  ? 11.115  -36.064 4.756   1.00 92.74 77  C 1 
ATOM 4040 C CB  . LEU C 3 77  ? 13.953  -34.935 4.777   1.00 94.29 77  C 1 
ATOM 4041 C CG  . LEU C 3 77  ? 13.887  -33.571 5.499   1.00 94.05 77  C 1 
ATOM 4042 C CD1 . LEU C 3 77  ? 14.862  -33.503 6.676   1.00 89.64 77  C 1 
ATOM 4043 C CD2 . LEU C 3 77  ? 14.258  -32.451 4.531   1.00 89.35 77  C 1 
ATOM 4044 N N   . PRO C 3 78  ? 11.312  -35.679 6.972   1.00 94.78 78  C 1 
ATOM 4045 C CA  . PRO C 3 78  ? 9.900   -35.366 7.169   1.00 93.79 78  C 1 
ATOM 4046 C C   . PRO C 3 78  ? 9.489   -34.115 6.383   1.00 93.42 78  C 1 
ATOM 4047 O O   . PRO C 3 78  ? 10.238  -33.139 6.325   1.00 91.00 78  C 1 
ATOM 4048 C CB  . PRO C 3 78  ? 9.717   -35.161 8.678   1.00 92.34 78  C 1 
ATOM 4049 C CG  . PRO C 3 78  ? 10.917  -35.874 9.298   1.00 90.79 78  C 1 
ATOM 4050 C CD  . PRO C 3 78  ? 12.006  -35.681 8.247   1.00 93.49 78  C 1 
ATOM 4051 N N   . ALA C 3 79  ? 8.278   -34.111 5.827   1.00 91.71 79  C 1 
ATOM 4052 C CA  . ALA C 3 79  ? 7.786   -32.990 5.022   1.00 90.45 79  C 1 
ATOM 4053 C C   . ALA C 3 79  ? 7.744   -31.659 5.801   1.00 90.94 79  C 1 
ATOM 4054 O O   . ALA C 3 79  ? 8.096   -30.617 5.254   1.00 87.39 79  C 1 
ATOM 4055 C CB  . ALA C 3 79  ? 6.404   -33.361 4.470   1.00 86.54 79  C 1 
ATOM 4056 N N   . GLU C 3 80  ? 7.381   -31.703 7.085   1.00 89.47 80  C 1 
ATOM 4057 C CA  . GLU C 3 80  ? 7.338   -30.521 7.963   1.00 88.31 80  C 1 
ATOM 4058 C C   . GLU C 3 80  ? 8.721   -29.873 8.126   1.00 89.33 80  C 1 
ATOM 4059 O O   . GLU C 3 80  ? 8.854   -28.653 8.044   1.00 86.66 80  C 1 
ATOM 4060 C CB  . GLU C 3 80  ? 6.797   -30.920 9.349   1.00 85.99 80  C 1 
ATOM 4061 C CG  . GLU C 3 80  ? 5.317   -31.333 9.327   1.00 74.88 80  C 1 
ATOM 4062 C CD  . GLU C 3 80  ? 4.770   -31.731 10.709  1.00 66.21 80  C 1 
ATOM 4063 O OE1 . GLU C 3 80  ? 3.528   -31.877 10.812  1.00 58.31 80  C 1 
ATOM 4064 O OE2 . GLU C 3 80  ? 5.580   -31.921 11.646  1.00 58.53 80  C 1 
ATOM 4065 N N   . GLU C 3 81  ? 9.768   -30.673 8.294   1.00 91.44 81  C 1 
ATOM 4066 C CA  . GLU C 3 81  ? 11.142  -30.171 8.361   1.00 92.10 81  C 1 
ATOM 4067 C C   . GLU C 3 81  ? 11.610  -29.659 6.993   1.00 93.28 81  C 1 
ATOM 4068 O O   . GLU C 3 81  ? 12.282  -28.633 6.911   1.00 90.93 81  C 1 
ATOM 4069 C CB  . GLU C 3 81  ? 12.095  -31.258 8.875   1.00 90.39 81  C 1 
ATOM 4070 C CG  . GLU C 3 81  ? 11.873  -31.593 10.358  1.00 82.68 81  C 1 
ATOM 4071 C CD  . GLU C 3 81  ? 12.878  -32.620 10.903  1.00 79.14 81  C 1 
ATOM 4072 O OE1 . GLU C 3 81  ? 12.706  -33.036 12.076  1.00 71.39 81  C 1 
ATOM 4073 O OE2 . GLU C 3 81  ? 13.811  -33.012 10.162  1.00 73.10 81  C 1 
ATOM 4074 N N   . GLY C 3 82  ? 11.217  -30.322 5.916   1.00 93.51 82  C 1 
ATOM 4075 C CA  . GLY C 3 82  ? 11.573  -29.942 4.551   1.00 93.87 82  C 1 
ATOM 4076 C C   . GLY C 3 82  ? 11.201  -28.498 4.212   1.00 94.41 82  C 1 
ATOM 4077 O O   . GLY C 3 82  ? 12.036  -27.752 3.696   1.00 92.67 82  C 1 
ATOM 4078 N N   . GLU C 3 83  ? 9.995   -28.063 4.564   1.00 91.31 83  C 1 
ATOM 4079 C CA  . GLU C 3 83  ? 9.555   -26.685 4.296   1.00 89.71 83  C 1 
ATOM 4080 C C   . GLU C 3 83  ? 10.449  -25.624 4.961   1.00 90.54 83  C 1 
ATOM 4081 O O   . GLU C 3 83  ? 10.728  -24.596 4.349   1.00 88.38 83  C 1 
ATOM 4082 C CB  . GLU C 3 83  ? 8.105   -26.462 4.758   1.00 86.47 83  C 1 
ATOM 4083 C CG  . GLU C 3 83  ? 7.052   -27.043 3.810   1.00 74.89 83  C 1 
ATOM 4084 C CD  . GLU C 3 83  ? 5.703   -26.304 3.894   1.00 69.70 83  C 1 
ATOM 4085 O OE1 . GLU C 3 83  ? 4.921   -26.394 2.920   1.00 62.74 83  C 1 
ATOM 4086 O OE2 . GLU C 3 83  ? 5.453   -25.501 4.825   1.00 62.28 83  C 1 
ATOM 4087 N N   . SER C 3 84  ? 10.930  -25.874 6.178   1.00 91.97 84  C 1 
ATOM 4088 C CA  . SER C 3 84  ? 11.809  -24.933 6.885   1.00 92.05 84  C 1 
ATOM 4089 C C   . SER C 3 84  ? 13.152  -24.736 6.168   1.00 93.63 84  C 1 
ATOM 4090 O O   . SER C 3 84  ? 13.706  -23.637 6.165   1.00 92.35 84  C 1 
ATOM 4091 C CB  . SER C 3 84  ? 12.009  -25.387 8.335   1.00 89.49 84  C 1 
ATOM 4092 O OG  . SER C 3 84  ? 12.910  -26.463 8.443   1.00 76.40 84  C 1 
ATOM 4093 N N   . TYR C 3 85  ? 13.625  -25.774 5.479   1.00 95.54 85  C 1 
ATOM 4094 C CA  . TYR C 3 85  ? 14.841  -25.750 4.660   1.00 96.60 85  C 1 
ATOM 4095 C C   . TYR C 3 85  ? 14.594  -25.346 3.193   1.00 96.87 85  C 1 
ATOM 4096 O O   . TYR C 3 85  ? 15.529  -25.333 2.393   1.00 95.93 85  C 1 
ATOM 4097 C CB  . TYR C 3 85  ? 15.529  -27.113 4.761   1.00 96.84 85  C 1 
ATOM 4098 C CG  . TYR C 3 85  ? 16.053  -27.441 6.146   1.00 97.05 85  C 1 
ATOM 4099 C CD1 . TYR C 3 85  ? 17.093  -26.674 6.707   1.00 95.09 85  C 1 
ATOM 4100 C CD2 . TYR C 3 85  ? 15.516  -28.514 6.883   1.00 95.18 85  C 1 
ATOM 4101 C CE1 . TYR C 3 85  ? 17.593  -26.969 7.984   1.00 94.62 85  C 1 
ATOM 4102 C CE2 . TYR C 3 85  ? 16.008  -28.821 8.165   1.00 94.37 85  C 1 
ATOM 4103 C CZ  . TYR C 3 85  ? 17.047  -28.045 8.714   1.00 95.80 85  C 1 
ATOM 4104 O OH  . TYR C 3 85  ? 17.529  -28.337 9.965   1.00 94.53 85  C 1 
ATOM 4105 N N   . GLY C 3 86  ? 13.347  -25.028 2.811   1.00 95.37 86  C 1 
ATOM 4106 C CA  . GLY C 3 86  ? 12.990  -24.738 1.418   1.00 95.14 86  C 1 
ATOM 4107 C C   . GLY C 3 86  ? 13.035  -25.961 0.491   1.00 95.71 86  C 1 
ATOM 4108 O O   . GLY C 3 86  ? 13.082  -25.800 -0.727  1.00 94.61 86  C 1 
ATOM 4109 N N   . LEU C 3 87  ? 13.032  -27.170 1.057   1.00 96.11 87  C 1 
ATOM 4110 C CA  . LEU C 3 87  ? 13.050  -28.443 0.335   1.00 96.28 87  C 1 
ATOM 4111 C C   . LEU C 3 87  ? 11.638  -29.028 0.246   1.00 95.39 87  C 1 
ATOM 4112 O O   . LEU C 3 87  ? 10.862  -28.938 1.192   1.00 93.18 87  C 1 
ATOM 4113 C CB  . LEU C 3 87  ? 14.000  -29.424 1.038   1.00 96.46 87  C 1 
ATOM 4114 C CG  . LEU C 3 87  ? 15.464  -28.960 1.154   1.00 96.41 87  C 1 
ATOM 4115 C CD1 . LEU C 3 87  ? 16.243  -29.931 2.038   1.00 95.03 87  C 1 
ATOM 4116 C CD2 . LEU C 3 87  ? 16.153  -28.884 -0.209  1.00 94.66 87  C 1 
ATOM 4117 N N   . GLY C 3 88  ? 11.327  -29.670 -0.880  1.00 94.95 88  C 1 
ATOM 4118 C CA  . GLY C 3 88  ? 9.998   -30.243 -1.123  1.00 93.98 88  C 1 
ATOM 4119 C C   . GLY C 3 88  ? 8.921   -29.201 -1.441  1.00 93.65 88  C 1 
ATOM 4120 O O   . GLY C 3 88  ? 7.734   -29.505 -1.372  1.00 90.86 88  C 1 
ATOM 4121 N N   . THR C 3 89  ? 9.335   -27.979 -1.782  1.00 92.89 89  C 1 
ATOM 4122 C CA  . THR C 3 89  ? 8.442   -26.941 -2.305  1.00 92.28 89  C 1 
ATOM 4123 C C   . THR C 3 89  ? 8.166   -27.169 -3.794  1.00 92.52 89  C 1 
ATOM 4124 O O   . THR C 3 89  ? 8.817   -27.994 -4.439  1.00 91.35 89  C 1 
ATOM 4125 C CB  . THR C 3 89  ? 9.026   -25.539 -2.078  1.00 91.46 89  C 1 
ATOM 4126 O OG1 . THR C 3 89  ? 10.227  -25.374 -2.794  1.00 87.71 89  C 1 
ATOM 4127 C CG2 . THR C 3 89  ? 9.330   -25.266 -0.602  1.00 87.38 89  C 1 
ATOM 4128 N N   . GLU C 3 90  ? 7.238   -26.398 -4.355  1.00 91.76 90  C 1 
ATOM 4129 C CA  . GLU C 3 90  ? 6.965   -26.418 -5.798  1.00 90.91 90  C 1 
ATOM 4130 C C   . GLU C 3 90  ? 8.201   -26.007 -6.620  1.00 92.43 90  C 1 
ATOM 4131 O O   . GLU C 3 90  ? 8.520   -26.640 -7.622  1.00 90.79 90  C 1 
ATOM 4132 C CB  . GLU C 3 90  ? 5.778   -25.482 -6.072  1.00 88.59 90  C 1 
ATOM 4133 C CG  . GLU C 3 90  ? 5.226   -25.647 -7.492  1.00 76.86 90  C 1 
ATOM 4134 C CD  . GLU C 3 90  ? 4.109   -24.652 -7.824  1.00 68.32 90  C 1 
ATOM 4135 O OE1 . GLU C 3 90  ? 3.491   -24.831 -8.901  1.00 60.43 90  C 1 
ATOM 4136 O OE2 . GLU C 3 90  ? 3.894   -23.704 -7.037  1.00 59.24 90  C 1 
ATOM 4137 N N   . ASP C 3 91  ? 8.952   -25.009 -6.149  1.00 94.11 91  C 1 
ATOM 4138 C CA  . ASP C 3 91  ? 10.178  -24.541 -6.804  1.00 94.97 91  C 1 
ATOM 4139 C C   . ASP C 3 91  ? 11.336  -25.538 -6.675  1.00 95.63 91  C 1 
ATOM 4140 O O   . ASP C 3 91  ? 12.131  -25.705 -7.602  1.00 94.40 91  C 1 
ATOM 4141 C CB  . ASP C 3 91  ? 10.619  -23.205 -6.185  1.00 94.52 91  C 1 
ATOM 4142 C CG  . ASP C 3 91  ? 9.749   -21.999 -6.539  1.00 94.27 91  C 1 
ATOM 4143 O OD1 . ASP C 3 91  ? 8.861   -22.101 -7.410  1.00 91.50 91  C 1 
ATOM 4144 O OD2 . ASP C 3 91  ? 10.020  -20.928 -5.948  1.00 91.21 91  C 1 
ATOM 4145 N N   . THR C 3 92  ? 11.460  -26.187 -5.525  1.00 95.40 92  C 1 
ATOM 4146 C CA  . THR C 3 92  ? 12.578  -27.091 -5.219  1.00 95.87 92  C 1 
ATOM 4147 C C   . THR C 3 92  ? 12.058  -28.436 -4.700  1.00 96.10 92  C 1 
ATOM 4148 O O   . THR C 3 92  ? 12.202  -28.754 -3.513  1.00 95.08 92  C 1 
ATOM 4149 C CB  . THR C 3 92  ? 13.585  -26.435 -4.257  1.00 95.39 92  C 1 
ATOM 4150 O OG1 . THR C 3 92  ? 13.848  -25.102 -4.628  1.00 90.41 92  C 1 
ATOM 4151 C CG2 . THR C 3 92  ? 14.925  -27.163 -4.265  1.00 88.52 92  C 1 
ATOM 4152 N N   . PRO C 3 93  ? 11.439  -29.248 -5.566  1.00 95.83 93  C 1 
ATOM 4153 C CA  . PRO C 3 93  ? 10.981  -30.584 -5.203  1.00 95.64 93  C 1 
ATOM 4154 C C   . PRO C 3 93  ? 12.140  -31.474 -4.748  1.00 96.33 93  C 1 
ATOM 4155 O O   . PRO C 3 93  ? 13.287  -31.318 -5.171  1.00 95.59 93  C 1 
ATOM 4156 C CB  . PRO C 3 93  ? 10.286  -31.155 -6.447  1.00 94.17 93  C 1 
ATOM 4157 C CG  . PRO C 3 93  ? 9.963   -29.923 -7.290  1.00 91.84 93  C 1 
ATOM 4158 C CD  . PRO C 3 93  ? 11.097  -28.966 -6.951  1.00 94.44 93  C 1 
ATOM 4159 N N   . VAL C 3 94  ? 11.835  -32.458 -3.910  1.00 96.34 94  C 1 
ATOM 4160 C CA  . VAL C 3 94  ? 12.811  -33.474 -3.508  1.00 96.81 94  C 1 
ATOM 4161 C C   . VAL C 3 94  ? 12.975  -34.501 -4.631  1.00 97.09 94  C 1 
ATOM 4162 O O   . VAL C 3 94  ? 11.994  -34.985 -5.191  1.00 96.00 94  C 1 
ATOM 4163 C CB  . VAL C 3 94  ? 12.402  -34.135 -2.180  1.00 95.69 94  C 1 
ATOM 4164 C CG1 . VAL C 3 94  ? 13.338  -35.278 -1.784  1.00 90.27 94  C 1 
ATOM 4165 C CG2 . VAL C 3 94  ? 12.420  -33.103 -1.041  1.00 89.75 94  C 1 
ATOM 4166 N N   . PHE C 3 95  ? 14.214  -34.881 -4.914  1.00 96.83 95  C 1 
ATOM 4167 C CA  . PHE C 3 95  ? 14.526  -35.961 -5.850  1.00 97.24 95  C 1 
ATOM 4168 C C   . PHE C 3 95  ? 15.643  -36.870 -5.321  1.00 97.55 95  C 1 
ATOM 4169 O O   . PHE C 3 95  ? 16.458  -36.474 -4.483  1.00 96.99 95  C 1 
ATOM 4170 C CB  . PHE C 3 95  ? 14.846  -35.387 -7.236  1.00 97.04 95  C 1 
ATOM 4171 C CG  . PHE C 3 95  ? 16.129  -34.584 -7.315  1.00 97.69 95  C 1 
ATOM 4172 C CD1 . PHE C 3 95  ? 16.118  -33.199 -7.050  1.00 96.25 95  C 1 
ATOM 4173 C CD2 . PHE C 3 95  ? 17.334  -35.210 -7.687  1.00 96.14 95  C 1 
ATOM 4174 C CE1 . PHE C 3 95  ? 17.300  -32.451 -7.163  1.00 95.67 95  C 1 
ATOM 4175 C CE2 . PHE C 3 95  ? 18.521  -34.462 -7.799  1.00 95.73 95  C 1 
ATOM 4176 C CZ  . PHE C 3 95  ? 18.503  -33.081 -7.541  1.00 96.67 95  C 1 
ATOM 4177 N N   . ALA C 3 96  ? 15.683  -38.108 -5.799  1.00 97.04 96  C 1 
ATOM 4178 C CA  . ALA C 3 96  ? 16.668  -39.089 -5.360  1.00 96.96 96  C 1 
ATOM 4179 C C   . ALA C 3 96  ? 18.097  -38.663 -5.747  1.00 97.05 96  C 1 
ATOM 4180 O O   . ALA C 3 96  ? 18.368  -38.357 -6.906  1.00 95.19 96  C 1 
ATOM 4181 C CB  . ALA C 3 96  ? 16.301  -40.453 -5.947  1.00 95.95 96  C 1 
ATOM 4182 N N   . GLY C 3 97  ? 19.020  -38.672 -4.777  1.00 96.65 97  C 1 
ATOM 4183 C CA  . GLY C 3 97  ? 20.418  -38.281 -4.994  1.00 96.80 97  C 1 
ATOM 4184 C C   . GLY C 3 97  ? 20.637  -36.774 -5.178  1.00 97.55 97  C 1 
ATOM 4185 O O   . GLY C 3 97  ? 21.639  -36.367 -5.762  1.00 96.30 97  C 1 
ATOM 4186 N N   . MET C 3 98  ? 19.722  -35.936 -4.688  1.00 97.87 98  C 1 
ATOM 4187 C CA  . MET C 3 98  ? 19.829  -34.477 -4.818  1.00 97.91 98  C 1 
ATOM 4188 C C   . MET C 3 98  ? 21.080  -33.885 -4.157  1.00 98.21 98  C 1 
ATOM 4189 O O   . MET C 3 98  ? 21.614  -32.896 -4.637  1.00 97.59 98  C 1 
ATOM 4190 C CB  . MET C 3 98  ? 18.554  -33.809 -4.288  1.00 96.29 98  C 1 
ATOM 4191 C CG  . MET C 3 98  ? 18.398  -33.869 -2.760  1.00 91.73 98  C 1 
ATOM 4192 S SD  . MET C 3 98  ? 16.758  -33.374 -2.142  1.00 92.59 98  C 1 
ATOM 4193 C CE  . MET C 3 98  ? 16.704  -31.637 -2.642  1.00 85.58 98  C 1 
ATOM 4194 N N   . HIS C 3 99  ? 21.589  -34.500 -3.086  1.00 98.05 99  C 1 
ATOM 4195 C CA  . HIS C 3 99  ? 22.824  -34.066 -2.431  1.00 98.19 99  C 1 
ATOM 4196 C C   . HIS C 3 99  ? 24.040  -34.251 -3.339  1.00 98.31 99  C 1 
ATOM 4197 O O   . HIS C 3 99  ? 24.820  -33.320 -3.532  1.00 97.97 99  C 1 
ATOM 4198 C CB  . HIS C 3 99  ? 23.009  -34.822 -1.113  1.00 97.94 99  C 1 
ATOM 4199 C CG  . HIS C 3 99  ? 24.343  -34.547 -0.467  1.00 97.97 99  C 1 
ATOM 4200 N ND1 . HIS C 3 99  ? 24.743  -33.365 0.112   1.00 91.86 99  C 1 
ATOM 4201 C CD2 . HIS C 3 99  ? 25.425  -35.397 -0.412  1.00 91.80 99  C 1 
ATOM 4202 C CE1 . HIS C 3 99  ? 26.022  -33.498 0.507   1.00 93.94 99  C 1 
ATOM 4203 N NE2 . HIS C 3 99  ? 26.469  -34.722 0.206   1.00 94.76 99  C 1 
ATOM 4204 N N   . GLU C 3 100 ? 24.186  -35.433 -3.933  1.00 98.01 100 C 1 
ATOM 4205 C CA  . GLU C 3 100 ? 25.284  -35.750 -4.850  1.00 97.93 100 C 1 
ATOM 4206 C C   . GLU C 3 100 ? 25.201  -34.897 -6.127  1.00 98.20 100 C 1 
ATOM 4207 O O   . GLU C 3 100 ? 26.214  -34.359 -6.574  1.00 97.70 100 C 1 
ATOM 4208 C CB  . GLU C 3 100 ? 25.268  -37.250 -5.202  1.00 97.25 100 C 1 
ATOM 4209 C CG  . GLU C 3 100 ? 25.570  -38.202 -4.024  1.00 91.30 100 C 1 
ATOM 4210 C CD  . GLU C 3 100 ? 24.412  -38.446 -3.039  1.00 85.53 100 C 1 
ATOM 4211 O OE1 . GLU C 3 100 ? 24.650  -39.147 -2.030  1.00 75.14 100 C 1 
ATOM 4212 O OE2 . GLU C 3 100 ? 23.281  -37.947 -3.274  1.00 77.40 100 C 1 
ATOM 4213 N N   . ALA C 3 101 ? 23.998  -34.735 -6.671  1.00 98.15 101 C 1 
ATOM 4214 C CA  . ALA C 3 101 ? 23.773  -33.919 -7.859  1.00 98.22 101 C 1 
ATOM 4215 C C   . ALA C 3 101 ? 24.147  -32.441 -7.628  1.00 98.39 101 C 1 
ATOM 4216 O O   . ALA C 3 101 ? 24.894  -31.865 -8.419  1.00 98.00 101 C 1 
ATOM 4217 C CB  . ALA C 3 101 ? 22.308  -34.076 -8.280  1.00 97.91 101 C 1 
ATOM 4218 N N   . ALA C 3 102 ? 23.689  -31.848 -6.514  1.00 98.35 102 C 1 
ATOM 4219 C CA  . ALA C 3 102 ? 24.028  -30.472 -6.151  1.00 98.43 102 C 1 
ATOM 4220 C C   . ALA C 3 102 ? 25.521  -30.311 -5.809  1.00 98.55 102 C 1 
ATOM 4221 O O   . ALA C 3 102 ? 26.162  -29.356 -6.242  1.00 98.30 102 C 1 
ATOM 4222 C CB  . ALA C 3 102 ? 23.117  -30.044 -4.994  1.00 98.17 102 C 1 
ATOM 4223 N N   . SER C 3 103 ? 26.112  -31.286 -5.100  1.00 98.59 103 C 1 
ATOM 4224 C CA  . SER C 3 103 ? 27.546  -31.289 -4.764  1.00 98.59 103 C 1 
ATOM 4225 C C   . SER C 3 103 ? 28.442  -31.376 -6.002  1.00 98.65 103 C 1 
ATOM 4226 O O   . SER C 3 103 ? 29.547  -30.841 -5.998  1.00 98.24 103 C 1 
ATOM 4227 C CB  . SER C 3 103 ? 27.884  -32.463 -3.842  1.00 98.09 103 C 1 
ATOM 4228 O OG  . SER C 3 103 ? 27.155  -32.378 -2.639  1.00 88.66 103 C 1 
ATOM 4229 N N   . LEU C 3 104 ? 27.983  -32.029 -7.065  1.00 98.54 104 C 1 
ATOM 4230 C CA  . LEU C 3 104 ? 28.712  -32.093 -8.333  1.00 98.59 104 C 1 
ATOM 4231 C C   . LEU C 3 104 ? 28.765  -30.725 -9.032  1.00 98.70 104 C 1 
ATOM 4232 O O   . LEU C 3 104 ? 29.811  -30.367 -9.575  1.00 98.43 104 C 1 
ATOM 4233 C CB  . LEU C 3 104 ? 28.069  -33.166 -9.229  1.00 98.34 104 C 1 
ATOM 4234 C CG  . LEU C 3 104 ? 28.839  -33.422 -10.541 1.00 97.47 104 C 1 
ATOM 4235 C CD1 . LEU C 3 104 ? 30.209  -34.053 -10.287 1.00 94.84 104 C 1 
ATOM 4236 C CD2 . LEU C 3 104 ? 28.039  -34.371 -11.428 1.00 94.75 104 C 1 
ATOM 4237 N N   . LEU C 3 105 ? 27.678  -29.953 -8.990  1.00 98.64 105 C 1 
ATOM 4238 C CA  . LEU C 3 105 ? 27.647  -28.599 -9.556  1.00 98.62 105 C 1 
ATOM 4239 C C   . LEU C 3 105 ? 28.613  -27.668 -8.807  1.00 98.69 105 C 1 
ATOM 4240 O O   . LEU C 3 105 ? 29.435  -27.000 -9.434  1.00 98.34 105 C 1 
ATOM 4241 C CB  . LEU C 3 105 ? 26.210  -28.038 -9.547  1.00 98.27 105 C 1 
ATOM 4242 C CG  . LEU C 3 105 ? 25.143  -28.895 -10.265 1.00 96.35 105 C 1 
ATOM 4243 C CD1 . LEU C 3 105 ? 23.813  -28.147 -10.274 1.00 92.29 105 C 1 
ATOM 4244 C CD2 . LEU C 3 105 ? 25.508  -29.243 -11.705 1.00 91.81 105 C 1 
ATOM 4245 N N   . VAL C 3 106 ? 28.589  -27.710 -7.469  1.00 98.72 106 C 1 
ATOM 4246 C CA  . VAL C 3 106 ? 29.540  -26.968 -6.619  1.00 98.77 106 C 1 
ATOM 4247 C C   . VAL C 3 106 ? 30.978  -27.410 -6.896  1.00 98.79 106 C 1 
ATOM 4248 O O   . VAL C 3 106 ? 31.862  -26.578 -7.084  1.00 98.64 106 C 1 
ATOM 4249 C CB  . VAL C 3 106 ? 29.216  -27.146 -5.122  1.00 98.63 106 C 1 
ATOM 4250 C CG1 . VAL C 3 106 ? 30.203  -26.365 -4.242  1.00 97.58 106 C 1 
ATOM 4251 C CG2 . VAL C 3 106 ? 27.807  -26.650 -4.782  1.00 96.94 106 C 1 
ATOM 4252 N N   . GLY C 3 107 ? 31.214  -28.714 -6.977  1.00 98.71 107 C 1 
ATOM 4253 C CA  . GLY C 3 107 ? 32.529  -29.270 -7.297  1.00 98.68 107 C 1 
ATOM 4254 C C   . GLY C 3 107 ? 33.049  -28.839 -8.669  1.00 98.75 107 C 1 
ATOM 4255 O O   . GLY C 3 107 ? 34.256  -28.665 -8.840  1.00 98.44 107 C 1 
ATOM 4256 N N   . GLY C 3 108 ? 32.164  -28.620 -9.627  1.00 98.74 108 C 1 
ATOM 4257 C CA  . GLY C 3 108 ? 32.498  -28.035 -10.926 1.00 98.74 108 C 1 
ATOM 4258 C C   . GLY C 3 108 ? 33.028  -26.604 -10.804 1.00 98.79 108 C 1 
ATOM 4259 O O   . GLY C 3 108 ? 34.102  -26.302 -11.319 1.00 98.56 108 C 1 
ATOM 4260 N N   . THR C 3 109 ? 32.334  -25.744 -10.053 1.00 98.74 109 C 1 
ATOM 4261 C CA  . THR C 3 109 ? 32.771  -24.352 -9.841  1.00 98.78 109 C 1 
ATOM 4262 C C   . THR C 3 109 ? 34.037  -24.271 -8.975  1.00 98.77 109 C 1 
ATOM 4263 O O   . THR C 3 109 ? 34.934  -23.482 -9.268  1.00 98.56 109 C 1 
ATOM 4264 C CB  . THR C 3 109 ? 31.628  -23.499 -9.269  1.00 98.67 109 C 1 
ATOM 4265 O OG1 . THR C 3 109 ? 30.496  -23.651 -10.105 1.00 96.72 109 C 1 
ATOM 4266 C CG2 . THR C 3 109 ? 31.960  -22.009 -9.274  1.00 94.75 109 C 1 
ATOM 4267 N N   . LEU C 3 110 ? 34.190  -25.153 -7.979  1.00 98.79 110 C 1 
ATOM 4268 C CA  . LEU C 3 110 ? 35.440  -25.288 -7.218  1.00 98.77 110 C 1 
ATOM 4269 C C   . LEU C 3 110 ? 36.611  -25.744 -8.101  1.00 98.71 110 C 1 
ATOM 4270 O O   . LEU C 3 110 ? 37.729  -25.254 -7.944  1.00 98.29 110 C 1 
ATOM 4271 C CB  . LEU C 3 110 ? 35.244  -26.291 -6.070  1.00 98.64 110 C 1 
ATOM 4272 C CG  . LEU C 3 110 ? 34.357  -25.785 -4.917  1.00 97.91 110 C 1 
ATOM 4273 C CD1 . LEU C 3 110 ? 34.141  -26.924 -3.922  1.00 96.48 110 C 1 
ATOM 4274 C CD2 . LEU C 3 110 ? 34.996  -24.619 -4.170  1.00 96.24 110 C 1 
ATOM 4275 N N   . THR C 3 111 ? 36.363  -26.654 -9.039  1.00 98.72 111 C 1 
ATOM 4276 C CA  . THR C 3 111 ? 37.374  -27.091 -10.013 1.00 98.65 111 C 1 
ATOM 4277 C C   . THR C 3 111 ? 37.783  -25.932 -10.925 1.00 98.64 111 C 1 
ATOM 4278 O O   . THR C 3 111 ? 38.975  -25.708 -11.117 1.00 98.25 111 C 1 
ATOM 4279 C CB  . THR C 3 111 ? 36.872  -28.285 -10.842 1.00 98.41 111 C 1 
ATOM 4280 O OG1 . THR C 3 111 ? 36.524  -29.359 -9.994  1.00 95.80 111 C 1 
ATOM 4281 C CG2 . THR C 3 111 ? 37.930  -28.825 -11.802 1.00 94.71 111 C 1 
ATOM 4282 N N   . ALA C 3 112 ? 36.821  -25.153 -11.416 1.00 98.70 112 C 1 
ATOM 4283 C CA  . ALA C 3 112 ? 37.094  -23.940 -12.183 1.00 98.71 112 C 1 
ATOM 4284 C C   . ALA C 3 112 ? 37.941  -22.933 -11.380 1.00 98.69 112 C 1 
ATOM 4285 O O   . ALA C 3 112 ? 38.945  -22.427 -11.880 1.00 98.43 112 C 1 
ATOM 4286 C CB  . ALA C 3 112 ? 35.756  -23.329 -12.619 1.00 98.59 112 C 1 
ATOM 4287 N N   . ALA C 3 113 ? 37.591  -22.711 -10.108 1.00 98.71 113 C 1 
ATOM 4288 C CA  . ALA C 3 113 ? 38.344  -21.844 -9.207  1.00 98.65 113 C 1 
ATOM 4289 C C   . ALA C 3 113 ? 39.794  -22.316 -9.028  1.00 98.59 113 C 1 
ATOM 4290 O O   . ALA C 3 113 ? 40.716  -21.516 -9.168  1.00 98.10 113 C 1 
ATOM 4291 C CB  . ALA C 3 113 ? 37.602  -21.765 -7.870  1.00 98.43 113 C 1 
ATOM 4292 N N   . ASP C 3 114 ? 40.024  -23.610 -8.777  1.00 98.46 114 C 1 
ATOM 4293 C CA  . ASP C 3 114 ? 41.382  -24.143 -8.615  1.00 98.18 114 C 1 
ATOM 4294 C C   . ASP C 3 114 ? 42.215  -24.036 -9.899  1.00 98.26 114 C 1 
ATOM 4295 O O   . ASP C 3 114 ? 43.391  -23.682 -9.828  1.00 97.54 114 C 1 
ATOM 4296 C CB  . ASP C 3 114 ? 41.334  -25.594 -8.107  1.00 97.39 114 C 1 
ATOM 4297 C CG  . ASP C 3 114 ? 41.316  -25.707 -6.578  1.00 95.03 114 C 1 
ATOM 4298 O OD1 . ASP C 3 114 ? 41.889  -24.825 -5.891  1.00 89.77 114 C 1 
ATOM 4299 O OD2 . ASP C 3 114 ? 40.859  -26.737 -6.041  1.00 89.09 114 C 1 
ATOM 4300 N N   . TRP C 3 115 ? 41.633  -24.284 -11.069 1.00 98.51 115 C 1 
ATOM 4301 C CA  . TRP C 3 115 ? 42.343  -24.132 -12.344 1.00 98.46 115 C 1 
ATOM 4302 C C   . TRP C 3 115 ? 42.790  -22.688 -12.587 1.00 98.41 115 C 1 
ATOM 4303 O O   . TRP C 3 115 ? 43.938  -22.459 -12.964 1.00 97.63 115 C 1 
ATOM 4304 C CB  . TRP C 3 115 ? 41.469  -24.637 -13.497 1.00 98.27 115 C 1 
ATOM 4305 C CG  . TRP C 3 115 ? 41.620  -26.096 -13.787 1.00 98.01 115 C 1 
ATOM 4306 C CD1 . TRP C 3 115 ? 40.956  -27.096 -13.171 1.00 96.46 115 C 1 
ATOM 4307 C CD2 . TRP C 3 115 ? 42.524  -26.728 -14.747 1.00 97.37 115 C 1 
ATOM 4308 N NE1 . TRP C 3 115 ? 41.379  -28.319 -13.692 1.00 96.14 115 C 1 
ATOM 4309 C CE2 . TRP C 3 115 ? 42.338  -28.136 -14.660 1.00 96.82 115 C 1 
ATOM 4310 C CE3 . TRP C 3 115 ? 43.468  -26.242 -15.677 1.00 96.34 115 C 1 
ATOM 4311 C CZ2 . TRP C 3 115 ? 43.068  -29.038 -15.468 1.00 96.08 115 C 1 
ATOM 4312 C CZ3 . TRP C 3 115 ? 44.194  -27.137 -16.479 1.00 94.45 115 C 1 
ATOM 4313 C CH2 . TRP C 3 115 ? 43.995  -28.523 -16.374 1.00 94.56 115 C 1 
ATOM 4314 N N   . VAL C 3 116 ? 41.919  -21.724 -12.319 1.00 98.58 116 C 1 
ATOM 4315 C CA  . VAL C 3 116 ? 42.221  -20.298 -12.529 1.00 98.58 116 C 1 
ATOM 4316 C C   . VAL C 3 116 ? 43.145  -19.748 -11.439 1.00 98.48 116 C 1 
ATOM 4317 O O   . VAL C 3 116 ? 44.179  -19.152 -11.742 1.00 97.80 116 C 1 
ATOM 4318 C CB  . VAL C 3 116 ? 40.918  -19.483 -12.654 1.00 98.33 116 C 1 
ATOM 4319 C CG1 . VAL C 3 116 ? 41.181  -17.974 -12.712 1.00 96.60 116 C 1 
ATOM 4320 C CG2 . VAL C 3 116 ? 40.176  -19.872 -13.939 1.00 96.02 116 C 1 
ATOM 4321 N N   . MET C 3 117 ? 42.824  -19.965 -10.171 1.00 98.52 117 C 1 
ATOM 4322 C CA  . MET C 3 117 ? 43.553  -19.354 -9.053  1.00 98.44 117 C 1 
ATOM 4323 C C   . MET C 3 117 ? 44.943  -19.960 -8.826  1.00 98.24 117 C 1 
ATOM 4324 O O   . MET C 3 117 ? 45.836  -19.265 -8.344  1.00 97.15 117 C 1 
ATOM 4325 C CB  . MET C 3 117 ? 42.715  -19.425 -7.773  1.00 98.27 117 C 1 
ATOM 4326 C CG  . MET C 3 117 ? 41.381  -18.672 -7.876  1.00 97.33 117 C 1 
ATOM 4327 S SD  . MET C 3 117 ? 41.471  -16.939 -8.441  1.00 97.28 117 C 1 
ATOM 4328 C CE  . MET C 3 117 ? 42.415  -16.198 -7.092  1.00 92.30 117 C 1 
ATOM 4329 N N   . SER C 3 118 ? 45.156  -21.222 -9.201  1.00 98.01 118 C 1 
ATOM 4330 C CA  . SER C 3 118 ? 46.491  -21.840 -9.191  1.00 97.65 118 C 1 
ATOM 4331 C C   . SER C 3 118 ? 47.373  -21.420 -10.374 1.00 97.60 118 C 1 
ATOM 4332 O O   . SER C 3 118 ? 48.552  -21.762 -10.411 1.00 95.41 118 C 1 
ATOM 4333 C CB  . SER C 3 118 ? 46.375  -23.364 -9.130  1.00 96.58 118 C 1 
ATOM 4334 O OG  . SER C 3 118 ? 45.876  -23.884 -10.344 1.00 92.03 118 C 1 
ATOM 4335 N N   . GLY C 3 119 ? 46.813  -20.701 -11.352 1.00 96.93 119 C 1 
ATOM 4336 C CA  . GLY C 3 119 ? 47.523  -20.293 -12.565 1.00 96.65 119 C 1 
ATOM 4337 C C   . GLY C 3 119 ? 47.679  -21.402 -13.614 1.00 97.17 119 C 1 
ATOM 4338 O O   . GLY C 3 119 ? 48.509  -21.271 -14.513 1.00 95.04 119 C 1 
ATOM 4339 N N   . GLN C 3 120 ? 46.910  -22.489 -13.523 1.00 97.44 120 C 1 
ATOM 4340 C CA  . GLN C 3 120 ? 46.906  -23.552 -14.544 1.00 97.28 120 C 1 
ATOM 4341 C C   . GLN C 3 120 ? 46.188  -23.126 -15.829 1.00 97.57 120 C 1 
ATOM 4342 O O   . GLN C 3 120 ? 46.578  -23.551 -16.914 1.00 95.97 120 C 1 
ATOM 4343 C CB  . GLN C 3 120 ? 46.252  -24.821 -13.986 1.00 96.22 120 C 1 
ATOM 4344 C CG  . GLN C 3 120 ? 47.083  -25.472 -12.872 1.00 91.12 120 C 1 
ATOM 4345 C CD  . GLN C 3 120 ? 46.361  -26.672 -12.256 1.00 87.70 120 C 1 
ATOM 4346 O OE1 . GLN C 3 120 ? 45.782  -27.510 -12.931 1.00 78.22 120 C 1 
ATOM 4347 N NE2 . GLN C 3 120 ? 46.368  -26.798 -10.950 1.00 74.96 120 C 1 
ATOM 4348 N N   . ALA C 3 121 ? 45.175  -22.278 -15.701 1.00 97.84 121 C 1 
ATOM 4349 C CA  . ALA C 3 121 ? 44.464  -21.651 -16.809 1.00 98.00 121 C 1 
ATOM 4350 C C   . ALA C 3 121 ? 44.173  -20.173 -16.501 1.00 98.21 121 C 1 
ATOM 4351 O O   . ALA C 3 121 ? 44.161  -19.765 -15.342 1.00 97.35 121 C 1 
ATOM 4352 C CB  . ALA C 3 121 ? 43.174  -22.434 -17.083 1.00 97.10 121 C 1 
ATOM 4353 N N   . LEU C 3 122 ? 43.940  -19.374 -17.537 1.00 98.21 122 C 1 
ATOM 4354 C CA  . LEU C 3 122 ? 43.454  -17.996 -17.375 1.00 98.18 122 C 1 
ATOM 4355 C C   . LEU C 3 122 ? 41.951  -17.974 -17.101 1.00 98.43 122 C 1 
ATOM 4356 O O   . LEU C 3 122 ? 41.496  -17.267 -16.206 1.00 97.63 122 C 1 
ATOM 4357 C CB  . LEU C 3 122 ? 43.783  -17.177 -18.634 1.00 97.14 122 C 1 
ATOM 4358 C CG  . LEU C 3 122 ? 45.268  -16.798 -18.772 1.00 94.25 122 C 1 
ATOM 4359 C CD1 . LEU C 3 122 ? 45.518  -16.205 -20.154 1.00 88.13 122 C 1 
ATOM 4360 C CD2 . LEU C 3 122 ? 45.683  -15.755 -17.728 1.00 87.23 122 C 1 
ATOM 4361 N N   . HIS C 3 123 ? 41.205  -18.774 -17.856 1.00 98.62 123 C 1 
ATOM 4362 C CA  . HIS C 3 123 ? 39.746  -18.793 -17.821 1.00 98.67 123 C 1 
ATOM 4363 C C   . HIS C 3 123 ? 39.221  -20.206 -17.545 1.00 98.70 123 C 1 
ATOM 4364 O O   . HIS C 3 123 ? 39.832  -21.204 -17.929 1.00 98.31 123 C 1 
ATOM 4365 C CB  . HIS C 3 123 ? 39.183  -18.250 -19.147 1.00 98.43 123 C 1 
ATOM 4366 C CG  . HIS C 3 123 ? 39.905  -17.060 -19.722 1.00 98.37 123 C 1 
ATOM 4367 N ND1 . HIS C 3 123 ? 40.326  -16.932 -21.032 1.00 91.98 123 C 1 
ATOM 4368 C CD2 . HIS C 3 123 ? 40.331  -15.939 -19.062 1.00 91.46 123 C 1 
ATOM 4369 C CE1 . HIS C 3 123 ? 40.983  -15.769 -21.149 1.00 92.80 123 C 1 
ATOM 4370 N NE2 . HIS C 3 123 ? 41.015  -15.139 -19.970 1.00 94.51 123 C 1 
ATOM 4371 N N   . ALA C 3 124 ? 38.080  -20.293 -16.894 1.00 98.75 124 C 1 
ATOM 4372 C CA  . ALA C 3 124 ? 37.367  -21.550 -16.709 1.00 98.79 124 C 1 
ATOM 4373 C C   . ALA C 3 124 ? 35.853  -21.340 -16.809 1.00 98.82 124 C 1 
ATOM 4374 O O   . ALA C 3 124 ? 35.311  -20.419 -16.202 1.00 98.60 124 C 1 
ATOM 4375 C CB  . ALA C 3 124 ? 37.770  -22.176 -15.370 1.00 98.56 124 C 1 
ATOM 4376 N N   . ALA C 3 125 ? 35.171  -22.217 -17.529 1.00 98.79 125 C 1 
ATOM 4377 C CA  . ALA C 3 125 ? 33.718  -22.220 -17.642 1.00 98.77 125 C 1 
ATOM 4378 C C   . ALA C 3 125 ? 33.123  -23.455 -16.955 1.00 98.80 125 C 1 
ATOM 4379 O O   . ALA C 3 125 ? 33.538  -24.580 -17.233 1.00 98.45 125 C 1 
ATOM 4380 C CB  . ALA C 3 125 ? 33.333  -22.137 -19.125 1.00 98.41 125 C 1 
ATOM 4381 N N   . ASN C 3 126 ? 32.135  -23.261 -16.081 1.00 98.81 126 C 1 
ATOM 4382 C CA  . ASN C 3 126 ? 31.315  -24.327 -15.507 1.00 98.84 126 C 1 
ATOM 4383 C C   . ASN C 3 126 ? 29.829  -24.010 -15.710 1.00 98.85 126 C 1 
ATOM 4384 O O   . ASN C 3 126 ? 29.147  -23.535 -14.801 1.00 98.56 126 C 1 
ATOM 4385 C CB  . ASN C 3 126 ? 31.665  -24.550 -14.024 1.00 98.69 126 C 1 
ATOM 4386 C CG  . ASN C 3 126 ? 30.820  -25.675 -13.436 1.00 98.58 126 C 1 
ATOM 4387 O OD1 . ASN C 3 126 ? 30.512  -26.667 -14.087 1.00 91.61 126 C 1 
ATOM 4388 N ND2 . ASN C 3 126 ? 30.414  -25.563 -12.194 1.00 90.95 126 C 1 
ATOM 4389 N N   . LEU C 3 127 ? 29.315  -24.302 -16.888 1.00 98.78 127 C 1 
ATOM 4390 C CA  . LEU C 3 127 ? 27.931  -23.992 -17.271 1.00 98.75 127 C 1 
ATOM 4391 C C   . LEU C 3 127 ? 26.868  -24.771 -16.472 1.00 98.68 127 C 1 
ATOM 4392 O O   . LEU C 3 127 ? 25.689  -24.431 -16.528 1.00 97.77 127 C 1 
ATOM 4393 C CB  . LEU C 3 127 ? 27.757  -24.240 -18.779 1.00 98.55 127 C 1 
ATOM 4394 C CG  . LEU C 3 127 ? 28.723  -23.454 -19.688 1.00 97.97 127 C 1 
ATOM 4395 C CD1 . LEU C 3 127 ? 28.440  -23.798 -21.146 1.00 96.60 127 C 1 
ATOM 4396 C CD2 . LEU C 3 127 ? 28.586  -21.939 -19.515 1.00 96.11 127 C 1 
ATOM 4397 N N   . GLY C 3 128 ? 27.267  -25.803 -15.723 1.00 98.47 128 C 1 
ATOM 4398 C CA  . GLY C 3 128 ? 26.382  -26.517 -14.801 1.00 98.28 128 C 1 
ATOM 4399 C C   . GLY C 3 128 ? 26.142  -25.786 -13.476 1.00 98.40 128 C 1 
ATOM 4400 O O   . GLY C 3 128 ? 25.205  -26.137 -12.766 1.00 97.45 128 C 1 
ATOM 4401 N N   . GLY C 3 129 ? 26.965  -24.794 -13.135 1.00 98.39 129 C 1 
ATOM 4402 C CA  . GLY C 3 129 ? 26.839  -23.966 -11.936 1.00 98.44 129 C 1 
ATOM 4403 C C   . GLY C 3 129 ? 26.009  -22.696 -12.159 1.00 98.55 129 C 1 
ATOM 4404 O O   . GLY C 3 129 ? 25.290  -22.564 -13.151 1.00 97.73 129 C 1 
ATOM 4405 N N   . GLY C 3 130 ? 26.129  -21.749 -11.221 1.00 98.52 130 C 1 
ATOM 4406 C CA  . GLY C 3 130 ? 25.415  -20.468 -11.238 1.00 98.55 130 C 1 
ATOM 4407 C C   . GLY C 3 130 ? 24.115  -20.473 -10.430 1.00 98.58 130 C 1 
ATOM 4408 O O   . GLY C 3 130 ? 23.220  -19.677 -10.704 1.00 97.45 130 C 1 
ATOM 4409 N N   . LEU C 3 131 ? 23.992  -21.349 -9.435  1.00 98.58 131 C 1 
ATOM 4410 C CA  . LEU C 3 131 ? 22.784  -21.520 -8.619  1.00 98.55 131 C 1 
ATOM 4411 C C   . LEU C 3 131 ? 22.721  -20.450 -7.515  1.00 98.53 131 C 1 
ATOM 4412 O O   . LEU C 3 131 ? 22.900  -20.724 -6.327  1.00 97.29 131 C 1 
ATOM 4413 C CB  . LEU C 3 131 ? 22.711  -22.961 -8.081  1.00 98.11 131 C 1 
ATOM 4414 C CG  . LEU C 3 131 ? 22.286  -24.012 -9.130  1.00 95.93 131 C 1 
ATOM 4415 C CD1 . LEU C 3 131 ? 23.418  -24.397 -10.089 1.00 87.91 131 C 1 
ATOM 4416 C CD2 . LEU C 3 131 ? 21.856  -25.293 -8.410  1.00 88.17 131 C 1 
ATOM 4417 N N   . HIS C 3 132 ? 22.455  -19.219 -7.909  1.00 98.44 132 C 1 
ATOM 4418 C CA  . HIS C 3 132 ? 22.640  -18.011 -7.101  1.00 98.51 132 C 1 
ATOM 4419 C C   . HIS C 3 132 ? 21.578  -17.749 -6.020  1.00 98.48 132 C 1 
ATOM 4420 O O   . HIS C 3 132 ? 21.808  -16.928 -5.138  1.00 97.60 132 C 1 
ATOM 4421 C CB  . HIS C 3 132 ? 22.790  -16.816 -8.052  1.00 98.17 132 C 1 
ATOM 4422 C CG  . HIS C 3 132 ? 21.573  -16.436 -8.865  1.00 98.31 132 C 1 
ATOM 4423 N ND1 . HIS C 3 132 ? 21.455  -15.264 -9.581  1.00 94.94 132 C 1 
ATOM 4424 C CD2 . HIS C 3 132 ? 20.413  -17.136 -9.084  1.00 93.30 132 C 1 
ATOM 4425 C CE1 . HIS C 3 132 ? 20.269  -15.258 -10.202 1.00 94.72 132 C 1 
ATOM 4426 N NE2 . HIS C 3 132 ? 19.606  -16.384 -9.931  1.00 94.91 132 C 1 
ATOM 4427 N N   . HIS C 3 133 ? 20.447  -18.455 -6.024  1.00 98.32 133 C 1 
ATOM 4428 C CA  . HIS C 3 133 ? 19.387  -18.303 -5.016  1.00 98.10 133 C 1 
ATOM 4429 C C   . HIS C 3 133 ? 19.601  -19.150 -3.749  1.00 97.86 133 C 1 
ATOM 4430 O O   . HIS C 3 133 ? 18.853  -19.022 -2.780  1.00 96.68 133 C 1 
ATOM 4431 C CB  . HIS C 3 133 ? 18.023  -18.621 -5.644  1.00 97.80 133 C 1 
ATOM 4432 C CG  . HIS C 3 133 ? 17.619  -17.677 -6.737  1.00 97.99 133 C 1 
ATOM 4433 N ND1 . HIS C 3 133 ? 17.589  -16.301 -6.648  1.00 94.46 133 C 1 
ATOM 4434 C CD2 . HIS C 3 133 ? 17.175  -18.011 -7.994  1.00 93.35 133 C 1 
ATOM 4435 C CE1 . HIS C 3 133 ? 17.154  -15.827 -7.825  1.00 94.85 133 C 1 
ATOM 4436 N NE2 . HIS C 3 133 ? 16.885  -16.834 -8.663  1.00 95.31 133 C 1 
ATOM 4437 N N   . GLY C 3 134 ? 20.596  -20.035 -3.734  1.00 97.47 134 C 1 
ATOM 4438 C CA  . GLY C 3 134 ? 20.880  -20.892 -2.587  1.00 97.47 134 C 1 
ATOM 4439 C C   . GLY C 3 134 ? 21.370  -20.074 -1.385  1.00 97.69 134 C 1 
ATOM 4440 O O   . GLY C 3 134 ? 22.384  -19.382 -1.471  1.00 96.61 134 C 1 
ATOM 4441 N N   . PHE C 3 135 ? 20.681  -20.188 -0.239  1.00 97.72 135 C 1 
ATOM 4442 C CA  . PHE C 3 135 ? 21.085  -19.558 1.023   1.00 97.47 135 C 1 
ATOM 4443 C C   . PHE C 3 135 ? 21.880  -20.522 1.908   1.00 97.69 135 C 1 
ATOM 4444 O O   . PHE C 3 135 ? 21.848  -21.731 1.720   1.00 96.44 135 C 1 
ATOM 4445 C CB  . PHE C 3 135 ? 19.854  -19.028 1.760   1.00 96.42 135 C 1 
ATOM 4446 C CG  . PHE C 3 135 ? 19.268  -17.785 1.131   1.00 95.75 135 C 1 
ATOM 4447 C CD1 . PHE C 3 135 ? 19.790  -16.517 1.460   1.00 90.98 135 C 1 
ATOM 4448 C CD2 . PHE C 3 135 ? 18.215  -17.884 0.209   1.00 90.43 135 C 1 
ATOM 4449 C CE1 . PHE C 3 135 ? 19.256  -15.360 0.871   1.00 88.70 135 C 1 
ATOM 4450 C CE2 . PHE C 3 135 ? 17.679  -16.731 -0.385  1.00 88.74 135 C 1 
ATOM 4451 C CZ  . PHE C 3 135 ? 18.201  -15.467 -0.052  1.00 91.30 135 C 1 
ATOM 4452 N N   . ARG C 3 136 ? 22.522  -19.984 2.948   1.00 97.42 136 C 1 
ATOM 4453 C CA  . ARG C 3 136 ? 23.329  -20.763 3.905   1.00 97.46 136 C 1 
ATOM 4454 C C   . ARG C 3 136 ? 22.580  -21.962 4.494   1.00 97.94 136 C 1 
ATOM 4455 O O   . ARG C 3 136 ? 23.147  -23.045 4.567   1.00 96.93 136 C 1 
ATOM 4456 C CB  . ARG C 3 136 ? 23.818  -19.851 5.043   1.00 95.88 136 C 1 
ATOM 4457 C CG  . ARG C 3 136 ? 24.859  -18.822 4.574   1.00 84.20 136 C 1 
ATOM 4458 C CD  . ARG C 3 136 ? 25.410  -18.020 5.754   1.00 82.61 136 C 1 
ATOM 4459 N NE  . ARG C 3 136 ? 26.468  -17.092 5.317   1.00 72.14 136 C 1 
ATOM 4460 C CZ  . ARG C 3 136 ? 27.198  -16.302 6.084   1.00 63.57 136 C 1 
ATOM 4461 N NH1 . ARG C 3 136 ? 27.046  -16.263 7.380   1.00 57.22 136 C 1 
ATOM 4462 N NH2 . ARG C 3 136 ? 28.103  -15.531 5.551   1.00 55.19 136 C 1 
ATOM 4463 N N   . GLY C 3 137 ? 21.337  -21.771 4.896   1.00 97.43 137 C 1 
ATOM 4464 C CA  . GLY C 3 137 ? 20.516  -22.797 5.544   1.00 97.35 137 C 1 
ATOM 4465 C C   . GLY C 3 137 ? 19.207  -23.118 4.823   1.00 97.48 137 C 1 
ATOM 4466 O O   . GLY C 3 137 ? 18.315  -23.702 5.439   1.00 95.84 137 C 1 
ATOM 4467 N N   . ARG C 3 138 ? 19.051  -22.722 3.561   1.00 97.25 138 C 1 
ATOM 4468 C CA  . ARG C 3 138 ? 17.775  -22.872 2.854   1.00 97.01 138 C 1 
ATOM 4469 C C   . ARG C 3 138 ? 17.940  -22.929 1.338   1.00 97.61 138 C 1 
ATOM 4470 O O   . ARG C 3 138 ? 18.641  -22.098 0.754   1.00 96.81 138 C 1 
ATOM 4471 C CB  . ARG C 3 138 ? 16.847  -21.720 3.260   1.00 94.76 138 C 1 
ATOM 4472 C CG  . ARG C 3 138 ? 15.366  -22.091 3.068   1.00 87.82 138 C 1 
ATOM 4473 C CD  . ARG C 3 138 ? 14.434  -20.927 3.406   1.00 84.82 138 C 1 
ATOM 4474 N NE  . ARG C 3 138 ? 14.495  -19.907 2.343   1.00 75.57 138 C 1 
ATOM 4475 C CZ  . ARG C 3 138 ? 13.818  -18.771 2.306   1.00 68.21 138 C 1 
ATOM 4476 N NH1 . ARG C 3 138 ? 12.996  -18.443 3.264   1.00 61.10 138 C 1 
ATOM 4477 N NH2 . ARG C 3 138 ? 13.961  -17.958 1.303   1.00 60.13 138 C 1 
ATOM 4478 N N   . ALA C 3 139 ? 17.242  -23.861 0.703   1.00 97.48 139 C 1 
ATOM 4479 C CA  . ALA C 3 139 ? 17.051  -23.873 -0.740  1.00 97.50 139 C 1 
ATOM 4480 C C   . ALA C 3 139 ? 16.052  -22.775 -1.157  1.00 97.16 139 C 1 
ATOM 4481 O O   . ALA C 3 139 ? 15.111  -22.456 -0.425  1.00 95.90 139 C 1 
ATOM 4482 C CB  . ALA C 3 139 ? 16.573  -25.266 -1.168  1.00 97.19 139 C 1 
ATOM 4483 N N   . SER C 3 140 ? 16.249  -22.204 -2.338  1.00 97.17 140 C 1 
ATOM 4484 C CA  . SER C 3 140 ? 15.354  -21.197 -2.911  1.00 96.95 140 C 1 
ATOM 4485 C C   . SER C 3 140 ? 15.511  -21.154 -4.430  1.00 97.18 140 C 1 
ATOM 4486 O O   . SER C 3 140 ? 16.607  -21.393 -4.934  1.00 96.28 140 C 1 
ATOM 4487 C CB  . SER C 3 140 ? 15.681  -19.823 -2.318  1.00 96.02 140 C 1 
ATOM 4488 O OG  . SER C 3 140 ? 14.748  -18.848 -2.736  1.00 93.10 140 C 1 
ATOM 4489 N N   . GLY C 3 141 ? 14.439  -20.855 -5.148  1.00 96.57 141 C 1 
ATOM 4490 C CA  . GLY C 3 141 ? 14.488  -20.613 -6.593  1.00 96.72 141 C 1 
ATOM 4491 C C   . GLY C 3 141 ? 15.262  -21.670 -7.383  1.00 97.24 141 C 1 
ATOM 4492 O O   . GLY C 3 141 ? 16.211  -21.343 -8.085  1.00 95.88 141 C 1 
ATOM 4493 N N   . PHE C 3 142 ? 14.902  -22.935 -7.212  1.00 97.58 142 C 1 
ATOM 4494 C CA  . PHE C 3 142 ? 15.527  -24.092 -7.876  1.00 97.76 142 C 1 
ATOM 4495 C C   . PHE C 3 142 ? 16.966  -24.422 -7.433  1.00 97.90 142 C 1 
ATOM 4496 O O   . PHE C 3 142 ? 17.553  -25.403 -7.891  1.00 96.55 142 C 1 
ATOM 4497 C CB  . PHE C 3 142 ? 15.416  -23.957 -9.407  1.00 97.34 142 C 1 
ATOM 4498 C CG  . PHE C 3 142 ? 14.136  -23.345 -9.960  1.00 97.59 142 C 1 
ATOM 4499 C CD1 . PHE C 3 142 ? 12.883  -23.605 -9.373  1.00 95.83 142 C 1 
ATOM 4500 C CD2 . PHE C 3 142 ? 14.197  -22.523 -11.106 1.00 95.52 142 C 1 
ATOM 4501 C CE1 . PHE C 3 142 ? 11.706  -23.067 -9.929  1.00 95.12 142 C 1 
ATOM 4502 C CE2 . PHE C 3 142 ? 13.021  -21.994 -11.670 1.00 94.63 142 C 1 
ATOM 4503 C CZ  . PHE C 3 142 ? 11.775  -22.270 -11.084 1.00 96.38 142 C 1 
ATOM 4504 N N   . CYS C 3 143 ? 17.542  -23.642 -6.535  1.00 97.92 143 C 1 
ATOM 4505 C CA  . CYS C 3 143 ? 18.922  -23.771 -6.086  1.00 98.16 143 C 1 
ATOM 4506 C C   . CYS C 3 143 ? 18.988  -24.465 -4.717  1.00 98.18 143 C 1 
ATOM 4507 O O   . CYS C 3 143 ? 18.434  -23.973 -3.734  1.00 97.66 143 C 1 
ATOM 4508 C CB  . CYS C 3 143 ? 19.569  -22.382 -6.059  1.00 98.01 143 C 1 
ATOM 4509 S SG  . CYS C 3 143 ? 19.459  -21.567 -7.687  1.00 97.13 143 C 1 
ATOM 4510 N N   . ILE C 3 144 ? 19.718  -25.578 -4.649  1.00 98.35 144 C 1 
ATOM 4511 C CA  . ILE C 3 144 ? 19.960  -26.326 -3.404  1.00 98.36 144 C 1 
ATOM 4512 C C   . ILE C 3 144 ? 21.229  -25.798 -2.729  1.00 98.41 144 C 1 
ATOM 4513 O O   . ILE C 3 144 ? 21.153  -25.209 -1.655  1.00 97.96 144 C 1 
ATOM 4514 C CB  . ILE C 3 144 ? 20.000  -27.847 -3.681  1.00 97.97 144 C 1 
ATOM 4515 C CG1 . ILE C 3 144 ? 18.631  -28.338 -4.203  1.00 96.30 144 C 1 
ATOM 4516 C CG2 . ILE C 3 144 ? 20.389  -28.623 -2.405  1.00 96.29 144 C 1 
ATOM 4517 C CD1 . ILE C 3 144 ? 18.686  -29.735 -4.833  1.00 91.79 144 C 1 
ATOM 4518 N N   . TYR C 3 145 ? 22.385  -25.978 -3.365  1.00 98.48 145 C 1 
ATOM 4519 C CA  . TYR C 3 145 ? 23.661  -25.427 -2.908  1.00 98.56 145 C 1 
ATOM 4520 C C   . TYR C 3 145 ? 24.104  -24.280 -3.819  1.00 98.50 145 C 1 
ATOM 4521 O O   . TYR C 3 145 ? 24.014  -24.375 -5.040  1.00 98.04 145 C 1 
ATOM 4522 C CB  . TYR C 3 145 ? 24.726  -26.527 -2.838  1.00 98.49 145 C 1 
ATOM 4523 C CG  . TYR C 3 145 ? 24.439  -27.668 -1.880  1.00 98.63 145 C 1 
ATOM 4524 C CD1 . TYR C 3 145 ? 23.947  -27.424 -0.582  1.00 97.87 145 C 1 
ATOM 4525 C CD2 . TYR C 3 145 ? 24.689  -28.997 -2.279  1.00 97.64 145 C 1 
ATOM 4526 C CE1 . TYR C 3 145 ? 23.693  -28.486 0.305   1.00 97.61 145 C 1 
ATOM 4527 C CE2 . TYR C 3 145 ? 24.445  -30.069 -1.400  1.00 97.53 145 C 1 
ATOM 4528 C CZ  . TYR C 3 145 ? 23.941  -29.811 -0.111  1.00 98.35 145 C 1 
ATOM 4529 O OH  . TYR C 3 145 ? 23.686  -30.851 0.741   1.00 97.93 145 C 1
[truncated: 377,951 more chars]
