# Supplementary material for: AcuB senses cellular energy charge to coordinate acetyl-CoA synthesis in bacteria
Source: Nat Commun. 2026 Apr 24;17:3815. doi: 10.1038/s41467-026-71006-w (PMC13121692; doi:10.1038/s41467-026-71006-w)
Supplement: Supplementary file 6 — Supplementary_Data_4 [file 41467_2026_71006_MOESM6_ESM.zip › AF3_only_first_models/2_g_stea_acub_2_stea_acuc_2adp_2atp_summary_confidences.json]

{
 "chain_iptm": [
  0.63,
  0.63,
  0.61,
  0.61,
  0.34,
  0.34,
  0.38,
  0.39
 ],
 "chain_pair_iptm": [
  [
   0.74,
   0.77,
   0.8,
   0.78,
   0.48,
   0.46,
   0.57,
   0.53
  ],
  [
   0.77,
   0.74,
   0.78,
   0.79,
   0.46,
   0.48,
   0.53,
   0.57
  ],
  [
   0.8,
   0.78,
   0.93,
   0.64,
   0.47,
   0.5,
   0.51,
   0.57
  ],
  [
   0.78,
   0.79,
   0.64,
   0.93,
   0.5,
   0.47,
   0.56,
   0.52
  ],
  [
   0.48,
   0.46,
   0.47,
   0.5,
   0.46,
   0.15,
   0.19,
   0.16
  ],
  [
   0.46,
   0.48,
   0.5,
   0.47,
   0.15,
   0.46,
   0.16,
   0.19
  ],
  [
   0.57,
   0.53,
   0.51,
   0.56,
   0.19,
   0.16,
   0.5,
   0.16
  ],
  [
   0.53,
   0.57,
   0.57,
   0.52,
   0.16,
   0.19,
   0.16,
   0.5
  ]
 ],
 "chain_pair_pae_min": [
  [
   0.76,
   1.65,
   2.18,
   2.29,
   6.16,
   6.56,
   4.96,
   6.21
  ],
  [
   1.66,
   0.76,
   2.29,
   2.21,
   6.64,
   6.29,
   6.1,
   5.07
  ],
  [
   2.51,
   2.03,
   0.76,
   5.96,
   8.4,
   8.43,
   7.68,
   7.85
  ],
  [
   2.08,
   2.46,
   5.96,
   0.76,
   8.37,
   8.24,
   7.87,
   7.79
  ],
  [
   8.05,
   8.73,
   18.54,
   16.89,
   0.77,
   10.3,
   9.88,
   9.28
  ],
  [
   8.71,
   8.01,
   16.81,
   18.64,
   10.17,
   0.76,
   9.35,
   9.76
  ],
  [
   7.61,
   8.57,
   18.56,
   16.08,
   9.86,
   11.01,
   0.77,
   11.92
  ],
  [
   8.58,
   7.58,
   15.89,
   18.23,
   10.81,
   9.46,
   11.75,
   0.77
  ]
 ],
 "chain_ptm": [
  0.74,
  0.74,
  0.93,
  0.93,
  0.46,
  0.46,
  0.5,
  0.5
 ],
 "fraction_disordered": 0.01,
 "has_clash": 0.0,
 "iptm": 0.78,
 "ptm": 0.81,
 "ranking_score": 0.79
}
