# Supplementary material for: AcuB senses cellular energy charge to coordinate acetyl-CoA synthesis in bacteria
Source: Nat Commun. 2026 Apr 24;17:3815. doi: 10.1038/s41467-026-71006-w (PMC13121692; doi:10.1038/s41467-026-71006-w)
Supplement: Supplementary file 6 — Supplementary_Data_4 [file 41467_2026_71006_MOESM6_ESM.zip › AF3_only_first_models/Bs_2acub_2amp_2adp_summary_confidences.json]

{
 "chain_iptm": [
  0.67,
  0.67,
  0.42,
  0.4,
  0.43,
  0.44
 ],
 "chain_pair_iptm": [
  [
   0.78,
   0.82,
   0.63,
   0.59,
   0.62,
   0.67
  ],
  [
   0.82,
   0.77,
   0.61,
   0.63,
   0.66,
   0.65
  ],
  [
   0.63,
   0.61,
   0.36,
   0.24,
   0.25,
   0.4
  ],
  [
   0.59,
   0.63,
   0.24,
   0.36,
   0.34,
   0.22
  ],
  [
   0.62,
   0.66,
   0.25,
   0.34,
   0.49,
   0.25
  ],
  [
   0.67,
   0.65,
   0.4,
   0.22,
   0.25,
   0.51
  ]
 ],
 "chain_pair_pae_min": [
  [
   0.76,
   1.25,
   4.89,
   6.02,
   4.55,
   4.03
  ],
  [
   1.3,
   0.76,
   5.71,
   4.87,
   3.9,
   4.38
  ],
  [
   6.45,
   7.81,
   0.76,
   8.25,
   7.26,
   6.14
  ],
  [
   7.68,
   5.86,
   8.48,
   0.76,
   5.68,
   9.19
  ],
  [
   7.39,
   6.11,
   9.21,
   6.73,
   0.76,
   10.03
  ],
  [
   5.93,
   6.46,
   5.67,
   8.82,
   8.2,
   0.76
  ]
 ],
 "chain_ptm": [
  0.78,
  0.77,
  0.36,
  0.36,
  0.49,
  0.51
 ],
 "fraction_disordered": 0.03,
 "has_clash": 0.0,
 "iptm": 0.79,
 "ptm": 0.81,
 "ranking_score": 0.81
}
