# Supplementary material for: AcuB senses cellular energy charge to coordinate acetyl-CoA synthesis in bacteria
Source: Nat Commun. 2026 Apr 24;17:3815. doi: 10.1038/s41467-026-71006-w (PMC13121692; doi:10.1038/s41467-026-71006-w)
Supplement: Supplementary file 6 — Supplementary_Data_4 [file 41467_2026_71006_MOESM6_ESM.zip › AF3_only_first_models/Bs_acu__2acub-2acuc-4atp_summary_confidences.json]

{
 "chain_iptm": [
  0.67,
  0.67,
  0.65,
  0.65,
  0.42,
  0.38,
  0.4,
  0.4
 ],
 "chain_pair_iptm": [
  [
   0.77,
   0.8,
   0.83,
   0.81,
   0.58,
   0.54,
   0.55,
   0.58
  ],
  [
   0.8,
   0.77,
   0.82,
   0.83,
   0.61,
   0.53,
   0.57,
   0.55
  ],
  [
   0.83,
   0.82,
   0.93,
   0.69,
   0.61,
   0.52,
   0.57,
   0.54
  ],
  [
   0.81,
   0.83,
   0.69,
   0.93,
   0.55,
   0.55,
   0.54,
   0.58
  ],
  [
   0.58,
   0.61,
   0.61,
   0.55,
   0.5,
   0.17,
   0.26,
   0.17
  ],
  [
   0.54,
   0.53,
   0.52,
   0.55,
   0.17,
   0.49,
   0.16,
   0.22
  ],
  [
   0.55,
   0.57,
   0.57,
   0.54,
   0.26,
   0.16,
   0.51,
   0.15
  ],
  [
   0.58,
   0.55,
   0.54,
   0.58,
   0.17,
   0.22,
   0.15,
   0.51
  ]
 ],
 "chain_pair_pae_min": [
  [
   0.76,
   1.31,
   1.95,
   2.05,
   5.02,
   4.45,
   5.18,
   4.78
  ],
  [
   1.31,
   0.76,
   1.98,
   1.94,
   4.31,
   5.69,
   4.87,
   5.09
  ],
  [
   1.88,
   1.71,
   0.76,
   4.88,
   6.21,
   6.88,
   6.53,
   6.7
  ],
  [
   1.76,
   1.92,
   4.87,
   0.76,
   6.65,
   7.15,
   6.32,
   6.71
  ],
  [
   8.2,
   6.81,
   14.37,
   17.2,
   0.76,
   10.79,
   8.07,
   9.34
  ],
  [
   7.46,
   8.46,
   17.95,
   15.72,
   10.59,
   0.77,
   7.41,
   9.57
  ],
  [
   8.92,
   7.26,
   14.87,
   17.04,
   8.58,
   8.06,
   0.76,
   9.9
  ],
  [
   7.16,
   8.23,
   17.34,
   14.1,
   9.13,
   8.74,
   10.26,
   0.76
  ]
 ],
 "chain_ptm": [
  0.77,
  0.77,
  0.93,
  0.93,
  0.5,
  0.49,
  0.51,
  0.51
 ],
 "fraction_disordered": 0.0,
 "has_clash": 0.0,
 "iptm": 0.85,
 "ptm": 0.86,
 "ranking_score": 0.85
}
