# Supplementary material for: AcuB senses cellular energy charge to coordinate acetyl-CoA synthesis in bacteria
Source: Nat Commun. 2026 Apr 24;17:3815. doi: 10.1038/s41467-026-71006-w (PMC13121692; doi:10.1038/s41467-026-71006-w)
Supplement: Supplementary file 6 — Supplementary_Data_4 [file 41467_2026_71006_MOESM6_ESM.zip › AF3_only_first_models/Bs_acu__2acub-2ap4a_model.cif]

# By using this file you agree to the legally binding terms of use found at
# https://github.com/google-deepmind/alphafold3/blob/main/OUTPUT_TERMS_OF_USE.md.
# To request access to the AlphaFold 3 model parameters, follow the process set
# out at https://github.com/google-deepmind/alphafold3. You may only use these if
# received directly from Google. Use is subject to terms of use available at
# https://github.com/google-deepmind/alphafold3/blob/main/WEIGHTS_TERMS_OF_USE.md.
data_acu__2acub-2ap4a
#
_entry.id acu__2acub-2ap4a
#
loop_
_atom_type.symbol
C 
N 
O 
P 
S 
#
loop_
_audit_author.name
_audit_author.pdbx_ordinal
"Google DeepMind" 1 
"Isomorphic Labs" 2 
#
_audit_conform.dict_location https://raw.githubusercontent.com/ihmwg/ModelCIF/master/dist/mmcif_ma.dic
_audit_conform.dict_name     mmcif_ma.dic
_audit_conform.dict_version  1.4.5
#
loop_
_chem_comp.formula
_chem_comp.formula_weight
_chem_comp.id
_chem_comp.mon_nstd_flag
_chem_comp.name
_chem_comp.pdbx_smiles
_chem_comp.pdbx_synonyms
_chem_comp.type
"C3 H7 N O2"    89.093  ALA   y ALANINE         C[C@H](N)C(O)=O                                                      ? "L-PEPTIDE LINKING" 
"C6 H15 N4 O2"  175.209 ARG   y ARGININE        N[C@@H](CCCNC(N)=[NH2+])C(O)=O                                       ? "L-PEPTIDE LINKING" 
"C4 H8 N2 O3"   132.118 ASN   y ASPARAGINE      N[C@@H](CC(N)=O)C(O)=O                                               ? "L-PEPTIDE LINKING" 
"C4 H7 N O4"    133.103 ASP   y "ASPARTIC ACID" N[C@@H](CC(O)=O)C(O)=O                                               ? "L-PEPTIDE LINKING" 
"C3 H7 N O2 S"  121.158 CYS   y CYSTEINE        N[C@@H](CS)C(O)=O                                                    ? "L-PEPTIDE LINKING" 
"C5 H10 N2 O3"  146.144 GLN   y GLUTAMINE       N[C@@H](CCC(N)=O)C(O)=O                                              ? "L-PEPTIDE LINKING" 
"C5 H9 N O4"    147.129 GLU   y "GLUTAMIC ACID" N[C@@H](CCC(O)=O)C(O)=O                                              ? "L-PEPTIDE LINKING" 
"C2 H5 N O2"    75.067  GLY   y GLYCINE         NCC(O)=O                                                             ? "PEPTIDE LINKING"   
"C6 H10 N3 O2"  156.162 HIS   y HISTIDINE       N[C@@H](Cc1c[nH]c[nH+]1)C(O)=O                                       ? "L-PEPTIDE LINKING" 
"C6 H13 N O2"   131.173 ILE   y ISOLEUCINE      CC[C@H](C)[C@H](N)C(O)=O                                             ? "L-PEPTIDE LINKING" 
"C6 H13 N O2"   131.173 LEU   y LEUCINE         CC(C)C[C@H](N)C(O)=O                                                 ? "L-PEPTIDE LINKING" 
?               ?       LIG_C ? ?               C1=NC(=C2C(=N1)N(C=N2)[C@H]3[C@@H]([C@@H]([C@H](O3)COP(=O)(O)O)O)O)N ? non-polymer         
?               ?       LIG_D ? ?               C1=NC(=C2C(=N1)N(C=N2)[C@H]3[C@@H]([C@@H]([C@H](O3)COP(=O)(O)O)O)O)N ? non-polymer         
"C6 H15 N2 O2"  147.195 LYS   y LYSINE          N[C@@H](CCCC[NH3+])C(O)=O                                            ? "L-PEPTIDE LINKING" 
"C5 H11 N O2 S" 149.211 MET   y METHIONINE      CSCC[C@H](N)C(O)=O                                                   ? "L-PEPTIDE LINKING" 
"C9 H11 N O2"   165.189 PHE   y PHENYLALANINE   N[C@@H](Cc1ccccc1)C(O)=O                                             ? "L-PEPTIDE LINKING" 
"C5 H9 N O2"    115.130 PRO   y PROLINE         OC(=O)[C@@H]1CCCN1                                                   ? "L-PEPTIDE LINKING" 
"C3 H7 N O3"    105.093 SER   y SERINE          N[C@@H](CO)C(O)=O                                                    ? "L-PEPTIDE LINKING" 
"C4 H9 N O3"    119.119 THR   y THREONINE       C[C@@H](O)[C@H](N)C(O)=O                                             ? "L-PEPTIDE LINKING" 
"C11 H12 N2 O2" 204.225 TRP   y TRYPTOPHAN      N[C@@H](Cc1c[nH]c2ccccc12)C(O)=O                                     ? "L-PEPTIDE LINKING" 
"C9 H11 N O3"   181.189 TYR   y TYROSINE        N[C@@H](Cc1ccc(O)cc1)C(O)=O                                          ? "L-PEPTIDE LINKING" 
"C5 H11 N O2"   117.146 VAL   y VALINE          CC(C)[C@H](N)C(O)=O                                                  ? "L-PEPTIDE LINKING" 
#
_citation.book_publisher          ?
_citation.country                 UK
_citation.id                      primary
_citation.journal_full            Nature
_citation.journal_id_ASTM         NATUAS
_citation.journal_id_CSD          0006
_citation.journal_id_ISSN         0028-0836
_citation.journal_volume          630
_citation.page_first              493
_citation.page_last               500
_citation.pdbx_database_id_DOI    10.1038/s41586-024-07487-w
_citation.pdbx_database_id_PubMed 38718835
_citation.title                   "Accurate structure prediction of biomolecular interactions with AlphaFold 3"
_citation.year                    2024
#
loop_
_citation_author.citation_id
_citation_author.name
_citation_author.ordinal
primary "Google DeepMind" 1 
primary "Isomorphic Labs" 2 
#
loop_
_entity.id
_entity.pdbx_description
_entity.type
1 . polymer     
2 . polymer     
3 . non-polymer 
4 . non-polymer 
#
loop_
_entity_poly.entity_id
_entity_poly.pdbx_strand_id
_entity_poly.type
1 A polypeptide(L) 
2 B polypeptide(L) 
#
loop_
_entity_poly_seq.entity_id
_entity_poly_seq.hetero
_entity_poly_seq.mon_id
_entity_poly_seq.num
1 n MET 1   
1 n ILE 2   
1 n VAL 3   
1 n GLU 4   
1 n GLN 5   
1 n ILE 6   
1 n MET 7   
1 n LYS 8   
1 n ARG 9   
1 n ASP 10  
1 n VAL 11  
1 n ILE 12  
1 n THR 13  
1 n LEU 14  
1 n THR 15  
1 n LYS 16  
1 n THR 17  
1 n ASP 18  
1 n THR 19  
1 n LEU 20  
1 n GLU 21  
1 n THR 22  
1 n ALA 23  
1 n ILE 24  
1 n CYS 25  
1 n LYS 26  
1 n LEU 27  
1 n LYS 28  
1 n GLU 29  
1 n PHE 30  
1 n HIS 31  
1 n ILE 32  
1 n ARG 33  
1 n HIS 34  
1 n LEU 35  
1 n PRO 36  
1 n VAL 37  
1 n VAL 38  
1 n ASP 39  
1 n GLU 40  
1 n GLU 41  
1 n ARG 42  
1 n HIS 43  
1 n VAL 44  
1 n ILE 45  
1 n GLY 46  
1 n MET 47  
1 n ILE 48  
1 n THR 49  
1 n ASP 50  
1 n ARG 51  
1 n ASP 52  
1 n MET 53  
1 n LYS 54  
1 n GLN 55  
1 n ALA 56  
1 n SER 57  
1 n PRO 58  
1 n SER 59  
1 n ILE 60  
1 n PHE 61  
1 n GLU 62  
1 n GLU 63  
1 n ASN 64  
1 n LYS 65  
1 n ARG 66  
1 n SER 67  
1 n LEU 68  
1 n PHE 69  
1 n LEU 70  
1 n THR 71  
1 n ARG 72  
1 n SER 73  
1 n VAL 74  
1 n ASP 75  
1 n SER 76  
1 n ILE 77  
1 n MET 78  
1 n LYS 79  
1 n LYS 80  
1 n ASP 81  
1 n VAL 82  
1 n VAL 83  
1 n CYS 84  
1 n ALA 85  
1 n HIS 86  
1 n PRO 87  
1 n LEU 88  
1 n ASP 89  
1 n PHE 90  
1 n VAL 91  
1 n GLU 92  
1 n GLU 93  
1 n ILE 94  
1 n SER 95  
1 n ALA 96  
1 n VAL 97  
1 n PHE 98  
1 n TYR 99  
1 n GLU 100 
1 n HIS 101 
1 n GLY 102 
1 n ILE 103 
1 n GLY 104 
1 n CYS 105 
1 n LEU 106 
1 n PRO 107 
1 n VAL 108 
1 n VAL 109 
1 n HIS 110 
1 n HIS 111 
1 n GLN 112 
1 n LYS 113 
1 n LEU 114 
1 n ILE 115 
1 n GLY 116 
1 n ILE 117 
1 n LEU 118 
1 n THR 119 
1 n LYS 120 
1 n THR 121 
1 n ASP 122 
1 n LEU 123 
1 n LEU 124 
1 n ARG 125 
1 n THR 126 
1 n PHE 127 
1 n VAL 128 
1 n LYS 129 
1 n LEU 130 
1 n THR 131 
1 n GLY 132 
1 n ALA 133 
1 n ASP 134 
1 n GLN 135 
1 n PRO 136 
1 n GLY 137 
1 n SER 138 
1 n GLN 139 
1 n ILE 140 
1 n GLU 141 
1 n ILE 142 
1 n LYS 143 
1 n VAL 144 
1 n ASN 145 
1 n ASP 146 
1 n ILE 147 
1 n THR 148 
1 n LYS 149 
1 n SER 150 
1 n LEU 151 
1 n ALA 152 
1 n GLU 153 
1 n ILE 154 
1 n SER 155 
1 n SER 156 
1 n LEU 157 
1 n CYS 158 
1 n GLN 159 
1 n ASP 160 
1 n LEU 161 
1 n GLN 162 
1 n VAL 163 
1 n LYS 164 
1 n ILE 165 
1 n LEU 166 
1 n SER 167 
1 n VAL 168 
1 n LEU 169 
1 n VAL 170 
1 n TYR 171 
1 n PRO 172 
1 n HIS 173 
1 n ASP 174 
1 n ASP 175 
1 n PRO 176 
1 n GLY 177 
1 n VAL 178 
1 n LYS 179 
1 n VAL 180 
1 n LEU 181 
1 n VAL 182 
1 n PHE 183 
1 n ARG 184 
1 n VAL 185 
1 n LYS 186 
1 n THR 187 
1 n MET 188 
1 n ASN 189 
1 n PRO 190 
1 n LEU 191 
1 n PRO 192 
1 n PHE 193 
1 n LEU 194 
1 n GLN 195 
1 n ALA 196 
1 n LEU 197 
1 n GLN 198 
1 n ARG 199 
1 n ASN 200 
1 n GLY 201 
1 n HIS 202 
1 n HIS 203 
1 n VAL 204 
1 n VAL 205 
1 n TRP 206 
1 n PRO 207 
1 n SER 208 
1 n GLU 209 
1 n GLN 210 
1 n ARG 211 
1 n ASP 212 
1 n LEU 213 
1 n LEU 214 
2 n MET 1   
2 n ILE 2   
2 n VAL 3   
2 n GLU 4   
2 n GLN 5   
2 n ILE 6   
2 n MET 7   
2 n LYS 8   
2 n ARG 9   
2 n ASP 10  
2 n VAL 11  
2 n ILE 12  
2 n THR 13  
2 n LEU 14  
2 n THR 15  
2 n LYS 16  
2 n THR 17  
2 n ASP 18  
2 n THR 19  
2 n LEU 20  
2 n GLU 21  
2 n THR 22  
2 n ALA 23  
2 n ILE 24  
2 n CYS 25  
2 n LYS 26  
2 n LEU 27  
2 n LYS 28  
2 n GLU 29  
2 n PHE 30  
2 n HIS 31  
2 n ILE 32  
2 n ARG 33  
2 n HIS 34  
2 n LEU 35  
2 n PRO 36  
2 n VAL 37  
2 n VAL 38  
2 n ASP 39  
2 n GLU 40  
2 n GLU 41  
2 n ARG 42  
2 n HIS 43  
2 n VAL 44  
2 n ILE 45  
2 n GLY 46  
2 n MET 47  
2 n ILE 48  
2 n THR 49  
2 n ASP 50  
2 n ARG 51  
2 n ASP 52  
2 n MET 53  
2 n LYS 54  
2 n GLN 55  
2 n ALA 56  
2 n SER 57  
2 n PRO 58  
2 n SER 59  
2 n ILE 60  
2 n PHE 61  
2 n GLU 62  
2 n GLU 63  
2 n ASN 64  
2 n LYS 65  
2 n ARG 66  
2 n SER 67  
2 n LEU 68  
2 n PHE 69  
2 n LEU 70  
2 n THR 71  
2 n ARG 72  
2 n SER 73  
2 n VAL 74  
2 n ASP 75  
2 n SER 76  
2 n ILE 77  
2 n MET 78  
2 n LYS 79  
2 n LYS 80  
2 n ASP 81  
2 n VAL 82  
2 n VAL 83  
2 n CYS 84  
2 n ALA 85  
2 n HIS 86  
2 n PRO 87  
2 n LEU 88  
2 n ASP 89  
2 n PHE 90  
2 n VAL 91  
2 n GLU 92  
2 n GLU 93  
2 n ILE 94  
2 n SER 95  
2 n ALA 96  
2 n VAL 97  
2 n PHE 98  
2 n TYR 99  
2 n GLU 100 
2 n HIS 101 
2 n GLY 102 
2 n ILE 103 
2 n GLY 104 
2 n CYS 105 
2 n LEU 106 
2 n PRO 107 
2 n VAL 108 
2 n VAL 109 
2 n HIS 110 
2 n HIS 111 
2 n GLN 112 
2 n LYS 113 
2 n LEU 114 
2 n ILE 115 
2 n GLY 116 
2 n ILE 117 
2 n LEU 118 
2 n THR 119 
2 n LYS 120 
2 n THR 121 
2 n ASP 122 
2 n LEU 123 
2 n LEU 124 
2 n ARG 125 
2 n THR 126 
2 n PHE 127 
2 n VAL 128 
2 n LYS 129 
2 n LEU 130 
2 n THR 131 
2 n GLY 132 
2 n ALA 133 
2 n ASP 134 
2 n GLN 135 
2 n PRO 136 
2 n GLY 137 
2 n SER 138 
2 n GLN 139 
2 n ILE 140 
2 n GLU 141 
2 n ILE 142 
2 n LYS 143 
2 n VAL 144 
2 n ASN 145 
2 n ASP 146 
2 n ILE 147 
2 n THR 148 
2 n LYS 149 
2 n SER 150 
2 n LEU 151 
2 n ALA 152 
2 n GLU 153 
2 n ILE 154 
2 n SER 155 
2 n SER 156 
2 n LEU 157 
2 n CYS 158 
2 n GLN 159 
2 n ASP 160 
2 n LEU 161 
2 n GLN 162 
2 n VAL 163 
2 n LYS 164 
2 n ILE 165 
2 n LEU 166 
2 n SER 167 
2 n VAL 168 
2 n LEU 169 
2 n VAL 170 
2 n TYR 171 
2 n PRO 172 
2 n HIS 173 
2 n ASP 174 
2 n ASP 175 
2 n PRO 176 
2 n GLY 177 
2 n VAL 178 
2 n LYS 179 
2 n VAL 180 
2 n LEU 181 
2 n VAL 182 
2 n PHE 183 
2 n ARG 184 
2 n VAL 185 
2 n LYS 186 
2 n THR 187 
2 n MET 188 
2 n ASN 189 
2 n PRO 190 
2 n LEU 191 
2 n PRO 192 
2 n PHE 193 
2 n LEU 194 
2 n GLN 195 
2 n ALA 196 
2 n LEU 197 
2 n GLN 198 
2 n ARG 199 
2 n ASN 200 
2 n GLY 201 
2 n HIS 202 
2 n HIS 203 
2 n VAL 204 
2 n VAL 205 
2 n TRP 206 
2 n PRO 207 
2 n SER 208 
2 n GLU 209 
2 n GLN 210 
2 n ARG 211 
2 n ASP 212 
2 n LEU 213 
2 n LEU 214 
#
_ma_data.content_type "model coordinates"
_ma_data.id           1
_ma_data.name         Model
#
_ma_model_list.data_id          1
_ma_model_list.model_group_id   1
_ma_model_list.model_group_name "AlphaFold-beta-20231127 (3.0.0 @ 2025-02-20 10:55:08)"
_ma_model_list.model_id         1
_ma_model_list.model_name       "Top ranked model"
_ma_model_list.model_type       "Ab initio model"
_ma_model_list.ordinal_id       1
#
loop_
_ma_protocol_step.method_type
_ma_protocol_step.ordinal_id
_ma_protocol_step.protocol_id
_ma_protocol_step.step_id
"coevolution MSA" 1 1 1 
"template search" 2 1 2 
modeling          3 1 3 
#
loop_
_ma_qa_metric.id
_ma_qa_metric.mode
_ma_qa_metric.name
_ma_qa_metric.software_group_id
_ma_qa_metric.type
1 global pLDDT 1 pLDDT 
2 local  pLDDT 1 pLDDT 
#
_ma_qa_metric_global.metric_id    1
_ma_qa_metric_global.metric_value 84.06
_ma_qa_metric_global.model_id     1
_ma_qa_metric_global.ordinal_id   1
#
_ma_software_group.group_id    1
_ma_software_group.ordinal_id  1
_ma_software_group.software_id 1
#
loop_
_ma_target_entity.data_id
_ma_target_entity.entity_id
_ma_target_entity.origin
1 1 . 
1 2 . 
1 3 . 
1 4 . 
#
loop_
_ma_target_entity_instance.asym_id
_ma_target_entity_instance.details
_ma_target_entity_instance.entity_id
A . 1 
B . 2 
C . 3 
D . 4 
#
loop_
_pdbx_data_usage.details
_pdbx_data_usage.id
_pdbx_data_usage.type
_pdbx_data_usage.url
;Non-commercial use only, by using this file you agree to the terms of use found
at https://github.com/google-deepmind/alphafold3/blob/main/OUTPUT_TERMS_OF_USE.md.
To request access to the AlphaFold 3 model parameters, follow the process set
out at https://github.com/google-deepmind/alphafold3. You may only use these if
received directly from Google. Use is subject to terms of use available at
https://github.com/google-deepmind/alphafold3/blob/main/WEIGHTS_TERMS_OF_USE.md.

;
1 license    https://github.com/google-deepmind/alphafold3/blob/main/OUTPUT_TERMS_OF_USE.md 
;AlphaFold 3 and its output are not intended for, have not been validated for,
and are not approved for clinical use. They are provided "as-is" without any
warranty of any kind, whether expressed or implied. No warranty is given that
use shall not infringe the rights of any third party.

;
2 disclaimer ?                                                                              
#
loop_
_pdbx_nonpoly_scheme.asym_id
_pdbx_nonpoly_scheme.auth_seq_num
_pdbx_nonpoly_scheme.entity_id
_pdbx_nonpoly_scheme.mon_id
_pdbx_nonpoly_scheme.pdb_ins_code
_pdbx_nonpoly_scheme.pdb_seq_num
_pdbx_nonpoly_scheme.pdb_strand_id
C 1 3 LIG_C . 1 C 
D 1 4 LIG_D . 1 D 
#
loop_
_pdbx_poly_seq_scheme.asym_id
_pdbx_poly_seq_scheme.auth_seq_num
_pdbx_poly_seq_scheme.entity_id
_pdbx_poly_seq_scheme.hetero
_pdbx_poly_seq_scheme.mon_id
_pdbx_poly_seq_scheme.pdb_ins_code
_pdbx_poly_seq_scheme.pdb_seq_num
_pdbx_poly_seq_scheme.pdb_strand_id
_pdbx_poly_seq_scheme.seq_id
A 1   1 n MET . 1   A 1   
A 2   1 n ILE . 2   A 2   
A 3   1 n VAL . 3   A 3   
A 4   1 n GLU . 4   A 4   
A 5   1 n GLN . 5   A 5   
A 6   1 n ILE . 6   A 6   
A 7   1 n MET . 7   A 7   
A 8   1 n LYS . 8   A 8   
A 9   1 n ARG . 9   A 9   
A 10  1 n ASP . 10  A 10  
A 11  1 n VAL . 11  A 11  
A 12  1 n ILE . 12  A 12  
A 13  1 n THR . 13  A 13  
A 14  1 n LEU . 14  A 14  
A 15  1 n THR . 15  A 15  
A 16  1 n LYS . 16  A 16  
A 17  1 n THR . 17  A 17  
A 18  1 n ASP . 18  A 18  
A 19  1 n THR . 19  A 19  
A 20  1 n LEU . 20  A 20  
A 21  1 n GLU . 21  A 21  
A 22  1 n THR . 22  A 22  
A 23  1 n ALA . 23  A 23  
A 24  1 n ILE . 24  A 24  
A 25  1 n CYS . 25  A 25  
A 26  1 n LYS . 26  A 26  
A 27  1 n LEU . 27  A 27  
A 28  1 n LYS . 28  A 28  
A 29  1 n GLU . 29  A 29  
A 30  1 n PHE . 30  A 30  
A 31  1 n HIS . 31  A 31  
A 32  1 n ILE . 32  A 32  
A 33  1 n ARG . 33  A 33  
A 34  1 n HIS . 34  A 34  
A 35  1 n LEU . 35  A 35  
A 36  1 n PRO . 36  A 36  
A 37  1 n VAL . 37  A 37  
A 38  1 n VAL . 38  A 38  
A 39  1 n ASP . 39  A 39  
A 40  1 n GLU . 40  A 40  
A 41  1 n GLU . 41  A 41  
A 42  1 n ARG . 42  A 42  
A 43  1 n HIS . 43  A 43  
A 44  1 n VAL . 44  A 44  
A 45  1 n ILE . 45  A 45  
A 46  1 n GLY . 46  A 46  
A 47  1 n MET . 47  A 47  
A 48  1 n ILE . 48  A 48  
A 49  1 n THR . 49  A 49  
A 50  1 n ASP . 50  A 50  
A 51  1 n ARG . 51  A 51  
A 52  1 n ASP . 52  A 52  
A 53  1 n MET . 53  A 53  
A 54  1 n LYS . 54  A 54  
A 55  1 n GLN . 55  A 55  
A 56  1 n ALA . 56  A 56  
A 57  1 n SER . 57  A 57  
A 58  1 n PRO . 58  A 58  
A 59  1 n SER . 59  A 59  
A 60  1 n ILE . 60  A 60  
A 61  1 n PHE . 61  A 61  
A 62  1 n GLU . 62  A 62  
A 63  1 n GLU . 63  A 63  
A 64  1 n ASN . 64  A 64  
A 65  1 n LYS . 65  A 65  
A 66  1 n ARG . 66  A 66  
A 67  1 n SER . 67  A 67  
A 68  1 n LEU . 68  A 68  
A 69  1 n PHE . 69  A 69  
A 70  1 n LEU . 70  A 70  
A 71  1 n THR . 71  A 71  
A 72  1 n ARG . 72  A 72  
A 73  1 n SER . 73  A 73  
A 74  1 n VAL . 74  A 74  
A 75  1 n ASP . 75  A 75  
A 76  1 n SER . 76  A 76  
A 77  1 n ILE . 77  A 77  
A 78  1 n MET . 78  A 78  
A 79  1 n LYS . 79  A 79  
A 80  1 n LYS . 80  A 80  
A 81  1 n ASP . 81  A 81  
A 82  1 n VAL . 82  A 82  
A 83  1 n VAL . 83  A 83  
A 84  1 n CYS . 84  A 84  
A 85  1 n ALA . 85  A 85  
A 86  1 n HIS . 86  A 86  
A 87  1 n PRO . 87  A 87  
A 88  1 n LEU . 88  A 88  
A 89  1 n ASP . 89  A 89  
A 90  1 n PHE . 90  A 90  
A 91  1 n VAL . 91  A 91  
A 92  1 n GLU . 92  A 92  
A 93  1 n GLU . 93  A 93  
A 94  1 n ILE . 94  A 94  
A 95  1 n SER . 95  A 95  
A 96  1 n ALA . 96  A 96  
A 97  1 n VAL . 97  A 97  
A 98  1 n PHE . 98  A 98  
A 99  1 n TYR . 99  A 99  
A 100 1 n GLU . 100 A 100 
A 101 1 n HIS . 101 A 101 
A 102 1 n GLY . 102 A 102 
A 103 1 n ILE . 103 A 103 
A 104 1 n GLY . 104 A 104 
A 105 1 n CYS . 105 A 105 
A 106 1 n LEU . 106 A 106 
A 107 1 n PRO . 107 A 107 
A 108 1 n VAL . 108 A 108 
A 109 1 n VAL . 109 A 109 
A 110 1 n HIS . 110 A 110 
A 111 1 n HIS . 111 A 111 
A 112 1 n GLN . 112 A 112 
A 113 1 n LYS . 113 A 113 
A 114 1 n LEU . 114 A 114 
A 115 1 n ILE . 115 A 115 
A 116 1 n GLY . 116 A 116 
A 117 1 n ILE . 117 A 117 
A 118 1 n LEU . 118 A 118 
A 119 1 n THR . 119 A 119 
A 120 1 n LYS . 120 A 120 
A 121 1 n THR . 121 A 121 
A 122 1 n ASP . 122 A 122 
A 123 1 n LEU . 123 A 123 
A 124 1 n LEU . 124 A 124 
A 125 1 n ARG . 125 A 125 
A 126 1 n THR . 126 A 126 
A 127 1 n PHE . 127 A 127 
A 128 1 n VAL . 128 A 128 
A 129 1 n LYS . 129 A 129 
A 130 1 n LEU . 130 A 130 
A 131 1 n THR . 131 A 131 
A 132 1 n GLY . 132 A 132 
A 133 1 n ALA . 133 A 133 
A 134 1 n ASP . 134 A 134 
A 135 1 n GLN . 135 A 135 
A 136 1 n PRO . 136 A 136 
A 137 1 n GLY . 137 A 137 
A 138 1 n SER . 138 A 138 
A 139 1 n GLN . 139 A 139 
A 140 1 n ILE . 140 A 140 
A 141 1 n GLU . 141 A 141 
A 142 1 n ILE . 142 A 142 
A 143 1 n LYS . 143 A 143 
A 144 1 n VAL . 144 A 144 
A 145 1 n ASN . 145 A 145 
A 146 1 n ASP . 146 A 146 
A 147 1 n ILE . 147 A 147 
A 148 1 n THR . 148 A 148 
A 149 1 n LYS . 149 A 149 
A 150 1 n SER . 150 A 150 
A 151 1 n LEU . 151 A 151 
A 152 1 n ALA . 152 A 152 
A 153 1 n GLU . 153 A 153 
A 154 1 n ILE . 154 A 154 
A 155 1 n SER . 155 A 155 
A 156 1 n SER . 156 A 156 
A 157 1 n LEU . 157 A 157 
A 158 1 n CYS . 158 A 158 
A 159 1 n GLN . 159 A 159 
A 160 1 n ASP . 160 A 160 
A 161 1 n LEU . 161 A 161 
A 162 1 n GLN . 162 A 162 
A 163 1 n VAL . 163 A 163 
A 164 1 n LYS . 164 A 164 
A 165 1 n ILE . 165 A 165 
A 166 1 n LEU . 166 A 166 
A 167 1 n SER . 167 A 167 
A 168 1 n VAL . 168 A 168 
A 169 1 n LEU . 169 A 169 
A 170 1 n VAL . 170 A 170 
A 171 1 n TYR . 171 A 171 
A 172 1 n PRO . 172 A 172 
A 173 1 n HIS . 173 A 173 
A 174 1 n ASP . 174 A 174 
A 175 1 n ASP . 175 A 175 
A 176 1 n PRO . 176 A 176 
A 177 1 n GLY . 177 A 177 
A 178 1 n VAL . 178 A 178 
A 179 1 n LYS . 179 A 179 
A 180 1 n VAL . 180 A 180 
A 181 1 n LEU . 181 A 181 
A 182 1 n VAL . 182 A 182 
A 183 1 n PHE . 183 A 183 
A 184 1 n ARG . 184 A 184 
A 185 1 n VAL . 185 A 185 
A 186 1 n LYS . 186 A 186 
A 187 1 n THR . 187 A 187 
A 188 1 n MET . 188 A 188 
A 189 1 n ASN . 189 A 189 
A 190 1 n PRO . 190 A 190 
A 191 1 n LEU . 191 A 191 
A 192 1 n PRO . 192 A 192 
A 193 1 n PHE . 193 A 193 
A 194 1 n LEU . 194 A 194 
A 195 1 n GLN . 195 A 195 
A 196 1 n ALA . 196 A 196 
A 197 1 n LEU . 197 A 197 
A 198 1 n GLN . 198 A 198 
A 199 1 n ARG . 199 A 199 
A 200 1 n ASN . 200 A 200 
A 201 1 n GLY . 201 A 201 
A 202 1 n HIS . 202 A 202 
A 203 1 n HIS . 203 A 203 
A 204 1 n VAL . 204 A 204 
A 205 1 n VAL . 205 A 205 
A 206 1 n TRP . 206 A 206 
A 207 1 n PRO . 207 A 207 
A 208 1 n SER . 208 A 208 
A 209 1 n GLU . 209 A 209 
A 210 1 n GLN . 210 A 210 
A 211 1 n ARG . 211 A 211 
A 212 1 n ASP . 212 A 212 
A 213 1 n LEU . 213 A 213 
A 214 1 n LEU . 214 A 214 
B 1   2 n MET . 1   B 1   
B 2   2 n ILE . 2   B 2   
B 3   2 n VAL . 3   B 3   
B 4   2 n GLU . 4   B 4   
B 5   2 n GLN . 5   B 5   
B 6   2 n ILE . 6   B 6   
B 7   2 n MET . 7   B 7   
B 8   2 n LYS . 8   B 8   
B 9   2 n ARG . 9   B 9   
B 10  2 n ASP . 10  B 10  
B 11  2 n VAL . 11  B 11  
B 12  2 n ILE . 12  B 12  
B 13  2 n THR . 13  B 13  
B 14  2 n LEU . 14  B 14  
B 15  2 n THR . 15  B 15  
B 16  2 n LYS . 16  B 16  
B 17  2 n THR . 17  B 17  
B 18  2 n ASP . 18  B 18  
B 19  2 n THR . 19  B 19  
B 20  2 n LEU . 20  B 20  
B 21  2 n GLU . 21  B 21  
B 22  2 n THR . 22  B 22  
B 23  2 n ALA . 23  B 23  
B 24  2 n ILE . 24  B 24  
B 25  2 n CYS . 25  B 25  
B 26  2 n LYS . 26  B 26  
B 27  2 n LEU . 27  B 27  
B 28  2 n LYS . 28  B 28  
B 29  2 n GLU . 29  B 29  
B 30  2 n PHE . 30  B 30  
B 31  2 n HIS . 31  B 31  
B 32  2 n ILE . 32  B 32  
B 33  2 n ARG . 33  B 33  
B 34  2 n HIS . 34  B 34  
B 35  2 n LEU . 35  B 35  
B 36  2 n PRO . 36  B 36  
B 37  2 n VAL . 37  B 37  
B 38  2 n VAL . 38  B 38  
B 39  2 n ASP . 39  B 39  
B 40  2 n GLU . 40  B 40  
B 41  2 n GLU . 41  B 41  
B 42  2 n ARG . 42  B 42  
B 43  2 n HIS . 43  B 43  
B 44  2 n VAL . 44  B 44  
B 45  2 n ILE . 45  B 45  
B 46  2 n GLY . 46  B 46  
B 47  2 n MET . 47  B 47  
B 48  2 n ILE . 48  B 48  
B 49  2 n THR . 49  B 49  
B 50  2 n ASP . 50  B 50  
B 51  2 n ARG . 51  B 51  
B 52  2 n ASP . 52  B 52  
B 53  2 n MET . 53  B 53  
B 54  2 n LYS . 54  B 54  
B 55  2 n GLN . 55  B 55  
B 56  2 n ALA . 56  B 56  
B 57  2 n SER . 57  B 57  
B 58  2 n PRO . 58  B 58  
B 59  2 n SER . 59  B 59  
B 60  2 n ILE . 60  B 60  
B 61  2 n PHE . 61  B 61  
B 62  2 n GLU . 62  B 62  
B 63  2 n GLU . 63  B 63  
B 64  2 n ASN . 64  B 64  
B 65  2 n LYS . 65  B 65  
B 66  2 n ARG . 66  B 66  
B 67  2 n SER . 67  B 67  
B 68  2 n LEU . 68  B 68  
B 69  2 n PHE . 69  B 69  
B 70  2 n LEU . 70  B 70  
B 71  2 n THR . 71  B 71  
B 72  2 n ARG . 72  B 72  
B 73  2 n SER . 73  B 73  
B 74  2 n VAL . 74  B 74  
B 75  2 n ASP . 75  B 75  
B 76  2 n SER . 76  B 76  
B 77  2 n ILE . 77  B 77  
B 78  2 n MET . 78  B 78  
B 79  2 n LYS . 79  B 79  
B 80  2 n LYS . 80  B 80  
B 81  2 n ASP . 81  B 81  
B 82  2 n VAL . 82  B 82  
B 83  2 n VAL . 83  B 83  
B 84  2 n CYS . 84  B 84  
B 85  2 n ALA . 85  B 85  
B 86  2 n HIS . 86  B 86  
B 87  2 n PRO . 87  B 87  
B 88  2 n LEU . 88  B 88  
B 89  2 n ASP . 89  B 89  
B 90  2 n PHE . 90  B 90  
B 91  2 n VAL . 91  B 91  
B 92  2 n GLU . 92  B 92  
B 93  2 n GLU . 93  B 93  
B 94  2 n ILE . 94  B 94  
B 95  2 n SER . 95  B 95  
B 96  2 n ALA . 96  B 96  
B 97  2 n VAL . 97  B 97  
B 98  2 n PHE . 98  B 98  
B 99  2 n TYR . 99  B 99  
B 100 2 n GLU . 100 B 100 
B 101 2 n HIS . 101 B 101 
B 102 2 n GLY . 102 B 102 
B 103 2 n ILE . 103 B 103 
B 104 2 n GLY . 104 B 104 
B 105 2 n CYS . 105 B 105 
B 106 2 n LEU . 106 B 106 
B 107 2 n PRO . 107 B 107 
B 108 2 n VAL . 108 B 108 
B 109 2 n VAL . 109 B 109 
B 110 2 n HIS . 110 B 110 
B 111 2 n HIS . 111 B 111 
B 112 2 n GLN . 112 B 112 
B 113 2 n LYS . 113 B 113 
B 114 2 n LEU . 114 B 114 
B 115 2 n ILE . 115 B 115 
B 116 2 n GLY . 116 B 116 
B 117 2 n ILE . 117 B 117 
B 118 2 n LEU . 118 B 118 
B 119 2 n THR . 119 B 119 
B 120 2 n LYS . 120 B 120 
B 121 2 n THR . 121 B 121 
B 122 2 n ASP . 122 B 122 
B 123 2 n LEU . 123 B 123 
B 124 2 n LEU . 124 B 124 
B 125 2 n ARG . 125 B 125 
B 126 2 n THR . 126 B 126 
B 127 2 n PHE . 127 B 127 
B 128 2 n VAL . 128 B 128 
B 129 2 n LYS . 129 B 129 
B 130 2 n LEU . 130 B 130 
B 131 2 n THR . 131 B 131 
B 132 2 n GLY . 132 B 132 
B 133 2 n ALA . 133 B 133 
B 134 2 n ASP . 134 B 134 
B 135 2 n GLN . 135 B 135 
B 136 2 n PRO . 136 B 136 
B 137 2 n GLY . 137 B 137 
B 138 2 n SER . 138 B 138 
B 139 2 n GLN . 139 B 139 
B 140 2 n ILE . 140 B 140 
B 141 2 n GLU . 141 B 141 
B 142 2 n ILE . 142 B 142 
B 143 2 n LYS . 143 B 143 
B 144 2 n VAL . 144 B 144 
B 145 2 n ASN . 145 B 145 
B 146 2 n ASP . 146 B 146 
B 147 2 n ILE . 147 B 147 
B 148 2 n THR . 148 B 148 
B 149 2 n LYS . 149 B 149 
B 150 2 n SER . 150 B 150 
B 151 2 n LEU . 151 B 151 
B 152 2 n ALA . 152 B 152 
B 153 2 n GLU . 153 B 153 
B 154 2 n ILE . 154 B 154 
B 155 2 n SER . 155 B 155 
B 156 2 n SER . 156 B 156 
B 157 2 n LEU . 157 B 157 
B 158 2 n CYS . 158 B 158 
B 159 2 n GLN . 159 B 159 
B 160 2 n ASP . 160 B 160 
B 161 2 n LEU . 161 B 161 
B 162 2 n GLN . 162 B 162 
B 163 2 n VAL . 163 B 163 
B 164 2 n LYS . 164 B 164 
B 165 2 n ILE . 165 B 165 
B 166 2 n LEU . 166 B 166 
B 167 2 n SER . 167 B 167 
B 168 2 n VAL . 168 B 168 
B 169 2 n LEU . 169 B 169 
B 170 2 n VAL . 170 B 170 
B 171 2 n TYR . 171 B 171 
B 172 2 n PRO . 172 B 172 
B 173 2 n HIS . 173 B 173 
B 174 2 n ASP . 174 B 174 
B 175 2 n ASP . 175 B 175 
B 176 2 n PRO . 176 B 176 
B 177 2 n GLY . 177 B 177 
B 178 2 n VAL . 178 B 178 
B 179 2 n LYS . 179 B 179 
B 180 2 n VAL . 180 B 180 
B 181 2 n LEU . 181 B 181 
B 182 2 n VAL . 182 B 182 
B 183 2 n PHE . 183 B 183 
B 184 2 n ARG . 184 B 184 
B 185 2 n VAL . 185 B 185 
B 186 2 n LYS . 186 B 186 
B 187 2 n THR . 187 B 187 
B 188 2 n MET . 188 B 188 
B 189 2 n ASN . 189 B 189 
B 190 2 n PRO . 190 B 190 
B 191 2 n LEU . 191 B 191 
B 192 2 n PRO . 192 B 192 
B 193 2 n PHE . 193 B 193 
B 194 2 n LEU . 194 B 194 
B 195 2 n GLN . 195 B 195 
B 196 2 n ALA . 196 B 196 
B 197 2 n LEU . 197 B 197 
B 198 2 n GLN . 198 B 198 
B 199 2 n ARG . 199 B 199 
B 200 2 n ASN . 200 B 200 
B 201 2 n GLY . 201 B 201 
B 202 2 n HIS . 202 B 202 
B 203 2 n HIS . 203 B 203 
B 204 2 n VAL . 204 B 204 
B 205 2 n VAL . 205 B 205 
B 206 2 n TRP . 206 B 206 
B 207 2 n PRO . 207 B 207 
B 208 2 n SER . 208 B 208 
B 209 2 n GLU . 209 B 209 
B 210 2 n GLN . 210 B 210 
B 211 2 n ARG . 211 B 211 
B 212 2 n ASP . 212 B 212 
B 213 2 n LEU . 213 B 213 
B 214 2 n LEU . 214 B 214 
#
_software.classification other
_software.date           ?
_software.description    "Structure prediction"
_software.name           AlphaFold
_software.pdbx_ordinal   1
_software.type           package
_software.version        "AlphaFold-beta-20231127 (7d9495ae8dbd318b858637eeca6259fdd17ec68e37ad6f1462fd62aafc972dcf)"
#
loop_
_struct_asym.entity_id
_struct_asym.id
1 A 
2 B 
3 C 
4 D 
#
loop_
_atom_site.group_PDB
_atom_site.id
_atom_site.type_symbol
_atom_site.label_atom_id
_atom_site.label_alt_id
_atom_site.label_comp_id
_atom_site.label_asym_id
_atom_site.label_entity_id
_atom_site.label_seq_id
_atom_site.pdbx_PDB_ins_code
_atom_site.Cartn_x
_atom_site.Cartn_y
_atom_site.Cartn_z
_atom_site.occupancy
_atom_site.B_iso_or_equiv
_atom_site.auth_seq_id
_atom_site.auth_asym_id
_atom_site.pdbx_PDB_model_num
ATOM   1    N N   . MET   A 1 1   ? 8.505   11.072  3.888   1.00 73.14 1   A 1 
ATOM   2    C CA  . MET   A 1 1   ? 8.636   10.432  5.218   1.00 79.50 1   A 1 
ATOM   3    C C   . MET   A 1 1   ? 9.671   9.321   5.117   1.00 82.16 1   A 1 
ATOM   4    O O   . MET   A 1 1   ? 9.672   8.594   4.131   1.00 80.72 1   A 1 
ATOM   5    C CB  . MET   A 1 1   ? 7.264   9.898   5.666   1.00 75.98 1   A 1 
ATOM   6    C CG  . MET   A 1 1   ? 7.265   9.266   7.057   1.00 69.83 1   A 1 
ATOM   7    S SD  . MET   A 1 1   ? 5.626   8.662   7.567   1.00 65.12 1   A 1 
ATOM   8    C CE  . MET   A 1 1   ? 4.814   10.200  8.039   1.00 59.64 1   A 1 
ATOM   9    N N   . ILE   A 1 2   ? 10.537  9.191   6.118   1.00 83.90 2   A 1 
ATOM   10   C CA  . ILE   A 1 2   ? 11.572  8.149   6.147   1.00 85.97 2   A 1 
ATOM   11   C C   . ILE   A 1 2   ? 11.136  6.946   6.991   1.00 88.10 2   A 1 
ATOM   12   O O   . ILE   A 1 2   ? 10.296  7.065   7.886   1.00 88.00 2   A 1 
ATOM   13   C CB  . ILE   A 1 2   ? 12.944  8.717   6.582   1.00 83.58 2   A 1 
ATOM   14   C CG1 . ILE   A 1 2   ? 12.880  9.390   7.970   1.00 77.26 2   A 1 
ATOM   15   C CG2 . ILE   A 1 2   ? 13.486  9.662   5.497   1.00 74.59 2   A 1 
ATOM   16   C CD1 . ILE   A 1 2   ? 14.260  9.734   8.548   1.00 73.03 2   A 1 
ATOM   17   N N   . VAL   A 1 3   ? 11.723  5.790   6.716   1.00 92.03 3   A 1 
ATOM   18   C CA  . VAL   A 1 3   ? 11.425  4.515   7.395   1.00 93.36 3   A 1 
ATOM   19   C C   . VAL   A 1 3   ? 11.524  4.639   8.920   1.00 93.16 3   A 1 
ATOM   20   O O   . VAL   A 1 3   ? 10.655  4.135   9.632   1.00 92.64 3   A 1 
ATOM   21   C CB  . VAL   A 1 3   ? 12.372  3.422   6.861   1.00 93.93 3   A 1 
ATOM   22   C CG1 . VAL   A 1 3   ? 12.379  2.157   7.718   1.00 92.23 3   A 1 
ATOM   23   C CG2 . VAL   A 1 3   ? 11.961  3.009   5.443   1.00 92.15 3   A 1 
ATOM   24   N N   . GLU   A 1 4   ? 12.523  5.359   9.420   1.00 92.27 4   A 1 
ATOM   25   C CA  . GLU   A 1 4   ? 12.751  5.546   10.857  1.00 91.20 4   A 1 
ATOM   26   C C   . GLU   A 1 4   ? 11.558  6.179   11.594  1.00 91.54 4   A 1 
ATOM   27   O O   . GLU   A 1 4   ? 11.334  5.890   12.773  1.00 90.19 4   A 1 
ATOM   28   C CB  . GLU   A 1 4   ? 14.028  6.384   11.046  1.00 88.03 4   A 1 
ATOM   29   C CG  . GLU   A 1 4   ? 14.341  6.585   12.531  1.00 80.32 4   A 1 
ATOM   30   C CD  . GLU   A 1 4   ? 15.747  7.099   12.834  1.00 79.19 4   A 1 
ATOM   31   O OE1 . GLU   A 1 4   ? 16.216  6.757   13.948  1.00 72.44 4   A 1 
ATOM   32   O OE2 . GLU   A 1 4   ? 16.330  7.817   12.003  1.00 74.41 4   A 1 
ATOM   33   N N   . GLN   A 1 5   ? 10.762  7.006   10.913  1.00 88.58 5   A 1 
ATOM   34   C CA  . GLN   A 1 5   ? 9.608   7.693   11.504  1.00 86.81 5   A 1 
ATOM   35   C C   . GLN   A 1 5   ? 8.401   6.773   11.732  1.00 87.91 5   A 1 
ATOM   36   O O   . GLN   A 1 5   ? 7.520   7.109   12.519  1.00 86.98 5   A 1 
ATOM   37   C CB  . GLN   A 1 5   ? 9.203   8.866   10.600  1.00 83.99 5   A 1 
ATOM   38   C CG  . GLN   A 1 5   ? 10.255  9.984   10.556  1.00 78.70 5   A 1 
ATOM   39   C CD  . GLN   A 1 5   ? 9.883   11.094  9.570   1.00 75.20 5   A 1 
ATOM   40   O OE1 . GLN   A 1 5   ? 9.313   10.867  8.521   1.00 69.23 5   A 1 
ATOM   41   N NE2 . GLN   A 1 5   ? 10.199  12.331  9.868   1.00 66.39 5   A 1 
ATOM   42   N N   . ILE   A 1 6   ? 8.328   5.633   11.037  1.00 89.82 6   A 1 
ATOM   43   C CA  . ILE   A 1 6   ? 7.167   4.724   11.105  1.00 91.21 6   A 1 
ATOM   44   C C   . ILE   A 1 6   ? 7.520   3.287   11.497  1.00 93.02 6   A 1 
ATOM   45   O O   . ILE   A 1 6   ? 6.618   2.488   11.763  1.00 92.89 6   A 1 
ATOM   46   C CB  . ILE   A 1 6   ? 6.361   4.750   9.792   1.00 89.95 6   A 1 
ATOM   47   C CG1 . ILE   A 1 6   ? 7.144   4.148   8.605   1.00 86.10 6   A 1 
ATOM   48   C CG2 . ILE   A 1 6   ? 5.886   6.181   9.472   1.00 84.60 6   A 1 
ATOM   49   C CD1 . ILE   A 1 6   ? 6.227   3.762   7.439   1.00 84.50 6   A 1 
ATOM   50   N N   . MET   A 1 7   ? 8.799   2.945   11.524  1.00 95.51 7   A 1 
ATOM   51   C CA  . MET   A 1 7   ? 9.255   1.612   11.899  1.00 96.24 7   A 1 
ATOM   52   C C   . MET   A 1 7   ? 8.936   1.311   13.367  1.00 96.07 7   A 1 
ATOM   53   O O   . MET   A 1 7   ? 8.950   2.181   14.237  1.00 95.30 7   A 1 
ATOM   54   C CB  . MET   A 1 7   ? 10.750  1.429   11.590  1.00 96.04 7   A 1 
ATOM   55   C CG  . MET   A 1 7   ? 11.684  2.168   12.561  1.00 95.85 7   A 1 
ATOM   56   S SD  . MET   A 1 7   ? 13.446  1.952   12.183  1.00 95.56 7   A 1 
ATOM   57   C CE  . MET   A 1 7   ? 14.174  2.825   13.573  1.00 92.47 7   A 1 
ATOM   58   N N   . LYS   A 1 8   ? 8.719   0.043   13.657  1.00 96.40 8   A 1 
ATOM   59   C CA  . LYS   A 1 8   ? 8.649   -0.425  15.037  1.00 96.48 8   A 1 
ATOM   60   C C   . LYS   A 1 8   ? 10.065  -0.698  15.550  1.00 96.99 8   A 1 
ATOM   61   O O   . LYS   A 1 8   ? 10.777  -1.507  14.966  1.00 96.50 8   A 1 
ATOM   62   C CB  . LYS   A 1 8   ? 7.718   -1.639  15.119  1.00 95.38 8   A 1 
ATOM   63   C CG  . LYS   A 1 8   ? 7.425   -1.990  16.582  1.00 87.02 8   A 1 
ATOM   64   C CD  . LYS   A 1 8   ? 6.359   -3.082  16.692  1.00 80.13 8   A 1 
ATOM   65   C CE  . LYS   A 1 8   ? 6.088   -3.353  18.176  1.00 73.12 8   A 1 
ATOM   66   N NZ  . LYS   A 1 8   ? 5.107   -4.438  18.372  1.00 64.09 8   A 1 
ATOM   67   N N   . ARG   A 1 9   ? 10.450  -0.046  16.642  1.00 97.01 9   A 1 
ATOM   68   C CA  . ARG   A 1 9   ? 11.804  -0.156  17.224  1.00 96.32 9   A 1 
ATOM   69   C C   . ARG   A 1 9   ? 11.975  -1.386  18.116  1.00 95.59 9   A 1 
ATOM   70   O O   . ARG   A 1 9   ? 12.995  -2.052  18.043  1.00 89.25 9   A 1 
ATOM   71   C CB  . ARG   A 1 9   ? 12.162  1.130   17.990  1.00 94.65 9   A 1 
ATOM   72   C CG  . ARG   A 1 9   ? 12.287  2.352   17.058  1.00 90.85 9   A 1 
ATOM   73   C CD  . ARG   A 1 9   ? 12.732  3.596   17.836  1.00 87.82 9   A 1 
ATOM   74   N NE  . ARG   A 1 9   ? 12.827  4.783   16.973  1.00 82.51 9   A 1 
ATOM   75   C CZ  . ARG   A 1 9   ? 13.911  5.318   16.416  1.00 76.71 9   A 1 
ATOM   76   N NH1 . ARG   A 1 9   ? 15.115  4.859   16.600  1.00 67.18 9   A 1 
ATOM   77   N NH2 . ARG   A 1 9   ? 13.786  6.351   15.648  1.00 71.02 9   A 1 
ATOM   78   N N   . ASP   A 1 10  ? 10.968  -1.717  18.902  1.00 96.37 10  A 1 
ATOM   79   C CA  . ASP   A 1 10  ? 10.996  -2.894  19.777  1.00 96.11 10  A 1 
ATOM   80   C C   . ASP   A 1 10  ? 10.713  -4.166  18.970  1.00 96.99 10  A 1 
ATOM   81   O O   . ASP   A 1 10  ? 9.578   -4.645  18.875  1.00 94.96 10  A 1 
ATOM   82   C CB  . ASP   A 1 10  ? 10.014  -2.717  20.944  1.00 93.68 10  A 1 
ATOM   83   C CG  . ASP   A 1 10  ? 10.394  -1.549  21.850  1.00 83.66 10  A 1 
ATOM   84   O OD1 . ASP   A 1 10  ? 11.612  -1.319  22.018  1.00 74.76 10  A 1 
ATOM   85   O OD2 . ASP   A 1 10  ? 9.452   -0.901  22.350  1.00 75.63 10  A 1 
ATOM   86   N N   . VAL   A 1 11  ? 11.766  -4.693  18.352  1.00 97.75 11  A 1 
ATOM   87   C CA  . VAL   A 1 11  ? 11.681  -5.869  17.485  1.00 98.19 11  A 1 
ATOM   88   C C   . VAL   A 1 11  ? 11.812  -7.140  18.307  1.00 98.34 11  A 1 
ATOM   89   O O   . VAL   A 1 11  ? 12.830  -7.378  18.955  1.00 97.91 11  A 1 
ATOM   90   C CB  . VAL   A 1 11  ? 12.734  -5.839  16.360  1.00 97.88 11  A 1 
ATOM   91   C CG1 . VAL   A 1 11  ? 12.451  -6.952  15.351  1.00 96.30 11  A 1 
ATOM   92   C CG2 . VAL   A 1 11  ? 12.725  -4.509  15.599  1.00 96.42 11  A 1 
ATOM   93   N N   . ILE   A 1 12  ? 10.795  -7.992  18.223  1.00 98.21 12  A 1 
ATOM   94   C CA  . ILE   A 1 12  ? 10.863  -9.361  18.733  1.00 98.24 12  A 1 
ATOM   95   C C   . ILE   A 1 12  ? 11.693  -10.185 17.750  1.00 98.38 12  A 1 
ATOM   96   O O   . ILE   A 1 12  ? 11.375  -10.250 16.559  1.00 98.06 12  A 1 
ATOM   97   C CB  . ILE   A 1 12  ? 9.456   -9.953  18.943  1.00 97.97 12  A 1 
ATOM   98   C CG1 . ILE   A 1 12  ? 8.511   -9.032  19.752  1.00 96.05 12  A 1 
ATOM   99   C CG2 . ILE   A 1 12  ? 9.552   -11.337 19.608  1.00 96.61 12  A 1 
ATOM   100  C CD1 . ILE   A 1 12  ? 9.035   -8.601  21.129  1.00 86.30 12  A 1 
ATOM   101  N N   . THR   A 1 13  ? 12.749  -10.804 18.252  1.00 98.35 13  A 1 
ATOM   102  C CA  . THR   A 1 13  ? 13.713  -11.574 17.459  1.00 98.40 13  A 1 
ATOM   103  C C   . THR   A 1 13  ? 13.843  -13.013 17.946  1.00 98.41 13  A 1 
ATOM   104  O O   . THR   A 1 13  ? 13.329  -13.389 19.008  1.00 98.00 13  A 1 
ATOM   105  C CB  . THR   A 1 13  ? 15.091  -10.884 17.432  1.00 98.01 13  A 1 
ATOM   106  O OG1 . THR   A 1 13  ? 15.590  -10.728 18.741  1.00 95.99 13  A 1 
ATOM   107  C CG2 . THR   A 1 13  ? 15.041  -9.500  16.783  1.00 94.96 13  A 1 
ATOM   108  N N   . LEU   A 1 14  ? 14.521  -13.810 17.146  1.00 98.29 14  A 1 
ATOM   109  C CA  . LEU   A 1 14  ? 14.961  -15.162 17.467  1.00 98.26 14  A 1 
ATOM   110  C C   . LEU   A 1 14  ? 16.475  -15.253 17.283  1.00 98.35 14  A 1 
ATOM   111  O O   . LEU   A 1 14  ? 17.063  -14.507 16.501  1.00 97.86 14  A 1 
ATOM   112  C CB  . LEU   A 1 14  ? 14.253  -16.167 16.550  1.00 97.82 14  A 1 
ATOM   113  C CG  . LEU   A 1 14  ? 12.734  -16.266 16.750  1.00 96.99 14  A 1 
ATOM   114  C CD1 . LEU   A 1 14  ? 12.123  -17.053 15.599  1.00 95.54 14  A 1 
ATOM   115  C CD2 . LEU   A 1 14  ? 12.378  -16.973 18.058  1.00 95.49 14  A 1 
ATOM   116  N N   . THR   A 1 15  ? 17.082  -16.216 17.952  1.00 97.97 15  A 1 
ATOM   117  C CA  . THR   A 1 15  ? 18.440  -16.681 17.642  1.00 97.65 15  A 1 
ATOM   118  C C   . THR   A 1 15  ? 18.365  -17.892 16.709  1.00 97.64 15  A 1 
ATOM   119  O O   . THR   A 1 15  ? 17.338  -18.568 16.629  1.00 96.65 15  A 1 
ATOM   120  C CB  . THR   A 1 15  ? 19.224  -17.030 18.912  1.00 96.75 15  A 1 
ATOM   121  O OG1 . THR   A 1 15  ? 18.688  -18.172 19.516  1.00 88.43 15  A 1 
ATOM   122  C CG2 . THR   A 1 15  ? 19.227  -15.891 19.935  1.00 86.49 15  A 1 
ATOM   123  N N   . LYS   A 1 16  ? 19.454  -18.204 16.006  1.00 97.31 16  A 1 
ATOM   124  C CA  . LYS   A 1 16  ? 19.508  -19.388 15.122  1.00 96.81 16  A 1 
ATOM   125  C C   . LYS   A 1 16  ? 19.286  -20.717 15.854  1.00 96.91 16  A 1 
ATOM   126  O O   . LYS   A 1 16  ? 18.878  -21.695 15.236  1.00 95.32 16  A 1 
ATOM   127  C CB  . LYS   A 1 16  ? 20.836  -19.395 14.350  1.00 94.82 16  A 1 
ATOM   128  C CG  . LYS   A 1 16  ? 22.059  -19.678 15.247  1.00 89.49 16  A 1 
ATOM   129  C CD  . LYS   A 1 16  ? 23.352  -19.657 14.426  1.00 87.74 16  A 1 
ATOM   130  C CE  . LYS   A 1 16  ? 24.532  -19.974 15.351  1.00 77.56 16  A 1 
ATOM   131  N NZ  . LYS   A 1 16  ? 25.826  -19.899 14.635  1.00 70.95 16  A 1 
ATOM   132  N N   . THR   A 1 17  ? 19.572  -20.746 17.152  1.00 96.90 17  A 1 
ATOM   133  C CA  . THR   A 1 17  ? 19.474  -21.928 18.022  1.00 96.71 17  A 1 
ATOM   134  C C   . THR   A 1 17  ? 18.143  -22.029 18.764  1.00 96.93 17  A 1 
ATOM   135  O O   . THR   A 1 17  ? 17.877  -23.073 19.354  1.00 95.20 17  A 1 
ATOM   136  C CB  . THR   A 1 17  ? 20.628  -21.958 19.036  1.00 95.58 17  A 1 
ATOM   137  O OG1 . THR   A 1 17  ? 20.738  -20.714 19.699  1.00 89.14 17  A 1 
ATOM   138  C CG2 . THR   A 1 17  ? 21.969  -22.221 18.358  1.00 87.03 17  A 1 
ATOM   139  N N   . ASP   A 1 18  ? 17.309  -20.984 18.738  1.00 97.09 18  A 1 
ATOM   140  C CA  . ASP   A 1 18  ? 15.959  -21.059 19.293  1.00 97.13 18  A 1 
ATOM   141  C C   . ASP   A 1 18  ? 15.167  -22.184 18.612  1.00 97.17 18  A 1 
ATOM   142  O O   . ASP   A 1 18  ? 15.353  -22.488 17.428  1.00 96.14 18  A 1 
ATOM   143  C CB  . ASP   A 1 18  ? 15.208  -19.727 19.131  1.00 97.00 18  A 1 
ATOM   144  C CG  . ASP   A 1 18  ? 15.593  -18.650 20.148  1.00 96.75 18  A 1 
ATOM   145  O OD1 . ASP   A 1 18  ? 15.947  -19.008 21.293  1.00 92.84 18  A 1 
ATOM   146  O OD2 . ASP   A 1 18  ? 15.444  -17.456 19.802  1.00 93.19 18  A 1 
ATOM   147  N N   . THR   A 1 19  ? 14.256  -22.791 19.353  1.00 96.87 19  A 1 
ATOM   148  C CA  . THR   A 1 19  ? 13.392  -23.844 18.819  1.00 96.88 19  A 1 
ATOM   149  C C   . THR   A 1 19  ? 12.260  -23.260 17.972  1.00 97.02 19  A 1 
ATOM   150  O O   . THR   A 1 19  ? 11.829  -22.117 18.147  1.00 96.47 19  A 1 
ATOM   151  C CB  . THR   A 1 19  ? 12.829  -24.745 19.928  1.00 96.04 19  A 1 
ATOM   152  O OG1 . THR   A 1 19  ? 11.977  -24.018 20.775  1.00 90.52 19  A 1 
ATOM   153  C CG2 . THR   A 1 19  ? 13.926  -25.386 20.778  1.00 89.86 19  A 1 
ATOM   154  N N   . LEU   A 1 20  ? 11.717  -24.068 17.071  1.00 96.13 20  A 1 
ATOM   155  C CA  . LEU   A 1 20  ? 10.511  -23.706 16.322  1.00 95.96 20  A 1 
ATOM   156  C C   . LEU   A 1 20  ? 9.292   -23.545 17.241  1.00 96.08 20  A 1 
ATOM   157  O O   . LEU   A 1 20  ? 8.406   -22.750 16.932  1.00 95.20 20  A 1 
ATOM   158  C CB  . LEU   A 1 20  ? 10.251  -24.752 15.233  1.00 95.04 20  A 1 
ATOM   159  C CG  . LEU   A 1 20  ? 11.336  -24.804 14.139  1.00 93.04 20  A 1 
ATOM   160  C CD1 . LEU   A 1 20  ? 11.015  -25.919 13.154  1.00 90.19 20  A 1 
ATOM   161  C CD2 . LEU   A 1 20  ? 11.441  -23.497 13.350  1.00 89.62 20  A 1 
ATOM   162  N N   . GLU   A 1 21  ? 9.262   -24.225 18.381  1.00 96.06 21  A 1 
ATOM   163  C CA  . GLU   A 1 21  ? 8.253   -24.003 19.420  1.00 95.81 21  A 1 
ATOM   164  C C   . GLU   A 1 21  ? 8.320   -22.571 19.956  1.00 96.30 21  A 1 
ATOM   165  O O   . GLU   A 1 21  ? 7.314   -21.861 19.939  1.00 95.92 21  A 1 
ATOM   166  C CB  . GLU   A 1 21  ? 8.435   -25.033 20.541  1.00 94.72 21  A 1 
ATOM   167  C CG  . GLU   A 1 21  ? 7.358   -24.889 21.629  1.00 90.13 21  A 1 
ATOM   168  C CD  . GLU   A 1 21  ? 7.381   -26.065 22.615  1.00 85.84 21  A 1 
ATOM   169  O OE1 . GLU   A 1 21  ? 6.281   -26.432 23.086  1.00 78.51 21  A 1 
ATOM   170  O OE2 . GLU   A 1 21  ? 8.482   -26.611 22.864  1.00 78.33 21  A 1 
ATOM   171  N N   . THR   A 1 22  ? 9.517   -22.098 20.312  1.00 96.43 22  A 1 
ATOM   172  C CA  . THR   A 1 22  ? 9.740   -20.706 20.733  1.00 96.90 22  A 1 
ATOM   173  C C   . THR   A 1 22  ? 9.290   -19.717 19.655  1.00 97.25 22  A 1 
ATOM   174  O O   . THR   A 1 22  ? 8.652   -18.708 19.965  1.00 96.86 22  A 1 
ATOM   175  C CB  . THR   A 1 22  ? 11.224  -20.469 21.057  1.00 96.93 22  A 1 
ATOM   176  O OG1 . THR   A 1 22  ? 11.647  -21.366 22.053  1.00 92.55 22  A 1 
ATOM   177  C CG2 . THR   A 1 22  ? 11.505  -19.064 21.594  1.00 91.63 22  A 1 
ATOM   178  N N   . ALA   A 1 23  ? 9.563   -20.011 18.383  1.00 96.90 23  A 1 
ATOM   179  C CA  . ALA   A 1 23  ? 9.111   -19.179 17.270  1.00 96.86 23  A 1 
ATOM   180  C C   . ALA   A 1 23  ? 7.577   -19.113 17.184  1.00 96.78 23  A 1 
ATOM   181  O O   . ALA   A 1 23  ? 7.015   -18.023 17.091  1.00 96.29 23  A 1 
ATOM   182  C CB  . ALA   A 1 23  ? 9.730   -19.704 15.969  1.00 96.75 23  A 1 
ATOM   183  N N   . ILE   A 1 24  ? 6.889   -20.251 17.259  1.00 96.17 24  A 1 
ATOM   184  C CA  . ILE   A 1 24  ? 5.419   -20.320 17.235  1.00 95.04 24  A 1 
ATOM   185  C C   . ILE   A 1 24  ? 4.821   -19.561 18.422  1.00 95.29 24  A 1 
ATOM   186  O O   . ILE   A 1 24  ? 3.883   -18.781 18.235  1.00 94.34 24  A 1 
ATOM   187  C CB  . ILE   A 1 24  ? 4.938   -21.789 17.201  1.00 93.11 24  A 1 
ATOM   188  C CG1 . ILE   A 1 24  ? 5.271   -22.418 15.833  1.00 87.76 24  A 1 
ATOM   189  C CG2 . ILE   A 1 24  ? 3.423   -21.895 17.467  1.00 86.85 24  A 1 
ATOM   190  C CD1 . ILE   A 1 24  ? 5.088   -23.942 15.777  1.00 78.77 24  A 1 
ATOM   191  N N   . CYS   A 1 25  ? 5.369   -19.757 19.620  1.00 96.15 25  A 1 
ATOM   192  C CA  . CYS   A 1 25  ? 4.925   -19.062 20.824  1.00 96.44 25  A 1 
ATOM   193  C C   . CYS   A 1 25  ? 5.043   -17.544 20.666  1.00 96.75 25  A 1 
ATOM   194  O O   . CYS   A 1 25  ? 4.038   -16.853 20.815  1.00 96.25 25  A 1 
ATOM   195  C CB  . CYS   A 1 25  ? 5.704   -19.579 22.041  1.00 96.10 25  A 1 
ATOM   196  S SG  . CYS   A 1 25  ? 5.121   -21.251 22.450  1.00 84.90 25  A 1 
ATOM   197  N N   . LYS   A 1 26  ? 6.204   -17.026 20.253  1.00 96.99 26  A 1 
ATOM   198  C CA  . LYS   A 1 26  ? 6.413   -15.588 20.020  1.00 97.26 26  A 1 
ATOM   199  C C   . LYS   A 1 26  ? 5.469   -15.023 18.951  1.00 96.90 26  A 1 
ATOM   200  O O   . LYS   A 1 26  ? 4.882   -13.965 19.153  1.00 95.90 26  A 1 
ATOM   201  C CB  . LYS   A 1 26  ? 7.878   -15.308 19.652  1.00 97.52 26  A 1 
ATOM   202  C CG  . LYS   A 1 26  ? 8.834   -15.392 20.857  1.00 96.92 26  A 1 
ATOM   203  C CD  . LYS   A 1 26  ? 10.276  -15.064 20.439  1.00 96.04 26  A 1 
ATOM   204  C CE  . LYS   A 1 26  ? 11.237  -15.118 21.634  1.00 94.39 26  A 1 
ATOM   205  N NZ  . LYS   A 1 26  ? 12.649  -14.837 21.250  1.00 91.42 26  A 1 
ATOM   206  N N   . LEU   A 1 27  ? 5.276   -15.726 17.830  1.00 96.22 27  A 1 
ATOM   207  C CA  . LEU   A 1 27  ? 4.345   -15.295 16.777  1.00 95.32 27  A 1 
ATOM   208  C C   . LEU   A 1 27  ? 2.918   -15.130 17.313  1.00 94.54 27  A 1 
ATOM   209  O O   . LEU   A 1 27  ? 2.240   -14.157 16.983  1.00 93.30 27  A 1 
ATOM   210  C CB  . LEU   A 1 27  ? 4.352   -16.307 15.618  1.00 95.03 27  A 1 
ATOM   211  C CG  . LEU   A 1 27  ? 5.603   -16.271 14.717  1.00 94.51 27  A 1 
ATOM   212  C CD1 . LEU   A 1 27  ? 5.557   -17.441 13.732  1.00 92.37 27  A 1 
ATOM   213  C CD2 . LEU   A 1 27  ? 5.700   -14.981 13.909  1.00 91.89 27  A 1 
ATOM   214  N N   . LYS   A 1 28  ? 2.470   -16.071 18.149  1.00 94.63 28  A 1 
ATOM   215  C CA  . LYS   A 1 28  ? 1.120   -16.082 18.716  1.00 93.17 28  A 1 
ATOM   216  C C   . LYS   A 1 28  ? 0.954   -15.062 19.842  1.00 93.28 28  A 1 
ATOM   217  O O   . LYS   A 1 28  ? -0.033  -14.336 19.851  1.00 91.88 28  A 1 
ATOM   218  C CB  . LYS   A 1 28  ? 0.805   -17.512 19.176  1.00 91.62 28  A 1 
ATOM   219  C CG  . LYS   A 1 28  ? -0.678  -17.694 19.524  1.00 77.99 28  A 1 
ATOM   220  C CD  . LYS   A 1 28  ? -0.945  -19.139 19.959  1.00 73.01 28  A 1 
ATOM   221  C CE  . LYS   A 1 28  ? -2.428  -19.328 20.291  1.00 60.82 28  A 1 
ATOM   222  N NZ  . LYS   A 1 28  ? -2.691  -20.681 20.831  1.00 54.32 28  A 1 
ATOM   223  N N   . GLU   A 1 29  ? 1.905   -15.004 20.766  1.00 95.29 29  A 1 
ATOM   224  C CA  . GLU   A 1 29  ? 1.892   -14.110 21.932  1.00 95.63 29  A 1 
ATOM   225  C C   . GLU   A 1 29  ? 1.859   -12.639 21.516  1.00 95.22 29  A 1 
ATOM   226  O O   . GLU   A 1 29  ? 0.996   -11.882 21.953  1.00 93.46 29  A 1 
ATOM   227  C CB  . GLU   A 1 29  ? 3.139   -14.420 22.776  1.00 95.50 29  A 1 
ATOM   228  C CG  . GLU   A 1 29  ? 3.232   -13.581 24.060  1.00 87.44 29  A 1 
ATOM   229  C CD  . GLU   A 1 29  ? 4.516   -13.859 24.860  1.00 82.62 29  A 1 
ATOM   230  O OE1 . GLU   A 1 29  ? 4.717   -13.163 25.882  1.00 75.94 29  A 1 
ATOM   231  O OE2 . GLU   A 1 29  ? 5.307   -14.741 24.449  1.00 76.74 29  A 1 
ATOM   232  N N   . PHE   A 1 30  ? 2.745   -12.245 20.606  1.00 95.97 30  A 1 
ATOM   233  C CA  . PHE   A 1 30  ? 2.867   -10.856 20.160  1.00 95.34 30  A 1 
ATOM   234  C C   . PHE   A 1 30  ? 1.947   -10.491 18.988  1.00 94.64 30  A 1 
ATOM   235  O O   . PHE   A 1 30  ? 1.983   -9.355  18.517  1.00 92.40 30  A 1 
ATOM   236  C CB  . PHE   A 1 30  ? 4.337   -10.553 19.869  1.00 95.61 30  A 1 
ATOM   237  C CG  . PHE   A 1 30  ? 5.228   -10.664 21.087  1.00 95.93 30  A 1 
ATOM   238  C CD1 . PHE   A 1 30  ? 5.180   -9.673  22.084  1.00 92.97 30  A 1 
ATOM   239  C CD2 . PHE   A 1 30  ? 6.082   -11.766 21.254  1.00 93.03 30  A 1 
ATOM   240  C CE1 . PHE   A 1 30  ? 5.975   -9.789  23.236  1.00 92.13 30  A 1 
ATOM   241  C CE2 . PHE   A 1 30  ? 6.879   -11.888 22.405  1.00 92.30 30  A 1 
ATOM   242  C CZ  . PHE   A 1 30  ? 6.825   -10.898 23.399  1.00 93.76 30  A 1 
ATOM   243  N N   . HIS   A 1 31  ? 1.115   -11.425 18.498  1.00 93.05 31  A 1 
ATOM   244  C CA  . HIS   A 1 31  ? 0.211   -11.207 17.360  1.00 91.85 31  A 1 
ATOM   245  C C   . HIS   A 1 31  ? 0.940   -10.713 16.097  1.00 91.99 31  A 1 
ATOM   246  O O   . HIS   A 1 31  ? 0.446   -9.882  15.331  1.00 89.72 31  A 1 
ATOM   247  C CB  . HIS   A 1 31  ? -0.976  -10.328 17.778  1.00 90.02 31  A 1 
ATOM   248  C CG  . HIS   A 1 31  ? -1.885  -10.971 18.795  1.00 85.37 31  A 1 
ATOM   249  N ND1 . HIS   A 1 31  ? -1.539  -11.458 20.032  1.00 74.73 31  A 1 
ATOM   250  C CD2 . HIS   A 1 31  ? -3.230  -11.207 18.652  1.00 74.15 31  A 1 
ATOM   251  C CE1 . HIS   A 1 31  ? -2.632  -11.968 20.608  1.00 74.32 31  A 1 
ATOM   252  N NE2 . HIS   A 1 31  ? -3.689  -11.826 19.802  1.00 74.82 31  A 1 
ATOM   253  N N   . ILE   A 1 32  ? 2.131   -11.251 15.863  1.00 94.41 32  A 1 
ATOM   254  C CA  . ILE   A 1 32  ? 2.992   -10.931 14.726  1.00 94.79 32  A 1 
ATOM   255  C C   . ILE   A 1 32  ? 3.087   -12.112 13.757  1.00 94.81 32  A 1 
ATOM   256  O O   . ILE   A 1 32  ? 2.725   -13.243 14.072  1.00 94.03 32  A 1 
ATOM   257  C CB  . ILE   A 1 32  ? 4.378   -10.426 15.190  1.00 94.80 32  A 1 
ATOM   258  C CG1 . ILE   A 1 32  ? 5.119   -11.487 16.030  1.00 93.32 32  A 1 
ATOM   259  C CG2 . ILE   A 1 32  ? 4.224   -9.082  15.918  1.00 91.68 32  A 1 
ATOM   260  C CD1 . ILE   A 1 32  ? 6.508   -11.062 16.522  1.00 92.55 32  A 1 
ATOM   261  N N   . ARG   A 1 33  ? 3.583   -11.844 12.545  1.00 93.35 33  A 1 
ATOM   262  C CA  . ARG   A 1 33  ? 3.723   -12.853 11.475  1.00 93.39 33  A 1 
ATOM   263  C C   . ARG   A 1 33  ? 5.146   -12.972 10.945  1.00 94.60 33  A 1 
ATOM   264  O O   . ARG   A 1 33  ? 5.373   -13.747 10.016  1.00 93.63 33  A 1 
ATOM   265  C CB  . ARG   A 1 33  ? 2.731   -12.539 10.354  1.00 90.86 33  A 1 
ATOM   266  C CG  . ARG   A 1 33  ? 1.272   -12.578 10.845  1.00 87.30 33  A 1 
ATOM   267  C CD  . ARG   A 1 33  ? 0.299   -12.261 9.710   1.00 81.97 33  A 1 
ATOM   268  N NE  . ARG   A 1 33  ? 0.438   -10.867 9.269   1.00 74.56 33  A 1 
ATOM   269  C CZ  . ARG   A 1 33  ? -0.300  -10.253 8.358   1.00 69.29 33  A 1 
ATOM   270  N NH1 . ARG   A 1 33  ? -1.246  -10.872 7.711   1.00 62.62 33  A 1 
ATOM   271  N NH2 . ARG   A 1 33  ? -0.099  -8.999  8.093   1.00 61.28 33  A 1 
ATOM   272  N N   . HIS   A 1 34  ? 6.068   -12.196 11.499  1.00 96.34 34  A 1 
ATOM   273  C CA  . HIS   A 1 34  ? 7.462   -12.145 11.068  1.00 96.81 34  A 1 
ATOM   274  C C   . HIS   A 1 34  ? 8.370   -12.060 12.292  1.00 97.53 34  A 1 
ATOM   275  O O   . HIS   A 1 34  ? 8.091   -11.283 13.203  1.00 97.31 34  A 1 
ATOM   276  C CB  . HIS   A 1 34  ? 7.676   -10.933 10.145  1.00 95.98 34  A 1 
ATOM   277  C CG  . HIS   A 1 34  ? 6.693   -10.832 9.006   1.00 94.91 34  A 1 
ATOM   278  N ND1 . HIS   A 1 34  ? 5.508   -10.123 9.035   1.00 86.02 34  A 1 
ATOM   279  C CD2 . HIS   A 1 34  ? 6.758   -11.440 7.777   1.00 85.45 34  A 1 
ATOM   280  C CE1 . HIS   A 1 34  ? 4.888   -10.296 7.855   1.00 86.70 34  A 1 
ATOM   281  N NE2 . HIS   A 1 34  ? 5.614   -11.095 7.061   1.00 88.80 34  A 1 
ATOM   282  N N   . LEU   A 1 35  ? 9.436   -12.841 12.301  1.00 97.93 35  A 1 
ATOM   283  C CA  . LEU   A 1 35  ? 10.471  -12.833 13.330  1.00 98.17 35  A 1 
ATOM   284  C C   . LEU   A 1 35  ? 11.843  -12.811 12.656  1.00 98.30 35  A 1 
ATOM   285  O O   . LEU   A 1 35  ? 12.240  -13.830 12.082  1.00 97.97 35  A 1 
ATOM   286  C CB  . LEU   A 1 35  ? 10.329  -14.064 14.240  1.00 97.96 35  A 1 
ATOM   287  C CG  . LEU   A 1 35  ? 9.146   -14.011 15.219  1.00 97.29 35  A 1 
ATOM   288  C CD1 . LEU   A 1 35  ? 8.928   -15.383 15.842  1.00 96.22 35  A 1 
ATOM   289  C CD2 . LEU   A 1 35  ? 9.401   -13.012 16.348  1.00 95.89 35  A 1 
ATOM   290  N N   . PRO   A 1 36  ? 12.572  -11.686 12.707  1.00 98.56 36  A 1 
ATOM   291  C CA  . PRO   A 1 36  ? 13.973  -11.675 12.307  1.00 98.60 36  A 1 
ATOM   292  C C   . PRO   A 1 36  ? 14.784  -12.629 13.187  1.00 98.68 36  A 1 
ATOM   293  O O   . PRO   A 1 36  ? 14.616  -12.652 14.409  1.00 98.49 36  A 1 
ATOM   294  C CB  . PRO   A 1 36  ? 14.452  -10.226 12.450  1.00 98.29 36  A 1 
ATOM   295  C CG  . PRO   A 1 36  ? 13.161  -9.410  12.459  1.00 96.81 36  A 1 
ATOM   296  C CD  . PRO   A 1 36  ? 12.159  -10.356 13.112  1.00 98.29 36  A 1 
ATOM   297  N N   . VAL   A 1 37  ? 15.654  -13.393 12.553  1.00 98.49 37  A 1 
ATOM   298  C CA  . VAL   A 1 37  ? 16.673  -14.184 13.243  1.00 98.49 37  A 1 
ATOM   299  C C   . VAL   A 1 37  ? 17.952  -13.366 13.248  1.00 98.51 37  A 1 
ATOM   300  O O   . VAL   A 1 37  ? 18.392  -12.913 12.190  1.00 98.14 37  A 1 
ATOM   301  C CB  . VAL   A 1 37  ? 16.885  -15.560 12.595  1.00 98.24 37  A 1 
ATOM   302  C CG1 . VAL   A 1 37  ? 17.811  -16.422 13.457  1.00 97.30 37  A 1 
ATOM   303  C CG2 . VAL   A 1 37  ? 15.560  -16.313 12.414  1.00 97.24 37  A 1 
ATOM   304  N N   . VAL   A 1 38  ? 18.512  -13.160 14.427  1.00 98.40 38  A 1 
ATOM   305  C CA  . VAL   A 1 38  ? 19.710  -12.342 14.625  1.00 98.38 38  A 1 
ATOM   306  C C   . VAL   A 1 38  ? 20.818  -13.146 15.294  1.00 98.28 38  A 1 
ATOM   307  O O   . VAL   A 1 38  ? 20.559  -14.124 16.003  1.00 97.54 38  A 1 
ATOM   308  C CB  . VAL   A 1 38  ? 19.410  -11.040 15.396  1.00 97.87 38  A 1 
ATOM   309  C CG1 . VAL   A 1 38  ? 18.427  -10.155 14.625  1.00 95.05 38  A 1 
ATOM   310  C CG2 . VAL   A 1 38  ? 18.853  -11.288 16.803  1.00 94.36 38  A 1 
ATOM   311  N N   . ASP   A 1 39  ? 22.054  -12.727 15.055  1.00 97.95 39  A 1 
ATOM   312  C CA  . ASP   A 1 39  ? 23.213  -13.199 15.805  1.00 97.51 39  A 1 
ATOM   313  C C   . ASP   A 1 39  ? 23.441  -12.358 17.077  1.00 97.40 39  A 1 
ATOM   314  O O   . ASP   A 1 39  ? 22.644  -11.483 17.440  1.00 95.27 39  A 1 
ATOM   315  C CB  . ASP   A 1 39  ? 24.439  -13.273 14.878  1.00 96.01 39  A 1 
ATOM   316  C CG  . ASP   A 1 39  ? 24.948  -11.920 14.371  1.00 95.40 39  A 1 
ATOM   317  O OD1 . ASP   A 1 39  ? 24.547  -10.875 14.930  1.00 91.20 39  A 1 
ATOM   318  O OD2 . ASP   A 1 39  ? 25.742  -11.942 13.414  1.00 90.91 39  A 1 
ATOM   319  N N   . GLU   A 1 40  ? 24.542  -12.639 17.770  1.00 96.84 40  A 1 
ATOM   320  C CA  . GLU   A 1 40  ? 24.918  -11.946 19.012  1.00 96.32 40  A 1 
ATOM   321  C C   . GLU   A 1 40  ? 25.223  -10.454 18.792  1.00 96.32 40  A 1 
ATOM   322  O O   . GLU   A 1 40  ? 25.015  -9.636  19.688  1.00 93.56 40  A 1 
ATOM   323  C CB  . GLU   A 1 40  ? 26.138  -12.646 19.628  1.00 95.07 40  A 1 
ATOM   324  C CG  . GLU   A 1 40  ? 25.826  -14.095 20.038  1.00 84.48 40  A 1 
ATOM   325  C CD  . GLU   A 1 40  ? 27.015  -14.827 20.674  1.00 75.56 40  A 1 
ATOM   326  O OE1 . GLU   A 1 40  ? 26.826  -16.022 21.012  1.00 67.56 40  A 1 
ATOM   327  O OE2 . GLU   A 1 40  ? 28.099  -14.223 20.812  1.00 67.50 40  A 1 
ATOM   328  N N   . GLU   A 1 41  ? 25.658  -10.074 17.588  1.00 96.80 41  A 1 
ATOM   329  C CA  . GLU   A 1 41  ? 25.924  -8.681  17.206  1.00 96.67 41  A 1 
ATOM   330  C C   . GLU   A 1 41  ? 24.674  -7.953  16.685  1.00 97.07 41  A 1 
ATOM   331  O O   . GLU   A 1 41  ? 24.728  -6.770  16.346  1.00 95.11 41  A 1 
ATOM   332  C CB  . GLU   A 1 41  ? 27.067  -8.617  16.185  1.00 95.60 41  A 1 
ATOM   333  C CG  . GLU   A 1 41  ? 28.383  -9.173  16.742  1.00 89.68 41  A 1 
ATOM   334  C CD  . GLU   A 1 41  ? 29.605  -8.813  15.888  1.00 81.93 41  A 1 
ATOM   335  O OE1 . GLU   A 1 41  ? 30.713  -9.260  16.264  1.00 73.15 41  A 1 
ATOM   336  O OE2 . GLU   A 1 41  ? 29.457  -8.045  14.908  1.00 73.44 41  A 1 
ATOM   337  N N   . ARG   A 1 42  ? 23.537  -8.649  16.680  1.00 96.58 42  A 1 
ATOM   338  C CA  . ARG   A 1 42  ? 22.257  -8.160  16.169  1.00 96.91 42  A 1 
ATOM   339  C C   . ARG   A 1 42  ? 22.231  -7.982  14.643  1.00 97.69 42  A 1 
ATOM   340  O O   . ARG   A 1 42  ? 21.401  -7.237  14.126  1.00 96.38 42  A 1 
ATOM   341  C CB  . ARG   A 1 42  ? 21.811  -6.946  16.992  1.00 94.99 42  A 1 
ATOM   342  C CG  . ARG   A 1 42  ? 20.315  -6.909  17.245  1.00 86.08 42  A 1 
ATOM   343  C CD  . ARG   A 1 42  ? 19.987  -5.746  18.191  1.00 82.07 42  A 1 
ATOM   344  N NE  . ARG   A 1 42  ? 18.548  -5.689  18.496  1.00 77.21 42  A 1 
ATOM   345  C CZ  . ARG   A 1 42  ? 17.977  -5.628  19.691  1.00 70.86 42  A 1 
ATOM   346  N NH1 . ARG   A 1 42  ? 18.677  -5.569  20.794  1.00 63.29 42  A 1 
ATOM   347  N NH2 . ARG   A 1 42  ? 16.677  -5.638  19.793  1.00 64.60 42  A 1 
ATOM   348  N N   . HIS   A 1 43  ? 23.092  -8.702  13.920  1.00 97.54 43  A 1 
ATOM   349  C CA  . HIS   A 1 43  ? 23.001  -8.835  12.468  1.00 97.54 43  A 1 
ATOM   350  C C   . HIS   A 1 43  ? 21.817  -9.723  12.093  1.00 97.85 43  A 1 
ATOM   351  O O   . HIS   A 1 43  ? 21.572  -10.752 12.717  1.00 97.12 43  A 1 
ATOM   352  C CB  . HIS   A 1 43  ? 24.289  -9.428  11.888  1.00 96.83 43  A 1 
ATOM   353  C CG  . HIS   A 1 43  ? 25.548  -8.675  12.217  1.00 94.42 43  A 1 
ATOM   354  N ND1 . HIS   A 1 43  ? 26.770  -9.245  12.508  1.00 82.20 43  A 1 
ATOM   355  C CD2 . HIS   A 1 43  ? 25.726  -7.321  12.263  1.00 83.42 43  A 1 
ATOM   356  C CE1 . HIS   A 1 43  ? 27.652  -8.261  12.719  1.00 85.85 43  A 1 
ATOM   357  N NE2 . HIS   A 1 43  ? 27.056  -7.073  12.576  1.00 87.62 43  A 1 
ATOM   358  N N   . VAL   A 1 44  ? 21.085  -9.348  11.044  1.00 97.96 44  A 1 
ATOM   359  C CA  . VAL   A 1 44  ? 19.993  -10.172 10.518  1.00 98.09 44  A 1 
ATOM   360  C C   . VAL   A 1 44  ? 20.586  -11.309 9.687   1.00 98.05 44  A 1 
ATOM   361  O O   . VAL   A 1 44  ? 21.104  -11.079 8.602   1.00 97.29 44  A 1 
ATOM   362  C CB  . VAL   A 1 44  ? 18.988  -9.341  9.708   1.00 97.75 44  A 1 
ATOM   363  C CG1 . VAL   A 1 44  ? 17.839  -10.209 9.193   1.00 96.27 44  A 1 
ATOM   364  C CG2 . VAL   A 1 44  ? 18.375  -8.227  10.565  1.00 96.24 44  A 1 
ATOM   365  N N   . ILE   A 1 45  ? 20.474  -12.533 10.180  1.00 98.19 45  A 1 
ATOM   366  C CA  . ILE   A 1 45  ? 20.989  -13.744 9.524   1.00 97.95 45  A 1 
ATOM   367  C C   . ILE   A 1 45  ? 19.889  -14.602 8.890   1.00 97.89 45  A 1 
ATOM   368  O O   . ILE   A 1 45  ? 20.170  -15.530 8.132   1.00 96.78 45  A 1 
ATOM   369  C CB  . ILE   A 1 45  ? 21.853  -14.566 10.496  1.00 97.46 45  A 1 
ATOM   370  C CG1 . ILE   A 1 45  ? 21.057  -15.023 11.742  1.00 94.50 45  A 1 
ATOM   371  C CG2 . ILE   A 1 45  ? 23.108  -13.762 10.887  1.00 92.67 45  A 1 
ATOM   372  C CD1 . ILE   A 1 45  ? 21.787  -16.067 12.590  1.00 90.73 45  A 1 
ATOM   373  N N   . GLY   A 1 46  ? 18.630  -14.298 9.198   1.00 98.10 46  A 1 
ATOM   374  C CA  . GLY   A 1 46  ? 17.487  -15.013 8.659   1.00 98.09 46  A 1 
ATOM   375  C C   . GLY   A 1 46  ? 16.153  -14.364 9.008   1.00 98.34 46  A 1 
ATOM   376  O O   . GLY   A 1 46  ? 16.077  -13.373 9.731   1.00 98.00 46  A 1 
ATOM   377  N N   . MET   A 1 47  ? 15.081  -14.950 8.481   1.00 98.05 47  A 1 
ATOM   378  C CA  . MET   A 1 47  ? 13.710  -14.533 8.759   1.00 97.94 47  A 1 
ATOM   379  C C   . MET   A 1 47  ? 12.812  -15.753 8.909   1.00 97.81 47  A 1 
ATOM   380  O O   . MET   A 1 47  ? 12.765  -16.612 8.026   1.00 96.99 47  A 1 
ATOM   381  C CB  . MET   A 1 47  ? 13.225  -13.618 7.623   1.00 97.31 47  A 1 
ATOM   382  C CG  . MET   A 1 47  ? 11.792  -13.101 7.810   1.00 92.75 47  A 1 
ATOM   383  S SD  . MET   A 1 47  ? 11.505  -12.023 9.240   1.00 93.24 47  A 1 
ATOM   384  C CE  . MET   A 1 47  ? 12.474  -10.587 8.756   1.00 86.36 47  A 1 
ATOM   385  N N   . ILE   A 1 48  ? 12.057  -15.803 9.995   1.00 97.66 48  A 1 
ATOM   386  C CA  . ILE   A 1 48  ? 10.944  -16.734 10.186  1.00 97.44 48  A 1 
ATOM   387  C C   . ILE   A 1 48  ? 9.643   -15.989 9.905   1.00 97.19 48  A 1 
ATOM   388  O O   . ILE   A 1 48  ? 9.406   -14.907 10.432  1.00 96.34 48  A 1 
ATOM   389  C CB  . ILE   A 1 48  ? 10.977  -17.355 11.593  1.00 96.88 48  A 1 
ATOM   390  C CG1 . ILE   A 1 48  ? 12.182  -18.297 11.769  1.00 94.26 48  A 1 
ATOM   391  C CG2 . ILE   A 1 48  ? 9.673   -18.092 11.933  1.00 95.62 48  A 1 
ATOM   392  C CD1 . ILE   A 1 48  ? 12.135  -19.604 10.958  1.00 89.75 48  A 1 
ATOM   393  N N   . THR   A 1 49  ? 8.775   -16.595 9.102   1.00 95.77 49  A 1 
ATOM   394  C CA  . THR   A 1 49  ? 7.428   -16.075 8.858   1.00 94.77 49  A 1 
ATOM   395  C C   . THR   A 1 49  ? 6.370   -17.096 9.256   1.00 94.33 49  A 1 
ATOM   396  O O   . THR   A 1 49  ? 6.569   -18.302 9.109   1.00 93.16 49  A 1 
ATOM   397  C CB  . THR   A 1 49  ? 7.219   -15.582 7.416   1.00 93.34 49  A 1 
ATOM   398  O OG1 . THR   A 1 49  ? 6.926   -16.619 6.520   1.00 85.20 49  A 1 
ATOM   399  C CG2 . THR   A 1 49  ? 8.410   -14.801 6.855   1.00 85.51 49  A 1 
ATOM   400  N N   . ASP   A 1 50  ? 5.207   -16.615 9.689   1.00 92.04 50  A 1 
ATOM   401  C CA  . ASP   A 1 50  ? 4.028   -17.447 9.968   1.00 90.65 50  A 1 
ATOM   402  C C   . ASP   A 1 50  ? 3.655   -18.342 8.776   1.00 90.04 50  A 1 
ATOM   403  O O   . ASP   A 1 50  ? 3.232   -19.481 8.950   1.00 87.25 50  A 1 
ATOM   404  C CB  . ASP   A 1 50  ? 2.879   -16.494 10.322  1.00 88.89 50  A 1 
ATOM   405  C CG  . ASP   A 1 50  ? 1.511   -17.169 10.446  1.00 85.71 50  A 1 
ATOM   406  O OD1 . ASP   A 1 50  ? 1.280   -17.921 11.399  1.00 78.37 50  A 1 
ATOM   407  O OD2 . ASP   A 1 50  ? 0.639   -16.889 9.586   1.00 78.01 50  A 1 
ATOM   408  N N   . ARG   A 1 51  ? 3.873   -17.854 7.550   1.00 89.18 51  A 1 
ATOM   409  C CA  . ARG   A 1 51  ? 3.626   -18.640 6.334   1.00 87.72 51  A 1 
ATOM   410  C C   . ARG   A 1 51  ? 4.598   -19.811 6.192   1.00 87.69 51  A 1 
ATOM   411  O O   . ARG   A 1 51  ? 4.158   -20.915 5.889   1.00 84.78 51  A 1 
ATOM   412  C CB  . ARG   A 1 51  ? 3.666   -17.716 5.111   1.00 85.07 51  A 1 
ATOM   413  C CG  . ARG   A 1 51  ? 3.398   -18.513 3.822   1.00 74.98 51  A 1 
ATOM   414  C CD  . ARG   A 1 51  ? 3.468   -17.633 2.579   1.00 71.76 51  A 1 
ATOM   415  N NE  . ARG   A 1 51  ? 2.355   -16.673 2.529   1.00 64.50 51  A 1 
ATOM   416  C CZ  . ARG   A 1 51  ? 2.304   -15.580 1.801   1.00 59.95 51  A 1 
ATOM   417  N NH1 . ARG   A 1 51  ? 3.263   -15.254 0.985   1.00 54.72 51  A 1 
ATOM   418  N NH2 . ARG   A 1 51  ? 1.275   -14.800 1.893   1.00 52.43 51  A 1 
ATOM   419  N N   . ASP   A 1 52  ? 5.889   -19.567 6.397   1.00 88.22 52  A 1 
ATOM   420  C CA  . ASP   A 1 52  ? 6.919   -20.603 6.266   1.00 87.85 52  A 1 
ATOM   421  C C   . ASP   A 1 52  ? 6.805   -21.625 7.405   1.00 88.39 52  A 1 
ATOM   422  O O   . ASP   A 1 52  ? 6.891   -22.824 7.163   1.00 87.19 52  A 1 
ATOM   423  C CB  . ASP   A 1 52  ? 8.310   -19.956 6.215   1.00 86.96 52  A 1 
ATOM   424  C CG  . ASP   A 1 52  ? 8.470   -18.951 5.066   1.00 83.83 52  A 1 
ATOM   425  O OD1 . ASP   A 1 52  ? 7.950   -19.160 3.946   1.00 80.00 52  A 1 
ATOM   426  O OD2 . ASP   A 1 52  ? 9.119   -17.906 5.272   1.00 80.05 52  A 1 
ATOM   427  N N   . MET   A 1 53  ? 6.473   -21.166 8.619   1.00 88.89 53  A 1 
ATOM   428  C CA  . MET   A 1 53  ? 6.172   -22.041 9.755   1.00 89.34 53  A 1 
ATOM   429  C C   . MET   A 1 53  ? 4.982   -22.957 9.468   1.00 88.34 53  A 1 
ATOM   430  O O   . MET   A 1 53  ? 5.080   -24.162 9.662   1.00 85.20 53  A 1 
ATOM   431  C CB  . MET   A 1 53  ? 5.893   -21.198 11.008  1.00 89.35 53  A 1 
ATOM   432  C CG  . MET   A 1 53  ? 7.162   -20.555 11.562  1.00 85.68 53  A 1 
ATOM   433  S SD  . MET   A 1 53  ? 8.425   -21.733 12.124  1.00 84.98 53  A 1 
ATOM   434  C CE  . MET   A 1 53  ? 7.621   -22.369 13.601  1.00 76.11 53  A 1 
ATOM   435  N N   . LYS   A 1 54  ? 3.879   -22.417 8.947   1.00 85.10 54  A 1 
ATOM   436  C CA  . LYS   A 1 54  ? 2.698   -23.212 8.573   1.00 82.29 54  A 1 
ATOM   437  C C   . LYS   A 1 54  ? 2.982   -24.210 7.454   1.00 81.26 54  A 1 
ATOM   438  O O   . LYS   A 1 54  ? 2.393   -25.281 7.444   1.00 79.19 54  A 1 
ATOM   439  C CB  . LYS   A 1 54  ? 1.554   -22.281 8.164   1.00 80.61 54  A 1 
ATOM   440  C CG  . LYS   A 1 54  ? 0.901   -21.657 9.398   1.00 76.37 54  A 1 
ATOM   441  C CD  . LYS   A 1 54  ? -0.211  -20.689 8.993   1.00 72.64 54  A 1 
ATOM   442  C CE  . LYS   A 1 54  ? -0.903  -20.196 10.263  1.00 66.72 54  A 1 
ATOM   443  N NZ  . LYS   A 1 54  ? -2.047  -19.320 9.960   1.00 60.75 54  A 1 
ATOM   444  N N   . GLN   A 1 55  ? 3.866   -23.864 6.524   1.00 82.92 55  A 1 
ATOM   445  C CA  . GLN   A 1 55  ? 4.257   -24.757 5.433   1.00 81.27 55  A 1 
ATOM   446  C C   . GLN   A 1 55  ? 5.167   -25.892 5.917   1.00 81.47 55  A 1 
ATOM   447  O O   . GLN   A 1 55  ? 5.043   -27.018 5.442   1.00 78.01 55  A 1 
ATOM   448  C CB  . GLN   A 1 55  ? 4.934   -23.922 4.340   1.00 78.04 55  A 1 
ATOM   449  C CG  . GLN   A 1 55  ? 5.315   -24.776 3.117   1.00 70.73 55  A 1 
ATOM   450  C CD  . GLN   A 1 55  ? 5.872   -23.952 1.954   1.00 66.80 55  A 1 
ATOM   451  O OE1 . GLN   A 1 55  ? 5.920   -22.731 1.952   1.00 61.41 55  A 1 
ATOM   452  N NE2 . GLN   A 1 55  ? 6.296   -24.602 0.896   1.00 59.03 55  A 1 
ATOM   453  N N   . ALA   A 1 56  ? 6.074   -25.599 6.834   1.00 81.92 56  A 1 
ATOM   454  C CA  . ALA   A 1 56  ? 7.021   -26.578 7.360   1.00 81.83 56  A 1 
ATOM   455  C C   . ALA   A 1 56  ? 6.432   -27.441 8.486   1.00 81.82 56  A 1 
ATOM   456  O O   . ALA   A 1 56  ? 6.872   -28.573 8.687   1.00 78.75 56  A 1 
ATOM   457  C CB  . ALA   A 1 56  ? 8.265   -25.817 7.817   1.00 80.30 56  A 1 
ATOM   458  N N   . SER   A 1 57  ? 5.439   -26.920 9.213   1.00 81.20 57  A 1 
ATOM   459  C CA  . SER   A 1 57  ? 4.792   -27.636 10.313  1.00 79.86 57  A 1 
ATOM   460  C C   . SER   A 1 57  ? 4.062   -28.875 9.797   1.00 78.90 57  A 1 
ATOM   461  O O   . SER   A 1 57  ? 3.282   -28.776 8.851   1.00 74.90 57  A 1 
ATOM   462  C CB  . SER   A 1 57  ? 3.814   -26.729 11.059  1.00 77.40 57  A 1 
ATOM   463  O OG  . SER   A 1 57  ? 3.304   -27.376 12.211  1.00 68.94 57  A 1 
ATOM   464  N N   . PRO   A 1 58  ? 4.253   -30.029 10.438  1.00 77.39 58  A 1 
ATOM   465  C CA  . PRO   A 1 58  ? 3.432   -31.200 10.185  1.00 74.58 58  A 1 
ATOM   466  C C   . PRO   A 1 58  ? 1.951   -30.919 10.447  1.00 73.05 58  A 1 
ATOM   467  O O   . PRO   A 1 58  ? 1.580   -30.010 11.197  1.00 67.20 58  A 1 
ATOM   468  C CB  . PRO   A 1 58  ? 3.978   -32.303 11.100  1.00 70.73 58  A 1 
ATOM   469  C CG  . PRO   A 1 58  ? 5.394   -31.838 11.418  1.00 70.23 58  A 1 
ATOM   470  C CD  . PRO   A 1 58  ? 5.270   -30.326 11.426  1.00 74.39 58  A 1 
ATOM   471  N N   . SER   A 1 59  ? 1.098   -31.752 9.856   1.00 70.80 59  A 1 
ATOM   472  C CA  . SER   A 1 59  ? -0.343  -31.711 10.091  1.00 67.96 59  A 1 
ATOM   473  C C   . SER   A 1 59  ? -0.668  -31.801 11.583  1.00 68.31 59  A 1 
ATOM   474  O O   . SER   A 1 59  ? -0.033  -32.541 12.336  1.00 64.65 59  A 1 
ATOM   475  C CB  . SER   A 1 59  ? -1.014  -32.860 9.332   1.00 62.11 59  A 1 
ATOM   476  O OG  . SER   A 1 59  ? -2.411  -32.870 9.563   1.00 56.32 59  A 1 
ATOM   477  N N   . ILE   A 1 60  ? -1.726  -31.106 11.994  1.00 66.32 60  A 1 
ATOM   478  C CA  . ILE   A 1 60  ? -2.260  -31.194 13.365  1.00 65.09 60  A 1 
ATOM   479  C C   . ILE   A 1 60  ? -2.634  -32.627 13.779  1.00 65.85 60  A 1 
ATOM   480  O O   . ILE   A 1 60  ? -2.682  -32.919 14.967  1.00 62.67 60  A 1 
ATOM   481  C CB  . ILE   A 1 60  ? -3.480  -30.258 13.534  1.00 61.11 60  A 1 
ATOM   482  C CG1 . ILE   A 1 60  ? -4.598  -30.553 12.508  1.00 56.08 60  A 1 
ATOM   483  C CG2 . ILE   A 1 60  ? -3.015  -28.789 13.456  1.00 53.94 60  A 1 
ATOM   484  C CD1 . ILE   A 1 60  ? -5.910  -29.817 12.780  1.00 49.99 60  A 1 
ATOM   485  N N   . PHE   A 1 61  ? -2.860  -33.501 12.802  1.00 65.00 61  A 1 
ATOM   486  C CA  . PHE   A 1 61  ? -3.193  -34.913 13.013  1.00 63.46 61  A 1 
ATOM   487  C C   . PHE   A 1 61  ? -1.965  -35.809 13.242  1.00 65.34 61  A 1 
ATOM   488  O O   . PHE   A 1 61  ? -2.112  -37.016 13.418  1.00 61.23 61  A 1 
ATOM   489  C CB  . PHE   A 1 61  ? -4.009  -35.402 11.810  1.00 58.41 61  A 1 
ATOM   490  C CG  . PHE   A 1 61  ? -5.265  -34.595 11.554  1.00 55.23 61  A 1 
ATOM   491  C CD1 . PHE   A 1 61  ? -6.346  -34.676 12.454  1.00 49.67 61  A 1 
ATOM   492  C CD2 . PHE   A 1 61  ? -5.363  -33.750 10.433  1.00 49.27 61  A 1 
ATOM   493  C CE1 . PHE   A 1 61  ? -7.510  -33.928 12.232  1.00 44.10 61  A 1 
ATOM   494  C CE2 . PHE   A 1 61  ? -6.527  -33.001 10.206  1.00 44.22 61  A 1 
ATOM   495  C CZ  . PHE   A 1 61  ? -7.603  -33.086 11.106  1.00 44.70 61  A 1 
ATOM   496  N N   . GLU   A 1 62  ? -0.759  -35.233 13.245  1.00 70.29 62  A 1 
ATOM   497  C CA  . GLU   A 1 62  ? 0.498   -35.974 13.372  1.00 70.74 62  A 1 
ATOM   498  C C   . GLU   A 1 62  ? 1.311   -35.495 14.563  1.00 72.54 62  A 1 
ATOM   499  O O   . GLU   A 1 62  ? 2.379   -34.897 14.435  1.00 69.01 62  A 1 
ATOM   500  C CB  . GLU   A 1 62  ? 1.283   -35.885 12.085  1.00 66.03 62  A 1 
ATOM   501  C CG  . GLU   A 1 62  ? 0.501   -36.572 10.986  1.00 60.56 62  A 1 
ATOM   502  C CD  . GLU   A 1 62  ? 1.433   -36.830 9.855   1.00 57.16 62  A 1 
ATOM   503  O OE1 . GLU   A 1 62  ? 1.520   -38.018 9.487   1.00 52.54 62  A 1 
ATOM   504  O OE2 . GLU   A 1 62  ? 2.077   -35.862 9.381   1.00 53.32 62  A 1 
ATOM   505  N N   . GLU   A 1 63  ? 0.803   -35.793 15.739  1.00 73.86 63  A 1 
ATOM   506  C CA  . GLU   A 1 63  ? 1.392   -35.340 16.999  1.00 75.27 63  A 1 
ATOM   507  C C   . GLU   A 1 63  ? 2.884   -35.676 17.112  1.00 77.62 63  A 1 
ATOM   508  O O   . GLU   A 1 63  ? 3.683   -34.803 17.441  1.00 74.42 63  A 1 
ATOM   509  C CB  . GLU   A 1 63  ? 0.637   -35.947 18.184  1.00 70.91 63  A 1 
ATOM   510  C CG  . GLU   A 1 63  ? -0.778  -35.369 18.326  1.00 62.49 63  A 1 
ATOM   511  C CD  . GLU   A 1 63  ? -1.460  -35.810 19.621  1.00 56.87 63  A 1 
ATOM   512  O OE1 . GLU   A 1 63  ? -2.372  -35.074 20.057  1.00 51.83 63  A 1 
ATOM   513  O OE2 . GLU   A 1 63  ? -1.063  -36.863 20.166  1.00 53.31 63  A 1 
ATOM   514  N N   . ASN   A 1 64  ? 3.285   -36.884 16.759  1.00 76.33 64  A 1 
ATOM   515  C CA  . ASN   A 1 64  ? 4.683   -37.307 16.855  1.00 77.29 64  A 1 
ATOM   516  C C   . ASN   A 1 64  ? 5.603   -36.471 15.957  1.00 79.43 64  A 1 
ATOM   517  O O   . ASN   A 1 64  ? 6.630   -35.970 16.412  1.00 76.30 64  A 1 
ATOM   518  C CB  . ASN   A 1 64  ? 4.792   -38.800 16.513  1.00 73.78 64  A 1 
ATOM   519  C CG  . ASN   A 1 64  ? 4.227   -39.698 17.602  1.00 67.52 64  A 1 
ATOM   520  O OD1 . ASN   A 1 64  ? 4.043   -39.314 18.735  1.00 61.23 64  A 1 
ATOM   521  N ND2 . ASN   A 1 64  ? 3.951   -40.944 17.284  1.00 60.57 64  A 1 
ATOM   522  N N   . LYS   A 1 65  ? 5.235   -36.273 14.689  1.00 76.95 65  A 1 
ATOM   523  C CA  . LYS   A 1 65  ? 6.033   -35.447 13.770  1.00 77.90 65  A 1 
ATOM   524  C C   . LYS   A 1 65  ? 6.002   -33.976 14.160  1.00 80.42 65  A 1 
ATOM   525  O O   . LYS   A 1 65  ? 7.003   -33.287 14.005  1.00 78.64 65  A 1 
ATOM   526  C CB  . LYS   A 1 65  ? 5.560   -35.609 12.330  1.00 73.25 65  A 1 
ATOM   527  C CG  . LYS   A 1 65  ? 5.927   -36.974 11.748  1.00 68.74 65  A 1 
ATOM   528  C CD  . LYS   A 1 65  ? 5.752   -36.907 10.237  1.00 65.48 65  A 1 
ATOM   529  C CE  . LYS   A 1 65  ? 5.959   -38.263 9.570   1.00 59.49 65  A 1 
ATOM   530  N NZ  . LYS   A 1 65  ? 5.603   -38.174 8.143   1.00 55.12 65  A 1 
ATOM   531  N N   . ARG   A 1 66  ? 4.879   -33.509 14.690  1.00 79.42 66  A 1 
ATOM   532  C CA  . ARG   A 1 66  ? 4.745   -32.140 15.181  1.00 80.60 66  A 1 
ATOM   533  C C   . ARG   A 1 66  ? 5.640   -31.897 16.390  1.00 83.19 66  A 1 
ATOM   534  O O   . ARG   A 1 66  ? 6.344   -30.896 16.409  1.00 81.33 66  A 1 
ATOM   535  C CB  . ARG   A 1 66  ? 3.272   -31.854 15.470  1.00 76.22 66  A 1 
ATOM   536  C CG  . ARG   A 1 66  ? 3.034   -30.358 15.696  1.00 68.15 66  A 1 
ATOM   537  C CD  . ARG   A 1 66  ? 1.543   -30.106 15.903  1.00 65.19 66  A 1 
ATOM   538  N NE  . ARG   A 1 66  ? 1.269   -28.666 16.047  1.00 58.96 66  A 1 
ATOM   539  C CZ  . ARG   A 1 66  ? 0.114   -28.128 16.386  1.00 54.62 66  A 1 
ATOM   540  N NH1 . ARG   A 1 66  ? -0.932  -28.864 16.640  1.00 51.21 66  A 1 
ATOM   541  N NH2 . ARG   A 1 66  ? -0.002  -26.837 16.472  1.00 48.36 66  A 1 
ATOM   542  N N   . SER   A 1 67  ? 5.666   -32.811 17.336  1.00 83.07 67  A 1 
ATOM   543  C CA  . SER   A 1 67  ? 6.566   -32.750 18.496  1.00 84.67 67  A 1 
ATOM   544  C C   . SER   A 1 67  ? 8.033   -32.687 18.060  1.00 86.78 67  A 1 
ATOM   545  O O   . SER   A 1 67  ? 8.758   -31.784 18.469  1.00 84.47 67  A 1 
ATOM   546  C CB  . SER   A 1 67  ? 6.314   -33.955 19.404  1.00 81.62 67  A 1 
ATOM   547  O OG  . SER   A 1 67  ? 7.117   -33.868 20.554  1.00 71.14 67  A 1 
ATOM   548  N N   . LEU   A 1 68  ? 8.446   -33.564 17.141  1.00 84.59 68  A 1 
ATOM   549  C CA  . LEU   A 1 68  ? 9.802   -33.539 16.572  1.00 85.41 68  A 1 
ATOM   550  C C   . LEU   A 1 68  ? 10.106  -32.235 15.823  1.00 86.95 68  A 1 
ATOM   551  O O   . LEU   A 1 68  ? 11.216  -31.723 15.906  1.00 85.39 68  A 1 
ATOM   552  C CB  . LEU   A 1 68  ? 9.987   -34.745 15.637  1.00 83.08 68  A 1 
ATOM   553  C CG  . LEU   A 1 68  ? 10.994  -35.773 16.186  1.00 73.17 68  A 1 
ATOM   554  C CD1 . LEU   A 1 68  ? 10.320  -37.125 16.407  1.00 68.41 68  A 1 
ATOM   555  C CD2 . LEU   A 1 68  ? 12.158  -35.965 15.209  1.00 68.64 68  A 1 
ATOM   556  N N   . PHE   A 1 69  ? 9.127   -31.687 15.100  1.00 87.52 69  A 1 
ATOM   557  C CA  . PHE   A 1 69  ? 9.273   -30.414 14.396  1.00 88.81 69  A 1 
ATOM   558  C C   . PHE   A 1 69  ? 9.520   -29.257 15.368  1.00 90.32 69  A 1 
ATOM   559  O O   . PHE   A 1 69  ? 10.420  -28.459 15.135  1.00 89.08 69  A 1 
ATOM   560  C CB  . PHE   A 1 69  ? 8.035   -30.172 13.535  1.00 86.75 69  A 1 
ATOM   561  C CG  . PHE   A 1 69  ? 8.004   -28.813 12.874  1.00 87.26 69  A 1 
ATOM   562  C CD1 . PHE   A 1 69  ? 7.242   -27.770 13.434  1.00 85.75 69  A 1 
ATOM   563  C CD2 . PHE   A 1 69  ? 8.752   -28.582 11.704  1.00 86.03 69  A 1 
ATOM   564  C CE1 . PHE   A 1 69  ? 7.218   -26.509 12.818  1.00 84.68 69  A 1 
ATOM   565  C CE2 . PHE   A 1 69  ? 8.727   -27.326 11.085  1.00 84.54 69  A 1 
ATOM   566  C CZ  . PHE   A 1 69  ? 7.957   -26.289 11.641  1.00 84.90 69  A 1 
ATOM   567  N N   . LEU   A 1 70  ? 8.767   -29.200 16.467  1.00 90.39 70  A 1 
ATOM   568  C CA  . LEU   A 1 70  ? 8.862   -28.130 17.468  1.00 90.52 70  A 1 
ATOM   569  C C   . LEU   A 1 70  ? 10.225  -28.076 18.167  1.00 91.90 70  A 1 
ATOM   570  O O   . LEU   A 1 70  ? 10.651  -26.996 18.579  1.00 90.83 70  A 1 
ATOM   571  C CB  . LEU   A 1 70  ? 7.735   -28.307 18.496  1.00 88.57 70  A 1 
ATOM   572  C CG  . LEU   A 1 70  ? 6.315   -28.050 17.955  1.00 86.47 70  A 1 
ATOM   573  C CD1 . LEU   A 1 70  ? 5.281   -28.413 19.021  1.00 82.75 70  A 1 
ATOM   574  C CD2 . LEU   A 1 70  ? 6.097   -26.599 17.545  1.00 82.37 70  A 1 
ATOM   575  N N   . THR   A 1 71  ? 10.932  -29.204 18.256  1.00 92.77 71  A 1 
ATOM   576  C CA  . THR   A 1 71  ? 12.278  -29.276 18.863  1.00 93.18 71  A 1 
ATOM   577  C C   . THR   A 1 71  ? 13.404  -28.854 17.918  1.00 93.94 71  A 1 
ATOM   578  O O   . THR   A 1 71  ? 14.531  -28.647 18.368  1.00 91.99 71  A 1 
ATOM   579  C CB  . THR   A 1 71  ? 12.577  -30.682 19.404  1.00 92.05 71  A 1 
ATOM   580  O OG1 . THR   A 1 71  ? 12.563  -31.640 18.374  1.00 84.04 71  A 1 
ATOM   581  C CG2 . THR   A 1 71  ? 11.576  -31.123 20.466  1.00 81.83 71  A 1 
ATOM   582  N N   . ARG   A 1 72  ? 13.139  -28.714 16.617  1.00 93.70 72  A 1 
ATOM   583  C CA  . ARG   A 1 72  ? 14.147  -28.282 15.637  1.00 93.53 72  A 1 
ATOM   584  C C   . ARG   A 1 72  ? 14.538  -26.826 15.863  1.00 94.85 72  A 1 
ATOM   585  O O   . ARG   A 1 72  ? 13.727  -26.021 16.315  1.00 93.88 72  A 1 
ATOM   586  C CB  . ARG   A 1 72  ? 13.646  -28.491 14.201  1.00 91.27 72  A 1 
ATOM   587  C CG  . ARG   A 1 72  ? 13.505  -29.973 13.838  1.00 84.81 72  A 1 
ATOM   588  C CD  . ARG   A 1 72  ? 12.955  -30.160 12.421  1.00 81.19 72  A 1 
ATOM   589  N NE  . ARG   A 1 72  ? 13.889  -29.655 11.400  1.00 73.88 72  A 1 
ATOM   590  C CZ  . ARG   A 1 72  ? 13.707  -29.661 10.086  1.00 69.27 72  A 1 
ATOM   591  N NH1 . ARG   A 1 72  ? 12.634  -30.161 9.542   1.00 64.70 72  A 1 
ATOM   592  N NH2 . ARG   A 1 72  ? 14.606  -29.161 9.295   1.00 60.20 72  A 1 
ATOM   593  N N   . SER   A 1 73  ? 15.765  -26.480 15.485  1.00 95.85 73  A 1 
ATOM   594  C CA  . SER   A 1 73  ? 16.233  -25.097 15.527  1.00 96.28 73  A 1 
ATOM   595  C C   . SER   A 1 73  ? 15.623  -24.257 14.402  1.00 96.46 73  A 1 
ATOM   596  O O   . SER   A 1 73  ? 15.323  -24.747 13.309  1.00 94.84 73  A 1 
ATOM   597  C CB  . SER   A 1 73  ? 17.764  -25.028 15.496  1.00 94.88 73  A 1 
ATOM   598  O OG  . SER   A 1 73  ? 18.260  -25.510 14.265  1.00 85.75 73  A 1 
ATOM   599  N N   . VAL   A 1 74  ? 15.497  -22.962 14.665  1.00 96.83 74  A 1 
ATOM   600  C CA  . VAL   A 1 74  ? 15.051  -21.943 13.705  1.00 96.79 74  A 1 
ATOM   601  C C   . VAL   A 1 74  ? 15.904  -21.936 12.426  1.00 96.66 74  A 1 
ATOM   602  O O   . VAL   A 1 74  ? 15.352  -21.808 11.334  1.00 95.14 74  A 1 
ATOM   603  C CB  . VAL   A 1 74  ? 15.086  -20.576 14.416  1.00 95.52 74  A 1 
ATOM   604  C CG1 . VAL   A 1 74  ? 15.006  -19.391 13.463  1.00 91.11 74  A 1 
ATOM   605  C CG2 . VAL   A 1 74  ? 13.925  -20.456 15.407  1.00 91.31 74  A 1 
ATOM   606  N N   . ASP   A 1 75  ? 17.213  -22.152 12.537  1.00 96.23 75  A 1 
ATOM   607  C CA  . ASP   A 1 75  ? 18.154  -22.215 11.402  1.00 95.61 75  A 1 
ATOM   608  C C   . ASP   A 1 75  ? 17.750  -23.246 10.332  1.00 95.55 75  A 1 
ATOM   609  O O   . ASP   A 1 75  ? 18.041  -23.076 9.148   1.00 92.86 75  A 1 
ATOM   610  C CB  . ASP   A 1 75  ? 19.557  -22.532 11.946  1.00 93.25 75  A 1 
ATOM   611  C CG  . ASP   A 1 75  ? 20.632  -22.596 10.850  1.00 87.92 75  A 1 
ATOM   612  O OD1 . ASP   A 1 75  ? 20.816  -21.587 10.135  1.00 77.51 75  A 1 
ATOM   613  O OD2 . ASP   A 1 75  ? 21.267  -23.662 10.717  1.00 78.84 75  A 1 
ATOM   614  N N   . SER   A 1 76  ? 17.011  -24.289 10.723  1.00 94.90 76  A 1 
ATOM   615  C CA  . SER   A 1 76  ? 16.555  -25.333 9.799   1.00 93.96 76  A 1 
ATOM   616  C C   . SER   A 1 76  ? 15.402  -24.912 8.878   1.00 93.88 76  A 1 
ATOM   617  O O   . SER   A 1 76  ? 15.097  -25.640 7.934   1.00 91.10 76  A 1 
ATOM   618  C CB  . SER   A 1 76  ? 16.188  -26.594 10.586  1.00 92.37 76  A 1 
ATOM   619  O OG  . SER   A 1 76  ? 14.957  -26.486 11.266  1.00 86.47 76  A 1 
ATOM   620  N N   . ILE   A 1 77  ? 14.731  -23.786 9.165   1.00 94.75 77  A 1 
ATOM   621  C CA  . ILE   A 1 77  ? 13.524  -23.320 8.455   1.00 94.04 77  A 1 
ATOM   622  C C   . ILE   A 1 77  ? 13.645  -21.871 7.964   1.00 94.86 77  A 1 
ATOM   623  O O   . ILE   A 1 77  ? 12.951  -21.477 7.025   1.00 92.58 77  A 1 
ATOM   624  C CB  . ILE   A 1 77  ? 12.287  -23.487 9.371   1.00 90.83 77  A 1 
ATOM   625  C CG1 . ILE   A 1 77  ? 12.083  -24.940 9.874   1.00 78.80 77  A 1 
ATOM   626  C CG2 . ILE   A 1 77  ? 10.983  -22.995 8.714   1.00 75.45 77  A 1 
ATOM   627  C CD1 . ILE   A 1 77  ? 11.766  -25.974 8.778   1.00 73.42 77  A 1 
ATOM   628  N N   . MET   A 1 78  ? 14.520  -21.071 8.582   1.00 96.01 78  A 1 
ATOM   629  C CA  . MET   A 1 78  ? 14.633  -19.647 8.285   1.00 96.38 78  A 1 
ATOM   630  C C   . MET   A 1 78  ? 15.018  -19.385 6.826   1.00 96.02 78  A 1 
ATOM   631  O O   . MET   A 1 78  ? 15.835  -20.086 6.226   1.00 94.60 78  A 1 
ATOM   632  C CB  . MET   A 1 78  ? 15.581  -18.954 9.275   1.00 95.68 78  A 1 
ATOM   633  C CG  . MET   A 1 78  ? 17.069  -19.246 9.033   1.00 95.15 78  A 1 
ATOM   634  S SD  . MET   A 1 78  ? 18.147  -18.493 10.287  1.00 94.84 78  A 1 
ATOM   635  C CE  . MET   A 1 78  ? 19.759  -18.846 9.572   1.00 90.59 78  A 1 
ATOM   636  N N   . LYS   A 1 79  ? 14.456  -18.314 6.260   1.00 95.60 79  A 1 
ATOM   637  C CA  . LYS   A 1 79  ? 14.943  -17.743 5.003   1.00 94.88 79  A 1 
ATOM   638  C C   . LYS   A 1 79  ? 16.239  -16.991 5.282   1.00 95.58 79  A 1 
ATOM   639  O O   . LYS   A 1 79  ? 16.280  -16.190 6.210   1.00 94.72 79  A 1 
ATOM   640  C CB  . LYS   A 1 79  ? 13.891  -16.826 4.387   1.00 92.81 79  A 1 
ATOM   641  C CG  . LYS   A 1 79  ? 12.757  -17.647 3.759   1.00 79.94 79  A 1 
ATOM   642  C CD  . LYS   A 1 79  ? 11.649  -16.734 3.235   1.00 73.57 79  A 1 
ATOM   643  C CE  . LYS   A 1 79  ? 10.643  -17.592 2.471   1.00 63.99 79  A 1 
ATOM   644  N NZ  . LYS   A 1 79  ? 9.296   -16.995 2.463   1.00 57.07 79  A 1 
ATOM   645  N N   . LYS   A 1 80  ? 17.261  -17.232 4.465   1.00 94.79 80  A 1 
ATOM   646  C CA  . LYS   A 1 80  ? 18.598  -16.634 4.629   1.00 94.00 80  A 1 
ATOM   647  C C   . LYS   A 1 80  ? 18.776  -15.351 3.820   1.00 91.71 80  A 1 
ATOM   648  O O   . LYS   A 1 80  ? 19.404  -14.418 4.294   1.00 82.84 80  A 1 
ATOM   649  C CB  . LYS   A 1 80  ? 19.682  -17.678 4.309   1.00 92.30 80  A 1 
ATOM   650  C CG  . LYS   A 1 80  ? 19.612  -18.861 5.288   1.00 87.72 80  A 1 
ATOM   651  C CD  . LYS   A 1 80  ? 20.766  -19.858 5.122   1.00 84.39 80  A 1 
ATOM   652  C CE  . LYS   A 1 80  ? 20.566  -20.955 6.182   1.00 74.14 80  A 1 
ATOM   653  N NZ  . LYS   A 1 80  ? 21.707  -21.891 6.314   1.00 64.86 80  A 1 
ATOM   654  N N   . ASP   A 1 81  ? 18.162  -15.284 2.647   1.00 92.72 81  A 1 
ATOM   655  C CA  . ASP   A 1 81  ? 18.184  -14.092 1.800   1.00 91.79 81  A 1 
ATOM   656  C C   . ASP   A 1 81  ? 17.112  -13.109 2.279   1.00 92.99 81  A 1 
ATOM   657  O O   . ASP   A 1 81  ? 15.956  -13.144 1.849   1.00 89.63 81  A 1 
ATOM   658  C CB  . ASP   A 1 81  ? 18.015  -14.489 0.328   1.00 87.77 81  A 1 
ATOM   659  C CG  . ASP   A 1 81  ? 19.135  -15.412 -0.151  1.00 77.04 81  A 1 
ATOM   660  O OD1 . ASP   A 1 81  ? 20.286  -15.227 0.302   1.00 67.05 81  A 1 
ATOM   661  O OD2 . ASP   A 1 81  ? 18.815  -16.326 -0.942  1.00 68.92 81  A 1 
ATOM   662  N N   . VAL   A 1 82  ? 17.487  -12.253 3.220   1.00 95.69 82  A 1 
ATOM   663  C CA  . VAL   A 1 82  ? 16.579  -11.277 3.830   1.00 96.63 82  A 1 
ATOM   664  C C   . VAL   A 1 82  ? 16.804  -9.910  3.208   1.00 96.80 82  A 1 
ATOM   665  O O   . VAL   A 1 82  ? 17.871  -9.317  3.357   1.00 95.74 82  A 1 
ATOM   666  C CB  . VAL   A 1 82  ? 16.727  -11.229 5.359   1.00 96.40 82  A 1 
ATOM   667  C CG1 . VAL   A 1 82  ? 15.646  -10.333 5.970   1.00 94.46 82  A 1 
ATOM   668  C CG2 . VAL   A 1 82  ? 16.580  -12.621 5.984   1.00 94.90 82  A 1 
ATOM   669  N N   . VAL   A 1 83  ? 15.772  -9.388  2.552   1.00 96.84 83  A 1 
ATOM   670  C CA  . VAL   A 1 83  ? 15.765  -7.998  2.082   1.00 96.82 83  A 1 
ATOM   671  C C   . VAL   A 1 83  ? 15.532  -7.088  3.287   1.00 97.28 83  A 1 
ATOM   672  O O   . VAL   A 1 83  ? 14.568  -7.278  4.030   1.00 96.86 83  A 1 
ATOM   673  C CB  . VAL   A 1 83  ? 14.706  -7.772  0.987   1.00 95.92 83  A 1 
ATOM   674  C CG1 . VAL   A 1 83  ? 14.789  -6.352  0.424   1.00 93.10 83  A 1 
ATOM   675  C CG2 . VAL   A 1 83  ? 14.896  -8.750  -0.185  1.00 93.31 83  A 1 
ATOM   676  N N   . CYS   A 1 84  ? 16.402  -6.110  3.468   1.00 97.23 84  A 1 
ATOM   677  C CA  . CYS   A 1 84  ? 16.348  -5.130  4.549   1.00 97.36 84  A 1 
ATOM   678  C C   . CYS   A 1 84  ? 16.137  -3.719  3.996   1.00 97.24 84  A 1 
ATOM   679  O O   . CYS   A 1 84  ? 16.427  -3.451  2.831   1.00 96.40 84  A 1 
ATOM   680  C CB  . CYS   A 1 84  ? 17.625  -5.226  5.395   1.00 97.10 84  A 1 
ATOM   681  S SG  . CYS   A 1 84  ? 17.758  -6.871  6.171   1.00 95.71 84  A 1 
ATOM   682  N N   . ALA   A 1 85  ? 15.648  -2.818  4.847   1.00 97.15 85  A 1 
ATOM   683  C CA  . ALA   A 1 85  ? 15.551  -1.390  4.578   1.00 97.29 85  A 1 
ATOM   684  C C   . ALA   A 1 85  ? 16.581  -0.616  5.410   1.00 97.72 85  A 1 
ATOM   685  O O   . ALA   A 1 85  ? 16.980  -1.050  6.494   1.00 97.39 85  A 1 
ATOM   686  C CB  . ALA   A 1 85  ? 14.120  -0.925  4.867   1.00 96.52 85  A 1 
ATOM   687  N N   . HIS   A 1 86  ? 16.974  0.558   4.919   1.00 97.12 86  A 1 
ATOM   688  C CA  . HIS   A 1 86  ? 17.750  1.529   5.687   1.00 96.49 86  A 1 
ATOM   689  C C   . HIS   A 1 86  ? 16.801  2.500   6.421   1.00 96.04 86  A 1 
ATOM   690  O O   . HIS   A 1 86  ? 15.747  2.842   5.879   1.00 95.42 86  A 1 
ATOM   691  C CB  . HIS   A 1 86  ? 18.709  2.253   4.732   1.00 95.85 86  A 1 
ATOM   692  C CG  . HIS   A 1 86  ? 19.730  3.085   5.447   1.00 93.46 86  A 1 
ATOM   693  N ND1 . HIS   A 1 86  ? 19.662  4.440   5.683   1.00 84.98 86  A 1 
ATOM   694  C CD2 . HIS   A 1 86  ? 20.902  2.647   6.021   1.00 84.92 86  A 1 
ATOM   695  C CE1 . HIS   A 1 86  ? 20.755  4.808   6.379   1.00 86.56 86  A 1 
ATOM   696  N NE2 . HIS   A 1 86  ? 21.533  3.743   6.603   1.00 87.42 86  A 1 
ATOM   697  N N   . PRO   A 1 87  ? 17.119  2.982   7.634   1.00 96.13 87  A 1 
ATOM   698  C CA  . PRO   A 1 87  ? 16.233  3.889   8.374   1.00 95.23 87  A 1 
ATOM   699  C C   . PRO   A 1 87  ? 15.950  5.215   7.657   1.00 94.05 87  A 1 
ATOM   700  O O   . PRO   A 1 87  ? 14.911  5.821   7.903   1.00 92.51 87  A 1 
ATOM   701  C CB  . PRO   A 1 87  ? 16.934  4.124   9.715   1.00 94.74 87  A 1 
ATOM   702  C CG  . PRO   A 1 87  ? 18.403  3.809   9.430   1.00 93.81 87  A 1 
ATOM   703  C CD  . PRO   A 1 87  ? 18.307  2.678   8.419   1.00 95.79 87  A 1 
ATOM   704  N N   . LEU   A 1 88  ? 16.847  5.651   6.776   1.00 92.43 88  A 1 
ATOM   705  C CA  . LEU   A 1 88  ? 16.723  6.887   5.993   1.00 90.61 88  A 1 
ATOM   706  C C   . LEU   A 1 88  ? 16.073  6.684   4.617   1.00 89.84 88  A 1 
ATOM   707  O O   . LEU   A 1 88  ? 15.918  7.660   3.886   1.00 87.95 88  A 1 
ATOM   708  C CB  . LEU   A 1 88  ? 18.099  7.563   5.851   1.00 88.94 88  A 1 
ATOM   709  C CG  . LEU   A 1 88  ? 18.808  7.909   7.172   1.00 85.58 88  A 1 
ATOM   710  C CD1 . LEU   A 1 88  ? 20.148  8.573   6.868   1.00 80.55 88  A 1 
ATOM   711  C CD2 . LEU   A 1 88  ? 17.989  8.858   8.045   1.00 79.78 88  A 1 
ATOM   712  N N   . ASP   A 1 89  ? 15.698  5.454   4.247   1.00 91.83 89  A 1 
ATOM   713  C CA  . ASP   A 1 89  ? 14.962  5.217   3.008   1.00 91.58 89  A 1 
ATOM   714  C C   . ASP   A 1 89  ? 13.604  5.920   3.072   1.00 91.25 89  A 1 
ATOM   715  O O   . ASP   A 1 89  ? 12.935  5.925   4.111   1.00 90.32 89  A 1 
ATOM   716  C CB  . ASP   A 1 89  ? 14.756  3.718   2.743   1.00 91.86 89  A 1 
ATOM   717  C CG  . ASP   A 1 89  ? 16.036  2.934   2.434   1.00 91.75 89  A 1 
ATOM   718  O OD1 . ASP   A 1 89  ? 17.004  3.537   1.926   1.00 88.50 89  A 1 
ATOM   719  O OD2 . ASP   A 1 89  ? 16.033  1.706   2.693   1.00 88.47 89  A 1 
ATOM   720  N N   . PHE   A 1 90  ? 13.157  6.483   1.948   1.00 86.56 90  A 1 
ATOM   721  C CA  . PHE   A 1 90  ? 11.811  7.023   1.861   1.00 85.64 90  A 1 
ATOM   722  C C   . PHE   A 1 90  ? 10.778  5.902   1.902   1.00 86.94 90  A 1 
ATOM   723  O O   . PHE   A 1 90  ? 10.837  4.933   1.148   1.00 86.50 90  A 1 
ATOM   724  C CB  . PHE   A 1 90  ? 11.650  7.886   0.613   1.00 82.80 90  A 1 
ATOM   725  C CG  . PHE   A 1 90  ? 12.301  9.239   0.747   1.00 79.69 90  A 1 
ATOM   726  C CD1 . PHE   A 1 90  ? 11.729  10.203  1.600   1.00 73.96 90  A 1 
ATOM   727  C CD2 . PHE   A 1 90  ? 13.472  9.545   0.033   1.00 72.11 90  A 1 
ATOM   728  C CE1 . PHE   A 1 90  ? 12.319  11.468  1.731   1.00 70.18 90  A 1 
ATOM   729  C CE2 . PHE   A 1 90  ? 14.065  10.809  0.162   1.00 69.40 90  A 1 
ATOM   730  C CZ  . PHE   A 1 90  ? 13.484  11.773  1.012   1.00 70.88 90  A 1 
ATOM   731  N N   . VAL   A 1 91  ? 9.772   6.072   2.754   1.00 87.71 91  A 1 
ATOM   732  C CA  . VAL   A 1 91  ? 8.644   5.141   2.875   1.00 88.31 91  A 1 
ATOM   733  C C   . VAL   A 1 91  ? 7.922   4.978   1.541   1.00 88.62 91  A 1 
ATOM   734  O O   . VAL   A 1 91  ? 7.524   3.871   1.180   1.00 87.86 91  A 1 
ATOM   735  C CB  . VAL   A 1 91  ? 7.663   5.650   3.941   1.00 87.67 91  A 1 
ATOM   736  C CG1 . VAL   A 1 91  ? 6.390   4.803   4.017   1.00 83.61 91  A 1 
ATOM   737  C CG2 . VAL   A 1 91  ? 8.327   5.644   5.322   1.00 84.41 91  A 1 
ATOM   738  N N   . GLU   A 1 92  ? 7.789   6.067   0.819   1.00 83.97 92  A 1 
ATOM   739  C CA  . GLU   A 1 92  ? 7.175   6.137   -0.500  1.00 81.94 92  A 1 
ATOM   740  C C   . GLU   A 1 92  ? 7.890   5.239   -1.524  1.00 82.50 92  A 1 
ATOM   741  O O   . GLU   A 1 92  ? 7.246   4.560   -2.321  1.00 81.64 92  A 1 
ATOM   742  C CB  . GLU   A 1 92  ? 7.190   7.605   -0.958  1.00 79.21 92  A 1 
ATOM   743  C CG  . GLU   A 1 92  ? 6.374   8.574   -0.072  1.00 74.40 92  A 1 
ATOM   744  C CD  . GLU   A 1 92  ? 7.112   9.229   1.107   1.00 70.70 92  A 1 
ATOM   745  O OE1 . GLU   A 1 92  ? 6.701   10.346  1.495   1.00 65.34 92  A 1 
ATOM   746  O OE2 . GLU   A 1 92  ? 8.055   8.634   1.657   1.00 66.38 92  A 1 
ATOM   747  N N   . GLU   A 1 93  ? 9.220   5.186   -1.458  1.00 85.19 93  A 1 
ATOM   748  C CA  . GLU   A 1 93  ? 10.057  4.398   -2.367  1.00 84.56 93  A 1 
ATOM   749  C C   . GLU   A 1 93  ? 10.184  2.943   -1.899  1.00 86.34 93  A 1 
ATOM   750  O O   . GLU   A 1 93  ? 9.980   2.011   -2.683  1.00 85.68 93  A 1 
ATOM   751  C CB  . GLU   A 1 93  ? 11.422  5.089   -2.534  1.00 81.61 93  A 1 
ATOM   752  C CG  . GLU   A 1 93  ? 11.254  6.449   -3.234  1.00 74.72 93  A 1 
ATOM   753  C CD  . GLU   A 1 93  ? 12.538  7.263   -3.438  1.00 70.39 93  A 1 
ATOM   754  O OE1 . GLU   A 1 93  ? 12.412  8.329   -4.099  1.00 63.21 93  A 1 
ATOM   755  O OE2 . GLU   A 1 93  ? 13.611  6.847   -2.952  1.00 62.66 93  A 1 
ATOM   756  N N   . ILE   A 1 94  ? 10.403  2.718   -0.607  1.00 91.18 94  A 1 
ATOM   757  C CA  . ILE   A 1 94  ? 10.547  1.365   -0.046  1.00 92.07 94  A 1 
ATOM   758  C C   . ILE   A 1 94  ? 9.240   0.563   -0.100  1.00 92.80 94  A 1 
ATOM   759  O O   . ILE   A 1 94  ? 9.259   -0.668  -0.089  1.00 92.01 94  A 1 
ATOM   760  C CB  . ILE   A 1 94  ? 11.142  1.446   1.377   1.00 90.88 94  A 1 
ATOM   761  C CG1 . ILE   A 1 94  ? 12.007  0.223   1.723   1.00 80.83 94  A 1 
ATOM   762  C CG2 . ILE   A 1 94  ? 10.055  1.607   2.457   1.00 81.37 94  A 1 
ATOM   763  C CD1 . ILE   A 1 94  ? 13.324  0.177   0.972   1.00 74.90 94  A 1 
ATOM   764  N N   . SER   A 1 95  ? 8.095   1.239   -0.200  1.00 92.15 95  A 1 
ATOM   765  C CA  . SER   A 1 95  ? 6.790   0.586   -0.337  1.00 91.83 95  A 1 
ATOM   766  C C   . SER   A 1 95  ? 6.694   -0.303  -1.579  1.00 92.23 95  A 1 
ATOM   767  O O   . SER   A 1 95  ? 6.026   -1.340  -1.531  1.00 91.31 95  A 1 
ATOM   768  C CB  . SER   A 1 95  ? 5.676   1.634   -0.371  1.00 90.51 95  A 1 
ATOM   769  O OG  . SER   A 1 95  ? 5.534   2.213   0.905   1.00 83.01 95  A 1 
ATOM   770  N N   . ALA   A 1 96  ? 7.386   0.050   -2.660  1.00 91.93 96  A 1 
ATOM   771  C CA  . ALA   A 1 96  ? 7.433   -0.758  -3.876  1.00 91.02 96  A 1 
ATOM   772  C C   . ALA   A 1 96  ? 8.110   -2.117  -3.631  1.00 91.47 96  A 1 
ATOM   773  O O   . ALA   A 1 96  ? 7.581   -3.154  -4.041  1.00 90.47 96  A 1 
ATOM   774  C CB  . ALA   A 1 96  ? 8.129   0.054   -4.976  1.00 89.01 96  A 1 
ATOM   775  N N   . VAL   A 1 97  ? 9.184   -2.141  -2.852  1.00 93.40 97  A 1 
ATOM   776  C CA  . VAL   A 1 97  ? 9.955   -3.356  -2.526  1.00 93.66 97  A 1 
ATOM   777  C C   . VAL   A 1 97  ? 9.066   -4.464  -1.953  1.00 93.93 97  A 1 
ATOM   778  O O   . VAL   A 1 97  ? 9.240   -5.642  -2.264  1.00 92.96 97  A 1 
ATOM   779  C CB  . VAL   A 1 97  ? 11.088  -3.014  -1.538  1.00 93.45 97  A 1 
ATOM   780  C CG1 . VAL   A 1 97  ? 11.928  -4.233  -1.163  1.00 90.83 97  A 1 
ATOM   781  C CG2 . VAL   A 1 97  ? 12.036  -1.957  -2.118  1.00 91.34 97  A 1 
ATOM   782  N N   . PHE   A 1 98  ? 8.050   -4.102  -1.161  1.00 92.97 98  A 1 
ATOM   783  C CA  . PHE   A 1 98  ? 7.144   -5.084  -0.557  1.00 93.18 98  A 1 
ATOM   784  C C   . PHE   A 1 98  ? 6.344   -5.882  -1.592  1.00 92.43 98  A 1 
ATOM   785  O O   . PHE   A 1 98  ? 6.132   -7.080  -1.404  1.00 90.14 98  A 1 
ATOM   786  C CB  . PHE   A 1 98  ? 6.163   -4.380  0.381   1.00 93.54 98  A 1 
ATOM   787  C CG  . PHE   A 1 98  ? 6.737   -3.989  1.718   1.00 94.72 98  A 1 
ATOM   788  C CD1 . PHE   A 1 98  ? 6.454   -4.765  2.857   1.00 92.34 98  A 1 
ATOM   789  C CD2 . PHE   A 1 98  ? 7.532   -2.845  1.843   1.00 91.74 98  A 1 
ATOM   790  C CE1 . PHE   A 1 98  ? 6.960   -4.388  4.108   1.00 91.03 98  A 1 
ATOM   791  C CE2 . PHE   A 1 98  ? 8.047   -2.471  3.091   1.00 91.22 98  A 1 
ATOM   792  C CZ  . PHE   A 1 98  ? 7.757   -3.239  4.226   1.00 93.75 98  A 1 
ATOM   793  N N   . TYR   A 1 99  ? 5.828   -5.226  -2.637  1.00 90.67 99  A 1 
ATOM   794  C CA  . TYR   A 1 99  ? 5.014   -5.912  -3.637  1.00 88.90 99  A 1 
ATOM   795  C C   . TYR   A 1 99  ? 5.851   -6.504  -4.769  1.00 87.90 99  A 1 
ATOM   796  O O   . TYR   A 1 99  ? 5.468   -7.543  -5.297  1.00 85.84 99  A 1 
ATOM   797  C CB  . TYR   A 1 99  ? 3.876   -5.019  -4.146  1.00 87.50 99  A 1 
ATOM   798  C CG  . TYR   A 1 99  ? 4.275   -3.760  -4.882  1.00 88.07 99  A 1 
ATOM   799  C CD1 . TYR   A 1 99  ? 4.094   -2.507  -4.277  1.00 83.10 99  A 1 
ATOM   800  C CD2 . TYR   A 1 99  ? 4.792   -3.834  -6.191  1.00 83.38 99  A 1 
ATOM   801  C CE1 . TYR   A 1 99  ? 4.444   -1.336  -4.957  1.00 81.19 99  A 1 
ATOM   802  C CE2 . TYR   A 1 99  ? 5.160   -2.667  -6.878  1.00 80.63 99  A 1 
ATOM   803  C CZ  . TYR   A 1 99  ? 4.986   -1.417  -6.255  1.00 83.17 99  A 1 
ATOM   804  O OH  . TYR   A 1 99  ? 5.358   -0.281  -6.916  1.00 80.87 99  A 1 
ATOM   805  N N   . GLU   A 1 100 ? 6.992   -5.911  -5.082  1.00 90.16 100 A 1 
ATOM   806  C CA  . GLU   A 1 100 ? 7.932   -6.434  -6.076  1.00 88.75 100 A 1 
ATOM   807  C C   . GLU   A 1 100 ? 8.541   -7.767  -5.627  1.00 88.27 100 A 1 
ATOM   808  O O   . GLU   A 1 100 ? 8.527   -8.739  -6.376  1.00 85.90 100 A 1 
ATOM   809  C CB  . GLU   A 1 100 ? 9.037   -5.402  -6.329  1.00 87.43 100 A 1 
ATOM   810  C CG  . GLU   A 1 100 ? 8.502   -4.189  -7.100  1.00 83.15 100 A 1 
ATOM   811  C CD  . GLU   A 1 100 ? 9.525   -3.064  -7.265  1.00 79.34 100 A 1 
ATOM   812  O OE1 . GLU   A 1 100 ? 9.178   -2.097  -7.981  1.00 72.15 100 A 1 
ATOM   813  O OE2 . GLU   A 1 100 ? 10.622  -3.161  -6.671  1.00 72.93 100 A 1 
ATOM   814  N N   . HIS   A 1 101 ? 8.983   -7.848  -4.376  1.00 90.86 101 A 1 
ATOM   815  C CA  . HIS   A 1 101 ? 9.548   -9.077  -3.813  1.00 90.12 101 A 1 
ATOM   816  C C   . HIS   A 1 101 ? 8.495   -10.017 -3.210  1.00 89.14 101 A 1 
ATOM   817  O O   . HIS   A 1 101 ? 8.819   -11.109 -2.738  1.00 85.47 101 A 1 
ATOM   818  C CB  . HIS   A 1 101 ? 10.631  -8.713  -2.793  1.00 90.10 101 A 1 
ATOM   819  C CG  . HIS   A 1 101 ? 11.791  -7.972  -3.394  1.00 89.58 101 A 1 
ATOM   820  N ND1 . HIS   A 1 101 ? 11.825  -6.637  -3.733  1.00 77.69 101 A 1 
ATOM   821  C CD2 . HIS   A 1 101 ? 13.007  -8.501  -3.756  1.00 78.34 101 A 1 
ATOM   822  C CE1 . HIS   A 1 101 ? 13.021  -6.373  -4.280  1.00 80.87 101 A 1 
ATOM   823  N NE2 . HIS   A 1 101 ? 13.772  -7.484  -4.301  1.00 82.65 101 A 1 
ATOM   824  N N   . GLY   A 1 102 ? 7.220   -9.615  -3.185  1.00 87.89 102 A 1 
ATOM   825  C CA  . GLY   A 1 102 ? 6.135   -10.416 -2.603  1.00 86.51 102 A 1 
ATOM   826  C C   . GLY   A 1 102 ? 6.247   -10.627 -1.087  1.00 87.64 102 A 1 
ATOM   827  O O   . GLY   A 1 102 ? 5.550   -11.485 -0.529  1.00 85.13 102 A 1 
ATOM   828  N N   . ILE   A 1 103 ? 7.082   -9.834  -0.409  1.00 91.73 103 A 1 
ATOM   829  C CA  . ILE   A 1 103 ? 7.334   -9.914  1.034   1.00 92.24 103 A 1 
ATOM   830  C C   . ILE   A 1 103 ? 6.326   -9.080  1.838   1.00 92.64 103 A 1 
ATOM   831  O O   . ILE   A 1 103 ? 5.597   -8.235  1.312   1.00 91.36 103 A 1 
ATOM   832  C CB  . ILE   A 1 103 ? 8.815   -9.582  1.355   1.00 90.97 103 A 1 
ATOM   833  C CG1 . ILE   A 1 103 ? 9.195   -8.161  0.891   1.00 84.41 103 A 1 
ATOM   834  C CG2 . ILE   A 1 103 ? 9.729   -10.662 0.752   1.00 81.16 103 A 1 
ATOM   835  C CD1 . ILE   A 1 103 ? 10.644  -7.768  1.202   1.00 81.15 103 A 1 
ATOM   836  N N   . GLY   A 1 104 ? 6.256   -9.341  3.136   1.00 92.45 104 A 1 
ATOM   837  C CA  . GLY   A 1 104 ? 5.345   -8.656  4.056   1.00 92.47 104 A 1 
ATOM   838  C C   . GLY   A 1 104 ? 6.041   -7.855  5.153   1.00 94.06 104 A 1 
ATOM   839  O O   . GLY   A 1 104 ? 5.354   -7.212  5.943   1.00 92.97 104 A 1 
ATOM   840  N N   . CYS   A 1 105 ? 7.365   -7.926  5.214   1.00 95.44 105 A 1 
ATOM   841  C CA  . CYS   A 1 105 ? 8.185   -7.336  6.259   1.00 96.19 105 A 1 
ATOM   842  C C   . CYS   A 1 105 ? 9.574   -6.998  5.722   1.00 96.80 105 A 1 
ATOM   843  O O   . CYS   A 1 105 ? 10.150  -7.800  4.989   1.00 96.22 105 A 1 
ATOM   844  C CB  . CYS   A 1 105 ? 8.268   -8.363  7.391   1.00 95.04 105 A 1 
ATOM   845  S SG  . CYS   A 1 105 ? 9.370   -7.814  8.700   1.00 91.87 105 A 1 
ATOM   846  N N   . LEU   A 1 106 ? 10.098  -5.852  6.135   1.00 97.88 106 A 1 
ATOM   847  C CA  . LEU   A 1 106 ? 11.492  -5.458  5.962   1.00 98.04 106 A 1 
ATOM   848  C C   . LEU   A 1 106 ? 12.097  -5.191  7.343   1.00 98.27 106 A 1 
ATOM   849  O O   . LEU   A 1 106 ? 11.630  -4.279  8.032   1.00 97.90 106 A 1 
ATOM   850  C CB  . LEU   A 1 106 ? 11.589  -4.207  5.074   1.00 97.48 106 A 1 
ATOM   851  C CG  . LEU   A 1 106 ? 11.194  -4.419  3.603   1.00 95.80 106 A 1 
ATOM   852  C CD1 . LEU   A 1 106 ? 11.161  -3.085  2.869   1.00 93.56 106 A 1 
ATOM   853  C CD2 . LEU   A 1 106 ? 12.184  -5.330  2.875   1.00 93.11 106 A 1 
ATOM   854  N N   . PRO   A 1 107 ? 13.106  -5.949  7.773   1.00 98.57 107 A 1 
ATOM   855  C CA  . PRO   A 1 107 ? 13.946  -5.520  8.881   1.00 98.56 107 A 1 
ATOM   856  C C   . PRO   A 1 107 ? 14.628  -4.201  8.515   1.00 98.60 107 A 1 
ATOM   857  O O   . PRO   A 1 107 ? 15.084  -4.029  7.381   1.00 98.25 107 A 1 
ATOM   858  C CB  . PRO   A 1 107 ? 14.968  -6.637  9.107   1.00 98.16 107 A 1 
ATOM   859  C CG  . PRO   A 1 107 ? 14.400  -7.831  8.343   1.00 96.27 107 A 1 
ATOM   860  C CD  . PRO   A 1 107 ? 13.593  -7.192  7.221   1.00 98.06 107 A 1 
ATOM   861  N N   . VAL   A 1 108 ? 14.706  -3.286  9.463   1.00 98.52 108 A 1 
ATOM   862  C CA  . VAL   A 1 108 ? 15.430  -2.023  9.294   1.00 98.54 108 A 1 
ATOM   863  C C   . VAL   A 1 108 ? 16.808  -2.181  9.913   1.00 98.57 108 A 1 
ATOM   864  O O   . VAL   A 1 108 ? 16.932  -2.478  11.101  1.00 98.29 108 A 1 
ATOM   865  C CB  . VAL   A 1 108 ? 14.669  -0.828  9.882   1.00 98.31 108 A 1 
ATOM   866  C CG1 . VAL   A 1 108 ? 15.376  0.477   9.516   1.00 97.30 108 A 1 
ATOM   867  C CG2 . VAL   A 1 108 ? 13.230  -0.764  9.352   1.00 97.26 108 A 1 
ATOM   868  N N   . VAL   A 1 109 ? 17.828  -2.002  9.096   1.00 98.39 109 A 1 
ATOM   869  C CA  . VAL   A 1 109 ? 19.222  -2.255  9.460   1.00 98.26 109 A 1 
ATOM   870  C C   . VAL   A 1 109 ? 20.036  -0.984  9.275   1.00 97.95 109 A 1 
ATOM   871  O O   . VAL   A 1 109 ? 20.008  -0.359  8.218   1.00 96.69 109 A 1 
ATOM   872  C CB  . VAL   A 1 109 ? 19.795  -3.427  8.641   1.00 97.67 109 A 1 
ATOM   873  C CG1 . VAL   A 1 109 ? 21.261  -3.696  8.990   1.00 95.07 109 A 1 
ATOM   874  C CG2 . VAL   A 1 109 ? 19.013  -4.720  8.919   1.00 95.65 109 A 1 
ATOM   875  N N   . HIS   A 1 110 ? 20.789  -0.613  10.305  1.00 97.73 110 A 1 
ATOM   876  C CA  . HIS   A 1 110 ? 21.721  0.508   10.286  1.00 97.23 110 A 1 
ATOM   877  C C   . HIS   A 1 110 ? 23.076  0.050   10.827  1.00 96.95 110 A 1 
ATOM   878  O O   . HIS   A 1 110 ? 23.138  -0.568  11.890  1.00 94.12 110 A 1 
ATOM   879  C CB  . HIS   A 1 110 ? 21.141  1.667   11.098  1.00 95.96 110 A 1 
ATOM   880  C CG  . HIS   A 1 110 ? 21.914  2.949   10.948  1.00 94.39 110 A 1 
ATOM   881  N ND1 . HIS   A 1 110 ? 22.260  3.807   11.969  1.00 82.44 110 A 1 
ATOM   882  C CD2 . HIS   A 1 110 ? 22.383  3.504   9.786   1.00 83.08 110 A 1 
ATOM   883  C CE1 . HIS   A 1 110 ? 22.909  4.852   11.432  1.00 85.06 110 A 1 
ATOM   884  N NE2 . HIS   A 1 110 ? 23.006  4.701   10.110  1.00 87.14 110 A 1 
ATOM   885  N N   . HIS   A 1 111 ? 24.144  0.317   10.084  1.00 95.87 111 A 1 
ATOM   886  C CA  . HIS   A 1 111 ? 25.477  -0.220  10.388  1.00 96.04 111 A 1 
ATOM   887  C C   . HIS   A 1 111 ? 25.457  -1.734  10.672  1.00 96.22 111 A 1 
ATOM   888  O O   . HIS   A 1 111 ? 25.978  -2.201  11.679  1.00 92.73 111 A 1 
ATOM   889  C CB  . HIS   A 1 111 ? 26.133  0.597   11.513  1.00 94.92 111 A 1 
ATOM   890  C CG  . HIS   A 1 111 ? 26.311  2.049   11.180  1.00 92.11 111 A 1 
ATOM   891  N ND1 . HIS   A 1 111 ? 27.018  2.553   10.107  1.00 79.10 111 A 1 
ATOM   892  C CD2 . HIS   A 1 111 ? 25.822  3.124   11.876  1.00 79.05 111 A 1 
ATOM   893  C CE1 . HIS   A 1 111 ? 26.952  3.894   10.164  1.00 80.67 111 A 1 
ATOM   894  N NE2 . HIS   A 1 111 ? 26.245  4.276   11.228  1.00 82.09 111 A 1 
ATOM   895  N N   . GLN   A 1 112 ? 24.803  -2.484  9.783   1.00 95.47 112 A 1 
ATOM   896  C CA  . GLN   A 1 112 ? 24.597  -3.938  9.854   1.00 95.44 112 A 1 
ATOM   897  C C   . GLN   A 1 112 ? 23.722  -4.429  11.028  1.00 96.35 112 A 1 
ATOM   898  O O   . GLN   A 1 112 ? 23.336  -5.594  11.036  1.00 94.00 112 A 1 
ATOM   899  C CB  . GLN   A 1 112 ? 25.936  -4.685  9.785   1.00 93.15 112 A 1 
ATOM   900  C CG  . GLN   A 1 112 ? 26.765  -4.321  8.539   1.00 87.15 112 A 1 
ATOM   901  C CD  . GLN   A 1 112 ? 28.086  -5.087  8.464   1.00 79.15 112 A 1 
ATOM   902  O OE1 . GLN   A 1 112 ? 28.520  -5.738  9.396   1.00 69.69 112 A 1 
ATOM   903  N NE2 . GLN   A 1 112 ? 28.777  -5.039  7.348   1.00 66.98 112 A 1 
ATOM   904  N N   . LYS   A 1 113 ? 23.336  -3.569  11.967  1.00 97.21 113 A 1 
ATOM   905  C CA  . LYS   A 1 113 ? 22.539  -3.940  13.142  1.00 97.74 113 A 1 
ATOM   906  C C   . LYS   A 1 113 ? 21.052  -3.719  12.905  1.00 98.18 113 A 1 
ATOM   907  O O   . LYS   A 1 113 ? 20.642  -2.679  12.394  1.00 97.53 113 A 1 
ATOM   908  C CB  . LYS   A 1 113 ? 23.028  -3.194  14.387  1.00 96.79 113 A 1 
ATOM   909  C CG  . LYS   A 1 113 ? 24.473  -3.587  14.729  1.00 90.28 113 A 1 
ATOM   910  C CD  . LYS   A 1 113 ? 24.947  -2.993  16.052  1.00 87.05 113 A 1 
ATOM   911  C CE  . LYS   A 1 113 ? 26.381  -3.483  16.281  1.00 77.79 113 A 1 
ATOM   912  N NZ  . LYS   A 1 113 ? 26.896  -3.176  17.638  1.00 68.37 113 A 1 
ATOM   913  N N   . LEU   A 1 114 ? 20.239  -4.681  13.342  1.00 98.21 114 A 1 
ATOM   914  C CA  . LEU   A 1 114 ? 18.791  -4.549  13.383  1.00 98.44 114 A 1 
ATOM   915  C C   . LEU   A 1 114 ? 18.399  -3.479  14.408  1.00 98.44 114 A 1 
ATOM   916  O O   . LEU   A 1 114 ? 18.677  -3.628  15.596  1.00 97.92 114 A 1 
ATOM   917  C CB  . LEU   A 1 114 ? 18.185  -5.915  13.730  1.00 98.32 114 A 1 
ATOM   918  C CG  . LEU   A 1 114 ? 16.646  -5.921  13.760  1.00 97.81 114 A 1 
ATOM   919  C CD1 . LEU   A 1 114 ? 16.053  -5.781  12.361  1.00 97.03 114 A 1 
ATOM   920  C CD2 . LEU   A 1 114 ? 16.151  -7.236  14.356  1.00 96.77 114 A 1 
ATOM   921  N N   . ILE   A 1 115 ? 17.716  -2.439  13.946  1.00 98.45 115 A 1 
ATOM   922  C CA  . ILE   A 1 115 ? 17.224  -1.338  14.793  1.00 98.23 115 A 1 
ATOM   923  C C   . ILE   A 1 115 ? 15.702  -1.180  14.763  1.00 98.22 115 A 1 
ATOM   924  O O   . ILE   A 1 115 ? 15.136  -0.496  15.609  1.00 97.39 115 A 1 
ATOM   925  C CB  . ILE   A 1 115 ? 17.915  -0.010  14.431  1.00 97.66 115 A 1 
ATOM   926  C CG1 . ILE   A 1 115 ? 17.634  0.426   12.975  1.00 94.09 115 A 1 
ATOM   927  C CG2 . ILE   A 1 115 ? 19.429  -0.100  14.710  1.00 92.92 115 A 1 
ATOM   928  C CD1 . ILE   A 1 115 ? 17.925  1.909   12.737  1.00 91.01 115 A 1 
ATOM   929  N N   . GLY   A 1 116 ? 15.034  -1.809  13.801  1.00 98.49 116 A 1 
ATOM   930  C CA  . GLY   A 1 116 ? 13.590  -1.725  13.661  1.00 98.52 116 A 1 
ATOM   931  C C   . GLY   A 1 116 ? 13.023  -2.770  12.711  1.00 98.67 116 A 1 
ATOM   932  O O   . GLY   A 1 116 ? 13.737  -3.602  12.149  1.00 98.40 116 A 1 
ATOM   933  N N   . ILE   A 1 117 ? 11.704  -2.727  12.552  1.00 98.60 117 A 1 
ATOM   934  C CA  . ILE   A 1 117 ? 10.985  -3.565  11.593  1.00 98.44 117 A 1 
ATOM   935  C C   . ILE   A 1 117 ? 9.838   -2.770  10.980  1.00 98.26 117 A 1 
ATOM   936  O O   . ILE   A 1 117 ? 9.124   -2.047  11.676  1.00 97.54 117 A 1 
ATOM   937  C CB  . ILE   A 1 117 ? 10.532  -4.878  12.268  1.00 97.83 117 A 1 
ATOM   938  C CG1 . ILE   A 1 117 ? 10.179  -5.947  11.220  1.00 94.29 117 A 1 
ATOM   939  C CG2 . ILE   A 1 117 ? 9.370   -4.667  13.257  1.00 94.81 117 A 1 
ATOM   940  C CD1 . ILE   A 1 117 ? 10.036  -7.348  11.840  1.00 91.20 117 A 1 
ATOM   941  N N   . LEU   A 1 118 ? 9.658   -2.922  9.672   1.00 97.99 118 A 1 
ATOM   942  C CA  . LEU   A 1 118 ? 8.582   -2.304  8.911   1.00 97.66 118 A 1 
ATOM   943  C C   . LEU   A 1 118 ? 7.766   -3.399  8.230   1.00 97.39 118 A 1 
ATOM   944  O O   . LEU   A 1 118 ? 8.315   -4.287  7.585   1.00 95.85 118 A 1 
ATOM   945  C CB  . LEU   A 1 118 ? 9.195   -1.308  7.913   1.00 96.59 118 A 1 
ATOM   946  C CG  . LEU   A 1 118 ? 8.153   -0.477  7.148   1.00 93.13 118 A 1 
ATOM   947  C CD1 . LEU   A 1 118 ? 7.411   0.484   8.072   1.00 88.44 118 A 1 
ATOM   948  C CD2 . LEU   A 1 118 ? 8.840   0.341   6.062   1.00 88.16 118 A 1 
ATOM   949  N N   . THR   A 1 119 ? 6.445   -3.335  8.352   1.00 96.60 119 A 1 
ATOM   950  C CA  . THR   A 1 119 ? 5.544   -4.319  7.739   1.00 95.48 119 A 1 
ATOM   951  C C   . THR   A 1 119 ? 4.506   -3.654  6.841   1.00 94.94 119 A 1 
ATOM   952  O O   . THR   A 1 119 ? 4.222   -2.459  6.963   1.00 93.99 119 A 1 
ATOM   953  C CB  . THR   A 1 119 ? 4.840   -5.196  8.789   1.00 93.91 119 A 1 
ATOM   954  O OG1 . THR   A 1 119 ? 3.886   -4.462  9.511   1.00 87.96 119 A 1 
ATOM   955  C CG2 . THR   A 1 119 ? 5.802   -5.850  9.781   1.00 87.86 119 A 1 
ATOM   956  N N   . LYS   A 1 120 ? 3.857   -4.441  5.993   1.00 93.70 120 A 1 
ATOM   957  C CA  . LYS   A 1 120 ? 2.706   -3.969  5.203   1.00 92.87 120 A 1 
ATOM   958  C C   . LYS   A 1 120 ? 1.607   -3.344  6.068   1.00 92.52 120 A 1 
ATOM   959  O O   . LYS   A 1 120 ? 0.883   -2.489  5.586   1.00 91.31 120 A 1 
ATOM   960  C CB  . LYS   A 1 120 ? 2.103   -5.122  4.376   1.00 91.25 120 A 1 
ATOM   961  C CG  . LYS   A 1 120 ? 2.991   -5.524  3.192   1.00 86.78 120 A 1 
ATOM   962  C CD  . LYS   A 1 120 ? 2.298   -6.497  2.233   1.00 85.32 120 A 1 
ATOM   963  C CE  . LYS   A 1 120 ? 3.249   -6.760  1.054   1.00 79.01 120 A 1 
ATOM   964  N NZ  . LYS   A 1 120 ? 2.632   -7.444  -0.105  1.00 74.86 120 A 1 
ATOM   965  N N   . THR   A 1 121 ? 1.470   -3.767  7.313   1.00 92.96 121 A 1 
ATOM   966  C CA  . THR   A 1 121 ? 0.490   -3.195  8.243   1.00 92.18 121 A 1 
ATOM   967  C C   . THR   A 1 121 ? 0.880   -1.781  8.664   1.00 92.21 121 A 1 
ATOM   968  O O   . THR   A 1 121 ? 0.007   -0.925  8.740   1.00 91.35 121 A 1 
ATOM   969  C CB  . THR   A 1 121 ? 0.306   -4.100  9.467   1.00 91.06 121 A 1 
ATOM   970  O OG1 . THR   A 1 121 ? -0.200  -5.355  9.037   1.00 86.96 121 A 1 
ATOM   971  C CG2 . THR   A 1 121 ? -0.697  -3.550  10.481  1.00 86.38 121 A 1 
ATOM   972  N N   . ASP   A 1 122 ? 2.165   -1.514  8.874   1.00 93.04 122 A 1 
ATOM   973  C CA  . ASP   A 1 122 ? 2.663   -0.180  9.225   1.00 93.15 122 A 1 
ATOM   974  C C   . ASP   A 1 122 ? 2.510   0.787   8.045   1.00 93.20 122 A 1 
ATOM   975  O O   . ASP   A 1 122 ? 2.042   1.911   8.226   1.00 92.52 122 A 1 
ATOM   976  C CB  . ASP   A 1 122 ? 4.121   -0.271  9.701   1.00 93.51 122 A 1 
ATOM   977  C CG  . ASP   A 1 122 ? 4.273   -1.307  10.817  1.00 93.38 122 A 1 
ATOM   978  O OD1 . ASP   A 1 122 ? 3.565   -1.191  11.845  1.00 91.27 122 A 1 
ATOM   979  O OD2 . ASP   A 1 122 ? 5.015   -2.292  10.595  1.00 91.09 122 A 1 
ATOM   980  N N   . LEU   A 1 123 ? 2.771   0.316   6.820   1.00 93.05 123 A 1 
ATOM   981  C CA  . LEU   A 1 123 ? 2.538   1.091   5.597   1.00 92.90 123 A 1 
ATOM   982  C C   . LEU   A 1 123 ? 1.056   1.430   5.398   1.00 92.54 123 A 1 
ATOM   983  O O   . LEU   A 1 123 ? 0.731   2.574   5.104   1.00 91.27 123 A 1 
ATOM   984  C CB  . LEU   A 1 123 ? 3.068   0.325   4.378   1.00 92.60 123 A 1 
ATOM   985  C CG  . LEU   A 1 123 ? 4.591   0.123   4.353   1.00 91.50 123 A 1 
ATOM   986  C CD1 . LEU   A 1 123 ? 4.956   -0.653  3.094   1.00 89.02 123 A 1 
ATOM   987  C CD2 . LEU   A 1 123 ? 5.358   1.441   4.348   1.00 88.54 123 A 1 
ATOM   988  N N   . LEU   A 1 124 ? 0.149   0.475   5.603   1.00 92.01 124 A 1 
ATOM   989  C CA  . LEU   A 1 124 ? -1.291  0.742   5.505   1.00 91.40 124 A 1 
ATOM   990  C C   . LEU   A 1 124 ? -1.775  1.712   6.588   1.00 90.93 124 A 1 
ATOM   991  O O   . LEU   A 1 124 ? -2.607  2.564   6.307   1.00 89.57 124 A 1 
ATOM   992  C CB  . LEU   A 1 124 ? -2.090  -0.565  5.583   1.00 90.34 124 A 1 
ATOM   993  C CG  . LEU   A 1 124 ? -1.966  -1.474  4.352   1.00 85.82 124 A 1 
ATOM   994  C CD1 . LEU   A 1 124 ? -2.845  -2.704  4.573   1.00 81.35 124 A 1 
ATOM   995  C CD2 . LEU   A 1 124 ? -2.404  -0.803  3.055   1.00 80.92 124 A 1 
ATOM   996  N N   . ARG   A 1 125 ? -1.241  1.621   7.802   1.00 90.42 125 A 1 
ATOM   997  C CA  . ARG   A 1 125 ? -1.551  2.576   8.875   1.00 89.53 125 A 1 
ATOM   998  C C   . ARG   A 1 125 ? -1.061  3.986   8.518   1.00 89.28 125 A 1 
ATOM   999  O O   . ARG   A 1 125 ? -1.765  4.954   8.772   1.00 88.12 125 A 1 
ATOM   1000 C CB  . ARG   A 1 125 ? -0.947  2.062   10.190  1.00 88.86 125 A 1 
ATOM   1001 C CG  . ARG   A 1 125 ? -1.524  2.796   11.399  1.00 81.95 125 A 1 
ATOM   1002 C CD  . ARG   A 1 125 ? -0.850  2.357   12.710  1.00 81.27 125 A 1 
ATOM   1003 N NE  . ARG   A 1 125 ? -1.068  0.924   13.027  1.00 76.43 125 A 1 
ATOM   1004 C CZ  . ARG   A 1 125 ? -0.143  -0.027  13.172  1.00 71.71 125 A 1 
ATOM   1005 N NH1 . ARG   A 1 125 ? 1.135   0.200   13.031  1.00 64.53 125 A 1 
ATOM   1006 N NH2 . ARG   A 1 125 ? -0.491  -1.235  13.478  1.00 65.06 125 A 1 
ATOM   1007 N N   . THR   A 1 126 ? 0.111   4.085   7.892   1.00 88.50 126 A 1 
ATOM   1008 C CA  . THR   A 1 126 ? 0.651   5.354   7.377   1.00 88.04 126 A 1 
ATOM   1009 C C   . THR   A 1 126 ? -0.208  5.902   6.241   1.00 87.71 126 A 1 
ATOM   1010 O O   . THR   A 1 126 ? -0.505  7.090   6.237   1.00 86.43 126 A 1 
ATOM   1011 C CB  . THR   A 1 126 ? 2.102   5.175   6.912   1.00 87.91 126 A 1 
ATOM   1012 O OG1 . THR   A 1 126 ? 2.864   4.695   7.993   1.00 85.34 126 A 1 
ATOM   1013 C CG2 . THR   A 1 126 ? 2.739   6.484   6.449   1.00 85.49 126 A 1 
ATOM   1014 N N   . PHE   A 1 127 ? -0.666  5.049   5.332   1.00 87.05 127 A 1 
ATOM   1015 C CA  . PHE   A 1 127 ? -1.595  5.424   4.264   1.00 85.87 127 A 1 
ATOM   1016 C C   . PHE   A 1 127 ? -2.872  6.050   4.835   1.00 85.87 127 A 1 
ATOM   1017 O O   . PHE   A 1 127 ? -3.207  7.172   4.468   1.00 85.74 127 A 1 
ATOM   1018 C CB  . PHE   A 1 127 ? -1.892  4.195   3.398   1.00 85.02 127 A 1 
ATOM   1019 C CG  . PHE   A 1 127 ? -2.882  4.454   2.281   1.00 83.00 127 A 1 
ATOM   1020 C CD1 . PHE   A 1 127 ? -4.264  4.340   2.510   1.00 76.84 127 A 1 
ATOM   1021 C CD2 . PHE   A 1 127 ? -2.420  4.820   1.005   1.00 76.43 127 A 1 
ATOM   1022 C CE1 . PHE   A 1 127 ? -5.179  4.598   1.471   1.00 73.69 127 A 1 
ATOM   1023 C CE2 . PHE   A 1 127 ? -3.331  5.070   -0.035  1.00 72.71 127 A 1 
ATOM   1024 C CZ  . PHE   A 1 127 ? -4.712  4.961   0.198   1.00 73.63 127 A 1 
ATOM   1025 N N   . VAL   A 1 128 ? -3.532  5.399   5.787   1.00 86.77 128 A 1 
ATOM   1026 C CA  . VAL   A 1 128 ? -4.745  5.937   6.429   1.00 85.97 128 A 1 
ATOM   1027 C C   . VAL   A 1 128 ? -4.473  7.294   7.092   1.00 85.12 128 A 1 
ATOM   1028 O O   . VAL   A 1 128 ? -5.245  8.232   6.911   1.00 84.21 128 A 1 
ATOM   1029 C CB  . VAL   A 1 128 ? -5.321  4.928   7.440   1.00 85.53 128 A 1 
ATOM   1030 C CG1 . VAL   A 1 128 ? -6.504  5.497   8.227   1.00 82.00 128 A 1 
ATOM   1031 C CG2 . VAL   A 1 128 ? -5.813  3.665   6.723   1.00 83.04 128 A 1 
ATOM   1032 N N   . LYS   A 1 129 ? -3.350  7.436   7.798   1.00 86.33 129 A 1 
ATOM   1033 C CA  . LYS   A 1 129 ? -2.979  8.700   8.454   1.00 84.90 129 A 1 
ATOM   1034 C C   . LYS   A 1 129 ? -2.764  9.847   7.466   1.00 84.58 129 A 1 
ATOM   1035 O O   . LYS   A 1 129 ? -3.190  10.962  7.735   1.00 82.73 129 A 1 
ATOM   1036 C CB  . LYS   A 1 129 ? -1.720  8.513   9.304   1.00 83.27 129 A 1 
ATOM   1037 C CG  . LYS   A 1 129 ? -2.012  7.782   10.622  1.00 76.26 129 A 1 
ATOM   1038 C CD  . LYS   A 1 129 ? -0.722  7.678   11.437  1.00 72.58 129 A 1 
ATOM   1039 C CE  . LYS   A 1 129 ? -1.004  7.054   12.806  1.00 63.78 129 A 1 
ATOM   1040 N NZ  . LYS   A 1 129 ? 0.191   7.143   13.683  1.00 56.93 129 A 1 
ATOM   1041 N N   . LEU   A 1 130 ? -2.091  9.598   6.334   1.00 83.84 130 A 1 
ATOM   1042 C CA  . LEU   A 1 130 ? -1.812  10.654  5.358   1.00 82.77 130 A 1 
ATOM   1043 C C   . LEU   A 1 130 ? -3.055  11.089  4.573   1.00 82.87 130 A 1 
ATOM   1044 O O   . LEU   A 1 130 ? -3.121  12.229  4.131   1.00 80.37 130 A 1 
ATOM   1045 C CB  . LEU   A 1 130 ? -0.618  10.253  4.473   1.00 80.98 130 A 1 
ATOM   1046 C CG  . LEU   A 1 130 ? -0.923  9.193   3.389   1.00 76.68 130 A 1 
ATOM   1047 C CD1 . LEU   A 1 130 ? -1.470  9.794   2.101   1.00 71.30 130 A 1 
ATOM   1048 C CD2 . LEU   A 1 130 ? 0.337   8.430   3.032   1.00 70.77 130 A 1 
ATOM   1049 N N   . THR   A 1 131 ? -4.064  10.226  4.452   1.00 83.67 131 A 1 
ATOM   1050 C CA  . THR   A 1 131 ? -5.340  10.599  3.825   1.00 81.44 131 A 1 
ATOM   1051 C C   . THR   A 1 131 ? -6.223  11.443  4.741   1.00 80.82 131 A 1 
ATOM   1052 O O   . THR   A 1 131 ? -7.186  12.054  4.279   1.00 78.19 131 A 1 
ATOM   1053 C CB  . THR   A 1 131 ? -6.135  9.369   3.379   1.00 80.68 131 A 1 
ATOM   1054 O OG1 . THR   A 1 131 ? -6.524  8.586   4.487   1.00 77.11 131 A 1 
ATOM   1055 C CG2 . THR   A 1 131 ? -5.369  8.487   2.397   1.00 76.26 131 A 1 
ATOM   1056 N N   . GLY   A 1 132 ? -5.922  11.464  6.041   1.00 80.86 132 A 1 
ATOM   1057 C CA  . GLY   A 1 132 ? -6.770  12.104  7.046   1.00 79.74 132 A 1 
ATOM   1058 C C   . GLY   A 1 132 ? -8.078  11.355  7.323   1.00 81.19 132 A 1 
ATOM   1059 O O   . GLY   A 1 132 ? -8.938  11.904  8.008   1.00 78.42 132 A 1 
ATOM   1060 N N   . ALA   A 1 133 ? -8.241  10.124  6.825   1.00 79.05 133 A 1 
ATOM   1061 C CA  . ALA   A 1 133 ? -9.454  9.325   7.045   1.00 77.72 133 A 1 
ATOM   1062 C C   . ALA   A 1 133 ? -9.652  8.919   8.516   1.00 78.49 133 A 1 
ATOM   1063 O O   . ALA   A 1 133 ? -10.775 8.663   8.940   1.00 75.80 133 A 1 
ATOM   1064 C CB  . ALA   A 1 133 ? -9.412  8.099   6.129   1.00 74.91 133 A 1 
ATOM   1065 N N   . ASP   A 1 134 ? -8.582  8.935   9.299   1.00 79.72 134 A 1 
ATOM   1066 C CA  . ASP   A 1 134 ? -8.584  8.734   10.748  1.00 78.08 134 A 1 
ATOM   1067 C C   . ASP   A 1 134 ? -9.089  9.954   11.546  1.00 79.30 134 A 1 
ATOM   1068 O O   . ASP   A 1 134 ? -9.219  9.889   12.768  1.00 76.89 134 A 1 
ATOM   1069 C CB  . ASP   A 1 134 ? -7.164  8.332   11.190  1.00 74.62 134 A 1 
ATOM   1070 C CG  . ASP   A 1 134 ? -6.109  9.441   11.005  1.00 69.97 134 A 1 
ATOM   1071 O OD1 . ASP   A 1 134 ? -6.127  10.130  9.965   1.00 63.66 134 A 1 
ATOM   1072 O OD2 . ASP   A 1 134 ? -5.249  9.582   11.905  1.00 65.47 134 A 1 
ATOM   1073 N N   . GLN   A 1 135 ? -9.383  11.070  10.872  1.00 81.33 135 A 1 
ATOM   1074 C CA  . GLN   A 1 135 ? -9.863  12.305  11.482  1.00 80.89 135 A 1 
ATOM   1075 C C   . GLN   A 1 135 ? -11.280 12.647  11.009  1.00 82.47 135 A 1 
ATOM   1076 O O   . GLN   A 1 135 ? -11.612 12.461  9.836   1.00 81.05 135 A 1 
ATOM   1077 C CB  . GLN   A 1 135 ? -8.891  13.454  11.179  1.00 78.20 135 A 1 
ATOM   1078 C CG  . GLN   A 1 135 ? -7.536  13.255  11.873  1.00 73.96 135 A 1 
ATOM   1079 C CD  . GLN   A 1 135 ? -6.544  14.331  11.456  1.00 71.32 135 A 1 
ATOM   1080 O OE1 . GLN   A 1 135 ? -6.663  15.503  11.790  1.00 64.46 135 A 1 
ATOM   1081 N NE2 . GLN   A 1 135 ? -5.541  13.968  10.690  1.00 61.52 135 A 1 
ATOM   1082 N N   . PRO   A 1 136 ? -12.135 13.213  11.892  1.00 82.50 136 A 1 
ATOM   1083 C CA  . PRO   A 1 136 ? -13.452 13.683  11.487  1.00 82.30 136 A 1 
ATOM   1084 C C   . PRO   A 1 136 ? -13.324 14.869  10.526  1.00 82.52 136 A 1 
ATOM   1085 O O   . PRO   A 1 136 ? -12.640 15.861  10.810  1.00 78.83 136 A 1 
ATOM   1086 C CB  . PRO   A 1 136 ? -14.178 14.037  12.788  1.00 80.42 136 A 1 
ATOM   1087 C CG  . PRO   A 1 136 ? -13.035 14.402  13.740  1.00 77.74 136 A 1 
ATOM   1088 C CD  . PRO   A 1 136 ? -11.901 13.484  13.295  1.00 80.71 136 A 1 
ATOM   1089 N N   . GLY   A 1 137 ? -14.023 14.784  9.405   1.00 86.36 137 A 1 
ATOM   1090 C CA  . GLY   A 1 137 ? -14.013 15.798  8.362   1.00 86.16 137 A 1 
ATOM   1091 C C   . GLY   A 1 137 ? -14.858 15.393  7.160   1.00 87.18 137 A 1 
ATOM   1092 O O   . GLY   A 1 137 ? -15.538 14.369  7.177   1.00 84.33 137 A 1 
ATOM   1093 N N   . SER   A 1 138 ? -14.803 16.214  6.119   1.00 87.38 138 A 1 
ATOM   1094 C CA  . SER   A 1 138 ? -15.465 15.941  4.845   1.00 87.86 138 A 1 
ATOM   1095 C C   . SER   A 1 138 ? -14.431 15.774  3.743   1.00 88.76 138 A 1 
ATOM   1096 O O   . SER   A 1 138 ? -13.480 16.548  3.662   1.00 87.49 138 A 1 
ATOM   1097 C CB  . SER   A 1 138 ? -16.444 17.058  4.489   1.00 86.77 138 A 1 
ATOM   1098 O OG  . SER   A 1 138 ? -17.434 17.179  5.499   1.00 82.02 138 A 1 
ATOM   1099 N N   . GLN   A 1 139 ? -14.630 14.780  2.884   1.00 86.66 139 A 1 
ATOM   1100 C CA  . GLN   A 1 139 ? -13.799 14.551  1.706   1.00 86.42 139 A 1 
ATOM   1101 C C   . GLN   A 1 139 ? -14.403 15.254  0.488   1.00 87.45 139 A 1 
ATOM   1102 O O   . GLN   A 1 139 ? -15.612 15.208  0.271   1.00 86.42 139 A 1 
ATOM   1103 C CB  . GLN   A 1 139 ? -13.608 13.048  1.498   1.00 84.02 139 A 1 
ATOM   1104 C CG  . GLN   A 1 139 ? -12.617 12.730  0.367   1.00 79.33 139 A 1 
ATOM   1105 C CD  . GLN   A 1 139 ? -12.104 11.294  0.432   1.00 77.60 139 A 1 
ATOM   1106 O OE1 . GLN   A 1 139 ? -11.879 10.750  1.499   1.00 70.60 139 A 1 
ATOM   1107 N NE2 . GLN   A 1 139 ? -11.882 10.654  -0.688  1.00 68.17 139 A 1 
ATOM   1108 N N   . ILE   A 1 140 ? -13.549 15.915  -0.284  1.00 89.23 140 A 1 
ATOM   1109 C CA  . ILE   A 1 140 ? -13.924 16.639  -1.501  1.00 90.13 140 A 1 
ATOM   1110 C C   . ILE   A 1 140 ? -12.909 16.289  -2.581  1.00 90.45 140 A 1 
ATOM   1111 O O   . ILE   A 1 140 ? -11.708 16.447  -2.377  1.00 89.37 140 A 1 
ATOM   1112 C CB  . ILE   A 1 140 ? -13.973 18.161  -1.233  1.00 89.80 140 A 1 
ATOM   1113 C CG1 . ILE   A 1 140 ? -15.054 18.489  -0.172  1.00 86.07 140 A 1 
ATOM   1114 C CG2 . ILE   A 1 140 ? -14.247 18.942  -2.532  1.00 85.07 140 A 1 
ATOM   1115 C CD1 . ILE   A 1 140 ? -14.924 19.886  0.422   1.00 76.40 140 A 1 
ATOM   1116 N N   . GLU   A 1 141 ? -13.384 15.833  -3.734  1.00 89.72 141 A 1 
ATOM   1117 C CA  . GLU   A 1 141 ? -12.547 15.501  -4.880  1.00 89.58 141 A 1 
ATOM   1118 C C   . GLU   A 1 141 ? -12.849 16.436  -6.048  1.00 90.31 141 A 1 
ATOM   1119 O O   . GLU   A 1 141 ? -14.005 16.638  -6.418  1.00 89.11 141 A 1 
ATOM   1120 C CB  . GLU   A 1 141 ? -12.685 14.032  -5.307  1.00 87.86 141 A 1 
ATOM   1121 C CG  . GLU   A 1 141 ? -12.538 13.002  -4.180  1.00 84.11 141 A 1 
ATOM   1122 C CD  . GLU   A 1 141 ? -12.306 11.564  -4.676  1.00 83.56 141 A 1 
ATOM   1123 O OE1 . GLU   A 1 141 ? -12.042 10.680  -3.825  1.00 77.06 141 A 1 
ATOM   1124 O OE2 . GLU   A 1 141 ? -12.335 11.321  -5.905  1.00 77.11 141 A 1 
ATOM   1125 N N   . ILE   A 1 142 ? -11.793 16.991  -6.642  1.00 91.45 142 A 1 
ATOM   1126 C CA  . ILE   A 1 142 ? -11.883 17.994  -7.699  1.00 92.26 142 A 1 
ATOM   1127 C C   . ILE   A 1 142 ? -11.027 17.545  -8.880  1.00 92.22 142 A 1 
ATOM   1128 O O   . ILE   A 1 142 ? -9.823  17.331  -8.742  1.00 91.06 142 A 1 
ATOM   1129 C CB  . ILE   A 1 142 ? -11.453 19.380  -7.168  1.00 92.46 142 A 1 
ATOM   1130 C CG1 . ILE   A 1 142 ? -12.288 19.807  -5.930  1.00 89.37 142 A 1 
ATOM   1131 C CG2 . ILE   A 1 142 ? -11.591 20.442  -8.274  1.00 88.67 142 A 1 
ATOM   1132 C CD1 . ILE   A 1 142 ? -11.559 20.812  -5.045  1.00 81.75 142 A 1 
ATOM   1133 N N   . LYS   A 1 143 ? -11.640 17.418  -10.058 1.00 91.23 143 A 1 
ATOM   1134 C CA  . LYS   A 1 143 ? -10.931 17.101  -11.300 1.00 90.83 143 A 1 
ATOM   1135 C C   . LYS   A 1 143 ? -10.177 18.341  -11.779 1.00 91.37 143 A 1 
ATOM   1136 O O   . LYS   A 1 143 ? -10.786 19.395  -11.945 1.00 89.78 143 A 1 
ATOM   1137 C CB  . LYS   A 1 143 ? -11.933 16.548  -12.336 1.00 88.41 143 A 1 
ATOM   1138 C CG  . LYS   A 1 143 ? -11.227 15.949  -13.565 1.00 78.49 143 A 1 
ATOM   1139 C CD  . LYS   A 1 143 ? -12.211 15.319  -14.568 1.00 76.81 143 A 1 
ATOM   1140 C CE  . LYS   A 1 143 ? -11.398 14.761  -15.752 1.00 66.62 143 A 1 
ATOM   1141 N NZ  . LYS   A 1 143 ? -12.178 14.075  -16.818 1.00 61.25 143 A 1 
ATOM   1142 N N   . VAL   A 1 144 ? -8.872  18.212  -12.022 1.00 91.77 144 A 1 
ATOM   1143 C CA  . VAL   A 1 144 ? -7.992  19.328  -12.387 1.00 91.99 144 A 1 
ATOM   1144 C C   . VAL   A 1 144 ? -7.086  18.976  -13.564 1.00 91.77 144 A 1 
ATOM   1145 O O   . VAL   A 1 144 ? -6.700  17.824  -13.756 1.00 90.09 144 A 1 
ATOM   1146 C CB  . VAL   A 1 144 ? -7.160  19.821  -11.187 1.00 90.95 144 A 1 
ATOM   1147 C CG1 . VAL   A 1 144 ? -8.052  20.226  -10.014 1.00 85.00 144 A 1 
ATOM   1148 C CG2 . VAL   A 1 144 ? -6.136  18.791  -10.687 1.00 85.32 144 A 1 
ATOM   1149 N N   . ASN   A 1 145 ? -6.713  20.005  -14.327 1.00 91.27 145 A 1 
ATOM   1150 C CA  . ASN   A 1 145 ? -5.826  19.889  -15.486 1.00 90.39 145 A 1 
ATOM   1151 C C   . ASN   A 1 145 ? -4.418  20.398  -15.139 1.00 90.82 145 A 1 
ATOM   1152 O O   . ASN   A 1 145 ? -3.422  19.903  -15.655 1.00 86.30 145 A 1 
ATOM   1153 C CB  . ASN   A 1 145 ? -6.402  20.693  -16.668 1.00 87.30 145 A 1 
ATOM   1154 C CG  . ASN   A 1 145 ? -7.916  20.725  -16.814 1.00 80.88 145 A 1 
ATOM   1155 O OD1 . ASN   A 1 145 ? -8.685  20.115  -16.106 1.00 68.89 145 A 1 
ATOM   1156 N ND2 . ASN   A 1 145 ? -8.399  21.523  -17.741 1.00 69.39 145 A 1 
ATOM   1157 N N   . ASP   A 1 146 ? -4.340  21.376  -14.242 1.00 90.04 146 A 1 
ATOM   1158 C CA  . ASP   A 1 146 ? -3.105  21.946  -13.708 1.00 90.75 146 A 1 
ATOM   1159 C C   . ASP   A 1 146 ? -3.144  21.868  -12.179 1.00 91.33 146 A 1 
ATOM   1160 O O   . ASP   A 1 146 ? -3.848  22.629  -11.517 1.00 89.49 146 A 1 
ATOM   1161 C CB  . ASP   A 1 146 ? -2.930  23.384  -14.215 1.00 88.59 146 A 1 
ATOM   1162 C CG  . ASP   A 1 146 ? -1.567  23.983  -13.841 1.00 87.65 146 A 1 
ATOM   1163 O OD1 . ASP   A 1 146 ? -0.995  23.581  -12.798 1.00 82.66 146 A 1 
ATOM   1164 O OD2 . ASP   A 1 146 ? -1.090  24.835  -14.618 1.00 81.32 146 A 1 
ATOM   1165 N N   . ILE   A 1 147 ? -2.384  20.930  -11.620 1.00 90.96 147 A 1 
ATOM   1166 C CA  . ILE   A 1 147 ? -2.318  20.705  -10.171 1.00 90.56 147 A 1 
ATOM   1167 C C   . ILE   A 1 147 ? -1.852  21.972  -9.462  1.00 91.63 147 A 1 
ATOM   1168 O O   . ILE   A 1 147 ? -2.470  22.382  -8.487  1.00 90.70 147 A 1 
ATOM   1169 C CB  . ILE   A 1 147 ? -1.379  19.523  -9.841  1.00 88.70 147 A 1 
ATOM   1170 C CG1 . ILE   A 1 147 ? -1.930  18.202  -10.416 1.00 83.74 147 A 1 
ATOM   1171 C CG2 . ILE   A 1 147 ? -1.167  19.390  -8.319  1.00 83.12 147 A 1 
ATOM   1172 C CD1 . ILE   A 1 147 ? -0.888  17.075  -10.436 1.00 76.22 147 A 1 
ATOM   1173 N N   . THR   A 1 148 ? -0.780  22.597  -9.943  1.00 91.50 148 A 1 
ATOM   1174 C CA  . THR   A 1 148 ? -0.140  23.740  -9.283  1.00 91.48 148 A 1 
ATOM   1175 C C   . THR   A 1 148 ? -1.091  24.926  -9.186  1.00 91.91 148 A 1 
ATOM   1176 O O   . THR   A 1 148 ? -1.301  25.460  -8.100  1.00 90.49 148 A 1 
ATOM   1177 C CB  . THR   A 1 148 ? 1.132   24.151  -10.036 1.00 90.24 148 A 1 
ATOM   1178 O OG1 . THR   A 1 148 ? 1.946   23.022  -10.266 1.00 85.09 148 A 1 
ATOM   1179 C CG2 . THR   A 1 148 ? 1.968   25.154  -9.251  1.00 85.01 148 A 1 
ATOM   1180 N N   . LYS   A 1 149 ? -1.719  25.290  -10.301 1.00 92.10 149 A 1 
ATOM   1181 C CA  . LYS   A 1 149 ? -2.685  26.383  -10.363 1.00 92.13 149 A 1 
ATOM   1182 C C   . LYS   A 1 149 ? -3.915  26.096  -9.501  1.00 92.53 149 A 1 
ATOM   1183 O O   . LYS   A 1 149 ? -4.279  26.911  -8.657  1.00 91.73 149 A 1 
ATOM   1184 C CB  . LYS   A 1 149 ? -3.064  26.631  -11.831 1.00 91.31 149 A 1 
ATOM   1185 C CG  . LYS   A 1 149 ? -4.059  27.788  -11.951 1.00 86.97 149 A 1 
ATOM   1186 C CD  . LYS   A 1 149 ? -4.438  28.080  -13.405 1.00 83.12 149 A 1 
ATOM   1187 C CE  . LYS   A 1 149 ? -5.526  29.155  -13.346 1.00 75.40 149 A 1 
ATOM   1188 N NZ  . LYS   A 1 149 ? -6.080  29.497  -14.672 1.00 67.03 149 A 1 
ATOM   1189 N N   . SER   A 1 150 ? -4.527  24.933  -9.673  1.00 93.25 150 A 1 
ATOM   1190 C CA  . SER   A 1 150 ? -5.731  24.566  -8.919  1.00 93.24 150 A 1 
ATOM   1191 C C   . SER   A 1 150 ? -5.458  24.455  -7.423  1.00 93.68 150 A 1 
ATOM   1192 O O   . SER   A 1 150 ? -6.297  24.848  -6.623  1.00 92.63 150 A 1 
ATOM   1193 C CB  . SER   A 1 150 ? -6.310  23.255  -9.438  1.00 92.51 150 A 1 
ATOM   1194 O OG  . SER   A 1 150 ? -6.662  23.383  -10.807 1.00 86.95 150 A 1 
ATOM   1195 N N   . LEU   A 1 151 ? -4.285  23.979  -7.021  1.00 93.32 151 A 1 
ATOM   1196 C CA  . LEU   A 1 151 ? -3.888  23.903  -5.619  1.00 93.18 151 A 1 
ATOM   1197 C C   . LEU   A 1 151 ? -3.798  25.301  -4.993  1.00 93.44 151 A 1 
ATOM   1198 O O   . LEU   A 1 151 ? -4.302  25.501  -3.892  1.00 92.17 151 A 1 
ATOM   1199 C CB  . LEU   A 1 151 ? -2.553  23.146  -5.521  1.00 91.93 151 A 1 
ATOM   1200 C CG  . LEU   A 1 151 ? -2.271  22.583  -4.119  1.00 85.61 151 A 1 
ATOM   1201 C CD1 . LEU   A 1 151 ? -3.123  21.345  -3.845  1.00 83.27 151 A 1 
ATOM   1202 C CD2 . LEU   A 1 151 ? -0.804  22.175  -4.009  1.00 82.38 151 A 1 
ATOM   1203 N N   . ALA   A 1 152 ? -3.215  26.267  -5.708  1.00 92.82 152 A 1 
ATOM   1204 C CA  . ALA   A 1 152 ? -3.141  27.658  -5.264  1.00 92.33 152 A 1 
ATOM   1205 C C   . ALA   A 1 152 ? -4.540  28.277  -5.114  1.00 92.68 152 A 1 
ATOM   1206 O O   . ALA   A 1 152 ? -4.880  28.790  -4.048  1.00 91.54 152 A 1 
ATOM   1207 C CB  . ALA   A 1 152 ? -2.261  28.452  -6.243  1.00 91.29 152 A 1 
ATOM   1208 N N   . GLU   A 1 153 ? -5.376  28.158  -6.137  1.00 93.28 153 A 1 
ATOM   1209 C CA  . GLU   A 1 153 ? -6.732  28.721  -6.143  1.00 93.03 153 A 1 
ATOM   1210 C C   . GLU   A 1 153 ? -7.617  28.108  -5.045  1.00 93.18 153 A 1 
ATOM   1211 O O   . GLU   A 1 153 ? -8.265  28.828  -4.286  1.00 91.76 153 A 1 
ATOM   1212 C CB  . GLU   A 1 153 ? -7.370  28.513  -7.528  1.00 92.01 153 A 1 
ATOM   1213 C CG  . GLU   A 1 153 ? -6.738  29.384  -8.631  1.00 83.88 153 A 1 
ATOM   1214 C CD  . GLU   A 1 153 ? -7.281  29.095  -10.044 1.00 81.50 153 A 1 
ATOM   1215 O OE1 . GLU   A 1 153 ? -6.907  29.830  -10.990 1.00 74.48 153 A 1 
ATOM   1216 O OE2 . GLU   A 1 153 ? -8.039  28.117  -10.228 1.00 76.73 153 A 1 
ATOM   1217 N N   . ILE   A 1 154 ? -7.613  26.784  -4.908  1.00 93.62 154 A 1 
ATOM   1218 C CA  . ILE   A 1 154 ? -8.469  26.086  -3.941  1.00 93.69 154 A 1 
ATOM   1219 C C   . ILE   A 1 154 ? -8.000  26.327  -2.503  1.00 93.76 154 A 1 
ATOM   1220 O O   . ILE   A 1 154 ? -8.827  26.531  -1.618  1.00 92.48 154 A 1 
ATOM   1221 C CB  . ILE   A 1 154 ? -8.546  24.582  -4.275  1.00 93.30 154 A 1 
ATOM   1222 C CG1 . ILE   A 1 154 ? -9.235  24.364  -5.641  1.00 91.64 154 A 1 
ATOM   1223 C CG2 . ILE   A 1 154 ? -9.312  23.809  -3.190  1.00 92.05 154 A 1 
ATOM   1224 C CD1 . ILE   A 1 154 ? -9.021  22.961  -6.216  1.00 87.52 154 A 1 
ATOM   1225 N N   . SER   A 1 155 ? -6.693  26.324  -2.246  1.00 93.52 155 A 1 
ATOM   1226 C CA  . SER   A 1 155 ? -6.174  26.589  -0.900  1.00 92.81 155 A 1 
ATOM   1227 C C   . SER   A 1 155 ? -6.396  28.039  -0.466  1.00 92.62 155 A 1 
ATOM   1228 O O   . SER   A 1 155 ? -6.758  28.269  0.688   1.00 91.21 155 A 1 
ATOM   1229 C CB  . SER   A 1 155 ? -4.702  26.190  -0.781  1.00 91.62 155 A 1 
ATOM   1230 O OG  . SER   A 1 155 ? -3.903  26.863  -1.719  1.00 82.81 155 A 1 
ATOM   1231 N N   . SER   A 1 156 ? -6.296  28.996  -1.384  1.00 92.93 156 A 1 
ATOM   1232 C CA  . SER   A 1 156 ? -6.680  30.391  -1.134  1.00 92.10 156 A 1 
ATOM   1233 C C   . SER   A 1 156 ? -8.173  30.503  -0.806  1.00 92.28 156 A 1 
ATOM   1234 O O   . SER   A 1 156 ? -8.534  31.091  0.211   1.00 90.54 156 A 1 
ATOM   1235 C CB  . SER   A 1 156 ? -6.332  31.256  -2.348  1.00 90.88 156 A 1 
ATOM   1236 O OG  . SER   A 1 156 ? -6.514  32.620  -2.028  1.00 77.08 156 A 1 
ATOM   1237 N N   . LEU   A 1 157 ? -9.035  29.838  -1.570  1.00 93.44 157 A 1 
ATOM   1238 C CA  . LEU   A 1 157 ? -10.472 29.790  -1.295  1.00 93.12 157 A 1 
ATOM   1239 C C   . LEU   A 1 157 ? -10.781 29.169  0.078   1.00 93.13 157 A 1 
ATOM   1240 O O   . LEU   A 1 157 ? -11.656 29.654  0.795   1.00 91.67 157 A 1 
ATOM   1241 C CB  . LEU   A 1 157 ? -11.156 29.006  -2.427  1.00 92.50 157 A 1 
ATOM   1242 C CG  . LEU   A 1 157 ? -12.692 28.972  -2.326  1.00 87.97 157 A 1 
ATOM   1243 C CD1 . LEU   A 1 157 ? -13.300 30.356  -2.548  1.00 82.69 157 A 1 
ATOM   1244 C CD2 . LEU   A 1 157 ? -13.250 28.025  -3.385  1.00 82.41 157 A 1 
ATOM   1245 N N   . CYS   A 1 158 ? -10.054 28.121  0.473   1.00 93.65 158 A 1 
ATOM   1246 C CA  . CYS   A 1 158 ? -10.170 27.549  1.815   1.00 93.09 158 A 1 
ATOM   1247 C C   . CYS   A 1 158 ? -9.798  28.564  2.899   1.00 92.85 158 A 1 
ATOM   1248 O O   . CYS   A 1 158 ? -10.468 28.628  3.926   1.00 91.68 158 A 1 
ATOM   1249 C CB  . CYS   A 1 158 ? -9.267  26.319  1.940   1.00 92.48 158 A 1 
ATOM   1250 S SG  . CYS   A 1 158 ? -9.945  24.907  1.032   1.00 90.33 158 A 1 
ATOM   1251 N N   . GLN   A 1 159 ? -8.751  29.351  2.670   1.00 92.34 159 A 1 
ATOM   1252 C CA  . GLN   A 1 159 ? -8.313  30.381  3.608   1.00 91.53 159 A 1 
ATOM   1253 C C   . GLN   A 1 159 ? -9.378  31.480  3.756   1.00 91.55 159 A 1 
ATOM   1254 O O   . GLN   A 1 159 ? -9.758  31.811  4.882   1.00 89.55 159 A 1 
ATOM   1255 C CB  . GLN   A 1 159 ? -6.951  30.921  3.143   1.00 89.86 159 A 1 
ATOM   1256 C CG  . GLN   A 1 159 ? -6.266  31.737  4.242   1.00 82.47 159 A 1 
ATOM   1257 C CD  . GLN   A 1 159 ? -4.867  32.228  3.858   1.00 80.70 159 A 1 
ATOM   1258 O OE1 . GLN   A 1 159 ? -4.264  31.853  2.875   1.00 71.42 159 A 1 
ATOM   1259 N NE2 . GLN   A 1 159 ? -4.286  33.099  4.652   1.00 69.43 159 A 1 
ATOM   1260 N N   . ASP   A 1 160 ? -9.926  31.966  2.644   1.00 92.26 160 A 1 
ATOM   1261 C CA  . ASP   A 1 160 ? -10.971 33.001  2.625   1.00 91.65 160 A 1 
ATOM   1262 C C   . ASP   A 1 160 ? -12.256 32.547  3.335   1.00 91.46 160 A 1 
ATOM   1263 O O   . ASP   A 1 160 ? -12.884 33.313  4.070   1.00 89.17 160 A 1 
ATOM   1264 C CB  . ASP   A 1 160 ? -11.299 33.367  1.170   1.00 90.46 160 A 1 
ATOM   1265 C CG  . ASP   A 1 160 ? -10.152 34.051  0.420   1.00 85.44 160 A 1 
ATOM   1266 O OD1 . ASP   A 1 160 ? -9.285  34.655  1.085   1.00 80.23 160 A 1 
ATOM   1267 O OD2 . ASP   A 1 160 ? -10.176 33.978  -0.828  1.00 79.84 160 A 1 
ATOM   1268 N N   . LEU   A 1 161 ? -12.626 31.276  3.170   1.00 91.52 161 A 1 
ATOM   1269 C CA  . LEU   A 1 161 ? -13.809 30.676  3.797   1.00 90.54 161 A 1 
ATOM   1270 C C   . LEU   A 1 161 ? -13.544 30.117  5.204   1.00 90.69 161 A 1 
ATOM   1271 O O   . LEU   A 1 161 ? -14.447 29.529  5.802   1.00 88.17 161 A 1 
ATOM   1272 C CB  . LEU   A 1 161 ? -14.376 29.598  2.864   1.00 89.70 161 A 1 
ATOM   1273 C CG  . LEU   A 1 161 ? -14.898 30.127  1.516   1.00 87.42 161 A 1 
ATOM   1274 C CD1 . LEU   A 1 161 ? -15.332 28.934  0.669   1.00 81.81 161 A 1 
ATOM   1275 C CD2 . LEU   A 1 161 ? -16.097 31.058  1.676   1.00 81.44 161 A 1 
ATOM   1276 N N   . GLN   A 1 162 ? -12.325 30.265  5.728   1.00 90.95 162 A 1 
ATOM   1277 C CA  . GLN   A 1 162 ? -11.884 29.683  7.003   1.00 91.13 162 A 1 
ATOM   1278 C C   . GLN   A 1 162 ? -12.088 28.156  7.076   1.00 91.17 162 A 1 
ATOM   1279 O O   . GLN   A 1 162 ? -12.329 27.584  8.145   1.00 88.25 162 A 1 
ATOM   1280 C CB  . GLN   A 1 162 ? -12.493 30.437  8.196   1.00 89.87 162 A 1 
ATOM   1281 C CG  . GLN   A 1 162 ? -12.159 31.938  8.180   1.00 85.54 162 A 1 
ATOM   1282 C CD  . GLN   A 1 162 ? -12.603 32.652  9.456   1.00 79.21 162 A 1 
ATOM   1283 O OE1 . GLN   A 1 162 ? -13.291 32.123  10.317  1.00 70.70 162 A 1 
ATOM   1284 N NE2 . GLN   A 1 162 ? -12.203 33.890  9.636   1.00 68.44 162 A 1 
ATOM   1285 N N   . VAL   A 1 163 ? -11.971 27.472  5.948   1.00 92.29 163 A 1 
ATOM   1286 C CA  . VAL   A 1 163 ? -12.035 26.011  5.857   1.00 92.29 163 A 1 
ATOM   1287 C C   . VAL   A 1 163 ? -10.641 25.448  6.076   1.00 92.69 163 A 1 
ATOM   1288 O O   . VAL   A 1 163 ? -9.749  25.594  5.241   1.00 91.39 163 A 1 
ATOM   1289 C CB  . VAL   A 1 163 ? -12.631 25.558  4.518   1.00 91.03 163 A 1 
ATOM   1290 C CG1 . VAL   A 1 163 ? -12.635 24.032  4.412   1.00 86.45 163 A 1 
ATOM   1291 C CG2 . VAL   A 1 163 ? -14.079 26.037  4.370   1.00 87.09 163 A 1 
ATOM   1292 N N   . LYS   A 1 164 ? -10.450 24.758  7.202   1.00 92.67 164 A 1 
ATOM   1293 C CA  . LYS   A 1 164 ? -9.153  24.174  7.535   1.00 92.29 164 A 1 
ATOM   1294 C C   . LYS   A 1 164 ? -8.923  22.873  6.769   1.00 92.48 164 A 1 
ATOM   1295 O O   . LYS   A 1 164 ? -9.663  21.909  6.958   1.00 90.92 164 A 1 
ATOM   1296 C CB  . LYS   A 1 164 ? -9.041  24.018  9.059   1.00 90.66 164 A 1 
ATOM   1297 C CG  . LYS   A 1 164 ? -7.597  23.712  9.482   1.00 81.14 164 A 1 
ATOM   1298 C CD  . LYS   A 1 164 ? -7.424  23.808  11.002  1.00 75.62 164 A 1 
ATOM   1299 C CE  . LYS   A 1 164 ? -5.935  23.660  11.339  1.00 65.14 164 A 1 
ATOM   1300 N NZ  . LYS   A 1 164 ? -5.622  24.013  12.741  1.00 56.95 164 A 1 
ATOM   1301 N N   . ILE   A 1 165 ? -7.867  22.824  5.970   1.00 91.48 165 A 1 
ATOM   1302 C CA  . ILE   A 1 165 ? -7.416  21.600  5.296   1.00 91.95 165 A 1 
ATOM   1303 C C   . ILE   A 1 165 ? -6.744  20.677  6.324   1.00 91.41 165 A 1 
ATOM   1304 O O   . ILE   A 1 165 ? -5.869  21.100  7.078   1.00 89.88 165 A 1 
ATOM   1305 C CB  . ILE   A 1 165 ? -6.500  21.938  4.099   1.00 92.02 165 A 1 
ATOM   1306 C CG1 . ILE   A 1 165 ? -7.263  22.786  3.055   1.00 90.59 165 A 1 
ATOM   1307 C CG2 . ILE   A 1 165 ? -5.956  20.653  3.451   1.00 90.35 165 A 1 
ATOM   1308 C CD1 . ILE   A 1 165 ? -6.378  23.377  1.949   1.00 88.49 165 A 1 
ATOM   1309 N N   . LEU   A 1 166 ? -7.167  19.414  6.350   1.00 90.64 166 A 1 
ATOM   1310 C CA  . LEU   A 1 166 ? -6.569  18.347  7.161   1.00 89.54 166 A 1 
ATOM   1311 C C   . LEU   A 1 166 ? -5.551  17.542  6.351   1.00 89.66 166 A 1 
ATOM   1312 O O   . LEU   A 1 166 ? -4.478  17.215  6.849   1.00 88.14 166 A 1 
ATOM   1313 C CB  . LEU   A 1 166 ? -7.672  17.412  7.677   1.00 88.23 166 A 1 
ATOM   1314 C CG  . LEU   A 1 166 ? -8.664  18.050  8.661   1.00 86.28 166 A 1 
ATOM   1315 C CD1 . LEU   A 1 166 ? -9.773  17.046  8.975   1.00 82.57 166 A 1 
ATOM   1316 C CD2 . LEU   A 1 166 ? -7.983  18.449  9.974   1.00 81.99 166 A 1 
ATOM   1317 N N   . SER   A 1 167 ? -5.904  17.224  5.108   1.00 90.09 167 A 1 
ATOM   1318 C CA  . SER   A 1 167 ? -5.047  16.516  4.166   1.00 90.11 167 A 1 
ATOM   1319 C C   . SER   A 1 167 ? -5.353  16.936  2.736   1.00 91.43 167 A 1 
ATOM   1320 O O   . SER   A 1 167 ? -6.448  17.408  2.427   1.00 90.72 167 A 1 
ATOM   1321 C CB  . SER   A 1 167 ? -5.195  14.999  4.322   1.00 87.65 167 A 1 
ATOM   1322 O OG  . SER   A 1 167 ? -6.486  14.574  3.934   1.00 80.16 167 A 1 
ATOM   1323 N N   . VAL   A 1 168 ? -4.372  16.736  1.870   1.00 90.37 168 A 1 
ATOM   1324 C CA  . VAL   A 1 168 ? -4.505  16.899  0.425   1.00 91.23 168 A 1 
ATOM   1325 C C   . VAL   A 1 168 ? -3.724  15.794  -0.272  1.00 90.97 168 A 1 
ATOM   1326 O O   . VAL   A 1 168 ? -2.628  15.433  0.157   1.00 89.80 168 A 1 
ATOM   1327 C CB  . VAL   A 1 168 ? -4.089  18.312  -0.023  1.00 90.94 168 A 1 
ATOM   1328 C CG1 . VAL   A 1 168 ? -2.640  18.659  0.336   1.00 86.25 168 A 1 
ATOM   1329 C CG2 . VAL   A 1 168 ? -4.302  18.523  -1.523  1.00 85.85 168 A 1 
ATOM   1330 N N   . LEU   A 1 169 ? -4.304  15.250  -1.333  1.00 89.88 169 A 1 
ATOM   1331 C CA  . LEU   A 1 169 ? -3.733  14.185  -2.150  1.00 89.17 169 A 1 
ATOM   1332 C C   . LEU   A 1 169 ? -3.950  14.495  -3.628  1.00 90.11 169 A 1 
ATOM   1333 O O   . LEU   A 1 169 ? -4.919  15.155  -4.006  1.00 88.66 169 A 1 
ATOM   1334 C CB  . LEU   A 1 169 ? -4.401  12.845  -1.793  1.00 85.50 169 A 1 
ATOM   1335 C CG  . LEU   A 1 169 ? -4.178  12.360  -0.354  1.00 78.38 169 A 1 
ATOM   1336 C CD1 . LEU   A 1 169 ? -5.072  11.159  -0.084  1.00 72.71 169 A 1 
ATOM   1337 C CD2 . LEU   A 1 169 ? -2.728  11.946  -0.124  1.00 71.63 169 A 1 
ATOM   1338 N N   . VAL   A 1 170 ? -3.083  13.954  -4.465  1.00 88.82 170 A 1 
ATOM   1339 C CA  . VAL   A 1 170 ? -3.240  13.965  -5.921  1.00 87.80 170 A 1 
ATOM   1340 C C   . VAL   A 1 170 ? -3.402  12.532  -6.398  1.00 86.69 170 A 1 
ATOM   1341 O O   . VAL   A 1 170 ? -2.473  11.732  -6.290  1.00 85.05 170 A 1 
ATOM   1342 C CB  . VAL   A 1 170 ? -2.056  14.645  -6.627  1.00 87.46 170 A 1 
ATOM   1343 C CG1 . VAL   A 1 170 ? -2.300  14.715  -8.138  1.00 83.31 170 A 1 
ATOM   1344 C CG2 . VAL   A 1 170 ? -1.822  16.068  -6.110  1.00 83.91 170 A 1 
ATOM   1345 N N   . TYR   A 1 171 ? -4.569  12.206  -6.956  1.00 85.11 171 A 1 
ATOM   1346 C CA  . TYR   A 1 171 ? -4.794  10.925  -7.610  1.00 83.72 171 A 1 
ATOM   1347 C C   . TYR   A 1 171 ? -4.596  11.041  -9.119  1.00 85.32 171 A 1 
ATOM   1348 O O   . TYR   A 1 171 ? -5.015  12.025  -9.734  1.00 84.35 171 A 1 
ATOM   1349 C CB  . TYR   A 1 171 ? -6.181  10.372  -7.265  1.00 79.48 171 A 1 
ATOM   1350 C CG  . TYR   A 1 171 ? -6.369  9.944   -5.820  1.00 73.87 171 A 1 
ATOM   1351 C CD1 . TYR   A 1 171 ? -5.295  9.444   -5.053  1.00 66.13 171 A 1 
ATOM   1352 C CD2 . TYR   A 1 171 ? -7.649  10.007  -5.244  1.00 64.88 171 A 1 
ATOM   1353 C CE1 . TYR   A 1 171 ? -5.489  9.036   -3.722  1.00 58.48 171 A 1 
ATOM   1354 C CE2 . TYR   A 1 171 ? -7.858  9.596   -3.915  1.00 58.76 171 A 1 
ATOM   1355 C CZ  . TYR   A 1 171 ? -6.772  9.118   -3.154  1.00 56.87 171 A 1 
ATOM   1356 O OH  . TYR   A 1 171 ? -6.965  8.731   -1.860  1.00 52.78 171 A 1 
ATOM   1357 N N   . PRO   A 1 172 ? -3.969  10.019  -9.748  1.00 79.64 172 A 1 
ATOM   1358 C CA  . PRO   A 1 172 ? -4.009  9.901   -11.191 1.00 77.16 172 A 1 
ATOM   1359 C C   . PRO   A 1 172 ? -5.457  9.666   -11.645 1.00 77.20 172 A 1 
ATOM   1360 O O   . PRO   A 1 172 ? -6.238  9.001   -10.966 1.00 73.73 172 A 1 
ATOM   1361 C CB  . PRO   A 1 172 ? -3.090  8.729   -11.534 1.00 73.43 172 A 1 
ATOM   1362 C CG  . PRO   A 1 172 ? -3.178  7.834   -10.299 1.00 70.97 172 A 1 
ATOM   1363 C CD  . PRO   A 1 172 ? -3.368  8.834   -9.161  1.00 73.64 172 A 1 
ATOM   1364 N N   . HIS   A 1 173 ? -5.789  10.207  -12.801 1.00 76.00 173 A 1 
ATOM   1365 C CA  . HIS   A 1 173 ? -7.036  9.922   -13.504 1.00 73.86 173 A 1 
ATOM   1366 C C   . HIS   A 1 173 ? -6.723  9.126   -14.776 1.00 73.97 173 A 1 
ATOM   1367 O O   . HIS   A 1 173 ? -5.618  9.220   -15.309 1.00 68.92 173 A 1 
ATOM   1368 C CB  . HIS   A 1 173 ? -7.754  11.247  -13.777 1.00 69.65 173 A 1 
ATOM   1369 C CG  . HIS   A 1 173 ? -9.198  11.085  -14.154 1.00 66.01 173 A 1 
ATOM   1370 N ND1 . HIS   A 1 173 ? -9.683  10.835  -15.417 1.00 58.42 173 A 1 
ATOM   1371 C CD2 . HIS   A 1 173 ? -10.285 11.144  -13.315 1.00 58.21 173 A 1 
ATOM   1372 C CE1 . HIS   A 1 173 ? -11.029 10.728  -15.333 1.00 56.56 173 A 1 
ATOM   1373 N NE2 . HIS   A 1 173 ? -11.426 10.923  -14.076 1.00 57.70 173 A 1 
ATOM   1374 N N   . ASP   A 1 174 ? -7.694  8.361   -15.271 1.00 72.07 174 A 1 
ATOM   1375 C CA  . ASP   A 1 174 ? -7.533  7.581   -16.507 1.00 70.62 174 A 1 
ATOM   1376 C C   . ASP   A 1 174 ? -7.392  8.483   -17.742 1.00 71.98 174 A 1 
ATOM   1377 O O   . ASP   A 1 174 ? -6.708  8.133   -18.703 1.00 67.72 174 A 1 
ATOM   1378 C CB  . ASP   A 1 174 ? -8.731  6.636   -16.662 1.00 65.71 174 A 1 
ATOM   1379 C CG  . ASP   A 1 174 ? -8.816  5.587   -15.547 1.00 60.17 174 A 1 
ATOM   1380 O OD1 . ASP   A 1 174 ? -7.742  5.142   -15.078 1.00 54.81 174 A 1 
ATOM   1381 O OD2 . ASP   A 1 174 ? -9.953  5.246   -15.169 1.00 53.87 174 A 1 
ATOM   1382 N N   . ASP   A 1 175 ? -7.999  9.667   -17.690 1.00 76.02 175 A 1 
ATOM   1383 C CA  . ASP   A 1 175 ? -7.910  10.672  -18.743 1.00 77.13 175 A 1 
ATOM   1384 C C   . ASP   A 1 175 ? -6.512  11.330  -18.740 1.00 78.38 175 A 1 
ATOM   1385 O O   . ASP   A 1 175 ? -6.091  11.904  -17.724 1.00 75.62 175 A 1 
ATOM   1386 C CB  . ASP   A 1 175 ? -9.044  11.679  -18.520 1.00 73.35 175 A 1 
ATOM   1387 C CG  . ASP   A 1 175 ? -9.394  12.558  -19.714 1.00 67.19 175 A 1 
ATOM   1388 O OD1 . ASP   A 1 175 ? -8.788  12.392  -20.791 1.00 61.91 175 A 1 
ATOM   1389 O OD2 . ASP   A 1 175 ? -10.303 13.401  -19.507 1.00 61.08 175 A 1 
ATOM   1390 N N   . PRO   A 1 176 ? -5.746  11.246  -19.847 1.00 76.37 176 A 1 
ATOM   1391 C CA  . PRO   A 1 176 ? -4.395  11.772  -19.897 1.00 74.86 176 A 1 
ATOM   1392 C C   . PRO   A 1 176 ? -4.372  13.290  -19.666 1.00 74.89 176 A 1 
ATOM   1393 O O   . PRO   A 1 176 ? -5.117  14.055  -20.272 1.00 69.42 176 A 1 
ATOM   1394 C CB  . PRO   A 1 176 ? -3.842  11.363  -21.266 1.00 71.47 176 A 1 
ATOM   1395 C CG  . PRO   A 1 176 ? -5.092  11.163  -22.125 1.00 69.51 176 A 1 
ATOM   1396 C CD  . PRO   A 1 176 ? -6.116  10.648  -21.120 1.00 72.36 176 A 1 
ATOM   1397 N N   . GLY   A 1 177 ? -3.462  13.724  -18.799 1.00 77.51 177 A 1 
ATOM   1398 C CA  . GLY   A 1 177 ? -3.307  15.133  -18.430 1.00 78.77 177 A 1 
ATOM   1399 C C   . GLY   A 1 177 ? -4.273  15.625  -17.350 1.00 81.65 177 A 1 
ATOM   1400 O O   . GLY   A 1 177 ? -4.068  16.719  -16.820 1.00 78.11 177 A 1 
ATOM   1401 N N   . VAL   A 1 178 ? -5.259  14.816  -16.975 1.00 85.39 178 A 1 
ATOM   1402 C CA  . VAL   A 1 178 ? -6.174  15.111  -15.877 1.00 86.08 178 A 1 
ATOM   1403 C C   . VAL   A 1 178 ? -5.701  14.425  -14.600 1.00 86.91 178 A 1 
ATOM   1404 O O   . VAL   A 1 178 ? -5.180  13.310  -14.607 1.00 84.39 178 A 1 
ATOM   1405 C CB  . VAL   A 1 178 ? -7.619  14.740  -16.247 1.00 82.84 178 A 1 
ATOM   1406 C CG1 . VAL   A 1 178 ? -8.578  15.144  -15.136 1.00 75.64 178 A 1 
ATOM   1407 C CG2 . VAL   A 1 178 ? -8.068  15.455  -17.531 1.00 76.81 178 A 1 
ATOM   1408 N N   . LYS   A 1 179 ? -5.891  15.118  -13.477 1.00 86.86 179 A 1 
ATOM   1409 C CA  . LYS   A 1 179 ? -5.679  14.591  -12.128 1.00 87.39 179 A 1 
ATOM   1410 C C   . LYS   A 1 179 ? -6.895  14.898  -11.261 1.00 88.86 179 A 1 
ATOM   1411 O O   . LYS   A 1 179 ? -7.736  15.718  -11.628 1.00 87.13 179 A 1 
ATOM   1412 C CB  . LYS   A 1 179 ? -4.391  15.180  -11.522 1.00 85.23 179 A 1 
ATOM   1413 C CG  . LYS   A 1 179 ? -3.105  14.871  -12.313 1.00 82.40 179 A 1 
ATOM   1414 C CD  . LYS   A 1 179 ? -2.751  13.384  -12.311 1.00 75.92 179 A 1 
ATOM   1415 C CE  . LYS   A 1 179 ? -1.450  13.163  -13.088 1.00 69.53 179 A 1 
ATOM   1416 N NZ  . LYS   A 1 179 ? -1.040  11.738  -13.076 1.00 61.21 179 A 1 
ATOM   1417 N N   . VAL   A 1 180 ? -6.973  14.245  -10.110 1.00 88.36 180 A 1 
ATOM   1418 C CA  . VAL   A 1 180 ? -7.969  14.552  -9.082  1.00 88.36 180 A 1 
ATOM   1419 C C   . VAL   A 1 180 ? -7.237  15.050  -7.846  1.00 89.42 180 A 1 
ATOM   1420 O O   . VAL   A 1 180 ? -6.379  14.349  -7.309  1.00 88.66 180 A 1 
ATOM   1421 C CB  . VAL   A 1 180 ? -8.871  13.343  -8.781  1.00 86.42 180 A 1 
ATOM   1422 C CG1 . VAL   A 1 180 ? -9.948  13.695  -7.756  1.00 81.47 180 A 1 
ATOM   1423 C CG2 . VAL   A 1 180 ? -9.578  12.843  -10.052 1.00 82.13 180 A 1 
ATOM   1424 N N   . LEU   A 1 181 ? -7.558  16.265  -7.412  1.00 91.08 181 A 1 
ATOM   1425 C CA  . LEU   A 1 181 ? -7.173  16.767  -6.098  1.00 91.39 181 A 1 
ATOM   1426 C C   . LEU   A 1 181 ? -8.212  16.307  -5.084  1.00 91.52 181 A 1 
ATOM   1427 O O   . LEU   A 1 181 ? -9.402  16.567  -5.255  1.00 90.08 181 A 1 
ATOM   1428 C CB  . LEU   A 1 181 ? -7.064  18.302  -6.103  1.00 90.40 181 A 1 
ATOM   1429 C CG  . LEU   A 1 181 ? -5.808  18.855  -6.796  1.00 86.20 181 A 1 
ATOM   1430 C CD1 . LEU   A 1 181 ? -5.875  20.380  -6.827  1.00 84.14 181 A 1 
ATOM   1431 C CD2 . LEU   A 1 181 ? -4.525  18.462  -6.067  1.00 83.84 181 A 1 
ATOM   1432 N N   . VAL   A 1 182 ? -7.759  15.661  -4.028  1.00 89.29 182 A 1 
ATOM   1433 C CA  . VAL   A 1 182 ? -8.605  15.198  -2.929  1.00 88.51 182 A 1 
ATOM   1434 C C   . VAL   A 1 182 ? -8.241  15.981  -1.686  1.00 89.61 182 A 1 
ATOM   1435 O O   . VAL   A 1 182 ? -7.115  15.886  -1.202  1.00 89.20 182 A 1 
ATOM   1436 C CB  . VAL   A 1 182 ? -8.459  13.688  -2.699  1.00 86.43 182 A 1 
ATOM   1437 C CG1 . VAL   A 1 182 ? -9.420  13.204  -1.608  1.00 81.40 182 A 1 
ATOM   1438 C CG2 . VAL   A 1 182 ? -8.738  12.916  -3.992  1.00 82.19 182 A 1 
ATOM   1439 N N   . PHE   A 1 183 ? -9.195  16.741  -1.174  1.00 90.82 183 A 1 
ATOM   1440 C CA  . PHE   A 1 183 ? -9.066  17.461  0.081   1.00 91.10 183 A 1 
ATOM   1441 C C   . PHE   A 1 183 ? -9.902  16.778  1.146   1.00 90.74 183 A 1 
ATOM   1442 O O   . PHE   A 1 183 ? -11.067 16.453  0.920   1.00 89.09 183 A 1 
ATOM   1443 C CB  . PHE   A 1 183 ? -9.487  18.920  -0.091  1.00 91.18 183 A 1 
ATOM   1444 C CG  . PHE   A 1 183 ? -8.566  19.714  -0.991  1.00 91.96 183 A 1 
ATOM   1445 C CD1 . PHE   A 1 183 ? -7.474  20.410  -0.443  1.00 88.48 183 A 1 
ATOM   1446 C CD2 . PHE   A 1 183 ? -8.786  19.755  -2.378  1.00 87.95 183 A 1 
ATOM   1447 C CE1 . PHE   A 1 183 ? -6.612  21.144  -1.270  1.00 86.89 183 A 1 
ATOM   1448 C CE2 . PHE   A 1 183 ? -7.920  20.484  -3.214  1.00 86.93 183 A 1 
ATOM   1449 C CZ  . PHE   A 1 183 ? -6.834  21.178  -2.660  1.00 89.84 183 A 1 
ATOM   1450 N N   . ARG   A 1 184 ? -9.337  16.623  2.338   1.00 89.89 184 A 1 
ATOM   1451 C CA  . ARG   A 1 184 ? -10.117 16.394  3.552   1.00 89.65 184 A 1 
ATOM   1452 C C   . ARG   A 1 184 ? -10.080 17.670  4.377   1.00 90.60 184 A 1 
ATOM   1453 O O   . ARG   A 1 184 ? -9.006  18.182  4.678   1.00 89.69 184 A 1 
ATOM   1454 C CB  . ARG   A 1 184 ? -9.633  15.136  4.284   1.00 87.98 184 A 1 
ATOM   1455 C CG  . ARG   A 1 184 ? -10.757 14.525  5.146   1.00 79.94 184 A 1 
ATOM   1456 C CD  . ARG   A 1 184 ? -10.359 13.139  5.638   1.00 75.95 184 A 1 
ATOM   1457 N NE  . ARG   A 1 184 ? -11.434 12.463  6.387   1.00 70.18 184 A 1 
ATOM   1458 C CZ  . ARG   A 1 184 ? -12.188 11.439  5.989   1.00 63.83 184 A 1 
ATOM   1459 N NH1 . ARG   A 1 184 ? -12.107 10.922  4.804   1.00 57.36 184 A 1 
ATOM   1460 N NH2 . ARG   A 1 184 ? -13.037 10.896  6.802   1.00 56.84 184 A 1 
ATOM   1461 N N   . VAL   A 1 185 ? -11.257 18.202  4.685   1.00 91.62 185 A 1 
ATOM   1462 C CA  . VAL   A 1 185 ? -11.417 19.497  5.351   1.00 92.18 185 A 1 
ATOM   1463 C C   . VAL   A 1 185 ? -12.105 19.335  6.698   1.00 91.72 185 A 1 
ATOM   1464 O O   . VAL   A 1 185 ? -12.994 18.498  6.860   1.00 90.07 185 A 1 
ATOM   1465 C CB  . VAL   A 1 185 ? -12.150 20.522  4.463   1.00 91.92 185 A 1 
ATOM   1466 C CG1 . VAL   A 1 185 ? -11.306 20.883  3.237   1.00 86.14 185 A 1 
ATOM   1467 C CG2 . VAL   A 1 185 ? -13.527 20.046  3.982   1.00 86.06 185 A 1 
ATOM   1468 N N   . LYS   A 1 186 ? -11.708 20.154  7.670   1.00 90.79 186 A 1 
ATOM   1469 C CA  . LYS   A 1 186 ? -12.227 20.112  9.040   1.00 90.25 186 A 1 
ATOM   1470 C C   . LYS   A 1 186 ? -13.603 20.779  9.142   1.00 89.49 186 A 1 
ATOM   1471 O O   . LYS   A 1 186 ? -13.772 21.789  9.824   1.00 85.86 186 A 1 
ATOM   1472 C CB  . LYS   A 1 186 ? -11.182 20.676  10.017  1.00 88.77 186 A 1 
ATOM   1473 C CG  . LYS   A 1 186 ? -11.531 20.312  11.469  1.00 83.80 186 A 1 
ATOM   1474 C CD  . LYS   A 1 186 ? -10.479 20.834  12.450  1.00 80.24 186 A 1 
ATOM   1475 C CE  . LYS   A 1 186 ? -10.880 20.398  13.860  1.00 71.97 186 A 1 
ATOM   1476 N NZ  . LYS   A 1 186 ? -9.881  20.800  14.879  1.00 63.61 186 A 1 
ATOM   1477 N N   . THR   A 1 187 ? -14.583 20.230  8.462   1.00 89.48 187 A 1 
ATOM   1478 C CA  . THR   A 1 187 ? -15.988 20.628  8.557   1.00 88.81 187 A 1 
ATOM   1479 C C   . THR   A 1 187 ? -16.881 19.415  8.350   1.00 88.45 187 A 1 
ATOM   1480 O O   . THR   A 1 187 ? -16.578 18.541  7.539   1.00 85.64 187 A 1 
ATOM   1481 C CB  . THR   A 1 187 ? -16.334 21.750  7.564   1.00 86.38 187 A 1 
ATOM   1482 O OG1 . THR   A 1 187 ? -17.698 22.093  7.722   1.00 75.81 187 A 1 
ATOM   1483 C CG2 . THR   A 1 187 ? -16.127 21.392  6.093   1.00 75.60 187 A 1 
ATOM   1484 N N   . MET   A 1 188 ? -18.000 19.374  9.082   1.00 86.74 188 A 1 
ATOM   1485 C CA  . MET   A 1 188 ? -19.052 18.372  8.865   1.00 85.29 188 A 1 
ATOM   1486 C C   . MET   A 1 188 ? -20.099 18.847  7.849   1.00 85.03 188 A 1 
ATOM   1487 O O   . MET   A 1 188 ? -20.893 18.047  7.367   1.00 81.33 188 A 1 
ATOM   1488 C CB  . MET   A 1 188 ? -19.713 18.013  10.203  1.00 83.16 188 A 1 
ATOM   1489 C CG  . MET   A 1 188 ? -18.748 17.316  11.173  1.00 77.45 188 A 1 
ATOM   1490 S SD  . MET   A 1 188 ? -18.020 15.761  10.568  1.00 68.49 188 A 1 
ATOM   1491 C CE  . MET   A 1 188 ? -19.497 14.719  10.447  1.00 59.39 188 A 1 
ATOM   1492 N N   . ASN   A 1 189 ? -20.095 20.139  7.508   1.00 86.88 189 A 1 
ATOM   1493 C CA  . ASN   A 1 189 ? -20.957 20.725  6.486   1.00 86.68 189 A 1 
ATOM   1494 C C   . ASN   A 1 189 ? -20.100 21.360  5.377   1.00 86.99 189 A 1 
ATOM   1495 O O   . ASN   A 1 189 ? -19.789 22.552  5.452   1.00 85.04 189 A 1 
ATOM   1496 C CB  . ASN   A 1 189 ? -21.920 21.728  7.143   1.00 84.26 189 A 1 
ATOM   1497 C CG  . ASN   A 1 189 ? -22.868 22.325  6.110   1.00 80.53 189 A 1 
ATOM   1498 O OD1 . ASN   A 1 189 ? -22.981 21.867  4.988   1.00 73.87 189 A 1 
ATOM   1499 N ND2 . ASN   A 1 189 ? -23.580 23.371  6.466   1.00 72.71 189 A 1 
ATOM   1500 N N   . PRO   A 1 190 ? -19.721 20.597  4.343   1.00 87.04 190 A 1 
ATOM   1501 C CA  . PRO   A 1 190 ? -18.896 21.114  3.254   1.00 87.18 190 A 1 
ATOM   1502 C C   . PRO   A 1 190 ? -19.680 21.961  2.240   1.00 88.51 190 A 1 
ATOM   1503 O O   . PRO   A 1 190 ? -19.074 22.533  1.343   1.00 87.08 190 A 1 
ATOM   1504 C CB  . PRO   A 1 190 ? -18.283 19.864  2.618   1.00 84.84 190 A 1 
ATOM   1505 C CG  . PRO   A 1 190 ? -19.392 18.822  2.783   1.00 82.73 190 A 1 
ATOM   1506 C CD  . PRO   A 1 190 ? -19.987 19.179  4.148   1.00 84.55 190 A 1 
ATOM   1507 N N   . LEU   A 1 191 ? -21.008 22.066  2.364   1.00 87.30 191 A 1 
ATOM   1508 C CA  . LEU   A 1 191 ? -21.886 22.717  1.380   1.00 86.80 191 A 1 
ATOM   1509 C C   . LEU   A 1 191 ? -21.422 24.122  0.946   1.00 87.63 191 A 1 
ATOM   1510 O O   . LEU   A 1 191 ? -21.334 24.364  -0.257  1.00 87.50 191 A 1 
ATOM   1511 C CB  . LEU   A 1 191 ? -23.336 22.771  1.902   1.00 85.08 191 A 1 
ATOM   1512 C CG  . LEU   A 1 191 ? -24.348 22.146  0.921   1.00 76.42 191 A 1 
ATOM   1513 C CD1 . LEU   A 1 191 ? -24.592 20.690  1.308   1.00 70.55 191 A 1 
ATOM   1514 C CD2 . LEU   A 1 191 ? -25.676 22.896  0.966   1.00 70.80 191 A 1 
ATOM   1515 N N   . PRO   A 1 192 ? -21.089 25.049  1.868   1.00 88.89 192 A 1 
ATOM   1516 C CA  . PRO   A 1 192 ? -20.635 26.390  1.485   1.00 88.53 192 A 1 
ATOM   1517 C C   . PRO   A 1 192 ? -19.347 26.362  0.660   1.00 89.74 192 A 1 
ATOM   1518 O O   . PRO   A 1 192 ? -19.207 27.110  -0.306  1.00 88.65 192 A 1 
ATOM   1519 C CB  . PRO   A 1 192 ? -20.441 27.153  2.800   1.00 87.01 192 A 1 
ATOM   1520 C CG  . PRO   A 1 192 ? -21.312 26.393  3.802   1.00 85.14 192 A 1 
ATOM   1521 C CD  . PRO   A 1 192 ? -21.196 24.954  3.316   1.00 87.67 192 A 1 
ATOM   1522 N N   . PHE   A 1 193 ? -18.417 25.472  1.015   1.00 89.65 193 A 1 
ATOM   1523 C CA  . PHE   A 1 193 ? -17.156 25.310  0.295   1.00 90.26 193 A 1 
ATOM   1524 C C   . PHE   A 1 193 ? -17.373 24.704  -1.099  1.00 91.09 193 A 1 
ATOM   1525 O O   . PHE   A 1 193 ? -16.853 25.226  -2.078  1.00 90.26 193 A 1 
ATOM   1526 C CB  . PHE   A 1 193 ? -16.195 24.464  1.144   1.00 89.38 193 A 1 
ATOM   1527 C CG  . PHE   A 1 193 ? -14.852 24.203  0.492   1.00 89.58 193 A 1 
ATOM   1528 C CD1 . PHE   A 1 193 ? -14.352 22.892  0.404   1.00 85.51 193 A 1 
ATOM   1529 C CD2 . PHE   A 1 193 ? -14.095 25.266  -0.030  1.00 85.21 193 A 1 
ATOM   1530 C CE1 . PHE   A 1 193 ? -13.105 22.646  -0.192  1.00 83.92 193 A 1 
ATOM   1531 C CE2 . PHE   A 1 193 ? -12.852 25.024  -0.637  1.00 83.65 193 A 1 
ATOM   1532 C CZ  . PHE   A 1 193 ? -12.356 23.712  -0.714  1.00 84.86 193 A 1 
ATOM   1533 N N   . LEU   A 1 194 ? -18.217 23.677  -1.210  1.00 91.07 194 A 1 
ATOM   1534 C CA  . LEU   A 1 194 ? -18.572 23.055  -2.489  1.00 90.44 194 A 1 
ATOM   1535 C C   . LEU   A 1 194 ? -19.242 24.050  -3.447  1.00 90.91 194 A 1 
ATOM   1536 O O   . LEU   A 1 194 ? -18.881 24.124  -4.618  1.00 90.34 194 A 1 
ATOM   1537 C CB  . LEU   A 1 194 ? -19.493 21.857  -2.209  1.00 89.23 194 A 1 
ATOM   1538 C CG  . LEU   A 1 194 ? -18.781 20.676  -1.524  1.00 85.69 194 A 1 
ATOM   1539 C CD1 . LEU   A 1 194 ? -19.804 19.711  -0.943  1.00 82.22 194 A 1 
ATOM   1540 C CD2 . LEU   A 1 194 ? -17.901 19.906  -2.507  1.00 82.26 194 A 1 
ATOM   1541 N N   . GLN   A 1 195 ? -20.164 24.871  -2.945  1.00 90.75 195 A 1 
ATOM   1542 C CA  . GLN   A 1 195 ? -20.803 25.923  -3.740  1.00 89.93 195 A 1 
ATOM   1543 C C   . GLN   A 1 195 ? -19.811 27.009  -4.181  1.00 90.45 195 A 1 
ATOM   1544 O O   . GLN   A 1 195 ? -19.948 27.560  -5.275  1.00 89.68 195 A 1 
ATOM   1545 C CB  . GLN   A 1 195 ? -21.918 26.575  -2.917  1.00 89.07 195 A 1 
ATOM   1546 C CG  . GLN   A 1 195 ? -23.152 25.671  -2.752  1.00 85.40 195 A 1 
ATOM   1547 C CD  . GLN   A 1 195 ? -24.221 26.315  -1.868  1.00 82.22 195 A 1 
ATOM   1548 O OE1 . GLN   A 1 195 ? -24.022 27.336  -1.221  1.00 76.76 195 A 1 
ATOM   1549 N NE2 . GLN   A 1 195 ? -25.400 25.739  -1.810  1.00 74.57 195 A 1 
ATOM   1550 N N   . ALA   A 1 196 ? -18.826 27.342  -3.357  1.00 91.34 196 A 1 
ATOM   1551 C CA  . ALA   A 1 196 ? -17.785 28.298  -3.724  1.00 91.29 196 A 1 
ATOM   1552 C C   . ALA   A 1 196 ? -16.849 27.726  -4.801  1.00 91.96 196 A 1 
ATOM   1553 O O   . ALA   A 1 196 ? -16.567 28.412  -5.783  1.00 91.08 196 A 1 
ATOM   1554 C CB  . ALA   A 1 196 ? -17.035 28.724  -2.460  1.00 90.86 196 A 1 
ATOM   1555 N N   . LEU   A 1 197 ? -16.448 26.460  -4.670  1.00 92.15 197 A 1 
ATOM   1556 C CA  . LEU   A 1 197 ? -15.655 25.750  -5.680  1.00 91.75 197 A 1 
ATOM   1557 C C   . LEU   A 1 197 ? -16.356 25.739  -7.043  1.00 91.88 197 A 1 
ATOM   1558 O O   . LEU   A 1 197 ? -15.754 26.107  -8.051  1.00 90.92 197 A 1 
ATOM   1559 C CB  . LEU   A 1 197 ? -15.404 24.308  -5.209  1.00 91.72 197 A 1 
ATOM   1560 C CG  . LEU   A 1 197 ? -14.381 24.168  -4.071  1.00 90.57 197 A 1 
ATOM   1561 C CD1 . LEU   A 1 197 ? -14.430 22.737  -3.539  1.00 87.95 197 A 1 
ATOM   1562 C CD2 . LEU   A 1 197 ? -12.961 24.461  -4.545  1.00 88.03 197 A 1 
ATOM   1563 N N   . GLN   A 1 198 ? -17.644 25.384  -7.074  1.00 91.22 198 A 1 
ATOM   1564 C CA  . GLN   A 1 198 ? -18.431 25.356  -8.309  1.00 89.75 198 A 1 
ATOM   1565 C C   . GLN   A 1 198 ? -18.590 26.753  -8.925  1.00 89.88 198 A 1 
ATOM   1566 O O   . GLN   A 1 198 ? -18.423 26.909  -10.134 1.00 88.56 198 A 1 
ATOM   1567 C CB  . GLN   A 1 198 ? -19.799 24.739  -8.014  1.00 87.86 198 A 1 
ATOM   1568 C CG  . GLN   A 1 198 ? -19.730 23.216  -7.798  1.00 78.21 198 A 1 
ATOM   1569 C CD  . GLN   A 1 198 ? -21.088 22.646  -7.384  1.00 73.73 198 A 1 
ATOM   1570 O OE1 . GLN   A 1 198 ? -21.883 23.289  -6.714  1.00 66.70 198 A 1 
ATOM   1571 N NE2 . GLN   A 1 198 ? -21.410 21.432  -7.770  1.00 64.15 198 A 1 
ATOM   1572 N N   . ARG   A 1 199 ? -18.859 27.790  -8.113  1.00 91.05 199 A 1 
ATOM   1573 C CA  . ARG   A 1 199 ? -18.952 29.185  -8.600  1.00 90.84 199 A 1 
ATOM   1574 C C   . ARG   A 1 199 ? -17.640 29.689  -9.193  1.00 91.18 199 A 1 
ATOM   1575 O O   . ARG   A 1 199 ? -17.672 30.444  -10.157 1.00 89.28 199 A 1 
ATOM   1576 C CB  . ARG   A 1 199 ? -19.413 30.113  -7.471  1.00 89.88 199 A 1 
ATOM   1577 C CG  . ARG   A 1 199 ? -20.937 30.050  -7.296  1.00 81.11 199 A 1 
ATOM   1578 C CD  . ARG   A 1 199 ? -21.420 31.010  -6.208  1.00 79.12 199 A 1 
ATOM   1579 N NE  . ARG   A 1 199 ? -21.075 30.519  -4.862  1.00 70.27 199 A 1 
ATOM   1580 C CZ  . ARG   A 1 199 ? -21.543 30.987  -3.714  1.00 64.02 199 A 1 
ATOM   1581 N NH1 . ARG   A 1 199 ? -22.382 31.982  -3.663  1.00 57.93 199 A 1 
ATOM   1582 N NH2 . ARG   A 1 199 ? -21.174 30.441  -2.588  1.00 55.44 199 A 1 
ATOM   1583 N N   . ASN   A 1 200 ? -16.505 29.243  -8.663  1.00 90.97 200 A 1 
ATOM   1584 C CA  . ASN   A 1 200 ? -15.181 29.575  -9.191  1.00 90.15 200 A 1 
ATOM   1585 C C   . ASN   A 1 200 ? -14.748 28.673  -10.366 1.00 90.12 200 A 1 
ATOM   1586 O O   . ASN   A 1 200 ? -13.605 28.733  -10.804 1.00 86.86 200 A 1 
ATOM   1587 C CB  . ASN   A 1 200 ? -14.179 29.592  -8.028  1.00 89.32 200 A 1 
ATOM   1588 C CG  . ASN   A 1 200 ? -14.397 30.765  -7.078  1.00 85.38 200 A 1 
ATOM   1589 O OD1 . ASN   A 1 200 ? -15.036 31.753  -7.375  1.00 74.78 200 A 1 
ATOM   1590 N ND2 . ASN   A 1 200 ? -13.835 30.697  -5.894  1.00 73.13 200 A 1 
ATOM   1591 N N   . GLY   A 1 201 ? -15.648 27.842  -10.896 1.00 90.19 201 A 1 
ATOM   1592 C CA  . GLY   A 1 201 ? -15.407 27.011  -12.079 1.00 90.05 201 A 1 
ATOM   1593 C C   . GLY   A 1 201 ? -14.640 25.714  -11.812 1.00 90.75 201 A 1 
ATOM   1594 O O   . GLY   A 1 201 ? -14.217 25.052  -12.766 1.00 87.58 201 A 1 
ATOM   1595 N N   . HIS   A 1 202 ? -14.465 25.322  -10.556 1.00 90.94 202 A 1 
ATOM   1596 C CA  . HIS   A 1 202 ? -13.838 24.045  -10.219 1.00 90.60 202 A 1 
ATOM   1597 C C   . HIS   A 1 202 ? -14.800 22.874  -10.449 1.00 90.60 202 A 1 
ATOM   1598 O O   . HIS   A 1 202 ? -15.977 22.915  -10.093 1.00 88.49 202 A 1 
ATOM   1599 C CB  . HIS   A 1 202 ? -13.315 24.058  -8.783  1.00 90.45 202 A 1 
ATOM   1600 C CG  . HIS   A 1 202 ? -12.219 25.062  -8.567  1.00 91.26 202 A 1 
ATOM   1601 N ND1 . HIS   A 1 202 ? -10.961 25.036  -9.143  1.00 79.98 202 A 1 
ATOM   1602 C CD2 . HIS   A 1 202 ? -12.292 26.190  -7.788  1.00 80.94 202 A 1 
ATOM   1603 C CE1 . HIS   A 1 202 ? -10.303 26.127  -8.718  1.00 83.62 202 A 1 
ATOM   1604 N NE2 . HIS   A 1 202 ? -11.073 26.843  -7.891  1.00 85.19 202 A 1 
ATOM   1605 N N   . HIS   A 1 203 ? -14.274 21.785  -11.021 1.00 90.49 203 A 1 
ATOM   1606 C CA  . HIS   A 1 203 ? -15.059 20.603  -11.346 1.00 89.78 203 A 1 
ATOM   1607 C C   . HIS   A 1 203 ? -15.060 19.596  -10.192 1.00 89.43 203 A 1 
ATOM   1608 O O   . HIS   A 1 203 ? -14.242 18.669  -10.144 1.00 87.25 203 A 1 
ATOM   1609 C CB  . HIS   A 1 203 ? -14.559 20.010  -12.663 1.00 87.86 203 A 1 
ATOM   1610 C CG  . HIS   A 1 203 ? -15.526 19.010  -13.228 1.00 81.49 203 A 1 
ATOM   1611 N ND1 . HIS   A 1 203 ? -16.786 19.317  -13.707 1.00 70.76 203 A 1 
ATOM   1612 C CD2 . HIS   A 1 203 ? -15.332 17.667  -13.389 1.00 70.10 203 A 1 
ATOM   1613 C CE1 . HIS   A 1 203 ? -17.327 18.183  -14.163 1.00 69.24 203 A 1 
ATOM   1614 N NE2 . HIS   A 1 203 ? -16.481 17.155  -13.992 1.00 70.36 203 A 1 
ATOM   1615 N N   . VAL   A 1 204 ? -16.001 19.755  -9.271  1.00 89.96 204 A 1 
ATOM   1616 C CA  . VAL   A 1 204 ? -16.206 18.819  -8.158  1.00 89.26 204 A 1 
ATOM   1617 C C   . VAL   A 1 204 ? -16.742 17.491  -8.703  1.00 88.23 204 A 1 
ATOM   1618 O O   . VAL   A 1 204 ? -17.747 17.459  -9.412  1.00 85.88 204 A 1 
ATOM   1619 C CB  . VAL   A 1 204 ? -17.133 19.413  -7.084  1.00 88.68 204 A 1 
ATOM   1620 C CG1 . VAL   A 1 204 ? -17.285 18.463  -5.892  1.00 85.28 204 A 1 
ATOM   1621 C CG2 . VAL   A 1 204 ? -16.580 20.745  -6.548  1.00 85.87 204 A 1 
ATOM   1622 N N   . VAL   A 1 205 ? -16.055 16.396  -8.376  1.00 87.14 205 A 1 
ATOM   1623 C CA  . VAL   A 1 205 ? -16.446 15.024  -8.755  1.00 84.40 205 A 1 
ATOM   1624 C C   . VAL   A 1 205 ? -16.944 14.201  -7.567  1.00 82.78 205 A 1 
ATOM   1625 O O   . VAL   A 1 205 ? -17.676 13.235  -7.767  1.00 78.64 205 A 1 
ATOM   1626 C CB  . VAL   A 1 205 ? -15.321 14.277  -9.505  1.00 82.82 205 A 1 
ATOM   1627 C CG1 . VAL   A 1 205 ? -15.034 14.939  -10.857 1.00 75.40 205 A 1 
ATOM   1628 C CG2 . VAL   A 1 205 ? -14.006 14.190  -8.730  1.00 76.76 205 A 1 
ATOM   1629 N N   . TRP   A 1 206 ? -16.597 14.606  -6.346  1.00 82.65 206 A 1 
ATOM   1630 C CA  . TRP   A 1 206 ? -17.150 14.091  -5.090  1.00 82.43 206 A 1 
ATOM   1631 C C   . TRP   A 1 206 ? -17.350 15.236  -4.090  1.00 82.27 206 A 1 
ATOM   1632 O O   . TRP   A 1 206 ? -16.452 16.061  -3.932  1.00 78.61 206 A 1 
ATOM   1633 C CB  . TRP   A 1 206 ? -16.217 13.022  -4.506  1.00 79.67 206 A 1 
ATOM   1634 C CG  . TRP   A 1 206 ? -16.769 12.392  -3.272  1.00 77.09 206 A 1 
ATOM   1635 C CD1 . TRP   A 1 206 ? -16.543 12.805  -2.008  1.00 69.59 206 A 1 
ATOM   1636 C CD2 . TRP   A 1 206 ? -17.728 11.289  -3.186  1.00 74.03 206 A 1 
ATOM   1637 N NE1 . TRP   A 1 206 ? -17.298 12.032  -1.131  1.00 67.91 206 A 1 
ATOM   1638 C CE2 . TRP   A 1 206 ? -18.041 11.091  -1.820  1.00 70.97 206 A 1 
ATOM   1639 C CE3 . TRP   A 1 206 ? -18.359 10.456  -4.133  1.00 67.34 206 A 1 
ATOM   1640 C CZ2 . TRP   A 1 206 ? -18.966 10.109  -1.395  1.00 68.21 206 A 1 
ATOM   1641 C CZ3 . TRP   A 1 206 ? -19.274 9.470   -3.712  1.00 61.60 206 A 1 
ATOM   1642 C CH2 . TRP   A 1 206 ? -19.576 9.306   -2.354  1.00 62.94 206 A 1 
ATOM   1643 N N   . PRO   A 1 207 ? -18.494 15.284  -3.364  1.00 79.89 207 A 1 
ATOM   1644 C CA  . PRO   A 1 207 ? -19.644 14.380  -3.482  1.00 78.99 207 A 1 
ATOM   1645 C C   . PRO   A 1 207 ? -20.410 14.584  -4.798  1.00 78.18 207 A 1 
ATOM   1646 O O   . PRO   A 1 207 ? -20.571 15.712  -5.262  1.00 72.49 207 A 1 
ATOM   1647 C CB  . PRO   A 1 207 ? -20.502 14.669  -2.248  1.00 73.06 207 A 1 
ATOM   1648 C CG  . PRO   A 1 207 ? -20.199 16.133  -1.940  1.00 69.26 207 A 1 
ATOM   1649 C CD  . PRO   A 1 207 ? -18.734 16.274  -2.333  1.00 73.77 207 A 1 
ATOM   1650 N N   . SER   A 1 208 ? -20.881 13.484  -5.398  1.00 73.42 208 A 1 
ATOM   1651 C CA  . SER   A 1 208 ? -21.512 13.488  -6.725  1.00 69.25 208 A 1 
ATOM   1652 C C   . SER   A 1 208 ? -22.881 14.165  -6.758  1.00 66.18 208 A 1 
ATOM   1653 O O   . SER   A 1 208 ? -23.212 14.814  -7.747  1.00 59.37 208 A 1 
ATOM   1654 C CB  . SER   A 1 208 ? -21.637 12.052  -7.242  1.00 63.17 208 A 1 
ATOM   1655 O OG  . SER   A 1 208 ? -22.229 11.223  -6.258  1.00 57.53 208 A 1 
ATOM   1656 N N   . GLU   A 1 209 ? -23.651 14.071  -5.672  1.00 61.12 209 A 1 
ATOM   1657 C CA  . GLU   A 1 209 ? -25.001 14.657  -5.574  1.00 58.47 209 A 1 
ATOM   1658 C C   . GLU   A 1 209 ? -25.022 16.168  -5.835  1.00 57.57 209 A 1 
ATOM   1659 O O   . GLU   A 1 209 ? -26.007 16.703  -6.334  1.00 51.48 209 A 1 
ATOM   1660 C CB  . GLU   A 1 209 ? -25.583 14.400  -4.179  1.00 52.02 209 A 1 
ATOM   1661 C CG  . GLU   A 1 209 ? -25.877 12.922  -3.904  1.00 46.07 209 A 1 
ATOM   1662 C CD  . GLU   A 1 209 ? -26.510 12.685  -2.526  1.00 41.49 209 A 1 
ATOM   1663 O OE1 . GLU   A 1 209 ? -26.967 11.546  -2.297  1.00 37.33 209 A 1 
ATOM   1664 O OE2 . GLU   A 1 209 ? -26.505 13.624  -1.695  1.00 38.49 209 A 1 
ATOM   1665 N N   . GLN   A 1 210 ? -23.936 16.873  -5.540  1.00 51.62 210 A 1 
ATOM   1666 C CA  . GLN   A 1 210 ? -23.872 18.312  -5.802  1.00 49.67 210 A 1 
ATOM   1667 C C   . GLN   A 1 210 ? -23.646 18.665  -7.272  1.00 49.50 210 A 1 
ATOM   1668 O O   . GLN   A 1 210 ? -23.806 19.829  -7.632  1.00 45.56 210 A 1 
ATOM   1669 C CB  . GLN   A 1 210 ? -22.833 18.986  -4.912  1.00 45.70 210 A 1 
ATOM   1670 C CG  . GLN   A 1 210 ? -23.362 19.092  -3.480  1.00 42.28 210 A 1 
ATOM   1671 C CD  . GLN   A 1 210 ? -22.776 20.272  -2.724  1.00 39.03 210 A 1 
ATOM   1672 O OE1 . GLN   A 1 210 ? -21.821 20.913  -3.129  1.00 37.66 210 A 1 
ATOM   1673 N NE2 . GLN   A 1 210 ? -23.366 20.623  -1.603  1.00 36.23 210 A 1 
ATOM   1674 N N   . ARG   A 1 211 ? -23.304 17.705  -8.132  1.00 48.79 211 A 1 
ATOM   1675 C CA  . ARG   A 1 211 ? -23.284 17.950  -9.582  1.00 47.04 211 A 1 
ATOM   1676 C C   . ARG   A 1 211 ? -24.668 18.317  -10.111 1.00 46.85 211 A 1 
ATOM   1677 O O   . ARG   A 1 211 ? -24.762 19.126  -11.021 1.00 43.57 211 A 1 
ATOM   1678 C CB  . ARG   A 1 211 ? -22.755 16.719  -10.333 1.00 43.35 211 A 1 
ATOM   1679 C CG  . ARG   A 1 211 ? -21.337 16.925  -10.851 1.00 39.89 211 A 1 
ATOM   1680 C CD  . ARG   A 1 211 ? -20.941 15.707  -11.674 1.00 37.29 211 A 1 
ATOM   1681 N NE  . ARG   A 1 211 ? -19.610 15.858  -12.291 1.00 33.92 211 A 1 
ATOM   1682 C CZ  . ARG   A 1 211 ? -18.997 14.924  -13.006 1.00 31.56 211 A 1 
ATOM   1683 N NH1 . ARG   A 1 211 ? -19.549 13.769  -13.239 1.00 30.19 211 A 1 
ATOM   1684 N NH2 . ARG   A 1 211 ? -17.822 15.136  -13.490 1.00 28.94 211 A 1 
ATOM   1685 N N   . ASP   A 1 212 ? -25.713 17.737  -9.524  1.00 44.34 212 A 1 
ATOM   1686 C CA  . ASP   A 1 212 ? -27.100 17.933  -9.954  1.00 42.37 212 A 1 
ATOM   1687 C C   . ASP   A 1 212 ? -27.750 19.181  -9.330  1.00 41.03 212 A 1 
ATOM   1688 O O   . ASP   A 1 212 ? -28.891 19.516  -9.653  1.00 38.39 212 A 1 
ATOM   1689 C CB  . ASP   A 1 212 ? -27.910 16.663  -9.635  1.00 40.22 212 A 1 
ATOM   1690 C CG  . ASP   A 1 212 ? -27.410 15.410  -10.362 1.00 37.57 212 A 1 
ATOM   1691 O OD1 . ASP   A 1 212 ? -26.824 15.546  -11.462 1.00 35.51 212 A 1 
ATOM   1692 O OD2 . ASP   A 1 212 ? -27.617 14.307  -9.810  1.00 34.61 212 A 1 
ATOM   1693 N N   . LEU   A 1 213 ? -27.032 19.886  -8.438  1.00 47.01 213 A 1 
ATOM   1694 C CA  . LEU   A 1 213 ? -27.528 21.117  -7.799  1.00 44.99 213 A 1 
ATOM   1695 C C   . LEU   A 1 213 ? -27.213 22.401  -8.582  1.00 43.10 213 A 1 
ATOM   1696 O O   . LEU   A 1 213 ? -27.643 23.476  -8.152  1.00 40.04 213 A 1 
ATOM   1697 C CB  . LEU   A 1 213 ? -27.002 21.205  -6.357  1.00 42.35 213 A 1 
ATOM   1698 C CG  . LEU   A 1 213 ? -27.798 20.354  -5.351  1.00 40.59 213 A 1 
ATOM   1699 C CD1 . LEU   A 1 213 ? -27.032 20.281  -4.030  1.00 37.99 213 A 1 
ATOM   1700 C CD2 . LEU   A 1 213 ? -29.171 20.966  -5.048  1.00 38.13 213 A 1 
ATOM   1701 N N   . LEU   A 1 214 ? -26.468 22.310  -9.689  1.00 38.91 214 A 1 
ATOM   1702 C CA  . LEU   A 1 214 ? -26.179 23.431  -10.593 1.00 35.31 214 A 1 
ATOM   1703 C C   . LEU   A 1 214 ? -26.769 23.198  -11.977 1.00 33.01 214 A 1 
ATOM   1704 O O   . LEU   A 1 214 ? -26.630 22.079  -12.506 1.00 29.50 214 A 1 
ATOM   1705 C CB  . LEU   A 1 214 ? -24.671 23.707  -10.678 1.00 33.05 214 A 1 
ATOM   1706 C CG  . LEU   A 1 214 ? -24.094 24.466  -9.471  1.00 32.51 214 A 1 
ATOM   1707 C CD1 . LEU   A 1 214 ? -22.590 24.620  -9.682  1.00 29.99 214 A 1 
ATOM   1708 C CD2 . LEU   A 1 214 ? -24.676 25.879  -9.334  1.00 31.12 214 A 1 
ATOM   1709 O OXT . LEU   A 1 214 ? -27.339 24.203  -12.498 1.00 29.96 214 A 1 
ATOM   1710 N N   . MET   B 2 1   ? -10.642 8.393   -3.424  1.00 72.89 1   B 1 
ATOM   1711 C CA  . MET   B 2 1   ? -10.647 7.315   -4.442  1.00 79.37 1   B 1 
ATOM   1712 C C   . MET   B 2 1   ? -11.526 6.180   -3.940  1.00 82.09 1   B 1 
ATOM   1713 O O   . MET   B 2 1   ? -11.463 5.856   -2.762  1.00 80.79 1   B 1 
ATOM   1714 C CB  . MET   B 2 1   ? -9.203  6.858   -4.702  1.00 75.87 1   B 1 
ATOM   1715 C CG  . MET   B 2 1   ? -9.067  5.786   -5.775  1.00 69.81 1   B 1 
ATOM   1716 S SD  . MET   B 2 1   ? -7.345  5.280   -6.068  1.00 65.18 1   B 1 
ATOM   1717 C CE  . MET   B 2 1   ? -6.727  6.659   -7.043  1.00 59.71 1   B 1 
ATOM   1718 N N   . ILE   B 2 2   ? -12.333 5.583   -4.816  1.00 83.77 2   B 1 
ATOM   1719 C CA  . ILE   B 2 2   ? -13.215 4.465   -4.461  1.00 85.75 2   B 1 
ATOM   1720 C C   . ILE   B 2 2   ? -12.595 3.118   -4.846  1.00 87.83 2   B 1 
ATOM   1721 O O   . ILE   B 2 2   ? -11.755 3.036   -5.745  1.00 87.81 2   B 1 
ATOM   1722 C CB  . ILE   B 2 2   ? -14.638 4.653   -5.034  1.00 83.49 2   B 1 
ATOM   1723 C CG1 . ILE   B 2 2   ? -14.630 4.812   -6.567  1.00 77.41 2   B 1 
ATOM   1724 C CG2 . ILE   B 2 2   ? -15.334 5.829   -4.330  1.00 74.74 2   B 1 
ATOM   1725 C CD1 . ILE   B 2 2   ? -16.027 4.733   -7.203  1.00 72.92 2   B 1 
ATOM   1726 N N   . VAL   B 2 3   ? -13.028 2.057   -4.179  1.00 91.80 3   B 1 
ATOM   1727 C CA  . VAL   B 2 3   ? -12.541 0.680   -4.382  1.00 93.05 3   B 1 
ATOM   1728 C C   . VAL   B 2 3   ? -12.613 0.252   -5.851  1.00 92.79 3   B 1 
ATOM   1729 O O   . VAL   B 2 3   ? -11.666 -0.340  -6.364  1.00 92.24 3   B 1 
ATOM   1730 C CB  . VAL   B 2 3   ? -13.343 -0.281  -3.482  1.00 93.56 3   B 1 
ATOM   1731 C CG1 . VAL   B 2 3   ? -13.154 -1.754  -3.852  1.00 91.65 3   B 1 
ATOM   1732 C CG2 . VAL   B 2 3   ? -12.918 -0.121  -2.018  1.00 91.71 3   B 1 
ATOM   1733 N N   . GLU   B 2 4   ? -13.684 0.607   -6.547  1.00 91.90 4   B 1 
ATOM   1734 C CA  . GLU   B 2 4   ? -13.895 0.253   -7.957  1.00 90.79 4   B 1 
ATOM   1735 C C   . GLU   B 2 4   ? -12.778 0.751   -8.890  1.00 91.22 4   B 1 
ATOM   1736 O O   . GLU   B 2 4   ? -12.482 0.107   -9.901  1.00 89.99 4   B 1 
ATOM   1737 C CB  . GLU   B 2 4   ? -15.269 0.788   -8.400  1.00 87.60 4   B 1 
ATOM   1738 C CG  . GLU   B 2 4   ? -15.561 0.415   -9.854  1.00 80.14 4   B 1 
ATOM   1739 C CD  . GLU   B 2 4   ? -17.012 0.597   -10.299 1.00 78.67 4   B 1 
ATOM   1740 O OE1 . GLU   B 2 4   ? -17.388 -0.168  -11.225 1.00 72.08 4   B 1 
ATOM   1741 O OE2 . GLU   B 2 4   ? -17.717 1.470   -9.760  1.00 74.08 4   B 1 
ATOM   1742 N N   . GLN   B 2 5   ? -12.124 1.867   -8.553  1.00 88.61 5   B 1 
ATOM   1743 C CA  . GLN   B 2 5   ? -11.059 2.461   -9.371  1.00 86.79 5   B 1 
ATOM   1744 C C   . GLN   B 2 5   ? -9.734  1.692   -9.292  1.00 87.86 5   B 1 
ATOM   1745 O O   . GLN   B 2 5   ? -8.885  1.851   -10.163 1.00 86.95 5   B 1 
ATOM   1746 C CB  . GLN   B 2 5   ? -10.843 3.918   -8.938  1.00 84.03 5   B 1 
ATOM   1747 C CG  . GLN   B 2 5   ? -12.039 4.827   -9.260  1.00 78.84 5   B 1 
ATOM   1748 C CD  . GLN   B 2 5   ? -11.850 6.248   -8.725  1.00 75.36 5   B 1 
ATOM   1749 O OE1 . GLN   B 2 5   ? -11.274 6.478   -7.682  1.00 69.51 5   B 1 
ATOM   1750 N NE2 . GLN   B 2 5   ? -12.336 7.250   -9.420  1.00 66.58 5   B 1 
ATOM   1751 N N   . ILE   B 2 6   ? -9.525  0.882   -8.252  1.00 89.75 6   B 1 
ATOM   1752 C CA  . ILE   B 2 6   ? -8.252  0.173   -8.023  1.00 91.10 6   B 1 
ATOM   1753 C C   . ILE   B 2 6   ? -8.395  -1.343  -7.885  1.00 92.93 6   B 1 
ATOM   1754 O O   . ILE   B 2 6   ? -7.386  -2.052  -7.875  1.00 92.74 6   B 1 
ATOM   1755 C CB  . ILE   B 2 6   ? -7.494  0.762   -6.815  1.00 89.71 6   B 1 
ATOM   1756 C CG1 . ILE   B 2 6   ? -8.225  0.506   -5.476  1.00 85.66 6   B 1 
ATOM   1757 C CG2 . ILE   B 2 6   ? -7.225  2.264   -7.020  1.00 83.94 6   B 1 
ATOM   1758 C CD1 . ILE   B 2 6   ? -7.299  0.675   -4.269  1.00 84.00 6   B 1 
ATOM   1759 N N   . MET   B 2 7   ? -9.617  -1.848  -7.768  1.00 95.12 7   B 1 
ATOM   1760 C CA  . MET   B 2 7   ? -9.876  -3.277  -7.650  1.00 95.88 7   B 1 
ATOM   1761 C C   . MET   B 2 7   ? -9.475  -4.020  -8.926  1.00 95.67 7   B 1 
ATOM   1762 O O   . MET   B 2 7   ? -9.577  -3.513  -10.046 1.00 94.95 7   B 1 
ATOM   1763 C CB  . MET   B 2 7   ? -11.341 -3.542  -7.270  1.00 95.74 7   B 1 
ATOM   1764 C CG  . MET   B 2 7   ? -12.335 -3.324  -8.418  1.00 95.61 7   B 1 
ATOM   1765 S SD  . MET   B 2 7   ? -14.066 -3.627  -7.954  1.00 95.23 7   B 1 
ATOM   1766 C CE  . MET   B 2 7   ? -14.856 -3.399  -9.550  1.00 91.93 7   B 1 
ATOM   1767 N N   . LYS   B 2 8   ? -9.083  -5.273  -8.764  1.00 96.26 8   B 1 
ATOM   1768 C CA  . LYS   B 2 8   ? -8.910  -6.172  -9.900  1.00 96.35 8   B 1 
ATOM   1769 C C   . LYS   B 2 8   ? -10.258 -6.797  -10.260 1.00 96.90 8   B 1 
ATOM   1770 O O   . LYS   B 2 8   ? -10.873 -7.441  -9.418  1.00 96.42 8   B 1 
ATOM   1771 C CB  . LYS   B 2 8   ? -7.819  -7.200  -9.573  1.00 95.17 8   B 1 
ATOM   1772 C CG  . LYS   B 2 8   ? -7.433  -7.981  -10.835 1.00 86.42 8   B 1 
ATOM   1773 C CD  . LYS   B 2 8   ? -6.226  -8.883  -10.584 1.00 79.33 8   B 1 
ATOM   1774 C CE  . LYS   B 2 8   ? -5.874  -9.598  -11.898 1.00 72.07 8   B 1 
ATOM   1775 N NZ  . LYS   B 2 8   ? -4.743  -10.528 -11.735 1.00 62.85 8   B 1 
ATOM   1776 N N   . ARG   B 2 9   ? -10.696 -6.621  -11.500 1.00 96.90 9   B 1 
ATOM   1777 C CA  . ARG   B 2 9   ? -12.005 -7.111  -11.982 1.00 96.13 9   B 1 
ATOM   1778 C C   . ARG   B 2 9   ? -11.983 -8.584  -12.391 1.00 95.29 9   B 1 
ATOM   1779 O O   . ARG   B 2 9   ? -12.907 -9.319  -12.069 1.00 88.43 9   B 1 
ATOM   1780 C CB  . ARG   B 2 9   ? -12.512 -6.228  -13.133 1.00 94.38 9   B 1 
ATOM   1781 C CG  . ARG   B 2 9   ? -12.828 -4.788  -12.683 1.00 90.72 9   B 1 
ATOM   1782 C CD  . ARG   B 2 9   ? -13.425 -3.968  -13.827 1.00 87.61 9   B 1 
ATOM   1783 N NE  . ARG   B 2 9   ? -13.685 -2.574  -13.435 1.00 82.45 9   B 1 
ATOM   1784 C CZ  . ARG   B 2 9   ? -14.837 -2.020  -13.058 1.00 76.62 9   B 1 
ATOM   1785 N NH1 . ARG   B 2 9   ? -15.967 -2.666  -13.018 1.00 67.04 9   B 1 
ATOM   1786 N NH2 . ARG   B 2 9   ? -14.861 -0.774  -12.715 1.00 70.51 9   B 1 
ATOM   1787 N N   . ASP   B 2 10  ? -10.916 -9.030  -13.033 1.00 96.10 10  B 1 
ATOM   1788 C CA  . ASP   B 2 10  ? -10.756 -10.427 -13.447 1.00 95.81 10  B 1 
ATOM   1789 C C   . ASP   B 2 10  ? -10.330 -11.289 -12.255 1.00 96.70 10  B 1 
ATOM   1790 O O   . ASP   B 2 10  ? -9.143  -11.540 -12.016 1.00 94.57 10  B 1 
ATOM   1791 C CB  . ASP   B 2 10  ? -9.775  -10.531 -14.619 1.00 93.24 10  B 1 
ATOM   1792 C CG  . ASP   B 2 10  ? -10.280 -9.815  -15.869 1.00 83.06 10  B 1 
ATOM   1793 O OD1 . ASP   B 2 10  ? -11.512 -9.820  -16.084 1.00 73.77 10  B 1 
ATOM   1794 O OD2 . ASP   B 2 10  ? -9.418  -9.258  -16.579 1.00 74.74 10  B 1 
ATOM   1795 N N   . VAL   B 2 11  ? -11.318 -11.717 -11.477 1.00 97.48 11  B 1 
ATOM   1796 C CA  . VAL   B 2 11  ? -11.101 -12.496 -10.258 1.00 98.05 11  B 1 
ATOM   1797 C C   . VAL   B 2 11  ? -11.038 -13.980 -10.588 1.00 98.24 11  B 1 
ATOM   1798 O O   . VAL   B 2 11  ? -11.999 -14.559 -11.094 1.00 97.76 11  B 1 
ATOM   1799 C CB  . VAL   B 2 11  ? -12.177 -12.217 -9.194  1.00 97.73 11  B 1 
ATOM   1800 C CG1 . VAL   B 2 11  ? -11.776 -12.862 -7.862  1.00 95.89 11  B 1 
ATOM   1801 C CG2 . VAL   B 2 11  ? -12.364 -10.717 -8.946  1.00 95.86 11  B 1 
ATOM   1802 N N   . ILE   B 2 12  ? -9.919  -14.604 -10.232 1.00 98.12 12  B 1 
ATOM   1803 C CA  . ILE   B 2 12  ? -9.793  -16.062 -10.235 1.00 98.18 12  B 1 
ATOM   1804 C C   . ILE   B 2 12  ? -10.534 -16.599 -9.010  1.00 98.32 12  B 1 
ATOM   1805 O O   . ILE   B 2 12  ? -10.243 -16.204 -7.879  1.00 97.98 12  B 1 
ATOM   1806 C CB  . ILE   B 2 12  ? -8.316  -16.496 -10.254 1.00 97.94 12  B 1 
ATOM   1807 C CG1 . ILE   B 2 12  ? -7.484  -15.795 -11.354 1.00 95.93 12  B 1 
ATOM   1808 C CG2 . ILE   B 2 12  ? -8.207  -18.023 -10.392 1.00 96.37 12  B 1 
ATOM   1809 C CD1 . ILE   B 2 12  ? -8.024  -15.953 -12.781 1.00 86.05 12  B 1 
ATOM   1810 N N   . THR   B 2 13  ? -11.484 -17.490 -9.242  1.00 98.28 13  B 1 
ATOM   1811 C CA  . THR   B 2 13  ? -12.362 -18.057 -8.215  1.00 98.33 13  B 1 
ATOM   1812 C C   . THR   B 2 13  ? -12.284 -19.578 -8.167  1.00 98.34 13  B 1 
ATOM   1813 O O   . THR   B 2 13  ? -11.689 -20.228 -9.036  1.00 97.85 13  B 1 
ATOM   1814 C CB  . THR   B 2 13  ? -13.820 -17.592 -8.405  1.00 97.87 13  B 1 
ATOM   1815 O OG1 . THR   B 2 13  ? -14.302 -17.983 -9.669  1.00 95.44 13  B 1 
ATOM   1816 C CG2 . THR   B 2 13  ? -13.970 -16.076 -8.287  1.00 94.15 13  B 1 
ATOM   1817 N N   . LEU   B 2 14  ? -12.883 -20.132 -7.128  1.00 98.20 14  B 1 
ATOM   1818 C CA  . LEU   B 2 14  ? -13.133 -21.559 -6.951  1.00 98.17 14  B 1 
ATOM   1819 C C   . LEU   B 2 14  ? -14.627 -21.784 -6.719  1.00 98.28 14  B 1 
ATOM   1820 O O   . LEU   B 2 14  ? -15.333 -20.899 -6.234  1.00 97.79 14  B 1 
ATOM   1821 C CB  . LEU   B 2 14  ? -12.328 -22.082 -5.755  1.00 97.73 14  B 1 
ATOM   1822 C CG  . LEU   B 2 14  ? -10.803 -22.036 -5.935  1.00 96.88 14  B 1 
ATOM   1823 C CD1 . LEU   B 2 14  ? -10.129 -22.288 -4.594  1.00 95.22 14  B 1 
ATOM   1824 C CD2 . LEU   B 2 14  ? -10.317 -23.094 -6.924  1.00 95.19 14  B 1 
ATOM   1825 N N   . THR   B 2 15  ? -15.084 -22.993 -6.999  1.00 97.85 15  B 1 
ATOM   1826 C CA  . THR   B 2 15  ? -16.378 -23.500 -6.524  1.00 97.51 15  B 1 
ATOM   1827 C C   . THR   B 2 15  ? -16.175 -24.288 -5.227  1.00 97.50 15  B 1 
ATOM   1828 O O   . THR   B 2 15  ? -15.071 -24.751 -4.932  1.00 96.45 15  B 1 
ATOM   1829 C CB  . THR   B 2 15  ? -17.070 -24.366 -7.581  1.00 96.59 15  B 1 
ATOM   1830 O OG1 . THR   B 2 15  ? -16.373 -25.566 -7.763  1.00 87.92 15  B 1 
ATOM   1831 C CG2 . THR   B 2 15  ? -17.193 -23.663 -8.937  1.00 85.62 15  B 1 
ATOM   1832 N N   . LYS   B 2 16  ? -17.233 -24.478 -4.440  1.00 97.09 16  B 1 
ATOM   1833 C CA  . LYS   B 2 16  ? -17.160 -25.274 -3.197  1.00 96.58 16  B 1 
ATOM   1834 C C   . LYS   B 2 16  ? -16.746 -26.733 -3.421  1.00 96.64 16  B 1 
ATOM   1835 O O   . LYS   B 2 16  ? -16.231 -27.371 -2.508  1.00 94.97 16  B 1 
ATOM   1836 C CB  . LYS   B 2 16  ? -18.499 -25.189 -2.449  1.00 94.54 16  B 1 
ATOM   1837 C CG  . LYS   B 2 16  ? -19.649 -25.925 -3.169  1.00 88.64 16  B 1 
ATOM   1838 C CD  . LYS   B 2 16  ? -20.962 -25.794 -2.389  1.00 87.04 16  B 1 
ATOM   1839 C CE  . LYS   B 2 16  ? -22.057 -26.571 -3.122  1.00 76.52 16  B 1 
ATOM   1840 N NZ  . LYS   B 2 16  ? -23.370 -26.432 -2.450  1.00 70.03 16  B 1 
ATOM   1841 N N   . THR   B 2 17  ? -16.990 -27.252 -4.624  1.00 96.78 17  B 1 
ATOM   1842 C CA  . THR   B 2 17  ? -16.714 -28.639 -5.025  1.00 96.57 17  B 1 
ATOM   1843 C C   . THR   B 2 17  ? -15.363 -28.817 -5.713  1.00 96.78 17  B 1 
ATOM   1844 O O   . THR   B 2 17  ? -14.947 -29.957 -5.908  1.00 94.99 17  B 1 
ATOM   1845 C CB  . THR   B 2 17  ? -17.825 -29.171 -5.944  1.00 95.43 17  B 1 
ATOM   1846 O OG1 . THR   B 2 17  ? -18.083 -28.262 -6.991  1.00 89.01 17  B 1 
ATOM   1847 C CG2 . THR   B 2 17  ? -19.138 -29.363 -5.188  1.00 86.59 17  B 1 
ATOM   1848 N N   . ASP   B 2 18  ? -14.670 -27.733 -6.068  1.00 96.87 18  B 1 
ATOM   1849 C CA  . ASP   B 2 18  ? -13.308 -27.817 -6.585  1.00 96.90 18  B 1 
ATOM   1850 C C   . ASP   B 2 18  ? -12.397 -28.518 -5.570  1.00 96.98 18  B 1 
ATOM   1851 O O   . ASP   B 2 18  ? -12.573 -28.412 -4.351  1.00 95.94 18  B 1 
ATOM   1852 C CB  . ASP   B 2 18  ? -12.742 -26.425 -6.913  1.00 96.77 18  B 1 
ATOM   1853 C CG  . ASP   B 2 18  ? -13.236 -25.827 -8.232  1.00 96.39 18  B 1 
ATOM   1854 O OD1 . ASP   B 2 18  ? -13.504 -26.600 -9.176  1.00 92.08 18  B 1 
ATOM   1855 O OD2 . ASP   B 2 18  ? -13.258 -24.577 -8.326  1.00 92.46 18  B 1 
ATOM   1856 N N   . THR   B 2 19  ? -11.390 -29.220 -6.074  1.00 96.69 19  B 1 
ATOM   1857 C CA  . THR   B 2 19  ? -10.410 -29.895 -5.220  1.00 96.72 19  B 1 
ATOM   1858 C C   . THR   B 2 19  ? -9.391  -28.905 -4.654  1.00 96.85 19  B 1 
ATOM   1859 O O   . THR   B 2 19  ? -9.106  -27.849 -5.228  1.00 96.27 19  B 1 
ATOM   1860 C CB  . THR   B 2 19  ? -9.703  -31.042 -5.955  1.00 95.91 19  B 1 
ATOM   1861 O OG1 . THR   B 2 19  ? -8.934  -30.549 -7.021  1.00 90.16 19  B 1 
ATOM   1862 C CG2 . THR   B 2 19  ? -10.681 -32.080 -6.504  1.00 89.16 19  B 1 
ATOM   1863 N N   . LEU   B 2 20  ? -8.771  -29.270 -3.539  1.00 95.87 20  B 1 
ATOM   1864 C CA  . LEU   B 2 20  ? -7.644  -28.513 -2.988  1.00 95.68 20  B 1 
ATOM   1865 C C   . LEU   B 2 20  ? -6.432  -28.519 -3.928  1.00 95.78 20  B 1 
ATOM   1866 O O   . LEU   B 2 20  ? -5.671  -27.554 -3.939  1.00 94.85 20  B 1 
ATOM   1867 C CB  . LEU   B 2 20  ? -7.280  -29.070 -1.608  1.00 94.73 20  B 1 
ATOM   1868 C CG  . LEU   B 2 20  ? -8.378  -28.877 -0.542  1.00 92.60 20  B 1 
ATOM   1869 C CD1 . LEU   B 2 20  ? -7.942  -29.524 0.765   1.00 89.45 20  B 1 
ATOM   1870 C CD2 . LEU   B 2 20  ? -8.675  -27.403 -0.261  1.00 88.96 20  B 1 
ATOM   1871 N N   . GLU   B 2 21  ? -6.284  -29.545 -4.759  1.00 95.84 21  B 1 
ATOM   1872 C CA  . GLU   B 2 21  ? -5.285  -29.567 -5.832  1.00 95.58 21  B 1 
ATOM   1873 C C   . GLU   B 2 21  ? -5.525  -28.434 -6.831  1.00 96.05 21  B 1 
ATOM   1874 O O   . GLU   B 2 21  ? -4.621  -27.638 -7.086  1.00 95.64 21  B 1 
ATOM   1875 C CB  . GLU   B 2 21  ? -5.305  -30.937 -6.517  1.00 94.53 21  B 1 
ATOM   1876 C CG  . GLU   B 2 21  ? -4.230  -31.043 -7.611  1.00 89.99 21  B 1 
ATOM   1877 C CD  . GLU   B 2 21  ? -4.078  -32.478 -8.131  1.00 85.86 21  B 1 
ATOM   1878 O OE1 . GLU   B 2 21  ? -2.931  -32.835 -8.484  1.00 78.66 21  B 1 
ATOM   1879 O OE2 . GLU   B 2 21  ? -5.089  -33.214 -8.140  1.00 78.69 21  B 1 
ATOM   1880 N N   . THR   B 2 22  ? -6.764  -28.276 -7.307  1.00 96.32 22  B 1 
ATOM   1881 C CA  . THR   B 2 22  ? -7.156  -27.160 -8.183  1.00 96.77 22  B 1 
ATOM   1882 C C   . THR   B 2 22  ? -6.866  -25.807 -7.530  1.00 97.10 22  B 1 
ATOM   1883 O O   . THR   B 2 22  ? -6.358  -24.897 -8.188  1.00 96.69 22  B 1 
ATOM   1884 C CB  . THR   B 2 22  ? -8.648  -27.247 -8.540  1.00 96.79 22  B 1 
ATOM   1885 O OG1 . THR   B 2 22  ? -8.930  -28.484 -9.143  1.00 92.07 22  B 1 
ATOM   1886 C CG2 . THR   B 2 22  ? -9.093  -26.171 -9.528  1.00 90.99 22  B 1 
ATOM   1887 N N   . ALA   B 2 23  ? -7.130  -25.671 -6.229  1.00 96.79 23  B 1 
ATOM   1888 C CA  . ALA   B 2 23  ? -6.823  -24.452 -5.487  1.00 96.69 23  B 1 
ATOM   1889 C C   . ALA   B 2 23  ? -5.313  -24.155 -5.463  1.00 96.57 23  B 1 
ATOM   1890 O O   . ALA   B 2 23  ? -4.903  -23.036 -5.767  1.00 96.03 23  B 1 
ATOM   1891 C CB  . ALA   B 2 23  ? -7.403  -24.566 -4.073  1.00 96.55 23  B 1 
ATOM   1892 N N   . ILE   B 2 24  ? -4.480  -25.149 -5.151  1.00 95.99 24  B 1 
ATOM   1893 C CA  . ILE   B 2 24  ? -3.017  -25.007 -5.135  1.00 94.75 24  B 1 
ATOM   1894 C C   . ILE   B 2 24  ? -2.490  -24.636 -6.523  1.00 94.94 24  B 1 
ATOM   1895 O O   . ILE   B 2 24  ? -1.669  -23.723 -6.641  1.00 93.99 24  B 1 
ATOM   1896 C CB  . ILE   B 2 24  ? -2.349  -26.295 -4.604  1.00 92.72 24  B 1 
ATOM   1897 C CG1 . ILE   B 2 24  ? -2.635  -26.450 -3.097  1.00 87.25 24  B 1 
ATOM   1898 C CG2 . ILE   B 2 24  ? -0.825  -26.289 -4.847  1.00 86.47 24  B 1 
ATOM   1899 C CD1 . ILE   B 2 24  ? -2.257  -27.821 -2.522  1.00 78.57 24  B 1 
ATOM   1900 N N   . CYS   B 2 25  ? -2.976  -25.306 -7.566  1.00 96.01 25  B 1 
ATOM   1901 C CA  . CYS   B 2 25  ? -2.597  -25.019 -8.946  1.00 96.25 25  B 1 
ATOM   1902 C C   . CYS   B 2 25  ? -2.919  -23.570 -9.323  1.00 96.48 25  B 1 
ATOM   1903 O O   . CYS   B 2 25  ? -2.012  -22.847 -9.725  1.00 95.94 25  B 1 
ATOM   1904 C CB  . CYS   B 2 25  ? -3.269  -26.022 -9.892  1.00 95.88 25  B 1 
ATOM   1905 S SG  . CYS   B 2 25  ? -2.463  -27.638 -9.711  1.00 84.65 25  B 1 
ATOM   1906 N N   . LYS   B 2 26  ? -4.148  -23.100 -9.088  1.00 96.83 26  B 1 
ATOM   1907 C CA  . LYS   B 2 26  ? -4.552  -21.711 -9.368  1.00 97.07 26  B 1 
ATOM   1908 C C   . LYS   B 2 26  ? -3.719  -20.690 -8.585  1.00 96.66 26  B 1 
ATOM   1909 O O   . LYS   B 2 26  ? -3.272  -19.699 -9.156  1.00 95.61 26  B 1 
ATOM   1910 C CB  . LYS   B 2 26  ? -6.051  -21.519 -9.090  1.00 97.33 26  B 1 
ATOM   1911 C CG  . LYS   B 2 26  ? -6.953  -22.146 -10.168 1.00 96.63 26  B 1 
ATOM   1912 C CD  . LYS   B 2 26  ? -8.439  -21.887 -9.867  1.00 95.76 26  B 1 
ATOM   1913 C CE  . LYS   B 2 26  ? -9.346  -22.487 -10.948 1.00 94.05 26  B 1 
ATOM   1914 N NZ  . LYS   B 2 26  ? -10.793 -22.283 -10.667 1.00 90.88 26  B 1 
ATOM   1915 N N   . LEU   B 2 27  ? -3.462  -20.926 -7.295  1.00 96.18 27  B 1 
ATOM   1916 C CA  . LEU   B 2 27  ? -2.625  -20.036 -6.479  1.00 95.20 27  B 1 
ATOM   1917 C C   . LEU   B 2 27  ? -1.218  -19.878 -7.071  1.00 94.39 27  B 1 
ATOM   1918 O O   . LEU   B 2 27  ? -0.685  -18.769 -7.115  1.00 93.07 27  B 1 
ATOM   1919 C CB  . LEU   B 2 27  ? -2.529  -20.572 -5.039  1.00 94.88 27  B 1 
ATOM   1920 C CG  . LEU   B 2 27  ? -3.794  -20.388 -4.179  1.00 94.36 27  B 1 
ATOM   1921 C CD1 . LEU   B 2 27  ? -3.620  -21.122 -2.846  1.00 92.08 27  B 1 
ATOM   1922 C CD2 . LEU   B 2 27  ? -4.080  -18.923 -3.871  1.00 91.69 27  B 1 
ATOM   1923 N N   . LYS   B 2 28  ? -0.630  -20.983 -7.537  1.00 94.47 28  B 1 
ATOM   1924 C CA  . LYS   B 2 28  ? 0.725   -21.015 -8.089  1.00 92.95 28  B 1 
ATOM   1925 C C   . LYS   B 2 28  ? 0.790   -20.439 -9.501  1.00 93.00 28  B 1 
ATOM   1926 O O   . LYS   B 2 28  ? 1.671   -19.636 -9.783  1.00 91.58 28  B 1 
ATOM   1927 C CB  . LYS   B 2 28  ? 1.238   -22.459 -8.029  1.00 91.30 28  B 1 
ATOM   1928 C CG  . LYS   B 2 28  ? 2.741   -22.552 -8.313  1.00 77.87 28  B 1 
ATOM   1929 C CD  . LYS   B 2 28  ? 3.204   -24.009 -8.224  1.00 72.73 28  B 1 
ATOM   1930 C CE  . LYS   B 2 28  ? 4.711   -24.104 -8.494  1.00 60.67 28  B 1 
ATOM   1931 N NZ  . LYS   B 2 28  ? 5.165   -25.515 -8.534  1.00 54.00 28  B 1 
ATOM   1932 N N   . GLU   B 2 29  ? -0.140  -20.831 -10.366 1.00 95.10 29  B 1 
ATOM   1933 C CA  . GLU   B 2 29  ? -0.210  -20.406 -11.771 1.00 95.46 29  B 1 
ATOM   1934 C C   . GLU   B 2 29  ? -0.379  -18.891 -11.895 1.00 94.98 29  B 1 
ATOM   1935 O O   . GLU   B 2 29  ? 0.390   -18.225 -12.585 1.00 93.15 29  B 1 
ATOM   1936 C CB  . GLU   B 2 29  ? -1.380  -21.151 -12.431 1.00 95.33 29  B 1 
ATOM   1937 C CG  . GLU   B 2 29  ? -1.542  -20.835 -13.927 1.00 87.34 29  B 1 
ATOM   1938 C CD  . GLU   B 2 29  ? -2.760  -21.534 -14.554 1.00 82.31 29  B 1 
ATOM   1939 O OE1 . GLU   B 2 29  ? -3.020  -21.271 -15.750 1.00 75.38 29  B 1 
ATOM   1940 O OE2 . GLU   B 2 29  ? -3.443  -22.309 -13.845 1.00 76.75 29  B 1 
ATOM   1941 N N   . PHE   B 2 30  ? -1.333  -18.328 -11.161 1.00 96.00 30  B 1 
ATOM   1942 C CA  . PHE   B 2 30  ? -1.646  -16.898 -11.223 1.00 95.32 30  B 1 
ATOM   1943 C C   . PHE   B 2 30  ? -0.812  -16.032 -10.272 1.00 94.51 30  B 1 
ATOM   1944 O O   . PHE   B 2 30  ? -1.009  -14.817 -10.225 1.00 92.23 30  B 1 
ATOM   1945 C CB  . PHE   B 2 30  ? -3.151  -16.709 -11.024 1.00 95.59 30  B 1 
ATOM   1946 C CG  . PHE   B 2 30  ? -3.987  -17.350 -12.108 1.00 95.87 30  B 1 
ATOM   1947 C CD1 . PHE   B 2 30  ? -4.044  -16.768 -13.388 1.00 92.71 30  B 1 
ATOM   1948 C CD2 . PHE   B 2 30  ? -4.684  -18.546 -11.863 1.00 92.87 30  B 1 
ATOM   1949 C CE1 . PHE   B 2 30  ? -4.786  -17.381 -14.409 1.00 92.04 30  B 1 
ATOM   1950 C CE2 . PHE   B 2 30  ? -5.426  -19.164 -12.884 1.00 92.11 30  B 1 
ATOM   1951 C CZ  . PHE   B 2 30  ? -5.474  -18.583 -14.159 1.00 93.64 30  B 1 
ATOM   1952 N N   . HIS   B 2 31  ? 0.128   -16.614 -9.510  1.00 92.67 31  B 1 
ATOM   1953 C CA  . HIS   B 2 31  ? 0.961   -15.898 -8.536  1.00 91.44 31  B 1 
ATOM   1954 C C   . HIS   B 2 31  ? 0.139   -15.096 -7.513  1.00 91.55 31  B 1 
ATOM   1955 O O   . HIS   B 2 31  ? 0.502   -13.994 -7.092  1.00 89.30 31  B 1 
ATOM   1956 C CB  . HIS   B 2 31  ? 2.036   -15.070 -9.253  1.00 89.60 31  B 1 
ATOM   1957 C CG  . HIS   B 2 31  ? 3.041   -15.899 -10.010 1.00 84.82 31  B 1 
ATOM   1958 N ND1 . HIS   B 2 31  ? 2.792   -16.734 -11.074 1.00 74.24 31  B 1 
ATOM   1959 C CD2 . HIS   B 2 31  ? 4.387   -15.991 -9.748  1.00 73.65 31  B 1 
ATOM   1960 C CE1 . HIS   B 2 31  ? 3.945   -17.307 -11.441 1.00 74.00 31  B 1 
ATOM   1961 N NE2 . HIS   B 2 31  ? 4.943   -16.869 -10.661 1.00 74.49 31  B 1 
ATOM   1962 N N   . ILE   B 2 32  ? -0.974  -15.669 -7.078  1.00 94.23 32  B 1 
ATOM   1963 C CA  . ILE   B 2 32  ? -1.903  -15.084 -6.108  1.00 94.56 32  B 1 
ATOM   1964 C C   . ILE   B 2 32  ? -1.873  -15.852 -4.785  1.00 94.58 32  B 1 
ATOM   1965 O O   . ILE   B 2 32  ? -1.363  -16.966 -4.687  1.00 93.76 32  B 1 
ATOM   1966 C CB  . ILE   B 2 32  ? -3.328  -14.961 -6.695  1.00 94.53 32  B 1 
ATOM   1967 C CG1 . ILE   B 2 32  ? -3.900  -16.337 -7.100  1.00 92.89 32  B 1 
ATOM   1968 C CG2 . ILE   B 2 32  ? -3.329  -13.947 -7.848  1.00 90.85 32  B 1 
ATOM   1969 C CD1 . ILE   B 2 32  ? -5.319  -16.300 -7.684  1.00 91.96 32  B 1 
ATOM   1970 N N   . ARG   B 2 33  ? -2.434  -15.243 -3.737  1.00 93.12 33  B 1 
ATOM   1971 C CA  . ARG   B 2 33  ? -2.469  -15.822 -2.379  1.00 93.17 33  B 1 
ATOM   1972 C C   . ARG   B 2 33  ? -3.880  -15.944 -1.813  1.00 94.46 33  B 1 
ATOM   1973 O O   . ARG   B 2 33  ? -4.027  -16.378 -0.675  1.00 93.57 33  B 1 
ATOM   1974 C CB  . ARG   B 2 33  ? -1.566  -15.000 -1.459  1.00 90.53 33  B 1 
ATOM   1975 C CG  . ARG   B 2 33  ? -0.099  -15.007 -1.928  1.00 86.84 33  B 1 
ATOM   1976 C CD  . ARG   B 2 33  ? 0.779   -14.166 -1.004  1.00 81.55 33  B 1 
ATOM   1977 N NE  . ARG   B 2 33  ? 0.444   -12.738 -1.115  1.00 74.46 33  B 1 
ATOM   1978 C CZ  . ARG   B 2 33  ? 1.070   -11.735 -0.518  1.00 69.39 33  B 1 
ATOM   1979 N NH1 . ARG   B 2 33  ? 2.075   -11.930 0.286   1.00 62.62 33  B 1 
ATOM   1980 N NH2 . ARG   B 2 33  ? 0.690   -10.509 -0.738  1.00 61.66 33  B 1 
ATOM   1981 N N   . HIS   B 2 34  ? -4.876  -15.542 -2.584  1.00 96.03 34  B 1 
ATOM   1982 C CA  . HIS   B 2 34  ? -6.274  -15.531 -2.164  1.00 96.58 34  B 1 
ATOM   1983 C C   . HIS   B 2 34  ? -7.153  -15.997 -3.323  1.00 97.39 34  B 1 
ATOM   1984 O O   . HIS   B 2 34  ? -6.958  -15.549 -4.452  1.00 97.17 34  B 1 
ATOM   1985 C CB  . HIS   B 2 34  ? -6.677  -14.115 -1.717  1.00 95.68 34  B 1 
ATOM   1986 C CG  . HIS   B 2 34  ? -5.752  -13.492 -0.703  1.00 94.57 34  B 1 
ATOM   1987 N ND1 . HIS   B 2 34  ? -4.673  -12.677 -0.996  1.00 85.24 34  B 1 
ATOM   1988 C CD2 . HIS   B 2 34  ? -5.772  -13.639 0.663   1.00 84.86 34  B 1 
ATOM   1989 C CE1 . HIS   B 2 34  ? -4.075  -12.345 0.161   1.00 86.11 34  B 1 
ATOM   1990 N NE2 . HIS   B 2 34  ? -4.711  -12.912 1.196   1.00 88.29 34  B 1 
ATOM   1991 N N   . LEU   B 2 35  ? -8.105  -16.874 -3.037  1.00 97.81 35  B 1 
ATOM   1992 C CA  . LEU   B 2 35  ? -9.106  -17.364 -3.983  1.00 98.05 35  B 1 
ATOM   1993 C C   . LEU   B 2 35  ? -10.487 -17.291 -3.333  1.00 98.21 35  B 1 
ATOM   1994 O O   . LEU   B 2 35  ? -10.764 -18.094 -2.433  1.00 97.91 35  B 1 
ATOM   1995 C CB  . LEU   B 2 35  ? -8.777  -18.804 -4.409  1.00 97.85 35  B 1 
ATOM   1996 C CG  . LEU   B 2 35  ? -7.584  -18.938 -5.373  1.00 97.17 35  B 1 
ATOM   1997 C CD1 . LEU   B 2 35  ? -7.169  -20.402 -5.485  1.00 95.95 35  B 1 
ATOM   1998 C CD2 . LEU   B 2 35  ? -7.936  -18.438 -6.775  1.00 95.58 35  B 1 
ATOM   1999 N N   . PRO   B 2 36  ? -11.356 -16.361 -3.753  1.00 98.48 36  B 1 
ATOM   2000 C CA  . PRO   B 2 36  ? -12.754 -16.399 -3.354  1.00 98.52 36  B 1 
ATOM   2001 C C   . PRO   B 2 36  ? -13.408 -17.698 -3.828  1.00 98.62 36  B 1 
ATOM   2002 O O   . PRO   B 2 36  ? -13.209 -18.122 -4.970  1.00 98.41 36  B 1 
ATOM   2003 C CB  . PRO   B 2 36  ? -13.416 -15.168 -3.980  1.00 98.18 36  B 1 
ATOM   2004 C CG  . PRO   B 2 36  ? -12.243 -14.242 -4.300  1.00 96.63 36  B 1 
ATOM   2005 C CD  . PRO   B 2 36  ? -11.109 -15.211 -4.603  1.00 98.21 36  B 1 
ATOM   2006 N N   . VAL   B 2 37  ? -14.190 -18.308 -2.951  1.00 98.39 37  B 1 
ATOM   2007 C CA  . VAL   B 2 37  ? -15.074 -19.418 -3.302  1.00 98.39 37  B 1 
ATOM   2008 C C   . VAL   B 2 37  ? -16.451 -18.831 -3.567  1.00 98.41 37  B 1 
ATOM   2009 O O   . VAL   B 2 37  ? -16.978 -18.104 -2.724  1.00 98.02 37  B 1 
ATOM   2010 C CB  . VAL   B 2 37  ? -15.123 -20.499 -2.211  1.00 98.13 37  B 1 
ATOM   2011 C CG1 . VAL   B 2 37  ? -15.904 -21.720 -2.699  1.00 97.09 37  B 1 
ATOM   2012 C CG2 . VAL   B 2 37  ? -13.712 -20.960 -1.808  1.00 96.96 37  B 1 
ATOM   2013 N N   . VAL   B 2 38  ? -16.999 -19.124 -4.730  1.00 98.28 38  B 1 
ATOM   2014 C CA  . VAL   B 2 38  ? -18.288 -18.595 -5.180  1.00 98.26 38  B 1 
ATOM   2015 C C   . VAL   B 2 38  ? -19.260 -19.723 -5.504  1.00 98.16 38  B 1 
ATOM   2016 O O   . VAL   B 2 38  ? -18.851 -20.844 -5.832  1.00 97.36 38  B 1 
ATOM   2017 C CB  . VAL   B 2 38  ? -18.143 -17.615 -6.363  1.00 97.69 38  B 1 
ATOM   2018 C CG1 . VAL   B 2 38  ? -17.306 -16.394 -5.969  1.00 94.56 38  B 1 
ATOM   2019 C CG2 . VAL   B 2 38  ? -17.519 -18.262 -7.605  1.00 93.66 38  B 1 
ATOM   2020 N N   . ASP   B 2 39  ? -20.549 -19.418 -5.400  1.00 97.81 39  B 1 
ATOM   2021 C CA  . ASP   B 2 39  ? -21.613 -20.273 -5.920  1.00 97.31 39  B 1 
ATOM   2022 C C   . ASP   B 2 39  ? -21.915 -19.966 -7.400  1.00 97.14 39  B 1 
ATOM   2023 O O   . ASP   B 2 39  ? -21.230 -19.173 -8.059  1.00 94.74 39  B 1 
ATOM   2024 C CB  . ASP   B 2 39  ? -22.846 -20.185 -4.999  1.00 95.71 39  B 1 
ATOM   2025 C CG  . ASP   B 2 39  ? -23.546 -18.820 -4.987  1.00 94.72 39  B 1 
ATOM   2026 O OD1 . ASP   B 2 39  ? -23.275 -17.987 -5.879  1.00 90.22 39  B 1 
ATOM   2027 O OD2 . ASP   B 2 39  ? -24.358 -18.613 -4.065  1.00 89.97 39  B 1 
ATOM   2028 N N   . GLU   B 2 40  ? -22.948 -20.617 -7.930  1.00 96.64 40  B 1 
ATOM   2029 C CA  . GLU   B 2 40  ? -23.377 -20.453 -9.326  1.00 96.13 40  B 1 
ATOM   2030 C C   . GLU   B 2 40  ? -23.883 -19.033 -9.632  1.00 96.09 40  B 1 
ATOM   2031 O O   . GLU   B 2 40  ? -23.761 -18.553 -10.759 1.00 93.24 40  B 1 
ATOM   2032 C CB  . GLU   B 2 40  ? -24.476 -21.479 -9.639  1.00 94.90 40  B 1 
ATOM   2033 C CG  . GLU   B 2 40  ? -23.964 -22.926 -9.531  1.00 84.61 40  B 1 
ATOM   2034 C CD  . GLU   B 2 40  ? -25.029 -23.987 -9.850  1.00 75.62 40  B 1 
ATOM   2035 O OE1 . GLU   B 2 40  ? -24.674 -25.189 -9.755  1.00 67.62 40  B 1 
ATOM   2036 O OE2 . GLU   B 2 40  ? -26.179 -23.616 -10.170 1.00 68.03 40  B 1 
ATOM   2037 N N   . GLU   B 2 41  ? -24.396 -18.325 -8.625  1.00 96.62 41  B 1 
ATOM   2038 C CA  . GLU   B 2 41  ? -24.855 -16.934 -8.743  1.00 96.52 41  B 1 
ATOM   2039 C C   . GLU   B 2 41  ? -23.728 -15.911 -8.529  1.00 96.91 41  B 1 
ATOM   2040 O O   . GLU   B 2 41  ? -23.950 -14.701 -8.607  1.00 94.92 41  B 1 
ATOM   2041 C CB  . GLU   B 2 41  ? -26.025 -16.676 -7.790  1.00 95.48 41  B 1 
ATOM   2042 C CG  . GLU   B 2 41  ? -27.241 -17.560 -8.098  1.00 89.54 41  B 1 
ATOM   2043 C CD  . GLU   B 2 41  ? -28.531 -17.069 -7.424  1.00 81.52 41  B 1 
ATOM   2044 O OE1 . GLU   B 2 41  ? -29.565 -17.751 -7.609  1.00 72.48 41  B 1 
ATOM   2045 O OE2 . GLU   B 2 41  ? -28.508 -15.987 -6.788  1.00 73.35 41  B 1 
ATOM   2046 N N   . ARG   B 2 42  ? -22.506 -16.405 -8.313  1.00 96.34 42  B 1 
ATOM   2047 C CA  . ARG   B 2 42  ? -21.315 -15.601 -8.026  1.00 96.69 42  B 1 
ATOM   2048 C C   . ARG   B 2 42  ? -21.359 -14.905 -6.654  1.00 97.51 42  B 1 
ATOM   2049 O O   . ARG   B 2 42  ? -20.657 -13.917 -6.447  1.00 96.07 42  B 1 
ATOM   2050 C CB  . ARG   B 2 42  ? -21.014 -14.695 -9.227  1.00 94.62 42  B 1 
ATOM   2051 C CG  . ARG   B 2 42  ? -19.530 -14.536 -9.506  1.00 85.57 42  B 1 
ATOM   2052 C CD  . ARG   B 2 42  ? -19.341 -13.745 -10.806 1.00 81.54 42  B 1 
ATOM   2053 N NE  . ARG   B 2 42  ? -17.915 -13.596 -11.144 1.00 76.73 42  B 1 
ATOM   2054 C CZ  . ARG   B 2 42  ? -17.331 -13.853 -12.304 1.00 70.48 42  B 1 
ATOM   2055 N NH1 . ARG   B 2 42  ? -18.004 -14.257 -13.349 1.00 63.13 42  B 1 
ATOM   2056 N NH2 . ARG   B 2 42  ? -16.041 -13.707 -12.428 1.00 64.18 42  B 1 
ATOM   2057 N N   . HIS   B 2 43  ? -22.137 -15.439 -5.711  1.00 97.40 43  B 1 
ATOM   2058 C CA  . HIS   B 2 43  ? -22.072 -15.043 -4.305  1.00 97.42 43  B 1 
ATOM   2059 C C   . HIS   B 2 43  ? -20.790 -15.575 -3.668  1.00 97.77 43  B 1 
ATOM   2060 O O   . HIS   B 2 43  ? -20.391 -16.714 -3.896  1.00 97.05 43  B 1 
ATOM   2061 C CB  . HIS   B 2 43  ? -23.286 -15.568 -3.529  1.00 96.70 43  B 1 
ATOM   2062 C CG  . HIS   B 2 43  ? -24.622 -15.157 -4.076  1.00 94.04 43  B 1 
ATOM   2063 N ND1 . HIS   B 2 43  ? -25.750 -15.955 -4.115  1.00 81.37 43  B 1 
ATOM   2064 C CD2 . HIS   B 2 43  ? -24.980 -13.941 -4.588  1.00 82.85 43  B 1 
ATOM   2065 C CE1 . HIS   B 2 43  ? -26.753 -15.235 -4.636  1.00 85.24 43  B 1 
ATOM   2066 N NE2 . HIS   B 2 43  ? -26.326 -14.002 -4.934  1.00 87.24 43  B 1 
ATOM   2067 N N   . VAL   B 2 44  ? -20.146 -14.767 -2.828  1.00 97.78 44  B 1 
ATOM   2068 C CA  . VAL   B 2 44  ? -18.971 -15.201 -2.067  1.00 97.93 44  B 1 
ATOM   2069 C C   . VAL   B 2 44  ? -19.432 -16.043 -0.882  1.00 97.91 44  B 1 
ATOM   2070 O O   . VAL   B 2 44  ? -20.001 -15.521 0.069   1.00 97.13 44  B 1 
ATOM   2071 C CB  . VAL   B 2 44  ? -18.108 -14.011 -1.616  1.00 97.59 44  B 1 
ATOM   2072 C CG1 . VAL   B 2 44  ? -16.869 -14.486 -0.855  1.00 96.10 44  B 1 
ATOM   2073 C CG2 . VAL   B 2 44  ? -17.623 -13.194 -2.820  1.00 95.95 44  B 1 
ATOM   2074 N N   . ILE   B 2 45  ? -19.146 -17.336 -0.923  1.00 98.09 45  B 1 
ATOM   2075 C CA  . ILE   B 2 45  ? -19.513 -18.301 0.127   1.00 97.83 45  B 1 
ATOM   2076 C C   . ILE   B 2 45  ? -18.327 -18.730 0.996   1.00 97.79 45  B 1 
ATOM   2077 O O   . ILE   B 2 45  ? -18.505 -19.365 2.037   1.00 96.66 45  B 1 
ATOM   2078 C CB  . ILE   B 2 45  ? -20.234 -19.518 -0.485  1.00 97.30 45  B 1 
ATOM   2079 C CG1 . ILE   B 2 45  ? -19.354 -20.270 -1.508  1.00 94.33 45  B 1 
ATOM   2080 C CG2 . ILE   B 2 45  ? -21.573 -19.073 -1.107  1.00 92.29 45  B 1 
ATOM   2081 C CD1 . ILE   B 2 45  ? -19.919 -21.629 -1.928  1.00 90.40 45  B 1 
ATOM   2082 N N   . GLY   B 2 46  ? -17.112 -18.385 0.576   1.00 97.92 46  B 1 
ATOM   2083 C CA  . GLY   B 2 46  ? -15.898 -18.704 1.308   1.00 97.92 46  B 1 
ATOM   2084 C C   . GLY   B 2 46  ? -14.655 -18.046 0.726   1.00 98.22 46  B 1 
ATOM   2085 O O   . GLY   B 2 46  ? -14.692 -17.372 -0.303  1.00 97.84 46  B 1 
ATOM   2086 N N   . MET   B 2 47  ? -13.529 -18.261 1.402   1.00 97.86 47  B 1 
ATOM   2087 C CA  . MET   B 2 47  ? -12.218 -17.789 0.967   1.00 97.74 47  B 1 
ATOM   2088 C C   . MET   B 2 47  ? -11.162 -18.853 1.230   1.00 97.62 47  B 1 
ATOM   2089 O O   . MET   B 2 47  ? -11.025 -19.339 2.355   1.00 96.74 47  B 1 
ATOM   2090 C CB  . MET   B 2 47  ? -11.888 -16.478 1.702   1.00 97.02 47  B 1 
ATOM   2091 C CG  . MET   B 2 47  ? -10.532 -15.869 1.312   1.00 92.18 47  B 1 
ATOM   2092 S SD  . MET   B 2 47  ? -10.362 -15.329 -0.411  1.00 92.77 47  B 1 
ATOM   2093 C CE  . MET   B 2 47  ? -11.511 -13.944 -0.421  1.00 85.73 47  B 1 
ATOM   2094 N N   . ILE   B 2 48  ? -10.379 -19.176 0.212   1.00 97.48 48  B 1 
ATOM   2095 C CA  . ILE   B 2 48  ? -9.148  -19.960 0.332   1.00 97.24 48  B 1 
ATOM   2096 C C   . ILE   B 2 48  ? -7.965  -18.998 0.305   1.00 96.96 48  B 1 
ATOM   2097 O O   . ILE   B 2 48  ? -7.858  -18.147 -0.573  1.00 96.03 48  B 1 
ATOM   2098 C CB  . ILE   B 2 48  ? -9.065  -21.032 -0.769  1.00 96.65 48  B 1 
ATOM   2099 C CG1 . ILE   B 2 48  ? -10.135 -22.125 -0.578  1.00 93.94 48  B 1 
ATOM   2100 C CG2 . ILE   B 2 48  ? -7.667  -21.666 -0.863  1.00 95.28 48  B 1 
ATOM   2101 C CD1 . ILE   B 2 48  ? -9.938  -23.047 0.637   1.00 89.19 48  B 1 
ATOM   2102 N N   . THR   B 2 49  ? -7.046  -19.161 1.252   1.00 95.62 49  B 1 
ATOM   2103 C CA  . THR   B 2 49  ? -5.788  -18.413 1.267   1.00 94.58 49  B 1 
ATOM   2104 C C   . THR   B 2 49  ? -4.593  -19.359 1.229   1.00 94.12 49  B 1 
ATOM   2105 O O   . THR   B 2 49  ? -4.634  -20.453 1.791   1.00 92.91 49  B 1 
ATOM   2106 C CB  . THR   B 2 49  ? -5.681  -17.425 2.440   1.00 93.12 49  B 1 
ATOM   2107 O OG1 . THR   B 2 49  ? -5.285  -18.031 3.640   1.00 84.67 49  B 1 
ATOM   2108 C CG2 . THR   B 2 49  ? -6.977  -16.656 2.714   1.00 84.73 49  B 1 
ATOM   2109 N N   . ASP   B 2 50  ? -3.493  -18.906 0.628   1.00 91.82 50  B 1 
ATOM   2110 C CA  . ASP   B 2 50  ? -2.206  -19.616 0.633   1.00 90.32 50  B 1 
ATOM   2111 C C   . ASP   B 2 50  ? -1.753  -19.978 2.056   1.00 89.69 50  B 1 
ATOM   2112 O O   . ASP   B 2 50  ? -1.179  -21.040 2.285   1.00 86.84 50  B 1 
ATOM   2113 C CB  . ASP   B 2 50  ? -1.184  -18.700 -0.055  1.00 88.41 50  B 1 
ATOM   2114 C CG  . ASP   B 2 50  ? 0.266   -19.184 0.038   1.00 84.96 50  B 1 
ATOM   2115 O OD1 . ASP   B 2 50  ? 0.622   -20.183 -0.602  1.00 77.39 50  B 1 
ATOM   2116 O OD2 . ASP   B 2 50  ? 1.067   -18.508 0.728   1.00 77.12 50  B 1 
ATOM   2117 N N   . ARG   B 2 51  ? -2.066  -19.125 3.036   1.00 88.87 51  B 1 
ATOM   2118 C CA  . ARG   B 2 51  ? -1.751  -19.396 4.443   1.00 87.36 51  B 1 
ATOM   2119 C C   . ARG   B 2 51  ? -2.567  -20.559 5.010   1.00 87.30 51  B 1 
ATOM   2120 O O   . ARG   B 2 51  ? -1.993  -21.417 5.674   1.00 84.33 51  B 1 
ATOM   2121 C CB  . ARG   B 2 51  ? -1.944  -18.115 5.263   1.00 84.68 51  B 1 
ATOM   2122 C CG  . ARG   B 2 51  ? -1.609  -18.363 6.743   1.00 74.34 51  B 1 
ATOM   2123 C CD  . ARG   B 2 51  ? -1.817  -17.114 7.590   1.00 71.14 51  B 1 
ATOM   2124 N NE  . ARG   B 2 51  ? -0.802  -16.090 7.300   1.00 63.93 51  B 1 
ATOM   2125 C CZ  . ARG   B 2 51  ? -0.886  -14.811 7.586   1.00 59.40 51  B 1 
ATOM   2126 N NH1 . ARG   B 2 51  ? -1.923  -14.309 8.190   1.00 54.16 51  B 1 
ATOM   2127 N NH2 . ARG   B 2 51  ? 0.091   -14.023 7.264   1.00 51.88 51  B 1 
ATOM   2128 N N   . ASP   B 2 52  ? -3.870  -20.583 4.756   1.00 87.98 52  B 1 
ATOM   2129 C CA  . ASP   B 2 52  ? -4.763  -21.634 5.261   1.00 87.53 52  B 1 
ATOM   2130 C C   . ASP   B 2 52  ? -4.483  -22.965 4.552   1.00 88.08 52  B 1 
ATOM   2131 O O   . ASP   B 2 52  ? -4.417  -24.004 5.201   1.00 86.86 52  B 1 
ATOM   2132 C CB  . ASP   B 2 52  ? -6.225  -21.198 5.110   1.00 86.65 52  B 1 
ATOM   2133 C CG  . ASP   B 2 52  ? -6.548  -19.888 5.843   1.00 83.38 52  B 1 
ATOM   2134 O OD1 . ASP   B 2 52  ? -6.039  -19.626 6.956   1.00 79.16 52  B 1 
ATOM   2135 O OD2 . ASP   B 2 52  ? -7.315  -19.069 5.296   1.00 79.41 52  B 1 
ATOM   2136 N N   . MET   B 2 53  ? -4.186  -22.923 3.248   1.00 88.50 53  B 1 
ATOM   2137 C CA  . MET   B 2 53  ? -3.741  -24.093 2.483   1.00 88.95 53  B 1 
ATOM   2138 C C   . MET   B 2 53  ? -2.448  -24.682 3.046   1.00 87.93 53  B 1 
ATOM   2139 O O   . MET   B 2 53  ? -2.378  -25.879 3.289   1.00 84.89 53  B 1 
ATOM   2140 C CB  . MET   B 2 53  ? -3.544  -23.714 1.009   1.00 89.03 53  B 1 
ATOM   2141 C CG  . MET   B 2 53  ? -4.871  -23.481 0.292   1.00 85.39 53  B 1 
ATOM   2142 S SD  . MET   B 2 53  ? -5.948  -24.939 0.206   1.00 84.73 53  B 1 
ATOM   2143 C CE  . MET   B 2 53  ? -5.031  -25.940 -0.977  1.00 75.60 53  B 1 
ATOM   2144 N N   . LYS   B 2 54  ? -1.441  -23.849 3.319   1.00 85.06 54  B 1 
ATOM   2145 C CA  . LYS   B 2 54  ? -0.174  -24.295 3.919   1.00 82.07 54  B 1 
ATOM   2146 C C   . LYS   B 2 54  ? -0.348  -24.866 5.323   1.00 80.83 54  B 1 
ATOM   2147 O O   . LYS   B 2 54  ? 0.375   -25.777 5.695   1.00 78.65 54  B 1 
ATOM   2148 C CB  . LYS   B 2 54  ? 0.823   -23.136 3.948   1.00 80.25 54  B 1 
ATOM   2149 C CG  . LYS   B 2 54  ? 1.414   -22.897 2.558   1.00 76.07 54  B 1 
ATOM   2150 C CD  . LYS   B 2 54  ? 2.369   -21.704 2.573   1.00 72.28 54  B 1 
ATOM   2151 C CE  . LYS   B 2 54  ? 3.009   -21.585 1.194   1.00 66.55 54  B 1 
ATOM   2152 N NZ  . LYS   B 2 54  ? 4.006   -20.501 1.138   1.00 60.62 54  B 1 
ATOM   2153 N N   . GLN   B 2 55  ? -1.296  -24.336 6.097   1.00 82.89 55  B 1 
ATOM   2154 C CA  . GLN   B 2 55  ? -1.590  -24.833 7.440   1.00 81.18 55  B 1 
ATOM   2155 C C   . GLN   B 2 55  ? -2.329  -26.175 7.407   1.00 81.34 55  B 1 
ATOM   2156 O O   . GLN   B 2 55  ? -2.073  -27.035 8.246   1.00 77.87 55  B 1 
ATOM   2157 C CB  . GLN   B 2 55  ? -2.394  -23.764 8.188   1.00 78.08 55  B 1 
ATOM   2158 C CG  . GLN   B 2 55  ? -2.685  -24.175 9.642   1.00 70.80 55  B 1 
ATOM   2159 C CD  . GLN   B 2 55  ? -3.365  -23.074 10.459  1.00 66.88 55  B 1 
ATOM   2160 O OE1 . GLN   B 2 55  ? -3.580  -21.949 10.033  1.00 61.37 55  B 1 
ATOM   2161 N NE2 . GLN   B 2 55  ? -3.711  -23.354 11.694  1.00 58.98 55  B 1 
ATOM   2162 N N   . ALA   B 2 56  ? -3.243  -26.345 6.461   1.00 81.93 56  B 1 
ATOM   2163 C CA  . ALA   B 2 56  ? -4.038  -27.563 6.336   1.00 81.78 56  B 1 
ATOM   2164 C C   . ALA   B 2 56  ? -3.310  -28.679 5.571   1.00 81.81 56  B 1 
ATOM   2165 O O   . ALA   B 2 56  ? -3.591  -29.858 5.791   1.00 78.92 56  B 1 
ATOM   2166 C CB  . ALA   B 2 56  ? -5.359  -27.185 5.667   1.00 80.20 56  B 1 
ATOM   2167 N N   . SER   B 2 57  ? -2.379  -28.321 4.681   1.00 80.64 57  B 1 
ATOM   2168 C CA  . SER   B 2 57  ? -1.616  -29.285 3.892   1.00 79.24 57  B 1 
ATOM   2169 C C   . SER   B 2 57  ? -0.742  -30.152 4.796   1.00 78.25 57  B 1 
ATOM   2170 O O   . SER   B 2 57  ? -0.005  -29.622 5.625   1.00 74.23 57  B 1 
ATOM   2171 C CB  . SER   B 2 57  ? -0.745  -28.578 2.851   1.00 76.72 57  B 1 
ATOM   2172 O OG  . SER   B 2 57  ? -0.119  -29.517 1.997   1.00 68.48 57  B 1 
ATOM   2173 N N   . PRO   B 2 58  ? -0.765  -31.471 4.609   1.00 76.78 58  B 1 
ATOM   2174 C CA  . PRO   B 2 58  ? 0.200   -32.358 5.240   1.00 74.05 58  B 1 
ATOM   2175 C C   . PRO   B 2 58  ? 1.635   -31.995 4.853   1.00 72.58 58  B 1 
ATOM   2176 O O   . PRO   B 2 58  ? 1.896   -31.370 3.818   1.00 66.73 58  B 1 
ATOM   2177 C CB  . PRO   B 2 58  ? -0.174  -33.774 4.792   1.00 70.29 58  B 1 
ATOM   2178 C CG  . PRO   B 2 58  ? -1.633  -33.647 4.367   1.00 69.82 58  B 1 
ATOM   2179 C CD  . PRO   B 2 58  ? -1.709  -32.233 3.816   1.00 74.06 58  B 1 
ATOM   2180 N N   . SER   B 2 59  ? 2.576   -32.436 5.681   1.00 70.53 59  B 1 
ATOM   2181 C CA  . SER   B 2 59  ? 4.004   -32.286 5.407   1.00 67.76 59  B 1 
ATOM   2182 C C   . SER   B 2 59  ? 4.375   -32.864 4.040   1.00 68.09 59  B 1 
ATOM   2183 O O   . SER   B 2 59  ? 3.859   -33.900 3.619   1.00 64.43 59  B 1 
ATOM   2184 C CB  . SER   B 2 59  ? 4.807   -32.979 6.513   1.00 61.88 59  B 1 
ATOM   2185 O OG  . SER   B 2 59  ? 6.198   -32.883 6.265   1.00 56.18 59  B 1 
ATOM   2186 N N   . ILE   B 2 60  ? 5.337   -32.229 3.381   1.00 66.26 60  B 1 
ATOM   2187 C CA  . ILE   B 2 60  ? 5.910   -32.730 2.119   1.00 64.96 60  B 1 
ATOM   2188 C C   . ILE   B 2 60  ? 6.474   -34.156 2.233   1.00 65.68 60  B 1 
ATOM   2189 O O   . ILE   B 2 60  ? 6.579   -34.845 1.225   1.00 62.34 60  B 1 
ATOM   2190 C CB  . ILE   B 2 60  ? 7.003   -31.768 1.597   1.00 60.83 60  B 1 
ATOM   2191 C CG1 . ILE   B 2 60  ? 8.124   -31.528 2.633   1.00 55.93 60  B 1 
ATOM   2192 C CG2 . ILE   B 2 60  ? 6.353   -30.441 1.152   1.00 54.05 60  B 1 
ATOM   2193 C CD1 . ILE   B 2 60  ? 9.336   -30.775 2.086   1.00 50.20 60  B 1 
ATOM   2194 N N   . PHE   B 2 61  ? 6.796   -34.587 3.447   1.00 64.82 61  B 1 
ATOM   2195 C CA  . PHE   B 2 61  ? 7.314   -35.924 3.751   1.00 63.21 61  B 1 
ATOM   2196 C C   . PHE   B 2 61  ? 6.221   -36.992 3.894   1.00 65.17 61  B 1 
ATOM   2197 O O   . PHE   B 2 61  ? 6.527   -38.150 4.164   1.00 60.89 61  B 1 
ATOM   2198 C CB  . PHE   B 2 61  ? 8.166   -35.837 5.024   1.00 57.97 61  B 1 
ATOM   2199 C CG  . PHE   B 2 61  ? 9.299   -34.838 4.937   1.00 54.92 61  B 1 
ATOM   2200 C CD1 . PHE   B 2 61  ? 10.396  -35.093 4.091   1.00 49.60 61  B 1 
ATOM   2201 C CD2 . PHE   B 2 61  ? 9.263   -33.644 5.679   1.00 49.15 61  B 1 
ATOM   2202 C CE1 . PHE   B 2 61  ? 11.448  -34.170 3.995   1.00 44.06 61  B 1 
ATOM   2203 C CE2 . PHE   B 2 61  ? 10.313  -32.715 5.589   1.00 44.34 61  B 1 
ATOM   2204 C CZ  . PHE   B 2 61  ? 11.406  -32.977 4.744   1.00 44.93 61  B 1 
ATOM   2205 N N   . GLU   B 2 62  ? 4.950   -36.618 3.712   1.00 69.80 62  B 1 
ATOM   2206 C CA  . GLU   B 2 62  ? 3.800   -37.507 3.900   1.00 70.22 62  B 1 
ATOM   2207 C C   . GLU   B 2 62  ? 2.962   -37.605 2.636   1.00 71.98 62  B 1 
ATOM   2208 O O   . GLU   B 2 62  ? 1.819   -37.152 2.568   1.00 68.46 62  B 1 
ATOM   2209 C CB  . GLU   B 2 62  ? 2.978   -37.046 5.080   1.00 65.53 62  B 1 
ATOM   2210 C CG  . GLU   B 2 62  ? 3.835   -37.139 6.324   1.00 60.13 62  B 1 
ATOM   2211 C CD  . GLU   B 2 62  ? 2.944   -37.086 7.517   1.00 56.67 62  B 1 
ATOM   2212 O OE1 . GLU   B 2 62  ? 3.108   -38.006 8.339   1.00 51.96 62  B 1 
ATOM   2213 O OE2 . GLU   B 2 62  ? 2.098   -36.163 7.602   1.00 52.81 62  B 1 
ATOM   2214 N N   . GLU   B 2 63  ? 3.533   -38.234 1.632   1.00 73.31 63  B 1 
ATOM   2215 C CA  . GLU   B 2 63  ? 2.926   -38.341 0.306   1.00 74.52 63  B 1 
ATOM   2216 C C   . GLU   B 2 63  ? 1.497   -38.890 0.351   1.00 76.79 63  B 1 
ATOM   2217 O O   . GLU   B 2 63  ? 0.599   -38.306 -0.252  1.00 73.59 63  B 1 
ATOM   2218 C CB  . GLU   B 2 63  ? 3.789   -39.221 -0.600  1.00 69.91 63  B 1 
ATOM   2219 C CG  . GLU   B 2 63  ? 5.121   -38.550 -0.956  1.00 61.90 63  B 1 
ATOM   2220 C CD  . GLU   B 2 63  ? 5.908   -39.328 -2.013  1.00 56.74 63  B 1 
ATOM   2221 O OE1 . GLU   B 2 63  ? 6.749   -38.684 -2.678  1.00 51.76 63  B 1 
ATOM   2222 O OE2 . GLU   B 2 63  ? 5.656   -40.542 -2.156  1.00 53.29 63  B 1 
ATOM   2223 N N   . ASN   B 2 64  ? 1.244   -39.938 1.119   1.00 76.17 64  B 1 
ATOM   2224 C CA  . ASN   B 2 64  ? -0.083  -40.548 1.208   1.00 77.04 64  B 1 
ATOM   2225 C C   . ASN   B 2 64  ? -1.127  -39.577 1.769   1.00 79.30 64  B 1 
ATOM   2226 O O   . ASN   B 2 64  ? -2.200  -39.407 1.188   1.00 76.23 64  B 1 
ATOM   2227 C CB  . ASN   B 2 64  ? -0.005  -41.826 2.058   1.00 73.31 64  B 1 
ATOM   2228 C CG  . ASN   B 2 64  ? 0.704   -42.967 1.347   1.00 67.03 64  B 1 
ATOM   2229 O OD1 . ASN   B 2 64  ? 0.872   -42.986 0.149   1.00 61.06 64  B 1 
ATOM   2230 N ND2 . ASN   B 2 64  ? 1.123   -43.976 2.077   1.00 60.27 64  B 1 
ATOM   2231 N N   . LYS   B 2 65  ? -0.826  -38.892 2.882   1.00 76.61 65  B 1 
ATOM   2232 C CA  . LYS   B 2 65  ? -1.747  -37.909 3.466   1.00 77.57 65  B 1 
ATOM   2233 C C   . LYS   B 2 65  ? -1.903  -36.686 2.576   1.00 80.17 65  B 1 
ATOM   2234 O O   . LYS   B 2 65  ? -2.990  -36.126 2.500   1.00 78.37 65  B 1 
ATOM   2235 C CB  . LYS   B 2 65  ? -1.291  -37.481 4.857   1.00 72.90 65  B 1 
ATOM   2236 C CG  . LYS   B 2 65  ? -1.500  -38.580 5.899   1.00 68.48 65  B 1 
ATOM   2237 C CD  . LYS   B 2 65  ? -1.283  -37.970 7.283   1.00 65.14 65  B 1 
ATOM   2238 C CE  . LYS   B 2 65  ? -1.413  -39.010 8.392   1.00 59.16 65  B 1 
ATOM   2239 N NZ  . LYS   B 2 65  ? -1.092  -38.396 9.691   1.00 54.84 65  B 1 
ATOM   2240 N N   . ARG   B 2 66  ? -0.837  -36.292 1.893   1.00 79.02 66  B 1 
ATOM   2241 C CA  . ARG   B 2 66  ? -0.871  -35.177 0.948   1.00 80.10 66  B 1 
ATOM   2242 C C   . ARG   B 2 66  ? -1.752  -35.494 -0.252  1.00 82.73 66  B 1 
ATOM   2243 O O   . ARG   B 2 66  ? -2.579  -34.669 -0.608  1.00 80.91 66  B 1 
ATOM   2244 C CB  . ARG   B 2 66  ? 0.560   -34.816 0.548   1.00 75.64 66  B 1 
ATOM   2245 C CG  . ARG   B 2 66  ? 0.603   -33.479 -0.195  1.00 67.70 66  B 1 
ATOM   2246 C CD  . ARG   B 2 66  ? 2.051   -33.115 -0.505  1.00 64.85 66  B 1 
ATOM   2247 N NE  . ARG   B 2 66  ? 2.133   -31.796 -1.154  1.00 58.73 66  B 1 
ATOM   2248 C CZ  . ARG   B 2 66  ? 3.219   -31.259 -1.685  1.00 54.28 66  B 1 
ATOM   2249 N NH1 . ARG   B 2 66  ? 4.361   -31.886 -1.671  1.00 50.81 66  B 1 
ATOM   2250 N NH2 . ARG   B 2 66  ? 3.165   -30.081 -2.228  1.00 48.16 66  B 1 
ATOM   2251 N N   . SER   B 2 67  ? -1.632  -36.679 -0.820  1.00 82.80 67  B 1 
ATOM   2252 C CA  . SER   B 2 67  ? -2.496  -37.146 -1.911  1.00 84.28 67  B 1 
ATOM   2253 C C   . SER   B 2 67  ? -3.972  -37.129 -1.500  1.00 86.37 67  B 1 
ATOM   2254 O O   . SER   B 2 67  ? -4.794  -36.534 -2.190  1.00 84.24 67  B 1 
ATOM   2255 C CB  . SER   B 2 67  ? -2.060  -38.548 -2.344  1.00 81.15 67  B 1 
ATOM   2256 O OG  . SER   B 2 67  ? -2.827  -38.970 -3.445  1.00 70.69 67  B 1 
ATOM   2257 N N   . LEU   B 2 68  ? -4.293  -37.674 -0.320  1.00 84.08 68  B 1 
ATOM   2258 C CA  . LEU   B 2 68  ? -5.654  -37.629 0.230   1.00 84.86 68  B 1 
ATOM   2259 C C   . LEU   B 2 68  ? -6.145  -36.197 0.476   1.00 86.50 68  B 1 
ATOM   2260 O O   . LEU   B 2 68  ? -7.309  -35.896 0.237   1.00 85.21 68  B 1 
ATOM   2261 C CB  . LEU   B 2 68  ? -5.712  -38.444 1.534   1.00 82.69 68  B 1 
ATOM   2262 C CG  . LEU   B 2 68  ? -6.553  -39.726 1.395   1.00 72.72 68  B 1 
ATOM   2263 C CD1 . LEU   B 2 68  ? -5.705  -40.966 1.663   1.00 67.65 68  B 1 
ATOM   2264 C CD2 . LEU   B 2 68  ? -7.719  -39.718 2.387   1.00 68.13 68  B 1 
ATOM   2265 N N   . PHE   B 2 69  ? -5.265  -35.305 0.943   1.00 87.20 69  B 1 
ATOM   2266 C CA  . PHE   B 2 69  ? -5.595  -33.896 1.156   1.00 88.42 69  B 1 
ATOM   2267 C C   . PHE   B 2 69  ? -5.963  -33.198 -0.155  1.00 89.91 69  B 1 
ATOM   2268 O O   . PHE   B 2 69  ? -6.967  -32.498 -0.200  1.00 88.76 69  B 1 
ATOM   2269 C CB  . PHE   B 2 69  ? -4.422  -33.207 1.852   1.00 86.40 69  B 1 
ATOM   2270 C CG  . PHE   B 2 69  ? -4.586  -31.712 1.992   1.00 86.80 69  B 1 
ATOM   2271 C CD1 . PHE   B 2 69  ? -3.951  -30.841 1.085   1.00 85.03 69  B 1 
ATOM   2272 C CD2 . PHE   B 2 69  ? -5.386  -31.184 3.019   1.00 85.35 69  B 1 
ATOM   2273 C CE1 . PHE   B 2 69  ? -4.108  -29.455 1.220   1.00 84.05 69  B 1 
ATOM   2274 C CE2 . PHE   B 2 69  ? -5.542  -29.799 3.157   1.00 83.87 69  B 1 
ATOM   2275 C CZ  . PHE   B 2 69  ? -4.899  -28.931 2.256   1.00 84.42 69  B 1 
ATOM   2276 N N   . LEU   B 2 70  ? -5.197  -33.430 -1.220  1.00 89.75 70  B 1 
ATOM   2277 C CA  . LEU   B 2 70  ? -5.401  -32.801 -2.531  1.00 89.71 70  B 1 
ATOM   2278 C C   . LEU   B 2 70  ? -6.742  -33.176 -3.179  1.00 91.17 70  B 1 
ATOM   2279 O O   . LEU   B 2 70  ? -7.290  -32.377 -3.937  1.00 90.12 70  B 1 
ATOM   2280 C CB  . LEU   B 2 70  ? -4.231  -33.181 -3.452  1.00 87.70 70  B 1 
ATOM   2281 C CG  . LEU   B 2 70  ? -2.875  -32.561 -3.065  1.00 85.51 70  B 1 
ATOM   2282 C CD1 . LEU   B 2 70  ? -1.773  -33.139 -3.953  1.00 81.84 70  B 1 
ATOM   2283 C CD2 . LEU   B 2 70  ? -2.861  -31.044 -3.207  1.00 81.68 70  B 1 
ATOM   2284 N N   . THR   B 2 71  ? -7.296  -34.346 -2.851  1.00 92.18 71  B 1 
ATOM   2285 C CA  . THR   B 2 71  ? -8.601  -34.802 -3.369  1.00 92.43 71  B 1 
ATOM   2286 C C   . THR   B 2 71  ? -9.800  -34.228 -2.610  1.00 93.21 71  B 1 
ATOM   2287 O O   . THR   B 2 71  ? -10.933 -34.344 -3.081  1.00 91.28 71  B 1 
ATOM   2288 C CB  . THR   B 2 71  ? -8.699  -36.335 -3.378  1.00 91.32 71  B 1 
ATOM   2289 O OG1 . THR   B 2 71  ? -8.595  -36.863 -2.076  1.00 82.96 71  B 1 
ATOM   2290 C CG2 . THR   B 2 71  ? -7.618  -36.983 -4.238  1.00 80.70 71  B 1 
ATOM   2291 N N   . ARG   B 2 72  ? -9.592  -33.607 -1.443  1.00 93.46 72  B 1 
ATOM   2292 C CA  . ARG   B 2 72  ? -10.673 -32.994 -0.660  1.00 93.24 72  B 1 
ATOM   2293 C C   . ARG   B 2 72  ? -11.242 -31.777 -1.376  1.00 94.57 72  B 1 
ATOM   2294 O O   . ARG   B 2 72  ? -10.529 -31.079 -2.098  1.00 93.61 72  B 1 
ATOM   2295 C CB  . ARG   B 2 72  ? -10.193 -32.618 0.749   1.00 91.04 72  B 1 
ATOM   2296 C CG  . ARG   B 2 72  ? -9.873  -33.847 1.609   1.00 84.71 72  B 1 
ATOM   2297 C CD  . ARG   B 2 72  ? -9.351  -33.448 2.991   1.00 80.86 72  B 1 
ATOM   2298 N NE  . ARG   B 2 72  ? -10.380 -32.749 3.785   1.00 73.40 72  B 1 
ATOM   2299 C CZ  . ARG   B 2 72  ? -10.247 -32.285 5.019   1.00 68.63 72  B 1 
ATOM   2300 N NH1 . ARG   B 2 72  ? -9.144  -32.432 5.692   1.00 63.87 72  B 1 
ATOM   2301 N NH2 . ARG   B 2 72  ? -11.226 -31.663 5.594   1.00 59.42 72  B 1 
ATOM   2302 N N   . SER   B 2 73  ? -12.518 -31.488 -1.125  1.00 95.64 73  B 1 
ATOM   2303 C CA  . SER   B 2 73  ? -13.159 -30.282 -1.638  1.00 96.03 73  B 1 
ATOM   2304 C C   . SER   B 2 73  ? -12.692 -29.030 -0.892  1.00 96.15 73  B 1 
ATOM   2305 O O   . SER   B 2 73  ? -12.365 -29.061 0.298   1.00 94.45 73  B 1 
ATOM   2306 C CB  . SER   B 2 73  ? -14.685 -30.407 -1.602  1.00 94.62 73  B 1 
ATOM   2307 O OG  . SER   B 2 73  ? -15.147 -30.498 -0.270  1.00 85.38 73  B 1 
ATOM   2308 N N   . VAL   B 2 74  ? -12.725 -27.903 -1.595  1.00 96.61 74  B 1 
ATOM   2309 C CA  . VAL   B 2 74  ? -12.445 -26.563 -1.061  1.00 96.54 74  B 1 
ATOM   2310 C C   . VAL   B 2 74  ? -13.328 -26.225 0.149   1.00 96.43 74  B 1 
ATOM   2311 O O   . VAL   B 2 74  ? -12.829 -25.650 1.117   1.00 94.84 74  B 1 
ATOM   2312 C CB  . VAL   B 2 74  ? -12.640 -25.552 -2.209  1.00 95.21 74  B 1 
ATOM   2313 C CG1 . VAL   B 2 74  ? -12.748 -24.110 -1.735  1.00 90.78 74  B 1 
ATOM   2314 C CG2 . VAL   B 2 74  ? -11.474 -25.633 -3.199  1.00 90.87 74  B 1 
ATOM   2315 N N   . ASP   B 2 75  ? -14.592 -26.640 0.147   1.00 96.00 75  B 1 
ATOM   2316 C CA  . ASP   B 2 75  ? -15.547 -26.425 1.251   1.00 95.34 75  B 1 
ATOM   2317 C C   . ASP   B 2 75  ? -15.042 -26.955 2.606   1.00 95.31 75  B 1 
ATOM   2318 O O   . ASP   B 2 75  ? -15.390 -26.428 3.664   1.00 92.51 75  B 1 
ATOM   2319 C CB  . ASP   B 2 75  ? -16.881 -27.093 0.878   1.00 92.85 75  B 1 
ATOM   2320 C CG  . ASP   B 2 75  ? -17.971 -26.913 1.946   1.00 87.62 75  B 1 
ATOM   2321 O OD1 . ASP   B 2 75  ? -18.303 -25.752 2.272   1.00 76.69 75  B 1 
ATOM   2322 O OD2 . ASP   B 2 75  ? -18.470 -27.941 2.449   1.00 78.34 75  B 1 
ATOM   2323 N N   . SER   B 2 76  ? -14.163 -27.957 2.590   1.00 94.65 76  B 1 
ATOM   2324 C CA  . SER   B 2 76  ? -13.602 -28.546 3.811   1.00 93.72 76  B 1 
ATOM   2325 C C   . SER   B 2 76  ? -12.536 -27.684 4.504   1.00 93.74 76  B 1 
ATOM   2326 O O   . SER   B 2 76  ? -12.168 -27.990 5.640   1.00 90.90 76  B 1 
ATOM   2327 C CB  . SER   B 2 76  ? -13.056 -29.943 3.505   1.00 92.03 76  B 1 
ATOM   2328 O OG  . SER   B 2 76  ? -11.832 -29.915 2.808   1.00 86.03 76  B 1 
ATOM   2329 N N   . ILE   B 2 77  ? -12.008 -26.651 3.825   1.00 94.54 77  B 1 
ATOM   2330 C CA  . ILE   B 2 77  ? -10.890 -25.812 4.307   1.00 93.78 77  B 1 
ATOM   2331 C C   . ILE   B 2 77  ? -11.216 -24.311 4.264   1.00 94.59 77  B 1 
ATOM   2332 O O   . ILE   B 2 77  ? -10.606 -23.526 4.992   1.00 92.21 77  B 1 
ATOM   2333 C CB  . ILE   B 2 77  ? -9.617  -26.125 3.483   1.00 90.54 77  B 1 
ATOM   2334 C CG1 . ILE   B 2 77  ? -9.211  -27.619 3.514   1.00 78.75 77  B 1 
ATOM   2335 C CG2 . ILE   B 2 77  ? -8.406  -25.270 3.910   1.00 75.17 77  B 1 
ATOM   2336 C CD1 . ILE   B 2 77  ? -8.796  -28.156 4.896   1.00 72.80 77  B 1 
ATOM   2337 N N   . MET   B 2 78  ? -12.167 -23.900 3.422   1.00 95.83 78  B 1 
ATOM   2338 C CA  . MET   B 2 78  ? -12.474 -22.492 3.205   1.00 96.16 78  B 1 
ATOM   2339 C C   . MET   B 2 78  ? -12.931 -21.791 4.488   1.00 95.80 78  B 1 
ATOM   2340 O O   . MET   B 2 78  ? -13.668 -22.340 5.311   1.00 94.31 78  B 1 
ATOM   2341 C CB  . MET   B 2 78  ? -13.476 -22.318 2.055   1.00 95.33 78  B 1 
ATOM   2342 C CG  . MET   B 2 78  ? -14.920 -22.703 2.411   1.00 94.75 78  B 1 
ATOM   2343 S SD  . MET   B 2 78  ? -16.056 -22.573 0.999   1.00 94.46 78  B 1 
ATOM   2344 C CE  . MET   B 2 78  ? -17.625 -22.873 1.826   1.00 89.70 78  B 1 
ATOM   2345 N N   . LYS   B 2 79  ? -12.530 -20.526 4.637   1.00 95.20 79  B 1 
ATOM   2346 C CA  . LYS   B 2 79  ? -13.122 -19.624 5.627   1.00 94.42 79  B 1 
ATOM   2347 C C   . LYS   B 2 79  ? -14.500 -19.197 5.137   1.00 95.18 79  B 1 
ATOM   2348 O O   . LYS   B 2 79  ? -14.627 -18.782 3.990   1.00 94.33 79  B 1 
ATOM   2349 C CB  . LYS   B 2 79  ? -12.216 -18.417 5.861   1.00 92.38 79  B 1 
ATOM   2350 C CG  . LYS   B 2 79  ? -10.995 -18.812 6.706   1.00 79.66 79  B 1 
ATOM   2351 C CD  . LYS   B 2 79  ? -10.036 -17.635 6.862   1.00 72.83 79  B 1 
ATOM   2352 C CE  . LYS   B 2 79  ? -8.947  -18.029 7.855   1.00 63.13 79  B 1 
ATOM   2353 N NZ  . LYS   B 2 79  ? -7.712  -17.251 7.656   1.00 56.29 79  B 1 
ATOM   2354 N N   . LYS   B 2 80  ? -15.498 -19.276 6.009   1.00 94.48 80  B 1 
ATOM   2355 C CA  . LYS   B 2 80  ? -16.899 -18.958 5.680   1.00 93.67 80  B 1 
ATOM   2356 C C   . LYS   B 2 80  ? -17.269 -17.510 5.998   1.00 91.47 80  B 1 
ATOM   2357 O O   . LYS   B 2 80  ? -18.003 -16.895 5.245   1.00 82.80 80  B 1 
ATOM   2358 C CB  . LYS   B 2 80  ? -17.840 -19.959 6.367   1.00 91.91 80  B 1 
ATOM   2359 C CG  . LYS   B 2 80  ? -17.586 -21.393 5.864   1.00 87.28 80  B 1 
ATOM   2360 C CD  . LYS   B 2 80  ? -18.599 -22.412 6.397   1.00 83.74 80  B 1 
ATOM   2361 C CE  . LYS   B 2 80  ? -18.229 -23.773 5.784   1.00 73.17 80  B 1 
ATOM   2362 N NZ  . LYS   B 2 80  ? -19.226 -24.836 6.027   1.00 63.96 80  B 1 
ATOM   2363 N N   . ASP   B 2 81  ? -16.697 -16.957 7.061   1.00 92.49 81  B 1 
ATOM   2364 C CA  . ASP   B 2 81  ? -16.897 -15.559 7.445   1.00 91.57 81  B 1 
ATOM   2365 C C   . ASP   B 2 81  ? -15.950 -14.672 6.634   1.00 92.86 81  B 1 
ATOM   2366 O O   . ASP   B 2 81  ? -14.817 -14.394 7.030   1.00 89.36 81  B 1 
ATOM   2367 C CB  . ASP   B 2 81  ? -16.714 -15.397 8.959   1.00 87.66 81  B 1 
ATOM   2368 C CG  . ASP   B 2 81  ? -17.716 -16.235 9.754   1.00 76.95 81  B 1 
ATOM   2369 O OD1 . ASP   B 2 81  ? -18.870 -16.370 9.288   1.00 66.92 81  B 1 
ATOM   2370 O OD2 . ASP   B 2 81  ? -17.302 -16.767 10.806  1.00 68.68 81  B 1 
ATOM   2371 N N   . VAL   B 2 82  ? -16.404 -14.266 5.457   1.00 95.30 82  B 1 
ATOM   2372 C CA  . VAL   B 2 82  ? -15.615 -13.451 4.528   1.00 96.37 82  B 1 
ATOM   2373 C C   . VAL   B 2 82  ? -16.034 -11.993 4.642   1.00 96.58 82  B 1 
ATOM   2374 O O   . VAL   B 2 82  ? -17.163 -11.632 4.318   1.00 95.50 82  B 1 
ATOM   2375 C CB  . VAL   B 2 82  ? -15.731 -13.956 3.080   1.00 96.17 82  B 1 
ATOM   2376 C CG1 . VAL   B 2 82  ? -14.763 -13.192 2.170   1.00 94.13 82  B 1 
ATOM   2377 C CG2 . VAL   B 2 82  ? -15.383 -15.446 2.972   1.00 94.41 82  B 1 
ATOM   2378 N N   . VAL   B 2 83  ? -15.098 -11.143 5.054   1.00 96.62 83  B 1 
ATOM   2379 C CA  . VAL   B 2 83  ? -15.286 -9.688  5.015   1.00 96.61 83  B 1 
ATOM   2380 C C   . VAL   B 2 83  ? -15.144 -9.232  3.567   1.00 97.13 83  B 1 
ATOM   2381 O O   . VAL   B 2 83  ? -14.145 -9.532  2.915   1.00 96.68 83  B 1 
ATOM   2382 C CB  . VAL   B 2 83  ? -14.293 -8.961  5.939   1.00 95.70 83  B 1 
ATOM   2383 C CG1 . VAL   B 2 83  ? -14.575 -7.457  5.976   1.00 92.61 83  B 1 
ATOM   2384 C CG2 . VAL   B 2 83  ? -14.384 -9.486  7.382   1.00 92.71 83  B 1 
ATOM   2385 N N   . CYS   B 2 84  ? -16.136 -8.509  3.074   1.00 97.02 84  B 1 
ATOM   2386 C CA  . CYS   B 2 84  ? -16.185 -7.965  1.720   1.00 97.14 84  B 1 
ATOM   2387 C C   . CYS   B 2 84  ? -16.184 -6.435  1.745   1.00 97.02 84  B 1 
ATOM   2388 O O   . CYS   B 2 84  ? -16.537 -5.823  2.750   1.00 96.19 84  B 1 
ATOM   2389 C CB  . CYS   B 2 84  ? -17.415 -8.518  0.987   1.00 96.86 84  B 1 
ATOM   2390 S SG  . CYS   B 2 84  ? -17.302 -10.330 0.828   1.00 95.36 84  B 1 
ATOM   2391 N N   . ALA   B 2 85  ? -15.799 -5.830  0.627   1.00 96.91 85  B 1 
ATOM   2392 C CA  . ALA   B 2 85  ? -15.905 -4.397  0.384   1.00 97.01 85  B 1 
ATOM   2393 C C   . ALA   B 2 85  ? -17.008 -4.107  -0.642  1.00 97.47 85  B 1 
ATOM   2394 O O   . ALA   B 2 85  ? -17.312 -4.935  -1.503  1.00 97.21 85  B 1 
ATOM   2395 C CB  . ALA   B 2 85  ? -14.545 -3.868  -0.081  1.00 96.23 85  B 1 
ATOM   2396 N N   . HIS   B 2 86  ? -17.566 -2.901  -0.576  1.00 96.87 86  B 1 
ATOM   2397 C CA  . HIS   B 2 86  ? -18.446 -2.370  -1.617  1.00 96.16 86  B 1 
ATOM   2398 C C   . HIS   B 2 86  ? -17.618 -1.592  -2.661  1.00 95.69 86  B 1 
ATOM   2399 O O   . HIS   B 2 86  ? -16.636 -0.942  -2.292  1.00 95.17 86  B 1 
ATOM   2400 C CB  . HIS   B 2 86  ? -19.522 -1.502  -0.950  1.00 95.52 86  B 1 
ATOM   2401 C CG  . HIS   B 2 86  ? -20.627 -1.114  -1.891  1.00 93.04 86  B 1 
ATOM   2402 N ND1 . HIS   B 2 86  ? -20.733 0.075   -2.582  1.00 84.56 86  B 1 
ATOM   2403 C CD2 . HIS   B 2 86  ? -21.710 -1.877  -2.259  1.00 84.27 86  B 1 
ATOM   2404 C CE1 . HIS   B 2 86  ? -21.846 0.024   -3.342  1.00 85.92 86  B 1 
ATOM   2405 N NE2 . HIS   B 2 86  ? -22.466 -1.148  -3.172  1.00 86.83 86  B 1 
ATOM   2406 N N   . PRO   B 2 87  ? -17.965 -1.609  -3.957  1.00 95.88 87  B 1 
ATOM   2407 C CA  . PRO   B 2 87  ? -17.190 -0.899  -4.984  1.00 94.92 87  B 1 
ATOM   2408 C C   . PRO   B 2 87  ? -17.110 0.617   -4.776  1.00 93.76 87  B 1 
ATOM   2409 O O   . PRO   B 2 87  ? -16.155 1.237   -5.241  1.00 92.13 87  B 1 
ATOM   2410 C CB  . PRO   B 2 87  ? -17.881 -1.242  -6.308  1.00 94.33 87  B 1 
ATOM   2411 C CG  . PRO   B 2 87  ? -19.300 -1.638  -5.901  1.00 93.33 87  B 1 
ATOM   2412 C CD  . PRO   B 2 87  ? -19.079 -2.323  -4.561  1.00 95.56 87  B 1 
ATOM   2413 N N   . LEU   B 2 88  ? -18.079 1.205   -4.082  1.00 92.27 88  B 1 
ATOM   2414 C CA  . LEU   B 2 88  ? -18.147 2.641   -3.777  1.00 90.47 88  B 1 
ATOM   2415 C C   . LEU   B 2 88  ? -17.515 3.016   -2.427  1.00 89.79 88  B 1 
ATOM   2416 O O   . LEU   B 2 88  ? -17.519 4.196   -2.080  1.00 88.09 88  B 1 
ATOM   2417 C CB  . LEU   B 2 88  ? -19.609 3.128   -3.851  1.00 88.86 88  B 1 
ATOM   2418 C CG  . LEU   B 2 88  ? -20.321 2.898   -5.194  1.00 85.36 88  B 1 
ATOM   2419 C CD1 . LEU   B 2 88  ? -21.749 3.437   -5.108  1.00 80.40 88  B 1 
ATOM   2420 C CD2 . LEU   B 2 88  ? -19.616 3.593   -6.359  1.00 79.56 88  B 1 
ATOM   2421 N N   . ASP   B 2 89  ? -16.987 2.056   -1.666  1.00 92.06 89  B 1 
ATOM   2422 C CA  . ASP   B 2 89  ? -16.262 2.365   -0.435  1.00 91.65 89  B 1 
ATOM   2423 C C   . ASP   B 2 89  ? -15.012 3.184   -0.766  1.00 91.27 89  B 1 
ATOM   2424 O O   . ASP   B 2 89  ? -14.320 2.923   -1.756  1.00 90.39 89  B 1 
ATOM   2425 C CB  . ASP   B 2 89  ? -15.858 1.094   0.326   1.00 91.92 89  B 1 
ATOM   2426 C CG  . ASP   B 2 89  ? -17.027 0.293   0.908   1.00 91.72 89  B 1 
ATOM   2427 O OD1 . ASP   B 2 89  ? -18.082 0.890   1.201   1.00 88.47 89  B 1 
ATOM   2428 O OD2 . ASP   B 2 89  ? -16.845 -0.937  1.083   1.00 88.42 89  B 1 
ATOM   2429 N N   . PHE   B 2 90  ? -14.683 4.162   0.086   1.00 86.63 90  B 1 
ATOM   2430 C CA  . PHE   B 2 90  ? -13.425 4.881   -0.044  1.00 85.75 90  B 1 
ATOM   2431 C C   . PHE   B 2 90  ? -12.248 3.969   0.287   1.00 87.06 90  B 1 
ATOM   2432 O O   . PHE   B 2 90  ? -12.197 3.322   1.330   1.00 86.72 90  B 1 
ATOM   2433 C CB  . PHE   B 2 90  ? -13.422 6.135   0.826   1.00 83.04 90  B 1 
ATOM   2434 C CG  . PHE   B 2 90  ? -14.252 7.256   0.249   1.00 79.99 90  B 1 
ATOM   2435 C CD1 . PHE   B 2 90  ? -13.790 7.944   -0.891  1.00 73.99 90  B 1 
ATOM   2436 C CD2 . PHE   B 2 90  ? -15.477 7.618   0.833   1.00 71.99 90  B 1 
ATOM   2437 C CE1 . PHE   B 2 90  ? -14.548 8.989   -1.439  1.00 69.96 90  B 1 
ATOM   2438 C CE2 . PHE   B 2 90  ? -16.239 8.661   0.288   1.00 69.10 90  B 1 
ATOM   2439 C CZ  . PHE   B 2 90  ? -15.772 9.349   -0.851  1.00 70.68 90  B 1 
ATOM   2440 N N   . VAL   B 2 91  ? -11.246 3.975   -0.596  1.00 87.95 91  B 1 
ATOM   2441 C CA  . VAL   B 2 91  ? -9.997  3.223   -0.406  1.00 88.44 91  B 1 
ATOM   2442 C C   . VAL   B 2 91  ? -9.300  3.633   0.886   1.00 88.74 91  B 1 
ATOM   2443 O O   . VAL   B 2 91  ? -8.770  2.788   1.601   1.00 87.97 91  B 1 
ATOM   2444 C CB  . VAL   B 2 91  ? -9.065  3.462   -1.603  1.00 87.68 91  B 1 
ATOM   2445 C CG1 . VAL   B 2 91  ? -7.686  2.828   -1.405  1.00 83.54 91  B 1 
ATOM   2446 C CG2 . VAL   B 2 91  ? -9.680  2.878   -2.880  1.00 84.23 91  B 1 
ATOM   2447 N N   . GLU   B 2 92  ? -9.339  4.913   1.187   1.00 84.15 92  B 1 
ATOM   2448 C CA  . GLU   B 2 92  ? -8.779  5.521   2.388   1.00 82.25 92  B 1 
ATOM   2449 C C   . GLU   B 2 92  ? -9.396  4.940   3.673   1.00 82.85 92  B 1 
ATOM   2450 O O   . GLU   B 2 92  ? -8.688  4.675   4.642   1.00 82.13 92  B 1 
ATOM   2451 C CB  . GLU   B 2 92  ? -9.016  7.040   2.309   1.00 79.75 92  B 1 
ATOM   2452 C CG  . GLU   B 2 92  ? -8.312  7.748   1.133   1.00 74.93 92  B 1 
ATOM   2453 C CD  . GLU   B 2 92  ? -9.096  7.850   -0.189  1.00 71.42 92  B 1 
ATOM   2454 O OE1 . GLU   B 2 92  ? -8.827  8.809   -0.949  1.00 65.93 92  B 1 
ATOM   2455 O OE2 . GLU   B 2 92  ? -9.936  6.982   -0.477  1.00 67.10 92  B 1 
ATOM   2456 N N   . GLU   B 2 93  ? -10.701 4.680   3.658   1.00 85.67 93  B 1 
ATOM   2457 C CA  . GLU   B 2 93  ? -11.447 4.142   4.799   1.00 84.81 93  B 1 
ATOM   2458 C C   . GLU   B 2 93  ? -11.357 2.611   4.860   1.00 86.47 93  B 1 
ATOM   2459 O O   . GLU   B 2 93  ? -11.053 2.044   5.913   1.00 85.76 93  B 1 
ATOM   2460 C CB  . GLU   B 2 93  ? -12.901 4.645   4.745   1.00 81.90 93  B 1 
ATOM   2461 C CG  . GLU   B 2 93  ? -12.951 6.172   4.937   1.00 74.81 93  B 1 
ATOM   2462 C CD  . GLU   B 2 93  ? -14.348 6.807   4.875   1.00 70.18 93  B 1 
ATOM   2463 O OE1 . GLU   B 2 93  ? -14.405 8.037   5.137   1.00 62.89 93  B 1 
ATOM   2464 O OE2 . GLU   B 2 93  ? -15.331 6.092   4.576   1.00 62.24 93  B 1 
ATOM   2465 N N   . ILE   B 2 94  ? -11.506 1.928   3.730   1.00 91.14 94  B 1 
ATOM   2466 C CA  . ILE   B 2 94  ? -11.445 0.459   3.675   1.00 91.91 94  B 1 
ATOM   2467 C C   . ILE   B 2 94  ? -10.041 -0.085  3.976   1.00 92.53 94  B 1 
ATOM   2468 O O   . ILE   B 2 94  ? -9.890  -1.232  4.391   1.00 91.79 94  B 1 
ATOM   2469 C CB  . ILE   B 2 94  ? -12.003 -0.037  2.321   1.00 90.79 94  B 1 
ATOM   2470 C CG1 . ILE   B 2 94  ? -12.678 -1.413  2.432   1.00 81.06 94  B 1 
ATOM   2471 C CG2 . ILE   B 2 94  ? -10.920 -0.092  1.228   1.00 81.77 94  B 1 
ATOM   2472 C CD1 . ILE   B 2 94  ? -13.993 -1.392  3.183   1.00 74.74 94  B 1 
ATOM   2473 N N   . SER   B 2 95  ? -9.003  0.739   3.816   1.00 91.88 95  B 1 
ATOM   2474 C CA  . SER   B 2 95  ? -7.625  0.361   4.140   1.00 91.51 95  B 1 
ATOM   2475 C C   . SER   B 2 95  ? -7.439  -0.026  5.609   1.00 92.00 95  B 1 
ATOM   2476 O O   . SER   B 2 95  ? -6.636  -0.914  5.905   1.00 91.21 95  B 1 
ATOM   2477 C CB  . SER   B 2 95  ? -6.669  1.502   3.787   1.00 90.18 95  B 1 
ATOM   2478 O OG  . SER   B 2 95  ? -6.575  1.618   2.384   1.00 82.68 95  B 1 
ATOM   2479 N N   . ALA   B 2 96  ? -8.204  0.583   6.517   1.00 91.76 96  B 1 
ATOM   2480 C CA  . ALA   B 2 96  ? -8.170  0.243   7.938   1.00 90.82 96  B 1 
ATOM   2481 C C   . ALA   B 2 96  ? -8.647  -1.196  8.191   1.00 91.23 96  B 1 
ATOM   2482 O O   . ALA   B 2 96  ? -7.992  -1.943  8.924   1.00 90.31 96  B 1 
ATOM   2483 C CB  . ALA   B 2 96  ? -8.997  1.280   8.708   1.00 88.85 96  B 1 
ATOM   2484 N N   . VAL   B 2 97  ? -9.684  -1.636  7.492   1.00 93.19 97  B 1 
ATOM   2485 C CA  . VAL   B 2 97  ? -10.273 -2.981  7.622   1.00 93.39 97  B 1 
ATOM   2486 C C   . VAL   B 2 97  ? -9.226  -4.086  7.448   1.00 93.70 97  B 1 
ATOM   2487 O O   . VAL   B 2 97  ? -9.245  -5.095  8.154   1.00 92.77 97  B 1 
ATOM   2488 C CB  . VAL   B 2 97  ? -11.415 -3.165  6.602   1.00 93.17 97  B 1 
ATOM   2489 C CG1 . VAL   B 2 97  ? -12.069 -4.543  6.696   1.00 90.61 97  B 1 
ATOM   2490 C CG2 . VAL   B 2 97  ? -12.515 -2.116  6.799   1.00 91.15 97  B 1 
ATOM   2491 N N   . PHE   B 2 98  ? -8.249  -3.883  6.558   1.00 92.86 98  B 1 
ATOM   2492 C CA  . PHE   B 2 98  ? -7.202  -4.877  6.312   1.00 93.00 98  B 1 
ATOM   2493 C C   . PHE   B 2 98  ? -6.327  -5.149  7.540   1.00 92.37 98  B 1 
ATOM   2494 O O   . PHE   B 2 98  ? -5.951  -6.297  7.775   1.00 90.29 98  B 1 
ATOM   2495 C CB  . PHE   B 2 98  ? -6.301  -4.417  5.165   1.00 93.32 98  B 1 
ATOM   2496 C CG  . PHE   B 2 98  ? -6.887  -4.600  3.790   1.00 94.45 98  B 1 
ATOM   2497 C CD1 . PHE   B 2 98  ? -6.467  -5.675  2.984   1.00 91.84 98  B 1 
ATOM   2498 C CD2 . PHE   B 2 98  ? -7.830  -3.697  3.291   1.00 91.32 98  B 1 
ATOM   2499 C CE1 . PHE   B 2 98  ? -6.983  -5.832  1.693   1.00 90.47 98  B 1 
ATOM   2500 C CE2 . PHE   B 2 98  ? -8.356  -3.855  2.004   1.00 90.69 98  B 1 
ATOM   2501 C CZ  . PHE   B 2 98  ? -7.930  -4.921  1.200   1.00 93.30 98  B 1 
ATOM   2502 N N   . TYR   B 2 99  ? -5.930  -4.108  8.279   1.00 90.72 99  B 1 
ATOM   2503 C CA  . TYR   B 2 99  ? -5.058  -4.285  9.437   1.00 88.79 99  B 1 
ATOM   2504 C C   . TYR   B 2 99  ? -5.837  -4.561  10.721  1.00 87.78 99  B 1 
ATOM   2505 O O   . TYR   B 2 99  ? -5.327  -5.293  11.567  1.00 85.84 99  B 1 
ATOM   2506 C CB  . TYR   B 2 99  ? -4.066  -3.124  9.579   1.00 87.36 99  B 1 
ATOM   2507 C CG  . TYR   B 2 99  ? -4.655  -1.761  9.848   1.00 87.63 99  B 1 
ATOM   2508 C CD1 . TYR   B 2 99  ? -4.640  -0.780  8.845   1.00 82.77 99  B 1 
ATOM   2509 C CD2 . TYR   B 2 99  ? -5.186  -1.449  11.114  1.00 83.10 99  B 1 
ATOM   2510 C CE1 . TYR   B 2 99  ? -5.166  0.494   9.090   1.00 80.81 99  B 1 
ATOM   2511 C CE2 . TYR   B 2 99  ? -5.729  -0.179  11.371  1.00 80.25 99  B 1 
ATOM   2512 C CZ  . TYR   B 2 99  ? -5.720  0.790   10.350  1.00 82.55 99  B 1 
ATOM   2513 O OH  . TYR   B 2 99  ? -6.264  2.023   10.594  1.00 80.18 99  B 1 
ATOM   2514 N N   . GLU   B 2 100 ? -7.054  -4.059  10.836  1.00 90.21 100 B 1 
ATOM   2515 C CA  . GLU   B 2 100 ? -7.941  -4.333  11.968  1.00 88.76 100 B 1 
ATOM   2516 C C   . GLU   B 2 100 ? -8.348  -5.808  12.019  1.00 88.30 100 B 1 
ATOM   2517 O O   . GLU   B 2 100 ? -8.221  -6.452  13.056  1.00 85.93 100 B 1 
ATOM   2518 C CB  . GLU   B 2 100 ? -9.181  -3.437  11.875  1.00 87.53 100 B 1 
ATOM   2519 C CG  . GLU   B 2 100 ? -8.839  -1.975  12.174  1.00 83.25 100 B 1 
ATOM   2520 C CD  . GLU   B 2 100 ? -10.010 -1.010  11.960  1.00 79.05 100 B 1 
ATOM   2521 O OE1 . GLU   B 2 100 ? -9.816  0.183   12.283  1.00 71.71 100 B 1 
ATOM   2522 O OE2 . GLU   B 2 100 ? -11.068 -1.454  11.462  1.00 72.32 100 B 1 
ATOM   2523 N N   . HIS   B 2 101 ? -8.744  -6.377  10.885  1.00 90.64 101 B 1 
ATOM   2524 C CA  . HIS   B 2 101 ? -9.119  -7.790  10.793  1.00 89.73 101 B 1 
ATOM   2525 C C   . HIS   B 2 101 ? -7.931  -8.724  10.527  1.00 88.77 101 B 1 
ATOM   2526 O O   . HIS   B 2 101 ? -8.087  -9.946  10.470  1.00 84.93 101 B 1 
ATOM   2527 C CB  . HIS   B 2 101 ? -10.215 -7.955  9.738   1.00 89.66 101 B 1 
ATOM   2528 C CG  . HIS   B 2 101 ? -11.481 -7.221  10.079  1.00 89.09 101 B 1 
ATOM   2529 N ND1 . HIS   B 2 101 ? -11.709 -5.872  9.943   1.00 77.01 101 B 1 
ATOM   2530 C CD2 . HIS   B 2 101 ? -12.625 -7.759  10.622  1.00 77.78 101 B 1 
ATOM   2531 C CE1 . HIS   B 2 101 ? -12.945 -5.608  10.392  1.00 80.00 101 B 1 
ATOM   2532 N NE2 . HIS   B 2 101 ? -13.535 -6.735  10.806  1.00 81.93 101 B 1 
ATOM   2533 N N   . GLY   B 2 102 ? -6.724  -8.182  10.330  1.00 88.00 102 B 1 
ATOM   2534 C CA  . GLY   B 2 102 ? -5.527  -8.977  10.035  1.00 86.56 102 B 1 
ATOM   2535 C C   . GLY   B 2 102 ? -5.569  -9.712  8.688   1.00 87.56 102 B 1 
ATOM   2536 O O   . GLY   B 2 102 ? -4.741  -10.599 8.442   1.00 84.94 102 B 1 
ATOM   2537 N N   . ILE   B 2 103 ? -6.491  -9.335  7.800   1.00 91.53 103 B 1 
ATOM   2538 C CA  . ILE   B 2 103 ? -6.695  -9.941  6.482   1.00 91.96 103 B 1 
ATOM   2539 C C   . ILE   B 2 103 ? -5.789  -9.312  5.413   1.00 92.40 103 B 1 
ATOM   2540 O O   . ILE   B 2 103 ? -5.192  -8.250  5.597   1.00 91.01 103 B 1 
ATOM   2541 C CB  . ILE   B 2 103 ? -8.199  -9.946  6.101   1.00 90.58 103 B 1 
ATOM   2542 C CG1 . ILE   B 2 103 ? -8.782  -8.519  6.053   1.00 83.62 103 B 1 
ATOM   2543 C CG2 . ILE   B 2 103 ? -8.970  -10.862 7.070   1.00 80.44 103 B 1 
ATOM   2544 C CD1 . ILE   B 2 103 ? -10.265 -8.464  5.657   1.00 80.24 103 B 1 
ATOM   2545 N N   . GLY   B 2 104 ? -5.652  -9.993  4.288   1.00 92.15 104 B 1 
ATOM   2546 C CA  . GLY   B 2 104 ? -4.818  -9.553  3.168   1.00 92.10 104 B 1 
ATOM   2547 C C   . GLY   B 2 104 ? -5.585  -9.288  1.876   1.00 93.74 104 B 1 
ATOM   2548 O O   . GLY   B 2 104 ? -4.971  -8.866  0.897   1.00 92.59 104 B 1 
ATOM   2549 N N   . CYS   B 2 105 ? -6.881  -9.563  1.871   1.00 95.10 105 B 1 
ATOM   2550 C CA  . CYS   B 2 105 ? -7.745  -9.485  0.705   1.00 95.91 105 B 1 
ATOM   2551 C C   . CYS   B 2 105 ? -9.182  -9.176  1.120   1.00 96.62 105 B 1 
ATOM   2552 O O   . CYS   B 2 105 ? -9.663  -9.740  2.101   1.00 96.06 105 B 1 
ATOM   2553 C CB  . CYS   B 2 105 ? -7.654  -10.838 -0.006  1.00 94.54 105 B 1 
ATOM   2554 S SG  . CYS   B 2 105 ? -8.790  -10.931 -1.397  1.00 91.21 105 B 1 
ATOM   2555 N N   . LEU   B 2 106 ? -9.847  -8.328  0.345   1.00 97.76 106 B 1 
ATOM   2556 C CA  . LEU   B 2 106 ? -11.287 -8.095  0.402   1.00 97.91 106 B 1 
ATOM   2557 C C   . LEU   B 2 106 ? -11.885 -8.406  -0.972  1.00 98.18 106 B 1 
ATOM   2558 O O   . LEU   B 2 106 ? -11.528 -7.735  -1.945  1.00 97.80 106 B 1 
ATOM   2559 C CB  . LEU   B 2 106 ? -11.577 -6.640  0.803   1.00 97.30 106 B 1 
ATOM   2560 C CG  . LEU   B 2 106 ? -11.196 -6.275  2.246   1.00 95.62 106 B 1 
ATOM   2561 C CD1 . LEU   B 2 106 ? -11.367 -4.778  2.472   1.00 93.37 106 B 1 
ATOM   2562 C CD2 . LEU   B 2 106 ? -12.072 -7.004  3.268   1.00 93.04 106 B 1 
ATOM   2563 N N   . PRO   B 2 107 ? -12.770 -9.403  -1.092  1.00 98.48 107 B 1 
ATOM   2564 C CA  . PRO   B 2 107 ? -13.630 -9.503  -2.261  1.00 98.48 107 B 1 
ATOM   2565 C C   . PRO   B 2 107 ? -14.496 -8.245  -2.362  1.00 98.52 107 B 1 
ATOM   2566 O O   . PRO   B 2 107 ? -15.002 -7.758  -1.348  1.00 98.11 107 B 1 
ATOM   2567 C CB  . PRO   B 2 107 ? -14.486 -10.755 -2.062  1.00 98.05 107 B 1 
ATOM   2568 C CG  . PRO   B 2 107 ? -13.783 -11.520 -0.944  1.00 96.08 107 B 1 
ATOM   2569 C CD  . PRO   B 2 107 ? -13.099 -10.430 -0.132  1.00 97.93 107 B 1 
ATOM   2570 N N   . VAL   B 2 108 ? -14.672 -7.736  -3.566  1.00 98.42 108 B 1 
ATOM   2571 C CA  . VAL   B 2 108 ? -15.564 -6.604  -3.831  1.00 98.43 108 B 1 
ATOM   2572 C C   . VAL   B 2 108 ? -16.888 -7.152  -4.331  1.00 98.46 108 B 1 
ATOM   2573 O O   . VAL   B 2 108 ? -16.937 -7.856  -5.341  1.00 98.15 108 B 1 
ATOM   2574 C CB  . VAL   B 2 108 ? -14.952 -5.590  -4.808  1.00 98.15 108 B 1 
ATOM   2575 C CG1 . VAL   B 2 108 ? -15.840 -4.350  -4.904  1.00 96.96 108 B 1 
ATOM   2576 C CG2 . VAL   B 2 108 ? -13.551 -5.150  -4.359  1.00 96.78 108 B 1 
ATOM   2577 N N   . VAL   B 2 109 ? -17.946 -6.844  -3.601  1.00 98.31 109 B 1 
ATOM   2578 C CA  . VAL   B 2 109 ? -19.283 -7.395  -3.828  1.00 98.17 109 B 1 
ATOM   2579 C C   . VAL   B 2 109 ? -20.263 -6.260  -4.081  1.00 97.85 109 B 1 
ATOM   2580 O O   . VAL   B 2 109 ? -20.353 -5.310  -3.307  1.00 96.60 109 B 1 
ATOM   2581 C CB  . VAL   B 2 109 ? -19.721 -8.276  -2.641  1.00 97.57 109 B 1 
ATOM   2582 C CG1 . VAL   B 2 109 ? -21.126 -8.846  -2.845  1.00 94.75 109 B 1 
ATOM   2583 C CG2 . VAL   B 2 109 ? -18.765 -9.467  -2.465  1.00 95.12 109 B 1 
ATOM   2584 N N   . HIS   B 2 110 ? -21.028 -6.378  -5.159  1.00 97.59 110 B 1 
ATOM   2585 C CA  . HIS   B 2 110 ? -22.104 -5.458  -5.509  1.00 97.05 110 B 1 
ATOM   2586 C C   . HIS   B 2 110 ? -23.369 -6.253  -5.831  1.00 96.79 110 B 1 
ATOM   2587 O O   . HIS   B 2 110 ? -23.315 -7.204  -6.610  1.00 94.10 110 B 1 
ATOM   2588 C CB  . HIS   B 2 110 ? -21.666 -4.582  -6.686  1.00 95.71 110 B 1 
ATOM   2589 C CG  . HIS   B 2 110 ? -22.604 -3.447  -6.977  1.00 94.05 110 B 1 
ATOM   2590 N ND1 . HIS   B 2 110 ? -23.031 -3.048  -8.227  1.00 81.93 110 B 1 
ATOM   2591 C CD2 . HIS   B 2 110 ? -23.177 -2.592  -6.068  1.00 82.63 110 B 1 
ATOM   2592 C CE1 . HIS   B 2 110 ? -23.827 -1.978  -8.069  1.00 84.42 110 B 1 
ATOM   2593 N NE2 . HIS   B 2 110 ? -23.944 -1.674  -6.774  1.00 86.51 110 B 1 
ATOM   2594 N N   . HIS   B 2 111 ? -24.484 -5.888  -5.209  1.00 95.78 111 B 1 
ATOM   2595 C CA  . HIS   B 2 111 ? -25.726 -6.671  -5.280  1.00 95.90 111 B 1 
ATOM   2596 C C   . HIS   B 2 111 ? -25.495 -8.173  -5.023  1.00 96.13 111 B 1 
ATOM   2597 O O   . HIS   B 2 111 ? -25.920 -9.025  -5.799  1.00 92.88 111 B 1 
ATOM   2598 C CB  . HIS   B 2 111 ? -26.455 -6.389  -6.603  1.00 94.72 111 B 1 
ATOM   2599 C CG  . HIS   B 2 111 ? -26.845 -4.947  -6.782  1.00 91.77 111 B 1 
ATOM   2600 N ND1 . HIS   B 2 111 ? -27.644 -4.211  -5.929  1.00 78.83 111 B 1 
ATOM   2601 C CD2 . HIS   B 2 111 ? -26.487 -4.118  -7.814  1.00 78.62 111 B 1 
ATOM   2602 C CE1 . HIS   B 2 111 ? -27.760 -2.975  -6.443  1.00 80.04 111 B 1 
ATOM   2603 N NE2 . HIS   B 2 111 ? -27.081 -2.884  -7.588  1.00 81.45 111 B 1 
ATOM   2604 N N   . GLN   B 2 112 ? -24.771 -8.472  -3.944  1.00 95.39 112 B 1 
ATOM   2605 C CA  . GLN   B 2 112 ? -24.367 -9.820  -3.513  1.00 95.33 112 B 1 
ATOM   2606 C C   . GLN   B 2 112 ? -23.403 -10.563 -4.462  1.00 96.23 112 B 1 
ATOM   2607 O O   . GLN   B 2 112 ? -22.865 -11.596 -4.073  1.00 93.96 112 B 1 
ATOM   2608 C CB  . GLN   B 2 112 ? -25.595 -10.672 -3.162  1.00 93.12 112 B 1 
ATOM   2609 C CG  . GLN   B 2 112 ? -26.501 -10.020 -2.100  1.00 87.22 112 B 1 
ATOM   2610 C CD  . GLN   B 2 112 ? -27.710 -10.882 -1.740  1.00 78.98 112 B 1 
ATOM   2611 O OE1 . GLN   B 2 112 ? -28.011 -11.880 -2.367  1.00 69.55 112 B 1 
ATOM   2612 N NE2 . GLN   B 2 112 ? -28.450 -10.528 -0.715  1.00 66.85 112 B 1 
ATOM   2613 N N   . LYS   B 2 113 ? -23.112 -10.037 -5.650  1.00 97.14 113 B 1 
ATOM   2614 C CA  . LYS   B 2 113 ? -22.240 -10.681 -6.637  1.00 97.67 113 B 1 
ATOM   2615 C C   . LYS   B 2 113 ? -20.803 -10.194 -6.522  1.00 98.12 113 B 1 
ATOM   2616 O O   . LYS   B 2 113 ? -20.552 -8.994  -6.414  1.00 97.46 113 B 1 
ATOM   2617 C CB  . LYS   B 2 113 ? -22.790 -10.491 -8.055  1.00 96.67 113 B 1 
ATOM   2618 C CG  . LYS   B 2 113 ? -24.161 -11.172 -8.204  1.00 89.94 113 B 1 
ATOM   2619 C CD  . LYS   B 2 113 ? -24.678 -11.151 -9.638  1.00 86.70 113 B 1 
ATOM   2620 C CE  . LYS   B 2 113 ? -26.025 -11.881 -9.641  1.00 77.16 113 B 1 
ATOM   2621 N NZ  . LYS   B 2 113 ? -26.536 -12.163 -11.001 1.00 67.64 113 B 1 
ATOM   2622 N N   . LEU   B 2 114 ? -19.860 -11.127 -6.615  1.00 98.11 114 B 1 
ATOM   2623 C CA  . LEU   B 2 114 ? -18.441 -10.821 -6.725  1.00 98.38 114 B 1 
ATOM   2624 C C   . LEU   B 2 114 ? -18.165 -10.128 -8.067  1.00 98.37 114 B 1 
ATOM   2625 O O   . LEU   B 2 114 ? -18.387 -10.714 -9.125  1.00 97.80 114 B 1 
ATOM   2626 C CB  . LEU   B 2 114 ? -17.644 -12.124 -6.589  1.00 98.26 114 B 1 
ATOM   2627 C CG  . LEU   B 2 114 ? -16.117 -11.928 -6.645  1.00 97.68 114 B 1 
ATOM   2628 C CD1 . LEU   B 2 114 ? -15.590 -11.235 -5.393  1.00 96.71 114 B 1 
ATOM   2629 C CD2 . LEU   B 2 114 ? -15.430 -13.283 -6.763  1.00 96.43 114 B 1 
ATOM   2630 N N   . ILE   B 2 115 ? -17.642 -8.909  -8.002  1.00 98.39 115 B 1 
ATOM   2631 C CA  . ILE   B 2 115 ? -17.277 -8.114  -9.187  1.00 98.12 115 B 1 
ATOM   2632 C C   . ILE   B 2 115 ? -15.791 -7.752  -9.244  1.00 98.12 115 B 1 
ATOM   2633 O O   . ILE   B 2 115 ? -15.295 -7.336  -10.291 1.00 97.26 115 B 1 
ATOM   2634 C CB  . ILE   B 2 115 ? -18.150 -6.847  -9.291  1.00 97.47 115 B 1 
ATOM   2635 C CG1 . ILE   B 2 115 ? -17.966 -5.903  -8.079  1.00 93.72 115 B 1 
ATOM   2636 C CG2 . ILE   B 2 115 ? -19.632 -7.231  -9.485  1.00 92.30 115 B 1 
ATOM   2637 C CD1 . ILE   B 2 115 ? -18.466 -4.484  -8.361  1.00 90.37 115 B 1 
ATOM   2638 N N   . GLY   B 2 116 ? -15.072 -7.911  -8.138  1.00 98.37 116 B 1 
ATOM   2639 C CA  . GLY   B 2 116 ? -13.660 -7.584  -8.064  1.00 98.41 116 B 1 
ATOM   2640 C C   . GLY   B 2 116 ? -12.981 -8.149  -6.823  1.00 98.61 116 B 1 
ATOM   2641 O O   . GLY   B 2 116 ? -13.591 -8.820  -5.990  1.00 98.34 116 B 1 
ATOM   2642 N N   . ILE   B 2 117 ? -11.684 -7.873  -6.716  1.00 98.52 117 B 1 
ATOM   2643 C CA  . ILE   B 2 117 ? -10.887 -8.223  -5.540  1.00 98.35 117 B 1 
ATOM   2644 C C   . ILE   B 2 117 ? -9.877  -7.115  -5.264  1.00 98.15 117 B 1 
ATOM   2645 O O   . ILE   B 2 117 ? -9.247  -6.586  -6.184  1.00 97.40 117 B 1 
ATOM   2646 C CB  . ILE   B 2 117 ? -10.240 -9.613  -5.731  1.00 97.69 117 B 1 
ATOM   2647 C CG1 . ILE   B 2 117 ? -9.767  -10.196 -4.385  1.00 93.79 117 B 1 
ATOM   2648 C CG2 . ILE   B 2 117 ? -9.091  -9.599  -6.758  1.00 94.17 117 B 1 
ATOM   2649 C CD1 . ILE   B 2 117 ? -9.412  -11.689 -4.488  1.00 90.34 117 B 1 
ATOM   2650 N N   . LEU   B 2 118 ? -9.716  -6.775  -3.986  1.00 97.91 118 B 1 
ATOM   2651 C CA  . LEU   B 2 118 ? -8.758  -5.791  -3.510  1.00 97.52 118 B 1 
ATOM   2652 C C   . LEU   B 2 118 ? -7.817  -6.457  -2.509  1.00 97.24 118 B 1 
ATOM   2653 O O   . LEU   B 2 118 ? -8.256  -7.134  -1.585  1.00 95.66 118 B 1 
ATOM   2654 C CB  . LEU   B 2 118 ? -9.529  -4.605  -2.907  1.00 96.38 118 B 1 
ATOM   2655 C CG  . LEU   B 2 118 ? -8.630  -3.428  -2.497  1.00 92.86 118 B 1 
ATOM   2656 C CD1 . LEU   B 2 118 ? -7.994  -2.755  -3.709  1.00 88.37 118 B 1 
ATOM   2657 C CD2 . LEU   B 2 118 ? -9.453  -2.387  -1.748  1.00 88.06 118 B 1 
ATOM   2658 N N   . THR   B 2 119 ? -6.512  -6.256  -2.680  1.00 96.49 119 B 1 
ATOM   2659 C CA  . THR   B 2 119 ? -5.503  -6.835  -1.784  1.00 95.34 119 B 1 
ATOM   2660 C C   . THR   B 2 119 ? -4.594  -5.762  -1.191  1.00 94.84 119 B 1 
ATOM   2661 O O   . THR   B 2 119 ? -4.473  -4.657  -1.725  1.00 93.88 119 B 1 
ATOM   2662 C CB  . THR   B 2 119 ? -4.658  -7.915  -2.479  1.00 93.68 119 B 1 
ATOM   2663 O OG1 . THR   B 2 119 ? -3.789  -7.352  -3.429  1.00 87.64 119 B 1 
ATOM   2664 C CG2 . THR   B 2 119 ? -5.493  -8.995  -3.167  1.00 87.33 119 B 1 
ATOM   2665 N N   . LYS   B 2 120 ? -3.870  -6.108  -0.132  1.00 93.65 120 B 1 
ATOM   2666 C CA  . LYS   B 2 120 ? -2.819  -5.236  0.423   1.00 92.80 120 B 1 
ATOM   2667 C C   . LYS   B 2 120 ? -1.793  -4.798  -0.625  1.00 92.43 120 B 1 
ATOM   2668 O O   . LYS   B 2 120 ? -1.212  -3.734  -0.487  1.00 91.18 120 B 1 
ATOM   2669 C CB  . LYS   B 2 120 ? -2.086  -5.933  1.583   1.00 91.21 120 B 1 
ATOM   2670 C CG  . LYS   B 2 120 ? -2.949  -6.028  2.849   1.00 86.79 120 B 1 
ATOM   2671 C CD  . LYS   B 2 120 ? -2.152  -6.494  4.075   1.00 85.32 120 B 1 
ATOM   2672 C CE  . LYS   B 2 120 ? -3.098  -6.471  5.287   1.00 79.33 120 B 1 
ATOM   2673 N NZ  . LYS   B 2 120 ? -2.420  -6.590  6.599   1.00 75.03 120 B 1 
ATOM   2674 N N   . THR   B 2 121 ? -1.558  -5.609  -1.651  1.00 92.73 121 B 1 
ATOM   2675 C CA  . THR   B 2 121 ? -0.639  -5.261  -2.743  1.00 91.92 121 B 1 
ATOM   2676 C C   . THR   B 2 121 ? -1.211  -4.149  -3.619  1.00 92.02 121 B 1 
ATOM   2677 O O   . THR   B 2 121 ? -0.464  -3.258  -4.005  1.00 91.17 121 B 1 
ATOM   2678 C CB  . THR   B 2 121 ? -0.294  -6.497  -3.583  1.00 90.72 121 B 1 
ATOM   2679 O OG1 . THR   B 2 121 ? 0.372   -7.439  -2.761  1.00 86.57 121 B 1 
ATOM   2680 C CG2 . THR   B 2 121 ? 0.649   -6.194  -4.748  1.00 85.83 121 B 1 
ATOM   2681 N N   . ASP   B 2 122 ? -2.510  -4.150  -3.877  1.00 92.88 122 B 1 
ATOM   2682 C CA  . ASP   B 2 122 ? -3.177  -3.102  -4.660  1.00 93.04 122 B 1 
ATOM   2683 C C   . ASP   B 2 122 ? -3.196  -1.774  -3.890  1.00 93.14 122 B 1 
ATOM   2684 O O   . ASP   B 2 122 ? -2.887  -0.731  -4.464  1.00 92.47 122 B 1 
ATOM   2685 C CB  . ASP   B 2 122 ? -4.594  -3.554  -5.047  1.00 93.39 122 B 1 
ATOM   2686 C CG  . ASP   B 2 122 ? -4.568  -4.922  -5.731  1.00 93.27 122 B 1 
ATOM   2687 O OD1 . ASP   B 2 122 ? -3.850  -5.070  -6.747  1.00 90.96 122 B 1 
ATOM   2688 O OD2 . ASP   B 2 122 ? -5.171  -5.864  -5.165  1.00 90.83 122 B 1 
ATOM   2689 N N   . LEU   B 2 123 ? -3.423  -1.823  -2.575  1.00 92.88 123 B 1 
ATOM   2690 C CA  . LEU   B 2 123 ? -3.335  -0.649  -1.701  1.00 92.73 123 B 1 
ATOM   2691 C C   . LEU   B 2 123 ? -1.921  -0.058  -1.663  1.00 92.42 123 B 1 
ATOM   2692 O O   . LEU   B 2 123 ? -1.767  1.152   -1.790  1.00 91.16 123 B 1 
ATOM   2693 C CB  . LEU   B 2 123 ? -3.786  -1.012  -0.279  1.00 92.38 123 B 1 
ATOM   2694 C CG  . LEU   B 2 123 ? -5.266  -1.404  -0.152  1.00 91.20 123 B 1 
ATOM   2695 C CD1 . LEU   B 2 123 ? -5.557  -1.734  1.308   1.00 88.64 123 B 1 
ATOM   2696 C CD2 . LEU   B 2 123 ? -6.210  -0.290  -0.591  1.00 88.22 123 B 1 
ATOM   2697 N N   . LEU   B 2 124 ? -0.885  -0.888  -1.546  1.00 92.04 124 B 1 
ATOM   2698 C CA  . LEU   B 2 124 ? 0.502   -0.406  -1.577  1.00 91.43 124 B 1 
ATOM   2699 C C   . LEU   B 2 124 ? 0.876   0.187   -2.937  1.00 90.93 124 B 1 
ATOM   2700 O O   . LEU   B 2 124 ? 1.573   1.192   -2.987  1.00 89.52 124 B 1 
ATOM   2701 C CB  . LEU   B 2 124 ? 1.472   -1.538  -1.218  1.00 90.37 124 B 1 
ATOM   2702 C CG  . LEU   B 2 124 ? 1.437   -1.976  0.255   1.00 86.00 124 B 1 
ATOM   2703 C CD1 . LEU   B 2 124 ? 2.479   -3.076  0.453   1.00 81.63 124 B 1 
ATOM   2704 C CD2 . LEU   B 2 124 ? 1.748   -0.846  1.229   1.00 81.30 124 B 1 
ATOM   2705 N N   . ARG   B 2 125 ? 0.391   -0.393  -4.031  1.00 90.45 125 B 1 
ATOM   2706 C CA  . ARG   B 2 125 ? 0.597   0.167   -5.376  1.00 89.53 125 B 1 
ATOM   2707 C C   . ARG   B 2 125 ? -0.093  1.531   -5.520  1.00 89.30 125 B 1 
ATOM   2708 O O   . ARG   B 2 125 ? 0.478   2.437   -6.111  1.00 88.15 125 B 1 
ATOM   2709 C CB  . ARG   B 2 125 ? 0.108   -0.847  -6.420  1.00 88.76 125 B 1 
ATOM   2710 C CG  . ARG   B 2 125 ? 0.601   -0.498  -7.823  1.00 81.82 125 B 1 
ATOM   2711 C CD  . ARG   B 2 125 ? 0.034   -1.451  -8.885  1.00 81.03 125 B 1 
ATOM   2712 N NE  . ARG   B 2 125 ? 0.469   -2.856  -8.703  1.00 76.26 125 B 1 
ATOM   2713 C CZ  . ARG   B 2 125 ? -0.297  -3.927  -8.494  1.00 71.53 125 B 1 
ATOM   2714 N NH1 . ARG   B 2 125 ? -1.598  -3.866  -8.415  1.00 64.37 125 B 1 
ATOM   2715 N NH2 . ARG   B 2 125 ? 0.242   -5.102  -8.374  1.00 65.10 125 B 1 
ATOM   2716 N N   . THR   B 2 126 ? -1.284  1.677   -4.934  1.00 88.37 126 B 1 
ATOM   2717 C CA  . THR   B 2 126 ? -2.007  2.956   -4.879  1.00 87.89 126 B 1 
ATOM   2718 C C   . THR   B 2 126 ? -1.263  3.977   -4.024  1.00 87.64 126 B 1 
ATOM   2719 O O   . THR   B 2 126 ? -1.132  5.121   -4.440  1.00 86.31 126 B 1 
ATOM   2720 C CB  . THR   B 2 126 ? -3.431  2.750   -4.349  1.00 87.74 126 B 1 
ATOM   2721 O OG1 . THR   B 2 126 ? -4.091  1.823   -5.176  1.00 85.04 126 B 1 
ATOM   2722 C CG2 . THR   B 2 126 ? -4.256  4.035   -4.356  1.00 85.16 126 B 1 
ATOM   2723 N N   . PHE   B 2 127 ? -0.718  3.566   -2.886  1.00 87.08 127 B 1 
ATOM   2724 C CA  . PHE   B 2 127 ? 0.125   4.410   -2.037  1.00 85.94 127 B 1 
ATOM   2725 C C   . PHE   B 2 127 ? 1.317   4.970   -2.819  1.00 85.77 127 B 1 
ATOM   2726 O O   . PHE   B 2 127 ? 1.483   6.184   -2.873  1.00 85.62 127 B 1 
ATOM   2727 C CB  . PHE   B 2 127 ? 0.569   3.608   -0.807  1.00 85.15 127 B 1 
ATOM   2728 C CG  . PHE   B 2 127 ? 1.484   4.371   0.127   1.00 82.96 127 B 1 
ATOM   2729 C CD1 . PHE   B 2 127 ? 2.876   4.368   -0.076  1.00 76.75 127 B 1 
ATOM   2730 C CD2 . PHE   B 2 127 ? 0.945   5.095   1.205   1.00 76.43 127 B 1 
ATOM   2731 C CE1 . PHE   B 2 127 ? 3.720   5.089   0.788   1.00 73.57 127 B 1 
ATOM   2732 C CE2 . PHE   B 2 127 ? 1.788   5.811   2.072   1.00 72.57 127 B 1 
ATOM   2733 C CZ  . PHE   B 2 127 ? 3.175   5.809   1.864   1.00 73.59 127 B 1 
ATOM   2734 N N   . VAL   B 2 128 ? 2.084   4.125   -3.504  1.00 86.72 128 B 1 
ATOM   2735 C CA  . VAL   B 2 128 ? 3.229   4.567   -4.320  1.00 85.99 128 B 1 
ATOM   2736 C C   . VAL   B 2 128 ? 2.790   5.557   -5.407  1.00 85.08 128 B 1 
ATOM   2737 O O   . VAL   B 2 128 ? 3.421   6.595   -5.585  1.00 84.09 128 B 1 
ATOM   2738 C CB  . VAL   B 2 128 ? 3.961   3.357   -4.929  1.00 85.53 128 B 1 
ATOM   2739 C CG1 . VAL   B 2 128 ? 5.075   3.771   -5.891  1.00 81.84 128 B 1 
ATOM   2740 C CG2 . VAL   B 2 128 ? 4.602   2.504   -3.827  1.00 82.77 128 B 1 
ATOM   2741 N N   . LYS   B 2 129 ? 1.674   5.291   -6.089  1.00 86.26 129 B 1 
ATOM   2742 C CA  . LYS   B 2 129 ? 1.154   6.185   -7.135  1.00 84.83 129 B 1 
ATOM   2743 C C   . LYS   B 2 129 ? 0.758   7.562   -6.601  1.00 84.48 129 B 1 
ATOM   2744 O O   . LYS   B 2 129 ? 1.034   8.561   -7.250  1.00 82.63 129 B 1 
ATOM   2745 C CB  . LYS   B 2 129 ? -0.047  5.545   -7.835  1.00 83.18 129 B 1 
ATOM   2746 C CG  . LYS   B 2 129 ? 0.375   4.448   -8.824  1.00 76.23 129 B 1 
ATOM   2747 C CD  . LYS   B 2 129 ? -0.868  3.886   -9.516  1.00 72.50 129 B 1 
ATOM   2748 C CE  . LYS   B 2 129 ? -0.466  2.868   -10.588 1.00 63.63 129 B 1 
ATOM   2749 N NZ  . LYS   B 2 129 ? -1.640  2.475   -11.409 1.00 56.78 129 B 1 
ATOM   2750 N N   . LEU   B 2 130 ? 0.097   7.633   -5.436  1.00 83.75 130 B 1 
ATOM   2751 C CA  . LEU   B 2 130 ? -0.345  8.915   -4.881  1.00 82.62 130 B 1 
ATOM   2752 C C   . LEU   B 2 130 ? 0.806   9.756   -4.321  1.00 82.79 130 B 1 
ATOM   2753 O O   . LEU   B 2 130 ? 0.707   10.978  -4.299  1.00 80.18 130 B 1 
ATOM   2754 C CB  . LEU   B 2 130 ? -1.500  8.691   -3.885  1.00 80.70 130 B 1 
ATOM   2755 C CG  . LEU   B 2 130 ? -1.087  8.110   -2.514  1.00 76.08 130 B 1 
ATOM   2756 C CD1 . LEU   B 2 130 ? -0.643  9.179   -1.522  1.00 70.76 130 B 1 
ATOM   2757 C CD2 . LEU   B 2 130 ? -2.245  7.359   -1.889  1.00 70.32 130 B 1 
ATOM   2758 N N   . THR   B 2 131 ? 1.917   9.132   -3.930  1.00 83.51 131 B 1 
ATOM   2759 C CA  . THR   B 2 131 ? 3.118   9.866   -3.504  1.00 81.25 131 B 1 
ATOM   2760 C C   . THR   B 2 131 ? 3.904   10.443  -4.679  1.00 80.45 131 B 1 
ATOM   2761 O O   . THR   B 2 131 ? 4.767   11.297  -4.485  1.00 77.75 131 B 1 
ATOM   2762 C CB  . THR   B 2 131 ? 4.056   8.987   -2.673  1.00 80.57 131 B 1 
ATOM   2763 O OG1 . THR   B 2 131 ? 4.570   7.926   -3.448  1.00 77.26 131 B 1 
ATOM   2764 C CG2 . THR   B 2 131 ? 3.386   8.405   -1.432  1.00 76.56 131 B 1 
ATOM   2765 N N   . GLY   B 2 132 ? 3.634   9.965   -5.892  1.00 80.66 132 B 1 
ATOM   2766 C CA  . GLY   B 2 132 ? 4.409   10.317  -7.082  1.00 79.33 132 B 1 
ATOM   2767 C C   . GLY   B 2 132 ? 5.810   9.699   -7.117  1.00 80.78 132 B 1 
ATOM   2768 O O   . GLY   B 2 132 ? 6.606   10.080  -7.975  1.00 77.94 132 B 1 
ATOM   2769 N N   . ALA   B 2 133 ? 6.127   8.757   -6.223  1.00 78.88 133 B 1 
ATOM   2770 C CA  . ALA   B 2 133 ? 7.441   8.100   -6.182  1.00 77.56 133 B 1 
ATOM   2771 C C   . ALA   B 2 133 ? 7.724   7.231   -7.418  1.00 78.33 133 B 1 
ATOM   2772 O O   . ALA   B 2 133 ? 8.881   6.997   -7.755  1.00 75.66 133 B 1 
ATOM   2773 C CB  . ALA   B 2 133 ? 7.542   7.279   -4.893  1.00 74.48 133 B 1 
ATOM   2774 N N   . ASP   B 2 134 ? 6.679   6.823   -8.123  1.00 79.56 134 B 1 
ATOM   2775 C CA  . ASP   B 2 134 ? 6.742   6.124   -9.407  1.00 77.92 134 B 1 
ATOM   2776 C C   . ASP   B 2 134 ? 7.099   7.036   -10.597 1.00 79.10 134 B 1 
ATOM   2777 O O   . ASP   B 2 134 ? 7.271   6.560   -11.718 1.00 76.84 134 B 1 
ATOM   2778 C CB  . ASP   B 2 134 ? 5.398   5.407   -9.641  1.00 74.43 134 B 1 
ATOM   2779 C CG  . ASP   B 2 134 ? 4.201   6.357   -9.841  1.00 69.65 134 B 1 
ATOM   2780 O OD1 . ASP   B 2 134 ? 4.093   7.361   -9.111  1.00 63.56 134 B 1 
ATOM   2781 O OD2 . ASP   B 2 134 ? 3.359   6.054   -10.718 1.00 65.29 134 B 1 
ATOM   2782 N N   . GLN   B 2 135 ? 7.224   8.347   -10.369 1.00 81.11 135 B 1 
ATOM   2783 C CA  . GLN   B 2 135 ? 7.552   9.339   -11.387 1.00 80.68 135 B 1 
ATOM   2784 C C   . GLN   B 2 135 ? 8.902   10.007  -11.094 1.00 82.12 135 B 1 
ATOM   2785 O O   . GLN   B 2 135 ? 9.223   10.290  -9.938  1.00 80.44 135 B 1 
ATOM   2786 C CB  . GLN   B 2 135 ? 6.432   10.383  -11.484 1.00 77.97 135 B 1 
ATOM   2787 C CG  . GLN   B 2 135 ? 5.132   9.778   -12.031 1.00 73.76 135 B 1 
ATOM   2788 C CD  . GLN   B 2 135 ? 3.994   10.794  -11.994 1.00 71.22 135 B 1 
ATOM   2789 O OE1 . GLN   B 2 135 ? 3.970   11.785  -12.712 1.00 64.50 135 B 1 
ATOM   2790 N NE2 . GLN   B 2 135 ? 3.024   10.587  -11.132 1.00 61.59 135 B 1 
ATOM   2791 N N   . PRO   B 2 136 ? 9.700   10.330  -12.136 1.00 82.06 136 B 1 
ATOM   2792 C CA  . PRO   B 2 136 ? 10.935  11.073  -11.952 1.00 81.88 136 B 1 
ATOM   2793 C C   . PRO   B 2 136 ? 10.637  12.495  -11.462 1.00 82.04 136 B 1 
ATOM   2794 O O   . PRO   B 2 136 ? 9.844   13.232  -12.061 1.00 78.30 136 B 1 
ATOM   2795 C CB  . PRO   B 2 136 ? 11.642  11.038  -13.308 1.00 79.64 136 B 1 
ATOM   2796 C CG  . PRO   B 2 136 ? 10.486  10.899  -14.304 1.00 77.02 136 B 1 
ATOM   2797 C CD  . PRO   B 2 136 ? 9.466   10.059  -13.541 1.00 80.17 136 B 1 
ATOM   2798 N N   . GLY   B 2 137 ? 11.307  12.893  -10.391 1.00 86.09 137 B 1 
ATOM   2799 C CA  . GLY   B 2 137 ? 11.139  14.194  -9.765  1.00 85.94 137 B 1 
ATOM   2800 C C   . GLY   B 2 137 ? 11.995  14.345  -8.513  1.00 86.94 137 B 1 
ATOM   2801 O O   . GLY   B 2 137 ? 12.798  13.476  -8.183  1.00 84.11 137 B 1 
ATOM   2802 N N   . SER   B 2 138 ? 11.808  15.462  -7.824  1.00 87.14 138 B 1 
ATOM   2803 C CA  . SER   B 2 138 ? 12.469  15.744  -6.549  1.00 87.89 138 B 1 
ATOM   2804 C C   . SER   B 2 138 ? 11.438  15.842  -5.435  1.00 88.85 138 B 1 
ATOM   2805 O O   . SER   B 2 138 ? 10.391  16.464  -5.614  1.00 87.46 138 B 1 
ATOM   2806 C CB  . SER   B 2 138 ? 13.283  17.034  -6.633  1.00 86.61 138 B 1 
ATOM   2807 O OG  . SER   B 2 138 ? 14.278  16.922  -7.641  1.00 81.75 138 B 1 
ATOM   2808 N N   . GLN   B 2 139 ? 11.746  15.251  -4.283  1.00 86.59 139 B 1 
ATOM   2809 C CA  . GLN   B 2 139 ? 10.923  15.350  -3.082  1.00 86.43 139 B 1 
ATOM   2810 C C   . GLN   B 2 139 ? 11.402  16.509  -2.209  1.00 87.35 139 B 1 
ATOM   2811 O O   . GLN   B 2 139 ? 12.601  16.699  -2.016  1.00 86.19 139 B 1 
ATOM   2812 C CB  . GLN   B 2 139 ? 10.920  14.006  -2.351  1.00 84.07 139 B 1 
ATOM   2813 C CG  . GLN   B 2 139 ? 9.950   13.987  -1.158  1.00 79.39 139 B 1 
ATOM   2814 C CD  . GLN   B 2 139 ? 9.626   12.570  -0.700  1.00 77.76 139 B 1 
ATOM   2815 O OE1 . GLN   B 2 139 ? 9.488   11.660  -1.497  1.00 70.86 139 B 1 
ATOM   2816 N NE2 . GLN   B 2 139 ? 9.464   12.344  0.580   1.00 68.66 139 B 1 
ATOM   2817 N N   . ILE   B 2 140 ? 10.450  17.288  -1.696  1.00 88.94 140 B 1 
ATOM   2818 C CA  . ILE   B 2 140 ? 10.697  18.435  -0.824  1.00 89.97 140 B 1 
ATOM   2819 C C   . ILE   B 2 140 ? 9.713   18.361  0.335   1.00 90.29 140 B 1 
ATOM   2820 O O   . ILE   B 2 140 ? 8.508   18.281  0.117   1.00 89.15 140 B 1 
ATOM   2821 C CB  . ILE   B 2 140 ? 10.554  19.756  -1.613  1.00 89.73 140 B 1 
ATOM   2822 C CG1 . ILE   B 2 140 ? 11.608  19.829  -2.748  1.00 86.13 140 B 1 
ATOM   2823 C CG2 . ILE   B 2 140 ? 10.693  20.975  -0.681  1.00 85.19 140 B 1 
ATOM   2824 C CD1 . ILE   B 2 140 ? 11.300  20.885  -3.800  1.00 76.59 140 B 1 
ATOM   2825 N N   . GLU   B 2 141 ? 10.220  18.409  1.562   1.00 89.66 141 B 1 
ATOM   2826 C CA  . GLU   B 2 141 ? 9.408   18.393  2.772   1.00 89.57 141 B 1 
ATOM   2827 C C   . GLU   B 2 141 ? 9.556   19.711  3.528   1.00 90.33 141 B 1 
ATOM   2828 O O   . GLU   B 2 141 ? 10.667  20.181  3.777   1.00 89.04 141 B 1 
ATOM   2829 C CB  . GLU   B 2 141 ? 9.734   17.200  3.686   1.00 87.81 141 B 1 
ATOM   2830 C CG  . GLU   B 2 141 ? 9.737   15.830  2.998   1.00 83.94 141 B 1 
ATOM   2831 C CD  . GLU   B 2 141 ? 9.688   14.638  3.972   1.00 83.36 141 B 1 
ATOM   2832 O OE1 . GLU   B 2 141 ? 9.560   13.487  3.491   1.00 77.19 141 B 1 
ATOM   2833 O OE2 . GLU   B 2 141 ? 9.722   14.846  5.208   1.00 77.22 141 B 1 
ATOM   2834 N N   . ILE   B 2 142 ? 8.423   20.296  3.917   1.00 91.35 142 B 1 
ATOM   2835 C CA  . ILE   B 2 142 ? 8.356   21.610  4.547   1.00 92.18 142 B 1 
ATOM   2836 C C   . ILE   B 2 142 ? 7.537   21.499  5.831   1.00 92.10 142 B 1 
ATOM   2837 O O   . ILE   B 2 142 ? 6.375   21.094  5.805   1.00 90.98 142 B 1 
ATOM   2838 C CB  . ILE   B 2 142 ? 7.763   22.650  3.573   1.00 92.44 142 B 1 
ATOM   2839 C CG1 . ILE   B 2 142 ? 8.561   22.713  2.242   1.00 89.49 142 B 1 
ATOM   2840 C CG2 . ILE   B 2 142 ? 7.739   24.044  4.227   1.00 88.87 142 B 1 
ATOM   2841 C CD1 . ILE   B 2 142 ? 7.729   23.247  1.080   1.00 82.11 142 B 1 
ATOM   2842 N N   . LYS   B 2 143 ? 8.134   21.879  6.965   1.00 91.20 143 B 1 
ATOM   2843 C CA  . LYS   B 2 143 ? 7.447   21.926  8.257   1.00 90.85 143 B 1 
ATOM   2844 C C   . LYS   B 2 143 ? 6.520   23.141  8.289   1.00 91.41 143 B 1 
ATOM   2845 O O   . LYS   B 2 143 ? 6.979   24.257  8.064   1.00 89.75 143 B 1 
ATOM   2846 C CB  . LYS   B 2 143 ? 8.487   21.906  9.397   1.00 88.40 143 B 1 
ATOM   2847 C CG  . LYS   B 2 143 ? 7.841   21.694  10.781  1.00 78.37 143 B 1 
ATOM   2848 C CD  . LYS   B 2 143 ? 8.889   21.572  11.906  1.00 76.70 143 B 1 
ATOM   2849 C CE  . LYS   B 2 143 ? 8.161   21.328  13.242  1.00 66.65 143 B 1 
ATOM   2850 N NZ  . LYS   B 2 143 ? 9.042   21.069  14.421  1.00 61.42 143 B 1 
ATOM   2851 N N   . VAL   B 2 144 ? 5.240   22.927  8.588   1.00 91.67 144 B 1 
ATOM   2852 C CA  . VAL   B 2 144 ? 4.211   23.973  8.570   1.00 91.97 144 B 1 
ATOM   2853 C C   . VAL   B 2 144 ? 3.327   23.911  9.812   1.00 91.75 144 B 1 
ATOM   2854 O O   . VAL   B 2 144 ? 3.097   22.852  10.393  1.00 90.11 144 B 1 
ATOM   2855 C CB  . VAL   B 2 144 ? 3.356   23.920  7.288   1.00 90.91 144 B 1 
ATOM   2856 C CG1 . VAL   B 2 144 ? 4.217   24.023  6.032   1.00 85.15 144 B 1 
ATOM   2857 C CG2 . VAL   B 2 144 ? 2.487   22.656  7.181   1.00 85.40 144 B 1 
ATOM   2858 N N   . ASN   B 2 145 ? 2.796   25.064  10.202  1.00 91.13 145 B 1 
ATOM   2859 C CA  . ASN   B 2 145 ? 1.896   25.238  11.337  1.00 90.33 145 B 1 
ATOM   2860 C C   . ASN   B 2 145 ? 0.455   25.498  10.869  1.00 90.75 145 B 1 
ATOM   2861 O O   . ASN   B 2 145 ? -0.495  25.143  11.563  1.00 86.12 145 B 1 
ATOM   2862 C CB  . ASN   B 2 145 ? 2.435   26.337  12.279  1.00 87.30 145 B 1 
ATOM   2863 C CG  . ASN   B 2 145 ? 3.464   27.312  11.707  1.00 81.00 145 B 1 
ATOM   2864 O OD1 . ASN   B 2 145 ? 4.158   27.083  10.736  1.00 68.73 145 B 1 
ATOM   2865 N ND2 . ASN   B 2 145 ? 3.636   28.451  12.335  1.00 69.34 145 B 1 
ATOM   2866 N N   . ASP   B 2 146 ? 0.289   26.048  9.677   1.00 89.93 146 B 1 
ATOM   2867 C CA  . ASP   B 2 146 ? -0.990  26.241  9.001   1.00 90.68 146 B 1 
ATOM   2868 C C   . ASP   B 2 146 ? -0.907  25.636  7.596   1.00 91.32 146 B 1 
ATOM   2869 O O   . ASP   B 2 146 ? -0.279  26.191  6.695   1.00 89.45 146 B 1 
ATOM   2870 C CB  . ASP   B 2 146 ? -1.346  27.734  8.972   1.00 88.47 146 B 1 
ATOM   2871 C CG  . ASP   B 2 146 ? -2.758  27.995  8.433   1.00 87.45 146 B 1 
ATOM   2872 O OD1 . ASP   B 2 146 ? -3.254  27.185  7.612   1.00 82.51 146 B 1 
ATOM   2873 O OD2 . ASP   B 2 146 ? -3.351  29.007  8.863   1.00 81.07 146 B 1 
ATOM   2874 N N   . ILE   B 2 147 ? -1.537  24.475  7.420   1.00 90.89 147 B 1 
ATOM   2875 C CA  . ILE   B 2 147 ? -1.537  23.747  6.145   1.00 90.48 147 B 1 
ATOM   2876 C C   . ILE   B 2 147 ? -2.143  24.612  5.044   1.00 91.58 147 B 1 
ATOM   2877 O O   . ILE   B 2 147 ? -1.560  24.727  3.976   1.00 90.54 147 B 1 
ATOM   2878 C CB  . ILE   B 2 147 ? -2.306  22.413  6.273   1.00 88.52 147 B 1 
ATOM   2879 C CG1 . ILE   B 2 147 ? -1.605  21.464  7.267   1.00 83.18 147 B 1 
ATOM   2880 C CG2 . ILE   B 2 147 ? -2.456  21.723  4.901   1.00 82.43 147 B 1 
ATOM   2881 C CD1 . ILE   B 2 147 ? -2.494  20.294  7.709   1.00 75.74 147 B 1 
ATOM   2882 N N   . THR   B 2 148 ? -3.296  25.223  5.300   1.00 91.42 148 B 1 
ATOM   2883 C CA  . THR   B 2 148 ? -4.063  25.966  4.293   1.00 91.36 148 B 1 
ATOM   2884 C C   . THR   B 2 148 ? -3.271  27.153  3.760   1.00 91.82 148 B 1 
ATOM   2885 O O   . THR   B 2 148 ? -3.105  27.289  2.551   1.00 90.48 148 B 1 
ATOM   2886 C CB  . THR   B 2 148 ? -5.395  26.447  4.885   1.00 90.07 148 B 1 
ATOM   2887 O OG1 . THR   B 2 148 ? -6.065  25.375  5.511   1.00 85.18 148 B 1 
ATOM   2888 C CG2 . THR   B 2 148 ? -6.332  26.999  3.818   1.00 85.04 148 B 1 
ATOM   2889 N N   . LYS   B 2 149 ? -2.722  27.967  4.662   1.00 91.98 149 B 1 
ATOM   2890 C CA  . LYS   B 2 149 ? -1.904  29.126  4.309   1.00 92.03 149 B 1 
ATOM   2891 C C   . LYS   B 2 149 ? -0.632  28.713  3.570   1.00 92.47 149 B 1 
ATOM   2892 O O   . LYS   B 2 149 ? -0.356  29.218  2.484   1.00 91.69 149 B 1 
ATOM   2893 C CB  . LYS   B 2 149 ? -1.594  29.920  5.584   1.00 91.09 149 B 1 
ATOM   2894 C CG  . LYS   B 2 149 ? -0.760  31.162  5.262   1.00 86.51 149 B 1 
ATOM   2895 C CD  . LYS   B 2 149 ? -0.447  31.993  6.509   1.00 82.76 149 B 1 
ATOM   2896 C CE  . LYS   B 2 149 ? 0.498   33.101  6.044   1.00 74.73 149 B 1 
ATOM   2897 N NZ  . LYS   B 2 149 ? 0.976   33.963  7.145   1.00 66.49 149 B 1 
ATOM   2898 N N   . SER   B 2 150 ? 0.124   27.772  4.125   1.00 93.13 150 B 1 
ATOM   2899 C CA  . SER   B 2 150 ? 1.383   27.324  3.520   1.00 93.11 150 B 1 
ATOM   2900 C C   . SER   B 2 150 ? 1.159   26.658  2.166   1.00 93.52 150 B 1 
ATOM   2901 O O   . SER   B 2 150 ? 1.958   26.848  1.259   1.00 92.48 150 B 1 
ATOM   2902 C CB  . SER   B 2 150 ? 2.118   26.365  4.450   1.00 92.34 150 B 1 
ATOM   2903 O OG  . SER   B 2 150 ? 2.409   27.006  5.681   1.00 86.86 150 B 1 
ATOM   2904 N N   . LEU   B 2 151 ? 0.067   25.923  1.990   1.00 93.18 151 B 1 
ATOM   2905 C CA  . LEU   B 2 151 ? -0.285  25.305  0.716   1.00 93.04 151 B 1 
ATOM   2906 C C   . LEU   B 2 151 ? -0.540  26.367  -0.361  1.00 93.31 151 B 1 
ATOM   2907 O O   . LEU   B 2 151 ? -0.036  26.228  -1.473  1.00 92.04 151 B 1 
ATOM   2908 C CB  . LEU   B 2 151 ? -1.511  24.398  0.924   1.00 91.78 151 B 1 
ATOM   2909 C CG  . LEU   B 2 151 ? -1.667  23.330  -0.169  1.00 85.46 151 B 1 
ATOM   2910 C CD1 . LEU   B 2 151 ? -0.673  22.192  0.031   1.00 83.05 151 B 1 
ATOM   2911 C CD2 . LEU   B 2 151 ? -3.073  22.736  -0.119  1.00 82.21 151 B 1 
ATOM   2912 N N   . ALA   B 2 152 ? -1.257  27.441  -0.018  1.00 92.72 152 B 1 
ATOM   2913 C CA  . ALA   B 2 152 ? -1.502  28.562  -0.923  1.00 92.27 152 B 1 
ATOM   2914 C C   . ALA   B 2 152 ? -0.192  29.264  -1.316  1.00 92.63 152 B 1 
ATOM   2915 O O   . ALA   B 2 152 ? 0.101   29.409  -2.503  1.00 91.54 152 B 1 
ATOM   2916 C CB  . ALA   B 2 152 ? -2.500  29.529  -0.269  1.00 91.26 152 B 1 
ATOM   2917 N N   . GLU   B 2 153 ? 0.629   29.624  -0.338  1.00 93.14 153 B 1 
ATOM   2918 C CA  . GLU   B 2 153 ? 1.901   30.322  -0.566  1.00 92.89 153 B 1 
ATOM   2919 C C   . GLU   B 2 153 ? 2.882   29.483  -1.400  1.00 93.01 153 B 1 
ATOM   2920 O O   . GLU   B 2 153 ? 3.448   29.965  -2.380  1.00 91.59 153 B 1 
ATOM   2921 C CB  . GLU   B 2 153 ? 2.529   30.700  0.786   1.00 91.84 153 B 1 
ATOM   2922 C CG  . GLU   B 2 153 ? 1.765   31.815  1.528   1.00 83.62 153 B 1 
ATOM   2923 C CD  . GLU   B 2 153 ? 2.309   32.111  2.940   1.00 81.10 153 B 1 
ATOM   2924 O OE1 . GLU   B 2 153 ? 1.826   33.081  3.575   1.00 74.10 153 B 1 
ATOM   2925 O OE2 . GLU   B 2 153 ? 3.179   31.362  3.437   1.00 76.18 153 B 1 
ATOM   2926 N N   . ILE   B 2 154 ? 3.054   28.207  -1.059  1.00 93.69 154 B 1 
ATOM   2927 C CA  . ILE   B 2 154 ? 4.015   27.329  -1.739  1.00 93.73 154 B 1 
ATOM   2928 C C   . ILE   B 2 154 ? 3.552   26.983  -3.157  1.00 93.74 154 B 1 
ATOM   2929 O O   . ILE   B 2 154 ? 4.366   26.972  -4.079  1.00 92.47 154 B 1 
ATOM   2930 C CB  . ILE   B 2 154 ? 4.279   26.063  -0.899  1.00 93.36 154 B 1 
ATOM   2931 C CG1 . ILE   B 2 154 ? 4.960   26.429  0.441   1.00 91.70 154 B 1 
ATOM   2932 C CG2 . ILE   B 2 154 ? 5.164   25.066  -1.664  1.00 92.06 154 B 1 
ATOM   2933 C CD1 . ILE   B 2 154 ? 4.915   25.303  1.476   1.00 87.66 154 B 1 
ATOM   2934 N N   . SER   B 2 155 ? 2.263   26.716  -3.361  1.00 93.48 155 B 1 
ATOM   2935 C CA  . SER   B 2 155 ? 1.745   26.417  -4.702  1.00 92.75 155 B 1 
ATOM   2936 C C   . SER   B 2 155 ? 1.787   27.634  -5.627  1.00 92.58 155 B 1 
ATOM   2937 O O   . SER   B 2 155 ? 2.143   27.485  -6.796  1.00 91.19 155 B 1 
ATOM   2938 C CB  . SER   B 2 155 ? 0.341   25.814  -4.635  1.00 91.61 155 B 1 
ATOM   2939 O OG  . SER   B 2 155 ? -0.561  26.666  -3.977  1.00 82.89 155 B 1 
ATOM   2940 N N   . SER   B 2 156 ? 1.542   28.833  -5.102  1.00 92.84 156 B 1 
ATOM   2941 C CA  . SER   B 2 156 ? 1.747   30.087  -5.838  1.00 92.02 156 B 1 
ATOM   2942 C C   . SER   B 2 156 ? 3.219   30.268  -6.221  1.00 92.19 156 B 1 
ATOM   2943 O O   . SER   B 2 156 ? 3.524   30.497  -7.389  1.00 90.48 156 B 1 
ATOM   2944 C CB  . SER   B 2 156 ? 1.263   31.271  -5.000  1.00 90.85 156 B 1 
ATOM   2945 O OG  . SER   B 2 156 ? 1.266   32.444  -5.786  1.00 77.06 156 B 1 
ATOM   2946 N N   . LEU   B 2 157 ? 4.144   30.034  -5.293  1.00 93.36 157 B 1 
ATOM   2947 C CA  . LEU   B 2 157 ? 5.582   30.078  -5.568  1.00 92.97 157 B 1 
ATOM   2948 C C   . LEU   B 2 157 ? 6.002   29.060  -6.642  1.00 92.92 157 B 1 
ATOM   2949 O O   . LEU   B 2 157 ? 6.821   29.371  -7.505  1.00 91.44 157 B 1 
ATOM   2950 C CB  . LEU   B 2 157 ? 6.333   29.843  -4.249  1.00 92.40 157 B 1 
ATOM   2951 C CG  . LEU   B 2 157 ? 7.862   29.976  -4.369  1.00 87.92 157 B 1 
ATOM   2952 C CD1 . LEU   B 2 157 ? 8.280   31.413  -4.669  1.00 82.54 157 B 1 
ATOM   2953 C CD2 . LEU   B 2 157 ? 8.513   29.544  -3.058  1.00 82.39 157 B 1 
ATOM   2954 N N   . CYS   B 2 158 ? 5.430   27.853  -6.621  1.00 93.65 158 B 1 
ATOM   2955 C CA  . CYS   B 2 158 ? 5.650   26.861  -7.676  1.00 93.04 158 B 1 
ATOM   2956 C C   . CYS   B 2 158 ? 5.176   27.370  -9.042  1.00 92.78 158 B 1 
ATOM   2957 O O   . CYS   B 2 158 ? 5.855   27.151  -10.042 1.00 91.55 158 B 1 
ATOM   2958 C CB  . CYS   B 2 158 ? 4.916   25.560  -7.333  1.00 92.41 158 B 1 
ATOM   2959 S SG  . CYS   B 2 158 ? 5.753   24.662  -6.003  1.00 90.32 158 B 1 
ATOM   2960 N N   . GLN   B 2 159 ? 4.028   28.048  -9.077  1.00 92.31 159 B 1 
ATOM   2961 C CA  . GLN   B 2 159 ? 3.482   28.613  -10.308 1.00 91.44 159 B 1 
ATOM   2962 C C   . GLN   B 2 159 ? 4.396   29.716  -10.862 1.00 91.49 159 B 1 
ATOM   2963 O O   . GLN   B 2 159 ? 4.756   29.673  -12.041 1.00 89.44 159 B 1 
ATOM   2964 C CB  . GLN   B 2 159 ? 2.051   29.099  -10.032 1.00 89.80 159 B 1 
ATOM   2965 C CG  . GLN   B 2 159 ? 1.290   29.375  -11.332 1.00 82.23 159 B 1 
ATOM   2966 C CD  . GLN   B 2 159 ? -0.173  29.775  -11.114 1.00 80.37 159 B 1 
ATOM   2967 O OE1 . GLN   B 2 159 ? -0.743  29.704  -10.043 1.00 71.29 159 B 1 
ATOM   2968 N NE2 . GLN   B 2 159 ? -0.853  30.205  -12.150 1.00 69.24 159 B 1 
ATOM   2969 N N   . ASP   B 2 160 ? 4.850   30.632  -10.008 1.00 92.00 160 B 1 
ATOM   2970 C CA  . ASP   B 2 160 ? 5.750   31.734  -10.382 1.00 91.35 160 B 1 
ATOM   2971 C C   . ASP   B 2 160 ? 7.097   31.231  -10.920 1.00 91.17 160 B 1 
ATOM   2972 O O   . ASP   B 2 160 ? 7.636   31.761  -11.895 1.00 88.85 160 B 1 
ATOM   2973 C CB  . ASP   B 2 160 ? 5.995   32.629  -9.158  1.00 90.20 160 B 1 
ATOM   2974 C CG  . ASP   B 2 160 ? 4.753   33.381  -8.668  1.00 85.35 160 B 1 
ATOM   2975 O OD1 . ASP   B 2 160 ? 3.826   33.589  -9.478  1.00 80.28 160 B 1 
ATOM   2976 O OD2 . ASP   B 2 160 ? 4.762   33.763  -7.477  1.00 79.98 160 B 1 
ATOM   2977 N N   . LEU   B 2 161 ? 7.630   30.162  -10.323 1.00 91.27 161 B 1 
ATOM   2978 C CA  . LEU   B 2 161 ? 8.894   29.539  -10.729 1.00 90.21 161 B 1 
ATOM   2979 C C   . LEU   B 2 161 ? 8.740   28.491  -11.842 1.00 90.30 161 B 1 
ATOM   2980 O O   . LEU   B 2 161 ? 9.724   27.853  -12.217 1.00 87.66 161 B 1 
ATOM   2981 C CB  . LEU   B 2 161 ? 9.578   28.942  -9.492  1.00 89.46 161 B 1 
ATOM   2982 C CG  . LEU   B 2 161 ? 9.993   29.974  -8.426  1.00 87.21 161 B 1 
ATOM   2983 C CD1 . LEU   B 2 161 ? 10.559  29.222  -7.223  1.00 81.75 161 B 1 
ATOM   2984 C CD2 . LEU   B 2 161 ? 11.065  30.937  -8.930  1.00 81.63 161 B 1 
ATOM   2985 N N   . GLN   B 2 162 ? 7.520   28.280  -12.353 1.00 90.88 162 B 1 
ATOM   2986 C CA  . GLN   B 2 162 ? 7.192   27.233  -13.331 1.00 91.01 162 B 1 
ATOM   2987 C C   . GLN   B 2 162 ? 7.594   25.819  -12.865 1.00 91.01 162 B 1 
ATOM   2988 O O   . GLN   B 2 162 ? 7.932   24.944  -13.666 1.00 87.98 162 B 1 
ATOM   2989 C CB  . GLN   B 2 162 ? 7.727   27.588  -14.725 1.00 89.80 162 B 1 
ATOM   2990 C CG  . GLN   B 2 162 ? 7.202   28.942  -15.231 1.00 85.55 162 B 1 
ATOM   2991 C CD  . GLN   B 2 162 ? 7.586   29.211  -16.687 1.00 79.10 162 B 1 
ATOM   2992 O OE1 . GLN   B 2 162 ? 8.351   28.504  -17.323 1.00 70.74 162 B 1 
ATOM   2993 N NE2 . GLN   B 2 162 ? 7.042   30.251  -17.280 1.00 68.65 162 B 1 
ATOM   2994 N N   . VAL   B 2 163 ? 7.541   25.571  -11.565 1.00 92.22 163 B 1 
ATOM   2995 C CA  . VAL   B 2 163 ? 7.791   24.259  -10.964 1.00 92.28 163 B 1 
ATOM   2996 C C   . VAL   B 2 163 ? 6.484   23.479  -10.936 1.00 92.76 163 B 1 
ATOM   2997 O O   . VAL   B 2 163 ? 5.560   23.795  -10.189 1.00 91.45 163 B 1 
ATOM   2998 C CB  . VAL   B 2 163 ? 8.406   24.389  -9.563  1.00 91.00 163 B 1 
ATOM   2999 C CG1 . VAL   B 2 163 ? 8.606   23.013  -8.925  1.00 86.31 163 B 1 
ATOM   3000 C CG2 . VAL   B 2 163 ? 9.778   25.073  -9.629  1.00 86.96 163 B 1 
ATOM   3001 N N   . LYS   B 2 164 ? 6.410   22.417  -11.741 1.00 92.42 164 B 1 
ATOM   3002 C CA  . LYS   B 2 164 ? 5.207   21.590  -11.817 1.00 92.11 164 B 1 
ATOM   3003 C C   . LYS   B 2 164 ? 5.134   20.627  -10.634 1.00 92.30 164 B 1 
ATOM   3004 O O   . LYS   B 2 164 ? 5.997   19.765  -10.488 1.00 90.69 164 B 1 
ATOM   3005 C CB  . LYS   B 2 164 ? 5.152   20.888  -13.182 1.00 90.57 164 B 1 
ATOM   3006 C CG  . LYS   B 2 164 ? 3.775   20.264  -13.433 1.00 80.88 164 B 1 
ATOM   3007 C CD  . LYS   B 2 164 ? 3.632   19.787  -14.883 1.00 75.42 164 B 1 
ATOM   3008 C CE  . LYS   B 2 164 ? 2.185   19.329  -15.112 1.00 64.81 164 B 1 
ATOM   3009 N NZ  . LYS   B 2 164 ? 1.869   19.108  -16.547 1.00 56.72 164 B 1 
ATOM   3010 N N   . ILE   B 2 165 ? 4.072   20.725  -9.845  1.00 91.52 165 B 1 
ATOM   3011 C CA  . ILE   B 2 165 ? 3.768   19.772  -8.771  1.00 92.00 165 B 1 
ATOM   3012 C C   . ILE   B 2 165 ? 3.247   18.467  -9.390  1.00 91.49 165 B 1 
ATOM   3013 O O   . ILE   B 2 165 ? 2.340   18.478  -10.223 1.00 89.96 165 B 1 
ATOM   3014 C CB  . ILE   B 2 165 ? 2.790   20.389  -7.748  1.00 92.07 165 B 1 
ATOM   3015 C CG1 . ILE   B 2 165 ? 3.410   21.648  -7.092  1.00 90.62 165 B 1 
ATOM   3016 C CG2 . ILE   B 2 165 ? 2.410   19.356  -6.671  1.00 90.36 165 B 1 
ATOM   3017 C CD1 . ILE   B 2 165 ? 2.432   22.466  -6.237  1.00 88.52 165 B 1 
ATOM   3018 N N   . LEU   B 2 166 ? 3.833   17.341  -8.985  1.00 90.57 166 B 1 
ATOM   3019 C CA  . LEU   B 2 166 ? 3.396   15.989  -9.351  1.00 89.42 166 B 1 
ATOM   3020 C C   . LEU   B 2 166 ? 2.474   15.397  -8.286  1.00 89.58 166 B 1 
ATOM   3021 O O   . LEU   B 2 166 ? 1.462   14.781  -8.613  1.00 88.01 166 B 1 
ATOM   3022 C CB  . LEU   B 2 166 ? 4.624   15.085  -9.528  1.00 88.13 166 B 1 
ATOM   3023 C CG  . LEU   B 2 166 ? 5.549   15.458  -10.697 1.00 86.25 166 B 1 
ATOM   3024 C CD1 . LEU   B 2 166 ? 6.785   14.559  -10.661 1.00 82.35 166 B 1 
ATOM   3025 C CD2 . LEU   B 2 166 ? 4.853   15.276  -12.050 1.00 81.83 166 B 1 
ATOM   3026 N N   . SER   B 2 167 ? 2.838   15.587  -7.018  1.00 90.00 167 B 1 
ATOM   3027 C CA  . SER   B 2 167 ? 2.058   15.153  -5.865  1.00 90.07 167 B 1 
ATOM   3028 C C   . SER   B 2 167 ? 2.272   16.089  -4.686  1.00 91.40 167 B 1 
ATOM   3029 O O   . SER   B 2 167 ? 3.287   16.781  -4.589  1.00 90.69 167 B 1 
ATOM   3030 C CB  . SER   B 2 167 ? 2.407   13.714  -5.479  1.00 87.55 167 B 1 
ATOM   3031 O OG  . SER   B 2 167 ? 3.727   13.627  -4.983  1.00 79.77 167 B 1 
ATOM   3032 N N   . VAL   B 2 168 ? 1.302   16.084  -3.782  1.00 90.24 168 B 1 
ATOM   3033 C CA  . VAL   B 2 168 ? 1.379   16.761  -2.491  1.00 91.13 168 B 1 
ATOM   3034 C C   . VAL   B 2 168 ? 0.729   15.883  -1.435  1.00 90.86 168 B 1 
ATOM   3035 O O   . VAL   B 2 168 ? -0.301  15.255  -1.683  1.00 89.74 168 B 1 
ATOM   3036 C CB  . VAL   B 2 168 ? 0.771   18.174  -2.560  1.00 90.86 168 B 1 
ATOM   3037 C CG1 . VAL   B 2 168 ? -0.701  18.183  -2.982  1.00 86.05 168 B 1 
ATOM   3038 C CG2 . VAL   B 2 168 ? 0.922   18.922  -1.232  1.00 85.74 168 B 1 
ATOM   3039 N N   . LEU   B 2 169 ? 1.352   15.827  -0.262  1.00 89.78 169 B 1 
ATOM   3040 C CA  . LEU   B 2 169 ? 0.906   15.053  0.892   1.00 89.00 169 B 1 
ATOM   3041 C C   . LEU   B 2 169 ? 1.047   15.889  2.161   1.00 89.88 169 B 1 
ATOM   3042 O O   . LEU   B 2 169 ? 1.911   16.759  2.258   1.00 88.40 169 B 1 
ATOM   3043 C CB  . LEU   B 2 169 ? 1.747   13.770  1.012   1.00 85.43 169 B 1 
ATOM   3044 C CG  . LEU   B 2 169 ? 1.621   12.784  -0.156  1.00 78.38 169 B 1 
ATOM   3045 C CD1 . LEU   B 2 169 ? 2.663   11.683  -0.003  1.00 72.95 169 B 1 
ATOM   3046 C CD2 . LEU   B 2 169 ? 0.240   12.137  -0.198  1.00 71.83 169 B 1 
ATOM   3047 N N   . VAL   B 2 170 ? 0.238   15.568  3.158   1.00 88.91 170 B 1 
ATOM   3048 C CA  . VAL   B 2 170 ? 0.359   16.112  4.512   1.00 87.93 170 B 1 
ATOM   3049 C C   . VAL   B 2 170 ? 0.695   14.973  5.458   1.00 86.89 170 B 1 
ATOM   3050 O O   . VAL   B 2 170 ? -0.123  14.077  5.667   1.00 85.24 170 B 1 
ATOM   3051 C CB  . VAL   B 2 170 ? -0.920  16.837  4.960   1.00 87.47 170 B 1 
ATOM   3052 C CG1 . VAL   B 2 170 ? -0.723  17.466  6.344   1.00 83.45 170 B 1 
ATOM   3053 C CG2 . VAL   B 2 170 ? -1.325  17.940  3.980   1.00 84.09 170 B 1 
ATOM   3054 N N   . TYR   B 2 171 ? 1.884   15.018  6.059   1.00 84.94 171 B 1 
ATOM   3055 C CA  . TYR   B 2 171 ? 2.261   14.090  7.118   1.00 83.50 171 B 1 
ATOM   3056 C C   . TYR   B 2 171 ? 2.017   14.707  8.493   1.00 85.04 171 B 1 
ATOM   3057 O O   . TYR   B 2 171 ? 2.287   15.891  8.709   1.00 83.83 171 B 1 
ATOM   3058 C CB  . TYR   B 2 171 ? 3.713   13.636  6.954   1.00 79.14 171 B 1 
ATOM   3059 C CG  . TYR   B 2 171 ? 3.986   12.756  5.748   1.00 73.65 171 B 1 
ATOM   3060 C CD1 . TYR   B 2 171 ? 3.006   11.881  5.237   1.00 66.05 171 B 1 
ATOM   3061 C CD2 . TYR   B 2 171 ? 5.257   12.783  5.148   1.00 64.91 171 B 1 
ATOM   3062 C CE1 . TYR   B 2 171 ? 3.276   11.065  4.124   1.00 58.46 171 B 1 
ATOM   3063 C CE2 . TYR   B 2 171 ? 5.542   11.968  4.039   1.00 58.92 171 B 1 
ATOM   3064 C CZ  . TYR   B 2 171 ? 4.544   11.117  3.524   1.00 56.84 171 B 1 
ATOM   3065 O OH  . TYR   B 2 171 ? 4.804   10.344  2.430   1.00 52.72 171 B 1 
ATOM   3066 N N   . PRO   B 2 172 ? 1.513   13.902  9.458   1.00 79.80 172 B 1 
ATOM   3067 C CA  . PRO   B 2 172 ? 1.536   14.313  10.849  1.00 77.34 172 B 1 
ATOM   3068 C C   . PRO   B 2 172 ? 2.988   14.449  11.319  1.00 77.43 172 B 1 
ATOM   3069 O O   . PRO   B 2 172 ? 3.868   13.695  10.904  1.00 73.90 172 B 1 
ATOM   3070 C CB  . PRO   B 2 172 ? 0.772   13.226  11.608  1.00 73.62 172 B 1 
ATOM   3071 C CG  . PRO   B 2 172 ? 1.012   11.971  10.768  1.00 71.25 172 B 1 
ATOM   3072 C CD  . PRO   B 2 172 ? 1.087   12.517  9.345   1.00 73.89 172 B 1 
ATOM   3073 N N   . HIS   B 2 173 ? 3.217   15.408  12.201  1.00 76.21 173 B 1 
ATOM   3074 C CA  . HIS   B 2 173 ? 4.475   15.567  12.928  1.00 73.84 173 B 1 
ATOM   3075 C C   . HIS   B 2 173 ? 4.245   15.243  14.408  1.00 73.98 173 B 1 
ATOM   3076 O O   . HIS   B 2 173 ? 3.123   15.350  14.898  1.00 68.96 173 B 1 
ATOM   3077 C CB  . HIS   B 2 173 ? 4.998   16.990  12.699  1.00 69.49 173 B 1 
ATOM   3078 C CG  . HIS   B 2 173 ? 6.445   17.167  13.059  1.00 65.97 173 B 1 
ATOM   3079 N ND1 . HIS   B 2 173 ? 6.952   17.429  14.311  1.00 58.73 173 B 1 
ATOM   3080 C CD2 . HIS   B 2 173 ? 7.524   17.074  12.211  1.00 58.30 173 B 1 
ATOM   3081 C CE1 . HIS   B 2 173 ? 8.295   17.482  14.221  1.00 56.76 173 B 1 
ATOM   3082 N NE2 . HIS   B 2 173 ? 8.676   17.281  12.957  1.00 57.94 173 B 1 
ATOM   3083 N N   . ASP   B 2 174 ? 5.308   14.865  15.118  1.00 71.72 174 B 1 
ATOM   3084 C CA  . ASP   B 2 174 ? 5.232   14.562  16.554  1.00 70.26 174 B 1 
ATOM   3085 C C   . ASP   B 2 174 ? 4.924   15.814  17.388  1.00 71.75 174 B 1 
ATOM   3086 O O   . ASP   B 2 174 ? 4.236   15.731  18.406  1.00 67.56 174 B 1 
ATOM   3087 C CB  . ASP   B 2 174 ? 6.549   13.919  17.005  1.00 65.29 174 B 1 
ATOM   3088 C CG  . ASP   B 2 174 ? 6.816   12.570  16.330  1.00 59.89 174 B 1 
ATOM   3089 O OD1 . ASP   B 2 174 ? 5.835   11.835  16.075  1.00 54.59 174 B 1 
ATOM   3090 O OD2 . ASP   B 2 174 ? 8.002   12.288  16.064  1.00 53.52 174 B 1 
ATOM   3091 N N   . ASP   B 2 175 ? 5.374   16.989  16.925  1.00 75.66 175 B 1 
ATOM   3092 C CA  . ASP   B 2 175 ? 5.033   18.262  17.554  1.00 76.65 175 B 1 
ATOM   3093 C C   . ASP   B 2 175 ? 3.547   18.593  17.359  1.00 77.98 175 B 1 
ATOM   3094 O O   . ASP   B 2 175 ? 3.056   18.681  16.223  1.00 74.89 175 B 1 
ATOM   3095 C CB  . ASP   B 2 175 ? 5.875   19.412  16.984  1.00 72.63 175 B 1 
ATOM   3096 C CG  . ASP   B 2 175 ? 7.302   19.503  17.506  1.00 66.67 175 B 1 
ATOM   3097 O OD1 . ASP   B 2 175 ? 7.544   19.069  18.648  1.00 61.46 175 B 1 
ATOM   3098 O OD2 . ASP   B 2 175 ? 8.121   20.098  16.760  1.00 60.63 175 B 1 
ATOM   3099 N N   . PRO   B 2 176 ? 2.797   18.862  18.446  1.00 76.14 176 B 1 
ATOM   3100 C CA  . PRO   B 2 176 ? 1.391   19.211  18.346  1.00 74.57 176 B 1 
ATOM   3101 C C   . PRO   B 2 176 ? 1.192   20.515  17.560  1.00 74.71 176 B 1 
ATOM   3102 O O   . PRO   B 2 176 ? 1.838   21.532  17.808  1.00 69.02 176 B 1 
ATOM   3103 C CB  . PRO   B 2 176 ? 0.886   19.298  19.793  1.00 71.07 176 B 1 
ATOM   3104 C CG  . PRO   B 2 176 ? 2.142   19.614  20.605  1.00 69.17 176 B 1 
ATOM   3105 C CD  . PRO   B 2 176 ? 3.241   18.887  19.830  1.00 71.71 176 B 1 
ATOM   3106 N N   . GLY   B 2 177 ? 0.249   20.484  16.625  1.00 77.16 177 B 1 
ATOM   3107 C CA  . GLY   B 2 177 ? -0.075  21.629  15.765  1.00 78.25 177 B 1 
ATOM   3108 C C   . GLY   B 2 177 ? 0.859   21.823  14.568  1.00 81.08 177 B 1 
ATOM   3109 O O   . GLY   B 2 177 ? 0.541   22.629  13.690  1.00 77.24 177 B 1 
ATOM   3110 N N   . VAL   B 2 178 ? 1.950   21.068  14.498  1.00 85.10 178 B 1 
ATOM   3111 C CA  . VAL   B 2 178 ? 2.856   21.068  13.351  1.00 85.84 178 B 1 
ATOM   3112 C C   . VAL   B 2 178 ? 2.507   19.923  12.402  1.00 86.76 178 B 1 
ATOM   3113 O O   . VAL   B 2 178 ? 2.120   18.831  12.816  1.00 84.08 178 B 1 
ATOM   3114 C CB  . VAL   B 2 178 ? 4.324   21.030  13.803  1.00 82.50 178 B 1 
ATOM   3115 C CG1 . VAL   B 2 178 ? 5.253   21.117  12.602  1.00 75.64 178 B 1 
ATOM   3116 C CG2 . VAL   B 2 178 ? 4.656   22.202  14.740  1.00 76.84 178 B 1 
ATOM   3117 N N   . LYS   B 2 179 ? 2.646   20.189  11.109  1.00 86.77 179 B 1 
ATOM   3118 C CA  . LYS   B 2 179 ? 2.536   19.200  10.037  1.00 87.21 179 B 1 
ATOM   3119 C C   . LYS   B 2 179 ? 3.721   19.338  9.088   1.00 88.75 179 B 1 
ATOM   3120 O O   . LYS   B 2 179 ? 4.436   20.338  9.121   1.00 86.83 179 B 1 
ATOM   3121 C CB  . LYS   B 2 179 ? 1.200   19.366  9.291   1.00 84.87 179 B 1 
ATOM   3122 C CG  . LYS   B 2 179 ? -0.056  19.190  10.169  1.00 82.09 179 B 1 
ATOM   3123 C CD  . LYS   B 2 179 ? -0.218  17.763  10.691  1.00 75.47 179 B 1 
ATOM   3124 C CE  . LYS   B 2 179 ? -1.499  17.659  11.522  1.00 69.17 179 B 1 
ATOM   3125 N NZ  . LYS   B 2 179 ? -1.721  16.282  12.020  1.00 60.87 179 B 1 
ATOM   3126 N N   . VAL   B 2 180 ? 3.919   18.338  8.242   1.00 88.31 180 B 1 
ATOM   3127 C CA  . VAL   B 2 180 ? 4.891   18.393  7.149   1.00 88.36 180 B 1 
ATOM   3128 C C   . VAL   B 2 180 ? 4.129   18.324  5.833   1.00 89.44 180 B 1 
ATOM   3129 O O   . VAL   B 2 180 ? 3.385   17.373  5.600   1.00 88.63 180 B 1 
ATOM   3130 C CB  . VAL   B 2 180 ? 5.950   17.284  7.268   1.00 86.41 180 B 1 
ATOM   3131 C CG1 . VAL   B 2 180 ? 6.997   17.395  6.162   1.00 81.45 180 B 1 
ATOM   3132 C CG2 . VAL   B 2 180 ? 6.683   17.354  8.616   1.00 82.19 180 B 1 
ATOM   3133 N N   . LEU   B 2 181 ? 4.299   19.341  4.997   1.00 90.86 181 B 1 
ATOM   3134 C CA  . LEU   B 2 181 ? 3.882   19.293  3.600   1.00 91.20 181 B 1 
ATOM   3135 C C   . LEU   B 2 181 ? 4.997   18.645  2.787   1.00 91.37 181 B 1 
ATOM   3136 O O   . LEU   B 2 181 ? 6.138   19.099  2.826   1.00 89.91 181 B 1 
ATOM   3137 C CB  . LEU   B 2 181 ? 3.574   20.704  3.066   1.00 90.17 181 B 1 
ATOM   3138 C CG  . LEU   B 2 181 ? 2.246   21.302  3.554   1.00 86.11 181 B 1 
ATOM   3139 C CD1 . LEU   B 2 181 ? 2.113   22.730  3.029   1.00 83.93 181 B 1 
ATOM   3140 C CD2 . LEU   B 2 181 ? 1.039   20.511  3.057   1.00 83.68 181 B 1 
ATOM   3141 N N   . VAL   B 2 182 ? 4.656   17.618  2.036   1.00 89.08 182 B 1 
ATOM   3142 C CA  . VAL   B 2 182 ? 5.580   16.911  1.151   1.00 88.37 182 B 1 
ATOM   3143 C C   . VAL   B 2 182 ? 5.146   17.149  -0.279  1.00 89.55 182 B 1 
ATOM   3144 O O   . VAL   B 2 182 ? 4.054   16.749  -0.672  1.00 89.21 182 B 1 
ATOM   3145 C CB  . VAL   B 2 182 ? 5.631   15.411  1.474   1.00 86.26 182 B 1 
ATOM   3146 C CG1 . VAL   B 2 182 ? 6.671   14.701  0.604   1.00 80.99 182 B 1 
ATOM   3147 C CG2 . VAL   B 2 182 ? 5.973   15.188  2.949   1.00 81.83 182 B 1 
ATOM   3148 N N   . PHE   B 2 183 ? 6.007   17.796  -1.047  1.00 90.77 183 B 1 
ATOM   3149 C CA  . PHE   B 2 183 ? 5.813   18.004  -2.472  1.00 91.06 183 B 1 
ATOM   3150 C C   . PHE   B 2 183 ? 6.759   17.104  -3.249  1.00 90.70 183 B 1 
ATOM   3151 O O   . PHE   B 2 183 ? 7.951   17.039  -2.954  1.00 89.00 183 B 1 
ATOM   3152 C CB  . PHE   B 2 183 ? 6.035   19.473  -2.832  1.00 91.11 183 B 1 
ATOM   3153 C CG  . PHE   B 2 183 ? 4.996   20.404  -2.247  1.00 91.93 183 B 1 
ATOM   3154 C CD1 . PHE   B 2 183 ? 3.837   20.714  -2.979  1.00 88.33 183 B 1 
ATOM   3155 C CD2 . PHE   B 2 183 ? 5.175   20.956  -0.968  1.00 87.76 183 B 1 
ATOM   3156 C CE1 . PHE   B 2 183 ? 2.866   21.570  -2.441  1.00 86.71 183 B 1 
ATOM   3157 C CE2 . PHE   B 2 183 ? 4.202   21.809  -0.420  1.00 86.78 183 B 1 
ATOM   3158 C CZ  . PHE   B 2 183 ? 3.047   22.117  -1.158  1.00 89.76 183 B 1 
ATOM   3159 N N   . ARG   B 2 184 ? 6.245   16.459  -4.294  1.00 89.78 184 B 1 
ATOM   3160 C CA  . ARG   B 2 184 ? 7.076   15.921  -5.366  1.00 89.66 184 B 1 
ATOM   3161 C C   . ARG   B 2 184 ? 6.896   16.805  -6.589  1.00 90.69 184 B 1 
ATOM   3162 O O   . ARG   B 2 184 ? 5.772   17.034  -7.025  1.00 89.75 184 B 1 
ATOM   3163 C CB  . ARG   B 2 184 ? 6.780   14.434  -5.592  1.00 87.90 184 B 1 
ATOM   3164 C CG  . ARG   B 2 184 ? 7.991   13.704  -6.204  1.00 79.97 184 B 1 
ATOM   3165 C CD  . ARG   B 2 184 ? 7.807   12.195  -6.113  1.00 76.14 184 B 1 
ATOM   3166 N NE  . ARG   B 2 184 ? 8.977   11.434  -6.581  1.00 70.47 184 B 1 
ATOM   3167 C CZ  . ARG   B 2 184 ? 9.832   10.720  -5.845  1.00 64.47 184 B 1 
ATOM   3168 N NH1 . ARG   B 2 184 ? 9.770   10.653  -4.553  1.00 58.00 184 B 1 
ATOM   3169 N NH2 . ARG   B 2 184 ? 10.773  10.033  -6.409  1.00 57.70 184 B 1 
ATOM   3170 N N   . VAL   B 2 185 ? 8.000   17.345  -7.092  1.00 91.72 185 B 1 
ATOM   3171 C CA  . VAL   B 2 185 ? 8.006   18.332  -8.176  1.00 92.26 185 B 1 
ATOM   3172 C C   . VAL   B 2 185 ? 8.741   17.794  -9.397  1.00 91.74 185 B 1 
ATOM   3173 O O   . VAL   B 2 185 ? 9.734   17.075  -9.273  1.00 90.02 185 B 1 
ATOM   3174 C CB  . VAL   B 2 185 ? 8.580   19.688  -7.723  1.00 92.01 185 B 1 
ATOM   3175 C CG1 . VAL   B 2 185 ? 7.668   20.344  -6.682  1.00 85.97 185 B 1 
ATOM   3176 C CG2 . VAL   B 2 185 ? 9.995   19.595  -7.139  1.00 85.94 185 B 1 
ATOM   3177 N N   . LYS   B 2 186 ? 8.264   18.156  -10.586 1.00 90.44 186 B 1 
ATOM   3178 C CA  . LYS   B 2 186 ? 8.816   17.699  -11.866 1.00 89.83 186 B 1 
ATOM   3179 C C   . LYS   B 2 186 ? 10.097  18.460  -12.229 1.00 88.85 186 B 1 
ATOM   3180 O O   . LYS   B 2 186 ? 10.147  19.178  -13.229 1.00 85.08 186 B 1 
ATOM   3181 C CB  . LYS   B 2 186 ? 7.729   17.739  -12.950 1.00 88.40 186 B 1 
ATOM   3182 C CG  . LYS   B 2 186 ? 8.154   16.932  -14.185 1.00 83.62 186 B 1 
ATOM   3183 C CD  . LYS   B 2 186 ? 7.064   16.930  -15.259 1.00 80.17 186 B 1 
ATOM   3184 C CE  . LYS   B 2 186 ? 7.550   16.079  -16.436 1.00 71.86 186 B 1 
ATOM   3185 N NZ  . LYS   B 2 186 ? 6.527   15.961  -17.501 1.00 63.67 186 B 1 
ATOM   3186 N N   . THR   B 2 187 ? 11.122  18.322  -11.419 1.00 89.52 187 B 1 
ATOM   3187 C CA  . THR   B 2 187 ? 12.464  18.841  -11.684 1.00 88.70 187 B 1 
ATOM   3188 C C   . THR   B 2 187 ? 13.506  17.905  -11.084 1.00 88.19 187 B 1 
ATOM   3189 O O   . THR   B 2 187 ? 13.302  17.343  -10.012 1.00 85.08 187 B 1 
ATOM   3190 C CB  . THR   B 2 187 ? 12.638  20.275  -11.163 1.00 86.22 187 B 1 
ATOM   3191 O OG1 . THR   B 2 187 ? 13.945  20.718  -11.464 1.00 75.59 187 B 1 
ATOM   3192 C CG2 . THR   B 2 187 ? 12.445  20.441  -9.656  1.00 75.47 187 B 1 
ATOM   3193 N N   . MET   B 2 188 ? 14.634  17.751  -11.783 1.00 86.45 188 B 1 
ATOM   3194 C CA  . MET   B 2 188 ? 15.804  17.037  -11.253 1.00 84.84 188 B 1 
ATOM   3195 C C   . MET   B 2 188 ? 16.758  17.974  -10.499 1.00 84.56 188 B 1 
ATOM   3196 O O   . MET   B 2 188 ? 17.642  17.507  -9.788  1.00 80.75 188 B 1 
ATOM   3197 C CB  . MET   B 2 188 ? 16.533  16.318  -12.395 1.00 82.37 188 B 1 
ATOM   3198 C CG  . MET   B 2 188 ? 15.693  15.201  -13.027 1.00 76.56 188 B 1 
ATOM   3199 S SD  . MET   B 2 188 ? 15.162  13.876  -11.894 1.00 67.68 188 B 1 
ATOM   3200 C CE  . MET   B 2 188 ? 16.763  13.153  -11.445 1.00 58.92 188 B 1 
ATOM   3201 N N   . ASN   B 2 189 ? 16.577  19.289  -10.629 1.00 86.30 189 B 1 
ATOM   3202 C CA  . ASN   B 2 189 ? 17.332  20.305  -9.906  1.00 86.06 189 B 1 
ATOM   3203 C C   . ASN   B 2 189 ? 16.378  21.175  -9.069  1.00 86.40 189 B 1 
ATOM   3204 O O   . ASN   B 2 189 ? 15.920  22.216  -9.545  1.00 84.34 189 B 1 
ATOM   3205 C CB  . ASN   B 2 189 ? 18.167  21.128  -10.897 1.00 83.51 189 B 1 
ATOM   3206 C CG  . ASN   B 2 189 ? 19.012  22.165  -10.168 1.00 79.91 189 B 1 
ATOM   3207 O OD1 . ASN   B 2 189 ? 19.167  22.147  -8.960  1.00 73.38 189 B 1 
ATOM   3208 N ND2 . ASN   B 2 189 ? 19.584  23.104  -10.887 1.00 72.21 189 B 1 
ATOM   3209 N N   . PRO   B 2 190 ? 16.078  20.780  -7.821  1.00 86.41 190 B 1 
ATOM   3210 C CA  . PRO   B 2 190 ? 15.168  21.537  -6.968  1.00 86.68 190 B 1 
ATOM   3211 C C   . PRO   B 2 190 ? 15.808  22.781  -6.338  1.00 88.18 190 B 1 
ATOM   3212 O O   . PRO   B 2 190 ? 15.114  23.548  -5.687  1.00 86.76 190 B 1 
ATOM   3213 C CB  . PRO   B 2 190 ? 14.709  20.525  -5.913  1.00 84.15 190 B 1 
ATOM   3214 C CG  . PRO   B 2 190 ? 15.948  19.644  -5.726  1.00 82.46 190 B 1 
ATOM   3215 C CD  . PRO   B 2 190 ? 16.523  19.570  -7.142  1.00 84.31 190 B 1 
ATOM   3216 N N   . LEU   B 2 191 ? 17.116  23.010  -6.519  1.00 86.74 191 B 1 
ATOM   3217 C CA  . LEU   B 2 191 ? 17.874  24.077  -5.852  1.00 86.49 191 B 1 
ATOM   3218 C C   . LEU   B 2 191 ? 17.217  25.469  -5.935  1.00 87.49 191 B 1 
ATOM   3219 O O   . LEU   B 2 191 ? 17.067  26.108  -4.894  1.00 87.14 191 B 1 
ATOM   3220 C CB  . LEU   B 2 191 ? 19.317  24.139  -6.388  1.00 84.49 191 B 1 
ATOM   3221 C CG  . LEU   B 2 191 ? 20.374  23.979  -5.278  1.00 76.26 191 B 1 
ATOM   3222 C CD1 . LEU   B 2 191 ? 20.857  22.534  -5.232  1.00 70.29 191 B 1 
ATOM   3223 C CD2 . LEU   B 2 191 ? 21.576  24.888  -5.542  1.00 70.79 191 B 1 
ATOM   3224 N N   . PRO   B 2 192 ? 16.791  25.955  -7.118  1.00 88.57 192 B 1 
ATOM   3225 C CA  . PRO   B 2 192 ? 16.158  27.272  -7.224  1.00 88.30 192 B 1 
ATOM   3226 C C   . PRO   B 2 192 ? 14.863  27.371  -6.412  1.00 89.64 192 B 1 
ATOM   3227 O O   . PRO   B 2 192 ? 14.608  28.387  -5.771  1.00 88.38 192 B 1 
ATOM   3228 C CB  . PRO   B 2 192 ? 15.897  27.488  -8.720  1.00 86.69 192 B 1 
ATOM   3229 C CG  . PRO   B 2 192 ? 16.883  26.541  -9.405  1.00 84.82 192 B 1 
ATOM   3230 C CD  . PRO   B 2 192 ? 16.947  25.368  -8.440  1.00 87.17 192 B 1 
ATOM   3231 N N   . PHE   B 2 193 ? 14.068  26.299  -6.405  1.00 89.41 193 B 1 
ATOM   3232 C CA  . PHE   B 2 193 ? 12.824  26.242  -5.642  1.00 90.10 193 B 1 
ATOM   3233 C C   . PHE   B 2 193 ? 13.089  26.204  -4.130  1.00 90.93 193 B 1 
ATOM   3234 O O   . PHE   B 2 193 ? 12.485  26.967  -3.386  1.00 90.07 193 B 1 
ATOM   3235 C CB  . PHE   B 2 193 ? 12.005  25.032  -6.110  1.00 89.29 193 B 1 
ATOM   3236 C CG  . PHE   B 2 193 ? 10.691  24.848  -5.371  1.00 89.52 193 B 1 
ATOM   3237 C CD1 . PHE   B 2 193 ? 10.365  23.603  -4.809  1.00 85.63 193 B 1 
ATOM   3238 C CD2 . PHE   B 2 193 ? 9.789   25.919  -5.246  1.00 85.40 193 B 1 
ATOM   3239 C CE1 . PHE   B 2 193 ? 9.148   23.427  -4.135  1.00 84.12 193 B 1 
ATOM   3240 C CE2 . PHE   B 2 193 ? 8.573   25.750  -4.564  1.00 83.94 193 B 1 
ATOM   3241 C CZ  . PHE   B 2 193 ? 8.251   24.501  -4.009  1.00 85.04 193 B 1 
ATOM   3242 N N   . LEU   B 2 194 ? 14.052  25.399  -3.681  1.00 91.14 194 B 1 
ATOM   3243 C CA  . LEU   B 2 194 ? 14.456  25.321  -2.274  1.00 90.54 194 B 1 
ATOM   3244 C C   . LEU   B 2 194 ? 14.967  26.669  -1.748  1.00 91.01 194 B 1 
ATOM   3245 O O   . LEU   B 2 194 ? 14.572  27.105  -0.669  1.00 90.37 194 B 1 
ATOM   3246 C CB  . LEU   B 2 194 ? 15.532  24.236  -2.133  1.00 89.31 194 B 1 
ATOM   3247 C CG  . LEU   B 2 194 ? 14.999  22.806  -2.338  1.00 85.79 194 B 1 
ATOM   3248 C CD1 . LEU   B 2 194 ? 16.150  21.836  -2.562  1.00 82.35 194 B 1 
ATOM   3249 C CD2 . LEU   B 2 194 ? 14.199  22.325  -1.127  1.00 82.60 194 B 1 
ATOM   3250 N N   . GLN   B 2 195 ? 15.786  27.372  -2.531  1.00 90.49 195 B 1 
ATOM   3251 C CA  . GLN   B 2 195 ? 16.265  28.712  -2.175  1.00 89.74 195 B 1 
ATOM   3252 C C   . GLN   B 2 195 ? 15.130  29.746  -2.123  1.00 90.32 195 B 1 
ATOM   3253 O O   . GLN   B 2 195 ? 15.170  30.662  -1.303  1.00 89.35 195 B 1 
ATOM   3254 C CB  . GLN   B 2 195 ? 17.305  29.169  -3.201  1.00 88.71 195 B 1 
ATOM   3255 C CG  . GLN   B 2 195 ? 18.647  28.433  -3.069  1.00 84.75 195 B 1 
ATOM   3256 C CD  . GLN   B 2 195 ? 19.644  28.854  -4.154  1.00 81.56 195 B 1 
ATOM   3257 O OE1 . GLN   B 2 195 ? 19.325  29.539  -5.115  1.00 76.17 195 B 1 
ATOM   3258 N NE2 . GLN   B 2 195 ? 20.890  28.457  -4.034  1.00 74.02 195 B 1 
ATOM   3259 N N   . ALA   B 2 196 ? 14.131  29.630  -2.986  1.00 91.10 196 B 1 
ATOM   3260 C CA  . ALA   B 2 196 ? 12.966  30.512  -2.957  1.00 91.09 196 B 1 
ATOM   3261 C C   . ALA   B 2 196 ? 12.085  30.240  -1.725  1.00 91.79 196 B 1 
ATOM   3262 O O   . ALA   B 2 196 ? 11.691  31.185  -1.044  1.00 90.88 196 B 1 
ATOM   3263 C CB  . ALA   B 2 196 ? 12.200  30.363  -4.270  1.00 90.64 196 B 1 
ATOM   3264 N N   . LEU   B 2 197 ? 11.859  28.968  -1.389  1.00 92.30 197 B 1 
ATOM   3265 C CA  . LEU   B 2 197 ? 11.141  28.567  -0.173  1.00 91.89 197 B 1 
ATOM   3266 C C   . LEU   B 2 197 ? 11.806  29.130  1.088   1.00 91.95 197 B 1 
ATOM   3267 O O   . LEU   B 2 197 ? 11.140  29.752  1.912   1.00 90.90 197 B 1 
ATOM   3268 C CB  . LEU   B 2 197 ? 11.093  27.031  -0.096  1.00 91.85 197 B 1 
ATOM   3269 C CG  . LEU   B 2 197 ? 10.123  26.364  -1.086  1.00 90.83 197 B 1 
ATOM   3270 C CD1 . LEU   B 2 197 ? 10.371  24.859  -1.075  1.00 88.12 197 B 1 
ATOM   3271 C CD2 . LEU   B 2 197 ? 8.666   26.617  -0.713  1.00 88.20 197 B 1 
ATOM   3272 N N   . GLN   B 2 198 ? 13.127  28.977  1.213   1.00 91.06 198 B 1 
ATOM   3273 C CA  . GLN   B 2 198 ? 13.879  29.491  2.361   1.00 89.53 198 B 1 
ATOM   3274 C C   . GLN   B 2 198 ? 13.844  31.022  2.439   1.00 89.62 198 B 1 
ATOM   3275 O O   . GLN   B 2 198 ? 13.629  31.573  3.517   1.00 88.02 198 B 1 
ATOM   3276 C CB  . GLN   B 2 198 ? 15.322  28.992  2.271   1.00 87.52 198 B 1 
ATOM   3277 C CG  . GLN   B 2 198 ? 15.453  27.496  2.604   1.00 78.07 198 B 1 
ATOM   3278 C CD  . GLN   B 2 198 ? 16.882  26.993  2.387   1.00 73.67 198 B 1 
ATOM   3279 O OE1 . GLN   B 2 198 ? 17.600  27.450  1.514   1.00 66.77 198 B 1 
ATOM   3280 N NE2 . GLN   B 2 198 ? 17.347  26.048  3.170   1.00 64.17 198 B 1 
ATOM   3281 N N   . ARG   B 2 199 ? 13.995  31.740  1.308   1.00 90.86 199 B 1 
ATOM   3282 C CA  . ARG   B 2 199 ? 13.891  33.213  1.266   1.00 90.68 199 B 1 
ATOM   3283 C C   . ARG   B 2 199 ? 12.510  33.719  1.673   1.00 90.93 199 B 1 
ATOM   3284 O O   . ARG   B 2 199 ? 12.422  34.765  2.305   1.00 88.70 199 B 1 
ATOM   3285 C CB  . ARG   B 2 199 ? 14.255  33.733  -0.128  1.00 89.69 199 B 1 
ATOM   3286 C CG  . ARG   B 2 199 ? 15.778  33.823  -0.299  1.00 80.78 199 B 1 
ATOM   3287 C CD  . ARG   B 2 199 ? 16.162  34.394  -1.666  1.00 78.63 199 B 1 
ATOM   3288 N NE  . ARG   B 2 199 ? 15.965  33.404  -2.740  1.00 69.73 199 B 1 
ATOM   3289 C CZ  . ARG   B 2 199 ? 16.389  33.512  -3.992  1.00 63.63 199 B 1 
ATOM   3290 N NH1 . ARG   B 2 199 ? 17.025  34.571  -4.412  1.00 57.53 199 B 1 
ATOM   3291 N NH2 . ARG   B 2 199 ? 16.186  32.546  -4.841  1.00 55.15 199 B 1 
ATOM   3292 N N   . ASN   B 2 200 ? 11.455  32.968  1.365   1.00 90.62 200 B 1 
ATOM   3293 C CA  . ASN   B 2 200 ? 10.086  33.289  1.773   1.00 89.74 200 B 1 
ATOM   3294 C C   . ASN   B 2 200 ? 9.746   32.813  3.201   1.00 89.58 200 B 1 
ATOM   3295 O O   . ASN   B 2 200 ? 8.596   32.876  3.617   1.00 86.02 200 B 1 
ATOM   3296 C CB  . ASN   B 2 200 ? 9.121   32.764  0.701   1.00 88.91 200 B 1 
ATOM   3297 C CG  . ASN   B 2 200 ? 9.208   33.549  -0.603  1.00 84.82 200 B 1 
ATOM   3298 O OD1 . ASN   B 2 200 ? 9.614   34.692  -0.663  1.00 74.39 200 B 1 
ATOM   3299 N ND2 . ASN   B 2 200 ? 8.811   32.953  -1.698  1.00 72.55 200 B 1 
ATOM   3300 N N   . GLY   B 2 201 ? 10.737  32.347  3.969   1.00 89.75 201 B 1 
ATOM   3301 C CA  . GLY   B 2 201 ? 10.581  31.963  5.374   1.00 89.65 201 B 1 
ATOM   3302 C C   . GLY   B 2 201 ? 9.994   30.568  5.600   1.00 90.44 201 B 1 
ATOM   3303 O O   . GLY   B 2 201 ? 9.641   30.235  6.734   1.00 87.22 201 B 1 
ATOM   3304 N N   . HIS   B 2 202 ? 9.900   29.736  4.571   1.00 90.90 202 B 1 
ATOM   3305 C CA  . HIS   B 2 202 ? 9.452   28.352  4.721   1.00 90.61 202 B 1 
ATOM   3306 C C   . HIS   B 2 202 ? 10.551  27.477  5.327   1.00 90.57 202 B 1 
ATOM   3307 O O   . HIS   B 2 202 ? 11.721  27.542  4.949   1.00 88.39 202 B 1 
ATOM   3308 C CB  . HIS   B 2 202 ? 8.968   27.790  3.387   1.00 90.41 202 B 1 
ATOM   3309 C CG  . HIS   B 2 202 ? 7.755   28.500  2.857   1.00 91.24 202 B 1 
ATOM   3310 N ND1 . HIS   B 2 202 ? 6.498   28.511  3.435   1.00 80.14 202 B 1 
ATOM   3311 C CD2 . HIS   B 2 202 ? 7.697   29.278  1.727   1.00 80.93 202 B 1 
ATOM   3312 C CE1 . HIS   B 2 202 ? 5.711   29.280  2.669   1.00 83.68 202 B 1 
ATOM   3313 N NE2 . HIS   B 2 202 ? 6.400   29.756  1.623   1.00 85.28 202 B 1 
ATOM   3314 N N   . HIS   B 2 203 ? 10.159  26.608  6.264   1.00 90.58 203 B 1 
ATOM   3315 C CA  . HIS   B 2 203 ? 11.081  25.725  6.966   1.00 89.95 203 B 1 
ATOM   3316 C C   . HIS   B 2 203 ? 11.238  24.387  6.235   1.00 89.65 203 B 1 
ATOM   3317 O O   . HIS   B 2 203 ? 10.550  23.404  6.531   1.00 87.23 203 B 1 
ATOM   3318 C CB  . HIS   B 2 203 ? 10.629  25.571  8.416   1.00 87.97 203 B 1 
ATOM   3319 C CG  . HIS   B 2 203 ? 11.709  24.971  9.272   1.00 81.73 203 B 1 
ATOM   3320 N ND1 . HIS   B 2 203 ? 12.861  25.629  9.658   1.00 71.10 203 B 1 
ATOM   3321 C CD2 . HIS   B 2 203 ? 11.750  23.719  9.807   1.00 70.46 203 B 1 
ATOM   3322 C CE1 . HIS   B 2 203 ? 13.569  24.790  10.413  1.00 70.07 203 B 1 
ATOM   3323 N NE2 . HIS   B 2 203 ? 12.933  23.618  10.536  1.00 71.38 203 B 1 
ATOM   3324 N N   . VAL   B 2 204 ? 12.173  24.334  5.289   1.00 89.96 204 B 1 
ATOM   3325 C CA  . VAL   B 2 204 ? 12.522  23.100  4.575   1.00 89.19 204 B 1 
ATOM   3326 C C   . VAL   B 2 204 ? 13.216  22.133  5.541   1.00 88.04 204 B 1 
ATOM   3327 O O   . VAL   B 2 204 ? 14.202  22.484  6.185   1.00 85.55 204 B 1 
ATOM   3328 C CB  . VAL   B 2 204 ? 13.388  23.391  3.336   1.00 88.61 204 B 1 
ATOM   3329 C CG1 . VAL   B 2 204 ? 13.689  22.109  2.554   1.00 85.19 204 B 1 
ATOM   3330 C CG2 . VAL   B 2 204 ? 12.680  24.362  2.378   1.00 85.83 204 B 1 
ATOM   3331 N N   . VAL   B 2 205 ? 12.683  20.911  5.638   1.00 86.98 205 B 1 
ATOM   3332 C CA  . VAL   B 2 205 ? 13.245  19.830  6.468   1.00 84.33 205 B 1 
ATOM   3333 C C   . VAL   B 2 205 ? 13.874  18.713  5.635   1.00 82.83 205 B 1 
ATOM   3334 O O   . VAL   B 2 205 ? 14.721  17.983  6.143   1.00 78.77 205 B 1 
ATOM   3335 C CB  . VAL   B 2 205 ? 12.212  19.254  7.459   1.00 82.73 205 B 1 
ATOM   3336 C CG1 . VAL   B 2 205 ? 11.802  20.308  8.492   1.00 75.32 205 B 1 
ATOM   3337 C CG2 . VAL   B 2 205 ? 10.942  18.718  6.797   1.00 76.62 205 B 1 
ATOM   3338 N N   . TRP   B 2 206 ? 13.506  18.615  4.359   1.00 82.87 206 B 1 
ATOM   3339 C CA  . TRP   B 2 206 ? 14.148  17.766  3.353   1.00 82.73 206 B 1 
ATOM   3340 C C   . TRP   B 2 206 ? 14.226  18.504  2.009   1.00 82.52 206 B 1 
ATOM   3341 O O   . TRP   B 2 206 ? 13.232  19.100  1.596   1.00 78.73 206 B 1 
ATOM   3342 C CB  . TRP   B 2 206 ? 13.372  16.454  3.202   1.00 80.09 206 B 1 
ATOM   3343 C CG  . TRP   B 2 206 ? 14.027  15.504  2.257   1.00 77.17 206 B 1 
ATOM   3344 C CD1 . TRP   B 2 206 ? 13.776  15.416  0.935   1.00 70.24 206 B 1 
ATOM   3345 C CD2 . TRP   B 2 206 ? 15.121  14.573  2.537   1.00 74.29 206 B 1 
ATOM   3346 N NE1 . TRP   B 2 206 ? 14.641  14.488  0.364   1.00 68.41 206 B 1 
ATOM   3347 C CE2 . TRP   B 2 206 ? 15.483  13.952  1.317   1.00 71.44 206 B 1 
ATOM   3348 C CE3 . TRP   B 2 206 ? 15.832  14.210  3.698   1.00 67.99 206 B 1 
ATOM   3349 C CZ2 . TRP   B 2 206 ? 16.536  13.011  1.238   1.00 68.55 206 B 1 
ATOM   3350 C CZ3 . TRP   B 2 206 ? 16.875  13.263  3.632   1.00 61.54 206 B 1 
ATOM   3351 C CH2 . TRP   B 2 206 ? 17.226  12.677  2.405   1.00 62.83 206 B 1 
ATOM   3352 N N   . PRO   B 2 207 ? 15.373  18.440  1.282   1.00 79.94 207 B 1 
ATOM   3353 C CA  . PRO   B 2 207 ? 16.625  17.788  1.681   1.00 78.98 207 B 1 
ATOM   3354 C C   . PRO   B 2 207 ? 17.331  18.541  2.822   1.00 78.28 207 B 1 
ATOM   3355 O O   . PRO   B 2 207 ? 17.330  19.771  2.857   1.00 72.67 207 B 1 
ATOM   3356 C CB  . PRO   B 2 207 ? 17.465  17.725  0.404   1.00 72.61 207 B 1 
ATOM   3357 C CG  . PRO   B 2 207 ? 16.985  18.936  -0.390  1.00 68.58 207 B 1 
ATOM   3358 C CD  . PRO   B 2 207 ? 15.509  19.024  -0.039  1.00 73.37 207 B 1 
ATOM   3359 N N   . SER   B 2 208 ? 17.929  17.793  3.753   1.00 72.85 208 B 1 
ATOM   3360 C CA  . SER   B 2 208 ? 18.530  18.345  4.974   1.00 69.02 208 B 1 
ATOM   3361 C C   . SER   B 2 208 ? 19.801  19.157  4.726   1.00 66.38 208 B 1 
ATOM   3362 O O   . SER   B 2 208 ? 20.032  20.145  5.418   1.00 59.70 208 B 1 
ATOM   3363 C CB  . SER   B 2 208 ? 18.829  17.213  5.960   1.00 62.83 208 B 1 
ATOM   3364 O OG  . SER   B 2 208 ? 19.533  16.168  5.313   1.00 57.43 208 B 1 
ATOM   3365 N N   . GLU   B 2 209 ? 20.594  18.787  3.715   1.00 60.82 209 B 1 
ATOM   3366 C CA  . GLU   B 2 209 ? 21.859  19.466  3.377   1.00 58.23 209 B 1 
ATOM   3367 C C   . GLU   B 2 209 ? 21.686  20.963  3.095   1.00 57.48 209 B 1 
ATOM   3368 O O   . GLU   B 2 209 ? 22.589  21.755  3.347   1.00 51.32 209 B 1 
ATOM   3369 C CB  . GLU   B 2 209 ? 22.488  18.813  2.138   1.00 51.77 209 B 1 
ATOM   3370 C CG  . GLU   B 2 209 ? 22.971  17.378  2.385   1.00 45.75 209 B 1 
ATOM   3371 C CD  . GLU   B 2 209 ? 23.644  16.754  1.155   1.00 41.00 209 B 1 
ATOM   3372 O OE1 . GLU   B 2 209 ? 24.232  15.666  1.319   1.00 36.94 209 B 1 
ATOM   3373 O OE2 . GLU   B 2 209 ? 23.540  17.343  0.053   1.00 37.96 209 B 1 
ATOM   3374 N N   . GLN   B 2 210 ? 20.521  21.382  2.611   1.00 52.06 210 B 1 
ATOM   3375 C CA  . GLN   B 2 210 ? 20.270  22.803  2.361   1.00 49.95 210 B 1 
ATOM   3376 C C   . GLN   B 2 210 ? 19.971  23.613  3.623   1.00 49.95 210 B 1 
ATOM   3377 O O   . GLN   B 2 210 ? 19.964  24.838  3.551   1.00 45.69 210 B 1 
ATOM   3378 C CB  . GLN   B 2 210 ? 19.169  22.988  1.323   1.00 45.69 210 B 1 
ATOM   3379 C CG  . GLN   B 2 210 ? 19.701  22.669  -0.074  1.00 42.03 210 B 1 
ATOM   3380 C CD  . GLN   B 2 210 ? 18.979  23.433  -1.164  1.00 38.69 210 B 1 
ATOM   3381 O OE1 . GLN   B 2 210 ? 17.936  24.033  -0.974  1.00 37.31 210 B 1 
ATOM   3382 N NE2 . GLN   B 2 210 ? 19.539  23.477  -2.348  1.00 35.95 210 B 1 
ATOM   3383 N N   . ARG   B 2 211 ? 19.753  22.976  4.771   1.00 48.60 211 B 1 
ATOM   3384 C CA  . ARG   B 2 211 ? 19.676  23.701  6.048   1.00 46.69 211 B 1 
ATOM   3385 C C   . ARG   B 2 211 ? 20.989  24.403  6.376   1.00 46.71 211 B 1 
ATOM   3386 O O   . ARG   B 2 211 ? 20.959  25.485  6.945   1.00 43.25 211 B 1 
ATOM   3387 C CB  . ARG   B 2 211 ? 19.295  22.746  7.189   1.00 42.85 211 B 1 
ATOM   3388 C CG  . ARG   B 2 211 ? 17.871  22.973  7.678   1.00 39.25 211 B 1 
ATOM   3389 C CD  . ARG   B 2 211 ? 17.610  22.055  8.865   1.00 36.65 211 B 1 
ATOM   3390 N NE  . ARG   B 2 211 ? 16.275  22.271  9.449   1.00 33.19 211 B 1 
ATOM   3391 C CZ  . ARG   B 2 211 ? 15.775  21.594  10.473  1.00 30.83 211 B 1 
ATOM   3392 N NH1 . ARG   B 2 211 ? 16.450  20.654  11.068  1.00 29.73 211 B 1 
ATOM   3393 N NH2 . ARG   B 2 211 ? 14.587  21.852  10.912  1.00 28.49 211 B 1 
ATOM   3394 N N   . ASP   B 2 212 ? 22.106  23.794  6.000   1.00 44.39 212 B 1 
ATOM   3395 C CA  . ASP   B 2 212 ? 23.450  24.303  6.292   1.00 42.35 212 B 1 
ATOM   3396 C C   . ASP   B 2 212 ? 23.939  25.335  5.260   1.00 41.28 212 B 1 
ATOM   3397 O O   . ASP   B 2 212 ? 25.016  25.911  5.417   1.00 38.42 212 B 1 
ATOM   3398 C CB  . ASP   B 2 212 ? 24.422  23.118  6.400   1.00 39.97 212 B 1 
ATOM   3399 C CG  . ASP   B 2 212 ? 24.086  22.137  7.529   1.00 37.24 212 B 1 
ATOM   3400 O OD1 . ASP   B 2 212 ? 23.469  22.564  8.531   1.00 35.11 212 B 1 
ATOM   3401 O OD2 . ASP   B 2 212 ? 24.450  20.950  7.384   1.00 34.07 212 B 1 
ATOM   3402 N N   . LEU   B 2 213 ? 23.158  25.588  4.203   1.00 47.19 213 B 1 
ATOM   3403 C CA  . LEU   B 2 213 ? 23.490  26.583  3.169   1.00 45.04 213 B 1 
ATOM   3404 C C   . LEU   B 2 213 ? 22.982  27.999  3.481   1.00 43.24 213 B 1 
ATOM   3405 O O   . LEU   B 2 213 ? 23.268  28.916  2.701   1.00 40.10 213 B 1 
ATOM   3406 C CB  . LEU   B 2 213 ? 22.982  26.101  1.800   1.00 42.49 213 B 1 
ATOM   3407 C CG  . LEU   B 2 213 ? 23.903  25.075  1.119   1.00 40.62 213 B 1 
ATOM   3408 C CD1 . LEU   B 2 213 ? 23.172  24.451  -0.072  1.00 37.96 213 B 1 
ATOM   3409 C CD2 . LEU   B 2 213 ? 25.181  25.731  0.578   1.00 38.05 213 B 1 
ATOM   3410 N N   . LEU   B 2 214 ? 22.224  28.193  4.573   1.00 39.32 214 B 1 
ATOM   3411 C CA  . LEU   B 2 214 ? 21.767  29.502  5.055   1.00 35.53 214 B 1 
ATOM   3412 C C   . LEU   B 2 214 ? 22.366  29.833  6.419   1.00 33.35 214 B 1 
ATOM   3413 O O   . LEU   B 2 214 ? 22.367  28.955  7.304   1.00 29.70 214 B 1 
ATOM   3414 C CB  . LEU   B 2 214 ? 20.237  29.581  5.096   1.00 33.18 214 B 1 
ATOM   3415 C CG  . LEU   B 2 214 ? 19.574  29.805  3.729   1.00 32.76 214 B 1 
ATOM   3416 C CD1 . LEU   B 2 214 ? 18.061  29.822  3.936   1.00 30.01 214 B 1 
ATOM   3417 C CD2 . LEU   B 2 214 ? 19.959  31.150  3.099   1.00 31.04 214 B 1 
ATOM   3418 O OXT . LEU   B 2 214 ? 22.795  31.014  6.548   1.00 30.02 214 B 1 
HETATM 3419 C C1  . LIG_C C 3 .   ? -7.320  -12.302 -9.482  1.00 65.99 1   C 1 
HETATM 3420 N N1  . LIG_C C 3 .   ? -7.924  -13.240 -8.747  1.00 58.68 1   C 1 
HETATM 3421 C C2  . LIG_C C 3 .   ? -7.544  -13.458 -7.468  1.00 59.44 1   C 1 
HETATM 3422 C C3  . LIG_C C 3 .   ? -6.505  -12.681 -6.912  1.00 58.37 1   C 1 
HETATM 3423 C C4  . LIG_C C 3 .   ? -5.926  -11.708 -7.734  1.00 57.67 1   C 1 
HETATM 3424 N N2  . LIG_C C 3 .   ? -6.330  -11.526 -9.010  1.00 61.22 1   C 1 
HETATM 3425 N N3  . LIG_C C 3 .   ? -4.972  -11.094 -6.999  1.00 60.20 1   C 1 
HETATM 3426 C C5  . LIG_C C 3 .   ? -4.953  -11.662 -5.773  1.00 68.98 1   C 1 
HETATM 3427 N N4  . LIG_C C 3 .   ? -5.883  -12.631 -5.689  1.00 67.05 1   C 1 
HETATM 3428 C C6  . LIG_C C 3 .   ? -4.140  -10.022 -7.475  1.00 68.09 1   C 1 
HETATM 3429 C C7  . LIG_C C 3 .   ? -4.185  -8.813  -6.586  1.00 64.86 1   C 1 
HETATM 3430 C C8  . LIG_C C 3 .   ? -2.816  -8.235  -6.740  1.00 61.08 1   C 1 
HETATM 3431 C C9  . LIG_C C 3 .   ? -1.945  -9.420  -7.080  1.00 62.13 1   C 1 
HETATM 3432 O O1  . LIG_C C 3 .   ? -2.806  -10.451 -7.509  1.00 64.66 1   C 1 
HETATM 3433 C C10 . LIG_C C 3 .   ? -1.131  -9.872  -5.889  1.00 57.64 1   C 1 
HETATM 3434 O O2  . LIG_C C 3 .   ? -2.023  -10.303 -4.866  1.00 58.33 1   C 1 
HETATM 3435 P P1  . LIG_C C 3 .   ? -1.504  -10.831 -3.444  1.00 66.24 1   C 1 
HETATM 3436 O O3  . LIG_C C 3 .   ? -0.168  -11.500 -3.685  1.00 56.68 1   C 1 
HETATM 3437 O O4  . LIG_C C 3 .   ? -2.570  -11.802 -2.970  1.00 60.39 1   C 1 
HETATM 3438 O O5  . LIG_C C 3 .   ? -1.386  -9.618  -2.548  1.00 58.34 1   C 1 
HETATM 3439 O O6  . LIG_C C 3 .   ? -2.764  -7.320  -7.827  1.00 57.90 1   C 1 
HETATM 3440 O O7  . LIG_C C 3 .   ? -5.228  -7.926  -6.956  1.00 58.96 1   C 1 
HETATM 3441 N N5  . LIG_C C 3 .   ? -8.175  -14.412 -6.744  1.00 63.58 1   C 1 
HETATM 3442 C C1  . LIG_D D 4 .   ? 8.206   -6.537  16.730  1.00 68.37 1   D 1 
HETATM 3443 N N1  . LIG_D D 4 .   ? 8.929   -7.591  16.340  1.00 64.95 1   D 1 
HETATM 3444 C C2  . LIG_D D 4 .   ? 8.587   -8.288  15.232  1.00 65.94 1   D 1 
HETATM 3445 C C3  . LIG_D D 4 .   ? 7.459   -7.892  14.489  1.00 62.54 1   D 1 
HETATM 3446 C C4  . LIG_D D 4 .   ? 6.758   -6.771  14.949  1.00 62.30 1   D 1 
HETATM 3447 N N2  . LIG_D D 4 .   ? 7.128   -6.107  16.062  1.00 63.39 1   D 1 
HETATM 3448 N N3  . LIG_D D 4 .   ? 5.736   -6.581  14.093  1.00 63.05 1   D 1 
HETATM 3449 C C5  . LIG_D D 4 .   ? 5.797   -7.543  13.141  1.00 71.88 1   D 1 
HETATM 3450 N N4  . LIG_D D 4 .   ? 6.839   -8.352  13.358  1.00 69.35 1   D 1 
HETATM 3451 C C6  . LIG_D D 4 .   ? 4.766   -5.525  14.205  1.00 70.28 1   D 1 
HETATM 3452 C C7  . LIG_D D 4 .   ? 4.639   -4.707  12.950  1.00 66.77 1   D 1 
HETATM 3453 C C8  . LIG_D D 4 .   ? 3.203   -4.303  12.961  1.00 64.27 1   D 1 
HETATM 3454 C C9  . LIG_D D 4 .   ? 2.509   -5.400  13.733  1.00 63.30 1   D 1 
HETATM 3455 O O1  . LIG_D D 4 .   ? 3.502   -6.083  14.453  1.00 67.99 1   D 1 
HETATM 3456 C C10 . LIG_D D 4 .   ? 1.782   -6.351  12.816  1.00 60.02 1   D 1 
HETATM 3457 O O2  . LIG_D D 4 .   ? 2.735   -6.989  11.976  1.00 60.20 1   D 1 
HETATM 3458 P P1  . LIG_D D 4 .   ? 2.297   -8.065  10.869  1.00 69.79 1   D 1 
HETATM 3459 O O3  . LIG_D D 4 .   ? 3.467   -9.017  10.758  1.00 60.77 1   D 1 
HETATM 3460 O O4  . LIG_D D 4 .   ? 1.039   -8.740  11.375  1.00 61.67 1   D 1 
HETATM 3461 O O5  . LIG_D D 4 .   ? 2.047   -7.286  9.600   1.00 60.54 1   D 1 
HETATM 3462 O O6  . LIG_D D 4 .   ? 3.019   -3.081  13.664  1.00 59.60 1   D 1 
HETATM 3463 O O7  . LIG_D D 4 .   ? 5.545   -3.613  12.939  1.00 63.61 1   D 1 
HETATM 3464 N N5  . LIG_D D 4 .   ? 9.335   -9.348  14.861  1.00 67.71 1   D 1 
#
