# Supplementary material for: AcuB senses cellular energy charge to coordinate acetyl-CoA synthesis in bacteria
Source: Nat Commun. 2026 Apr 24;17:3815. doi: 10.1038/s41467-026-71006-w (PMC13121692; doi:10.1038/s41467-026-71006-w)
Supplement: Supplementary file 6 — Supplementary_Data_4 [file 41467_2026_71006_MOESM6_ESM.zip › AF3_only_first_models/Bs_acu__2acub-4atp_model.cif]

# By using this file you agree to the legally binding terms of use found at
# https://github.com/google-deepmind/alphafold3/blob/main/OUTPUT_TERMS_OF_USE.md.
# To request access to the AlphaFold 3 model parameters, follow the process set
# out at https://github.com/google-deepmind/alphafold3. You may only use these if
# received directly from Google. Use is subject to terms of use available at
# https://github.com/google-deepmind/alphafold3/blob/main/WEIGHTS_TERMS_OF_USE.md.
data_acu__2acub-4atp
#
_entry.id acu__2acub-4atp
#
loop_
_atom_type.symbol
C 
N 
O 
P 
S 
#
loop_
_audit_author.name
_audit_author.pdbx_ordinal
"Google DeepMind" 1 
"Isomorphic Labs" 2 
#
_audit_conform.dict_location https://raw.githubusercontent.com/ihmwg/ModelCIF/master/dist/mmcif_ma.dic
_audit_conform.dict_name     mmcif_ma.dic
_audit_conform.dict_version  1.4.5
#
loop_
_chem_comp.formula
_chem_comp.formula_weight
_chem_comp.id
_chem_comp.mon_nstd_flag
_chem_comp.name
_chem_comp.pdbx_smiles
_chem_comp.pdbx_synonyms
_chem_comp.type
"C3 H7 N O2"    89.093  ALA   y ALANINE         C[C@H](N)C(O)=O                                                                        ? "L-PEPTIDE LINKING" 
"C6 H15 N4 O2"  175.209 ARG   y ARGININE        N[C@@H](CCCNC(N)=[NH2+])C(O)=O                                                         ? "L-PEPTIDE LINKING" 
"C4 H8 N2 O3"   132.118 ASN   y ASPARAGINE      N[C@@H](CC(N)=O)C(O)=O                                                                 ? "L-PEPTIDE LINKING" 
"C4 H7 N O4"    133.103 ASP   y "ASPARTIC ACID" N[C@@H](CC(O)=O)C(O)=O                                                                 ? "L-PEPTIDE LINKING" 
"C3 H7 N O2 S"  121.158 CYS   y CYSTEINE        N[C@@H](CS)C(O)=O                                                                      ? "L-PEPTIDE LINKING" 
"C5 H10 N2 O3"  146.144 GLN   y GLUTAMINE       N[C@@H](CCC(N)=O)C(O)=O                                                                ? "L-PEPTIDE LINKING" 
"C5 H9 N O4"    147.129 GLU   y "GLUTAMIC ACID" N[C@@H](CCC(O)=O)C(O)=O                                                                ? "L-PEPTIDE LINKING" 
"C2 H5 N O2"    75.067  GLY   y GLYCINE         NCC(O)=O                                                                               ? "PEPTIDE LINKING"   
"C6 H10 N3 O2"  156.162 HIS   y HISTIDINE       N[C@@H](Cc1c[nH]c[nH+]1)C(O)=O                                                         ? "L-PEPTIDE LINKING" 
"C6 H13 N O2"   131.173 ILE   y ISOLEUCINE      CC[C@H](C)[C@H](N)C(O)=O                                                               ? "L-PEPTIDE LINKING" 
"C6 H13 N O2"   131.173 LEU   y LEUCINE         CC(C)C[C@H](N)C(O)=O                                                                   ? "L-PEPTIDE LINKING" 
?               ?       LIG_C ? ?               C1=NC(=C2C(=N1)N(C=N2)[C@H]3[C@@H]([C@@H]([C@H](O3)COP(=O)(O)OP(=O)(O)OP(=O)(O)O)O)O)N ? non-polymer         
?               ?       LIG_D ? ?               C1=NC(=C2C(=N1)N(C=N2)[C@H]3[C@@H]([C@@H]([C@H](O3)COP(=O)(O)OP(=O)(O)OP(=O)(O)O)O)O)N ? non-polymer         
?               ?       LIG_E ? ?               C1=NC(=C2C(=N1)N(C=N2)[C@H]3[C@@H]([C@@H]([C@H](O3)COP(=O)(O)OP(=O)(O)OP(=O)(O)O)O)O)N ? non-polymer         
?               ?       LIG_F ? ?               C1=NC(=C2C(=N1)N(C=N2)[C@H]3[C@@H]([C@@H]([C@H](O3)COP(=O)(O)OP(=O)(O)OP(=O)(O)O)O)O)N ? non-polymer         
"C6 H15 N2 O2"  147.195 LYS   y LYSINE          N[C@@H](CCCC[NH3+])C(O)=O                                                              ? "L-PEPTIDE LINKING" 
"C5 H11 N O2 S" 149.211 MET   y METHIONINE      CSCC[C@H](N)C(O)=O                                                                     ? "L-PEPTIDE LINKING" 
"C9 H11 N O2"   165.189 PHE   y PHENYLALANINE   N[C@@H](Cc1ccccc1)C(O)=O                                                               ? "L-PEPTIDE LINKING" 
"C5 H9 N O2"    115.130 PRO   y PROLINE         OC(=O)[C@@H]1CCCN1                                                                     ? "L-PEPTIDE LINKING" 
"C3 H7 N O3"    105.093 SER   y SERINE          N[C@@H](CO)C(O)=O                                                                      ? "L-PEPTIDE LINKING" 
"C4 H9 N O3"    119.119 THR   y THREONINE       C[C@@H](O)[C@H](N)C(O)=O                                                               ? "L-PEPTIDE LINKING" 
"C11 H12 N2 O2" 204.225 TRP   y TRYPTOPHAN      N[C@@H](Cc1c[nH]c2ccccc12)C(O)=O                                                       ? "L-PEPTIDE LINKING" 
"C9 H11 N O3"   181.189 TYR   y TYROSINE        N[C@@H](Cc1ccc(O)cc1)C(O)=O                                                            ? "L-PEPTIDE LINKING" 
"C5 H11 N O2"   117.146 VAL   y VALINE          CC(C)[C@H](N)C(O)=O                                                                    ? "L-PEPTIDE LINKING" 
#
_citation.book_publisher          ?
_citation.country                 UK
_citation.id                      primary
_citation.journal_full            Nature
_citation.journal_id_ASTM         NATUAS
_citation.journal_id_CSD          0006
_citation.journal_id_ISSN         0028-0836
_citation.journal_volume          630
_citation.page_first              493
_citation.page_last               500
_citation.pdbx_database_id_DOI    10.1038/s41586-024-07487-w
_citation.pdbx_database_id_PubMed 38718835
_citation.title                   "Accurate structure prediction of biomolecular interactions with AlphaFold 3"
_citation.year                    2024
#
loop_
_citation_author.citation_id
_citation_author.name
_citation_author.ordinal
primary "Google DeepMind" 1 
primary "Isomorphic Labs" 2 
#
loop_
_entity.id
_entity.pdbx_description
_entity.type
1 . polymer     
2 . polymer     
3 . non-polymer 
4 . non-polymer 
5 . non-polymer 
6 . non-polymer 
#
loop_
_entity_poly.entity_id
_entity_poly.pdbx_strand_id
_entity_poly.type
1 A polypeptide(L) 
2 B polypeptide(L) 
#
loop_
_entity_poly_seq.entity_id
_entity_poly_seq.hetero
_entity_poly_seq.mon_id
_entity_poly_seq.num
1 n MET 1   
1 n ILE 2   
1 n VAL 3   
1 n GLU 4   
1 n GLN 5   
1 n ILE 6   
1 n MET 7   
1 n LYS 8   
1 n ARG 9   
1 n ASP 10  
1 n VAL 11  
1 n ILE 12  
1 n THR 13  
1 n LEU 14  
1 n THR 15  
1 n LYS 16  
1 n THR 17  
1 n ASP 18  
1 n THR 19  
1 n LEU 20  
1 n GLU 21  
1 n THR 22  
1 n ALA 23  
1 n ILE 24  
1 n CYS 25  
1 n LYS 26  
1 n LEU 27  
1 n LYS 28  
1 n GLU 29  
1 n PHE 30  
1 n HIS 31  
1 n ILE 32  
1 n ARG 33  
1 n HIS 34  
1 n LEU 35  
1 n PRO 36  
1 n VAL 37  
1 n VAL 38  
1 n ASP 39  
1 n GLU 40  
1 n GLU 41  
1 n ARG 42  
1 n HIS 43  
1 n VAL 44  
1 n ILE 45  
1 n GLY 46  
1 n MET 47  
1 n ILE 48  
1 n THR 49  
1 n ASP 50  
1 n ARG 51  
1 n ASP 52  
1 n MET 53  
1 n LYS 54  
1 n GLN 55  
1 n ALA 56  
1 n SER 57  
1 n PRO 58  
1 n SER 59  
1 n ILE 60  
1 n PHE 61  
1 n GLU 62  
1 n GLU 63  
1 n ASN 64  
1 n LYS 65  
1 n ARG 66  
1 n SER 67  
1 n LEU 68  
1 n PHE 69  
1 n LEU 70  
1 n THR 71  
1 n ARG 72  
1 n SER 73  
1 n VAL 74  
1 n ASP 75  
1 n SER 76  
1 n ILE 77  
1 n MET 78  
1 n LYS 79  
1 n LYS 80  
1 n ASP 81  
1 n VAL 82  
1 n VAL 83  
1 n CYS 84  
1 n ALA 85  
1 n HIS 86  
1 n PRO 87  
1 n LEU 88  
1 n ASP 89  
1 n PHE 90  
1 n VAL 91  
1 n GLU 92  
1 n GLU 93  
1 n ILE 94  
1 n SER 95  
1 n ALA 96  
1 n VAL 97  
1 n PHE 98  
1 n TYR 99  
1 n GLU 100 
1 n HIS 101 
1 n GLY 102 
1 n ILE 103 
1 n GLY 104 
1 n CYS 105 
1 n LEU 106 
1 n PRO 107 
1 n VAL 108 
1 n VAL 109 
1 n HIS 110 
1 n HIS 111 
1 n GLN 112 
1 n LYS 113 
1 n LEU 114 
1 n ILE 115 
1 n GLY 116 
1 n ILE 117 
1 n LEU 118 
1 n THR 119 
1 n LYS 120 
1 n THR 121 
1 n ASP 122 
1 n LEU 123 
1 n LEU 124 
1 n ARG 125 
1 n THR 126 
1 n PHE 127 
1 n VAL 128 
1 n LYS 129 
1 n LEU 130 
1 n THR 131 
1 n GLY 132 
1 n ALA 133 
1 n ASP 134 
1 n GLN 135 
1 n PRO 136 
1 n GLY 137 
1 n SER 138 
1 n GLN 139 
1 n ILE 140 
1 n GLU 141 
1 n ILE 142 
1 n LYS 143 
1 n VAL 144 
1 n ASN 145 
1 n ASP 146 
1 n ILE 147 
1 n THR 148 
1 n LYS 149 
1 n SER 150 
1 n LEU 151 
1 n ALA 152 
1 n GLU 153 
1 n ILE 154 
1 n SER 155 
1 n SER 156 
1 n LEU 157 
1 n CYS 158 
1 n GLN 159 
1 n ASP 160 
1 n LEU 161 
1 n GLN 162 
1 n VAL 163 
1 n LYS 164 
1 n ILE 165 
1 n LEU 166 
1 n SER 167 
1 n VAL 168 
1 n LEU 169 
1 n VAL 170 
1 n TYR 171 
1 n PRO 172 
1 n HIS 173 
1 n ASP 174 
1 n ASP 175 
1 n PRO 176 
1 n GLY 177 
1 n VAL 178 
1 n LYS 179 
1 n VAL 180 
1 n LEU 181 
1 n VAL 182 
1 n PHE 183 
1 n ARG 184 
1 n VAL 185 
1 n LYS 186 
1 n THR 187 
1 n MET 188 
1 n ASN 189 
1 n PRO 190 
1 n LEU 191 
1 n PRO 192 
1 n PHE 193 
1 n LEU 194 
1 n GLN 195 
1 n ALA 196 
1 n LEU 197 
1 n GLN 198 
1 n ARG 199 
1 n ASN 200 
1 n GLY 201 
1 n HIS 202 
1 n HIS 203 
1 n VAL 204 
1 n VAL 205 
1 n TRP 206 
1 n PRO 207 
1 n SER 208 
1 n GLU 209 
1 n GLN 210 
1 n ARG 211 
1 n ASP 212 
1 n LEU 213 
1 n LEU 214 
2 n MET 1   
2 n ILE 2   
2 n VAL 3   
2 n GLU 4   
2 n GLN 5   
2 n ILE 6   
2 n MET 7   
2 n LYS 8   
2 n ARG 9   
2 n ASP 10  
2 n VAL 11  
2 n ILE 12  
2 n THR 13  
2 n LEU 14  
2 n THR 15  
2 n LYS 16  
2 n THR 17  
2 n ASP 18  
2 n THR 19  
2 n LEU 20  
2 n GLU 21  
2 n THR 22  
2 n ALA 23  
2 n ILE 24  
2 n CYS 25  
2 n LYS 26  
2 n LEU 27  
2 n LYS 28  
2 n GLU 29  
2 n PHE 30  
2 n HIS 31  
2 n ILE 32  
2 n ARG 33  
2 n HIS 34  
2 n LEU 35  
2 n PRO 36  
2 n VAL 37  
2 n VAL 38  
2 n ASP 39  
2 n GLU 40  
2 n GLU 41  
2 n ARG 42  
2 n HIS 43  
2 n VAL 44  
2 n ILE 45  
2 n GLY 46  
2 n MET 47  
2 n ILE 48  
2 n THR 49  
2 n ASP 50  
2 n ARG 51  
2 n ASP 52  
2 n MET 53  
2 n LYS 54  
2 n GLN 55  
2 n ALA 56  
2 n SER 57  
2 n PRO 58  
2 n SER 59  
2 n ILE 60  
2 n PHE 61  
2 n GLU 62  
2 n GLU 63  
2 n ASN 64  
2 n LYS 65  
2 n ARG 66  
2 n SER 67  
2 n LEU 68  
2 n PHE 69  
2 n LEU 70  
2 n THR 71  
2 n ARG 72  
2 n SER 73  
2 n VAL 74  
2 n ASP 75  
2 n SER 76  
2 n ILE 77  
2 n MET 78  
2 n LYS 79  
2 n LYS 80  
2 n ASP 81  
2 n VAL 82  
2 n VAL 83  
2 n CYS 84  
2 n ALA 85  
2 n HIS 86  
2 n PRO 87  
2 n LEU 88  
2 n ASP 89  
2 n PHE 90  
2 n VAL 91  
2 n GLU 92  
2 n GLU 93  
2 n ILE 94  
2 n SER 95  
2 n ALA 96  
2 n VAL 97  
2 n PHE 98  
2 n TYR 99  
2 n GLU 100 
2 n HIS 101 
2 n GLY 102 
2 n ILE 103 
2 n GLY 104 
2 n CYS 105 
2 n LEU 106 
2 n PRO 107 
2 n VAL 108 
2 n VAL 109 
2 n HIS 110 
2 n HIS 111 
2 n GLN 112 
2 n LYS 113 
2 n LEU 114 
2 n ILE 115 
2 n GLY 116 
2 n ILE 117 
2 n LEU 118 
2 n THR 119 
2 n LYS 120 
2 n THR 121 
2 n ASP 122 
2 n LEU 123 
2 n LEU 124 
2 n ARG 125 
2 n THR 126 
2 n PHE 127 
2 n VAL 128 
2 n LYS 129 
2 n LEU 130 
2 n THR 131 
2 n GLY 132 
2 n ALA 133 
2 n ASP 134 
2 n GLN 135 
2 n PRO 136 
2 n GLY 137 
2 n SER 138 
2 n GLN 139 
2 n ILE 140 
2 n GLU 141 
2 n ILE 142 
2 n LYS 143 
2 n VAL 144 
2 n ASN 145 
2 n ASP 146 
2 n ILE 147 
2 n THR 148 
2 n LYS 149 
2 n SER 150 
2 n LEU 151 
2 n ALA 152 
2 n GLU 153 
2 n ILE 154 
2 n SER 155 
2 n SER 156 
2 n LEU 157 
2 n CYS 158 
2 n GLN 159 
2 n ASP 160 
2 n LEU 161 
2 n GLN 162 
2 n VAL 163 
2 n LYS 164 
2 n ILE 165 
2 n LEU 166 
2 n SER 167 
2 n VAL 168 
2 n LEU 169 
2 n VAL 170 
2 n TYR 171 
2 n PRO 172 
2 n HIS 173 
2 n ASP 174 
2 n ASP 175 
2 n PRO 176 
2 n GLY 177 
2 n VAL 178 
2 n LYS 179 
2 n VAL 180 
2 n LEU 181 
2 n VAL 182 
2 n PHE 183 
2 n ARG 184 
2 n VAL 185 
2 n LYS 186 
2 n THR 187 
2 n MET 188 
2 n ASN 189 
2 n PRO 190 
2 n LEU 191 
2 n PRO 192 
2 n PHE 193 
2 n LEU 194 
2 n GLN 195 
2 n ALA 196 
2 n LEU 197 
2 n GLN 198 
2 n ARG 199 
2 n ASN 200 
2 n GLY 201 
2 n HIS 202 
2 n HIS 203 
2 n VAL 204 
2 n VAL 205 
2 n TRP 206 
2 n PRO 207 
2 n SER 208 
2 n GLU 209 
2 n GLN 210 
2 n ARG 211 
2 n ASP 212 
2 n LEU 213 
2 n LEU 214 
#
_ma_data.content_type "model coordinates"
_ma_data.id           1
_ma_data.name         Model
#
_ma_model_list.data_id          1
_ma_model_list.model_group_id   1
_ma_model_list.model_group_name "AlphaFold-beta-20231127 (3.0.0 @ 2025-02-20 12:46:27)"
_ma_model_list.model_id         1
_ma_model_list.model_name       "Top ranked model"
_ma_model_list.model_type       "Ab initio model"
_ma_model_list.ordinal_id       1
#
loop_
_ma_protocol_step.method_type
_ma_protocol_step.ordinal_id
_ma_protocol_step.protocol_id
_ma_protocol_step.step_id
"coevolution MSA" 1 1 1 
"template search" 2 1 2 
modeling          3 1 3 
#
loop_
_ma_qa_metric.id
_ma_qa_metric.mode
_ma_qa_metric.name
_ma_qa_metric.software_group_id
_ma_qa_metric.type
1 global pLDDT 1 pLDDT 
2 local  pLDDT 1 pLDDT 
#
_ma_qa_metric_global.metric_id    1
_ma_qa_metric_global.metric_value 85.41
_ma_qa_metric_global.model_id     1
_ma_qa_metric_global.ordinal_id   1
#
_ma_software_group.group_id    1
_ma_software_group.ordinal_id  1
_ma_software_group.software_id 1
#
loop_
_ma_target_entity.data_id
_ma_target_entity.entity_id
_ma_target_entity.origin
1 1 . 
1 2 . 
1 3 . 
1 4 . 
1 5 . 
1 6 . 
#
loop_
_ma_target_entity_instance.asym_id
_ma_target_entity_instance.details
_ma_target_entity_instance.entity_id
A . 1 
B . 2 
C . 3 
D . 4 
E . 5 
F . 6 
#
loop_
_pdbx_data_usage.details
_pdbx_data_usage.id
_pdbx_data_usage.type
_pdbx_data_usage.url
;Non-commercial use only, by using this file you agree to the terms of use found
at https://github.com/google-deepmind/alphafold3/blob/main/OUTPUT_TERMS_OF_USE.md.
To request access to the AlphaFold 3 model parameters, follow the process set
out at https://github.com/google-deepmind/alphafold3. You may only use these if
received directly from Google. Use is subject to terms of use available at
https://github.com/google-deepmind/alphafold3/blob/main/WEIGHTS_TERMS_OF_USE.md.

;
1 license    https://github.com/google-deepmind/alphafold3/blob/main/OUTPUT_TERMS_OF_USE.md 
;AlphaFold 3 and its output are not intended for, have not been validated for,
and are not approved for clinical use. They are provided "as-is" without any
warranty of any kind, whether expressed or implied. No warranty is given that
use shall not infringe the rights of any third party.

;
2 disclaimer ?                                                                              
#
loop_
_pdbx_nonpoly_scheme.asym_id
_pdbx_nonpoly_scheme.auth_seq_num
_pdbx_nonpoly_scheme.entity_id
_pdbx_nonpoly_scheme.mon_id
_pdbx_nonpoly_scheme.pdb_ins_code
_pdbx_nonpoly_scheme.pdb_seq_num
_pdbx_nonpoly_scheme.pdb_strand_id
C 1 3 LIG_C . 1 C 
D 1 4 LIG_D . 1 D 
E 1 5 LIG_E . 1 E 
F 1 6 LIG_F . 1 F 
#
loop_
_pdbx_poly_seq_scheme.asym_id
_pdbx_poly_seq_scheme.auth_seq_num
_pdbx_poly_seq_scheme.entity_id
_pdbx_poly_seq_scheme.hetero
_pdbx_poly_seq_scheme.mon_id
_pdbx_poly_seq_scheme.pdb_ins_code
_pdbx_poly_seq_scheme.pdb_seq_num
_pdbx_poly_seq_scheme.pdb_strand_id
_pdbx_poly_seq_scheme.seq_id
A 1   1 n MET . 1   A 1   
A 2   1 n ILE . 2   A 2   
A 3   1 n VAL . 3   A 3   
A 4   1 n GLU . 4   A 4   
A 5   1 n GLN . 5   A 5   
A 6   1 n ILE . 6   A 6   
A 7   1 n MET . 7   A 7   
A 8   1 n LYS . 8   A 8   
A 9   1 n ARG . 9   A 9   
A 10  1 n ASP . 10  A 10  
A 11  1 n VAL . 11  A 11  
A 12  1 n ILE . 12  A 12  
A 13  1 n THR . 13  A 13  
A 14  1 n LEU . 14  A 14  
A 15  1 n THR . 15  A 15  
A 16  1 n LYS . 16  A 16  
A 17  1 n THR . 17  A 17  
A 18  1 n ASP . 18  A 18  
A 19  1 n THR . 19  A 19  
A 20  1 n LEU . 20  A 20  
A 21  1 n GLU . 21  A 21  
A 22  1 n THR . 22  A 22  
A 23  1 n ALA . 23  A 23  
A 24  1 n ILE . 24  A 24  
A 25  1 n CYS . 25  A 25  
A 26  1 n LYS . 26  A 26  
A 27  1 n LEU . 27  A 27  
A 28  1 n LYS . 28  A 28  
A 29  1 n GLU . 29  A 29  
A 30  1 n PHE . 30  A 30  
A 31  1 n HIS . 31  A 31  
A 32  1 n ILE . 32  A 32  
A 33  1 n ARG . 33  A 33  
A 34  1 n HIS . 34  A 34  
A 35  1 n LEU . 35  A 35  
A 36  1 n PRO . 36  A 36  
A 37  1 n VAL . 37  A 37  
A 38  1 n VAL . 38  A 38  
A 39  1 n ASP . 39  A 39  
A 40  1 n GLU . 40  A 40  
A 41  1 n GLU . 41  A 41  
A 42  1 n ARG . 42  A 42  
A 43  1 n HIS . 43  A 43  
A 44  1 n VAL . 44  A 44  
A 45  1 n ILE . 45  A 45  
A 46  1 n GLY . 46  A 46  
A 47  1 n MET . 47  A 47  
A 48  1 n ILE . 48  A 48  
A 49  1 n THR . 49  A 49  
A 50  1 n ASP . 50  A 50  
A 51  1 n ARG . 51  A 51  
A 52  1 n ASP . 52  A 52  
A 53  1 n MET . 53  A 53  
A 54  1 n LYS . 54  A 54  
A 55  1 n GLN . 55  A 55  
A 56  1 n ALA . 56  A 56  
A 57  1 n SER . 57  A 57  
A 58  1 n PRO . 58  A 58  
A 59  1 n SER . 59  A 59  
A 60  1 n ILE . 60  A 60  
A 61  1 n PHE . 61  A 61  
A 62  1 n GLU . 62  A 62  
A 63  1 n GLU . 63  A 63  
A 64  1 n ASN . 64  A 64  
A 65  1 n LYS . 65  A 65  
A 66  1 n ARG . 66  A 66  
A 67  1 n SER . 67  A 67  
A 68  1 n LEU . 68  A 68  
A 69  1 n PHE . 69  A 69  
A 70  1 n LEU . 70  A 70  
A 71  1 n THR . 71  A 71  
A 72  1 n ARG . 72  A 72  
A 73  1 n SER . 73  A 73  
A 74  1 n VAL . 74  A 74  
A 75  1 n ASP . 75  A 75  
A 76  1 n SER . 76  A 76  
A 77  1 n ILE . 77  A 77  
A 78  1 n MET . 78  A 78  
A 79  1 n LYS . 79  A 79  
A 80  1 n LYS . 80  A 80  
A 81  1 n ASP . 81  A 81  
A 82  1 n VAL . 82  A 82  
A 83  1 n VAL . 83  A 83  
A 84  1 n CYS . 84  A 84  
A 85  1 n ALA . 85  A 85  
A 86  1 n HIS . 86  A 86  
A 87  1 n PRO . 87  A 87  
A 88  1 n LEU . 88  A 88  
A 89  1 n ASP . 89  A 89  
A 90  1 n PHE . 90  A 90  
A 91  1 n VAL . 91  A 91  
A 92  1 n GLU . 92  A 92  
A 93  1 n GLU . 93  A 93  
A 94  1 n ILE . 94  A 94  
A 95  1 n SER . 95  A 95  
A 96  1 n ALA . 96  A 96  
A 97  1 n VAL . 97  A 97  
A 98  1 n PHE . 98  A 98  
A 99  1 n TYR . 99  A 99  
A 100 1 n GLU . 100 A 100 
A 101 1 n HIS . 101 A 101 
A 102 1 n GLY . 102 A 102 
A 103 1 n ILE . 103 A 103 
A 104 1 n GLY . 104 A 104 
A 105 1 n CYS . 105 A 105 
A 106 1 n LEU . 106 A 106 
A 107 1 n PRO . 107 A 107 
A 108 1 n VAL . 108 A 108 
A 109 1 n VAL . 109 A 109 
A 110 1 n HIS . 110 A 110 
A 111 1 n HIS . 111 A 111 
A 112 1 n GLN . 112 A 112 
A 113 1 n LYS . 113 A 113 
A 114 1 n LEU . 114 A 114 
A 115 1 n ILE . 115 A 115 
A 116 1 n GLY . 116 A 116 
A 117 1 n ILE . 117 A 117 
A 118 1 n LEU . 118 A 118 
A 119 1 n THR . 119 A 119 
A 120 1 n LYS . 120 A 120 
A 121 1 n THR . 121 A 121 
A 122 1 n ASP . 122 A 122 
A 123 1 n LEU . 123 A 123 
A 124 1 n LEU . 124 A 124 
A 125 1 n ARG . 125 A 125 
A 126 1 n THR . 126 A 126 
A 127 1 n PHE . 127 A 127 
A 128 1 n VAL . 128 A 128 
A 129 1 n LYS . 129 A 129 
A 130 1 n LEU . 130 A 130 
A 131 1 n THR . 131 A 131 
A 132 1 n GLY . 132 A 132 
A 133 1 n ALA . 133 A 133 
A 134 1 n ASP . 134 A 134 
A 135 1 n GLN . 135 A 135 
A 136 1 n PRO . 136 A 136 
A 137 1 n GLY . 137 A 137 
A 138 1 n SER . 138 A 138 
A 139 1 n GLN . 139 A 139 
A 140 1 n ILE . 140 A 140 
A 141 1 n GLU . 141 A 141 
A 142 1 n ILE . 142 A 142 
A 143 1 n LYS . 143 A 143 
A 144 1 n VAL . 144 A 144 
A 145 1 n ASN . 145 A 145 
A 146 1 n ASP . 146 A 146 
A 147 1 n ILE . 147 A 147 
A 148 1 n THR . 148 A 148 
A 149 1 n LYS . 149 A 149 
A 150 1 n SER . 150 A 150 
A 151 1 n LEU . 151 A 151 
A 152 1 n ALA . 152 A 152 
A 153 1 n GLU . 153 A 153 
A 154 1 n ILE . 154 A 154 
A 155 1 n SER . 155 A 155 
A 156 1 n SER . 156 A 156 
A 157 1 n LEU . 157 A 157 
A 158 1 n CYS . 158 A 158 
A 159 1 n GLN . 159 A 159 
A 160 1 n ASP . 160 A 160 
A 161 1 n LEU . 161 A 161 
A 162 1 n GLN . 162 A 162 
A 163 1 n VAL . 163 A 163 
A 164 1 n LYS . 164 A 164 
A 165 1 n ILE . 165 A 165 
A 166 1 n LEU . 166 A 166 
A 167 1 n SER . 167 A 167 
A 168 1 n VAL . 168 A 168 
A 169 1 n LEU . 169 A 169 
A 170 1 n VAL . 170 A 170 
A 171 1 n TYR . 171 A 171 
A 172 1 n PRO . 172 A 172 
A 173 1 n HIS . 173 A 173 
A 174 1 n ASP . 174 A 174 
A 175 1 n ASP . 175 A 175 
A 176 1 n PRO . 176 A 176 
A 177 1 n GLY . 177 A 177 
A 178 1 n VAL . 178 A 178 
A 179 1 n LYS . 179 A 179 
A 180 1 n VAL . 180 A 180 
A 181 1 n LEU . 181 A 181 
A 182 1 n VAL . 182 A 182 
A 183 1 n PHE . 183 A 183 
A 184 1 n ARG . 184 A 184 
A 185 1 n VAL . 185 A 185 
A 186 1 n LYS . 186 A 186 
A 187 1 n THR . 187 A 187 
A 188 1 n MET . 188 A 188 
A 189 1 n ASN . 189 A 189 
A 190 1 n PRO . 190 A 190 
A 191 1 n LEU . 191 A 191 
A 192 1 n PRO . 192 A 192 
A 193 1 n PHE . 193 A 193 
A 194 1 n LEU . 194 A 194 
A 195 1 n GLN . 195 A 195 
A 196 1 n ALA . 196 A 196 
A 197 1 n LEU . 197 A 197 
A 198 1 n GLN . 198 A 198 
A 199 1 n ARG . 199 A 199 
A 200 1 n ASN . 200 A 200 
A 201 1 n GLY . 201 A 201 
A 202 1 n HIS . 202 A 202 
A 203 1 n HIS . 203 A 203 
A 204 1 n VAL . 204 A 204 
A 205 1 n VAL . 205 A 205 
A 206 1 n TRP . 206 A 206 
A 207 1 n PRO . 207 A 207 
A 208 1 n SER . 208 A 208 
A 209 1 n GLU . 209 A 209 
A 210 1 n GLN . 210 A 210 
A 211 1 n ARG . 211 A 211 
A 212 1 n ASP . 212 A 212 
A 213 1 n LEU . 213 A 213 
A 214 1 n LEU . 214 A 214 
B 1   2 n MET . 1   B 1   
B 2   2 n ILE . 2   B 2   
B 3   2 n VAL . 3   B 3   
B 4   2 n GLU . 4   B 4   
B 5   2 n GLN . 5   B 5   
B 6   2 n ILE . 6   B 6   
B 7   2 n MET . 7   B 7   
B 8   2 n LYS . 8   B 8   
B 9   2 n ARG . 9   B 9   
B 10  2 n ASP . 10  B 10  
B 11  2 n VAL . 11  B 11  
B 12  2 n ILE . 12  B 12  
B 13  2 n THR . 13  B 13  
B 14  2 n LEU . 14  B 14  
B 15  2 n THR . 15  B 15  
B 16  2 n LYS . 16  B 16  
B 17  2 n THR . 17  B 17  
B 18  2 n ASP . 18  B 18  
B 19  2 n THR . 19  B 19  
B 20  2 n LEU . 20  B 20  
B 21  2 n GLU . 21  B 21  
B 22  2 n THR . 22  B 22  
B 23  2 n ALA . 23  B 23  
B 24  2 n ILE . 24  B 24  
B 25  2 n CYS . 25  B 25  
B 26  2 n LYS . 26  B 26  
B 27  2 n LEU . 27  B 27  
B 28  2 n LYS . 28  B 28  
B 29  2 n GLU . 29  B 29  
B 30  2 n PHE . 30  B 30  
B 31  2 n HIS . 31  B 31  
B 32  2 n ILE . 32  B 32  
B 33  2 n ARG . 33  B 33  
B 34  2 n HIS . 34  B 34  
B 35  2 n LEU . 35  B 35  
B 36  2 n PRO . 36  B 36  
B 37  2 n VAL . 37  B 37  
B 38  2 n VAL . 38  B 38  
B 39  2 n ASP . 39  B 39  
B 40  2 n GLU . 40  B 40  
B 41  2 n GLU . 41  B 41  
B 42  2 n ARG . 42  B 42  
B 43  2 n HIS . 43  B 43  
B 44  2 n VAL . 44  B 44  
B 45  2 n ILE . 45  B 45  
B 46  2 n GLY . 46  B 46  
B 47  2 n MET . 47  B 47  
B 48  2 n ILE . 48  B 48  
B 49  2 n THR . 49  B 49  
B 50  2 n ASP . 50  B 50  
B 51  2 n ARG . 51  B 51  
B 52  2 n ASP . 52  B 52  
B 53  2 n MET . 53  B 53  
B 54  2 n LYS . 54  B 54  
B 55  2 n GLN . 55  B 55  
B 56  2 n ALA . 56  B 56  
B 57  2 n SER . 57  B 57  
B 58  2 n PRO . 58  B 58  
B 59  2 n SER . 59  B 59  
B 60  2 n ILE . 60  B 60  
B 61  2 n PHE . 61  B 61  
B 62  2 n GLU . 62  B 62  
B 63  2 n GLU . 63  B 63  
B 64  2 n ASN . 64  B 64  
B 65  2 n LYS . 65  B 65  
B 66  2 n ARG . 66  B 66  
B 67  2 n SER . 67  B 67  
B 68  2 n LEU . 68  B 68  
B 69  2 n PHE . 69  B 69  
B 70  2 n LEU . 70  B 70  
B 71  2 n THR . 71  B 71  
B 72  2 n ARG . 72  B 72  
B 73  2 n SER . 73  B 73  
B 74  2 n VAL . 74  B 74  
B 75  2 n ASP . 75  B 75  
B 76  2 n SER . 76  B 76  
B 77  2 n ILE . 77  B 77  
B 78  2 n MET . 78  B 78  
B 79  2 n LYS . 79  B 79  
B 80  2 n LYS . 80  B 80  
B 81  2 n ASP . 81  B 81  
B 82  2 n VAL . 82  B 82  
B 83  2 n VAL . 83  B 83  
B 84  2 n CYS . 84  B 84  
B 85  2 n ALA . 85  B 85  
B 86  2 n HIS . 86  B 86  
B 87  2 n PRO . 87  B 87  
B 88  2 n LEU . 88  B 88  
B 89  2 n ASP . 89  B 89  
B 90  2 n PHE . 90  B 90  
B 91  2 n VAL . 91  B 91  
B 92  2 n GLU . 92  B 92  
B 93  2 n GLU . 93  B 93  
B 94  2 n ILE . 94  B 94  
B 95  2 n SER . 95  B 95  
B 96  2 n ALA . 96  B 96  
B 97  2 n VAL . 97  B 97  
B 98  2 n PHE . 98  B 98  
B 99  2 n TYR . 99  B 99  
B 100 2 n GLU . 100 B 100 
B 101 2 n HIS . 101 B 101 
B 102 2 n GLY . 102 B 102 
B 103 2 n ILE . 103 B 103 
B 104 2 n GLY . 104 B 104 
B 105 2 n CYS . 105 B 105 
B 106 2 n LEU . 106 B 106 
B 107 2 n PRO . 107 B 107 
B 108 2 n VAL . 108 B 108 
B 109 2 n VAL . 109 B 109 
B 110 2 n HIS . 110 B 110 
B 111 2 n HIS . 111 B 111 
B 112 2 n GLN . 112 B 112 
B 113 2 n LYS . 113 B 113 
B 114 2 n LEU . 114 B 114 
B 115 2 n ILE . 115 B 115 
B 116 2 n GLY . 116 B 116 
B 117 2 n ILE . 117 B 117 
B 118 2 n LEU . 118 B 118 
B 119 2 n THR . 119 B 119 
B 120 2 n LYS . 120 B 120 
B 121 2 n THR . 121 B 121 
B 122 2 n ASP . 122 B 122 
B 123 2 n LEU . 123 B 123 
B 124 2 n LEU . 124 B 124 
B 125 2 n ARG . 125 B 125 
B 126 2 n THR . 126 B 126 
B 127 2 n PHE . 127 B 127 
B 128 2 n VAL . 128 B 128 
B 129 2 n LYS . 129 B 129 
B 130 2 n LEU . 130 B 130 
B 131 2 n THR . 131 B 131 
B 132 2 n GLY . 132 B 132 
B 133 2 n ALA . 133 B 133 
B 134 2 n ASP . 134 B 134 
B 135 2 n GLN . 135 B 135 
B 136 2 n PRO . 136 B 136 
B 137 2 n GLY . 137 B 137 
B 138 2 n SER . 138 B 138 
B 139 2 n GLN . 139 B 139 
B 140 2 n ILE . 140 B 140 
B 141 2 n GLU . 141 B 141 
B 142 2 n ILE . 142 B 142 
B 143 2 n LYS . 143 B 143 
B 144 2 n VAL . 144 B 144 
B 145 2 n ASN . 145 B 145 
B 146 2 n ASP . 146 B 146 
B 147 2 n ILE . 147 B 147 
B 148 2 n THR . 148 B 148 
B 149 2 n LYS . 149 B 149 
B 150 2 n SER . 150 B 150 
B 151 2 n LEU . 151 B 151 
B 152 2 n ALA . 152 B 152 
B 153 2 n GLU . 153 B 153 
B 154 2 n ILE . 154 B 154 
B 155 2 n SER . 155 B 155 
B 156 2 n SER . 156 B 156 
B 157 2 n LEU . 157 B 157 
B 158 2 n CYS . 158 B 158 
B 159 2 n GLN . 159 B 159 
B 160 2 n ASP . 160 B 160 
B 161 2 n LEU . 161 B 161 
B 162 2 n GLN . 162 B 162 
B 163 2 n VAL . 163 B 163 
B 164 2 n LYS . 164 B 164 
B 165 2 n ILE . 165 B 165 
B 166 2 n LEU . 166 B 166 
B 167 2 n SER . 167 B 167 
B 168 2 n VAL . 168 B 168 
B 169 2 n LEU . 169 B 169 
B 170 2 n VAL . 170 B 170 
B 171 2 n TYR . 171 B 171 
B 172 2 n PRO . 172 B 172 
B 173 2 n HIS . 173 B 173 
B 174 2 n ASP . 174 B 174 
B 175 2 n ASP . 175 B 175 
B 176 2 n PRO . 176 B 176 
B 177 2 n GLY . 177 B 177 
B 178 2 n VAL . 178 B 178 
B 179 2 n LYS . 179 B 179 
B 180 2 n VAL . 180 B 180 
B 181 2 n LEU . 181 B 181 
B 182 2 n VAL . 182 B 182 
B 183 2 n PHE . 183 B 183 
B 184 2 n ARG . 184 B 184 
B 185 2 n VAL . 185 B 185 
B 186 2 n LYS . 186 B 186 
B 187 2 n THR . 187 B 187 
B 188 2 n MET . 188 B 188 
B 189 2 n ASN . 189 B 189 
B 190 2 n PRO . 190 B 190 
B 191 2 n LEU . 191 B 191 
B 192 2 n PRO . 192 B 192 
B 193 2 n PHE . 193 B 193 
B 194 2 n LEU . 194 B 194 
B 195 2 n GLN . 195 B 195 
B 196 2 n ALA . 196 B 196 
B 197 2 n LEU . 197 B 197 
B 198 2 n GLN . 198 B 198 
B 199 2 n ARG . 199 B 199 
B 200 2 n ASN . 200 B 200 
B 201 2 n GLY . 201 B 201 
B 202 2 n HIS . 202 B 202 
B 203 2 n HIS . 203 B 203 
B 204 2 n VAL . 204 B 204 
B 205 2 n VAL . 205 B 205 
B 206 2 n TRP . 206 B 206 
B 207 2 n PRO . 207 B 207 
B 208 2 n SER . 208 B 208 
B 209 2 n GLU . 209 B 209 
B 210 2 n GLN . 210 B 210 
B 211 2 n ARG . 211 B 211 
B 212 2 n ASP . 212 B 212 
B 213 2 n LEU . 213 B 213 
B 214 2 n LEU . 214 B 214 
#
_software.classification other
_software.date           ?
_software.description    "Structure prediction"
_software.name           AlphaFold
_software.pdbx_ordinal   1
_software.type           package
_software.version        "AlphaFold-beta-20231127 (7d9495ae8dbd318b858637eeca6259fdd17ec68e37ad6f1462fd62aafc972dcf)"
#
loop_
_struct_asym.entity_id
_struct_asym.id
1 A 
2 B 
3 C 
4 D 
5 E 
6 F 
#
loop_
_atom_site.group_PDB
_atom_site.id
_atom_site.type_symbol
_atom_site.label_atom_id
_atom_site.label_alt_id
_atom_site.label_comp_id
_atom_site.label_asym_id
_atom_site.label_entity_id
_atom_site.label_seq_id
_atom_site.pdbx_PDB_ins_code
_atom_site.Cartn_x
_atom_site.Cartn_y
_atom_site.Cartn_z
_atom_site.occupancy
_atom_site.B_iso_or_equiv
_atom_site.auth_seq_id
_atom_site.auth_asym_id
_atom_site.pdbx_PDB_model_num
ATOM   1    N N   . MET   A 1 1   ? 14.819  6.435   1.205   1.00 72.86 1   A 1 
ATOM   2    C CA  . MET   A 1 1   ? 14.830  5.096   1.834   1.00 79.56 1   A 1 
ATOM   3    C C   . MET   A 1 1   ? 14.792  4.056   0.733   1.00 82.32 1   A 1 
ATOM   4    O O   . MET   A 1 1   ? 14.022  4.211   -0.205  1.00 80.56 1   A 1 
ATOM   5    C CB  . MET   A 1 1   ? 13.634  4.970   2.785   1.00 75.75 1   A 1 
ATOM   6    C CG  . MET   A 1 1   ? 13.527  3.612   3.459   1.00 70.09 1   A 1 
ATOM   7    S SD  . MET   A 1 1   ? 12.143  3.507   4.632   1.00 65.17 1   A 1 
ATOM   8    C CE  . MET   A 1 1   ? 10.758  3.919   3.551   1.00 59.43 1   A 1 
ATOM   9    N N   . ILE   A 1 2   ? 15.603  3.009   0.842   1.00 86.15 2   A 1 
ATOM   10   C CA  . ILE   A 1 2   ? 15.731  1.968   -0.184  1.00 88.50 2   A 1 
ATOM   11   C C   . ILE   A 1 2   ? 15.012  0.677   0.218   1.00 91.30 2   A 1 
ATOM   12   O O   . ILE   A 1 2   ? 14.767  0.418   1.399   1.00 91.44 2   A 1 
ATOM   13   C CB  . ILE   A 1 2   ? 17.208  1.733   -0.566  1.00 85.80 2   A 1 
ATOM   14   C CG1 . ILE   A 1 2   ? 18.066  1.362   0.661   1.00 79.41 2   A 1 
ATOM   15   C CG2 . ILE   A 1 2   ? 17.760  2.957   -1.314  1.00 76.17 2   A 1 
ATOM   16   C CD1 . ILE   A 1 2   ? 19.488  0.913   0.292   1.00 74.82 2   A 1 
ATOM   17   N N   . VAL   A 1 3   ? 14.675  -0.143  -0.769  1.00 93.37 3   A 1 
ATOM   18   C CA  . VAL   A 1 3   ? 13.897  -1.381  -0.603  1.00 95.13 3   A 1 
ATOM   19   C C   . VAL   A 1 3   ? 14.519  -2.336  0.424   1.00 95.15 3   A 1 
ATOM   20   O O   . VAL   A 1 3   ? 13.796  -2.892  1.249   1.00 94.88 3   A 1 
ATOM   21   C CB  . VAL   A 1 3   ? 13.722  -2.060  -1.974  1.00 95.75 3   A 1 
ATOM   22   C CG1 . VAL   A 1 3   ? 13.240  -3.508  -1.878  1.00 94.68 3   A 1 
ATOM   23   C CG2 . VAL   A 1 3   ? 12.695  -1.292  -2.815  1.00 94.26 3   A 1 
ATOM   24   N N   . GLU   A 1 4   ? 15.840  -2.497  0.424   1.00 94.86 4   A 1 
ATOM   25   C CA  . GLU   A 1 4   ? 16.520  -3.442  1.327   1.00 94.03 4   A 1 
ATOM   26   C C   . GLU   A 1 4   ? 16.365  -3.104  2.819   1.00 94.43 4   A 1 
ATOM   27   O O   . GLU   A 1 4   ? 16.485  -3.997  3.660   1.00 93.21 4   A 1 
ATOM   28   C CB  . GLU   A 1 4   ? 18.002  -3.576  0.958   1.00 91.17 4   A 1 
ATOM   29   C CG  . GLU   A 1 4   ? 18.842  -2.332  1.254   1.00 83.80 4   A 1 
ATOM   30   C CD  . GLU   A 1 4   ? 20.347  -2.540  1.021   1.00 83.25 4   A 1 
ATOM   31   O OE1 . GLU   A 1 4   ? 21.101  -1.580  1.289   1.00 75.95 4   A 1 
ATOM   32   O OE2 . GLU   A 1 4   ? 20.751  -3.666  0.629   1.00 78.21 4   A 1 
ATOM   33   N N   . GLN   A 1 5   ? 16.055  -1.848  3.151   1.00 92.69 5   A 1 
ATOM   34   C CA  . GLN   A 1 5   ? 15.848  -1.397  4.530   1.00 90.97 5   A 1 
ATOM   35   C C   . GLN   A 1 5   ? 14.498  -1.842  5.107   1.00 92.09 5   A 1 
ATOM   36   O O   . GLN   A 1 5   ? 14.340  -1.890  6.323   1.00 91.04 5   A 1 
ATOM   37   C CB  . GLN   A 1 5   ? 15.959  0.134   4.590   1.00 88.17 5   A 1 
ATOM   38   C CG  . GLN   A 1 5   ? 17.372  0.646   4.288   1.00 82.97 5   A 1 
ATOM   39   C CD  . GLN   A 1 5   ? 17.445  2.175   4.261   1.00 79.26 5   A 1 
ATOM   40   O OE1 . GLN   A 1 5   ? 16.549  2.864   3.811   1.00 72.70 5   A 1 
ATOM   41   N NE2 . GLN   A 1 5   ? 18.518  2.762   4.739   1.00 69.61 5   A 1 
ATOM   42   N N   . ILE   A 1 6   ? 13.519  -2.154  4.253   1.00 92.72 6   A 1 
ATOM   43   C CA  . ILE   A 1 6   ? 12.154  -2.499  4.688   1.00 94.44 6   A 1 
ATOM   44   C C   . ILE   A 1 6   ? 11.651  -3.848  4.172   1.00 96.09 6   A 1 
ATOM   45   O O   . ILE   A 1 6   ? 10.606  -4.324  4.625   1.00 96.05 6   A 1 
ATOM   46   C CB  . ILE   A 1 6   ? 11.159  -1.377  4.331   1.00 93.59 6   A 1 
ATOM   47   C CG1 . ILE   A 1 6   ? 10.969  -1.222  2.805   1.00 90.23 6   A 1 
ATOM   48   C CG2 . ILE   A 1 6   ? 11.591  -0.046  4.975   1.00 87.85 6   A 1 
ATOM   49   C CD1 . ILE   A 1 6   ? 9.680   -0.473  2.456   1.00 88.40 6   A 1 
ATOM   50   N N   . MET   A 1 7   ? 12.361  -4.466  3.240   1.00 97.45 7   A 1 
ATOM   51   C CA  . MET   A 1 7   ? 11.975  -5.754  2.679   1.00 97.76 7   A 1 
ATOM   52   C C   . MET   A 1 7   ? 12.016  -6.862  3.735   1.00 97.66 7   A 1 
ATOM   53   O O   . MET   A 1 7   ? 12.864  -6.893  4.628   1.00 97.14 7   A 1 
ATOM   54   C CB  . MET   A 1 7   ? 12.838  -6.107  1.455   1.00 97.65 7   A 1 
ATOM   55   C CG  . MET   A 1 7   ? 14.281  -6.506  1.800   1.00 97.46 7   A 1 
ATOM   56   S SD  . MET   A 1 7   ? 15.285  -6.932  0.347   1.00 97.19 7   A 1 
ATOM   57   C CE  . MET   A 1 7   ? 16.827  -7.383  1.152   1.00 95.26 7   A 1 
ATOM   58   N N   . LYS   A 1 8   ? 11.136  -7.839  3.577   1.00 97.98 8   A 1 
ATOM   59   C CA  . LYS   A 1 8   ? 11.232  -9.077  4.342   1.00 98.11 8   A 1 
ATOM   60   C C   . LYS   A 1 8   ? 12.262  -9.995  3.683   1.00 98.36 8   A 1 
ATOM   61   O O   . LYS   A 1 8   ? 12.112  -10.346 2.518   1.00 98.15 8   A 1 
ATOM   62   C CB  . LYS   A 1 8   ? 9.846   -9.712  4.486   1.00 97.71 8   A 1 
ATOM   63   C CG  . LYS   A 1 8   ? 9.909   -10.923 5.428   1.00 92.85 8   A 1 
ATOM   64   C CD  . LYS   A 1 8   ? 8.517   -11.479 5.731   1.00 87.46 8   A 1 
ATOM   65   C CE  . LYS   A 1 8   ? 8.668   -12.683 6.670   1.00 81.58 8   A 1 
ATOM   66   N NZ  . LYS   A 1 8   ? 7.369   -13.314 6.995   1.00 72.33 8   A 1 
ATOM   67   N N   . ARG   A 1 9   ? 13.280  -10.394 4.436   1.00 98.24 9   A 1 
ATOM   68   C CA  . ARG   A 1 9   ? 14.388  -11.236 3.939   1.00 97.87 9   A 1 
ATOM   69   C C   . ARG   A 1 9   ? 14.070  -12.729 3.971   1.00 97.49 9   A 1 
ATOM   70   O O   . ARG   A 1 9   ? 14.488  -13.460 3.085   1.00 92.48 9   A 1 
ATOM   71   C CB  . ARG   A 1 9   ? 15.664  -10.936 4.735   1.00 96.73 9   A 1 
ATOM   72   C CG  . ARG   A 1 9   ? 16.155  -9.496  4.525   1.00 93.33 9   A 1 
ATOM   73   C CD  . ARG   A 1 9   ? 17.432  -9.215  5.327   1.00 90.61 9   A 1 
ATOM   74   N NE  . ARG   A 1 9   ? 17.888  -7.822  5.151   1.00 85.62 9   A 1 
ATOM   75   C CZ  . ARG   A 1 9   ? 18.833  -7.372  4.333   1.00 80.44 9   A 1 
ATOM   76   N NH1 . ARG   A 1 9   ? 19.541  -8.161  3.579   1.00 69.94 9   A 1 
ATOM   77   N NH2 . ARG   A 1 9   ? 19.080  -6.095  4.270   1.00 74.57 9   A 1 
ATOM   78   N N   . ASP   A 1 10  ? 13.320  -13.167 4.965   1.00 97.88 10  A 1 
ATOM   79   C CA  . ASP   A 1 10  ? 12.906  -14.564 5.096   1.00 97.65 10  A 1 
ATOM   80   C C   . ASP   A 1 10  ? 11.675  -14.836 4.216   1.00 98.21 10  A 1 
ATOM   81   O O   . ASP   A 1 10  ? 10.525  -14.666 4.634   1.00 96.93 10  A 1 
ATOM   82   C CB  . ASP   A 1 10  ? 12.688  -14.896 6.575   1.00 95.71 10  A 1 
ATOM   83   C CG  . ASP   A 1 10  ? 12.410  -16.382 6.777   1.00 86.66 10  A 1 
ATOM   84   O OD1 . ASP   A 1 10  ? 12.898  -17.178 5.940   1.00 78.22 10  A 1 
ATOM   85   O OD2 . ASP   A 1 10  ? 11.707  -16.692 7.760   1.00 78.89 10  A 1 
ATOM   86   N N   . VAL   A 1 11  ? 11.941  -15.198 2.964   1.00 98.44 11  A 1 
ATOM   87   C CA  . VAL   A 1 11  ? 10.912  -15.375 1.937   1.00 98.73 11  A 1 
ATOM   88   C C   . VAL   A 1 11  ? 10.482  -16.829 1.859   1.00 98.79 11  A 1 
ATOM   89   O O   . VAL   A 1 11  ? 11.273  -17.710 1.524   1.00 98.60 11  A 1 
ATOM   90   C CB  . VAL   A 1 11  ? 11.372  -14.870 0.555   1.00 98.62 11  A 1 
ATOM   91   C CG1 . VAL   A 1 11  ? 10.202  -14.876 -0.432  1.00 97.92 11  A 1 
ATOM   92   C CG2 . VAL   A 1 11  ? 11.913  -13.436 0.617   1.00 97.82 11  A 1 
ATOM   93   N N   . ILE   A 1 12  ? 9.196   -17.064 2.092   1.00 98.77 12  A 1 
ATOM   94   C CA  . ILE   A 1 12  ? 8.557   -18.349 1.822   1.00 98.82 12  A 1 
ATOM   95   C C   . ILE   A 1 12  ? 8.325   -18.460 0.314   1.00 98.89 12  A 1 
ATOM   96   O O   . ILE   A 1 12  ? 7.728   -17.569 -0.299  1.00 98.80 12  A 1 
ATOM   97   C CB  . ILE   A 1 12  ? 7.253   -18.502 2.623   1.00 98.72 12  A 1 
ATOM   98   C CG1 . ILE   A 1 12  ? 7.410   -18.184 4.130   1.00 97.86 12  A 1 
ATOM   99   C CG2 . ILE   A 1 12  ? 6.656   -19.912 2.432   1.00 98.25 12  A 1 
ATOM   100  C CD1 . ILE   A 1 12  ? 8.506   -18.980 4.852   1.00 91.31 12  A 1 
ATOM   101  N N   . THR   A 1 13  ? 8.790   -19.549 -0.273  1.00 98.85 13  A 1 
ATOM   102  C CA  . THR   A 1 13  ? 8.734   -19.793 -1.718  1.00 98.87 13  A 1 
ATOM   103  C C   . THR   A 1 13  ? 8.050   -21.116 -2.051  1.00 98.87 13  A 1 
ATOM   104  O O   . THR   A 1 13  ? 7.780   -21.946 -1.174  1.00 98.67 13  A 1 
ATOM   105  C CB  . THR   A 1 13  ? 10.137  -19.736 -2.348  1.00 98.69 13  A 1 
ATOM   106  O OG1 . THR   A 1 13  ? 10.982  -20.701 -1.761  1.00 97.37 13  A 1 
ATOM   107  C CG2 . THR   A 1 13  ? 10.799  -18.367 -2.179  1.00 96.75 13  A 1 
ATOM   108  N N   . LEU   A 1 14  ? 7.764   -21.287 -3.327  1.00 98.86 14  A 1 
ATOM   109  C CA  . LEU   A 1 14  ? 7.322   -22.539 -3.926  1.00 98.85 14  A 1 
ATOM   110  C C   . LEU   A 1 14  ? 8.297   -22.945 -5.030  1.00 98.88 14  A 1 
ATOM   111  O O   . LEU   A 1 14  ? 8.977   -22.104 -5.618  1.00 98.68 14  A 1 
ATOM   112  C CB  . LEU   A 1 14  ? 5.909   -22.377 -4.500  1.00 98.67 14  A 1 
ATOM   113  C CG  . LEU   A 1 14  ? 4.809   -22.145 -3.455  1.00 98.11 14  A 1 
ATOM   114  C CD1 . LEU   A 1 14  ? 3.519   -21.750 -4.161  1.00 97.58 14  A 1 
ATOM   115  C CD2 . LEU   A 1 14  ? 4.537   -23.400 -2.624  1.00 97.55 14  A 1 
ATOM   116  N N   . THR   A 1 15  ? 8.300   -24.225 -5.348  1.00 98.78 15  A 1 
ATOM   117  C CA  . THR   A 1 15  ? 8.867   -24.742 -6.598  1.00 98.70 15  A 1 
ATOM   118  C C   . THR   A 1 15  ? 7.755   -24.901 -7.636  1.00 98.72 15  A 1 
ATOM   119  O O   . THR   A 1 15  ? 6.576   -24.996 -7.297  1.00 98.28 15  A 1 
ATOM   120  C CB  . THR   A 1 15  ? 9.597   -26.073 -6.384  1.00 98.23 15  A 1 
ATOM   121  O OG1 . THR   A 1 15  ? 8.683   -27.091 -6.083  1.00 92.67 15  A 1 
ATOM   122  C CG2 . THR   A 1 15  ? 10.636  -26.002 -5.261  1.00 91.01 15  A 1 
ATOM   123  N N   . LYS   A 1 16  ? 8.105   -24.960 -8.919  1.00 98.63 16  A 1 
ATOM   124  C CA  . LYS   A 1 16  ? 7.119   -25.183 -9.995  1.00 98.46 16  A 1 
ATOM   125  C C   . LYS   A 1 16  ? 6.383   -26.526 -9.888  1.00 98.50 16  A 1 
ATOM   126  O O   . LYS   A 1 16  ? 5.291   -26.668 -10.422 1.00 97.63 16  A 1 
ATOM   127  C CB  . LYS   A 1 16  ? 7.802   -25.030 -11.361 1.00 97.34 16  A 1 
ATOM   128  C CG  . LYS   A 1 16  ? 8.809   -26.158 -11.662 1.00 93.67 16  A 1 
ATOM   129  C CD  . LYS   A 1 16  ? 9.470   -25.945 -13.024 1.00 92.17 16  A 1 
ATOM   130  C CE  . LYS   A 1 16  ? 10.433  -27.105 -13.294 1.00 82.77 16  A 1 
ATOM   131  N NZ  . LYS   A 1 16  ? 11.155  -26.923 -14.576 1.00 75.81 16  A 1 
ATOM   132  N N   . THR   A 1 17  ? 6.994   -27.496 -9.221  1.00 98.57 17  A 1 
ATOM   133  C CA  . THR   A 1 17  ? 6.476   -28.862 -9.043  1.00 98.45 17  A 1 
ATOM   134  C C   . THR   A 1 17  ? 5.705   -29.055 -7.740  1.00 98.47 17  A 1 
ATOM   135  O O   . THR   A 1 17  ? 5.073   -30.097 -7.580  1.00 97.47 17  A 1 
ATOM   136  C CB  . THR   A 1 17  ? 7.612   -29.894 -9.123  1.00 97.79 17  A 1 
ATOM   137  O OG1 . THR   A 1 17  ? 8.680   -29.526 -8.278  1.00 92.83 17  A 1 
ATOM   138  C CG2 . THR   A 1 17  ? 8.177   -29.993 -10.539 1.00 91.89 17  A 1 
ATOM   139  N N   . ASP   A 1 18  ? 5.734   -28.082 -6.823  1.00 98.54 18  A 1 
ATOM   140  C CA  . ASP   A 1 18  ? 4.889   -28.123 -5.633  1.00 98.53 18  A 1 
ATOM   141  C C   . ASP   A 1 18  ? 3.408   -28.202 -6.034  1.00 98.55 18  A 1 
ATOM   142  O O   . ASP   A 1 18  ? 2.987   -27.713 -7.090  1.00 98.04 18  A 1 
ATOM   143  C CB  . ASP   A 1 18  ? 5.127   -26.897 -4.735  1.00 98.41 18  A 1 
ATOM   144  C CG  . ASP   A 1 18  ? 6.402   -26.960 -3.894  1.00 98.18 18  A 1 
ATOM   145  O OD1 . ASP   A 1 18  ? 6.768   -28.071 -3.455  1.00 95.92 18  A 1 
ATOM   146  O OD2 . ASP   A 1 18  ? 6.963   -25.876 -3.611  1.00 95.94 18  A 1 
ATOM   147  N N   . THR   A 1 19  ? 2.601   -28.805 -5.172  1.00 98.39 19  A 1 
ATOM   148  C CA  . THR   A 1 19  ? 1.153   -28.884 -5.377  1.00 98.41 19  A 1 
ATOM   149  C C   . THR   A 1 19  ? 0.460   -27.595 -4.927  1.00 98.53 19  A 1 
ATOM   150  O O   . THR   A 1 19  ? 0.965   -26.834 -4.101  1.00 98.24 19  A 1 
ATOM   151  C CB  . THR   A 1 19  ? 0.544   -30.100 -4.665  1.00 97.86 19  A 1 
ATOM   152  O OG1 . THR   A 1 19  ? 0.676   -29.979 -3.271  1.00 93.87 19  A 1 
ATOM   153  C CG2 . THR   A 1 19  ? 1.180   -31.420 -5.101  1.00 93.36 19  A 1 
ATOM   154  N N   . LEU   A 1 20  ? -0.751  -27.365 -5.424  1.00 98.03 20  A 1 
ATOM   155  C CA  . LEU   A 1 20  ? -1.598  -26.275 -4.933  1.00 98.13 20  A 1 
ATOM   156  C C   . LEU   A 1 20  ? -2.000  -26.479 -3.465  1.00 98.19 20  A 1 
ATOM   157  O O   . LEU   A 1 20  ? -2.198  -25.498 -2.755  1.00 97.72 20  A 1 
ATOM   158  C CB  . LEU   A 1 20  ? -2.832  -26.119 -5.829  1.00 97.81 20  A 1 
ATOM   159  C CG  . LEU   A 1 20  ? -2.522  -25.744 -7.293  1.00 96.79 20  A 1 
ATOM   160  C CD1 . LEU   A 1 20  ? -3.827  -25.461 -8.032  1.00 95.38 20  A 1 
ATOM   161  C CD2 . LEU   A 1 20  ? -1.623  -24.515 -7.419  1.00 94.96 20  A 1 
ATOM   162  N N   . GLU   A 1 21  ? -2.047  -27.719 -2.990  1.00 97.81 21  A 1 
ATOM   163  C CA  . GLU   A 1 21  ? -2.209  -28.015 -1.564  1.00 97.71 21  A 1 
ATOM   164  C C   . GLU   A 1 21  ? -1.049  -27.440 -0.747  1.00 97.96 21  A 1 
ATOM   165  O O   . GLU   A 1 21  ? -1.279  -26.697 0.204   1.00 97.65 21  A 1 
ATOM   166  C CB  . GLU   A 1 21  ? -2.342  -29.528 -1.364  1.00 97.12 21  A 1 
ATOM   167  C CG  . GLU   A 1 21  ? -2.570  -29.898 0.113   1.00 93.92 21  A 1 
ATOM   168  C CD  . GLU   A 1 21  ? -2.987  -31.364 0.281   1.00 90.67 21  A 1 
ATOM   169  O OE1 . GLU   A 1 21  ? -3.849  -31.614 1.153   1.00 83.50 21  A 1 
ATOM   170  O OE2 . GLU   A 1 21  ? -2.489  -32.217 -0.487  1.00 83.67 21  A 1 
ATOM   171  N N   . THR   A 1 22  ? 0.193   -27.678 -1.175  1.00 98.28 22  A 1 
ATOM   172  C CA  . THR   A 1 22  ? 1.384   -27.089 -0.546  1.00 98.42 22  A 1 
ATOM   173  C C   . THR   A 1 22  ? 1.323   -25.559 -0.553  1.00 98.54 22  A 1 
ATOM   174  O O   . THR   A 1 22  ? 1.641   -24.920 0.451   1.00 98.29 22  A 1 
ATOM   175  C CB  . THR   A 1 22  ? 2.662   -27.553 -1.262  1.00 98.28 22  A 1 
ATOM   176  O OG1 . THR   A 1 22  ? 2.726   -28.958 -1.274  1.00 95.48 22  A 1 
ATOM   177  C CG2 . THR   A 1 22  ? 3.939   -27.064 -0.578  1.00 94.86 22  A 1 
ATOM   178  N N   . ALA   A 1 23  ? 0.863   -24.958 -1.651  1.00 98.52 23  A 1 
ATOM   179  C CA  . ALA   A 1 23  ? 0.685   -23.511 -1.744  1.00 98.52 23  A 1 
ATOM   180  C C   . ALA   A 1 23  ? -0.348  -22.995 -0.727  1.00 98.52 23  A 1 
ATOM   181  O O   . ALA   A 1 23  ? -0.059  -22.059 0.015   1.00 98.26 23  A 1 
ATOM   182  C CB  . ALA   A 1 23  ? 0.310   -23.143 -3.182  1.00 98.40 23  A 1 
ATOM   183  N N   . ILE   A 1 24  ? -1.519  -23.627 -0.641  1.00 98.23 24  A 1 
ATOM   184  C CA  . ILE   A 1 24  ? -2.567  -23.271 0.328   1.00 97.79 24  A 1 
ATOM   185  C C   . ILE   A 1 24  ? -2.047  -23.401 1.760   1.00 98.03 24  A 1 
ATOM   186  O O   . ILE   A 1 24  ? -2.253  -22.493 2.568   1.00 97.52 24  A 1 
ATOM   187  C CB  . ILE   A 1 24  ? -3.828  -24.140 0.118   1.00 96.43 24  A 1 
ATOM   188  C CG1 . ILE   A 1 24  ? -4.536  -23.734 -1.189  1.00 90.25 24  A 1 
ATOM   189  C CG2 . ILE   A 1 24  ? -4.816  -24.011 1.298   1.00 89.97 24  A 1 
ATOM   190  C CD1 . ILE   A 1 24  ? -5.619  -24.721 -1.634  1.00 82.35 24  A 1 
ATOM   191  N N   . CYS   A 1 25  ? -1.365  -24.504 2.067   1.00 98.16 25  A 1 
ATOM   192  C CA  . CYS   A 1 25  ? -0.790  -24.739 3.387   1.00 98.22 25  A 1 
ATOM   193  C C   . CYS   A 1 25  ? 0.192   -23.630 3.769   1.00 98.44 25  A 1 
ATOM   194  O O   . CYS   A 1 25  ? 0.004   -23.003 4.808   1.00 98.07 25  A 1 
ATOM   195  C CB  . CYS   A 1 25  ? -0.139  -26.126 3.433   1.00 97.76 25  A 1 
ATOM   196  S SG  . CYS   A 1 25  ? -1.442  -27.400 3.464   1.00 87.98 25  A 1 
ATOM   197  N N   . LYS   A 1 26  ? 1.154   -23.299 2.909   1.00 98.48 26  A 1 
ATOM   198  C CA  . LYS   A 1 26  ? 2.123   -22.216 3.153   1.00 98.58 26  A 1 
ATOM   199  C C   . LYS   A 1 26  ? 1.444   -20.853 3.327   1.00 98.54 26  A 1 
ATOM   200  O O   . LYS   A 1 26  ? 1.779   -20.119 4.249   1.00 98.10 26  A 1 
ATOM   201  C CB  . LYS   A 1 26  ? 3.166   -22.166 2.027   1.00 98.59 26  A 1 
ATOM   202  C CG  . LYS   A 1 26  ? 4.193   -23.309 2.111   1.00 98.21 26  A 1 
ATOM   203  C CD  . LYS   A 1 26  ? 5.227   -23.217 0.977   1.00 97.45 26  A 1 
ATOM   204  C CE  . LYS   A 1 26  ? 6.275   -24.336 1.091   1.00 96.03 26  A 1 
ATOM   205  N NZ  . LYS   A 1 26  ? 7.264   -24.314 -0.018  1.00 93.49 26  A 1 
ATOM   206  N N   . LEU   A 1 27  ? 0.473   -20.513 2.480   1.00 98.48 27  A 1 
ATOM   207  C CA  . LEU   A 1 27  ? -0.272  -19.252 2.599   1.00 98.34 27  A 1 
ATOM   208  C C   . LEU   A 1 27  ? -0.966  -19.126 3.961   1.00 98.14 27  A 1 
ATOM   209  O O   . LEU   A 1 27  ? -0.927  -18.066 4.582   1.00 97.57 27  A 1 
ATOM   210  C CB  . LEU   A 1 27  ? -1.309  -19.146 1.470   1.00 98.17 27  A 1 
ATOM   211  C CG  . LEU   A 1 27  ? -0.735  -18.870 0.068   1.00 97.53 27  A 1 
ATOM   212  C CD1 . LEU   A 1 27  ? -1.862  -18.933 -0.965  1.00 96.66 27  A 1 
ATOM   213  C CD2 . LEU   A 1 27  ? -0.078  -17.499 -0.031  1.00 96.34 27  A 1 
ATOM   214  N N   . LYS   A 1 28  ? -1.583  -20.216 4.427   1.00 97.98 28  A 1 
ATOM   215  C CA  . LYS   A 1 28  ? -2.323  -20.255 5.690   1.00 97.48 28  A 1 
ATOM   216  C C   . LYS   A 1 28  ? -1.403  -20.296 6.906   1.00 97.63 28  A 1 
ATOM   217  O O   . LYS   A 1 28  ? -1.637  -19.567 7.861   1.00 96.71 28  A 1 
ATOM   218  C CB  . LYS   A 1 28  ? -3.281  -21.451 5.650   1.00 96.50 28  A 1 
ATOM   219  C CG  . LYS   A 1 28  ? -4.264  -21.443 6.828   1.00 83.51 28  A 1 
ATOM   220  C CD  . LYS   A 1 28  ? -5.213  -22.639 6.730   1.00 79.39 28  A 1 
ATOM   221  C CE  . LYS   A 1 28  ? -6.200  -22.632 7.902   1.00 65.25 28  A 1 
ATOM   222  N NZ  . LYS   A 1 28  ? -7.070  -23.828 7.886   1.00 58.05 28  A 1 
ATOM   223  N N   . GLU   A 1 29  ? -0.375  -21.138 6.875   1.00 98.17 29  A 1 
ATOM   224  C CA  . GLU   A 1 29  ? 0.579   -21.335 7.972   1.00 98.22 29  A 1 
ATOM   225  C C   . GLU   A 1 29  ? 1.344   -20.049 8.300   1.00 98.19 29  A 1 
ATOM   226  O O   . GLU   A 1 29  ? 1.428   -19.646 9.455   1.00 97.19 29  A 1 
ATOM   227  C CB  . GLU   A 1 29  ? 1.541   -22.461 7.562   1.00 97.85 29  A 1 
ATOM   228  C CG  . GLU   A 1 29  ? 2.592   -22.798 8.630   1.00 91.32 29  A 1 
ATOM   229  C CD  . GLU   A 1 29  ? 3.572   -23.895 8.178   1.00 86.63 29  A 1 
ATOM   230  O OE1 . GLU   A 1 29  ? 4.493   -24.199 8.965   1.00 79.50 29  A 1 
ATOM   231  O OE2 . GLU   A 1 29  ? 3.418   -24.419 7.047   1.00 80.96 29  A 1 
ATOM   232  N N   . PHE   A 1 30  ? 1.842   -19.366 7.274   1.00 98.38 30  A 1 
ATOM   233  C CA  . PHE   A 1 30  ? 2.654   -18.157 7.442   1.00 98.27 30  A 1 
ATOM   234  C C   . PHE   A 1 30  ? 1.847   -16.854 7.406   1.00 98.04 30  A 1 
ATOM   235  O O   . PHE   A 1 30  ? 2.434   -15.773 7.485   1.00 96.89 30  A 1 
ATOM   236  C CB  . PHE   A 1 30  ? 3.785   -18.173 6.415   1.00 98.28 30  A 1 
ATOM   237  C CG  . PHE   A 1 30  ? 4.729   -19.346 6.569   1.00 98.19 30  A 1 
ATOM   238  C CD1 . PHE   A 1 30  ? 5.661   -19.370 7.623   1.00 96.58 30  A 1 
ATOM   239  C CD2 . PHE   A 1 30  ? 4.666   -20.435 5.685   1.00 96.60 30  A 1 
ATOM   240  C CE1 . PHE   A 1 30  ? 6.514   -20.471 7.788   1.00 95.73 30  A 1 
ATOM   241  C CE2 . PHE   A 1 30  ? 5.517   -21.540 5.847   1.00 95.76 30  A 1 
ATOM   242  C CZ  . PHE   A 1 30  ? 6.441   -21.560 6.901   1.00 96.49 30  A 1 
ATOM   243  N N   . HIS   A 1 31  ? 0.523   -16.918 7.286   1.00 97.57 31  A 1 
ATOM   244  C CA  . HIS   A 1 31  ? -0.366  -15.753 7.191   1.00 97.12 31  A 1 
ATOM   245  C C   . HIS   A 1 31  ? 0.038   -14.755 6.092   1.00 97.26 31  A 1 
ATOM   246  O O   . HIS   A 1 31  ? -0.011  -13.537 6.263   1.00 95.91 31  A 1 
ATOM   247  C CB  . HIS   A 1 31  ? -0.545  -15.111 8.570   1.00 96.04 31  A 1 
ATOM   248  C CG  . HIS   A 1 31  ? -1.175  -16.033 9.579   1.00 92.47 31  A 1 
ATOM   249  N ND1 . HIS   A 1 31  ? -2.448  -16.564 9.508   1.00 81.97 31  A 1 
ATOM   250  C CD2 . HIS   A 1 31  ? -0.618  -16.503 10.740  1.00 80.46 31  A 1 
ATOM   251  C CE1 . HIS   A 1 31  ? -2.646  -17.323 10.596  1.00 82.17 31  A 1 
ATOM   252  N NE2 . HIS   A 1 31  ? -1.558  -17.304 11.375  1.00 82.81 31  A 1 
ATOM   253  N N   . ILE   A 1 32  ? 0.417   -15.288 4.933   1.00 98.06 32  A 1 
ATOM   254  C CA  . ILE   A 1 32  ? 0.828   -14.525 3.754   1.00 98.35 32  A 1 
ATOM   255  C C   . ILE   A 1 32  ? -0.171  -14.699 2.608   1.00 98.45 32  A 1 
ATOM   256  O O   . ILE   A 1 32  ? -1.018  -15.591 2.623   1.00 98.25 32  A 1 
ATOM   257  C CB  . ILE   A 1 32  ? 2.268   -14.885 3.333   1.00 98.28 32  A 1 
ATOM   258  C CG1 . ILE   A 1 32  ? 2.408   -16.378 2.965   1.00 97.54 32  A 1 
ATOM   259  C CG2 . ILE   A 1 32  ? 3.253   -14.446 4.423   1.00 96.03 32  A 1 
ATOM   260  C CD1 . ILE   A 1 32  ? 3.807   -16.798 2.485   1.00 96.50 32  A 1 
ATOM   261  N N   . ARG   A 1 33  ? -0.074  -13.834 1.595   1.00 98.29 33  A 1 
ATOM   262  C CA  . ARG   A 1 33  ? -0.929  -13.871 0.396   1.00 98.32 33  A 1 
ATOM   263  C C   . ARG   A 1 33  ? -0.158  -13.942 -0.916  1.00 98.59 33  A 1 
ATOM   264  O O   . ARG   A 1 33  ? -0.779  -13.912 -1.975  1.00 98.12 33  A 1 
ATOM   265  C CB  . ARG   A 1 33  ? -1.899  -12.686 0.429   1.00 97.40 33  A 1 
ATOM   266  C CG  . ARG   A 1 33  ? -2.922  -12.864 1.573   1.00 95.16 33  A 1 
ATOM   267  C CD  . ARG   A 1 33  ? -4.010  -11.792 1.526   1.00 91.97 33  A 1 
ATOM   268  N NE  . ARG   A 1 33  ? -3.524  -10.517 2.062   1.00 86.97 33  A 1 
ATOM   269  C CZ  . ARG   A 1 33  ? -4.277  -9.486  2.411   1.00 84.99 33  A 1 
ATOM   270  N NH1 . ARG   A 1 33  ? -5.571  -9.478  2.264   1.00 76.94 33  A 1 
ATOM   271  N NH2 . ARG   A 1 33  ? -3.724  -8.433  2.924   1.00 77.53 33  A 1 
ATOM   272  N N   . HIS   A 1 34  ? 1.164   -14.042 -0.845  1.00 98.80 34  A 1 
ATOM   273  C CA  . HIS   A 1 34  ? 2.040   -14.044 -2.011  1.00 98.87 34  A 1 
ATOM   274  C C   . HIS   A 1 34  ? 3.138   -15.086 -1.828  1.00 98.91 34  A 1 
ATOM   275  O O   . HIS   A 1 34  ? 3.756   -15.144 -0.769  1.00 98.78 34  A 1 
ATOM   276  C CB  . HIS   A 1 34  ? 2.643   -12.649 -2.213  1.00 98.71 34  A 1 
ATOM   277  C CG  . HIS   A 1 34  ? 1.629   -11.534 -2.255  1.00 98.41 34  A 1 
ATOM   278  N ND1 . HIS   A 1 34  ? 1.164   -10.829 -1.157  1.00 92.89 34  A 1 
ATOM   279  C CD2 . HIS   A 1 34  ? 0.952   -11.059 -3.351  1.00 93.06 34  A 1 
ATOM   280  C CE1 . HIS   A 1 34  ? 0.243   -9.952  -1.590  1.00 92.78 34  A 1 
ATOM   281  N NE2 . HIS   A 1 34  ? 0.081   -10.061 -2.918  1.00 94.05 34  A 1 
ATOM   282  N N   . LEU   A 1 35  ? 3.377   -15.886 -2.856  1.00 98.89 35  A 1 
ATOM   283  C CA  . LEU   A 1 35  ? 4.423   -16.900 -2.894  1.00 98.91 35  A 1 
ATOM   284  C C   . LEU   A 1 35  ? 5.188   -16.790 -4.213  1.00 98.92 35  A 1 
ATOM   285  O O   . LEU   A 1 35  ? 4.648   -17.173 -5.257  1.00 98.78 35  A 1 
ATOM   286  C CB  . LEU   A 1 35  ? 3.813   -18.302 -2.722  1.00 98.82 35  A 1 
ATOM   287  C CG  . LEU   A 1 35  ? 3.281   -18.606 -1.308  1.00 98.47 35  A 1 
ATOM   288  C CD1 . LEU   A 1 35  ? 2.456   -19.886 -1.324  1.00 97.91 35  A 1 
ATOM   289  C CD2 . LEU   A 1 35  ? 4.423   -18.793 -0.305  1.00 97.72 35  A 1 
ATOM   290  N N   . PRO   A 1 36  ? 6.425   -16.279 -4.198  1.00 98.96 36  A 1 
ATOM   291  C CA  . PRO   A 1 36  ? 7.307   -16.401 -5.351  1.00 98.95 36  A 1 
ATOM   292  C C   . PRO   A 1 36  ? 7.575   -17.876 -5.651  1.00 98.95 36  A 1 
ATOM   293  O O   . PRO   A 1 36  ? 7.819   -18.671 -4.738  1.00 98.87 36  A 1 
ATOM   294  C CB  . PRO   A 1 36  ? 8.595   -15.655 -4.992  1.00 98.86 36  A 1 
ATOM   295  C CG  . PRO   A 1 36  ? 8.192   -14.756 -3.826  1.00 97.78 36  A 1 
ATOM   296  C CD  . PRO   A 1 36  ? 7.092   -15.553 -3.135  1.00 98.84 36  A 1 
ATOM   297  N N   . VAL   A 1 37  ? 7.536   -18.220 -6.925  1.00 98.93 37  A 1 
ATOM   298  C CA  . VAL   A 1 37  ? 7.977   -19.526 -7.412  1.00 98.92 37  A 1 
ATOM   299  C C   . VAL   A 1 37  ? 9.415   -19.372 -7.878  1.00 98.92 37  A 1 
ATOM   300  O O   . VAL   A 1 37  ? 9.709   -18.484 -8.680  1.00 98.76 37  A 1 
ATOM   301  C CB  . VAL   A 1 37  ? 7.073   -20.069 -8.529  1.00 98.84 37  A 1 
ATOM   302  C CG1 . VAL   A 1 37  ? 7.437   -21.519 -8.855  1.00 98.42 37  A 1 
ATOM   303  C CG2 . VAL   A 1 37  ? 5.588   -20.022 -8.134  1.00 98.39 37  A 1 
ATOM   304  N N   . VAL   A 1 38  ? 10.293  -20.210 -7.355  1.00 98.90 38  A 1 
ATOM   305  C CA  . VAL   A 1 38  ? 11.729  -20.158 -7.635  1.00 98.87 38  A 1 
ATOM   306  C C   . VAL   A 1 38  ? 12.234  -21.487 -8.185  1.00 98.86 38  A 1 
ATOM   307  O O   . VAL   A 1 38  ? 11.633  -22.542 -7.956  1.00 98.51 38  A 1 
ATOM   308  C CB  . VAL   A 1 38  ? 12.552  -19.708 -6.408  1.00 98.61 38  A 1 
ATOM   309  C CG1 . VAL   A 1 38  ? 12.149  -18.301 -5.957  1.00 96.91 38  A 1 
ATOM   310  C CG2 . VAL   A 1 38  ? 12.430  -20.666 -5.217  1.00 96.52 38  A 1 
ATOM   311  N N   . ASP   A 1 39  ? 13.337  -21.418 -8.911  1.00 98.75 39  A 1 
ATOM   312  C CA  . ASP   A 1 39  ? 14.120  -22.595 -9.281  1.00 98.59 39  A 1 
ATOM   313  C C   . ASP   A 1 39  ? 15.183  -22.928 -8.215  1.00 98.53 39  A 1 
ATOM   314  O O   . ASP   A 1 39  ? 15.255  -22.314 -7.142  1.00 97.24 39  A 1 
ATOM   315  C CB  . ASP   A 1 39  ? 14.694  -22.412 -10.697 1.00 97.91 39  A 1 
ATOM   316  C CG  . ASP   A 1 39  ? 15.740  -21.301 -10.829 1.00 97.48 39  A 1 
ATOM   317  O OD1 . ASP   A 1 39  ? 16.279  -20.845 -9.796  1.00 94.97 39  A 1 
ATOM   318  O OD2 . ASP   A 1 39  ? 15.999  -20.909 -11.983 1.00 94.17 39  A 1 
ATOM   319  N N   . GLU   A 1 40  ? 16.016  -23.920 -8.515  1.00 98.23 40  A 1 
ATOM   320  C CA  . GLU   A 1 40  ? 17.084  -24.388 -7.620  1.00 97.92 40  A 1 
ATOM   321  C C   . GLU   A 1 40  ? 18.158  -23.319 -7.357  1.00 97.92 40  A 1 
ATOM   322  O O   . GLU   A 1 40  ? 18.780  -23.298 -6.293  1.00 95.89 40  A 1 
ATOM   323  C CB  . GLU   A 1 40  ? 17.726  -25.647 -8.222  1.00 96.97 40  A 1 
ATOM   324  C CG  . GLU   A 1 40  ? 16.728  -26.817 -8.333  1.00 87.45 40  A 1 
ATOM   325  C CD  . GLU   A 1 40  ? 17.329  -28.094 -8.933  1.00 79.06 40  A 1 
ATOM   326  O OE1 . GLU   A 1 40  ? 16.556  -29.078 -9.058  1.00 70.65 40  A 1 
ATOM   327  O OE2 . GLU   A 1 40  ? 18.529  -28.097 -9.281  1.00 70.45 40  A 1 
ATOM   328  N N   . GLU   A 1 41  ? 18.339  -22.371 -8.281  1.00 98.17 41  A 1 
ATOM   329  C CA  . GLU   A 1 41  ? 19.286  -21.257 -8.143  1.00 98.05 41  A 1 
ATOM   330  C C   . GLU   A 1 41  ? 18.680  -20.026 -7.446  1.00 98.23 41  A 1 
ATOM   331  O O   . GLU   A 1 41  ? 19.351  -19.012 -7.258  1.00 96.96 41  A 1 
ATOM   332  C CB  . GLU   A 1 41  ? 19.872  -20.890 -9.511  1.00 97.34 41  A 1 
ATOM   333  C CG  . GLU   A 1 41  ? 20.657  -22.045 -10.150 1.00 92.62 41  A 1 
ATOM   334  C CD  . GLU   A 1 41  ? 21.522  -21.613 -11.343 1.00 85.90 41  A 1 
ATOM   335  O OE1 . GLU   A 1 41  ? 22.094  -22.517 -11.995 1.00 77.19 41  A 1 
ATOM   336  O OE2 . GLU   A 1 41  ? 21.677  -20.389 -11.565 1.00 77.50 41  A 1 
ATOM   337  N N   . ARG   A 1 42  ? 17.420  -20.124 -7.008  1.00 97.87 42  A 1 
ATOM   338  C CA  . ARG   A 1 42  ? 16.601  -19.040 -6.450  1.00 97.99 42  A 1 
ATOM   339  C C   . ARG   A 1 42  ? 16.264  -17.931 -7.455  1.00 98.46 42  A 1 
ATOM   340  O O   . ARG   A 1 42  ? 15.978  -16.808 -7.037  1.00 97.73 42  A 1 
ATOM   341  C CB  . ARG   A 1 42  ? 17.168  -18.487 -5.131  1.00 96.53 42  A 1 
ATOM   342  C CG  . ARG   A 1 42  ? 17.399  -19.561 -4.059  1.00 88.33 42  A 1 
ATOM   343  C CD  . ARG   A 1 42  ? 17.722  -18.919 -2.710  1.00 84.09 42  A 1 
ATOM   344  N NE  . ARG   A 1 42  ? 16.528  -18.255 -2.138  1.00 79.53 42  A 1 
ATOM   345  C CZ  . ARG   A 1 42  ? 16.439  -17.658 -0.954  1.00 73.83 42  A 1 
ATOM   346  N NH1 . ARG   A 1 42  ? 17.465  -17.568 -0.158  1.00 65.52 42  A 1 
ATOM   347  N NH2 . ARG   A 1 42  ? 15.302  -17.162 -0.550  1.00 67.48 42  A 1 
ATOM   348  N N   . HIS   A 1 43  ? 16.246  -18.229 -8.745  1.00 98.58 43  A 1 
ATOM   349  C CA  . HIS   A 1 43  ? 15.668  -17.331 -9.739  1.00 98.60 43  A 1 
ATOM   350  C C   . HIS   A 1 43  ? 14.149  -17.312 -9.600  1.00 98.70 43  A 1 
ATOM   351  O O   . HIS   A 1 43  ? 13.512  -18.351 -9.430  1.00 98.39 43  A 1 
ATOM   352  C CB  . HIS   A 1 43  ? 16.068  -17.749 -11.155 1.00 98.28 43  A 1 
ATOM   353  C CG  . HIS   A 1 43  ? 17.550  -17.853 -11.390 1.00 96.82 43  A 1 
ATOM   354  N ND1 . HIS   A 1 43  ? 18.173  -18.824 -12.147 1.00 85.93 43  A 1 
ATOM   355  C CD2 . HIS   A 1 43  ? 18.532  -17.020 -10.932 1.00 87.15 43  A 1 
ATOM   356  C CE1 . HIS   A 1 43  ? 19.490  -18.579 -12.143 1.00 89.16 43  A 1 
ATOM   357  N NE2 . HIS   A 1 43  ? 19.750  -17.486 -11.415 1.00 90.75 43  A 1 
ATOM   358  N N   . VAL   A 1 44  ? 13.541  -16.128 -9.682  1.00 98.75 44  A 1 
ATOM   359  C CA  . VAL   A 1 44  ? 12.081  -15.990 -9.665  1.00 98.80 44  A 1 
ATOM   360  C C   . VAL   A 1 44  ? 11.538  -16.356 -11.042 1.00 98.80 44  A 1 
ATOM   361  O O   . VAL   A 1 44  ? 11.712  -15.612 -11.998 1.00 98.49 44  A 1 
ATOM   362  C CB  . VAL   A 1 44  ? 11.645  -14.583 -9.231  1.00 98.65 44  A 1 
ATOM   363  C CG1 . VAL   A 1 44  ? 10.121  -14.466 -9.181  1.00 97.93 44  A 1 
ATOM   364  C CG2 . VAL   A 1 44  ? 12.181  -14.242 -7.833  1.00 97.79 44  A 1 
ATOM   365  N N   . ILE   A 1 45  ? 10.854  -17.484 -11.130 1.00 98.84 45  A 1 
ATOM   366  C CA  . ILE   A 1 45  ? 10.276  -18.012 -12.377 1.00 98.78 45  A 1 
ATOM   367  C C   . ILE   A 1 45  ? 8.753   -17.849 -12.454 1.00 98.76 45  A 1 
ATOM   368  O O   . ILE   A 1 45  ? 8.152   -18.062 -13.504 1.00 98.29 45  A 1 
ATOM   369  C CB  . ILE   A 1 45  ? 10.696  -19.480 -12.594 1.00 98.57 45  A 1 
ATOM   370  C CG1 . ILE   A 1 45  ? 10.210  -20.407 -11.451 1.00 97.12 45  A 1 
ATOM   371  C CG2 . ILE   A 1 45  ? 12.224  -19.567 -12.782 1.00 95.98 45  A 1 
ATOM   372  C CD1 . ILE   A 1 45  ? 10.359  -21.900 -11.757 1.00 94.99 45  A 1 
ATOM   373  N N   . GLY   A 1 46  ? 8.127   -17.477 -11.340 1.00 98.84 46  A 1 
ATOM   374  C CA  . GLY   A 1 46  ? 6.691   -17.266 -11.273 1.00 98.86 46  A 1 
ATOM   375  C C   . GLY   A 1 46  ? 6.241   -16.624 -9.968  1.00 98.92 46  A 1 
ATOM   376  O O   . GLY   A 1 46  ? 7.020   -16.399 -9.045  1.00 98.82 46  A 1 
ATOM   377  N N   . MET   A 1 47  ? 4.944   -16.328 -9.905  1.00 98.89 47  A 1 
ATOM   378  C CA  . MET   A 1 47  ? 4.289   -15.798 -8.713  1.00 98.88 47  A 1 
ATOM   379  C C   . MET   A 1 47  ? 2.916   -16.438 -8.560  1.00 98.87 47  A 1 
ATOM   380  O O   . MET   A 1 47  ? 2.143   -16.489 -9.518  1.00 98.55 47  A 1 
ATOM   381  C CB  . MET   A 1 47  ? 4.177   -14.269 -8.839  1.00 98.64 47  A 1 
ATOM   382  C CG  . MET   A 1 47  ? 3.469   -13.596 -7.655  1.00 96.22 47  A 1 
ATOM   383  S SD  . MET   A 1 47  ? 4.279   -13.775 -6.038  1.00 96.85 47  A 1 
ATOM   384  C CE  . MET   A 1 47  ? 5.783   -12.843 -6.332  1.00 92.77 47  A 1 
ATOM   385  N N   . ILE   A 1 48  ? 2.598   -16.871 -7.341  1.00 98.82 48  A 1 
ATOM   386  C CA  . ILE   A 1 48  ? 1.251   -17.268 -6.936  1.00 98.76 48  A 1 
ATOM   387  C C   . ILE   A 1 48  ? 0.794   -16.361 -5.806  1.00 98.80 48  A 1 
ATOM   388  O O   . ILE   A 1 48  ? 1.527   -16.100 -4.856  1.00 98.46 48  A 1 
ATOM   389  C CB  . ILE   A 1 48  ? 1.180   -18.768 -6.582  1.00 97.98 48  A 1 
ATOM   390  C CG1 . ILE   A 1 48  ? 1.069   -19.544 -7.906  1.00 91.69 48  A 1 
ATOM   391  C CG2 . ILE   A 1 48  ? -0.004  -19.107 -5.659  1.00 93.59 48  A 1 
ATOM   392  C CD1 . ILE   A 1 48  ? 0.912   -21.045 -7.750  1.00 84.54 48  A 1 
ATOM   393  N N   . THR   A 1 49  ? -0.457  -15.916 -5.897  1.00 98.72 49  A 1 
ATOM   394  C CA  . THR   A 1 49  ? -1.110  -15.150 -4.836  1.00 98.58 49  A 1 
ATOM   395  C C   . THR   A 1 49  ? -2.367  -15.859 -4.338  1.00 98.54 49  A 1 
ATOM   396  O O   . THR   A 1 49  ? -2.952  -16.692 -5.033  1.00 98.08 49  A 1 
ATOM   397  C CB  . THR   A 1 49  ? -1.435  -13.720 -5.289  1.00 98.01 49  A 1 
ATOM   398  O OG1 . THR   A 1 49  ? -2.481  -13.697 -6.226  1.00 95.21 49  A 1 
ATOM   399  C CG2 . THR   A 1 49  ? -0.233  -13.001 -5.904  1.00 95.08 49  A 1 
ATOM   400  N N   . ASP   A 1 50  ? -2.837  -15.483 -3.151  1.00 97.95 50  A 1 
ATOM   401  C CA  . ASP   A 1 50  ? -4.129  -15.937 -2.624  1.00 97.76 50  A 1 
ATOM   402  C C   . ASP   A 1 50  ? -5.288  -15.631 -3.591  1.00 97.76 50  A 1 
ATOM   403  O O   . ASP   A 1 50  ? -6.270  -16.365 -3.644  1.00 96.82 50  A 1 
ATOM   404  C CB  . ASP   A 1 50  ? -4.349  -15.256 -1.266  1.00 97.09 50  A 1 
ATOM   405  C CG  . ASP   A 1 50  ? -5.721  -15.547 -0.652  1.00 95.31 50  A 1 
ATOM   406  O OD1 . ASP   A 1 50  ? -5.923  -16.639 -0.109  1.00 90.20 50  A 1 
ATOM   407  O OD2 . ASP   A 1 50  ? -6.592  -14.648 -0.686  1.00 89.52 50  A 1 
ATOM   408  N N   . ARG   A 1 51  ? -5.169  -14.578 -4.394  1.00 97.75 51  A 1 
ATOM   409  C CA  . ARG   A 1 51  ? -6.147  -14.259 -5.440  1.00 97.63 51  A 1 
ATOM   410  C C   . ARG   A 1 51  ? -6.127  -15.283 -6.575  1.00 97.83 51  A 1 
ATOM   411  O O   . ARG   A 1 51  ? -7.195  -15.713 -6.990  1.00 96.88 51  A 1 
ATOM   412  C CB  . ARG   A 1 51  ? -5.893  -12.834 -5.943  1.00 96.63 51  A 1 
ATOM   413  C CG  . ARG   A 1 51  ? -7.019  -12.319 -6.840  1.00 90.75 51  A 1 
ATOM   414  C CD  . ARG   A 1 51  ? -6.701  -10.910 -7.343  1.00 90.27 51  A 1 
ATOM   415  N NE  . ARG   A 1 51  ? -6.633  -9.929  -6.251  1.00 87.75 51  A 1 
ATOM   416  C CZ  . ARG   A 1 51  ? -7.591  -9.116  -5.841  1.00 87.72 51  A 1 
ATOM   417  N NH1 . ARG   A 1 51  ? -8.724  -9.012  -6.460  1.00 76.79 51  A 1 
ATOM   418  N NH2 . ARG   A 1 51  ? -7.425  -8.389  -4.783  1.00 81.32 51  A 1 
ATOM   419  N N   . ASP   A 1 52  ? -4.949  -15.684 -7.025  1.00 97.83 52  A 1 
ATOM   420  C CA  . ASP   A 1 52  ? -4.779  -16.717 -8.058  1.00 97.83 52  A 1 
ATOM   421  C C   . ASP   A 1 52  ? -5.291  -18.070 -7.551  1.00 97.85 52  A 1 
ATOM   422  O O   . ASP   A 1 52  ? -6.042  -18.752 -8.246  1.00 97.31 52  A 1 
ATOM   423  C CB  . ASP   A 1 52  ? -3.302  -16.831 -8.468  1.00 97.79 52  A 1 
ATOM   424  C CG  . ASP   A 1 52  ? -2.690  -15.490 -8.868  1.00 97.47 52  A 1 
ATOM   425  O OD1 . ASP   A 1 52  ? -3.281  -14.795 -9.723  1.00 95.60 52  A 1 
ATOM   426  O OD2 . ASP   A 1 52  ? -1.650  -15.131 -8.269  1.00 95.21 52  A 1 
ATOM   427  N N   . MET   A 1 53  ? -4.976  -18.410 -6.292  1.00 97.68 53  A 1 
ATOM   428  C CA  . MET   A 1 53  ? -5.463  -19.625 -5.638  1.00 97.73 53  A 1 
ATOM   429  C C   . MET   A 1 53  ? -6.990  -19.658 -5.576  1.00 97.62 53  A 1 
ATOM   430  O O   . MET   A 1 53  ? -7.597  -20.644 -5.982  1.00 96.61 53  A 1 
ATOM   431  C CB  . MET   A 1 53  ? -4.879  -19.739 -4.222  1.00 97.29 53  A 1 
ATOM   432  C CG  . MET   A 1 53  ? -3.371  -20.001 -4.219  1.00 93.91 53  A 1 
ATOM   433  S SD  . MET   A 1 53  ? -2.826  -21.463 -5.144  1.00 93.26 53  A 1 
ATOM   434  C CE  . MET   A 1 53  ? -3.694  -22.753 -4.241  1.00 85.78 53  A 1 
ATOM   435  N N   . LYS   A 1 54  ? -7.625  -18.574 -5.135  1.00 96.78 54  A 1 
ATOM   436  C CA  . LYS   A 1 54  ? -9.090  -18.478 -5.078  1.00 96.38 54  A 1 
ATOM   437  C C   . LYS   A 1 54  ? -9.742  -18.566 -6.456  1.00 96.08 54  A 1 
ATOM   438  O O   . LYS   A 1 54  ? -10.809 -19.149 -6.581  1.00 95.13 54  A 1 
ATOM   439  C CB  . LYS   A 1 54  ? -9.503  -17.190 -4.363  1.00 95.98 54  A 1 
ATOM   440  C CG  . LYS   A 1 54  ? -9.307  -17.336 -2.854  1.00 94.01 54  A 1 
ATOM   441  C CD  . LYS   A 1 54  ? -9.664  -16.050 -2.114  1.00 90.10 54  A 1 
ATOM   442  C CE  . LYS   A 1 54  ? -9.545  -16.320 -0.614  1.00 86.73 54  A 1 
ATOM   443  N NZ  . LYS   A 1 54  ? -9.866  -15.134 0.196   1.00 78.97 54  A 1 
ATOM   444  N N   . GLN   A 1 55  ? -9.100  -18.014 -7.483  1.00 96.67 55  A 1 
ATOM   445  C CA  . GLN   A 1 55  ? -9.596  -18.093 -8.857  1.00 96.12 55  A 1 
ATOM   446  C C   . GLN   A 1 55  ? -9.485  -19.513 -9.437  1.00 96.24 55  A 1 
ATOM   447  O O   . GLN   A 1 55  ? -10.356 -19.937 -10.198 1.00 94.42 55  A 1 
ATOM   448  C CB  . GLN   A 1 55  ? -8.835  -17.064 -9.701  1.00 94.84 55  A 1 
ATOM   449  C CG  . GLN   A 1 55  ? -9.342  -17.023 -11.149 1.00 88.89 55  A 1 
ATOM   450  C CD  . GLN   A 1 55  ? -8.716  -15.901 -11.980 1.00 86.14 55  A 1 
ATOM   451  O OE1 . GLN   A 1 55  ? -8.059  -14.995 -11.493 1.00 78.02 55  A 1 
ATOM   452  N NE2 . GLN   A 1 55  ? -8.927  -15.908 -13.273 1.00 74.42 55  A 1 
ATOM   453  N N   . ALA   A 1 56  ? -8.440  -20.248 -9.083  1.00 95.90 56  A 1 
ATOM   454  C CA  . ALA   A 1 56  ? -8.238  -21.618 -9.549  1.00 95.76 56  A 1 
ATOM   455  C C   . ALA   A 1 56  ? -8.990  -22.664 -8.711  1.00 95.59 56  A 1 
ATOM   456  O O   . ALA   A 1 56  ? -9.309  -23.743 -9.217  1.00 93.82 56  A 1 
ATOM   457  C CB  . ALA   A 1 56  ? -6.733  -21.885 -9.573  1.00 95.37 56  A 1 
ATOM   458  N N   . SER   A 1 57  ? -9.286  -22.357 -7.452  1.00 95.08 57  A 1 
ATOM   459  C CA  . SER   A 1 57  ? -10.033 -23.238 -6.550  1.00 94.69 57  A 1 
ATOM   460  C C   . SER   A 1 57  ? -11.460 -23.475 -7.048  1.00 94.79 57  A 1 
ATOM   461  O O   . SER   A 1 57  ? -12.052 -22.586 -7.659  1.00 93.44 57  A 1 
ATOM   462  C CB  . SER   A 1 57  ? -10.107 -22.650 -5.139  1.00 93.47 57  A 1 
ATOM   463  O OG  . SER   A 1 57  ? -8.840  -22.567 -4.532  1.00 85.32 57  A 1 
ATOM   464  N N   . PRO   A 1 58  ? -12.053 -24.636 -6.737  1.00 93.43 58  A 1 
ATOM   465  C CA  . PRO   A 1 58  ? -13.491 -24.824 -6.878  1.00 92.77 58  A 1 
ATOM   466  C C   . PRO   A 1 58  ? -14.259 -23.749 -6.108  1.00 92.83 58  A 1 
ATOM   467  O O   . PRO   A 1 58  ? -13.834 -23.309 -5.036  1.00 89.69 58  A 1 
ATOM   468  C CB  . PRO   A 1 58  ? -13.790 -26.225 -6.342  1.00 90.26 58  A 1 
ATOM   469  C CG  . PRO   A 1 58  ? -12.449 -26.940 -6.443  1.00 88.92 58  A 1 
ATOM   470  C CD  . PRO   A 1 58  ? -11.438 -25.830 -6.195  1.00 91.85 58  A 1 
ATOM   471  N N   . SER   A 1 59  ? -15.414 -23.354 -6.647  1.00 91.84 59  A 1 
ATOM   472  C CA  . SER   A 1 59  ? -16.309 -22.405 -5.987  1.00 91.74 59  A 1 
ATOM   473  C C   . SER   A 1 59  ? -16.663 -22.868 -4.574  1.00 91.93 59  A 1 
ATOM   474  O O   . SER   A 1 59  ? -16.844 -24.060 -4.330  1.00 90.07 59  A 1 
ATOM   475  C CB  . SER   A 1 59  ? -17.585 -22.253 -6.823  1.00 89.52 59  A 1 
ATOM   476  O OG  . SER   A 1 59  ? -18.544 -21.441 -6.177  1.00 87.57 59  A 1 
ATOM   477  N N   . ILE   A 1 60  ? -16.867 -21.919 -3.669  1.00 91.41 60  A 1 
ATOM   478  C CA  . ILE   A 1 60  ? -17.403 -22.205 -2.325  1.00 91.06 60  A 1 
ATOM   479  C C   . ILE   A 1 60  ? -18.768 -22.914 -2.362  1.00 91.10 60  A 1 
ATOM   480  O O   . ILE   A 1 60  ? -19.179 -23.506 -1.374  1.00 88.73 60  A 1 
ATOM   481  C CB  . ILE   A 1 60  ? -17.509 -20.914 -1.484  1.00 90.20 60  A 1 
ATOM   482  C CG1 . ILE   A 1 60  ? -18.436 -19.868 -2.136  1.00 84.92 60  A 1 
ATOM   483  C CG2 . ILE   A 1 60  ? -16.102 -20.347 -1.225  1.00 83.03 60  A 1 
ATOM   484  C CD1 . ILE   A 1 60  ? -18.717 -18.631 -1.285  1.00 80.40 60  A 1 
ATOM   485  N N   . PHE   A 1 61  ? -19.447 -22.866 -3.495  1.00 89.89 61  A 1 
ATOM   486  C CA  . PHE   A 1 61  ? -20.709 -23.568 -3.732  1.00 88.93 61  A 1 
ATOM   487  C C   . PHE   A 1 61  ? -20.527 -24.953 -4.372  1.00 87.96 61  A 1 
ATOM   488  O O   . PHE   A 1 61  ? -21.518 -25.634 -4.646  1.00 84.06 61  A 1 
ATOM   489  C CB  . PHE   A 1 61  ? -21.602 -22.681 -4.600  1.00 87.88 61  A 1 
ATOM   490  C CG  . PHE   A 1 61  ? -21.865 -21.303 -4.037  1.00 89.01 61  A 1 
ATOM   491  C CD1 . PHE   A 1 61  ? -22.618 -21.153 -2.856  1.00 87.33 61  A 1 
ATOM   492  C CD2 . PHE   A 1 61  ? -21.374 -20.161 -4.696  1.00 86.56 61  A 1 
ATOM   493  C CE1 . PHE   A 1 61  ? -22.899 -19.876 -2.356  1.00 84.55 61  A 1 
ATOM   494  C CE2 . PHE   A 1 61  ? -21.656 -18.880 -4.199  1.00 85.37 61  A 1 
ATOM   495  C CZ  . PHE   A 1 61  ? -22.421 -18.735 -3.029  1.00 87.73 61  A 1 
ATOM   496  N N   . GLU   A 1 62  ? -19.278 -25.366 -4.644  1.00 85.10 62  A 1 
ATOM   497  C CA  . GLU   A 1 62  ? -18.948 -26.608 -5.352  1.00 81.47 62  A 1 
ATOM   498  C C   . GLU   A 1 62  ? -17.798 -27.344 -4.662  1.00 79.42 62  A 1 
ATOM   499  O O   . GLU   A 1 62  ? -16.655 -27.333 -5.119  1.00 71.93 62  A 1 
ATOM   500  C CB  . GLU   A 1 62  ? -18.621 -26.319 -6.819  1.00 76.82 62  A 1 
ATOM   501  C CG  . GLU   A 1 62  ? -19.815 -25.747 -7.570  1.00 69.96 62  A 1 
ATOM   502  C CD  . GLU   A 1 62  ? -19.640 -25.752 -9.077  1.00 65.48 62  A 1 
ATOM   503  O OE1 . GLU   A 1 62  ? -20.289 -24.919 -9.737  1.00 58.62 62  A 1 
ATOM   504  O OE2 . GLU   A 1 62  ? -19.013 -26.688 -9.608  1.00 59.66 62  A 1 
ATOM   505  N N   . GLU   A 1 63  ? -18.083 -28.028 -3.569  1.00 75.99 63  A 1 
ATOM   506  C CA  . GLU   A 1 63  ? -17.058 -28.732 -2.782  1.00 73.63 63  A 1 
ATOM   507  C C   . GLU   A 1 63  ? -16.453 -29.949 -3.504  1.00 73.90 63  A 1 
ATOM   508  O O   . GLU   A 1 63  ? -15.318 -30.339 -3.239  1.00 66.78 63  A 1 
ATOM   509  C CB  . GLU   A 1 63  ? -17.644 -29.153 -1.430  1.00 67.28 63  A 1 
ATOM   510  C CG  . GLU   A 1 63  ? -18.054 -27.944 -0.568  1.00 59.43 63  A 1 
ATOM   511  C CD  . GLU   A 1 63  ? -18.463 -28.331 0.855   1.00 54.87 63  A 1 
ATOM   512  O OE1 . GLU   A 1 63  ? -18.477 -27.417 1.707   1.00 49.54 63  A 1 
ATOM   513  O OE2 . GLU   A 1 63  ? -18.731 -29.531 1.095   1.00 50.19 63  A 1 
ATOM   514  N N   . ASN   A 1 64  ? -17.178 -30.523 -4.450  1.00 74.67 64  A 1 
ATOM   515  C CA  . ASN   A 1 64  ? -16.929 -31.875 -4.966  1.00 72.95 64  A 1 
ATOM   516  C C   . ASN   A 1 64  ? -15.582 -32.085 -5.670  1.00 74.69 64  A 1 
ATOM   517  O O   . ASN   A 1 64  ? -15.105 -33.217 -5.726  1.00 68.61 64  A 1 
ATOM   518  C CB  . ASN   A 1 64  ? -18.071 -32.256 -5.919  1.00 65.96 64  A 1 
ATOM   519  C CG  . ASN   A 1 64  ? -19.404 -32.449 -5.212  1.00 59.23 64  A 1 
ATOM   520  O OD1 . ASN   A 1 64  ? -19.495 -32.542 -4.008  1.00 53.13 64  A 1 
ATOM   521  N ND2 . ASN   A 1 64  ? -20.481 -32.526 -5.957  1.00 53.00 64  A 1 
ATOM   522  N N   . LYS   A 1 65  ? -14.961 -31.049 -6.254  1.00 76.80 65  A 1 
ATOM   523  C CA  . LYS   A 1 65  ? -13.719 -31.206 -7.036  1.00 77.85 65  A 1 
ATOM   524  C C   . LYS   A 1 65  ? -12.466 -30.693 -6.330  1.00 81.21 65  A 1 
ATOM   525  O O   . LYS   A 1 65  ? -11.427 -30.509 -6.956  1.00 77.87 65  A 1 
ATOM   526  C CB  . LYS   A 1 65  ? -13.887 -30.630 -8.437  1.00 71.65 65  A 1 
ATOM   527  C CG  . LYS   A 1 65  ? -14.987 -31.350 -9.237  1.00 68.50 65  A 1 
ATOM   528  C CD  . LYS   A 1 65  ? -14.754 -31.068 -10.709 1.00 64.29 65  A 1 
ATOM   529  C CE  . LYS   A 1 65  ? -15.976 -31.233 -11.594 1.00 58.03 65  A 1 
ATOM   530  N NZ  . LYS   A 1 65  ? -15.871 -30.276 -12.726 1.00 53.05 65  A 1 
ATOM   531  N N   . ARG   A 1 66  ? -12.540 -30.496 -5.038  1.00 83.16 66  A 1 
ATOM   532  C CA  . ARG   A 1 66  ? -11.429 -29.974 -4.238  1.00 84.87 66  A 1 
ATOM   533  C C   . ARG   A 1 66  ? -10.193 -30.869 -4.292  1.00 87.28 66  A 1 
ATOM   534  O O   . ARG   A 1 66  ? -9.091  -30.355 -4.424  1.00 84.99 66  A 1 
ATOM   535  C CB  . ARG   A 1 66  ? -11.927 -29.750 -2.807  1.00 80.86 66  A 1 
ATOM   536  C CG  . ARG   A 1 66  ? -10.945 -28.909 -1.991  1.00 72.85 66  A 1 
ATOM   537  C CD  . ARG   A 1 66  ? -11.546 -28.602 -0.622  1.00 69.22 66  A 1 
ATOM   538  N NE  . ARG   A 1 66  ? -10.665 -27.733 0.173   1.00 61.80 66  A 1 
ATOM   539  C CZ  . ARG   A 1 66  ? -10.927 -27.247 1.372   1.00 57.10 66  A 1 
ATOM   540  N NH1 . ARG   A 1 66  ? -12.036 -27.529 1.995   1.00 52.20 66  A 1 
ATOM   541  N NH2 . ARG   A 1 66  ? -10.073 -26.466 1.961   1.00 50.53 66  A 1 
ATOM   542  N N   . SER   A 1 67  ? -10.364 -32.183 -4.250  1.00 84.87 67  A 1 
ATOM   543  C CA  . SER   A 1 67  ? -9.248  -33.140 -4.298  1.00 86.39 67  A 1 
ATOM   544  C C   . SER   A 1 67  ? -8.416  -33.019 -5.577  1.00 88.71 67  A 1 
ATOM   545  O O   . SER   A 1 67  ? -7.195  -32.926 -5.511  1.00 84.70 67  A 1 
ATOM   546  C CB  . SER   A 1 67  ? -9.782  -34.568 -4.158  1.00 81.36 67  A 1 
ATOM   547  O OG  . SER   A 1 67  ? -10.761 -34.834 -5.149  1.00 70.80 67  A 1 
ATOM   548  N N   . LEU   A 1 68  ? -9.066  -32.942 -6.734  1.00 87.85 68  A 1 
ATOM   549  C CA  . LEU   A 1 68  ? -8.382  -32.797 -8.022  1.00 88.47 68  A 1 
ATOM   550  C C   . LEU   A 1 68  ? -7.658  -31.448 -8.136  1.00 90.58 68  A 1 
ATOM   551  O O   . LEU   A 1 68  ? -6.595  -31.372 -8.743  1.00 87.93 68  A 1 
ATOM   552  C CB  . LEU   A 1 68  ? -9.408  -32.972 -9.153  1.00 84.69 68  A 1 
ATOM   553  C CG  . LEU   A 1 68  ? -8.778  -32.984 -10.560 1.00 75.93 68  A 1 
ATOM   554  C CD1 . LEU   A 1 68  ? -7.927  -34.231 -10.788 1.00 70.55 68  A 1 
ATOM   555  C CD2 . LEU   A 1 68  ? -9.874  -32.955 -11.624 1.00 70.19 68  A 1 
ATOM   556  N N   . PHE   A 1 69  ? -8.220  -30.395 -7.557  1.00 91.68 69  A 1 
ATOM   557  C CA  . PHE   A 1 69  ? -7.581  -29.083 -7.511  1.00 93.34 69  A 1 
ATOM   558  C C   . PHE   A 1 69  ? -6.281  -29.123 -6.697  1.00 94.84 69  A 1 
ATOM   559  O O   . PHE   A 1 69  ? -5.254  -28.660 -7.178  1.00 94.00 69  A 1 
ATOM   560  C CB  . PHE   A 1 69  ? -8.576  -28.058 -6.959  1.00 91.87 69  A 1 
ATOM   561  C CG  . PHE   A 1 69  ? -7.934  -26.746 -6.589  1.00 92.81 69  A 1 
ATOM   562  C CD1 . PHE   A 1 69  ? -7.670  -26.444 -5.240  1.00 90.75 69  A 1 
ATOM   563  C CD2 . PHE   A 1 69  ? -7.534  -25.850 -7.597  1.00 90.93 69  A 1 
ATOM   564  C CE1 . PHE   A 1 69  ? -7.019  -25.247 -4.905  1.00 89.86 69  A 1 
ATOM   565  C CE2 . PHE   A 1 69  ? -6.883  -24.653 -7.261  1.00 89.46 69  A 1 
ATOM   566  C CZ  . PHE   A 1 69  ? -6.623  -24.355 -5.914  1.00 89.97 69  A 1 
ATOM   567  N N   . LEU   A 1 70  ? -6.316  -29.729 -5.513  1.00 95.20 70  A 1 
ATOM   568  C CA  . LEU   A 1 70  ? -5.180  -29.772 -4.588  1.00 95.61 70  A 1 
ATOM   569  C C   . LEU   A 1 70  ? -3.960  -30.512 -5.155  1.00 96.33 70  A 1 
ATOM   570  O O   . LEU   A 1 70  ? -2.832  -30.177 -4.804  1.00 95.53 70  A 1 
ATOM   571  C CB  . LEU   A 1 70  ? -5.635  -30.425 -3.272  1.00 94.57 70  A 1 
ATOM   572  C CG  . LEU   A 1 70  ? -6.637  -29.595 -2.443  1.00 92.45 70  A 1 
ATOM   573  C CD1 . LEU   A 1 70  ? -7.111  -30.416 -1.242  1.00 89.75 70  A 1 
ATOM   574  C CD2 . LEU   A 1 70  ? -6.043  -28.290 -1.932  1.00 89.04 70  A 1 
ATOM   575  N N   . THR   A 1 71  ? -4.174  -31.474 -6.046  1.00 96.07 71  A 1 
ATOM   576  C CA  . THR   A 1 71  ? -3.094  -32.261 -6.670  1.00 96.17 71  A 1 
ATOM   577  C C   . THR   A 1 71  ? -2.453  -31.585 -7.887  1.00 96.57 71  A 1 
ATOM   578  O O   . THR   A 1 71  ? -1.436  -32.067 -8.380  1.00 94.98 71  A 1 
ATOM   579  C CB  . THR   A 1 71  ? -3.586  -33.660 -7.069  1.00 94.94 71  A 1 
ATOM   580  O OG1 . THR   A 1 71  ? -4.677  -33.577 -7.958  1.00 87.12 71  A 1 
ATOM   581  C CG2 . THR   A 1 71  ? -4.036  -34.475 -5.858  1.00 84.47 71  A 1 
ATOM   582  N N   . ARG   A 1 72  ? -3.012  -30.485 -8.388  1.00 96.72 72  A 1 
ATOM   583  C CA  . ARG   A 1 72  ? -2.418  -29.736 -9.505  1.00 96.65 72  A 1 
ATOM   584  C C   . ARG   A 1 72  ? -1.088  -29.114 -9.087  1.00 97.46 72  A 1 
ATOM   585  O O   . ARG   A 1 72  ? -0.903  -28.736 -7.935  1.00 96.90 72  A 1 
ATOM   586  C CB  . ARG   A 1 72  ? -3.380  -28.656 -10.022 1.00 95.43 72  A 1 
ATOM   587  C CG  . ARG   A 1 72  ? -4.598  -29.248 -10.738 1.00 89.98 72  A 1 
ATOM   588  C CD  . ARG   A 1 72  ? -5.543  -28.118 -11.163 1.00 86.88 72  A 1 
ATOM   589  N NE  . ARG   A 1 72  ? -6.727  -28.619 -11.874 1.00 81.74 72  A 1 
ATOM   590  C CZ  . ARG   A 1 72  ? -6.914  -28.671 -13.183 1.00 77.21 72  A 1 
ATOM   591  N NH1 . ARG   A 1 72  ? -5.996  -28.311 -14.029 1.00 69.59 72  A 1 
ATOM   592  N NH2 . ARG   A 1 72  ? -8.049  -29.082 -13.663 1.00 71.97 72  A 1 
ATOM   593  N N   . SER   A 1 73  ? -0.181  -28.963 -10.053 1.00 97.92 73  A 1 
ATOM   594  C CA  . SER   A 1 73  ? 1.098   -28.292 -9.821  1.00 98.14 73  A 1 
ATOM   595  C C   . SER   A 1 73  ? 0.945   -26.772 -9.813  1.00 98.32 73  A 1 
ATOM   596  O O   . SER   A 1 73  ? 0.094   -26.202 -10.498 1.00 97.59 73  A 1 
ATOM   597  C CB  . SER   A 1 73  ? 2.139   -28.726 -10.857 1.00 97.21 73  A 1 
ATOM   598  O OG  . SER   A 1 73  ? 1.730   -28.357 -12.158 1.00 91.59 73  A 1 
ATOM   599  N N   . VAL   A 1 74  ? 1.832   -26.112 -9.085  1.00 98.40 74  A 1 
ATOM   600  C CA  . VAL   A 1 74  ? 1.996   -24.653 -9.067  1.00 98.44 74  A 1 
ATOM   601  C C   . VAL   A 1 74  ? 2.174   -24.074 -10.478 1.00 98.42 74  A 1 
ATOM   602  O O   . VAL   A 1 74  ? 1.541   -23.072 -10.808 1.00 97.89 74  A 1 
ATOM   603  C CB  . VAL   A 1 74  ? 3.195   -24.336 -8.150  1.00 97.94 74  A 1 
ATOM   604  C CG1 . VAL   A 1 74  ? 3.851   -22.981 -8.408  1.00 96.22 74  A 1 
ATOM   605  C CG2 . VAL   A 1 74  ? 2.746   -24.386 -6.681  1.00 96.24 74  A 1 
ATOM   606  N N   . ASP   A 1 75  ? 2.953   -24.734 -11.334 1.00 98.32 75  A 1 
ATOM   607  C CA  . ASP   A 1 75  ? 3.199   -24.300 -12.723 1.00 98.11 75  A 1 
ATOM   608  C C   . ASP   A 1 75  ? 1.910   -24.181 -13.557 1.00 98.19 75  A 1 
ATOM   609  O O   . ASP   A 1 75  ? 1.852   -23.407 -14.509 1.00 96.93 75  A 1 
ATOM   610  C CB  . ASP   A 1 75  ? 4.183   -25.277 -13.384 1.00 96.71 75  A 1 
ATOM   611  C CG  . ASP   A 1 75  ? 4.583   -24.875 -14.814 1.00 92.38 75  A 1 
ATOM   612  O OD1 . ASP   A 1 75  ? 5.126   -23.762 -14.998 1.00 83.61 75  A 1 
ATOM   613  O OD2 . ASP   A 1 75  ? 4.361   -25.682 -15.738 1.00 83.85 75  A 1 
ATOM   614  N N   . SER   A 1 76  ? 0.844   -24.891 -13.174 1.00 97.95 76  A 1 
ATOM   615  C CA  . SER   A 1 76  ? -0.437  -24.857 -13.889 1.00 97.60 76  A 1 
ATOM   616  C C   . SER   A 1 76  ? -1.210  -23.541 -13.745 1.00 97.65 76  A 1 
ATOM   617  O O   . SER   A 1 76  ? -2.118  -23.296 -14.536 1.00 96.08 76  A 1 
ATOM   618  C CB  . SER   A 1 76  ? -1.317  -26.040 -13.472 1.00 96.64 76  A 1 
ATOM   619  O OG  . SER   A 1 76  ? -1.839  -25.914 -12.167 1.00 92.68 76  A 1 
ATOM   620  N N   . ILE   A 1 77  ? -0.892  -22.710 -12.744 1.00 98.10 77  A 1 
ATOM   621  C CA  . ILE   A 1 77  ? -1.611  -21.449 -12.484 1.00 97.90 77  A 1 
ATOM   622  C C   . ILE   A 1 77  ? -0.706  -20.240 -12.226 1.00 98.03 77  A 1 
ATOM   623  O O   . ILE   A 1 77  ? -1.207  -19.117 -12.169 1.00 97.18 77  A 1 
ATOM   624  C CB  . ILE   A 1 77  ? -2.630  -21.595 -11.332 1.00 96.95 77  A 1 
ATOM   625  C CG1 . ILE   A 1 77  ? -1.952  -21.742 -9.949  1.00 93.02 77  A 1 
ATOM   626  C CG2 . ILE   A 1 77  ? -3.601  -22.761 -11.596 1.00 91.46 77  A 1 
ATOM   627  C CD1 . ILE   A 1 77  ? -2.926  -21.482 -8.790  1.00 92.13 77  A 1 
ATOM   628  N N   . MET   A 1 78  ? 0.601   -20.436 -12.045 1.00 98.43 78  A 1 
ATOM   629  C CA  . MET   A 1 78  ? 1.508   -19.348 -11.693 1.00 98.50 78  A 1 
ATOM   630  C C   . MET   A 1 78  ? 1.582   -18.288 -12.795 1.00 98.41 78  A 1 
ATOM   631  O O   . MET   A 1 78  ? 1.590   -18.586 -13.992 1.00 97.73 78  A 1 
ATOM   632  C CB  . MET   A 1 78  ? 2.896   -19.880 -11.301 1.00 98.09 78  A 1 
ATOM   633  C CG  . MET   A 1 78  ? 3.746   -20.364 -12.486 1.00 97.50 78  A 1 
ATOM   634  S SD  . MET   A 1 78  ? 5.368   -21.009 -11.977 1.00 97.32 78  A 1 
ATOM   635  C CE  . MET   A 1 78  ? 6.119   -21.296 -13.588 1.00 94.57 78  A 1 
ATOM   636  N N   . LYS   A 1 79  ? 1.705   -17.023 -12.390 1.00 98.50 79  A 1 
ATOM   637  C CA  . LYS   A 1 79  ? 2.034   -15.942 -13.312 1.00 98.32 79  A 1 
ATOM   638  C C   . LYS   A 1 79  ? 3.536   -15.962 -13.589 1.00 98.43 79  A 1 
ATOM   639  O O   . LYS   A 1 79  ? 4.323   -15.958 -12.651 1.00 97.96 79  A 1 
ATOM   640  C CB  . LYS   A 1 79  ? 1.547   -14.602 -12.749 1.00 97.54 79  A 1 
ATOM   641  C CG  . LYS   A 1 79  ? 1.737   -13.488 -13.787 1.00 88.55 79  A 1 
ATOM   642  C CD  . LYS   A 1 79  ? 1.157   -12.157 -13.317 1.00 82.63 79  A 1 
ATOM   643  C CE  . LYS   A 1 79  ? 1.411   -11.097 -14.399 1.00 75.18 79  A 1 
ATOM   644  N NZ  . LYS   A 1 79  ? 0.977   -9.750  -13.980 1.00 66.59 79  A 1 
ATOM   645  N N   . LYS   A 1 80  ? 3.914   -15.949 -14.861 1.00 98.03 80  A 1 
ATOM   646  C CA  . LYS   A 1 80  ? 5.321   -16.061 -15.295 1.00 97.63 80  A 1 
ATOM   647  C C   . LYS   A 1 80  ? 6.015   -14.706 -15.457 1.00 96.48 80  A 1 
ATOM   648  O O   . LYS   A 1 80  ? 7.171   -14.572 -15.095 1.00 89.07 80  A 1 
ATOM   649  C CB  . LYS   A 1 80  ? 5.410   -16.919 -16.574 1.00 96.42 80  A 1 
ATOM   650  C CG  . LYS   A 1 80  ? 4.904   -18.349 -16.312 1.00 92.36 80  A 1 
ATOM   651  C CD  . LYS   A 1 80  ? 5.090   -19.316 -17.488 1.00 89.32 80  A 1 
ATOM   652  C CE  . LYS   A 1 80  ? 4.536   -20.675 -17.022 1.00 80.00 80  A 1 
ATOM   653  N NZ  . LYS   A 1 80  ? 4.795   -21.811 -17.938 1.00 70.37 80  A 1 
ATOM   654  N N   . ASP   A 1 81  ? 5.290   -13.693 -15.912 1.00 97.44 81  A 1 
ATOM   655  C CA  . ASP   A 1 81  ? 5.817   -12.332 -16.056 1.00 96.98 81  A 1 
ATOM   656  C C   . ASP   A 1 81  ? 5.786   -11.611 -14.703 1.00 97.57 81  A 1 
ATOM   657  O O   . ASP   A 1 81  ? 4.835   -10.890 -14.377 1.00 95.37 81  A 1 
ATOM   658  C CB  . ASP   A 1 81  ? 5.032   -11.567 -17.131 1.00 94.51 81  A 1 
ATOM   659  C CG  . ASP   A 1 81  ? 5.063   -12.260 -18.488 1.00 86.13 81  A 1 
ATOM   660  O OD1 . ASP   A 1 81  ? 6.134   -12.796 -18.846 1.00 78.37 81  A 1 
ATOM   661  O OD2 . ASP   A 1 81  ? 3.991   -12.275 -19.132 1.00 78.49 81  A 1 
ATOM   662  N N   . VAL   A 1 82  ? 6.812   -11.849 -13.899 1.00 98.14 82  A 1 
ATOM   663  C CA  . VAL   A 1 82  ? 6.913   -11.313 -12.538 1.00 98.54 82  A 1 
ATOM   664  C C   . VAL   A 1 82  ? 7.652   -9.983  -12.552 1.00 98.60 82  A 1 
ATOM   665  O O   . VAL   A 1 82  ? 8.807   -9.908  -12.955 1.00 98.26 82  A 1 
ATOM   666  C CB  . VAL   A 1 82  ? 7.578   -12.316 -11.576 1.00 98.46 82  A 1 
ATOM   667  C CG1 . VAL   A 1 82  ? 7.534   -11.798 -10.134 1.00 97.77 82  A 1 
ATOM   668  C CG2 . VAL   A 1 82  ? 6.861   -13.672 -11.595 1.00 97.72 82  A 1 
ATOM   669  N N   . VAL   A 1 83  ? 6.988   -8.939  -12.071 1.00 98.55 83  A 1 
ATOM   670  C CA  . VAL   A 1 83  ? 7.631   -7.647  -11.802 1.00 98.62 83  A 1 
ATOM   671  C C   . VAL   A 1 83  ? 8.382   -7.765  -10.481 1.00 98.75 83  A 1 
ATOM   672  O O   . VAL   A 1 83  ? 7.791   -8.132  -9.463  1.00 98.59 83  A 1 
ATOM   673  C CB  . VAL   A 1 83  ? 6.612   -6.495  -11.770 1.00 98.35 83  A 1 
ATOM   674  C CG1 . VAL   A 1 83  ? 7.310   -5.144  -11.603 1.00 97.09 83  A 1 
ATOM   675  C CG2 . VAL   A 1 83  ? 5.788   -6.435  -13.068 1.00 97.12 83  A 1 
ATOM   676  N N   . CYS   A 1 84  ? 9.664   -7.463  -10.497 1.00 98.66 84  A 1 
ATOM   677  C CA  . CYS   A 1 84  ? 10.546  -7.501  -9.337  1.00 98.65 84  A 1 
ATOM   678  C C   . CYS   A 1 84  ? 11.083  -6.105  -9.019  1.00 98.60 84  A 1 
ATOM   679  O O   . CYS   A 1 84  ? 11.067  -5.220  -9.874  1.00 98.10 84  A 1 
ATOM   680  C CB  . CYS   A 1 84  ? 11.684  -8.500  -9.588  1.00 98.44 84  A 1 
ATOM   681  S SG  . CYS   A 1 84  ? 11.022  -10.186 -9.809  1.00 97.73 84  A 1 
ATOM   682  N N   . ALA   A 1 85  ? 11.569  -5.930  -7.799  1.00 98.51 85  A 1 
ATOM   683  C CA  . ALA   A 1 85  ? 12.299  -4.747  -7.366  1.00 98.49 85  A 1 
ATOM   684  C C   . ALA   A 1 85  ? 13.789  -5.070  -7.191  1.00 98.59 85  A 1 
ATOM   685  O O   . ALA   A 1 85  ? 14.165  -6.209  -6.903  1.00 98.30 85  A 1 
ATOM   686  C CB  . ALA   A 1 85  ? 11.676  -4.228  -6.065  1.00 98.02 85  A 1 
ATOM   687  N N   . HIS   A 1 86  ? 14.628  -4.049  -7.323  1.00 98.04 86  A 1 
ATOM   688  C CA  . HIS   A 1 86  ? 16.030  -4.114  -6.921  1.00 97.52 86  A 1 
ATOM   689  C C   . HIS   A 1 86  ? 16.173  -3.661  -5.453  1.00 97.13 86  A 1 
ATOM   690  O O   . HIS   A 1 86  ? 15.438  -2.770  -5.023  1.00 96.63 86  A 1 
ATOM   691  C CB  . HIS   A 1 86  ? 16.858  -3.258  -7.889  1.00 96.99 86  A 1 
ATOM   692  C CG  . HIS   A 1 86  ? 18.334  -3.482  -7.750  1.00 95.15 86  A 1 
ATOM   693  N ND1 . HIS   A 1 86  ? 19.215  -2.709  -7.024  1.00 87.69 86  A 1 
ATOM   694  C CD2 . HIS   A 1 86  ? 19.068  -4.520  -8.277  1.00 87.38 86  A 1 
ATOM   695  C CE1 . HIS   A 1 86  ? 20.441  -3.268  -7.114  1.00 88.92 86  A 1 
ATOM   696  N NE2 . HIS   A 1 86  ? 20.389  -4.373  -7.867  1.00 89.59 86  A 1 
ATOM   697  N N   . PRO   A 1 87  ? 17.094  -4.219  -4.657  1.00 97.17 87  A 1 
ATOM   698  C CA  . PRO   A 1 87  ? 17.257  -3.815  -3.255  1.00 96.45 87  A 1 
ATOM   699  C C   . PRO   A 1 87  ? 17.621  -2.338  -3.065  1.00 95.38 87  A 1 
ATOM   700  O O   . PRO   A 1 87  ? 17.328  -1.776  -2.012  1.00 93.93 87  A 1 
ATOM   701  C CB  . PRO   A 1 87  ? 18.349  -4.734  -2.700  1.00 95.94 87  A 1 
ATOM   702  C CG  . PRO   A 1 87  ? 19.117  -5.198  -3.937  1.00 95.21 87  A 1 
ATOM   703  C CD  . PRO   A 1 87  ? 18.022  -5.294  -4.988  1.00 97.04 87  A 1 
ATOM   704  N N   . LEU   A 1 88  ? 18.230  -1.713  -4.065  1.00 94.91 88  A 1 
ATOM   705  C CA  . LEU   A 1 88  ? 18.630  -0.301  -4.054  1.00 93.37 88  A 1 
ATOM   706  C C   . LEU   A 1 88  ? 17.575  0.645   -4.645  1.00 92.48 88  A 1 
ATOM   707  O O   . LEU   A 1 88  ? 17.813  1.850   -4.676  1.00 90.65 88  A 1 
ATOM   708  C CB  . LEU   A 1 88  ? 19.981  -0.129  -4.776  1.00 92.09 88  A 1 
ATOM   709  C CG  . LEU   A 1 88  ? 21.145  -0.959  -4.213  1.00 89.40 88  A 1 
ATOM   710  C CD1 . LEU   A 1 88  ? 22.408  -0.672  -5.020  1.00 84.90 88  A 1 
ATOM   711  C CD2 . LEU   A 1 88  ? 21.429  -0.647  -2.744  1.00 83.83 88  A 1 
ATOM   712  N N   . ASP   A 1 89  ? 16.428  0.138   -5.110  1.00 93.79 89  A 1 
ATOM   713  C CA  . ASP   A 1 89  ? 15.338  0.997   -5.565  1.00 93.66 89  A 1 
ATOM   714  C C   . ASP   A 1 89  ? 14.804  1.830   -4.397  1.00 93.15 89  A 1 
ATOM   715  O O   . ASP   A 1 89  ? 14.699  1.351   -3.262  1.00 92.25 89  A 1 
ATOM   716  C CB  . ASP   A 1 89  ? 14.190  0.186   -6.186  1.00 94.28 89  A 1 
ATOM   717  C CG  . ASP   A 1 89  ? 14.540  -0.528  -7.494  1.00 94.54 89  A 1 
ATOM   718  O OD1 . ASP   A 1 89  ? 15.440  -0.060  -8.217  1.00 91.88 89  A 1 
ATOM   719  O OD2 . ASP   A 1 89  ? 13.881  -1.559  -7.777  1.00 91.87 89  A 1 
ATOM   720  N N   . PHE   A 1 90  ? 14.419  3.076   -4.668  1.00 89.55 90  A 1 
ATOM   721  C CA  . PHE   A 1 90  ? 13.748  3.890   -3.669  1.00 88.80 90  A 1 
ATOM   722  C C   . PHE   A 1 90  ? 12.340  3.370   -3.399  1.00 90.64 90  A 1 
ATOM   723  O O   . PHE   A 1 90  ? 11.551  3.111   -4.305  1.00 90.28 90  A 1 
ATOM   724  C CB  . PHE   A 1 90  ? 13.737  5.359   -4.083  1.00 85.49 90  A 1 
ATOM   725  C CG  . PHE   A 1 90  ? 15.081  6.035   -3.977  1.00 82.05 90  A 1 
ATOM   726  C CD1 . PHE   A 1 90  ? 15.667  6.241   -2.714  1.00 76.13 90  A 1 
ATOM   727  C CD2 . PHE   A 1 90  ? 15.748  6.479   -5.132  1.00 73.74 90  A 1 
ATOM   728  C CE1 . PHE   A 1 90  ? 16.910  6.887   -2.609  1.00 71.68 90  A 1 
ATOM   729  C CE2 . PHE   A 1 90  ? 16.988  7.127   -5.032  1.00 70.48 90  A 1 
ATOM   730  C CZ  . PHE   A 1 90  ? 17.569  7.331   -3.766  1.00 71.94 90  A 1 
ATOM   731  N N   . VAL   A 1 91  ? 11.996  3.272   -2.120  1.00 90.92 91  A 1 
ATOM   732  C CA  . VAL   A 1 91  ? 10.681  2.794   -1.672  1.00 92.09 91  A 1 
ATOM   733  C C   . VAL   A 1 91  ? 9.553   3.677   -2.194  1.00 92.60 91  A 1 
ATOM   734  O O   . VAL   A 1 91  ? 8.509   3.170   -2.600  1.00 92.02 91  A 1 
ATOM   735  C CB  . VAL   A 1 91  ? 10.650  2.734   -0.139  1.00 91.66 91  A 1 
ATOM   736  C CG1 . VAL   A 1 91  ? 9.255   2.427   0.405   1.00 88.55 91  A 1 
ATOM   737  C CG2 . VAL   A 1 91  ? 11.610  1.653   0.364   1.00 89.12 91  A 1 
ATOM   738  N N   . GLU   A 1 92  ? 9.773   4.975   -2.206  1.00 88.31 92  A 1 
ATOM   739  C CA  . GLU   A 1 92  ? 8.827   5.960   -2.715  1.00 86.61 92  A 1 
ATOM   740  C C   . GLU   A 1 92  ? 8.559   5.816   -4.220  1.00 87.83 92  A 1 
ATOM   741  O O   . GLU   A 1 92  ? 7.416   5.974   -4.649  1.00 86.43 92  A 1 
ATOM   742  C CB  . GLU   A 1 92  ? 9.320   7.372   -2.345  1.00 82.94 92  A 1 
ATOM   743  C CG  . GLU   A 1 92  ? 10.804  7.690   -2.575  1.00 76.12 92  A 1 
ATOM   744  C CD  . GLU   A 1 92  ? 11.698  7.429   -1.345  1.00 71.88 92  A 1 
ATOM   745  O OE1 . GLU   A 1 92  ? 12.411  8.363   -0.913  1.00 65.75 92  A 1 
ATOM   746  O OE2 . GLU   A 1 92  ? 11.677  6.307   -0.809  1.00 66.67 92  A 1 
ATOM   747  N N   . GLU   A 1 93  ? 9.565   5.439   -5.002  1.00 89.62 93  A 1 
ATOM   748  C CA  . GLU   A 1 93  ? 9.417   5.183   -6.438  1.00 89.53 93  A 1 
ATOM   749  C C   . GLU   A 1 93  ? 8.776   3.815   -6.697  1.00 91.68 93  A 1 
ATOM   750  O O   . GLU   A 1 93  ? 7.808   3.706   -7.452  1.00 90.88 93  A 1 
ATOM   751  C CB  . GLU   A 1 93  ? 10.780  5.304   -7.136  1.00 86.50 93  A 1 
ATOM   752  C CG  . GLU   A 1 93  ? 11.302  6.748   -7.099  1.00 78.96 93  A 1 
ATOM   753  C CD  . GLU   A 1 93  ? 12.675  6.947   -7.754  1.00 74.34 93  A 1 
ATOM   754  O OE1 . GLU   A 1 93  ? 13.096  8.128   -7.825  1.00 66.68 93  A 1 
ATOM   755  O OE2 . GLU   A 1 93  ? 13.295  5.947   -8.174  1.00 66.81 93  A 1 
ATOM   756  N N   . ILE   A 1 94  ? 9.226   2.779   -5.999  1.00 94.31 94  A 1 
ATOM   757  C CA  . ILE   A 1 94  ? 8.682   1.426   -6.163  1.00 95.30 94  A 1 
ATOM   758  C C   . ILE   A 1 94  ? 7.224   1.326   -5.691  1.00 96.19 94  A 1 
ATOM   759  O O   . ILE   A 1 94  ? 6.471   0.480   -6.170  1.00 95.83 94  A 1 
ATOM   760  C CB  . ILE   A 1 94  ? 9.616   0.397   -5.487  1.00 94.20 94  A 1 
ATOM   761  C CG1 . ILE   A 1 94  ? 9.725   -0.900  -6.302  1.00 84.19 94  A 1 
ATOM   762  C CG2 . ILE   A 1 94  ? 9.182   0.047   -4.053  1.00 86.15 94  A 1 
ATOM   763  C CD1 . ILE   A 1 94  ? 10.503  -0.744  -7.590  1.00 80.02 94  A 1 
ATOM   764  N N   . SER   A 1 95  ? 6.800   2.212   -4.790  1.00 95.48 95  A 1 
ATOM   765  C CA  . SER   A 1 95  ? 5.413   2.272   -4.327  1.00 95.47 95  A 1 
ATOM   766  C C   . SER   A 1 95  ? 4.421   2.552   -5.458  1.00 95.96 95  A 1 
ATOM   767  O O   . SER   A 1 95  ? 3.315   2.013   -5.435  1.00 95.38 95  A 1 
ATOM   768  C CB  . SER   A 1 95  ? 5.258   3.333   -3.238  1.00 94.41 95  A 1 
ATOM   769  O OG  . SER   A 1 95  ? 5.932   2.920   -2.073  1.00 87.28 95  A 1 
ATOM   770  N N   . ALA   A 1 96  ? 4.813   3.333   -6.462  1.00 95.35 96  A 1 
ATOM   771  C CA  . ALA   A 1 96  ? 3.982   3.597   -7.633  1.00 94.98 96  A 1 
ATOM   772  C C   . ALA   A 1 96  ? 3.746   2.319   -8.455  1.00 95.73 96  A 1 
ATOM   773  O O   . ALA   A 1 96  ? 2.607   2.031   -8.833  1.00 95.17 96  A 1 
ATOM   774  C CB  . ALA   A 1 96  ? 4.626   4.716   -8.459  1.00 93.27 96  A 1 
ATOM   775  N N   . VAL   A 1 97  ? 4.762   1.480   -8.602  1.00 96.43 97  A 1 
ATOM   776  C CA  . VAL   A 1 97  ? 4.692   0.212   -9.351  1.00 96.94 97  A 1 
ATOM   777  C C   . VAL   A 1 97  ? 3.555   -0.686  -8.852  1.00 97.26 97  A 1 
ATOM   778  O O   . VAL   A 1 97  ? 2.874   -1.337  -9.643  1.00 96.86 97  A 1 
ATOM   779  C CB  . VAL   A 1 97  ? 6.040   -0.533  -9.272  1.00 96.87 97  A 1 
ATOM   780  C CG1 . VAL   A 1 97  ? 6.025   -1.850  -10.045 1.00 95.50 97  A 1 
ATOM   781  C CG2 . VAL   A 1 97  ? 7.185   0.320   -9.831  1.00 95.63 97  A 1 
ATOM   782  N N   . PHE   A 1 98  ? 3.283   -0.692  -7.541  1.00 97.09 98  A 1 
ATOM   783  C CA  . PHE   A 1 98  ? 2.210   -1.510  -6.970  1.00 97.42 98  A 1 
ATOM   784  C C   . PHE   A 1 98  ? 0.823   -1.127  -7.499  1.00 97.22 98  A 1 
ATOM   785  O O   . PHE   A 1 98  ? 0.019   -2.011  -7.794  1.00 96.36 98  A 1 
ATOM   786  C CB  . PHE   A 1 98  ? 2.207   -1.394  -5.444  1.00 97.61 98  A 1 
ATOM   787  C CG  . PHE   A 1 98  ? 3.292   -2.174  -4.745  1.00 97.89 98  A 1 
ATOM   788  C CD1 . PHE   A 1 98  ? 2.992   -3.393  -4.111  1.00 96.98 98  A 1 
ATOM   789  C CD2 . PHE   A 1 98  ? 4.600   -1.679  -4.694  1.00 96.78 98  A 1 
ATOM   790  C CE1 . PHE   A 1 98  ? 3.994   -4.102  -3.437  1.00 96.50 98  A 1 
ATOM   791  C CE2 . PHE   A 1 98  ? 5.607   -2.389  -4.030  1.00 96.46 98  A 1 
ATOM   792  C CZ  . PHE   A 1 98  ? 5.305   -3.600  -3.394  1.00 97.35 98  A 1 
ATOM   793  N N   . TYR   A 1 99  ? 0.509   0.171   -7.557  1.00 96.52 99  A 1 
ATOM   794  C CA  . TYR   A 1 99  ? -0.814  0.613   -7.988  1.00 95.85 99  A 1 
ATOM   795  C C   . TYR   A 1 99  ? -0.926  0.736   -9.508  1.00 95.57 99  A 1 
ATOM   796  O O   . TYR   A 1 99  ? -2.005  0.485   -10.039 1.00 94.08 99  A 1 
ATOM   797  C CB  . TYR   A 1 99  ? -1.248  1.886   -7.250  1.00 94.99 99  A 1 
ATOM   798  C CG  . TYR   A 1 99  ? -0.422  3.127   -7.496  1.00 95.19 99  A 1 
ATOM   799  C CD1 . TYR   A 1 99  ? 0.415   3.629   -6.484  1.00 92.39 99  A 1 
ATOM   800  C CD2 . TYR   A 1 99  ? -0.511  3.814   -8.724  1.00 92.31 99  A 1 
ATOM   801  C CE1 . TYR   A 1 99  ? 1.168   4.791   -6.697  1.00 91.04 99  A 1 
ATOM   802  C CE2 . TYR   A 1 99  ? 0.251   4.971   -8.954  1.00 90.82 99  A 1 
ATOM   803  C CZ  . TYR   A 1 99  ? 1.093   5.454   -7.936  1.00 92.04 99  A 1 
ATOM   804  O OH  . TYR   A 1 99  ? 1.852   6.571   -8.166  1.00 89.98 99  A 1 
ATOM   805  N N   . GLU   A 1 100 ? 0.159   1.037   -10.196 1.00 96.25 100 A 1 
ATOM   806  C CA  . GLU   A 1 100 ? 0.205   1.084   -11.660 1.00 95.64 100 A 1 
ATOM   807  C C   . GLU   A 1 100 ? -0.024  -0.300  -12.275 1.00 95.73 100 A 1 
ATOM   808  O O   . GLU   A 1 100 ? -0.852  -0.455  -13.167 1.00 94.40 100 A 1 
ATOM   809  C CB  . GLU   A 1 100 ? 1.554   1.651   -12.115 1.00 94.55 100 A 1 
ATOM   810  C CG  . GLU   A 1 100 ? 1.664   3.152   -11.822 1.00 90.46 100 A 1 
ATOM   811  C CD  . GLU   A 1 100 ? 3.045   3.736   -12.136 1.00 86.72 100 A 1 
ATOM   812  O OE1 . GLU   A 1 100 ? 3.175   4.973   -11.996 1.00 79.43 100 A 1 
ATOM   813  O OE2 . GLU   A 1 100 ? 3.958   2.958   -12.497 1.00 80.33 100 A 1 
ATOM   814  N N   . HIS   A 1 101 ? 0.638   -1.321  -11.747 1.00 97.04 101 A 1 
ATOM   815  C CA  . HIS   A 1 101 ? 0.462   -2.700  -12.211 1.00 97.18 101 A 1 
ATOM   816  C C   . HIS   A 1 101 ? -0.696  -3.429  -11.523 1.00 97.12 101 A 1 
ATOM   817  O O   . HIS   A 1 101 ? -1.044  -4.558  -11.888 1.00 95.80 101 A 1 
ATOM   818  C CB  . HIS   A 1 101 ? 1.780   -3.461  -12.042 1.00 97.22 101 A 1 
ATOM   819  C CG  . HIS   A 1 101 ? 2.894   -2.912  -12.889 1.00 96.83 101 A 1 
ATOM   820  N ND1 . HIS   A 1 101 ? 3.650   -1.792  -12.626 1.00 83.49 101 A 1 
ATOM   821  C CD2 . HIS   A 1 101 ? 3.332   -3.407  -14.095 1.00 84.23 101 A 1 
ATOM   822  C CE1 . HIS   A 1 101 ? 4.508   -1.615  -13.640 1.00 87.87 101 A 1 
ATOM   823  N NE2 . HIS   A 1 101 ? 4.348   -2.586  -14.550 1.00 89.84 101 A 1 
ATOM   824  N N   . GLY   A 1 102 ? -1.317  -2.815  -10.509 1.00 96.47 102 A 1 
ATOM   825  C CA  . GLY   A 1 102 ? -2.397  -3.435  -9.742  1.00 96.20 102 A 1 
ATOM   826  C C   . GLY   A 1 102 ? -1.970  -4.709  -9.007  1.00 96.81 102 A 1 
ATOM   827  O O   . GLY   A 1 102 ? -2.793  -5.610  -8.820  1.00 95.40 102 A 1 
ATOM   828  N N   . ILE   A 1 103 ? -0.705  -4.771  -8.581  1.00 97.79 103 A 1 
ATOM   829  C CA  . ILE   A 1 103 ? -0.113  -5.892  -7.838  1.00 98.11 103 A 1 
ATOM   830  C C   . ILE   A 1 103 ? -0.005  -5.581  -6.337  1.00 98.27 103 A 1 
ATOM   831  O O   . ILE   A 1 103 ? -0.135  -4.431  -5.905  1.00 98.02 103 A 1 
ATOM   832  C CB  . ILE   A 1 103 ? 1.234   -6.326  -8.473  1.00 97.93 103 A 1 
ATOM   833  C CG1 . ILE   A 1 103 ? 2.259   -5.173  -8.486  1.00 96.58 103 A 1 
ATOM   834  C CG2 . ILE   A 1 103 ? 0.980   -6.904  -9.873  1.00 94.74 103 A 1 
ATOM   835  C CD1 . ILE   A 1 103 ? 3.642   -5.562  -9.040  1.00 95.38 103 A 1 
ATOM   836  N N   . GLY   A 1 104 ? 0.206   -6.614  -5.524  1.00 97.84 104 A 1 
ATOM   837  C CA  . GLY   A 1 104 ? 0.314   -6.492  -4.068  1.00 97.93 104 A 1 
ATOM   838  C C   . GLY   A 1 104 ? 1.660   -6.915  -3.485  1.00 98.37 104 A 1 
ATOM   839  O O   . GLY   A 1 104 ? 1.817   -6.870  -2.265  1.00 97.84 104 A 1 
ATOM   840  N N   . CYS   A 1 105 ? 2.592   -7.341  -4.339  1.00 98.49 105 A 1 
ATOM   841  C CA  . CYS   A 1 105 ? 3.881   -7.883  -3.947  1.00 98.60 105 A 1 
ATOM   842  C C   . CYS   A 1 105 ? 4.922   -7.657  -5.041  1.00 98.76 105 A 1 
ATOM   843  O O   . CYS   A 1 105 ? 4.618   -7.838  -6.220  1.00 98.45 105 A 1 
ATOM   844  C CB  . CYS   A 1 105 ? 3.672   -9.378  -3.679  1.00 97.54 105 A 1 
ATOM   845  S SG  . CYS   A 1 105 ? 5.232   -10.212 -3.341  1.00 94.04 105 A 1 
ATOM   846  N N   . LEU   A 1 106 ? 6.138   -7.324  -4.627  1.00 98.84 106 A 1 
ATOM   847  C CA  . LEU   A 1 106 ? 7.332   -7.323  -5.467  1.00 98.86 106 A 1 
ATOM   848  C C   . LEU   A 1 106 ? 8.390   -8.225  -4.820  1.00 98.88 106 A 1 
ATOM   849  O O   . LEU   A 1 106 ? 8.846   -7.919  -3.715  1.00 98.73 106 A 1 
ATOM   850  C CB  . LEU   A 1 106 ? 7.865   -5.894  -5.646  1.00 98.69 106 A 1 
ATOM   851  C CG  . LEU   A 1 106 ? 6.948   -4.952  -6.447  1.00 98.01 106 A 1 
ATOM   852  C CD1 . LEU   A 1 106 ? 7.498   -3.534  -6.409  1.00 97.09 106 A 1 
ATOM   853  C CD2 . LEU   A 1 106 ? 6.836   -5.376  -7.914  1.00 96.94 106 A 1 
ATOM   854  N N   . PRO   A 1 107 ? 8.789   -9.324  -5.463  1.00 98.94 107 A 1 
ATOM   855  C CA  . PRO   A 1 107 ? 10.019  -10.008 -5.090  1.00 98.93 107 A 1 
ATOM   856  C C   . PRO   A 1 107 ? 11.205  -9.058  -5.265  1.00 98.92 107 A 1 
ATOM   857  O O   . PRO   A 1 107 ? 11.266  -8.319  -6.249  1.00 98.78 107 A 1 
ATOM   858  C CB  . PRO   A 1 107 ? 10.131  -11.223 -6.014  1.00 98.81 107 A 1 
ATOM   859  C CG  . PRO   A 1 107 ? 8.728   -11.389 -6.589  1.00 97.65 107 A 1 
ATOM   860  C CD  . PRO   A 1 107 ? 8.182   -9.969  -6.606  1.00 98.79 107 A 1 
ATOM   861  N N   . VAL   A 1 108 ? 12.138  -9.088  -4.333  1.00 98.85 108 A 1 
ATOM   862  C CA  . VAL   A 1 108 ? 13.380  -8.315  -4.416  1.00 98.83 108 A 1 
ATOM   863  C C   . VAL   A 1 108 ? 14.483  -9.229  -4.919  1.00 98.82 108 A 1 
ATOM   864  O O   . VAL   A 1 108 ? 14.768  -10.262 -4.311  1.00 98.63 108 A 1 
ATOM   865  C CB  . VAL   A 1 108 ? 13.753  -7.658  -3.080  1.00 98.70 108 A 1 
ATOM   866  C CG1 . VAL   A 1 108 ? 14.927  -6.698  -3.278  1.00 98.15 108 A 1 
ATOM   867  C CG2 . VAL   A 1 108 ? 12.577  -6.871  -2.489  1.00 98.11 108 A 1 
ATOM   868  N N   . VAL   A 1 109 ? 15.074  -8.856  -6.035  1.00 98.79 109 A 1 
ATOM   869  C CA  . VAL   A 1 109 ? 16.047  -9.677  -6.761  1.00 98.70 109 A 1 
ATOM   870  C C   . VAL   A 1 109 ? 17.362  -8.922  -6.890  1.00 98.50 109 A 1 
ATOM   871  O O   . VAL   A 1 109 ? 17.396  -7.772  -7.318  1.00 97.61 109 A 1 
ATOM   872  C CB  . VAL   A 1 109 ? 15.488  -10.101 -8.134  1.00 98.39 109 A 1 
ATOM   873  C CG1 . VAL   A 1 109 ? 16.503  -10.928 -8.929  1.00 96.78 109 A 1 
ATOM   874  C CG2 . VAL   A 1 109 ? 14.227  -10.962 -7.969  1.00 97.07 109 A 1 
ATOM   875  N N   . HIS   A 1 110 ? 18.458  -9.594  -6.553  1.00 98.45 110 A 1 
ATOM   876  C CA  . HIS   A 1 110 ? 19.819  -9.089  -6.709  1.00 98.13 110 A 1 
ATOM   877  C C   . HIS   A 1 110 ? 20.696  -10.171 -7.342  1.00 97.95 110 A 1 
ATOM   878  O O   . HIS   A 1 110 ? 20.683  -11.317 -6.895  1.00 96.03 110 A 1 
ATOM   879  C CB  . HIS   A 1 110 ? 20.356  -8.646  -5.346  1.00 97.20 110 A 1 
ATOM   880  C CG  . HIS   A 1 110 ? 21.694  -7.964  -5.417  1.00 95.75 110 A 1 
ATOM   881  N ND1 . HIS   A 1 110 ? 22.775  -8.217  -4.600  1.00 85.23 110 A 1 
ATOM   882  C CD2 . HIS   A 1 110 ? 22.069  -6.959  -6.275  1.00 85.16 110 A 1 
ATOM   883  C CE1 . HIS   A 1 110 ? 23.766  -7.380  -4.946  1.00 87.12 110 A 1 
ATOM   884  N NE2 . HIS   A 1 110 ? 23.376  -6.605  -5.963  1.00 88.74 110 A 1 
ATOM   885  N N   . HIS   A 1 111 ? 21.423  -9.809  -8.388  1.00 97.32 111 A 1 
ATOM   886  C CA  . HIS   A 1 111 ? 22.178  -10.771 -9.202  1.00 97.45 111 A 1 
ATOM   887  C C   . HIS   A 1 111 ? 21.341  -12.001 -9.609  1.00 97.65 111 A 1 
ATOM   888  O O   . HIS   A 1 111 ? 21.753  -13.143 -9.419  1.00 95.21 111 A 1 
ATOM   889  C CB  . HIS   A 1 111 ? 23.493  -11.148 -8.497  1.00 96.50 111 A 1 
ATOM   890  C CG  . HIS   A 1 111 ? 24.432  -9.993  -8.314  1.00 94.05 111 A 1 
ATOM   891  N ND1 . HIS   A 1 111 ? 24.999  -9.241  -9.327  1.00 81.65 111 A 1 
ATOM   892  C CD2 . HIS   A 1 111 ? 24.910  -9.493  -7.132  1.00 81.39 111 A 1 
ATOM   893  C CE1 . HIS   A 1 111 ? 25.793  -8.315  -8.758  1.00 83.34 111 A 1 
ATOM   894  N NE2 . HIS   A 1 111 ? 25.770  -8.444  -7.431  1.00 84.66 111 A 1 
ATOM   895  N N   . GLN   A 1 112 ? 20.144  -11.748 -10.133 1.00 97.30 112 A 1 
ATOM   896  C CA  . GLN   A 1 112 ? 19.145  -12.749 -10.540 1.00 97.33 112 A 1 
ATOM   897  C C   . GLN   A 1 112 ? 18.529  -13.578 -9.396  1.00 97.90 112 A 1 
ATOM   898  O O   . GLN   A 1 112 ? 17.556  -14.290 -9.629  1.00 96.28 112 A 1 
ATOM   899  C CB  . GLN   A 1 112 ? 19.697  -13.656 -11.664 1.00 95.77 112 A 1 
ATOM   900  C CG  . GLN   A 1 112 ? 20.288  -12.893 -12.865 1.00 90.28 112 A 1 
ATOM   901  C CD  . GLN   A 1 112 ? 19.246  -12.058 -13.607 1.00 82.75 112 A 1 
ATOM   902  O OE1 . GLN   A 1 112 ? 18.050  -12.307 -13.552 1.00 72.89 112 A 1 
ATOM   903  N NE2 . GLN   A 1 112 ? 19.653  -11.045 -14.332 1.00 70.16 112 A 1 
ATOM   904  N N   . LYS   A 1 113 ? 19.020  -13.469 -8.163  1.00 98.26 113 A 1 
ATOM   905  C CA  . LYS   A 1 113 ? 18.551  -14.268 -7.026  1.00 98.47 113 A 1 
ATOM   906  C C   . LYS   A 1 113 ? 17.528  -13.521 -6.182  1.00 98.71 113 A 1 
ATOM   907  O O   . LYS   A 1 113 ? 17.710  -12.349 -5.862  1.00 98.35 113 A 1 
ATOM   908  C CB  . LYS   A 1 113 ? 19.733  -14.753 -6.176  1.00 97.78 113 A 1 
ATOM   909  C CG  . LYS   A 1 113 ? 20.645  -15.685 -6.992  1.00 92.44 113 A 1 
ATOM   910  C CD  . LYS   A 1 113 ? 21.726  -16.346 -6.142  1.00 88.47 113 A 1 
ATOM   911  C CE  . LYS   A 1 113 ? 22.534  -17.260 -7.073  1.00 79.73 113 A 1 
ATOM   912  N NZ  . LYS   A 1 113 ? 23.432  -18.189 -6.349  1.00 70.06 113 A 1 
ATOM   913  N N   . LEU   A 1 114 ? 16.491  -14.233 -5.759  1.00 98.71 114 A 1 
ATOM   914  C CA  . LEU   A 1 114 ? 15.540  -13.750 -4.766  1.00 98.83 114 A 1 
ATOM   915  C C   . LEU   A 1 114 ? 16.242  -13.587 -3.411  1.00 98.82 114 A 1 
ATOM   916  O O   . LEU   A 1 114 ? 16.727  -14.560 -2.838  1.00 98.56 114 A 1 
ATOM   917  C CB  . LEU   A 1 114 ? 14.372  -14.740 -4.685  1.00 98.78 114 A 1 
ATOM   918  C CG  . LEU   A 1 114 ? 13.274  -14.324 -3.690  1.00 98.41 114 A 1 
ATOM   919  C CD1 . LEU   A 1 114 ? 12.502  -13.104 -4.178  1.00 98.05 114 A 1 
ATOM   920  C CD2 . LEU   A 1 114 ? 12.289  -15.475 -3.507  1.00 97.90 114 A 1 
ATOM   921  N N   . ILE   A 1 115 ? 16.246  -12.365 -2.894  1.00 98.79 115 A 1 
ATOM   922  C CA  . ILE   A 1 115 ? 16.842  -12.028 -1.589  1.00 98.67 115 A 1 
ATOM   923  C C   . ILE   A 1 115 ? 15.835  -11.459 -0.585  1.00 98.66 115 A 1 
ATOM   924  O O   . ILE   A 1 115 ? 16.123  -11.392 0.608   1.00 98.11 115 A 1 
ATOM   925  C CB  . ILE   A 1 115 ? 18.034  -11.066 -1.757  1.00 98.33 115 A 1 
ATOM   926  C CG1 . ILE   A 1 115 ? 17.620  -9.712  -2.374  1.00 95.94 115 A 1 
ATOM   927  C CG2 . ILE   A 1 115 ? 19.156  -11.738 -2.574  1.00 94.86 115 A 1 
ATOM   928  C CD1 . ILE   A 1 115 ? 18.660  -8.614  -2.145  1.00 93.90 115 A 1 
ATOM   929  N N   . GLY   A 1 116 ? 14.658  -11.054 -1.054  1.00 98.79 116 A 1 
ATOM   930  C CA  . GLY   A 1 116 ? 13.628  -10.481 -0.208  1.00 98.81 116 A 1 
ATOM   931  C C   . GLY   A 1 116 ? 12.275  -10.403 -0.895  1.00 98.89 116 A 1 
ATOM   932  O O   . GLY   A 1 116 ? 12.108  -10.796 -2.051  1.00 98.78 116 A 1 
ATOM   933  N N   . ILE   A 1 117 ? 11.295  -9.892  -0.149  1.00 98.91 117 A 1 
ATOM   934  C CA  . ILE   A 1 117 ? 9.957   -9.623  -0.668  1.00 98.90 117 A 1 
ATOM   935  C C   . ILE   A 1 117 ? 9.421   -8.343  -0.041  1.00 98.87 117 A 1 
ATOM   936  O O   . ILE   A 1 117 ? 9.603   -8.095  1.153   1.00 98.66 117 A 1 
ATOM   937  C CB  . ILE   A 1 117 ? 9.039   -10.846 -0.450  1.00 98.75 117 A 1 
ATOM   938  C CG1 . ILE   A 1 117 ? 7.769   -10.747 -1.317  1.00 97.64 117 A 1 
ATOM   939  C CG2 . ILE   A 1 117 ? 8.684   -11.061 1.034   1.00 97.89 117 A 1 
ATOM   940  C CD1 . ILE   A 1 117 ? 6.988   -12.069 -1.364  1.00 95.90 117 A 1 
ATOM   941  N N   . LEU   A 1 118 ? 8.744   -7.538  -0.854  1.00 98.83 118 A 1 
ATOM   942  C CA  . LEU   A 1 118 ? 8.089   -6.310  -0.436  1.00 98.79 118 A 1 
ATOM   943  C C   . LEU   A 1 118 ? 6.610   -6.394  -0.798  1.00 98.81 118 A 1 
ATOM   944  O O   . LEU   A 1 118 ? 6.255   -6.695  -1.935  1.00 98.35 118 A 1 
ATOM   945  C CB  . LEU   A 1 118 ? 8.805   -5.125  -1.106  1.00 98.33 118 A 1 
ATOM   946  C CG  . LEU   A 1 118 ? 8.329   -3.754  -0.601  1.00 95.44 118 A 1 
ATOM   947  C CD1 . LEU   A 1 118 ? 8.756   -3.511  0.847   1.00 90.96 118 A 1 
ATOM   948  C CD2 . LEU   A 1 118 ? 8.927   -2.652  -1.465  1.00 91.45 118 A 1 
ATOM   949  N N   . THR   A 1 119 ? 5.738   -6.116  0.164   1.00 98.63 119 A 1 
ATOM   950  C CA  . THR   A 1 119 ? 4.285   -6.136  -0.047  1.00 98.44 119 A 1 
ATOM   951  C C   . THR   A 1 119 ? 3.660   -4.783  0.275   1.00 98.24 119 A 1 
ATOM   952  O O   . THR   A 1 119 ? 4.255   -3.945  0.955   1.00 97.65 119 A 1 
ATOM   953  C CB  . THR   A 1 119 ? 3.597   -7.240  0.768   1.00 97.93 119 A 1 
ATOM   954  O OG1 . THR   A 1 119 ? 3.641   -6.952  2.144   1.00 94.68 119 A 1 
ATOM   955  C CG2 . THR   A 1 119 ? 4.195   -8.628  0.543   1.00 94.37 119 A 1 
ATOM   956  N N   . LYS   A 1 120 ? 2.413   -4.584  -0.140  1.00 97.82 120 A 1 
ATOM   957  C CA  . LYS   A 1 120 ? 1.642   -3.392  0.246   1.00 97.50 120 A 1 
ATOM   958  C C   . LYS   A 1 120 ? 1.555   -3.220  1.766   1.00 97.26 120 A 1 
ATOM   959  O O   . LYS   A 1 120 ? 1.500   -2.095  2.232   1.00 96.48 120 A 1 
ATOM   960  C CB  . LYS   A 1 120 ? 0.223   -3.449  -0.351  1.00 96.78 120 A 1 
ATOM   961  C CG  . LYS   A 1 120 ? 0.210   -3.240  -1.870  1.00 94.27 120 A 1 
ATOM   962  C CD  . LYS   A 1 120 ? -1.216  -3.184  -2.419  1.00 91.78 120 A 1 
ATOM   963  C CE  . LYS   A 1 120 ? -1.170  -2.937  -3.937  1.00 85.87 120 A 1 
ATOM   964  N NZ  . LYS   A 1 120 ? -2.517  -2.770  -4.541  1.00 81.40 120 A 1 
ATOM   965  N N   . THR   A 1 121 ? 1.554   -4.304  2.527   1.00 97.26 121 A 1 
ATOM   966  C CA  . THR   A 1 121 ? 1.544   -4.235  3.997   1.00 96.93 121 A 1 
ATOM   967  C C   . THR   A 1 121 ? 2.864   -3.708  4.549   1.00 96.78 121 A 1 
ATOM   968  O O   . THR   A 1 121 ? 2.843   -2.947  5.511   1.00 96.01 121 A 1 
ATOM   969  C CB  . THR   A 1 121 ? 1.194   -5.588  4.614   1.00 96.31 121 A 1 
ATOM   970  O OG1 . THR   A 1 121 ? -0.137  -5.907  4.267   1.00 91.73 121 A 1 
ATOM   971  C CG2 . THR   A 1 121 ? 1.243   -5.600  6.141   1.00 90.75 121 A 1 
ATOM   972  N N   . ASP   A 1 122 ? 3.994   -4.039  3.937   1.00 96.92 122 A 1 
ATOM   973  C CA  . ASP   A 1 122 ? 5.298   -3.503  4.334   1.00 96.89 122 A 1 
ATOM   974  C C   . ASP   A 1 122 ? 5.370   -1.998  4.057   1.00 96.71 122 A 1 
ATOM   975  O O   . ASP   A 1 122 ? 5.787   -1.231  4.923   1.00 96.23 122 A 1 
ATOM   976  C CB  . ASP   A 1 122 ? 6.425   -4.267  3.629   1.00 97.19 122 A 1 
ATOM   977  C CG  . ASP   A 1 122 ? 6.307   -5.771  3.885   1.00 97.08 122 A 1 
ATOM   978  O OD1 . ASP   A 1 122 ? 6.237   -6.172  5.071   1.00 95.54 122 A 1 
ATOM   979  O OD2 . ASP   A 1 122 ? 6.166   -6.519  2.891   1.00 95.31 122 A 1 
ATOM   980  N N   . LEU   A 1 123 ? 4.840   -1.557  2.912   1.00 96.63 123 A 1 
ATOM   981  C CA  . LEU   A 1 123 ? 4.722   -0.135  2.582   1.00 96.47 123 A 1 
ATOM   982  C C   . LEU   A 1 123 ? 3.794   0.608   3.551   1.00 96.12 123 A 1 
ATOM   983  O O   . LEU   A 1 123 ? 4.140   1.692   4.004   1.00 95.12 123 A 1 
ATOM   984  C CB  . LEU   A 1 123 ? 4.225   0.034   1.141   1.00 96.23 123 A 1 
ATOM   985  C CG  . LEU   A 1 123 ? 5.184   -0.490  0.061   1.00 95.23 123 A 1 
ATOM   986  C CD1 . LEU   A 1 123 ? 4.543   -0.274  -1.305  1.00 93.42 123 A 1 
ATOM   987  C CD2 . LEU   A 1 123 ? 6.532   0.225   0.081   1.00 92.86 123 A 1 
ATOM   988  N N   . LEU   A 1 124 ? 2.651   0.026   3.913   1.00 96.10 124 A 1 
ATOM   989  C CA  . LEU   A 1 124 ? 1.746   0.639   4.889   1.00 95.76 124 A 1 
ATOM   990  C C   . LEU   A 1 124 ? 2.375   0.723   6.285   1.00 95.25 124 A 1 
ATOM   991  O O   . LEU   A 1 124 ? 2.250   1.754   6.934   1.00 94.23 124 A 1 
ATOM   992  C CB  . LEU   A 1 124 ? 0.414   -0.119  4.948   1.00 95.24 124 A 1 
ATOM   993  C CG  . LEU   A 1 124 ? -0.479  0.039   3.706   1.00 91.78 124 A 1 
ATOM   994  C CD1 . LEU   A 1 124 ? -1.787  -0.715  3.950   1.00 88.65 124 A 1 
ATOM   995  C CD2 . LEU   A 1 124 ? -0.817  1.492   3.384   1.00 87.80 124 A 1 
ATOM   996  N N   . ARG   A 1 125 ? 3.079   -0.314  6.737   1.00 94.92 125 A 1 
ATOM   997  C CA  . ARG   A 1 125 ? 3.837   -0.252  7.998   1.00 94.27 125 A 1 
ATOM   998  C C   . ARG   A 1 125 ? 4.915   0.823   7.954   1.00 93.98 125 A 1 
ATOM   999  O O   . ARG   A 1 125 ? 5.113   1.531   8.936   1.00 92.91 125 A 1 
ATOM   1000 C CB  . ARG   A 1 125 ? 4.477   -1.609  8.311   1.00 93.87 125 A 1 
ATOM   1001 C CG  . ARG   A 1 125 ? 3.473   -2.599  8.920   1.00 88.77 125 A 1 
ATOM   1002 C CD  . ARG   A 1 125 ? 4.184   -3.855  9.431   1.00 87.41 125 A 1 
ATOM   1003 N NE  . ARG   A 1 125 ? 4.592   -4.758  8.339   1.00 82.86 125 A 1 
ATOM   1004 C CZ  . ARG   A 1 125 ? 4.088   -5.955  8.062   1.00 78.93 125 A 1 
ATOM   1005 N NH1 . ARG   A 1 125 ? 3.105   -6.482  8.747   1.00 70.97 125 A 1 
ATOM   1006 N NH2 . ARG   A 1 125 ? 4.574   -6.666  7.087   1.00 73.22 125 A 1 
ATOM   1007 N N   . THR   A 1 126 ? 5.587   0.958   6.821   1.00 93.72 126 A 1 
ATOM   1008 C CA  . THR   A 1 126 ? 6.574   2.017   6.609   1.00 93.22 126 A 1 
ATOM   1009 C C   . THR   A 1 126 ? 5.923   3.392   6.652   1.00 92.97 126 A 1 
ATOM   1010 O O   . THR   A 1 126 ? 6.414   4.260   7.361   1.00 91.84 126 A 1 
ATOM   1011 C CB  . THR   A 1 126 ? 7.308   1.810   5.285   1.00 92.89 126 A 1 
ATOM   1012 O OG1 . THR   A 1 126 ? 7.962   0.561   5.314   1.00 90.36 126 A 1 
ATOM   1013 C CG2 . THR   A 1 126 ? 8.367   2.880   5.052   1.00 90.34 126 A 1 
ATOM   1014 N N   . PHE   A 1 127 ? 4.795   3.567   5.978   1.00 91.59 127 A 1 
ATOM   1015 C CA  . PHE   A 1 127 ? 4.021   4.807   6.017   1.00 90.80 127 A 1 
ATOM   1016 C C   . PHE   A 1 127 ? 3.662   5.205   7.455   1.00 90.57 127 A 1 
ATOM   1017 O O   . PHE   A 1 127 ? 3.989   6.314   7.869   1.00 90.10 127 A 1 
ATOM   1018 C CB  . PHE   A 1 127 ? 2.782   4.649   5.133   1.00 90.21 127 A 1 
ATOM   1019 C CG  . PHE   A 1 127 ? 1.849   5.837   5.196   1.00 88.62 127 A 1 
ATOM   1020 C CD1 . PHE   A 1 127 ? 0.633   5.752   5.898   1.00 83.28 127 A 1 
ATOM   1021 C CD2 . PHE   A 1 127 ? 2.215   7.050   4.585   1.00 82.73 127 A 1 
ATOM   1022 C CE1 . PHE   A 1 127 ? -0.214  6.869   5.979   1.00 81.20 127 A 1 
ATOM   1023 C CE2 . PHE   A 1 127 ? 1.370   8.167   4.671   1.00 79.99 127 A 1 
ATOM   1024 C CZ  . PHE   A 1 127 ? 0.155   8.077   5.367   1.00 80.69 127 A 1 
ATOM   1025 N N   . VAL   A 1 128 ? 3.104   4.285   8.243   1.00 91.77 128 A 1 
ATOM   1026 C CA  . VAL   A 1 128 ? 2.780   4.525   9.660   1.00 91.11 128 A 1 
ATOM   1027 C C   . VAL   A 1 128 ? 4.024   4.944   10.452  1.00 89.98 128 A 1 
ATOM   1028 O O   . VAL   A 1 128 ? 3.977   5.924   11.191  1.00 88.77 128 A 1 
ATOM   1029 C CB  . VAL   A 1 128 ? 2.113   3.286   10.288  1.00 90.92 128 A 1 
ATOM   1030 C CG1 . VAL   A 1 128 ? 1.889   3.437   11.796  1.00 87.69 128 A 1 
ATOM   1031 C CG2 . VAL   A 1 128 ? 0.742   3.027   9.654   1.00 88.53 128 A 1 
ATOM   1032 N N   . LYS   A 1 129 ? 5.157   4.268   10.257  1.00 90.18 129 A 1 
ATOM   1033 C CA  . LYS   A 1 129 ? 6.419   4.634   10.919  1.00 88.45 129 A 1 
ATOM   1034 C C   . LYS   A 1 129 ? 6.910   6.031   10.534  1.00 87.95 129 A 1 
ATOM   1035 O O   . LYS   A 1 129 ? 7.397   6.754   11.394  1.00 85.79 129 A 1 
ATOM   1036 C CB  . LYS   A 1 129 ? 7.506   3.603   10.603  1.00 87.00 129 A 1 
ATOM   1037 C CG  . LYS   A 1 129 ? 7.311   2.286   11.367  1.00 79.93 129 A 1 
ATOM   1038 C CD  . LYS   A 1 129 ? 8.445   1.327   11.010  1.00 76.16 129 A 1 
ATOM   1039 C CE  . LYS   A 1 129 ? 8.322   0.029   11.812  1.00 66.88 129 A 1 
ATOM   1040 N NZ  . LYS   A 1 129 ? 9.513   -0.835  11.606  1.00 59.86 129 A 1 
ATOM   1041 N N   . LEU   A 1 130 ? 6.788   6.415   9.267   1.00 87.09 130 A 1 
ATOM   1042 C CA  . LEU   A 1 130 ? 7.209   7.737   8.790   1.00 86.06 130 A 1 
ATOM   1043 C C   . LEU   A 1 130 ? 6.363   8.869   9.381   1.00 85.46 130 A 1 
ATOM   1044 O O   . LEU   A 1 130 ? 6.876   9.958   9.617   1.00 82.71 130 A 1 
ATOM   1045 C CB  . LEU   A 1 130 ? 7.147   7.786   7.255   1.00 84.71 130 A 1 
ATOM   1046 C CG  . LEU   A 1 130 ? 8.179   6.917   6.517   1.00 81.06 130 A 1 
ATOM   1047 C CD1 . LEU   A 1 130 ? 8.005   7.104   5.014   1.00 75.77 130 A 1 
ATOM   1048 C CD2 . LEU   A 1 130 ? 9.615   7.264   6.880   1.00 75.13 130 A 1 
ATOM   1049 N N   . THR   A 1 131 ? 5.092   8.609   9.658   1.00 86.38 131 A 1 
ATOM   1050 C CA  . THR   A 1 131 ? 4.211   9.598   10.299  1.00 83.53 131 A 1 
ATOM   1051 C C   . THR   A 1 131 ? 4.466   9.738   11.798  1.00 82.40 131 A 1 
ATOM   1052 O O   . THR   A 1 131 ? 4.010   10.700  12.413  1.00 78.62 131 A 1 
ATOM   1053 C CB  . THR   A 1 131 ? 2.736   9.260   10.075  1.00 82.76 131 A 1 
ATOM   1054 O OG1 . THR   A 1 131 ? 2.385   8.074   10.749  1.00 78.45 131 A 1 
ATOM   1055 C CG2 . THR   A 1 131 ? 2.366   9.120   8.601   1.00 77.87 131 A 1 
ATOM   1056 N N   . GLY   A 1 132 ? 5.172   8.778   12.396  1.00 81.25 132 A 1 
ATOM   1057 C CA  . GLY   A 1 132 ? 5.344   8.701   13.846  1.00 79.04 132 A 1 
ATOM   1058 C C   . GLY   A 1 132 ? 4.056   8.371   14.604  1.00 80.57 132 A 1 
ATOM   1059 O O   . GLY   A 1 132 ? 4.023   8.539   15.821  1.00 77.04 132 A 1 
ATOM   1060 N N   . ALA   A 1 133 ? 3.002   7.914   13.923  1.00 77.97 133 A 1 
ATOM   1061 C CA  . ALA   A 1 133 ? 1.713   7.599   14.554  1.00 75.99 133 A 1 
ATOM   1062 C C   . ALA   A 1 133 ? 1.791   6.421   15.537  1.00 77.07 133 A 1 
ATOM   1063 O O   . ALA   A 1 133 ? 0.986   6.336   16.459  1.00 73.97 133 A 1 
ATOM   1064 C CB  . ALA   A 1 133 ? 0.679   7.329   13.460  1.00 72.59 133 A 1 
ATOM   1065 N N   . ASP   A 1 134 ? 2.796   5.572   15.378  1.00 78.26 134 A 1 
ATOM   1066 C CA  . ASP   A 1 134 ? 3.131   4.465   16.271  1.00 76.28 134 A 1 
ATOM   1067 C C   . ASP   A 1 134 ? 3.791   4.908   17.592  1.00 77.27 134 A 1 
ATOM   1068 O O   . ASP   A 1 134 ? 4.032   4.088   18.476  1.00 74.62 134 A 1 
ATOM   1069 C CB  . ASP   A 1 134 ? 4.032   3.482   15.504  1.00 73.21 134 A 1 
ATOM   1070 C CG  . ASP   A 1 134 ? 5.411   4.056   15.118  1.00 69.74 134 A 1 
ATOM   1071 O OD1 . ASP   A 1 134 ? 5.492   5.239   14.737  1.00 63.23 134 A 1 
ATOM   1072 O OD2 . ASP   A 1 134 ? 6.397   3.285   15.180  1.00 65.46 134 A 1 
ATOM   1073 N N   . GLN   A 1 135 ? 4.075   6.200   17.753  1.00 80.85 135 A 1 
ATOM   1074 C CA  . GLN   A 1 135 ? 4.705   6.762   18.942  1.00 79.88 135 A 1 
ATOM   1075 C C   . GLN   A 1 135 ? 3.747   7.687   19.701  1.00 81.00 135 A 1 
ATOM   1076 O O   . GLN   A 1 135 ? 3.013   8.467   19.090  1.00 78.76 135 A 1 
ATOM   1077 C CB  . GLN   A 1 135 ? 5.990   7.503   18.557  1.00 77.16 135 A 1 
ATOM   1078 C CG  . GLN   A 1 135 ? 7.061   6.548   18.016  1.00 73.31 135 A 1 
ATOM   1079 C CD  . GLN   A 1 135 ? 8.274   7.318   17.509  1.00 70.87 135 A 1 
ATOM   1080 O OE1 . GLN   A 1 135 ? 8.951   8.031   18.239  1.00 63.84 135 A 1 
ATOM   1081 N NE2 . GLN   A 1 135 ? 8.572   7.208   16.234  1.00 61.35 135 A 1 
ATOM   1082 N N   . PRO   A 1 136 ? 3.784   7.674   21.048  1.00 80.43 136 A 1 
ATOM   1083 C CA  . PRO   A 1 136 ? 3.000   8.612   21.838  1.00 79.44 136 A 1 
ATOM   1084 C C   . PRO   A 1 136 ? 3.511   10.042  21.640  1.00 79.51 136 A 1 
ATOM   1085 O O   . PRO   A 1 136 ? 4.706   10.329  21.772  1.00 74.98 136 A 1 
ATOM   1086 C CB  . PRO   A 1 136 ? 3.122   8.129   23.287  1.00 76.87 136 A 1 
ATOM   1087 C CG  . PRO   A 1 136 ? 4.477   7.412   23.303  1.00 75.10 136 A 1 
ATOM   1088 C CD  . PRO   A 1 136 ? 4.577   6.815   21.903  1.00 78.46 136 A 1 
ATOM   1089 N N   . GLY   A 1 137 ? 2.589   10.950  21.369  1.00 84.28 137 A 1 
ATOM   1090 C CA  . GLY   A 1 137 ? 2.878   12.353  21.128  1.00 84.01 137 A 1 
ATOM   1091 C C   . GLY   A 1 137 ? 1.633   13.132  20.725  1.00 85.34 137 A 1 
ATOM   1092 O O   . GLY   A 1 137 ? 0.519   12.610  20.755  1.00 81.81 137 A 1 
ATOM   1093 N N   . SER   A 1 138 ? 1.840   14.380  20.349  1.00 85.65 138 A 1 
ATOM   1094 C CA  . SER   A 1 138 ? 0.781   15.240  19.827  1.00 86.49 138 A 1 
ATOM   1095 C C   . SER   A 1 138 ? 1.059   15.580  18.370  1.00 87.78 138 A 1 
ATOM   1096 O O   . SER   A 1 138 ? 2.194   15.885  18.007  1.00 86.31 138 A 1 
ATOM   1097 C CB  . SER   A 1 138 ? 0.654   16.515  20.656  1.00 84.98 138 A 1 
ATOM   1098 O OG  . SER   A 1 138 ? 0.357   16.192  22.007  1.00 79.61 138 A 1 
ATOM   1099 N N   . GLN   A 1 139 ? 0.020   15.547  17.549  1.00 83.87 139 A 1 
ATOM   1100 C CA  . GLN   A 1 139 ? 0.093   15.952  16.151  1.00 83.84 139 A 1 
ATOM   1101 C C   . GLN   A 1 139 ? -0.303  17.423  16.006  1.00 84.93 139 A 1 
ATOM   1102 O O   . GLN   A 1 139 ? -1.273  17.872  16.609  1.00 83.97 139 A 1 
ATOM   1103 C CB  . GLN   A 1 139 ? -0.768  15.012  15.309  1.00 81.54 139 A 1 
ATOM   1104 C CG  . GLN   A 1 139 ? -0.630  15.281  13.804  1.00 77.28 139 A 1 
ATOM   1105 C CD  . GLN   A 1 139 ? -1.137  14.117  12.965  1.00 75.69 139 A 1 
ATOM   1106 O OE1 . GLN   A 1 139 ? -0.913  12.962  13.289  1.00 68.20 139 A 1 
ATOM   1107 N NE2 . GLN   A 1 139 ? -1.805  14.373  11.870  1.00 66.54 139 A 1 
ATOM   1108 N N   . ILE   A 1 140 ? 0.472   18.158  15.222  1.00 87.77 140 A 1 
ATOM   1109 C CA  . ILE   A 1 140 ? 0.246   19.578  14.942  1.00 88.83 140 A 1 
ATOM   1110 C C   . ILE   A 1 140 ? 0.402   19.785  13.443  1.00 89.46 140 A 1 
ATOM   1111 O O   . ILE   A 1 140 ? 1.429   19.429  12.871  1.00 88.42 140 A 1 
ATOM   1112 C CB  . ILE   A 1 140 ? 1.227   20.461  15.746  1.00 88.37 140 A 1 
ATOM   1113 C CG1 . ILE   A 1 140 ? 1.033   20.236  17.264  1.00 84.23 140 A 1 
ATOM   1114 C CG2 . ILE   A 1 140 ? 1.043   21.948  15.390  1.00 82.72 140 A 1 
ATOM   1115 C CD1 . ILE   A 1 140 ? 2.088   20.909  18.136  1.00 74.73 140 A 1 
ATOM   1116 N N   . GLU   A 1 141 ? -0.599  20.378  12.810  1.00 87.94 141 A 1 
ATOM   1117 C CA  . GLU   A 1 141 ? -0.583  20.682  11.386  1.00 87.87 141 A 1 
ATOM   1118 C C   . GLU   A 1 141 ? -0.607  22.194  11.169  1.00 88.70 141 A 1 
ATOM   1119 O O   . GLU   A 1 141 ? -1.435  22.904  11.737  1.00 87.74 141 A 1 
ATOM   1120 C CB  . GLU   A 1 141 ? -1.724  19.990  10.627  1.00 85.96 141 A 1 
ATOM   1121 C CG  . GLU   A 1 141 ? -1.823  18.479  10.878  1.00 82.13 141 A 1 
ATOM   1122 C CD  . GLU   A 1 141 ? -2.684  17.728  9.848   1.00 82.27 141 A 1 
ATOM   1123 O OE1 . GLU   A 1 141 ? -2.787  16.483  9.956   1.00 74.90 141 A 1 
ATOM   1124 O OE2 . GLU   A 1 141 ? -3.191  18.352  8.888   1.00 76.04 141 A 1 
ATOM   1125 N N   . ILE   A 1 142 ? 0.305   22.676  10.333  1.00 91.10 142 A 1 
ATOM   1126 C CA  . ILE   A 1 142 ? 0.518   24.103  10.102  1.00 91.92 142 A 1 
ATOM   1127 C C   . ILE   A 1 142 ? 0.471   24.374  8.604   1.00 91.99 142 A 1 
ATOM   1128 O O   . ILE   A 1 142 ? 1.243   23.810  7.829   1.00 90.93 142 A 1 
ATOM   1129 C CB  . ILE   A 1 142 ? 1.846   24.569  10.731  1.00 92.06 142 A 1 
ATOM   1130 C CG1 . ILE   A 1 142 ? 1.911   24.216  12.238  1.00 88.17 142 A 1 
ATOM   1131 C CG2 . ILE   A 1 142 ? 2.019   26.089  10.538  1.00 87.25 142 A 1 
ATOM   1132 C CD1 . ILE   A 1 142 ? 3.315   24.300  12.823  1.00 80.40 142 A 1 
ATOM   1133 N N   . LYS   A 1 143 ? -0.426  25.263  8.196   1.00 90.77 143 A 1 
ATOM   1134 C CA  . LYS   A 1 143 ? -0.535  25.719  6.813   1.00 90.30 143 A 1 
ATOM   1135 C C   . LYS   A 1 143 ? 0.606   26.688  6.504   1.00 90.59 143 A 1 
ATOM   1136 O O   . LYS   A 1 143 ? 0.791   27.662  7.228   1.00 88.89 143 A 1 
ATOM   1137 C CB  . LYS   A 1 143 ? -1.928  26.330  6.606   1.00 87.96 143 A 1 
ATOM   1138 C CG  . LYS   A 1 143 ? -2.231  26.598  5.129   1.00 77.37 143 A 1 
ATOM   1139 C CD  . LYS   A 1 143 ? -3.665  27.115  4.952   1.00 76.16 143 A 1 
ATOM   1140 C CE  . LYS   A 1 143 ? -3.926  27.350  3.464   1.00 65.60 143 A 1 
ATOM   1141 N NZ  . LYS   A 1 143 ? -5.317  27.756  3.158   1.00 60.28 143 A 1 
ATOM   1142 N N   . VAL   A 1 144 ? 1.348   26.430  5.426   1.00 91.22 144 A 1 
ATOM   1143 C CA  . VAL   A 1 144 ? 2.544   27.203  5.071   1.00 91.18 144 A 1 
ATOM   1144 C C   . VAL   A 1 144 ? 2.580   27.536  3.580   1.00 90.85 144 A 1 
ATOM   1145 O O   . VAL   A 1 144 ? 2.121   26.761  2.742   1.00 88.97 144 A 1 
ATOM   1146 C CB  . VAL   A 1 144 ? 3.837   26.484  5.502   1.00 89.89 144 A 1 
ATOM   1147 C CG1 . VAL   A 1 144 ? 3.832   26.161  6.998   1.00 83.34 144 A 1 
ATOM   1148 C CG2 . VAL   A 1 144 ? 4.114   25.186  4.730   1.00 83.88 144 A 1 
ATOM   1149 N N   . ASN   A 1 145 ? 3.178   28.682  3.253   1.00 90.34 145 A 1 
ATOM   1150 C CA  . ASN   A 1 145 ? 3.419   29.104  1.869   1.00 89.27 145 A 1 
ATOM   1151 C C   . ASN   A 1 145 ? 4.861   28.812  1.430   1.00 89.51 145 A 1 
ATOM   1152 O O   . ASN   A 1 145 ? 5.122   28.549  0.264   1.00 84.09 145 A 1 
ATOM   1153 C CB  . ASN   A 1 145 ? 3.108   30.600  1.752   1.00 86.05 145 A 1 
ATOM   1154 C CG  . ASN   A 1 145 ? 1.662   30.950  2.071   1.00 79.80 145 A 1 
ATOM   1155 O OD1 . ASN   A 1 145 ? 0.744   30.171  1.937   1.00 68.20 145 A 1 
ATOM   1156 N ND2 . ASN   A 1 145 ? 1.422   32.167  2.516   1.00 68.95 145 A 1 
ATOM   1157 N N   . ASP   A 1 146 ? 5.793   28.850  2.374   1.00 87.68 146 A 1 
ATOM   1158 C CA  . ASP   A 1 146 ? 7.210   28.555  2.168   1.00 88.27 146 A 1 
ATOM   1159 C C   . ASP   A 1 146 ? 7.650   27.479  3.165   1.00 88.66 146 A 1 
ATOM   1160 O O   . ASP   A 1 146 ? 7.826   27.737  4.353   1.00 86.08 146 A 1 
ATOM   1161 C CB  . ASP   A 1 146 ? 8.038   29.843  2.291   1.00 85.49 146 A 1 
ATOM   1162 C CG  . ASP   A 1 146 ? 9.498   29.647  1.867   1.00 84.20 146 A 1 
ATOM   1163 O OD1 . ASP   A 1 146 ? 10.047  28.542  2.087   1.00 78.92 146 A 1 
ATOM   1164 O OD2 . ASP   A 1 146 ? 10.061  30.605  1.295   1.00 78.20 146 A 1 
ATOM   1165 N N   . ILE   A 1 147 ? 7.821   26.260  2.662   1.00 87.09 147 A 1 
ATOM   1166 C CA  . ILE   A 1 147 ? 8.221   25.100  3.466   1.00 86.15 147 A 1 
ATOM   1167 C C   . ILE   A 1 147 ? 9.560   25.359  4.153   1.00 87.56 147 A 1 
ATOM   1168 O O   . ILE   A 1 147 ? 9.700   25.102  5.341   1.00 86.49 147 A 1 
ATOM   1169 C CB  . ILE   A 1 147 ? 8.305   23.836  2.581   1.00 84.21 147 A 1 
ATOM   1170 C CG1 . ILE   A 1 147 ? 6.923   23.468  2.004   1.00 78.81 147 A 1 
ATOM   1171 C CG2 . ILE   A 1 147 ? 8.890   22.646  3.366   1.00 78.62 147 A 1 
ATOM   1172 C CD1 . ILE   A 1 147 ? 7.003   22.466  0.844   1.00 72.70 147 A 1 
ATOM   1173 N N   . THR   A 1 148 ? 10.540  25.870  3.411   1.00 87.63 148 A 1 
ATOM   1174 C CA  . THR   A 1 148 ? 11.913  26.049  3.899   1.00 86.90 148 A 1 
ATOM   1175 C C   . THR   A 1 148 ? 11.962  27.040  5.054   1.00 87.41 148 A 1 
ATOM   1176 O O   . THR   A 1 148 ? 12.501  26.732  6.114   1.00 85.76 148 A 1 
ATOM   1177 C CB  . THR   A 1 148 ? 12.829  26.528  2.768   1.00 85.34 148 A 1 
ATOM   1178 O OG1 . THR   A 1 148 ? 12.666  25.711  1.633   1.00 80.57 148 A 1 
ATOM   1179 C CG2 . THR   A 1 148 ? 14.300  26.476  3.156   1.00 80.05 148 A 1 
ATOM   1180 N N   . LYS   A 1 149 ? 11.338  28.202  4.868   1.00 88.25 149 A 1 
ATOM   1181 C CA  . LYS   A 1 149 ? 11.249  29.234  5.894   1.00 88.35 149 A 1 
ATOM   1182 C C   . LYS   A 1 149 ? 10.497  28.736  7.129   1.00 88.79 149 A 1 
ATOM   1183 O O   . LYS   A 1 149 ? 10.998  28.846  8.244   1.00 87.83 149 A 1 
ATOM   1184 C CB  . LYS   A 1 149 ? 10.595  30.484  5.288   1.00 87.22 149 A 1 
ATOM   1185 C CG  . LYS   A 1 149 ? 10.484  31.593  6.330   1.00 82.85 149 A 1 
ATOM   1186 C CD  . LYS   A 1 149 ? 9.863   32.873  5.771   1.00 79.32 149 A 1 
ATOM   1187 C CE  . LYS   A 1 149 ? 9.689   33.791  6.982   1.00 71.17 149 A 1 
ATOM   1188 N NZ  . LYS   A 1 149 ? 9.002   35.059  6.675   1.00 63.32 149 A 1 
ATOM   1189 N N   . SER   A 1 150 ? 9.321   28.158  6.930   1.00 90.84 150 A 1 
ATOM   1190 C CA  . SER   A 1 150 ? 8.497   27.682  8.042   1.00 90.79 150 A 1 
ATOM   1191 C C   . SER   A 1 150 ? 9.158   26.535  8.804   1.00 91.49 150 A 1 
ATOM   1192 O O   . SER   A 1 150 ? 9.083   26.507  10.025  1.00 90.17 150 A 1 
ATOM   1193 C CB  . SER   A 1 150 ? 7.121   27.262  7.544   1.00 89.94 150 A 1 
ATOM   1194 O OG  . SER   A 1 150 ? 6.461   28.371  6.955   1.00 83.55 150 A 1 
ATOM   1195 N N   . LEU   A 1 151 ? 9.855   25.622  8.123   1.00 89.46 151 A 1 
ATOM   1196 C CA  . LEU   A 1 151 ? 10.645  24.581  8.781   1.00 89.28 151 A 1 
ATOM   1197 C C   . LEU   A 1 151 ? 11.733  25.177  9.674   1.00 89.70 151 A 1 
ATOM   1198 O O   . LEU   A 1 151 ? 11.870  24.742  10.811  1.00 88.35 151 A 1 
ATOM   1199 C CB  . LEU   A 1 151 ? 11.275  23.641  7.742   1.00 88.00 151 A 1 
ATOM   1200 C CG  . LEU   A 1 151 ? 10.366  22.478  7.318   1.00 82.25 151 A 1 
ATOM   1201 C CD1 . LEU   A 1 151 ? 10.965  21.782  6.100   1.00 78.28 151 A 1 
ATOM   1202 C CD2 . LEU   A 1 151 ? 10.230  21.436  8.427   1.00 77.76 151 A 1 
ATOM   1203 N N   . ALA   A 1 152 ? 12.471  26.171  9.185   1.00 90.44 152 A 1 
ATOM   1204 C CA  . ALA   A 1 152 ? 13.516  26.830  9.967   1.00 89.90 152 A 1 
ATOM   1205 C C   . ALA   A 1 152 ? 12.935  27.504  11.220  1.00 90.41 152 A 1 
ATOM   1206 O O   . ALA   A 1 152 ? 13.382  27.234  12.333  1.00 89.34 152 A 1 
ATOM   1207 C CB  . ALA   A 1 152 ? 14.267  27.821  9.070   1.00 88.86 152 A 1 
ATOM   1208 N N   . GLU   A 1 153 ? 11.891  28.307  11.051  1.00 90.39 153 A 1 
ATOM   1209 C CA  . GLU   A 1 153 ? 11.252  29.031  12.153  1.00 90.07 153 A 1 
ATOM   1210 C C   . GLU   A 1 153 ? 10.637  28.083  13.195  1.00 90.21 153 A 1 
ATOM   1211 O O   . GLU   A 1 153 ? 10.872  28.231  14.393  1.00 88.49 153 A 1 
ATOM   1212 C CB  . GLU   A 1 153 ? 10.184  29.984  11.591  1.00 88.72 153 A 1 
ATOM   1213 C CG  . GLU   A 1 153 ? 10.781  31.179  10.827  1.00 80.98 153 A 1 
ATOM   1214 C CD  . GLU   A 1 153 ? 9.728   32.087  10.167  1.00 78.89 153 A 1 
ATOM   1215 O OE1 . GLU   A 1 153 ? 10.111  33.163  9.650   1.00 71.94 153 A 1 
ATOM   1216 O OE2 . GLU   A 1 153 ? 8.534   31.719  10.115  1.00 74.58 153 A 1 
ATOM   1217 N N   . ILE   A 1 154 ? 9.890   27.072  12.752  1.00 91.39 154 A 1 
ATOM   1218 C CA  . ILE   A 1 154 ? 9.188   26.158  13.661  1.00 91.47 154 A 1 
ATOM   1219 C C   . ILE   A 1 154 ? 10.163  25.228  14.385  1.00 91.53 154 A 1 
ATOM   1220 O O   . ILE   A 1 154 ? 10.003  24.984  15.578  1.00 90.27 154 A 1 
ATOM   1221 C CB  . ILE   A 1 154 ? 8.103   25.369  12.904  1.00 91.35 154 A 1 
ATOM   1222 C CG1 . ILE   A 1 154 ? 7.005   26.319  12.374  1.00 89.45 154 A 1 
ATOM   1223 C CG2 . ILE   A 1 154 ? 7.461   24.304  13.807  1.00 89.79 154 A 1 
ATOM   1224 C CD1 . ILE   A 1 154 ? 6.113   25.685  11.307  1.00 85.09 154 A 1 
ATOM   1225 N N   . SER   A 1 155 ? 11.180  24.711  13.697  1.00 91.90 155 A 1 
ATOM   1226 C CA  . SER   A 1 155 ? 12.172  23.839  14.335  1.00 90.97 155 A 1 
ATOM   1227 C C   . SER   A 1 155 ? 13.052  24.593  15.332  1.00 90.80 155 A 1 
ATOM   1228 O O   . SER   A 1 155 ? 13.320  24.069  16.413  1.00 89.42 155 A 1 
ATOM   1229 C CB  . SER   A 1 155 ? 13.010  23.100  13.293  1.00 89.86 155 A 1 
ATOM   1230 O OG  . SER   A 1 155 ? 13.680  23.988  12.441  1.00 80.90 155 A 1 
ATOM   1231 N N   . SER   A 1 156 ? 13.408  25.840  15.038  1.00 91.00 156 A 1 
ATOM   1232 C CA  . SER   A 1 156 ? 14.084  26.724  15.999  1.00 90.17 156 A 1 
ATOM   1233 C C   . SER   A 1 156 ? 13.206  26.986  17.226  1.00 90.22 156 A 1 
ATOM   1234 O O   . SER   A 1 156 ? 13.651  26.789  18.354  1.00 88.65 156 A 1 
ATOM   1235 C CB  . SER   A 1 156 ? 14.458  28.039  15.314  1.00 89.42 156 A 1 
ATOM   1236 O OG  . SER   A 1 156 ? 15.254  28.821  16.182  1.00 76.13 156 A 1 
ATOM   1237 N N   . LEU   A 1 157 ? 11.929  27.293  17.025  1.00 91.81 157 A 1 
ATOM   1238 C CA  . LEU   A 1 157 ? 10.970  27.454  18.121  1.00 91.20 157 A 1 
ATOM   1239 C C   . LEU   A 1 157 ? 10.843  26.183  18.974  1.00 91.14 157 A 1 
ATOM   1240 O O   . LEU   A 1 157 ? 10.740  26.265  20.198  1.00 89.70 157 A 1 
ATOM   1241 C CB  . LEU   A 1 157 ? 9.617   27.864  17.519  1.00 90.57 157 A 1 
ATOM   1242 C CG  . LEU   A 1 157 ? 8.531   28.171  18.566  1.00 84.91 157 A 1 
ATOM   1243 C CD1 . LEU   A 1 157 ? 8.865   29.422  19.375  1.00 79.29 157 A 1 
ATOM   1244 C CD2 . LEU   A 1 157 ? 7.194   28.394  17.866  1.00 79.30 157 A 1 
ATOM   1245 N N   . CYS   A 1 158 ? 10.885  25.001  18.351  1.00 92.01 158 A 1 
ATOM   1246 C CA  . CYS   A 1 158 ? 10.905  23.732  19.077  1.00 91.12 158 A 1 
ATOM   1247 C C   . CYS   A 1 158 ? 12.159  23.585  19.950  1.00 90.86 158 A 1 
ATOM   1248 O O   . CYS   A 1 158 ? 12.051  23.092  21.071  1.00 89.55 158 A 1 
ATOM   1249 C CB  . CYS   A 1 158 ? 10.812  22.563  18.093  1.00 90.36 158 A 1 
ATOM   1250 S SG  . CYS   A 1 158 ? 9.144   22.417  17.400  1.00 87.74 158 A 1 
ATOM   1251 N N   . GLN   A 1 159 ? 13.328  24.005  19.462  1.00 90.90 159 A 1 
ATOM   1252 C CA  . GLN   A 1 159 ? 14.556  24.001  20.267  1.00 90.21 159 A 1 
ATOM   1253 C C   . GLN   A 1 159 ? 14.429  24.934  21.472  1.00 90.17 159 A 1 
ATOM   1254 O O   . GLN   A 1 159 ? 14.679  24.502  22.598  1.00 87.80 159 A 1 
ATOM   1255 C CB  . GLN   A 1 159 ? 15.775  24.401  19.425  1.00 88.53 159 A 1 
ATOM   1256 C CG  . GLN   A 1 159 ? 16.195  23.311  18.436  1.00 81.27 159 A 1 
ATOM   1257 C CD  . GLN   A 1 159 ? 17.576  23.624  17.861  1.00 79.53 159 A 1 
ATOM   1258 O OE1 . GLN   A 1 159 ? 17.752  24.420  16.963  1.00 69.89 159 A 1 
ATOM   1259 N NE2 . GLN   A 1 159 ? 18.619  23.024  18.389  1.00 68.16 159 A 1 
ATOM   1260 N N   . ASP   A 1 160 ? 13.981  26.168  21.259  1.00 90.69 160 A 1 
ATOM   1261 C CA  . ASP   A 1 160 ? 13.843  27.180  22.313  1.00 89.96 160 A 1 
ATOM   1262 C C   . ASP   A 1 160 ? 12.871  26.739  23.416  1.00 89.62 160 A 1 
ATOM   1263 O O   . ASP   A 1 160 ? 13.115  26.943  24.606  1.00 87.13 160 A 1 
ATOM   1264 C CB  . ASP   A 1 160 ? 13.350  28.496  21.694  1.00 88.85 160 A 1 
ATOM   1265 C CG  . ASP   A 1 160 ? 14.346  29.152  20.734  1.00 84.03 160 A 1 
ATOM   1266 O OD1 . ASP   A 1 160 ? 15.557  28.877  20.857  1.00 78.38 160 A 1 
ATOM   1267 O OD2 . ASP   A 1 160 ? 13.874  29.954  19.899  1.00 78.02 160 A 1 
ATOM   1268 N N   . LEU   A 1 161 ? 11.785  26.069  23.028  1.00 89.64 161 A 1 
ATOM   1269 C CA  . LEU   A 1 161 ? 10.765  25.557  23.949  1.00 88.28 161 A 1 
ATOM   1270 C C   . LEU   A 1 161 ? 11.059  24.141  24.470  1.00 88.28 161 A 1 
ATOM   1271 O O   . LEU   A 1 161 ? 10.244  23.584  25.207  1.00 85.34 161 A 1 
ATOM   1272 C CB  . LEU   A 1 161 ? 9.396   25.628  23.263  1.00 87.41 161 A 1 
ATOM   1273 C CG  . LEU   A 1 161 ? 8.936   27.052  22.900  1.00 85.30 161 A 1 
ATOM   1274 C CD1 . LEU   A 1 161 ? 7.596   26.947  22.180  1.00 79.53 161 A 1 
ATOM   1275 C CD2 . LEU   A 1 161 ? 8.750   27.942  24.126  1.00 79.49 161 A 1 
ATOM   1276 N N   . GLN   A 1 162 ? 12.192  23.540  24.080  1.00 88.78 162 A 1 
ATOM   1277 C CA  . GLN   A 1 162 ? 12.563  22.153  24.407  1.00 88.97 162 A 1 
ATOM   1278 C C   . GLN   A 1 162 ? 11.498  21.119  23.988  1.00 88.99 162 A 1 
ATOM   1279 O O   . GLN   A 1 162 ? 11.330  20.072  24.622  1.00 85.59 162 A 1 
ATOM   1280 C CB  . GLN   A 1 162 ? 12.982  22.028  25.877  1.00 87.44 162 A 1 
ATOM   1281 C CG  . GLN   A 1 162 ? 14.118  22.994  26.257  1.00 83.41 162 A 1 
ATOM   1282 C CD  . GLN   A 1 162 ? 14.613  22.787  27.686  1.00 77.36 162 A 1 
ATOM   1283 O OE1 . GLN   A 1 162 ? 14.185  21.914  28.428  1.00 68.92 162 A 1 
ATOM   1284 N NE2 . GLN   A 1 162 ? 15.560  23.583  28.126  1.00 67.01 162 A 1 
ATOM   1285 N N   . VAL   A 1 163 ? 10.785  21.387  22.907  1.00 90.16 163 A 1 
ATOM   1286 C CA  . VAL   A 1 163 ? 9.806   20.472  22.313  1.00 90.13 163 A 1 
ATOM   1287 C C   . VAL   A 1 163 ? 10.528  19.562  21.329  1.00 90.59 163 A 1 
ATOM   1288 O O   . VAL   A 1 163 ? 11.015  20.007  20.291  1.00 89.05 163 A 1 
ATOM   1289 C CB  . VAL   A 1 163 ? 8.657   21.241  21.646  1.00 88.77 163 A 1 
ATOM   1290 C CG1 . VAL   A 1 163 ? 7.666   20.285  20.983  1.00 83.58 163 A 1 
ATOM   1291 C CG2 . VAL   A 1 163 ? 7.881   22.073  22.675  1.00 84.19 163 A 1 
ATOM   1292 N N   . LYS   A 1 164 ? 10.579  18.260  21.630  1.00 90.62 164 A 1 
ATOM   1293 C CA  . LYS   A 1 164 ? 11.216  17.286  20.738  1.00 90.40 164 A 1 
ATOM   1294 C C   . LYS   A 1 164 ? 10.297  16.930  19.575  1.00 90.77 164 A 1 
ATOM   1295 O O   . LYS   A 1 164 ? 9.186   16.453  19.796  1.00 88.95 164 A 1 
ATOM   1296 C CB  . LYS   A 1 164 ? 11.655  16.035  21.503  1.00 88.46 164 A 1 
ATOM   1297 C CG  . LYS   A 1 164 ? 12.803  16.345  22.473  1.00 78.72 164 A 1 
ATOM   1298 C CD  . LYS   A 1 164 ? 13.402  15.063  23.054  1.00 73.21 164 A 1 
ATOM   1299 C CE  . LYS   A 1 164 ? 14.595  15.435  23.938  1.00 62.51 164 A 1 
ATOM   1300 N NZ  . LYS   A 1 164 ? 15.419  14.256  24.307  1.00 54.53 164 A 1 
ATOM   1301 N N   . ILE   A 1 165 ? 10.800  17.080  18.360  1.00 88.94 165 A 1 
ATOM   1302 C CA  . ILE   A 1 165 ? 10.141  16.594  17.146  1.00 89.50 165 A 1 
ATOM   1303 C C   . ILE   A 1 165 ? 10.398  15.087  17.014  1.00 89.02 165 A 1 
ATOM   1304 O O   . ILE   A 1 165 ? 11.541  14.633  17.083  1.00 87.19 165 A 1 
ATOM   1305 C CB  . ILE   A 1 165 ? 10.605  17.396  15.914  1.00 89.58 165 A 1 
ATOM   1306 C CG1 . ILE   A 1 165 ? 10.250  18.895  16.076  1.00 87.82 165 A 1 
ATOM   1307 C CG2 . ILE   A 1 165 ? 9.973   16.825  14.634  1.00 87.17 165 A 1 
ATOM   1308 C CD1 . ILE   A 1 165 ? 10.880  19.814  15.026  1.00 85.36 165 A 1 
ATOM   1309 N N   . LEU   A 1 166 ? 9.333   14.315  16.830  1.00 89.08 166 A 1 
ATOM   1310 C CA  . LEU   A 1 166 ? 9.378   12.873  16.564  1.00 87.98 166 A 1 
ATOM   1311 C C   . LEU   A 1 166 ? 9.358   12.584  15.062  1.00 88.35 166 A 1 
ATOM   1312 O O   . LEU   A 1 166 ? 10.097  11.732  14.582  1.00 86.69 166 A 1 
ATOM   1313 C CB  . LEU   A 1 166 ? 8.184   12.186  17.239  1.00 86.47 166 A 1 
ATOM   1314 C CG  . LEU   A 1 166 ? 8.179   12.246  18.775  1.00 84.46 166 A 1 
ATOM   1315 C CD1 . LEU   A 1 166 ? 6.877   11.636  19.289  1.00 80.61 166 A 1 
ATOM   1316 C CD2 . LEU   A 1 166 ? 9.354   11.466  19.374  1.00 80.10 166 A 1 
ATOM   1317 N N   . SER   A 1 167 ? 8.499   13.295  14.342  1.00 89.03 167 A 1 
ATOM   1318 C CA  . SER   A 1 167 ? 8.395   13.218  12.890  1.00 89.11 167 A 1 
ATOM   1319 C C   . SER   A 1 167 ? 7.946   14.554  12.312  1.00 90.25 167 A 1 
ATOM   1320 O O   . SER   A 1 167 ? 7.340   15.377  12.999  1.00 89.65 167 A 1 
ATOM   1321 C CB  . SER   A 1 167 ? 7.441   12.100  12.460  1.00 86.86 167 A 1 
ATOM   1322 O OG  . SER   A 1 167 ? 6.106   12.412  12.802  1.00 79.24 167 A 1 
ATOM   1323 N N   . VAL   A 1 168 ? 8.239   14.735  11.038  1.00 87.49 168 A 1 
ATOM   1324 C CA  . VAL   A 1 168 ? 7.749   15.854  10.239  1.00 88.74 168 A 1 
ATOM   1325 C C   . VAL   A 1 168 ? 7.420   15.357  8.838   1.00 88.73 168 A 1 
ATOM   1326 O O   . VAL   A 1 168 ? 8.142   14.535  8.273   1.00 88.11 168 A 1 
ATOM   1327 C CB  . VAL   A 1 168 ? 8.741   17.030  10.243  1.00 87.97 168 A 1 
ATOM   1328 C CG1 . VAL   A 1 168 ? 10.117  16.662  9.683   1.00 82.04 168 A 1 
ATOM   1329 C CG2 . VAL   A 1 168 ? 8.204   18.249  9.488   1.00 82.17 168 A 1 
ATOM   1330 N N   . LEU   A 1 169 ? 6.318   15.853  8.297   1.00 87.65 169 A 1 
ATOM   1331 C CA  . LEU   A 1 169 ? 5.842   15.559  6.951   1.00 87.29 169 A 1 
ATOM   1332 C C   . LEU   A 1 169 ? 5.419   16.855  6.270   1.00 88.33 169 A 1 
ATOM   1333 O O   . LEU   A 1 169 ? 4.930   17.780  6.913   1.00 87.33 169 A 1 
ATOM   1334 C CB  . LEU   A 1 169 ? 4.651   14.591  7.023   1.00 83.42 169 A 1 
ATOM   1335 C CG  . LEU   A 1 169 ? 4.993   13.182  7.522   1.00 76.77 169 A 1 
ATOM   1336 C CD1 . LEU   A 1 169 ? 3.707   12.408  7.777   1.00 71.33 169 A 1 
ATOM   1337 C CD2 . LEU   A 1 169 ? 5.814   12.411  6.492   1.00 70.54 169 A 1 
ATOM   1338 N N   . VAL   A 1 170 ? 5.548   16.872  4.958   1.00 87.35 170 A 1 
ATOM   1339 C CA  . VAL   A 1 170 ? 4.945   17.900  4.106   1.00 86.27 170 A 1 
ATOM   1340 C C   . VAL   A 1 170 ? 3.901   17.221  3.247   1.00 85.36 170 A 1 
ATOM   1341 O O   . VAL   A 1 170 ? 4.227   16.288  2.513   1.00 84.46 170 A 1 
ATOM   1342 C CB  . VAL   A 1 170 ? 5.987   18.596  3.217   1.00 85.61 170 A 1 
ATOM   1343 C CG1 . VAL   A 1 170 ? 5.341   19.735  2.426   1.00 81.07 170 A 1 
ATOM   1344 C CG2 . VAL   A 1 170 ? 7.154   19.165  4.032   1.00 82.11 170 A 1 
ATOM   1345 N N   . TYR   A 1 171 ? 2.662   17.687  3.285   1.00 84.46 171 A 1 
ATOM   1346 C CA  . TYR   A 1 171 ? 1.662   17.251  2.322   1.00 82.80 171 A 1 
ATOM   1347 C C   . TYR   A 1 171 ? 1.068   18.436  1.552   1.00 84.07 171 A 1 
ATOM   1348 O O   . TYR   A 1 171 ? 1.008   19.556  2.063   1.00 82.98 171 A 1 
ATOM   1349 C CB  . TYR   A 1 171 ? 0.619   16.331  2.976   1.00 78.46 171 A 1 
ATOM   1350 C CG  . TYR   A 1 171 ? -0.330  16.992  3.937   1.00 72.90 171 A 1 
ATOM   1351 C CD1 . TYR   A 1 171 ? -0.114  16.881  5.317   1.00 66.16 171 A 1 
ATOM   1352 C CD2 . TYR   A 1 171 ? -1.483  17.642  3.457   1.00 64.89 171 A 1 
ATOM   1353 C CE1 . TYR   A 1 171 ? -1.048  17.407  6.217   1.00 59.40 171 A 1 
ATOM   1354 C CE2 . TYR   A 1 171 ? -2.419  18.182  4.352   1.00 60.00 171 A 1 
ATOM   1355 C CZ  . TYR   A 1 171 ? -2.201  18.054  5.733   1.00 58.23 171 A 1 
ATOM   1356 O OH  . TYR   A 1 171 ? -3.127  18.555  6.604   1.00 54.06 171 A 1 
ATOM   1357 N N   . PRO   A 1 172 ? 0.679   18.203  0.283   1.00 79.40 172 A 1 
ATOM   1358 C CA  . PRO   A 1 172 ? 0.065   19.246  -0.515  1.00 76.35 172 A 1 
ATOM   1359 C C   . PRO   A 1 172 ? -1.336  19.568  0.012   1.00 76.28 172 A 1 
ATOM   1360 O O   . PRO   A 1 172 ? -2.121  18.669  0.305   1.00 72.79 172 A 1 
ATOM   1361 C CB  . PRO   A 1 172 ? 0.038   18.700  -1.943  1.00 72.11 172 A 1 
ATOM   1362 C CG  . PRO   A 1 172 ? -0.037  17.188  -1.748  1.00 70.29 172 A 1 
ATOM   1363 C CD  . PRO   A 1 172 ? 0.756   16.960  -0.464  1.00 73.44 172 A 1 
ATOM   1364 N N   . HIS   A 1 173 ? -1.646  20.854  0.085   1.00 76.62 173 A 1 
ATOM   1365 C CA  . HIS   A 1 173 ? -3.018  21.325  0.258   1.00 74.03 173 A 1 
ATOM   1366 C C   . HIS   A 1 173 ? -3.729  21.377  -1.104  1.00 73.76 173 A 1 
ATOM   1367 O O   . HIS   A 1 173 ? -3.079  21.371  -2.150  1.00 68.50 173 A 1 
ATOM   1368 C CB  . HIS   A 1 173 ? -2.967  22.689  0.959   1.00 69.50 173 A 1 
ATOM   1369 C CG  . HIS   A 1 173 ? -4.276  23.124  1.546   1.00 66.14 173 A 1 
ATOM   1370 N ND1 . HIS   A 1 173 ? -5.292  23.768  0.879   1.00 58.49 173 A 1 
ATOM   1371 C CD2 . HIS   A 1 173 ? -4.704  22.952  2.841   1.00 58.13 173 A 1 
ATOM   1372 C CE1 . HIS   A 1 173 ? -6.307  23.963  1.744   1.00 57.01 173 A 1 
ATOM   1373 N NE2 . HIS   A 1 173 ? -5.979  23.494  2.946   1.00 58.65 173 A 1 
ATOM   1374 N N   . ASP   A 1 174 ? -5.060  21.475  -1.094  1.00 72.49 174 A 1 
ATOM   1375 C CA  . ASP   A 1 174 ? -5.860  21.641  -2.318  1.00 70.78 174 A 1 
ATOM   1376 C C   . ASP   A 1 174 ? -5.493  22.923  -3.082  1.00 71.47 174 A 1 
ATOM   1377 O O   . ASP   A 1 174 ? -5.499  22.943  -4.313  1.00 67.32 174 A 1 
ATOM   1378 C CB  . ASP   A 1 174 ? -7.351  21.665  -1.952  1.00 66.29 174 A 1 
ATOM   1379 C CG  . ASP   A 1 174 ? -7.857  20.342  -1.373  1.00 61.57 174 A 1 
ATOM   1380 O OD1 . ASP   A 1 174 ? -7.314  19.284  -1.761  1.00 56.12 174 A 1 
ATOM   1381 O OD2 . ASP   A 1 174 ? -8.792  20.404  -0.550  1.00 55.40 174 A 1 
ATOM   1382 N N   . ASP   A 1 175 ? -5.109  23.972  -2.360  1.00 76.27 175 A 1 
ATOM   1383 C CA  . ASP   A 1 175 ? -4.497  25.160  -2.951  1.00 76.97 175 A 1 
ATOM   1384 C C   . ASP   A 1 175 ? -3.036  24.851  -3.346  1.00 77.96 175 A 1 
ATOM   1385 O O   . ASP   A 1 175 ? -2.197  24.588  -2.481  1.00 74.94 175 A 1 
ATOM   1386 C CB  . ASP   A 1 175 ? -4.608  26.330  -1.966  1.00 72.96 175 A 1 
ATOM   1387 C CG  . ASP   A 1 175 ? -4.043  27.654  -2.488  1.00 67.31 175 A 1 
ATOM   1388 O OD1 . ASP   A 1 175 ? -3.351  27.665  -3.533  1.00 62.06 175 A 1 
ATOM   1389 O OD2 . ASP   A 1 175 ? -4.278  28.669  -1.797  1.00 61.27 175 A 1 
ATOM   1390 N N   . PRO   A 1 176 ? -2.689  24.912  -4.648  1.00 74.79 176 A 1 
ATOM   1391 C CA  . PRO   A 1 176 ? -1.364  24.509  -5.121  1.00 73.36 176 A 1 
ATOM   1392 C C   . PRO   A 1 176 ? -0.214  25.374  -4.590  1.00 73.61 176 A 1 
ATOM   1393 O O   . PRO   A 1 176 ? 0.933   24.923  -4.575  1.00 68.75 176 A 1 
ATOM   1394 C CB  . PRO   A 1 176 ? -1.465  24.576  -6.651  1.00 69.93 176 A 1 
ATOM   1395 C CG  . PRO   A 1 176 ? -2.568  25.605  -6.905  1.00 68.52 176 A 1 
ATOM   1396 C CD  . PRO   A 1 176 ? -3.527  25.350  -5.750  1.00 71.17 176 A 1 
ATOM   1397 N N   . GLY   A 1 177 ? -0.496  26.604  -4.173  1.00 78.04 177 A 1 
ATOM   1398 C CA  . GLY   A 1 177 ? 0.491   27.506  -3.573  1.00 79.42 177 A 1 
ATOM   1399 C C   . GLY   A 1 177 ? 0.767   27.229  -2.097  1.00 82.29 177 A 1 
ATOM   1400 O O   . GLY   A 1 177 ? 1.730   27.761  -1.540  1.00 78.43 177 A 1 
ATOM   1401 N N   . VAL   A 1 178 ? -0.054  26.399  -1.475  1.00 85.71 178 A 1 
ATOM   1402 C CA  . VAL   A 1 178 ? -0.028  26.143  -0.040  1.00 86.44 178 A 1 
ATOM   1403 C C   . VAL   A 1 178 ? 0.355   24.692  0.229   1.00 87.39 178 A 1 
ATOM   1404 O O   . VAL   A 1 178 ? -0.001  23.774  -0.508  1.00 84.74 178 A 1 
ATOM   1405 C CB  . VAL   A 1 178 ? -1.372  26.528  0.599   1.00 83.00 178 A 1 
ATOM   1406 C CG1 . VAL   A 1 178 ? -1.329  26.372  2.114   1.00 75.90 178 A 1 
ATOM   1407 C CG2 . VAL   A 1 178 ? -1.736  27.993  0.300   1.00 77.39 178 A 1 
ATOM   1408 N N   . LYS   A 1 179 ? 1.096   24.491  1.311   1.00 86.07 179 A 1 
ATOM   1409 C CA  . LYS   A 1 179 ? 1.407   23.171  1.855   1.00 86.86 179 A 1 
ATOM   1410 C C   . LYS   A 1 179 ? 0.994   23.112  3.318   1.00 88.53 179 A 1 
ATOM   1411 O O   . LYS   A 1 179 ? 0.746   24.143  3.942   1.00 86.88 179 A 1 
ATOM   1412 C CB  . LYS   A 1 179 ? 2.900   22.841  1.672   1.00 84.28 179 A 1 
ATOM   1413 C CG  . LYS   A 1 179 ? 3.414   22.934  0.226   1.00 81.13 179 A 1 
ATOM   1414 C CD  . LYS   A 1 179 ? 2.709   21.979  -0.727  1.00 74.47 179 A 1 
ATOM   1415 C CE  . LYS   A 1 179 ? 3.214   22.196  -2.152  1.00 67.55 179 A 1 
ATOM   1416 N NZ  . LYS   A 1 179 ? 2.341   21.535  -3.146  1.00 60.02 179 A 1 
ATOM   1417 N N   . VAL   A 1 180 ? 0.942   21.908  3.850   1.00 87.91 180 A 1 
ATOM   1418 C CA  . VAL   A 1 180 ? 0.771   21.690  5.285   1.00 87.93 180 A 1 
ATOM   1419 C C   . VAL   A 1 180 ? 1.991   20.952  5.809   1.00 88.91 180 A 1 
ATOM   1420 O O   . VAL   A 1 180 ? 2.393   19.928  5.260   1.00 88.30 180 A 1 
ATOM   1421 C CB  . VAL   A 1 180 ? -0.544  20.969  5.607   1.00 85.87 180 A 1 
ATOM   1422 C CG1 . VAL   A 1 180 ? -0.759  20.870  7.119   1.00 80.57 180 A 1 
ATOM   1423 C CG2 . VAL   A 1 180 ? -1.749  21.706  5.004   1.00 81.46 180 A 1 
ATOM   1424 N N   . LEU   A 1 181 ? 2.588   21.505  6.854   1.00 90.22 181 A 1 
ATOM   1425 C CA  . LEU   A 1 181 ? 3.591   20.827  7.664   1.00 90.29 181 A 1 
ATOM   1426 C C   . LEU   A 1 181 ? 2.880   20.092  8.793   1.00 90.61 181 A 1 
ATOM   1427 O O   . LEU   A 1 181 ? 2.159   20.712  9.572   1.00 89.10 181 A 1 
ATOM   1428 C CB  . LEU   A 1 181 ? 4.595   21.841  8.234   1.00 88.97 181 A 1 
ATOM   1429 C CG  . LEU   A 1 181 ? 5.547   22.460  7.201   1.00 84.92 181 A 1 
ATOM   1430 C CD1 . LEU   A 1 181 ? 6.432   23.501  7.883   1.00 81.98 181 A 1 
ATOM   1431 C CD2 . LEU   A 1 181 ? 6.460   21.413  6.569   1.00 81.83 181 A 1 
ATOM   1432 N N   . VAL   A 1 182 ? 3.114   18.796  8.899   1.00 86.35 182 A 1 
ATOM   1433 C CA  . VAL   A 1 182 ? 2.624   17.968  10.000  1.00 85.53 182 A 1 
ATOM   1434 C C   . VAL   A 1 182 ? 3.799   17.632  10.895  1.00 86.69 182 A 1 
ATOM   1435 O O   . VAL   A 1 182 ? 4.718   16.934  10.474  1.00 86.92 182 A 1 
ATOM   1436 C CB  . VAL   A 1 182 ? 1.940   16.686  9.501   1.00 83.13 182 A 1 
ATOM   1437 C CG1 . VAL   A 1 182 ? 1.299   15.933  10.672  1.00 77.19 182 A 1 
ATOM   1438 C CG2 . VAL   A 1 182 ? 0.862   16.990  8.464   1.00 78.86 182 A 1 
ATOM   1439 N N   . PHE   A 1 183 ? 3.757   18.108  12.123  1.00 88.68 183 A 1 
ATOM   1440 C CA  . PHE   A 1 183 ? 4.704   17.732  13.161  1.00 88.75 183 A 1 
ATOM   1441 C C   . PHE   A 1 183 ? 4.042   16.760  14.123  1.00 88.52 183 A 1 
ATOM   1442 O O   . PHE   A 1 183 ? 2.922   16.987  14.580  1.00 86.44 183 A 1 
ATOM   1443 C CB  . PHE   A 1 183 ? 5.216   18.967  13.897  1.00 88.31 183 A 1 
ATOM   1444 C CG  . PHE   A 1 183 ? 6.070   19.871  13.039  1.00 89.84 183 A 1 
ATOM   1445 C CD1 . PHE   A 1 183 ? 7.464   19.683  12.987  1.00 84.96 183 A 1 
ATOM   1446 C CD2 . PHE   A 1 183 ? 5.482   20.896  12.277  1.00 84.10 183 A 1 
ATOM   1447 C CE1 . PHE   A 1 183 ? 8.263   20.509  12.185  1.00 82.77 183 A 1 
ATOM   1448 C CE2 . PHE   A 1 183 ? 6.277   21.723  11.467  1.00 82.53 183 A 1 
ATOM   1449 C CZ  . PHE   A 1 183 ? 7.667   21.529  11.422  1.00 86.62 183 A 1 
ATOM   1450 N N   . ARG   A 1 184 ? 4.766   15.706  14.494  1.00 88.55 184 A 1 
ATOM   1451 C CA  . ARG   A 1 184 ? 4.473   14.953  15.706  1.00 88.31 184 A 1 
ATOM   1452 C C   . ARG   A 1 184 ? 5.546   15.282  16.732  1.00 89.05 184 A 1 
ATOM   1453 O O   . ARG   A 1 184 ? 6.735   15.123  16.457  1.00 88.25 184 A 1 
ATOM   1454 C CB  . ARG   A 1 184 ? 4.321   13.463  15.393  1.00 86.76 184 A 1 
ATOM   1455 C CG  . ARG   A 1 184 ? 3.849   12.677  16.629  1.00 78.55 184 A 1 
ATOM   1456 C CD  . ARG   A 1 184 ? 3.490   11.236  16.278  1.00 74.66 184 A 1 
ATOM   1457 N NE  . ARG   A 1 184 ? 2.160   11.144  15.647  1.00 68.41 184 A 1 
ATOM   1458 C CZ  . ARG   A 1 184 ? 1.060   10.607  16.162  1.00 61.97 184 A 1 
ATOM   1459 N NH1 . ARG   A 1 184 ? 1.036   10.050  17.339  1.00 55.75 184 A 1 
ATOM   1460 N NH2 . ARG   A 1 184 ? -0.045  10.610  15.491  1.00 54.94 184 A 1 
ATOM   1461 N N   . VAL   A 1 185 ? 5.120   15.771  17.880  1.00 90.23 185 A 1 
ATOM   1462 C CA  . VAL   A 1 185 ? 6.007   16.253  18.945  1.00 90.53 185 A 1 
ATOM   1463 C C   . VAL   A 1 185 ? 5.849   15.417  20.209  1.00 89.74 185 A 1 
ATOM   1464 O O   . VAL   A 1 185 ? 4.749   14.987  20.554  1.00 87.96 185 A 1 
ATOM   1465 C CB  . VAL   A 1 185 ? 5.810   17.752  19.235  1.00 90.39 185 A 1 
ATOM   1466 C CG1 . VAL   A 1 185 ? 6.250   18.599  18.038  1.00 83.56 185 A 1 
ATOM   1467 C CG2 . VAL   A 1 185 ? 4.365   18.126  19.589  1.00 83.88 185 A 1 
ATOM   1468 N N   . LYS   A 1 186 ? 6.956   15.199  20.912  1.00 88.23 186 A 1 
ATOM   1469 C CA  . LYS   A 1 186 ? 7.003   14.394  22.134  1.00 87.20 186 A 1 
ATOM   1470 C C   . LYS   A 1 186 ? 6.487   15.185  23.341  1.00 85.95 186 A 1 
ATOM   1471 O O   . LYS   A 1 186 ? 7.238   15.500  24.263  1.00 81.57 186 A 1 
ATOM   1472 C CB  . LYS   A 1 186 ? 8.407   13.805  22.321  1.00 85.39 186 A 1 
ATOM   1473 C CG  . LYS   A 1 186 ? 8.397   12.690  23.376  1.00 80.19 186 A 1 
ATOM   1474 C CD  . LYS   A 1 186 ? 9.771   12.027  23.496  1.00 76.87 186 A 1 
ATOM   1475 C CE  . LYS   A 1 186 ? 9.674   10.879  24.500  1.00 68.58 186 A 1 
ATOM   1476 N NZ  . LYS   A 1 186 ? 10.917  10.065  24.537  1.00 60.75 186 A 1 
ATOM   1477 N N   . THR   A 1 187 ? 5.219   15.510  23.330  1.00 86.87 187 A 1 
ATOM   1478 C CA  . THR   A 1 187 ? 4.522   16.132  24.456  1.00 85.99 187 A 1 
ATOM   1479 C C   . THR   A 1 187 ? 3.078   15.648  24.509  1.00 85.46 187 A 1 
ATOM   1480 O O   . THR   A 1 187 ? 2.448   15.438  23.473  1.00 82.22 187 A 1 
ATOM   1481 C CB  . THR   A 1 187 ? 4.597   17.664  24.397  1.00 83.08 187 A 1 
ATOM   1482 O OG1 . THR   A 1 187 ? 3.929   18.196  25.518  1.00 71.57 187 A 1 
ATOM   1483 C CG2 . THR   A 1 187 ? 3.967   18.288  23.154  1.00 72.01 187 A 1 
ATOM   1484 N N   . MET   A 1 188 ? 2.560   15.480  25.724  1.00 83.24 188 A 1 
ATOM   1485 C CA  . MET   A 1 188 ? 1.140   15.189  25.952  1.00 81.30 188 A 1 
ATOM   1486 C C   . MET   A 1 188 ? 0.305   16.468  26.084  1.00 81.21 188 A 1 
ATOM   1487 O O   . MET   A 1 188 ? -0.912  16.420  25.949  1.00 77.03 188 A 1 
ATOM   1488 C CB  . MET   A 1 188 ? 0.989   14.316  27.203  1.00 78.56 188 A 1 
ATOM   1489 C CG  . MET   A 1 188 ? 1.627   12.931  27.040  1.00 73.12 188 A 1 
ATOM   1490 S SD  . MET   A 1 188 ? 0.918   11.902  25.723  1.00 64.08 188 A 1 
ATOM   1491 C CE  . MET   A 1 188 ? -0.733  11.580  26.400  1.00 55.94 188 A 1 
ATOM   1492 N N   . ASN   A 1 189 ? 0.955   17.604  26.324  1.00 84.50 189 A 1 
ATOM   1493 C CA  . ASN   A 1 189 ? 0.314   18.913  26.382  1.00 84.04 189 A 1 
ATOM   1494 C C   . ASN   A 1 189 ? 0.938   19.849  25.332  1.00 84.35 189 A 1 
ATOM   1495 O O   . ASN   A 1 189 ? 1.919   20.535  25.631  1.00 81.99 189 A 1 
ATOM   1496 C CB  . ASN   A 1 189 ? 0.412   19.469  27.813  1.00 81.28 189 A 1 
ATOM   1497 C CG  . ASN   A 1 189 ? -0.284  20.822  27.918  1.00 77.17 189 A 1 
ATOM   1498 O OD1 . ASN   A 1 189 ? -0.977  21.270  27.024  1.00 70.35 189 A 1 
ATOM   1499 N ND2 . ASN   A 1 189 ? -0.111  21.516  29.022  1.00 69.12 189 A 1 
ATOM   1500 N N   . PRO   A 1 190 ? 0.389   19.897  24.114  1.00 85.64 190 A 1 
ATOM   1501 C CA  . PRO   A 1 190 ? 0.927   20.749  23.055  1.00 85.90 190 A 1 
ATOM   1502 C C   . PRO   A 1 190 ? 0.567   22.231  23.224  1.00 87.44 190 A 1 
ATOM   1503 O O   . PRO   A 1 190 ? 1.089   23.065  22.493  1.00 85.76 190 A 1 
ATOM   1504 C CB  . PRO   A 1 190 ? 0.352   20.160  21.764  1.00 83.20 190 A 1 
ATOM   1505 C CG  . PRO   A 1 190 ? -1.020  19.641  22.207  1.00 81.06 190 A 1 
ATOM   1506 C CD  . PRO   A 1 190 ? -0.744  19.131  23.624  1.00 83.12 190 A 1 
ATOM   1507 N N   . LEU   A 1 191 ? -0.295  22.583  24.176  1.00 84.80 191 A 1 
ATOM   1508 C CA  . LEU   A 1 191 ? -0.876  23.924  24.298  1.00 84.49 191 A 1 
ATOM   1509 C C   . LEU   A 1 191 ? 0.162   25.067  24.338  1.00 85.68 191 A 1 
ATOM   1510 O O   . LEU   A 1 191 ? -0.000  26.035  23.590  1.00 85.60 191 A 1 
ATOM   1511 C CB  . LEU   A 1 191 ? -1.814  23.971  25.520  1.00 82.61 191 A 1 
ATOM   1512 C CG  . LEU   A 1 191 ? -2.956  24.987  25.337  1.00 74.04 191 A 1 
ATOM   1513 C CD1 . LEU   A 1 191 ? -4.092  24.350  24.551  1.00 67.55 191 A 1 
ATOM   1514 C CD2 . LEU   A 1 191 ? -3.492  25.444  26.694  1.00 67.89 191 A 1 
ATOM   1515 N N   . PRO   A 1 192 ? 1.253   24.977  25.130  1.00 87.14 192 A 1 
ATOM   1516 C CA  . PRO   A 1 192 ? 2.284   26.022  25.142  1.00 86.76 192 A 1 
ATOM   1517 C C   . PRO   A 1 192 ? 2.952   26.213  23.778  1.00 88.05 192 A 1 
ATOM   1518 O O   . PRO   A 1 192 ? 3.224   27.340  23.365  1.00 86.83 192 A 1 
ATOM   1519 C CB  . PRO   A 1 192 ? 3.301   25.587  26.204  1.00 85.16 192 A 1 
ATOM   1520 C CG  . PRO   A 1 192 ? 2.508   24.643  27.107  1.00 83.63 192 A 1 
ATOM   1521 C CD  . PRO   A 1 192 ? 1.561   23.963  26.128  1.00 86.05 192 A 1 
ATOM   1522 N N   . PHE   A 1 193 ? 3.181   25.113  23.061  1.00 87.84 193 A 1 
ATOM   1523 C CA  . PHE   A 1 193 ? 3.768   25.150  21.725  1.00 88.33 193 A 1 
ATOM   1524 C C   . PHE   A 1 193 ? 2.794   25.739  20.694  1.00 89.43 193 A 1 
ATOM   1525 O O   . PHE   A 1 193 ? 3.180   26.613  19.925  1.00 88.55 193 A 1 
ATOM   1526 C CB  . PHE   A 1 193 ? 4.236   23.740  21.339  1.00 87.11 193 A 1 
ATOM   1527 C CG  . PHE   A 1 193 ? 4.881   23.656  19.969  1.00 87.32 193 A 1 
ATOM   1528 C CD1 . PHE   A 1 193 ? 4.432   22.708  19.036  1.00 82.34 193 A 1 
ATOM   1529 C CD2 . PHE   A 1 193 ? 5.931   24.524  19.623  1.00 81.74 193 A 1 
ATOM   1530 C CE1 . PHE   A 1 193 ? 5.032   22.621  17.772  1.00 80.50 193 A 1 
ATOM   1531 C CE2 . PHE   A 1 193 ? 6.529   24.448  18.355  1.00 80.14 193 A 1 
ATOM   1532 C CZ  . PHE   A 1 193 ? 6.079   23.493  17.430  1.00 81.79 193 A 1 
ATOM   1533 N N   . LEU   A 1 194 ? 1.520   25.354  20.738  1.00 90.15 194 A 1 
ATOM   1534 C CA  . LEU   A 1 194 ? 0.470   25.922  19.883  1.00 89.76 194 A 1 
ATOM   1535 C C   . LEU   A 1 194 ? 0.326   27.438  20.078  1.00 90.37 194 A 1 
ATOM   1536 O O   . LEU   A 1 194 ? 0.251   28.190  19.108  1.00 89.94 194 A 1 
ATOM   1537 C CB  . LEU   A 1 194 ? -0.864  25.221  20.189  1.00 88.56 194 A 1 
ATOM   1538 C CG  . LEU   A 1 194 ? -0.919  23.739  19.784  1.00 84.90 194 A 1 
ATOM   1539 C CD1 . LEU   A 1 194 ? -2.198  23.114  20.332  1.00 80.84 194 A 1 
ATOM   1540 C CD2 . LEU   A 1 194 ? -0.904  23.568  18.269  1.00 81.17 194 A 1 
ATOM   1541 N N   . GLN   A 1 195 ? 0.356   27.902  21.320  1.00 90.08 195 A 1 
ATOM   1542 C CA  . GLN   A 1 195 ? 0.302   29.334  21.628  1.00 89.26 195 A 1 
ATOM   1543 C C   . GLN   A 1 195 ? 1.549   30.089  21.141  1.00 89.75 195 A 1 
ATOM   1544 O O   . GLN   A 1 195 ? 1.449   31.250  20.742  1.00 88.97 195 A 1 
ATOM   1545 C CB  . GLN   A 1 195 ? 0.166   29.521  23.141  1.00 88.44 195 A 1 
ATOM   1546 C CG  . GLN   A 1 195 ? -1.219  29.133  23.684  1.00 84.86 195 A 1 
ATOM   1547 C CD  . GLN   A 1 195 ? -1.287  29.260  25.207  1.00 81.92 195 A 1 
ATOM   1548 O OE1 . GLN   A 1 195 ? -0.309  29.526  25.890  1.00 76.33 195 A 1 
ATOM   1549 N NE2 . GLN   A 1 195 ? -2.449  29.076  25.789  1.00 74.43 195 A 1 
ATOM   1550 N N   . ALA   A 1 196 ? 2.719   29.464  21.176  1.00 90.38 196 A 1 
ATOM   1551 C CA  . ALA   A 1 196 ? 3.945   30.059  20.649  1.00 90.32 196 A 1 
ATOM   1552 C C   . ALA   A 1 196 ? 3.914   30.143  19.113  1.00 91.14 196 A 1 
ATOM   1553 O O   . ALA   A 1 196 ? 4.225   31.196  18.556  1.00 90.29 196 A 1 
ATOM   1554 C CB  . ALA   A 1 196 ? 5.142   29.261  21.165  1.00 89.77 196 A 1 
ATOM   1555 N N   . LEU   A 1 197 ? 3.456   29.084  18.443  1.00 90.88 197 A 1 
ATOM   1556 C CA  . LEU   A 1 197 ? 3.263   29.067  16.990  1.00 90.52 197 A 1 
ATOM   1557 C C   . LEU   A 1 197 ? 2.325   30.188  16.531  1.00 90.67 197 A 1 
ATOM   1558 O O   . LEU   A 1 197 ? 2.668   30.949  15.627  1.00 89.88 197 A 1 
ATOM   1559 C CB  . LEU   A 1 197 ? 2.697   27.700  16.569  1.00 90.59 197 A 1 
ATOM   1560 C CG  . LEU   A 1 197 ? 3.709   26.545  16.615  1.00 89.63 197 A 1 
ATOM   1561 C CD1 . LEU   A 1 197 ? 2.961   25.231  16.409  1.00 86.33 197 A 1 
ATOM   1562 C CD2 . LEU   A 1 197 ? 4.769   26.676  15.526  1.00 86.50 197 A 1 
ATOM   1563 N N   . GLN   A 1 198 ? 1.184   30.358  17.191  1.00 90.82 198 A 1 
ATOM   1564 C CA  . GLN   A 1 198 ? 0.242   31.431  16.861  1.00 89.16 198 A 1 
ATOM   1565 C C   . GLN   A 1 198 ? 0.821   32.824  17.109  1.00 89.40 198 A 1 
ATOM   1566 O O   . GLN   A 1 198 ? 0.637   33.717  16.285  1.00 87.68 198 A 1 
ATOM   1567 C CB  . GLN   A 1 198 ? -1.034  31.269  17.672  1.00 86.96 198 A 1 
ATOM   1568 C CG  . GLN   A 1 198 ? -1.906  30.135  17.120  1.00 77.22 198 A 1 
ATOM   1569 C CD  . GLN   A 1 198 ? -3.261  30.147  17.803  1.00 72.60 198 A 1 
ATOM   1570 O OE1 . GLN   A 1 198 ? -3.439  30.670  18.897  1.00 65.87 198 A 1 
ATOM   1571 N NE2 . GLN   A 1 198 ? -4.272  29.593  17.178  1.00 63.28 198 A 1 
ATOM   1572 N N   . ARG   A 1 199 ? 1.544   33.025  18.216  1.00 90.58 199 A 1 
ATOM   1573 C CA  . ARG   A 1 199 ? 2.204   34.315  18.497  1.00 90.55 199 A 1 
ATOM   1574 C C   . ARG   A 1 199 ? 3.247   34.677  17.445  1.00 90.97 199 A 1 
ATOM   1575 O O   . ARG   A 1 199 ? 3.392   35.851  17.131  1.00 88.75 199 A 1 
ATOM   1576 C CB  . ARG   A 1 199 ? 2.829   34.297  19.898  1.00 89.49 199 A 1 
ATOM   1577 C CG  . ARG   A 1 199 ? 1.783   34.623  20.968  1.00 80.68 199 A 1 
ATOM   1578 C CD  . ARG   A 1 199 ? 2.406   34.671  22.363  1.00 78.63 199 A 1 
ATOM   1579 N NE  . ARG   A 1 199 ? 2.641   33.323  22.900  1.00 69.36 199 A 1 
ATOM   1580 C CZ  . ARG   A 1 199 ? 3.199   33.035  24.066  1.00 62.83 199 A 1 
ATOM   1581 N NH1 . ARG   A 1 199 ? 3.659   33.965  24.859  1.00 57.06 199 A 1 
ATOM   1582 N NH2 . ARG   A 1 199 ? 3.293   31.798  24.459  1.00 54.71 199 A 1 
ATOM   1583 N N   . ASN   A 1 200 ? 3.913   33.683  16.874  1.00 90.58 200 A 1 
ATOM   1584 C CA  . ASN   A 1 200 ? 4.871   33.877  15.785  1.00 89.64 200 A 1 
ATOM   1585 C C   . ASN   A 1 200 ? 4.213   33.941  14.390  1.00 89.58 200 A 1 
ATOM   1586 O O   . ASN   A 1 200 ? 4.905   33.965  13.381  1.00 85.96 200 A 1 
ATOM   1587 C CB  . ASN   A 1 200 ? 5.961   32.805  15.899  1.00 88.74 200 A 1 
ATOM   1588 C CG  . ASN   A 1 200 ? 6.874   33.030  17.099  1.00 85.50 200 A 1 
ATOM   1589 O OD1 . ASN   A 1 200 ? 7.053   34.121  17.599  1.00 74.94 200 A 1 
ATOM   1590 N ND2 . ASN   A 1 200 ? 7.498   31.990  17.590  1.00 73.37 200 A 1 
ATOM   1591 N N   . GLY   A 1 201 ? 2.884   33.989  14.318  1.00 89.74 201 A 1 
ATOM   1592 C CA  . GLY   A 1 201 ? 2.140   34.173  13.068  1.00 89.60 201 A 1 
ATOM   1593 C C   . GLY   A 1 201 ? 1.947   32.901  12.239  1.00 90.48 201 A 1 
ATOM   1594 O O   . GLY   A 1 201 ? 1.518   32.995  11.087  1.00 87.04 201 A 1 
ATOM   1595 N N   . HIS   A 1 202 ? 2.229   31.723  12.788  1.00 90.01 202 A 1 
ATOM   1596 C CA  . HIS   A 1 202 ? 1.970   30.456  12.107  1.00 89.54 202 A 1 
ATOM   1597 C C   . HIS   A 1 202 ? 0.479   30.108  12.128  1.00 89.31 202 A 1 
ATOM   1598 O O   . HIS   A 1 202 ? -0.200  30.230  13.147  1.00 86.99 202 A 1 
ATOM   1599 C CB  . HIS   A 1 202 ? 2.815   29.337  12.712  1.00 89.32 202 A 1 
ATOM   1600 C CG  . HIS   A 1 202 ? 4.289   29.559  12.534  1.00 90.33 202 A 1 
ATOM   1601 N ND1 . HIS   A 1 202 ? 4.963   29.631  11.329  1.00 78.84 202 A 1 
ATOM   1602 C CD2 . HIS   A 1 202 ? 5.207   29.770  13.533  1.00 79.66 202 A 1 
ATOM   1603 C CE1 . HIS   A 1 202 ? 6.253   29.883  11.604  1.00 82.71 202 A 1 
ATOM   1604 N NE2 . HIS   A 1 202 ? 6.439   29.964  12.927  1.00 84.14 202 A 1 
ATOM   1605 N N   . HIS   A 1 203 ? -0.028  29.628  10.994  1.00 90.44 203 A 1 
ATOM   1606 C CA  . HIS   A 1 203 ? -1.424  29.230  10.851  1.00 89.61 203 A 1 
ATOM   1607 C C   . HIS   A 1 203 ? -1.602  27.748  11.201  1.00 89.36 203 A 1 
ATOM   1608 O O   . HIS   A 1 203 ? -1.506  26.871  10.335  1.00 87.00 203 A 1 
ATOM   1609 C CB  . HIS   A 1 203 ? -1.911  29.588  9.439   1.00 87.38 203 A 1 
ATOM   1610 C CG  . HIS   A 1 203 ? -3.392  29.436  9.216   1.00 80.15 203 A 1 
ATOM   1611 N ND1 . HIS   A 1 203 ? -4.039  29.725  8.023   1.00 69.55 203 A 1 
ATOM   1612 C CD2 . HIS   A 1 203 ? -4.363  29.013  10.089  1.00 68.80 203 A 1 
ATOM   1613 C CE1 . HIS   A 1 203 ? -5.342  29.479  8.180   1.00 67.35 203 A 1 
ATOM   1614 N NE2 . HIS   A 1 203 ? -5.579  29.043  9.424   1.00 68.72 203 A 1 
ATOM   1615 N N   . VAL   A 1 204 ? -1.887  27.470  12.461  1.00 90.26 204 A 1 
ATOM   1616 C CA  . VAL   A 1 204 ? -2.214  26.119  12.934  1.00 89.47 204 A 1 
ATOM   1617 C C   . VAL   A 1 204 ? -3.602  25.733  12.422  1.00 88.42 204 A 1 
ATOM   1618 O O   . VAL   A 1 204 ? -4.575  26.440  12.670  1.00 85.91 204 A 1 
ATOM   1619 C CB  . VAL   A 1 204 ? -2.133  26.025  14.468  1.00 88.77 204 A 1 
ATOM   1620 C CG1 . VAL   A 1 204 ? -2.408  24.603  14.954  1.00 85.11 204 A 1 
ATOM   1621 C CG2 . VAL   A 1 204 ? -0.739  26.431  14.976  1.00 85.73 204 A 1 
ATOM   1622 N N   . VAL   A 1 205 ? -3.680  24.609  11.714  1.00 87.01 205 A 1 
ATOM   1623 C CA  . VAL   A 1 205 ? -4.936  24.046  11.186  1.00 83.87 205 A 1 
ATOM   1624 C C   . VAL   A 1 205 ? -5.376  22.787  11.932  1.00 81.71 205 A 1 
ATOM   1625 O O   . VAL   A 1 205 ? -6.544  22.417  11.864  1.00 77.15 205 A 1 
ATOM   1626 C CB  . VAL   A 1 205 ? -4.864  23.780  9.667   1.00 82.64 205 A 1 
ATOM   1627 C CG1 . VAL   A 1 205 ? -4.698  25.090  8.891   1.00 75.23 205 A 1 
ATOM   1628 C CG2 . VAL   A 1 205 ? -3.728  22.833  9.257   1.00 76.99 205 A 1 
ATOM   1629 N N   . TRP   A 1 206 ? -4.461  22.153  12.669  1.00 79.96 206 A 1 
ATOM   1630 C CA  . TRP   A 1 206 ? -4.753  21.077  13.619  1.00 79.04 206 A 1 
ATOM   1631 C C   . TRP   A 1 206 ? -3.872  21.210  14.867  1.00 78.08 206 A 1 
ATOM   1632 O O   . TRP   A 1 206 ? -2.667  21.419  14.737  1.00 74.02 206 A 1 
ATOM   1633 C CB  . TRP   A 1 206 ? -4.532  19.716  12.958  1.00 75.85 206 A 1 
ATOM   1634 C CG  . TRP   A 1 206 ? -4.954  18.579  13.825  1.00 73.34 206 A 1 
ATOM   1635 C CD1 . TRP   A 1 206 ? -4.167  17.919  14.704  1.00 66.30 206 A 1 
ATOM   1636 C CD2 . TRP   A 1 206 ? -6.299  18.029  13.976  1.00 71.10 206 A 1 
ATOM   1637 N NE1 . TRP   A 1 206 ? -4.930  16.983  15.394  1.00 64.96 206 A 1 
ATOM   1638 C CE2 . TRP   A 1 206 ? -6.245  17.026  14.974  1.00 68.71 206 A 1 
ATOM   1639 C CE3 . TRP   A 1 206 ? -7.545  18.293  13.371  1.00 65.51 206 A 1 
ATOM   1640 C CZ2 . TRP   A 1 206 ? -7.395  16.308  15.379  1.00 66.06 206 A 1 
ATOM   1641 C CZ3 . TRP   A 1 206 ? -8.690  17.573  13.764  1.00 58.87 206 A 1 
ATOM   1642 C CH2 . TRP   A 1 206 ? -8.613  16.595  14.765  1.00 60.05 206 A 1 
ATOM   1643 N N   . PRO   A 1 207 ? -4.436  21.047  16.087  1.00 77.13 207 A 1 
ATOM   1644 C CA  . PRO   A 1 207 ? -5.865  20.882  16.356  1.00 75.67 207 A 1 
ATOM   1645 C C   . PRO   A 1 207 ? -6.651  22.159  16.019  1.00 74.88 207 A 1 
ATOM   1646 O O   . PRO   A 1 207 ? -6.206  23.266  16.321  1.00 68.91 207 A 1 
ATOM   1647 C CB  . PRO   A 1 207 ? -5.946  20.506  17.839  1.00 68.51 207 A 1 
ATOM   1648 C CG  . PRO   A 1 207 ? -4.713  21.166  18.442  1.00 64.89 207 A 1 
ATOM   1649 C CD  . PRO   A 1 207 ? -3.682  21.077  17.327  1.00 70.26 207 A 1 
ATOM   1650 N N   . SER   A 1 208 ? -7.804  22.010  15.372  1.00 70.66 208 A 1 
ATOM   1651 C CA  . SER   A 1 208 ? -8.654  23.141  14.970  1.00 66.32 208 A 1 
ATOM   1652 C C   . SER   A 1 208 ? -9.350  23.797  16.163  1.00 63.15 208 A 1 
ATOM   1653 O O   . SER   A 1 208 ? -9.445  25.018  16.257  1.00 56.77 208 A 1 
ATOM   1654 C CB  . SER   A 1 208 ? -9.702  22.665  13.960  1.00 60.28 208 A 1 
ATOM   1655 O OG  . SER   A 1 208 ? -10.371 21.512  14.438  1.00 55.25 208 A 1 
ATOM   1656 N N   . GLU   A 1 209 ? -9.804  22.976  17.089  1.00 56.36 209 A 1 
ATOM   1657 C CA  . GLU   A 1 209 ? -10.467 23.407  18.315  1.00 53.56 209 A 1 
ATOM   1658 C C   . GLU   A 1 209 ? -9.429  23.692  19.401  1.00 52.47 209 A 1 
ATOM   1659 O O   . GLU   A 1 209 ? -9.221  22.926  20.333  1.00 47.20 209 A 1 
ATOM   1660 C CB  . GLU   A 1 209 ? -11.516 22.373  18.742  1.00 47.68 209 A 1 
ATOM   1661 C CG  . GLU   A 1 209 ? -12.710 22.365  17.781  1.00 42.21 209 A 1 
ATOM   1662 C CD  . GLU   A 1 209 ? -13.751 21.295  18.102  1.00 38.23 209 A 1 
ATOM   1663 O OE1 . GLU   A 1 209 ? -14.850 21.389  17.511  1.00 34.01 209 A 1 
ATOM   1664 O OE2 . GLU   A 1 209 ? -13.422 20.370  18.869  1.00 35.18 209 A 1 
ATOM   1665 N N   . GLN   A 1 210 ? -8.820  24.856  19.331  1.00 50.35 210 A 1 
ATOM   1666 C CA  . GLN   A 1 210 ? -8.206  25.419  20.532  1.00 48.26 210 A 1 
ATOM   1667 C C   . GLN   A 1 210 ? -9.237  25.692  21.630  1.00 47.83 210 A 1 
ATOM   1668 O O   . GLN   A 1 210 ? -8.864  25.820  22.789  1.00 44.03 210 A 1 
ATOM   1669 C CB  . GLN   A 1 210 ? -7.485  26.725  20.215  1.00 44.23 210 A 1 
ATOM   1670 C CG  . GLN   A 1 210 ? -6.149  26.472  19.533  1.00 40.33 210 A 1 
ATOM   1671 C CD  . GLN   A 1 210 ? -5.327  27.740  19.479  1.00 37.52 210 A 1 
ATOM   1672 O OE1 . GLN   A 1 210 ? -5.797  28.848  19.709  1.00 35.51 210 A 1 
ATOM   1673 N NE2 . GLN   A 1 210 ? -4.055  27.616  19.189  1.00 34.46 210 A 1 
ATOM   1674 N N   . ARG   A 1 211 ? -10.519 25.804  21.265  1.00 43.34 211 A 1 
ATOM   1675 C CA  . ARG   A 1 211 ? -11.589 26.095  22.228  1.00 41.64 211 A 1 
ATOM   1676 C C   . ARG   A 1 211 ? -11.760 24.988  23.253  1.00 41.98 211 A 1 
ATOM   1677 O O   . ARG   A 1 211 ? -11.940 25.302  24.419  1.00 39.18 211 A 1 
ATOM   1678 C CB  . ARG   A 1 211 ? -12.924 26.327  21.507  1.00 37.81 211 A 1 
ATOM   1679 C CG  . ARG   A 1 211 ? -12.959 27.657  20.764  1.00 33.98 211 A 1 
ATOM   1680 C CD  . ARG   A 1 211 ? -14.365 27.868  20.212  1.00 31.82 211 A 1 
ATOM   1681 N NE  . ARG   A 1 211 ? -14.467 29.136  19.478  1.00 28.17 211 A 1 
ATOM   1682 C CZ  . ARG   A 1 211 ? -15.573 29.627  18.938  1.00 26.35 211 A 1 
ATOM   1683 N NH1 . ARG   A 1 211 ? -16.715 29.000  19.030  1.00 25.46 211 A 1 
ATOM   1684 N NH2 . ARG   A 1 211 ? -15.537 30.758  18.296  1.00 24.02 211 A 1 
ATOM   1685 N N   . ASP   A 1 212 ? -11.680 23.735  22.826  1.00 43.36 212 A 1 
ATOM   1686 C CA  . ASP   A 1 212 ? -11.946 22.599  23.716  1.00 41.67 212 A 1 
ATOM   1687 C C   . ASP   A 1 212 ? -10.716 22.168  24.529  1.00 40.89 212 A 1 
ATOM   1688 O O   . ASP   A 1 212 ? -10.816 21.334  25.428  1.00 38.25 212 A 1 
ATOM   1689 C CB  . ASP   A 1 212 ? -12.535 21.434  22.909  1.00 39.28 212 A 1 
ATOM   1690 C CG  . ASP   A 1 212 ? -13.956 21.694  22.388  1.00 36.07 212 A 1 
ATOM   1691 O OD1 . ASP   A 1 212 ? -14.514 22.789  22.648  1.00 34.24 212 A 1 
ATOM   1692 O OD2 . ASP   A 1 212 ? -14.488 20.784  21.726  1.00 33.20 212 A 1 
ATOM   1693 N N   . LEU   A 1 213 ? -9.544  22.747  24.244  1.00 48.84 213 A 1 
ATOM   1694 C CA  . LEU   A 1 213 ? -8.333  22.599  25.061  1.00 46.95 213 A 1 
ATOM   1695 C C   . LEU   A 1 213 ? -8.176  23.716  26.111  1.00 45.37 213 A 1 
ATOM   1696 O O   . LEU   A 1 213 ? -7.208  23.681  26.878  1.00 42.59 213 A 1 
ATOM   1697 C CB  . LEU   A 1 213 ? -7.101  22.510  24.146  1.00 44.56 213 A 1 
ATOM   1698 C CG  . LEU   A 1 213 ? -6.888  21.125  23.516  1.00 42.26 213 A 1 
ATOM   1699 C CD1 . LEU   A 1 213 ? -5.840  21.229  22.410  1.00 39.67 213 A 1 
ATOM   1700 C CD2 . LEU   A 1 213 ? -6.372  20.109  24.547  1.00 40.57 213 A 1 
ATOM   1701 N N   . LEU   A 1 214 ? -9.066  24.701  26.125  1.00 39.60 214 A 1 
ATOM   1702 C CA  . LEU   A 1 214 ? -9.122  25.782  27.115  1.00 35.98 214 A 1 
ATOM   1703 C C   . LEU   A 1 214 ? -10.139 25.498  28.215  1.00 34.03 214 A 1 
ATOM   1704 O O   . LEU   A 1 214 ? -11.251 25.040  27.891  1.00 30.85 214 A 1 
ATOM   1705 C CB  . LEU   A 1 214 ? -9.419  27.130  26.440  1.00 33.75 214 A 1 
ATOM   1706 C CG  . LEU   A 1 214 ? -8.190  27.787  25.799  1.00 32.78 214 A 1 
ATOM   1707 C CD1 . LEU   A 1 214 ? -8.646  28.967  24.939  1.00 30.62 214 A 1 
ATOM   1708 C CD2 . LEU   A 1 214 ? -7.226  28.331  26.860  1.00 31.33 214 A 1 
ATOM   1709 O OXT . LEU   A 1 214 ? -9.772  25.781  29.388  1.00 29.89 214 A 1 
ATOM   1710 N N   . MET   B 2 1   ? -3.164  14.515  8.730   1.00 72.64 1   B 1 
ATOM   1711 C CA  . MET   B 2 1   ? -4.026  14.435  7.529   1.00 79.41 1   B 1 
ATOM   1712 C C   . MET   B 2 1   ? -5.190  13.518  7.839   1.00 82.10 1   B 1 
ATOM   1713 O O   . MET   B 2 1   ? -4.975  12.457  8.413   1.00 80.34 1   B 1 
ATOM   1714 C CB  . MET   B 2 1   ? -3.204  13.927  6.340   1.00 75.71 1   B 1 
ATOM   1715 C CG  . MET   B 2 1   ? -4.003  13.768  5.054   1.00 70.15 1   B 1 
ATOM   1716 S SD  . MET   B 2 1   ? -2.990  13.239  3.645   1.00 65.24 1   B 1 
ATOM   1717 C CE  . MET   B 2 1   ? -2.310  11.703  4.287   1.00 59.53 1   B 1 
ATOM   1718 N N   . ILE   B 2 2   ? -6.405  13.912  7.467   1.00 85.82 2   B 1 
ATOM   1719 C CA  . ILE   B 2 2   ? -7.632  13.166  7.765   1.00 88.21 2   B 1 
ATOM   1720 C C   . ILE   B 2 2   ? -8.168  12.432  6.535   1.00 91.09 2   B 1 
ATOM   1721 O O   . ILE   B 2 2   ? -7.870  12.786  5.395   1.00 91.22 2   B 1 
ATOM   1722 C CB  . ILE   B 2 2   ? -8.694  14.067  8.431   1.00 85.37 2   B 1 
ATOM   1723 C CG1 . ILE   B 2 2   ? -9.030  15.293  7.561   1.00 78.85 2   B 1 
ATOM   1724 C CG2 . ILE   B 2 2   ? -8.239  14.466  9.844   1.00 75.37 2   B 1 
ATOM   1725 C CD1 . ILE   B 2 2   ? -10.229 16.096  8.078   1.00 73.75 2   B 1 
ATOM   1726 N N   . VAL   B 2 3   ? -8.971  11.400  6.769   1.00 93.09 3   B 1 
ATOM   1727 C CA  . VAL   B 2 3   ? -9.515  10.510  5.731   1.00 94.83 3   B 1 
ATOM   1728 C C   . VAL   B 2 3   ? -10.260 11.272  4.630   1.00 94.80 3   B 1 
ATOM   1729 O O   . VAL   B 2 3   ? -10.069 10.975  3.452   1.00 94.49 3   B 1 
ATOM   1730 C CB  . VAL   B 2 3   ? -10.414 9.446   6.391   1.00 95.55 3   B 1 
ATOM   1731 C CG1 . VAL   B 2 3   ? -11.302 8.699   5.396   1.00 94.50 3   B 1 
ATOM   1732 C CG2 . VAL   B 2 3   ? -9.551  8.401   7.109   1.00 94.20 3   B 1 
ATOM   1733 N N   . GLU   B 2 4   ? -11.057 12.276  4.976   1.00 94.48 4   B 1 
ATOM   1734 C CA  . GLU   B 2 4   ? -11.860 13.018  3.993   1.00 93.69 4   B 1 
ATOM   1735 C C   . GLU   B 2 4   ? -11.028 13.786  2.952   1.00 94.24 4   B 1 
ATOM   1736 O O   . GLU   B 2 4   ? -11.526 14.067  1.862   1.00 93.14 4   B 1 
ATOM   1737 C CB  . GLU   B 2 4   ? -12.845 13.960  4.694   1.00 90.82 4   B 1 
ATOM   1738 C CG  . GLU   B 2 4   ? -12.192 15.145  5.410   1.00 83.72 4   B 1 
ATOM   1739 C CD  . GLU   B 2 4   ? -13.204 16.163  5.956   1.00 82.94 4   B 1 
ATOM   1740 O OE1 . GLU   B 2 4   ? -12.740 17.188  6.494   1.00 75.96 4   B 1 
ATOM   1741 O OE2 . GLU   B 2 4   ? -14.432 15.952  5.789   1.00 77.98 4   B 1 
ATOM   1742 N N   . GLN   B 2 5   ? -9.762  14.086  3.254   1.00 92.55 5   B 1 
ATOM   1743 C CA  . GLN   B 2 5   ? -8.848  14.781  2.345   1.00 90.88 5   B 1 
ATOM   1744 C C   . GLN   B 2 5   ? -8.336  13.881  1.213   1.00 92.03 5   B 1 
ATOM   1745 O O   . GLN   B 2 5   ? -7.905  14.385  0.181   1.00 90.99 5   B 1 
ATOM   1746 C CB  . GLN   B 2 5   ? -7.659  15.342  3.141   1.00 88.09 5   B 1 
ATOM   1747 C CG  . GLN   B 2 5   ? -8.060  16.456  4.119   1.00 82.88 5   B 1 
ATOM   1748 C CD  . GLN   B 2 5   ? -6.881  16.936  4.971   1.00 79.14 5   B 1 
ATOM   1749 O OE1 . GLN   B 2 5   ? -6.024  16.181  5.391   1.00 72.81 5   B 1 
ATOM   1750 N NE2 . GLN   B 2 5   ? -6.796  18.214  5.262   1.00 69.69 5   B 1 
ATOM   1751 N N   . ILE   B 2 6   ? -8.363  12.559  1.392   1.00 92.86 6   B 1 
ATOM   1752 C CA  . ILE   B 2 6   ? -7.809  11.602  0.420   1.00 94.63 6   B 1 
ATOM   1753 C C   . ILE   B 2 6   ? -8.800  10.537  -0.052  1.00 96.33 6   B 1 
ATOM   1754 O O   . ILE   B 2 6   ? -8.504  9.804   -0.998  1.00 96.40 6   B 1 
ATOM   1755 C CB  . ILE   B 2 6   ? -6.524  10.942  0.959   1.00 93.74 6   B 1 
ATOM   1756 C CG1 . ILE   B 2 6   ? -6.793  10.018  2.169   1.00 90.39 6   B 1 
ATOM   1757 C CG2 . ILE   B 2 6   ? -5.470  12.012  1.301   1.00 88.01 6   B 1 
ATOM   1758 C CD1 . ILE   B 2 6   ? -5.652  9.031   2.411   1.00 88.45 6   B 1 
ATOM   1759 N N   . MET   B 2 7   ? -9.954  10.429  0.586   1.00 97.19 7   B 1 
ATOM   1760 C CA  . MET   B 2 7   ? -10.970 9.451   0.222   1.00 97.66 7   B 1 
ATOM   1761 C C   . MET   B 2 7   ? -11.534 9.725   -1.175  1.00 97.61 7   B 1 
ATOM   1762 O O   . MET   B 2 7   ? -11.702 10.871  -1.605  1.00 97.11 7   B 1 
ATOM   1763 C CB  . MET   B 2 7   ? -12.081 9.385   1.283   1.00 97.60 7   B 1 
ATOM   1764 C CG  . MET   B 2 7   ? -13.026 10.597  1.278   1.00 97.45 7   B 1 
ATOM   1765 S SD  . MET   B 2 7   ? -14.341 10.499  2.526   1.00 97.16 7   B 1 
ATOM   1766 C CE  . MET   B 2 7   ? -15.235 12.014  2.158   1.00 95.22 7   B 1 
ATOM   1767 N N   . LYS   B 2 8   ? -11.921 8.661   -1.865  1.00 97.93 8   B 1 
ATOM   1768 C CA  . LYS   B 2 8   ? -12.714 8.795   -3.083  1.00 98.09 8   B 1 
ATOM   1769 C C   . LYS   B 2 8   ? -14.183 8.996   -2.707  1.00 98.34 8   B 1 
ATOM   1770 O O   . LYS   B 2 8   ? -14.766 8.158   -2.028  1.00 98.16 8   B 1 
ATOM   1771 C CB  . LYS   B 2 8   ? -12.478 7.590   -3.999  1.00 97.70 8   B 1 
ATOM   1772 C CG  . LYS   B 2 8   ? -13.171 7.804   -5.351  1.00 92.96 8   B 1 
ATOM   1773 C CD  . LYS   B 2 8   ? -12.839 6.702   -6.352  1.00 87.52 8   B 1 
ATOM   1774 C CE  . LYS   B 2 8   ? -13.591 6.996   -7.658  1.00 81.20 8   B 1 
ATOM   1775 N NZ  . LYS   B 2 8   ? -13.437 5.927   -8.664  1.00 71.83 8   B 1 
ATOM   1776 N N   . ARG   B 2 9   ? -14.770 10.087  -3.172  1.00 98.26 9   B 1 
ATOM   1777 C CA  . ARG   B 2 9   ? -16.165 10.456  -2.856  1.00 97.90 9   B 1 
ATOM   1778 C C   . ARG   B 2 9   ? -17.185 9.792   -3.780  1.00 97.44 9   B 1 
ATOM   1779 O O   . ARG   B 2 9   ? -18.269 9.441   -3.339  1.00 91.87 9   B 1 
ATOM   1780 C CB  . ARG   B 2 9   ? -16.315 11.984  -2.888  1.00 96.77 9   B 1 
ATOM   1781 C CG  . ARG   B 2 9   ? -15.486 12.668  -1.794  1.00 93.23 9   B 1 
ATOM   1782 C CD  . ARG   B 2 9   ? -15.654 14.192  -1.832  1.00 90.65 9   B 1 
ATOM   1783 N NE  . ARG   B 2 9   ? -14.829 14.855  -0.806  1.00 85.79 9   B 1 
ATOM   1784 C CZ  . ARG   B 2 9   ? -15.201 15.258  0.403   1.00 80.62 9   B 1 
ATOM   1785 N NH1 . ARG   B 2 9   ? -16.422 15.146  0.831   1.00 70.14 9   B 1 
ATOM   1786 N NH2 . ARG   B 2 9   ? -14.324 15.791  1.207   1.00 74.57 9   B 1 
ATOM   1787 N N   . ASP   B 2 10  ? -16.837 9.605   -5.039  1.00 97.82 10  B 1 
ATOM   1788 C CA  . ASP   B 2 10  ? -17.697 8.945   -6.019  1.00 97.50 10  B 1 
ATOM   1789 C C   . ASP   B 2 10  ? -17.587 7.418   -5.876  1.00 98.06 10  B 1 
ATOM   1790 O O   . ASP   B 2 10  ? -16.734 6.766   -6.486  1.00 96.61 10  B 1 
ATOM   1791 C CB  . ASP   B 2 10  ? -17.356 9.452   -7.422  1.00 95.43 10  B 1 
ATOM   1792 C CG  . ASP   B 2 10  ? -18.326 8.910   -8.468  1.00 86.11 10  B 1 
ATOM   1793 O OD1 . ASP   B 2 10  ? -19.488 8.640   -8.086  1.00 77.77 10  B 1 
ATOM   1794 O OD2 . ASP   B 2 10  ? -17.882 8.768   -9.624  1.00 78.16 10  B 1 
ATOM   1795 N N   . VAL   B 2 11  ? -18.422 6.862   -5.006  1.00 98.39 11  B 1 
ATOM   1796 C CA  . VAL   B 2 11  ? -18.382 5.444   -4.627  1.00 98.71 11  B 1 
ATOM   1797 C C   . VAL   B 2 11  ? -19.353 4.640   -5.470  1.00 98.77 11  B 1 
ATOM   1798 O O   . VAL   B 2 11  ? -20.569 4.844   -5.411  1.00 98.54 11  B 1 
ATOM   1799 C CB  . VAL   B 2 11  ? -18.660 5.235   -3.124  1.00 98.61 11  B 1 
ATOM   1800 C CG1 . VAL   B 2 11  ? -18.389 3.777   -2.731  1.00 97.83 11  B 1 
ATOM   1801 C CG2 . VAL   B 2 11  ? -17.772 6.122   -2.244  1.00 97.65 11  B 1 
ATOM   1802 N N   . ILE   B 2 12  ? -18.821 3.669   -6.198  1.00 98.75 12  B 1 
ATOM   1803 C CA  . ILE   B 2 12  ? -19.615 2.641   -6.871  1.00 98.82 12  B 1 
ATOM   1804 C C   . ILE   B 2 12  ? -20.071 1.628   -5.821  1.00 98.88 12  B 1 
ATOM   1805 O O   . ILE   B 2 12  ? -19.254 1.093   -5.069  1.00 98.79 12  B 1 
ATOM   1806 C CB  . ILE   B 2 12  ? -18.818 1.980   -8.009  1.00 98.73 12  B 1 
ATOM   1807 C CG1 . ILE   B 2 12  ? -18.161 2.997   -8.977  1.00 97.91 12  B 1 
ATOM   1808 C CG2 . ILE   B 2 12  ? -19.702 0.991   -8.790  1.00 98.22 12  B 1 
ATOM   1809 C CD1 . ILE   B 2 12  ? -19.122 4.020   -9.595  1.00 91.77 12  B 1 
ATOM   1810 N N   . THR   B 2 13  ? -21.364 1.367   -5.777  1.00 98.85 13  B 1 
ATOM   1811 C CA  . THR   B 2 13  ? -22.002 0.489   -4.789  1.00 98.86 13  B 1 
ATOM   1812 C C   . THR   B 2 13  ? -22.819 -0.619  -5.443  1.00 98.87 13  B 1 
ATOM   1813 O O   . THR   B 2 13  ? -23.066 -0.615  -6.657  1.00 98.66 13  B 1 
ATOM   1814 C CB  . THR   B 2 13  ? -22.870 1.295   -3.804  1.00 98.66 13  B 1 
ATOM   1815 O OG1 . THR   B 2 13  ? -23.885 1.988   -4.495  1.00 96.96 13  B 1 
ATOM   1816 C CG2 . THR   B 2 13  ? -22.061 2.313   -3.001  1.00 96.05 13  B 1 
ATOM   1817 N N   . LEU   B 2 14  ? -23.224 -1.574  -4.623  1.00 98.85 14  B 1 
ATOM   1818 C CA  . LEU   B 2 14  ? -24.198 -2.611  -4.951  1.00 98.84 14  B 1 
ATOM   1819 C C   . LEU   B 2 14  ? -25.374 -2.531  -3.978  1.00 98.87 14  B 1 
ATOM   1820 O O   . LEU   B 2 14  ? -25.239 -2.050  -2.853  1.00 98.67 14  B 1 
ATOM   1821 C CB  . LEU   B 2 14  ? -23.538 -3.994  -4.871  1.00 98.65 14  B 1 
ATOM   1822 C CG  . LEU   B 2 14  ? -22.453 -4.255  -5.926  1.00 98.07 14  B 1 
ATOM   1823 C CD1 . LEU   B 2 14  ? -21.713 -5.541  -5.581  1.00 97.37 14  B 1 
ATOM   1824 C CD2 . LEU   B 2 14  ? -23.047 -4.402  -7.328  1.00 97.33 14  B 1 
ATOM   1825 N N   . THR   B 2 15  ? -26.502 -3.075  -4.398  1.00 98.78 15  B 1 
ATOM   1826 C CA  . THR   B 2 15  ? -27.607 -3.431  -3.500  1.00 98.70 15  B 1 
ATOM   1827 C C   . THR   B 2 15  ? -27.510 -4.913  -3.132  1.00 98.73 15  B 1 
ATOM   1828 O O   . THR   B 2 15  ? -26.878 -5.706  -3.831  1.00 98.32 15  B 1 
ATOM   1829 C CB  . THR   B 2 15  ? -28.970 -3.118  -4.129  1.00 98.24 15  B 1 
ATOM   1830 O OG1 . THR   B 2 15  ? -29.225 -3.981  -5.201  1.00 92.06 15  B 1 
ATOM   1831 C CG2 . THR   B 2 15  ? -29.075 -1.674  -4.627  1.00 89.92 15  B 1 
ATOM   1832 N N   . LYS   B 2 16  ? -28.152 -5.331  -2.043  1.00 98.60 16  B 1 
ATOM   1833 C CA  . LYS   B 2 16  ? -28.184 -6.750  -1.641  1.00 98.43 16  B 1 
ATOM   1834 C C   . LYS   B 2 16  ? -28.852 -7.669  -2.671  1.00 98.46 16  B 1 
ATOM   1835 O O   . LYS   B 2 16  ? -28.590 -8.864  -2.686  1.00 97.60 16  B 1 
ATOM   1836 C CB  . LYS   B 2 16  ? -28.857 -6.879  -0.264  1.00 97.28 16  B 1 
ATOM   1837 C CG  . LYS   B 2 16  ? -30.363 -6.557  -0.299  1.00 93.10 16  B 1 
ATOM   1838 C CD  . LYS   B 2 16  ? -30.978 -6.676  1.097   1.00 91.79 16  B 1 
ATOM   1839 C CE  . LYS   B 2 16  ? -32.476 -6.379  1.006   1.00 81.71 16  B 1 
ATOM   1840 N NZ  . LYS   B 2 16  ? -33.123 -6.423  2.336   1.00 74.68 16  B 1 
ATOM   1841 N N   . THR   B 2 17  ? -29.724 -7.106  -3.503  1.00 98.60 17  B 1 
ATOM   1842 C CA  . THR   B 2 17  ? -30.496 -7.818  -4.531  1.00 98.47 17  B 1 
ATOM   1843 C C   . THR   B 2 17  ? -29.839 -7.801  -5.907  1.00 98.48 17  B 1 
ATOM   1844 O O   . THR   B 2 17  ? -30.303 -8.523  -6.790  1.00 97.52 17  B 1 
ATOM   1845 C CB  . THR   B 2 17  ? -31.919 -7.248  -4.638  1.00 97.82 17  B 1 
ATOM   1846 O OG1 . THR   B 2 17  ? -31.888 -5.843  -4.759  1.00 92.78 17  B 1 
ATOM   1847 C CG2 . THR   B 2 17  ? -32.748 -7.573  -3.396  1.00 91.44 17  B 1 
ATOM   1848 N N   . ASP   B 2 18  ? -28.780 -7.013  -6.109  1.00 98.58 18  B 1 
ATOM   1849 C CA  . ASP   B 2 18  ? -27.998 -7.073  -7.341  1.00 98.56 18  B 1 
ATOM   1850 C C   . ASP   B 2 18  ? -27.446 -8.490  -7.554  1.00 98.58 18  B 1 
ATOM   1851 O O   . ASP   B 2 18  ? -27.189 -9.242  -6.606  1.00 98.11 18  B 1 
ATOM   1852 C CB  . ASP   B 2 18  ? -26.846 -6.056  -7.321  1.00 98.44 18  B 1 
ATOM   1853 C CG  . ASP   B 2 18  ? -27.262 -4.611  -7.604  1.00 98.15 18  B 1 
ATOM   1854 O OD1 . ASP   B 2 18  ? -28.183 -4.408  -8.426  1.00 95.68 18  B 1 
ATOM   1855 O OD2 . ASP   B 2 18  ? -26.591 -3.699  -7.068  1.00 95.74 18  B 1 
ATOM   1856 N N   . THR   B 2 19  ? -27.238 -8.849  -8.812  1.00 98.45 19  B 1 
ATOM   1857 C CA  . THR   B 2 19  ? -26.632 -10.137 -9.167  1.00 98.46 19  B 1 
ATOM   1858 C C   . THR   B 2 19  ? -25.108 -10.079 -9.063  1.00 98.56 19  B 1 
ATOM   1859 O O   . THR   B 2 19  ? -24.485 -9.018  -9.150  1.00 98.30 19  B 1 
ATOM   1860 C CB  . THR   B 2 19  ? -27.061 -10.600 -10.567 1.00 97.93 19  B 1 
ATOM   1861 O OG1 . THR   B 2 19  ? -26.579 -9.721  -11.550 1.00 93.88 19  B 1 
ATOM   1862 C CG2 . THR   B 2 19  ? -28.579 -10.710 -10.710 1.00 93.16 19  B 1 
ATOM   1863 N N   . LEU   B 2 20  ? -24.476 -11.242 -8.950  1.00 98.04 20  B 1 
ATOM   1864 C CA  . LEU   B 2 20  ? -23.018 -11.344 -9.039  1.00 98.12 20  B 1 
ATOM   1865 C C   . LEU   B 2 20  ? -22.498 -10.949 -10.427 1.00 98.17 20  B 1 
ATOM   1866 O O   . LEU   B 2 20  ? -21.381 -10.450 -10.531 1.00 97.71 20  B 1 
ATOM   1867 C CB  . LEU   B 2 20  ? -22.562 -12.758 -8.656  1.00 97.82 20  B 1 
ATOM   1868 C CG  . LEU   B 2 20  ? -22.898 -13.174 -7.209  1.00 96.77 20  B 1 
ATOM   1869 C CD1 . LEU   B 2 20  ? -22.247 -14.520 -6.904  1.00 95.27 20  B 1 
ATOM   1870 C CD2 . LEU   B 2 20  ? -22.424 -12.163 -6.165  1.00 94.77 20  B 1 
ATOM   1871 N N   . GLU   B 2 21  ? -23.306 -11.094 -11.468 1.00 97.93 21  B 1 
ATOM   1872 C CA  . GLU   B 2 21  ? -22.995 -10.557 -12.798 1.00 97.80 21  B 1 
ATOM   1873 C C   . GLU   B 2 21  ? -22.858 -9.034  -12.757 1.00 98.02 21  B 1 
ATOM   1874 O O   . GLU   B 2 21  ? -21.834 -8.499  -13.187 1.00 97.72 21  B 1 
ATOM   1875 C CB  . GLU   B 2 21  ? -24.071 -10.999 -13.794 1.00 97.24 21  B 1 
ATOM   1876 C CG  . GLU   B 2 21  ? -23.771 -10.506 -15.222 1.00 94.21 21  B 1 
ATOM   1877 C CD  . GLU   B 2 21  ? -24.671 -11.182 -16.262 1.00 91.03 21  B 1 
ATOM   1878 O OE1 . GLU   B 2 21  ? -24.149 -11.475 -17.361 1.00 83.90 21  B 1 
ATOM   1879 O OE2 . GLU   B 2 21  ? -25.854 -11.448 -15.944 1.00 84.21 21  B 1 
ATOM   1880 N N   . THR   B 2 22  ? -23.814 -8.337  -12.147 1.00 98.35 22  B 1 
ATOM   1881 C CA  . THR   B 2 22  ? -23.739 -6.882  -11.941 1.00 98.47 22  B 1 
ATOM   1882 C C   . THR   B 2 22  ? -22.489 -6.493  -11.149 1.00 98.57 22  B 1 
ATOM   1883 O O   . THR   B 2 22  ? -21.811 -5.523  -11.496 1.00 98.30 22  B 1 
ATOM   1884 C CB  . THR   B 2 22  ? -24.989 -6.371  -11.206 1.00 98.32 22  B 1 
ATOM   1885 O OG1 . THR   B 2 22  ? -26.148 -6.728  -11.918 1.00 95.37 22  B 1 
ATOM   1886 C CG2 . THR   B 2 22  ? -25.015 -4.848  -11.064 1.00 94.57 22  B 1 
ATOM   1887 N N   . ALA   B 2 23  ? -22.138 -7.263  -10.123 1.00 98.54 23  B 1 
ATOM   1888 C CA  . ALA   B 2 23  ? -20.922 -7.038  -9.345  1.00 98.52 23  B 1 
ATOM   1889 C C   . ALA   B 2 23  ? -19.656 -7.176  -10.209 1.00 98.51 23  B 1 
ATOM   1890 O O   . ALA   B 2 23  ? -18.811 -6.281  -10.201 1.00 98.22 23  B 1 
ATOM   1891 C CB  . ALA   B 2 23  ? -20.909 -7.993  -8.147  1.00 98.39 23  B 1 
ATOM   1892 N N   . ILE   B 2 24  ? -19.541 -8.248  -10.988 1.00 98.24 24  B 1 
ATOM   1893 C CA  . ILE   B 2 24  ? -18.409 -8.472  -11.901 1.00 97.79 24  B 1 
ATOM   1894 C C   . ILE   B 2 24  ? -18.304 -7.341  -12.924 1.00 98.02 24  B 1 
ATOM   1895 O O   . ILE   B 2 24  ? -17.210 -6.818  -13.146 1.00 97.49 24  B 1 
ATOM   1896 C CB  . ILE   B 2 24  ? -18.534 -9.841  -12.605 1.00 96.41 24  B 1 
ATOM   1897 C CG1 . ILE   B 2 24  ? -18.285 -10.978 -11.594 1.00 90.38 24  B 1 
ATOM   1898 C CG2 . ILE   B 2 24  ? -17.546 -9.974  -13.783 1.00 90.34 24  B 1 
ATOM   1899 C CD1 . ILE   B 2 24  ? -18.672 -12.363 -12.120 1.00 82.62 24  B 1 
ATOM   1900 N N   . CYS   B 2 25  ? -19.427 -6.952  -13.525 1.00 98.18 25  B 1 
ATOM   1901 C CA  . CYS   B 2 25  ? -19.471 -5.866  -14.499 1.00 98.22 25  B 1 
ATOM   1902 C C   . CYS   B 2 25  ? -18.957 -4.560  -13.894 1.00 98.42 25  B 1 
ATOM   1903 O O   . CYS   B 2 25  ? -18.021 -3.982  -14.441 1.00 98.02 25  B 1 
ATOM   1904 C CB  . CYS   B 2 25  ? -20.892 -5.722  -15.055 1.00 97.70 25  B 1 
ATOM   1905 S SG  . CYS   B 2 25  ? -21.238 -7.110  -16.178 1.00 88.07 25  B 1 
ATOM   1906 N N   . LYS   B 2 26  ? -19.463 -4.148  -12.736 1.00 98.50 26  B 1 
ATOM   1907 C CA  . LYS   B 2 26  ? -19.009 -2.931  -12.041 1.00 98.59 26  B 1 
ATOM   1908 C C   . LYS   B 2 26  ? -17.520 -2.983  -11.679 1.00 98.52 26  B 1 
ATOM   1909 O O   . LYS   B 2 26  ? -16.804 -2.013  -11.905 1.00 98.03 26  B 1 
ATOM   1910 C CB  . LYS   B 2 26  ? -19.868 -2.674  -10.793 1.00 98.58 26  B 1 
ATOM   1911 C CG  . LYS   B 2 26  ? -21.272 -2.143  -11.134 1.00 98.17 26  B 1 
ATOM   1912 C CD  . LYS   B 2 26  ? -22.089 -1.884  -9.858  1.00 97.43 26  B 1 
ATOM   1913 C CE  . LYS   B 2 26  ? -23.479 -1.322  -10.193 1.00 96.10 26  B 1 
ATOM   1914 N NZ  . LYS   B 2 26  ? -24.318 -1.101  -8.986  1.00 93.51 26  B 1 
ATOM   1915 N N   . LEU   B 2 27  ? -17.033 -4.105  -11.152 1.00 98.52 27  B 1 
ATOM   1916 C CA  . LEU   B 2 27  ? -15.610 -4.271  -10.823 1.00 98.35 27  B 1 
ATOM   1917 C C   . LEU   B 2 27  ? -14.716 -4.069  -12.051 1.00 98.14 27  B 1 
ATOM   1918 O O   . LEU   B 2 27  ? -13.690 -3.397  -11.968 1.00 97.49 27  B 1 
ATOM   1919 C CB  . LEU   B 2 27  ? -15.369 -5.665  -10.219 1.00 98.16 27  B 1 
ATOM   1920 C CG  . LEU   B 2 27  ? -15.895 -5.865  -8.784  1.00 97.51 27  B 1 
ATOM   1921 C CD1 . LEU   B 2 27  ? -15.712 -7.327  -8.374  1.00 96.62 27  B 1 
ATOM   1922 C CD2 . LEU   B 2 27  ? -15.165 -4.995  -7.768  1.00 96.33 27  B 1 
ATOM   1923 N N   . LYS   B 2 28  ? -15.120 -4.635  -13.188 1.00 97.98 28  B 1 
ATOM   1924 C CA  . LYS   B 2 28  ? -14.361 -4.575  -14.439 1.00 97.48 28  B 1 
ATOM   1925 C C   . LYS   B 2 28  ? -14.461 -3.213  -15.120 1.00 97.61 28  B 1 
ATOM   1926 O O   . LYS   B 2 28  ? -13.449 -2.686  -15.561 1.00 96.67 28  B 1 
ATOM   1927 C CB  . LYS   B 2 28  ? -14.843 -5.714  -15.345 1.00 96.49 28  B 1 
ATOM   1928 C CG  . LYS   B 2 28  ? -13.950 -5.893  -16.580 1.00 84.01 28  B 1 
ATOM   1929 C CD  . LYS   B 2 28  ? -14.456 -7.061  -17.428 1.00 79.60 28  B 1 
ATOM   1930 C CE  . LYS   B 2 28  ? -13.557 -7.256  -18.653 1.00 65.59 28  B 1 
ATOM   1931 N NZ  . LYS   B 2 28  ? -14.068 -8.330  -19.534 1.00 58.15 28  B 1 
ATOM   1932 N N   . GLU   B 2 29  ? -15.665 -2.652  -15.205 1.00 98.23 29  B 1 
ATOM   1933 C CA  . GLU   B 2 29  ? -15.948 -1.371  -15.862 1.00 98.26 29  B 1 
ATOM   1934 C C   . GLU   B 2 29  ? -15.200 -0.213  -15.198 1.00 98.19 29  B 1 
ATOM   1935 O O   . GLU   B 2 29  ? -14.542 0.578   -15.868 1.00 97.16 29  B 1 
ATOM   1936 C CB  . GLU   B 2 29  ? -17.466 -1.144  -15.821 1.00 97.91 29  B 1 
ATOM   1937 C CG  . GLU   B 2 29  ? -17.915 0.158   -16.503 1.00 91.87 29  B 1 
ATOM   1938 C CD  . GLU   B 2 29  ? -19.435 0.386   -16.406 1.00 87.34 29  B 1 
ATOM   1939 O OE1 . GLU   B 2 29  ? -19.887 1.447   -16.885 1.00 80.06 29  B 1 
ATOM   1940 O OE2 . GLU   B 2 29  ? -20.146 -0.485  -15.847 1.00 81.81 29  B 1 
ATOM   1941 N N   . PHE   B 2 30  ? -15.242 -0.151  -13.872 1.00 98.37 30  B 1 
ATOM   1942 C CA  . PHE   B 2 30  ? -14.631 0.937   -13.105 1.00 98.23 30  B 1 
ATOM   1943 C C   . PHE   B 2 30  ? -13.193 0.655   -12.657 1.00 97.94 30  B 1 
ATOM   1944 O O   . PHE   B 2 30  ? -12.598 1.480   -11.960 1.00 96.77 30  B 1 
ATOM   1945 C CB  . PHE   B 2 30  ? -15.548 1.297   -11.935 1.00 98.25 30  B 1 
ATOM   1946 C CG  . PHE   B 2 30  ? -16.912 1.787   -12.367 1.00 98.17 30  B 1 
ATOM   1947 C CD1 . PHE   B 2 30  ? -17.058 3.077   -12.911 1.00 96.62 30  B 1 
ATOM   1948 C CD2 . PHE   B 2 30  ? -18.038 0.952   -12.260 1.00 96.69 30  B 1 
ATOM   1949 C CE1 . PHE   B 2 30  ? -18.316 3.522   -13.346 1.00 95.97 30  B 1 
ATOM   1950 C CE2 . PHE   B 2 30  ? -19.299 1.393   -12.696 1.00 95.90 30  B 1 
ATOM   1951 C CZ  . PHE   B 2 30  ? -19.438 2.678   -13.243 1.00 96.63 30  B 1 
ATOM   1952 N N   . HIS   B 2 31  ? -12.606 -0.482  -13.038 1.00 97.43 31  B 1 
ATOM   1953 C CA  . HIS   B 2 31  ? -11.259 -0.899  -12.636 1.00 96.93 31  B 1 
ATOM   1954 C C   . HIS   B 2 31  ? -11.029 -0.862  -11.116 1.00 97.03 31  B 1 
ATOM   1955 O O   . HIS   B 2 31  ? -9.973  -0.454  -10.625 1.00 95.63 31  B 1 
ATOM   1956 C CB  . HIS   B 2 31  ? -10.206 -0.124  -13.434 1.00 95.82 31  B 1 
ATOM   1957 C CG  . HIS   B 2 31  ? -10.293 -0.359  -14.917 1.00 92.14 31  B 1 
ATOM   1958 N ND1 . HIS   B 2 31  ? -10.085 -1.566  -15.559 1.00 81.86 31  B 1 
ATOM   1959 C CD2 . HIS   B 2 31  ? -10.582 0.560   -15.891 1.00 80.34 31  B 1 
ATOM   1960 C CE1 . HIS   B 2 31  ? -10.239 -1.370  -16.877 1.00 82.38 31  B 1 
ATOM   1961 N NE2 . HIS   B 2 31  ? -10.534 -0.086  -17.119 1.00 82.86 31  B 1 
ATOM   1962 N N   . ILE   B 2 32  ? -12.015 -1.320  -10.359 1.00 98.02 32  B 1 
ATOM   1963 C CA  . ILE   B 2 32  ? -11.997 -1.380  -8.896  1.00 98.29 32  B 1 
ATOM   1964 C C   . ILE   B 2 32  ? -12.009 -2.827  -8.402  1.00 98.38 32  B 1 
ATOM   1965 O O   . ILE   B 2 32  ? -12.300 -3.760  -9.148  1.00 98.19 32  B 1 
ATOM   1966 C CB  . ILE   B 2 32  ? -13.148 -0.542  -8.292  1.00 98.26 32  B 1 
ATOM   1967 C CG1 . ILE   B 2 32  ? -14.534 -1.056  -8.745  1.00 97.54 32  B 1 
ATOM   1968 C CG2 . ILE   B 2 32  ? -12.932 0.944   -8.605  1.00 96.13 32  B 1 
ATOM   1969 C CD1 . ILE   B 2 32  ? -15.729 -0.311  -8.135  1.00 96.56 32  B 1 
ATOM   1970 N N   . ARG   B 2 33  ? -11.695 -3.026  -7.122  1.00 98.26 33  B 1 
ATOM   1971 C CA  . ARG   B 2 33  ? -11.667 -4.352  -6.470  1.00 98.31 33  B 1 
ATOM   1972 C C   . ARG   B 2 33  ? -12.570 -4.456  -5.248  1.00 98.61 33  B 1 
ATOM   1973 O O   . ARG   B 2 33  ? -12.592 -5.506  -4.611  1.00 98.18 33  B 1 
ATOM   1974 C CB  . ARG   B 2 33  ? -10.233 -4.729  -6.108  1.00 97.30 33  B 1 
ATOM   1975 C CG  . ARG   B 2 33  ? -9.334  -4.836  -7.349  1.00 94.86 33  B 1 
ATOM   1976 C CD  . ARG   B 2 33  ? -7.936  -5.262  -6.918  1.00 91.60 33  B 1 
ATOM   1977 N NE  . ARG   B 2 33  ? -7.005  -5.182  -8.040  1.00 86.26 33  B 1 
ATOM   1978 C CZ  . ARG   B 2 33  ? -5.721  -5.464  -8.020  1.00 84.25 33  B 1 
ATOM   1979 N NH1 . ARG   B 2 33  ? -5.098  -5.833  -6.934  1.00 76.11 33  B 1 
ATOM   1980 N NH2 . ARG   B 2 33  ? -5.029  -5.385  -9.122  1.00 76.50 33  B 1 
ATOM   1981 N N   . HIS   B 2 34  ? -13.281 -3.394  -4.919  1.00 98.80 34  B 1 
ATOM   1982 C CA  . HIS   B 2 34  ? -14.110 -3.323  -3.722  1.00 98.86 34  B 1 
ATOM   1983 C C   . HIS   B 2 34  ? -15.442 -2.658  -4.056  1.00 98.91 34  B 1 
ATOM   1984 O O   . HIS   B 2 34  ? -15.459 -1.618  -4.711  1.00 98.77 34  B 1 
ATOM   1985 C CB  . HIS   B 2 34  ? -13.374 -2.551  -2.619  1.00 98.69 34  B 1 
ATOM   1986 C CG  . HIS   B 2 34  ? -11.981 -3.055  -2.334  1.00 98.40 34  B 1 
ATOM   1987 N ND1 . HIS   B 2 34  ? -10.827 -2.616  -2.959  1.00 92.92 34  B 1 
ATOM   1988 C CD2 . HIS   B 2 34  ? -11.610 -4.046  -1.461  1.00 93.07 34  B 1 
ATOM   1989 C CE1 . HIS   B 2 34  ? -9.798  -3.319  -2.462  1.00 92.73 34  B 1 
ATOM   1990 N NE2 . HIS   B 2 34  ? -10.232 -4.200  -1.548  1.00 93.96 34  B 1 
ATOM   1991 N N   . LEU   B 2 35  ? -16.533 -3.248  -3.596  1.00 98.89 35  B 1 
ATOM   1992 C CA  . LEU   B 2 35  ? -17.889 -2.733  -3.758  1.00 98.90 35  B 1 
ATOM   1993 C C   . LEU   B 2 35  ? -18.617 -2.788  -2.413  1.00 98.91 35  B 1 
ATOM   1994 O O   . LEU   B 2 35  ? -18.994 -3.882  -1.975  1.00 98.78 35  B 1 
ATOM   1995 C CB  . LEU   B 2 35  ? -18.640 -3.540  -4.829  1.00 98.81 35  B 1 
ATOM   1996 C CG  . LEU   B 2 35  ? -18.156 -3.306  -6.273  1.00 98.49 35  B 1 
ATOM   1997 C CD1 . LEU   B 2 35  ? -18.764 -4.348  -7.203  1.00 97.90 35  B 1 
ATOM   1998 C CD2 . LEU   B 2 35  ? -18.559 -1.923  -6.789  1.00 97.73 35  B 1 
ATOM   1999 N N   . PRO   B 2 36  ? -18.828 -1.653  -1.750  1.00 98.95 36  B 1 
ATOM   2000 C CA  . PRO   B 2 36  ? -19.743 -1.595  -0.620  1.00 98.95 36  B 1 
ATOM   2001 C C   . PRO   B 2 36  ? -21.157 -1.970  -1.069  1.00 98.95 36  B 1 
ATOM   2002 O O   . PRO   B 2 36  ? -21.623 -1.523  -2.123  1.00 98.85 36  B 1 
ATOM   2003 C CB  . PRO   B 2 36  ? -19.679 -0.161  -0.086  1.00 98.85 36  B 1 
ATOM   2004 C CG  . PRO   B 2 36  ? -18.381 0.396   -0.665  1.00 97.76 36  B 1 
ATOM   2005 C CD  . PRO   B 2 36  ? -18.244 -0.346  -1.989  1.00 98.83 36  B 1 
ATOM   2006 N N   . VAL   B 2 37  ? -21.823 -2.777  -0.263  1.00 98.92 37  B 1 
ATOM   2007 C CA  . VAL   B 2 37  ? -23.250 -3.064  -0.419  1.00 98.92 37  B 1 
ATOM   2008 C C   . VAL   B 2 37  ? -24.002 -2.117  0.499   1.00 98.91 37  B 1 
ATOM   2009 O O   . VAL   B 2 37  ? -23.701 -2.050  1.691   1.00 98.75 37  B 1 
ATOM   2010 C CB  . VAL   B 2 37  ? -23.587 -4.530  -0.123  1.00 98.83 37  B 1 
ATOM   2011 C CG1 . VAL   B 2 37  ? -25.034 -4.834  -0.509  1.00 98.39 37  B 1 
ATOM   2012 C CG2 . VAL   B 2 37  ? -22.670 -5.492  -0.896  1.00 98.34 37  B 1 
ATOM   2013 N N   . VAL   B 2 38  ? -24.945 -1.382  -0.061  1.00 98.89 38  B 1 
ATOM   2014 C CA  . VAL   B 2 38  ? -25.719 -0.370  0.659   1.00 98.86 38  B 1 
ATOM   2015 C C   . VAL   B 2 38  ? -27.217 -0.643  0.556   1.00 98.85 38  B 1 
ATOM   2016 O O   . VAL   B 2 38  ? -27.684 -1.309  -0.375  1.00 98.52 38  B 1 
ATOM   2017 C CB  . VAL   B 2 38  ? -25.377 1.064   0.206   1.00 98.57 38  B 1 
ATOM   2018 C CG1 . VAL   B 2 38  ? -23.902 1.390   0.460   1.00 96.56 38  B 1 
ATOM   2019 C CG2 . VAL   B 2 38  ? -25.697 1.319   -1.272  1.00 95.99 38  B 1 
ATOM   2020 N N   . ASP   B 2 39  ? -27.956 -0.126  1.521   1.00 98.71 39  B 1 
ATOM   2021 C CA  . ASP   B 2 39  ? -29.413 -0.039  1.449   1.00 98.53 39  B 1 
ATOM   2022 C C   . ASP   B 2 39  ? -29.870 1.275   0.789   1.00 98.43 39  B 1 
ATOM   2023 O O   . ASP   B 2 39  ? -29.071 2.079   0.290   1.00 96.89 39  B 1 
ATOM   2024 C CB  . ASP   B 2 39  ? -30.013 -0.275  2.845   1.00 97.76 39  B 1 
ATOM   2025 C CG  . ASP   B 2 39  ? -29.694 0.811   3.878   1.00 97.09 39  B 1 
ATOM   2026 O OD1 . ASP   B 2 39  ? -29.262 1.919   3.484   1.00 94.44 39  B 1 
ATOM   2027 O OD2 . ASP   B 2 39  ? -29.881 0.520   5.075   1.00 93.49 39  B 1 
ATOM   2028 N N   . GLU   B 2 40  ? -31.181 1.492   0.779   1.00 98.25 40  B 1 
ATOM   2029 C CA  . GLU   B 2 40  ? -31.806 2.681   0.183   1.00 97.95 40  B 1 
ATOM   2030 C C   . GLU   B 2 40  ? -31.413 3.986   0.894   1.00 97.92 40  B 1 
ATOM   2031 O O   . GLU   B 2 40  ? -31.375 5.052   0.279   1.00 95.91 40  B 1 
ATOM   2032 C CB  . GLU   B 2 40  ? -33.332 2.504   0.202   1.00 97.01 40  B 1 
ATOM   2033 C CG  . GLU   B 2 40  ? -33.794 1.313   -0.658  1.00 87.76 40  B 1 
ATOM   2034 C CD  . GLU   B 2 40  ? -35.314 1.103   -0.665  1.00 79.17 40  B 1 
ATOM   2035 O OE1 . GLU   B 2 40  ? -35.749 0.138   -1.344  1.00 71.14 40  B 1 
ATOM   2036 O OE2 . GLU   B 2 40  ? -36.038 1.875   -0.001  1.00 71.11 40  B 1 
ATOM   2037 N N   . GLU   B 2 41  ? -31.044 3.911   2.173   1.00 98.13 41  B 1 
ATOM   2038 C CA  . GLU   B 2 41  ? -30.587 5.058   2.966   1.00 98.02 41  B 1 
ATOM   2039 C C   . GLU   B 2 41  ? -29.069 5.299   2.867   1.00 98.16 41  B 1 
ATOM   2040 O O   . GLU   B 2 41  ? -28.536 6.224   3.481   1.00 96.79 41  B 1 
ATOM   2041 C CB  . GLU   B 2 41  ? -31.033 4.901   4.425   1.00 97.36 41  B 1 
ATOM   2042 C CG  . GLU   B 2 41  ? -32.558 4.854   4.573   1.00 92.73 41  B 1 
ATOM   2043 C CD  . GLU   B 2 41  ? -33.036 5.025   6.021   1.00 85.68 41  B 1 
ATOM   2044 O OE1 . GLU   B 2 41  ? -34.270 4.940   6.227   1.00 76.70 41  B 1 
ATOM   2045 O OE2 . GLU   B 2 41  ? -32.195 5.309   6.906   1.00 77.54 41  B 1 
ATOM   2046 N N   . ARG   B 2 42  ? -28.368 4.503   2.052   1.00 97.92 42  B 1 
ATOM   2047 C CA  . ARG   B 2 42  ? -26.905 4.460   1.915   1.00 97.97 42  B 1 
ATOM   2048 C C   . ARG   B 2 42  ? -26.175 3.986   3.179   1.00 98.43 42  B 1 
ATOM   2049 O O   . ARG   B 2 42  ? -24.997 4.310   3.353   1.00 97.59 42  B 1 
ATOM   2050 C CB  . ARG   B 2 42  ? -26.327 5.773   1.363   1.00 96.35 42  B 1 
ATOM   2051 C CG  . ARG   B 2 42  ? -26.952 6.211   0.034   1.00 87.78 42  B 1 
ATOM   2052 C CD  . ARG   B 2 42  ? -26.163 7.373   -0.578  1.00 83.55 42  B 1 
ATOM   2053 N NE  . ARG   B 2 42  ? -24.844 6.911   -1.064  1.00 78.88 42  B 1 
ATOM   2054 C CZ  . ARG   B 2 42  ? -23.919 7.644   -1.677  1.00 73.44 42  B 1 
ATOM   2055 N NH1 . ARG   B 2 42  ? -24.090 8.915   -1.893  1.00 65.21 42  B 1 
ATOM   2056 N NH2 . ARG   B 2 42  ? -22.815 7.092   -2.097  1.00 66.96 42  B 1 
ATOM   2057 N N   . HIS   B 2 43  ? -26.822 3.193   4.026   1.00 98.54 43  B 1 
ATOM   2058 C CA  . HIS   B 2 43  ? -26.133 2.470   5.090   1.00 98.56 43  B 1 
ATOM   2059 C C   . HIS   B 2 43  ? -25.301 1.336   4.493   1.00 98.68 43  B 1 
ATOM   2060 O O   . HIS   B 2 43  ? -25.753 0.619   3.602   1.00 98.35 43  B 1 
ATOM   2061 C CB  . HIS   B 2 43  ? -27.127 1.921   6.115   1.00 98.24 43  B 1 
ATOM   2062 C CG  . HIS   B 2 43  ? -28.028 2.950   6.741   1.00 96.60 43  B 1 
ATOM   2063 N ND1 . HIS   B 2 43  ? -29.362 2.766   7.048   1.00 84.87 43  B 1 
ATOM   2064 C CD2 . HIS   B 2 43  ? -27.708 4.218   7.136   1.00 86.74 43  B 1 
ATOM   2065 C CE1 . HIS   B 2 43  ? -29.822 3.893   7.609   1.00 88.58 43  B 1 
ATOM   2066 N NE2 . HIS   B 2 43  ? -28.845 4.802   7.684   1.00 90.42 43  B 1 
ATOM   2067 N N   . VAL   B 2 44  ? -24.079 1.151   4.985   1.00 98.71 44  B 1 
ATOM   2068 C CA  . VAL   B 2 44  ? -23.223 0.035   4.569   1.00 98.78 44  B 1 
ATOM   2069 C C   . VAL   B 2 44  ? -23.688 -1.230  5.280   1.00 98.79 44  B 1 
ATOM   2070 O O   . VAL   B 2 44  ? -23.485 -1.382  6.477   1.00 98.49 44  B 1 
ATOM   2071 C CB  . VAL   B 2 44  ? -21.737 0.324   4.828   1.00 98.62 44  B 1 
ATOM   2072 C CG1 . VAL   B 2 44  ? -20.857 -0.834  4.348   1.00 97.82 44  B 1 
ATOM   2073 C CG2 . VAL   B 2 44  ? -21.279 1.589   4.089   1.00 97.63 44  B 1 
ATOM   2074 N N   . ILE   B 2 45  ? -24.280 -2.147  4.531   1.00 98.82 45  B 1 
ATOM   2075 C CA  . ILE   B 2 45  ? -24.812 -3.419  5.041   1.00 98.76 45  B 1 
ATOM   2076 C C   . ILE   B 2 45  ? -23.940 -4.626  4.686   1.00 98.75 45  B 1 
ATOM   2077 O O   . ILE   B 2 45  ? -24.143 -5.723  5.204   1.00 98.27 45  B 1 
ATOM   2078 C CB  . ILE   B 2 45  ? -26.269 -3.620  4.580   1.00 98.55 45  B 1 
ATOM   2079 C CG1 . ILE   B 2 45  ? -26.395 -3.673  3.038   1.00 97.17 45  B 1 
ATOM   2080 C CG2 . ILE   B 2 45  ? -27.168 -2.524  5.186   1.00 95.96 45  B 1 
ATOM   2081 C CD1 . ILE   B 2 45  ? -27.767 -4.140  2.542   1.00 94.94 45  B 1 
ATOM   2082 N N   . GLY   B 2 46  ? -22.960 -4.427  3.801   1.00 98.83 46  B 1 
ATOM   2083 C CA  . GLY   B 2 46  ? -22.043 -5.475  3.388   1.00 98.84 46  B 1 
ATOM   2084 C C   . GLY   B 2 46  ? -20.878 -4.959  2.556   1.00 98.91 46  B 1 
ATOM   2085 O O   . GLY   B 2 46  ? -20.795 -3.787  2.199   1.00 98.78 46  B 1 
ATOM   2086 N N   . MET   B 2 47  ? -19.962 -5.877  2.238   1.00 98.88 47  B 1 
ATOM   2087 C CA  . MET   B 2 47  ? -18.819 -5.617  1.366   1.00 98.87 47  B 1 
ATOM   2088 C C   . MET   B 2 47  ? -18.588 -6.816  0.459   1.00 98.86 47  B 1 
ATOM   2089 O O   . MET   B 2 47  ? -18.540 -7.953  0.930   1.00 98.51 47  B 1 
ATOM   2090 C CB  . MET   B 2 47  ? -17.581 -5.327  2.232   1.00 98.61 47  B 1 
ATOM   2091 C CG  . MET   B 2 47  ? -16.299 -5.070  1.423   1.00 96.08 47  B 1 
ATOM   2092 S SD  . MET   B 2 47  ? -16.332 -3.630  0.316   1.00 96.94 47  B 1 
ATOM   2093 C CE  . MET   B 2 47  ? -16.438 -2.299  1.522   1.00 92.69 47  B 1 
ATOM   2094 N N   . ILE   B 2 48  ? -18.391 -6.554  -0.826  1.00 98.79 48  B 1 
ATOM   2095 C CA  . ILE   B 2 48  ? -17.898 -7.527  -1.797  1.00 98.73 48  B 1 
ATOM   2096 C C   . ILE   B 2 48  ? -16.573 -7.034  -2.354  1.00 98.78 48  B 1 
ATOM   2097 O O   . ILE   B 2 48  ? -16.421 -5.871  -2.721  1.00 98.41 48  B 1 
ATOM   2098 C CB  . ILE   B 2 48  ? -18.947 -7.826  -2.888  1.00 97.89 48  B 1 
ATOM   2099 C CG1 . ILE   B 2 48  ? -19.942 -8.838  -2.297  1.00 92.04 48  B 1 
ATOM   2100 C CG2 . ILE   B 2 48  ? -18.316 -8.383  -4.178  1.00 93.82 48  B 1 
ATOM   2101 C CD1 . ILE   B 2 48  ? -21.020 -9.303  -3.265  1.00 84.84 48  B 1 
ATOM   2102 N N   . THR   B 2 49  ? -15.617 -7.957  -2.458  1.00 98.73 49  B 1 
ATOM   2103 C CA  . THR   B 2 49  ? -14.328 -7.696  -3.095  1.00 98.58 49  B 1 
ATOM   2104 C C   . THR   B 2 49  ? -14.099 -8.636  -4.276  1.00 98.54 49  B 1 
ATOM   2105 O O   . THR   B 2 49  ? -14.698 -9.709  -4.366  1.00 98.09 49  B 1 
ATOM   2106 C CB  . THR   B 2 49  ? -13.171 -7.787  -2.092  1.00 98.04 49  B 1 
ATOM   2107 O OG1 . THR   B 2 49  ? -12.935 -9.115  -1.698  1.00 94.92 49  B 1 
ATOM   2108 C CG2 . THR   B 2 49  ? -13.403 -6.955  -0.828  1.00 94.80 49  B 1 
ATOM   2109 N N   . ASP   B 2 50  ? -13.172 -8.271  -5.156  1.00 98.03 50  B 1 
ATOM   2110 C CA  . ASP   B 2 50  ? -12.712 -9.151  -6.235  1.00 97.81 50  B 1 
ATOM   2111 C C   . ASP   B 2 50  ? -12.195 -10.499 -5.699  1.00 97.77 50  B 1 
ATOM   2112 O O   . ASP   B 2 50  ? -12.302 -11.521 -6.368  1.00 96.78 50  B 1 
ATOM   2113 C CB  . ASP   B 2 50  ? -11.618 -8.406  -7.008  1.00 97.12 50  B 1 
ATOM   2114 C CG  . ASP   B 2 50  ? -10.955 -9.242  -8.106  1.00 95.25 50  B 1 
ATOM   2115 O OD1 . ASP   B 2 50  ? -11.549 -9.418  -9.178  1.00 90.18 50  B 1 
ATOM   2116 O OD2 . ASP   B 2 50  ? -9.800  -9.681  -7.903  1.00 89.39 50  B 1 
ATOM   2117 N N   . ARG   B 2 51  ? -11.672 -10.532 -4.478  1.00 97.76 51  B 1 
ATOM   2118 C CA  . ARG   B 2 51  ? -11.258 -11.775 -3.815  1.00 97.57 51  B 1 
ATOM   2119 C C   . ARG   B 2 51  ? -12.454 -12.654 -3.448  1.00 97.74 51  B 1 
ATOM   2120 O O   . ARG   B 2 51  ? -12.398 -13.850 -3.700  1.00 96.71 51  B 1 
ATOM   2121 C CB  . ARG   B 2 51  ? -10.401 -11.423 -2.593  1.00 96.52 51  B 1 
ATOM   2122 C CG  . ARG   B 2 51  ? -9.673  -12.639 -2.026  1.00 90.58 51  B 1 
ATOM   2123 C CD  . ARG   B 2 51  ? -8.872  -12.264 -0.781  1.00 90.02 51  B 1 
ATOM   2124 N NE  . ARG   B 2 51  ? -7.800  -11.297 -1.078  1.00 87.46 51  B 1 
ATOM   2125 C CZ  . ARG   B 2 51  ? -6.501  -11.531 -1.141  1.00 87.35 51  B 1 
ATOM   2126 N NH1 . ARG   B 2 51  ? -5.984  -12.678 -0.836  1.00 76.48 51  B 1 
ATOM   2127 N NH2 . ARG   B 2 51  ? -5.684  -10.594 -1.508  1.00 80.99 51  B 1 
ATOM   2128 N N   . ASP   B 2 52  ? -13.521 -12.070 -2.913  1.00 97.85 52  B 1 
ATOM   2129 C CA  . ASP   B 2 52  ? -14.769 -12.777 -2.589  1.00 97.84 52  B 1 
ATOM   2130 C C   . ASP   B 2 52  ? -15.432 -13.306 -3.864  1.00 97.87 52  B 1 
ATOM   2131 O O   . ASP   B 2 52  ? -15.825 -14.470 -3.925  1.00 97.31 52  B 1 
ATOM   2132 C CB  . ASP   B 2 52  ? -15.732 -11.848 -1.835  1.00 97.80 52  B 1 
ATOM   2133 C CG  . ASP   B 2 52  ? -15.096 -11.197 -0.611  1.00 97.48 52  B 1 
ATOM   2134 O OD1 . ASP   B 2 52  ? -14.519 -11.926 0.227   1.00 95.60 52  B 1 
ATOM   2135 O OD2 . ASP   B 2 52  ? -15.134 -9.944  -0.547  1.00 95.21 52  B 1 
ATOM   2136 N N   . MET   B 2 53  ? -15.454 -12.491 -4.925  1.00 97.63 53  B 1 
ATOM   2137 C CA  . MET   B 2 53  ? -15.971 -12.887 -6.236  1.00 97.68 53  B 1 
ATOM   2138 C C   . MET   B 2 53  ? -15.209 -14.082 -6.803  1.00 97.54 53  B 1 
ATOM   2139 O O   . MET   B 2 53  ? -15.825 -15.064 -7.203  1.00 96.49 53  B 1 
ATOM   2140 C CB  . MET   B 2 53  ? -15.901 -11.709 -7.217  1.00 97.26 53  B 1 
ATOM   2141 C CG  . MET   B 2 53  ? -16.873 -10.580 -6.869  1.00 93.97 53  B 1 
ATOM   2142 S SD  . MET   B 2 53  ? -18.617 -11.058 -6.739  1.00 93.18 53  B 1 
ATOM   2143 C CE  . MET   B 2 53  ? -18.915 -11.645 -8.410  1.00 85.47 53  B 1 
ATOM   2144 N N   . LYS   B 2 54  ? -13.873 -14.041 -6.788  1.00 96.97 54  B 1 
ATOM   2145 C CA  . LYS   B 2 54  ? -13.041 -15.154 -7.265  1.00 96.45 54  B 1 
ATOM   2146 C C   . LYS   B 2 54  ? -13.229 -16.427 -6.441  1.00 96.15 54  B 1 
ATOM   2147 O O   . LYS   B 2 54  ? -13.198 -17.513 -6.999  1.00 95.18 54  B 1 
ATOM   2148 C CB  . LYS   B 2 54  ? -11.571 -14.734 -7.285  1.00 96.00 54  B 1 
ATOM   2149 C CG  . LYS   B 2 54  ? -11.299 -13.813 -8.478  1.00 94.08 54  B 1 
ATOM   2150 C CD  . LYS   B 2 54  ? -9.851  -13.330 -8.496  1.00 90.31 54  B 1 
ATOM   2151 C CE  . LYS   B 2 54  ? -9.644  -12.507 -9.766  1.00 87.41 54  B 1 
ATOM   2152 N NZ  . LYS   B 2 54  ? -8.263  -12.009 -9.894  1.00 80.02 54  B 1 
ATOM   2153 N N   . GLN   B 2 55  ? -13.444 -16.300 -5.139  1.00 96.48 55  B 1 
ATOM   2154 C CA  . GLN   B 2 55  ? -13.704 -17.443 -4.263  1.00 95.92 55  B 1 
ATOM   2155 C C   . GLN   B 2 55  ? -15.085 -18.066 -4.514  1.00 96.12 55  B 1 
ATOM   2156 O O   . GLN   B 2 55  ? -15.238 -19.286 -4.422  1.00 94.36 55  B 1 
ATOM   2157 C CB  . GLN   B 2 55  ? -13.534 -16.983 -2.809  1.00 94.67 55  B 1 
ATOM   2158 C CG  . GLN   B 2 55  ? -13.725 -18.132 -1.811  1.00 88.78 55  B 1 
ATOM   2159 C CD  . GLN   B 2 55  ? -13.404 -17.742 -0.368  1.00 86.17 55  B 1 
ATOM   2160 O OE1 . GLN   B 2 55  ? -12.846 -16.699 -0.062  1.00 77.99 55  B 1 
ATOM   2161 N NE2 . GLN   B 2 55  ? -13.725 -18.589 0.581   1.00 74.52 55  B 1 
ATOM   2162 N N   . ALA   B 2 56  ? -16.084 -17.257 -4.841  1.00 95.74 56  B 1 
ATOM   2163 C CA  . ALA   B 2 56  ? -17.434 -17.731 -5.130  1.00 95.65 56  B 1 
ATOM   2164 C C   . ALA   B 2 56  ? -17.620 -18.192 -6.585  1.00 95.53 56  B 1 
ATOM   2165 O O   . ALA   B 2 56  ? -18.486 -19.025 -6.859  1.00 93.77 56  B 1 
ATOM   2166 C CB  . ALA   B 2 56  ? -18.411 -16.617 -4.760  1.00 95.25 56  B 1 
ATOM   2167 N N   . SER   B 2 57  ? -16.816 -17.675 -7.510  1.00 94.93 57  B 1 
ATOM   2168 C CA  . SER   B 2 57  ? -16.851 -18.051 -8.925  1.00 94.49 57  B 1 
ATOM   2169 C C   . SER   B 2 57  ? -16.485 -19.522 -9.124  1.00 94.63 57  B 1 
ATOM   2170 O O   . SER   B 2 57  ? -15.673 -20.057 -8.368  1.00 93.24 57  B 1 
ATOM   2171 C CB  . SER   B 2 57  ? -15.882 -17.199 -9.749  1.00 93.23 57  B 1 
ATOM   2172 O OG  . SER   B 2 57  ? -16.245 -15.838 -9.753  1.00 85.54 57  B 1 
ATOM   2173 N N   . PRO   B 2 58  ? -17.010 -20.169 -10.170 1.00 93.31 58  B 1 
ATOM   2174 C CA  . PRO   B 2 58  ? -16.480 -21.447 -10.627 1.00 92.58 58  B 1 
ATOM   2175 C C   . PRO   B 2 58  ? -14.982 -21.340 -10.916 1.00 92.68 58  B 1 
ATOM   2176 O O   . PRO   B 2 58  ? -14.497 -20.305 -11.383 1.00 89.56 58  B 1 
ATOM   2177 C CB  . PRO   B 2 58  ? -17.277 -21.813 -11.881 1.00 90.03 58  B 1 
ATOM   2178 C CG  . PRO   B 2 58  ? -18.561 -21.002 -11.736 1.00 88.82 58  B 1 
ATOM   2179 C CD  . PRO   B 2 58  ? -18.102 -19.740 -11.023 1.00 91.80 58  B 1 
ATOM   2180 N N   . SER   B 2 59  ? -14.257 -22.430 -10.669 1.00 91.84 59  B 1 
ATOM   2181 C CA  . SER   B 2 59  ? -12.831 -22.520 -10.977 1.00 91.66 59  B 1 
ATOM   2182 C C   . SER   B 2 59  ? -12.561 -22.189 -12.445 1.00 91.81 59  B 1 
ATOM   2183 O O   . SER   B 2 59  ? -13.345 -22.547 -13.324 1.00 89.97 59  B 1 
ATOM   2184 C CB  . SER   B 2 59  ? -12.338 -23.935 -10.661 1.00 89.40 59  B 1 
ATOM   2185 O OG  . SER   B 2 59  ? -10.991 -24.124 -11.053 1.00 87.26 59  B 1 
ATOM   2186 N N   . ILE   B 2 60  ? -11.406 -21.596 -12.717 1.00 91.55 60  B 1 
ATOM   2187 C CA  . ILE   B 2 60  ? -10.928 -21.389 -14.098 1.00 91.11 60  B 1 
ATOM   2188 C C   . ILE   B 2 60  ? -10.820 -22.699 -14.897 1.00 91.14 60  B 1 
ATOM   2189 O O   . ILE   B 2 60  ? -10.769 -22.670 -16.118 1.00 88.79 60  B 1 
ATOM   2190 C CB  . ILE   B 2 60  ? -9.568  -20.658 -14.110 1.00 90.06 60  B 1 
ATOM   2191 C CG1 . ILE   B 2 60  ? -8.473  -21.447 -13.356 1.00 84.97 60  B 1 
ATOM   2192 C CG2 . ILE   B 2 60  ? -9.738  -19.237 -13.537 1.00 83.44 60  B 1 
ATOM   2193 C CD1 . ILE   B 2 60  ? -7.061  -20.868 -13.469 1.00 80.76 60  B 1 
ATOM   2194 N N   . PHE   B 2 61  ? -10.804 -23.832 -14.214 1.00 89.82 61  B 1 
ATOM   2195 C CA  . PHE   B 2 61  ? -10.800 -25.164 -14.817 1.00 88.82 61  B 1 
ATOM   2196 C C   . PHE   B 2 61  ? -12.207 -25.756 -14.991 1.00 87.84 61  B 1 
ATOM   2197 O O   . PHE   B 2 61  ? -12.341 -26.886 -15.461 1.00 83.75 61  B 1 
ATOM   2198 C CB  . PHE   B 2 61  ? -9.921  -26.082 -13.962 1.00 87.65 61  B 1 
ATOM   2199 C CG  . PHE   B 2 61  ? -8.502  -25.597 -13.765 1.00 88.79 61  B 1 
ATOM   2200 C CD1 . PHE   B 2 61  ? -7.616  -25.546 -14.857 1.00 87.26 61  B 1 
ATOM   2201 C CD2 . PHE   B 2 61  ? -8.049  -25.213 -12.488 1.00 86.59 61  B 1 
ATOM   2202 C CE1 . PHE   B 2 61  ? -6.288  -25.138 -14.673 1.00 84.60 61  B 1 
ATOM   2203 C CE2 . PHE   B 2 61  ? -6.720  -24.807 -12.298 1.00 85.42 61  B 1 
ATOM   2204 C CZ  . PHE   B 2 61  ? -5.835  -24.772 -13.390 1.00 87.61 61  B 1 
ATOM   2205 N N   . GLU   B 2 62  ? -13.263 -25.028 -14.588 1.00 84.83 62  B 1 
ATOM   2206 C CA  . GLU   B 2 62  ? -14.648 -25.505 -14.571 1.00 81.13 62  B 1 
ATOM   2207 C C   . GLU   B 2 62  ? -15.604 -24.441 -15.114 1.00 79.00 62  B 1 
ATOM   2208 O O   . GLU   B 2 62  ? -16.316 -23.764 -14.371 1.00 71.47 62  B 1 
ATOM   2209 C CB  . GLU   B 2 62  ? -15.051 -25.942 -13.161 1.00 76.46 62  B 1 
ATOM   2210 C CG  . GLU   B 2 62  ? -14.230 -27.127 -12.672 1.00 69.67 62  B 1 
ATOM   2211 C CD  . GLU   B 2 62  ? -14.822 -27.796 -11.443 1.00 65.12 62  B 1 
ATOM   2212 O OE1 . GLU   B 2 62  ? -14.044 -28.386 -10.667 1.00 58.32 62  B 1 
ATOM   2213 O OE2 . GLU   B 2 62  ? -16.061 -27.883 -11.341 1.00 59.35 62  B 1 
ATOM   2214 N N   . GLU   B 2 63  ? -15.664 -24.289 -16.426 1.00 75.72 63  B 1 
ATOM   2215 C CA  . GLU   B 2 63  ? -16.495 -23.260 -17.068 1.00 73.35 63  B 1 
ATOM   2216 C C   . GLU   B 2 63  ? -18.009 -23.513 -16.938 1.00 73.59 63  B 1 
ATOM   2217 O O   . GLU   B 2 63  ? -18.809 -22.582 -16.979 1.00 66.58 63  B 1 
ATOM   2218 C CB  . GLU   B 2 63  ? -16.100 -23.128 -18.544 1.00 66.98 63  B 1 
ATOM   2219 C CG  . GLU   B 2 63  ? -14.646 -22.648 -18.719 1.00 59.48 63  B 1 
ATOM   2220 C CD  . GLU   B 2 63  ? -14.291 -22.325 -20.173 1.00 55.09 63  B 1 
ATOM   2221 O OE1 . GLU   B 2 63  ? -13.285 -21.611 -20.363 1.00 50.03 63  B 1 
ATOM   2222 O OE2 . GLU   B 2 63  ? -15.034 -22.764 -21.081 1.00 50.46 63  B 1 
ATOM   2223 N N   . ASN   B 2 64  ? -18.409 -24.760 -16.734 1.00 75.08 64  B 1 
ATOM   2224 C CA  . ASN   B 2 64  ? -19.784 -25.230 -16.954 1.00 73.35 64  B 1 
ATOM   2225 C C   . ASN   B 2 64  ? -20.859 -24.585 -16.071 1.00 75.03 64  B 1 
ATOM   2226 O O   . ASN   B 2 64  ? -22.024 -24.562 -16.462 1.00 69.01 64  B 1 
ATOM   2227 C CB  . ASN   B 2 64  ? -19.816 -26.756 -16.778 1.00 66.31 64  B 1 
ATOM   2228 C CG  . ASN   B 2 64  ? -19.077 -27.505 -17.877 1.00 59.62 64  B 1 
ATOM   2229 O OD1 . ASN   B 2 64  ? -18.723 -26.971 -18.903 1.00 53.68 64  B 1 
ATOM   2230 N ND2 . ASN   B 2 64  ? -18.837 -28.781 -17.688 1.00 53.48 64  B 1 
ATOM   2231 N N   . LYS   B 2 65  ? -20.533 -24.098 -14.870 1.00 77.37 65  B 1 
ATOM   2232 C CA  . LYS   B 2 65  ? -21.538 -23.556 -13.933 1.00 78.53 65  B 1 
ATOM   2233 C C   . LYS   B 2 65  ? -21.521 -22.036 -13.806 1.00 81.87 65  B 1 
ATOM   2234 O O   . LYS   B 2 65  ? -22.105 -21.481 -12.879 1.00 78.44 65  B 1 
ATOM   2235 C CB  . LYS   B 2 65  ? -21.455 -24.263 -12.583 1.00 72.26 65  B 1 
ATOM   2236 C CG  . LYS   B 2 65  ? -21.748 -25.766 -12.692 1.00 69.10 65  B 1 
ATOM   2237 C CD  . LYS   B 2 65  ? -22.098 -26.266 -11.304 1.00 64.76 65  B 1 
ATOM   2238 C CE  . LYS   B 2 65  ? -21.921 -27.758 -11.079 1.00 58.47 65  B 1 
ATOM   2239 N NZ  . LYS   B 2 65  ? -21.595 -27.973 -9.645  1.00 53.35 65  B 1 
ATOM   2240 N N   . ARG   B 2 66  ? -20.894 -21.359 -14.741 1.00 83.63 66  B 1 
ATOM   2241 C CA  . ARG   B 2 66  ? -20.774 -19.899 -14.732 1.00 85.33 66  B 1 
ATOM   2242 C C   . ARG   B 2 66  ? -22.129 -19.197 -14.761 1.00 87.75 66  B 1 
ATOM   2243 O O   . ARG   B 2 66  ? -22.321 -18.242 -14.020 1.00 85.62 66  B 1 
ATOM   2244 C CB  . ARG   B 2 66  ? -19.871 -19.480 -15.895 1.00 81.41 66  B 1 
ATOM   2245 C CG  . ARG   B 2 66  ? -19.427 -18.022 -15.777 1.00 73.38 66  B 1 
ATOM   2246 C CD  . ARG   B 2 66  ? -18.421 -17.697 -16.880 1.00 69.83 66  B 1 
ATOM   2247 N NE  . ARG   B 2 66  ? -17.911 -16.321 -16.752 1.00 62.46 66  B 1 
ATOM   2248 C CZ  . ARG   B 2 66  ? -16.986 -15.763 -17.516 1.00 57.56 66  B 1 
ATOM   2249 N NH1 . ARG   B 2 66  ? -16.442 -16.409 -18.508 1.00 52.44 66  B 1 
ATOM   2250 N NH2 . ARG   B 2 66  ? -16.596 -14.547 -17.285 1.00 51.05 66  B 1 
ATOM   2251 N N   . SER   B 2 67  ? -23.077 -19.689 -15.549 1.00 85.38 67  B 1 
ATOM   2252 C CA  . SER   B 2 67  ? -24.420 -19.100 -15.655 1.00 86.82 67  B 1 
ATOM   2253 C C   . SER   B 2 67  ? -25.163 -19.075 -14.317 1.00 89.02 67  B 1 
ATOM   2254 O O   . SER   B 2 67  ? -25.684 -18.035 -13.923 1.00 85.31 67  B 1 
ATOM   2255 C CB  . SER   B 2 67  ? -25.240 -19.863 -16.697 1.00 81.87 67  B 1 
ATOM   2256 O OG  . SER   B 2 67  ? -25.282 -21.245 -16.388 1.00 71.29 67  B 1 
ATOM   2257 N N   . LEU   B 2 68  ? -25.152 -20.183 -13.582 1.00 88.26 68  B 1 
ATOM   2258 C CA  . LEU   B 2 68  ? -25.803 -20.271 -12.272 1.00 88.89 68  B 1 
ATOM   2259 C C   . LEU   B 2 68  ? -25.131 -19.363 -11.235 1.00 90.99 68  B 1 
ATOM   2260 O O   . LEU   B 2 68  ? -25.807 -18.804 -10.376 1.00 88.72 68  B 1 
ATOM   2261 C CB  . LEU   B 2 68  ? -25.798 -21.739 -11.811 1.00 85.37 68  B 1 
ATOM   2262 C CG  . LEU   B 2 68  ? -26.581 -21.980 -10.505 1.00 76.35 68  B 1 
ATOM   2263 C CD1 . LEU   B 2 68  ? -28.080 -21.761 -10.693 1.00 71.02 68  B 1 
ATOM   2264 C CD2 . LEU   B 2 68  ? -26.364 -23.412 -10.021 1.00 70.59 68  B 1 
ATOM   2265 N N   . PHE   B 2 69  ? -23.812 -19.207 -11.317 1.00 92.11 69  B 1 
ATOM   2266 C CA  . PHE   B 2 69  ? -23.073 -18.295 -10.451 1.00 93.74 69  B 1 
ATOM   2267 C C   . PHE   B 2 69  ? -23.493 -16.838 -10.686 1.00 95.19 69  B 1 
ATOM   2268 O O   . PHE   B 2 69  ? -23.800 -16.136 -9.728  1.00 94.46 69  B 1 
ATOM   2269 C CB  . PHE   B 2 69  ? -21.570 -18.500 -10.669 1.00 92.34 69  B 1 
ATOM   2270 C CG  . PHE   B 2 69  ? -20.728 -17.413 -10.055 1.00 93.29 69  B 1 
ATOM   2271 C CD1 . PHE   B 2 69  ? -20.179 -16.401 -10.868 1.00 91.25 69  B 1 
ATOM   2272 C CD2 . PHE   B 2 69  ? -20.544 -17.366 -8.662  1.00 91.46 69  B 1 
ATOM   2273 C CE1 . PHE   B 2 69  ? -19.446 -15.356 -10.286 1.00 90.44 69  B 1 
ATOM   2274 C CE2 . PHE   B 2 69  ? -19.810 -16.322 -8.081  1.00 90.08 69  B 1 
ATOM   2275 C CZ  . PHE   B 2 69  ? -19.263 -15.317 -8.895  1.00 90.54 69  B 1 
ATOM   2276 N N   . LEU   B 2 70  ? -23.575 -16.415 -11.945 1.00 95.44 70  B 1 
ATOM   2277 C CA  . LEU   B 2 70  ? -23.881 -15.033 -12.326 1.00 95.79 70  B 1 
ATOM   2278 C C   . LEU   B 2 70  ? -25.273 -14.571 -11.872 1.00 96.46 70  B 1 
ATOM   2279 O O   . LEU   B 2 70  ? -25.464 -13.387 -11.606 1.00 95.72 70  B 1 
ATOM   2280 C CB  . LEU   B 2 70  ? -23.743 -14.896 -13.851 1.00 94.75 70  B 1 
ATOM   2281 C CG  . LEU   B 2 70  ? -22.304 -15.020 -14.388 1.00 92.58 70  B 1 
ATOM   2282 C CD1 . LEU   B 2 70  ? -22.325 -15.010 -15.918 1.00 89.81 70  B 1 
ATOM   2283 C CD2 . LEU   B 2 70  ? -21.396 -13.895 -13.910 1.00 89.16 70  B 1 
ATOM   2284 N N   . THR   B 2 71  ? -26.228 -15.495 -11.747 1.00 96.43 71  B 1 
ATOM   2285 C CA  . THR   B 2 71  ? -27.606 -15.191 -11.319 1.00 96.40 71  B 1 
ATOM   2286 C C   . THR   B 2 71  ? -27.785 -15.124 -9.801  1.00 96.76 71  B 1 
ATOM   2287 O O   . THR   B 2 71  ? -28.847 -14.704 -9.335  1.00 95.41 71  B 1 
ATOM   2288 C CB  . THR   B 2 71  ? -28.600 -16.203 -11.900 1.00 95.18 71  B 1 
ATOM   2289 O OG1 . THR   B 2 71  ? -28.270 -17.519 -11.514 1.00 87.20 71  B 1 
ATOM   2290 C CG2 . THR   B 2 71  ? -28.632 -16.159 -13.428 1.00 84.26 71  B 1 
ATOM   2291 N N   . ARG   B 2 72  ? -26.788 -15.522 -9.007  1.00 96.80 72  B 1 
ATOM   2292 C CA  . ARG   B 2 72  ? -26.856 -15.417 -7.542  1.00 96.73 72  B 1 
ATOM   2293 C C   . ARG   B 2 72  ? -26.892 -13.955 -7.109  1.00 97.53 72  B 1 
ATOM   2294 O O   . ARG   B 2 72  ? -26.308 -13.089 -7.754  1.00 97.02 72  B 1 
ATOM   2295 C CB  . ARG   B 2 72  ? -25.681 -16.149 -6.878  1.00 95.53 72  B 1 
ATOM   2296 C CG  . ARG   B 2 72  ? -25.780 -17.672 -7.027  1.00 90.13 72  B 1 
ATOM   2297 C CD  . ARG   B 2 72  ? -24.546 -18.331 -6.406  1.00 86.85 72  B 1 
ATOM   2298 N NE  . ARG   B 2 72  ? -24.608 -19.800 -6.478  1.00 81.57 72  B 1 
ATOM   2299 C CZ  . ARG   B 2 72  ? -24.970 -20.630 -5.513  1.00 76.96 72  B 1 
ATOM   2300 N NH1 . ARG   B 2 72  ? -25.363 -20.210 -4.348  1.00 69.17 72  B 1 
ATOM   2301 N NH2 . ARG   B 2 72  ? -24.923 -21.915 -5.708  1.00 71.59 72  B 1 
ATOM   2302 N N   . SER   B 2 73  ? -27.543 -13.692 -5.981  1.00 97.97 73  B 1 
ATOM   2303 C CA  . SER   B 2 73  ? -27.576 -12.355 -5.389  1.00 98.16 73  B 1 
ATOM   2304 C C   . SER   B 2 73  ? -26.282 -12.035 -4.645  1.00 98.33 73  B 1 
ATOM   2305 O O   . SER   B 2 73  ? -25.624 -12.911 -4.082  1.00 97.63 73  B 1 
ATOM   2306 C CB  . SER   B 2 73  ? -28.785 -12.195 -4.465  1.00 97.26 73  B 1 
ATOM   2307 O OG  . SER   B 2 73  ? -28.707 -13.102 -3.385  1.00 91.49 73  B 1 
ATOM   2308 N N   . VAL   B 2 74  ? -25.964 -10.751 -4.582  1.00 98.38 74  B 1 
ATOM   2309 C CA  . VAL   B 2 74  ? -24.872 -10.189 -3.774  1.00 98.42 74  B 1 
ATOM   2310 C C   . VAL   B 2 74  ? -24.958 -10.620 -2.302  1.00 98.40 74  B 1 
ATOM   2311 O O   . VAL   B 2 74  ? -23.945 -11.007 -1.720  1.00 97.83 74  B 1 
ATOM   2312 C CB  . VAL   B 2 74  ? -24.925 -8.656  -3.935  1.00 97.89 74  B 1 
ATOM   2313 C CG1 . VAL   B 2 74  ? -24.253 -7.878  -2.809  1.00 96.10 74  B 1 
ATOM   2314 C CG2 . VAL   B 2 74  ? -24.268 -8.255  -5.263  1.00 96.15 74  B 1 
ATOM   2315 N N   . ASP   B 2 75  ? -26.154 -10.641 -1.723  1.00 98.28 75  B 1 
ATOM   2316 C CA  . ASP   B 2 75  ? -26.383 -11.046 -0.326  1.00 98.07 75  B 1 
ATOM   2317 C C   . ASP   B 2 75  ? -25.911 -12.482 -0.030  1.00 98.16 75  B 1 
ATOM   2318 O O   . ASP   B 2 75  ? -25.579 -12.806 1.106   1.00 96.90 75  B 1 
ATOM   2319 C CB  . ASP   B 2 75  ? -27.876 -10.889 0.005   1.00 96.61 75  B 1 
ATOM   2320 C CG  . ASP   B 2 75  ? -28.220 -11.211 1.469   1.00 92.06 75  B 1 
ATOM   2321 O OD1 . ASP   B 2 75  ? -27.668 -10.558 2.385   1.00 83.07 75  B 1 
ATOM   2322 O OD2 . ASP   B 2 75  ? -29.051 -12.115 1.691   1.00 83.24 75  B 1 
ATOM   2323 N N   . SER   B 2 76  ? -25.814 -13.336 -1.054  1.00 97.96 76  B 1 
ATOM   2324 C CA  . SER   B 2 76  ? -25.376 -14.726 -0.890  1.00 97.59 76  B 1 
ATOM   2325 C C   . SER   B 2 76  ? -23.887 -14.888 -0.562  1.00 97.64 76  B 1 
ATOM   2326 O O   . SER   B 2 76  ? -23.493 -15.959 -0.108  1.00 96.00 76  B 1 
ATOM   2327 C CB  . SER   B 2 76  ? -25.743 -15.552 -2.128  1.00 96.58 76  B 1 
ATOM   2328 O OG  . SER   B 2 76  ? -24.943 -15.256 -3.255  1.00 92.43 76  B 1 
ATOM   2329 N N   . ILE   B 2 77  ? -23.057 -13.866 -0.809  1.00 98.07 77  B 1 
ATOM   2330 C CA  . ILE   B 2 77  ? -21.601 -13.942 -0.583  1.00 97.86 77  B 1 
ATOM   2331 C C   . ILE   B 2 77  ? -21.006 -12.736 0.148   1.00 98.03 77  B 1 
ATOM   2332 O O   . ILE   B 2 77  ? -19.836 -12.786 0.530   1.00 97.19 77  B 1 
ATOM   2333 C CB  . ILE   B 2 77  ? -20.831 -14.191 -1.898  1.00 96.86 77  B 1 
ATOM   2334 C CG1 . ILE   B 2 77  ? -20.842 -12.968 -2.840  1.00 92.94 77  B 1 
ATOM   2335 C CG2 . ILE   B 2 77  ? -21.360 -15.446 -2.621  1.00 91.33 77  B 1 
ATOM   2336 C CD1 . ILE   B 2 77  ? -19.758 -13.056 -3.928  1.00 91.81 77  B 1 
ATOM   2337 N N   . MET   B 2 78  ? -21.760 -11.655 0.330   1.00 98.42 78  B 1 
ATOM   2338 C CA  . MET   B 2 78  ? -21.228 -10.431 0.922   1.00 98.52 78  B 1 
ATOM   2339 C C   . MET   B 2 78  ? -20.783 -10.645 2.372   1.00 98.48 78  B 1 
ATOM   2340 O O   . MET   B 2 78  ? -21.424 -11.345 3.157   1.00 97.90 78  B 1 
ATOM   2341 C CB  . MET   B 2 78  ? -22.220 -9.264  0.785   1.00 98.11 78  B 1 
ATOM   2342 C CG  . MET   B 2 78  ? -23.422 -9.337  1.734   1.00 97.59 78  B 1 
ATOM   2343 S SD  . MET   B 2 78  ? -24.579 -7.952  1.525   1.00 97.42 78  B 1 
ATOM   2344 C CE  . MET   B 2 78  ? -25.721 -8.275  2.871   1.00 94.67 78  B 1 
ATOM   2345 N N   . LYS   B 2 79  ? -19.697 -9.976  2.763   1.00 98.45 79  B 1 
ATOM   2346 C CA  . LYS   B 2 79  ? -19.301 -9.893  4.164   1.00 98.29 79  B 1 
ATOM   2347 C C   . LYS   B 2 79  ? -20.165 -8.844  4.865   1.00 98.40 79  B 1 
ATOM   2348 O O   . LYS   B 2 79  ? -20.244 -7.714  4.395   1.00 97.93 79  B 1 
ATOM   2349 C CB  . LYS   B 2 79  ? -17.802 -9.601  4.274   1.00 97.55 79  B 1 
ATOM   2350 C CG  . LYS   B 2 79  ? -17.348 -9.688  5.737   1.00 87.96 79  B 1 
ATOM   2351 C CD  . LYS   B 2 79  ? -15.840 -9.502  5.890   1.00 82.07 79  B 1 
ATOM   2352 C CE  . LYS   B 2 79  ? -15.490 -9.587  7.380   1.00 74.41 79  B 1 
ATOM   2353 N NZ  . LYS   B 2 79  ? -14.073 -9.275  7.648   1.00 65.76 79  B 1 
ATOM   2354 N N   . LYS   B 2 80  ? -20.764 -9.213  5.985   1.00 98.02 80  B 1 
ATOM   2355 C CA  . LYS   B 2 80  ? -21.705 -8.349  6.726   1.00 97.56 80  B 1 
ATOM   2356 C C   . LYS   B 2 80  ? -21.024 -7.494  7.796   1.00 96.25 80  B 1 
ATOM   2357 O O   . LYS   B 2 80  ? -21.376 -6.338  7.964   1.00 88.85 80  B 1 
ATOM   2358 C CB  . LYS   B 2 80  ? -22.856 -9.198  7.296   1.00 96.41 80  B 1 
ATOM   2359 C CG  . LYS   B 2 80  ? -23.657 -9.875  6.168   1.00 92.55 80  B 1 
ATOM   2360 C CD  . LYS   B 2 80  ? -24.912 -10.622 6.634   1.00 89.44 80  B 1 
ATOM   2361 C CE  . LYS   B 2 80  ? -25.563 -11.208 5.368   1.00 80.12 80  B 1 
ATOM   2362 N NZ  . LYS   B 2 80  ? -26.897 -11.813 5.574   1.00 70.13 80  B 1 
ATOM   2363 N N   . ASP   B 2 81  ? -19.993 -8.024  8.447   1.00 97.39 81  B 1 
ATOM   2364 C CA  . ASP   B 2 81  ? -19.216 -7.286  9.448   1.00 96.86 81  B 1 
ATOM   2365 C C   . ASP   B 2 81  ? -18.182 -6.393  8.753   1.00 97.45 81  B 1 
ATOM   2366 O O   . ASP   B 2 81  ? -17.026 -6.780  8.552   1.00 95.03 81  B 1 
ATOM   2367 C CB  . ASP   B 2 81  ? -18.557 -8.256  10.434  1.00 94.38 81  B 1 
ATOM   2368 C CG  . ASP   B 2 81  ? -19.567 -9.150  11.143  1.00 86.06 81  B 1 
ATOM   2369 O OD1 . ASP   B 2 81  ? -20.651 -8.639  11.495  1.00 78.29 81  B 1 
ATOM   2370 O OD2 . ASP   B 2 81  ? -19.249 -10.351 11.283  1.00 78.22 81  B 1 
ATOM   2371 N N   . VAL   B 2 82  ? -18.621 -5.211  8.340   1.00 98.04 82  B 1 
ATOM   2372 C CA  . VAL   B 2 82  ? -17.801 -4.258  7.585   1.00 98.51 82  B 1 
ATOM   2373 C C   . VAL   B 2 82  ? -17.112 -3.289  8.536   1.00 98.58 82  B 1 
ATOM   2374 O O   . VAL   B 2 82  ? -17.763 -2.556  9.273   1.00 98.27 82  B 1 
ATOM   2375 C CB  . VAL   B 2 82  ? -18.628 -3.510  6.522   1.00 98.47 82  B 1 
ATOM   2376 C CG1 . VAL   B 2 82  ? -17.723 -2.643  5.643   1.00 97.78 82  B 1 
ATOM   2377 C CG2 . VAL   B 2 82  ? -19.367 -4.482  5.595   1.00 97.68 82  B 1 
ATOM   2378 N N   . VAL   B 2 83  ? -15.786 -3.259  8.482   1.00 98.54 83  B 1 
ATOM   2379 C CA  . VAL   B 2 83  ? -14.990 -2.230  9.163   1.00 98.62 83  B 1 
ATOM   2380 C C   . VAL   B 2 83  ? -15.034 -0.966  8.311   1.00 98.75 83  B 1 
ATOM   2381 O O   . VAL   B 2 83  ? -14.697 -1.004  7.129   1.00 98.58 83  B 1 
ATOM   2382 C CB  . VAL   B 2 83  ? -13.543 -2.693  9.407   1.00 98.35 83  B 1 
ATOM   2383 C CG1 . VAL   B 2 83  ? -12.760 -1.658  10.213  1.00 97.03 83  B 1 
ATOM   2384 C CG2 . VAL   B 2 83  ? -13.503 -4.019  10.185  1.00 96.98 83  B 1 
ATOM   2385 N N   . CYS   B 2 84  ? -15.446 0.137   8.905   1.00 98.60 84  B 1 
ATOM   2386 C CA  . CYS   B 2 84  ? -15.548 1.445   8.267   1.00 98.58 84  B 1 
ATOM   2387 C C   . CYS   B 2 84  ? -14.595 2.445   8.926   1.00 98.53 84  B 1 
ATOM   2388 O O   . CYS   B 2 84  ? -14.152 2.237   10.053  1.00 98.02 84  B 1 
ATOM   2389 C CB  . CYS   B 2 84  ? -17.001 1.933   8.321   1.00 98.38 84  B 1 
ATOM   2390 S SG  . CYS   B 2 84  ? -18.090 0.801   7.394   1.00 97.62 84  B 1 
ATOM   2391 N N   . ALA   B 2 85  ? -14.309 3.526   8.221   1.00 98.42 85  B 1 
ATOM   2392 C CA  . ALA   B 2 85  ? -13.594 4.684   8.740   1.00 98.38 85  B 1 
ATOM   2393 C C   . ALA   B 2 85  ? -14.550 5.868   8.927   1.00 98.50 85  B 1 
ATOM   2394 O O   . ALA   B 2 85  ? -15.561 5.989   8.231   1.00 98.21 85  B 1 
ATOM   2395 C CB  . ALA   B 2 85  ? -12.449 5.027   7.786   1.00 97.89 85  B 1 
ATOM   2396 N N   . HIS   B 2 86  ? -14.192 6.764   9.837   1.00 97.91 86  B 1 
ATOM   2397 C CA  . HIS   B 2 86  ? -14.827 8.075   9.950   1.00 97.31 86  B 1 
ATOM   2398 C C   . HIS   B 2 86  ? -14.065 9.100   9.084   1.00 96.83 86  B 1 
ATOM   2399 O O   . HIS   B 2 86  ? -12.840 9.005   8.972   1.00 96.24 86  B 1 
ATOM   2400 C CB  . HIS   B 2 86  ? -14.872 8.474   11.431  1.00 96.73 86  B 1 
ATOM   2401 C CG  . HIS   B 2 86  ? -15.757 9.658   11.689  1.00 94.70 86  B 1 
ATOM   2402 N ND1 . HIS   B 2 86  ? -15.355 10.971  11.815  1.00 86.94 86  B 1 
ATOM   2403 C CD2 . HIS   B 2 86  ? -17.128 9.658   11.799  1.00 86.48 86  B 1 
ATOM   2404 C CE1 . HIS   B 2 86  ? -16.451 11.735  11.997  1.00 88.04 86  B 1 
ATOM   2405 N NE2 . HIS   B 2 86  ? -17.548 10.971  11.993  1.00 88.62 86  B 1 
ATOM   2406 N N   . PRO   B 2 87  ? -14.721 10.091  8.466   1.00 96.99 87  B 1 
ATOM   2407 C CA  . PRO   B 2 87  ? -14.027 11.081  7.633   1.00 96.20 87  B 1 
ATOM   2408 C C   . PRO   B 2 87  ? -12.970 11.902  8.380   1.00 94.84 87  B 1 
ATOM   2409 O O   . PRO   B 2 87  ? -12.036 12.394  7.752   1.00 93.07 87  B 1 
ATOM   2410 C CB  . PRO   B 2 87  ? -15.137 11.980  7.080   1.00 95.76 87  B 1 
ATOM   2411 C CG  . PRO   B 2 87  ? -16.291 11.801  8.064   1.00 95.16 87  B 1 
ATOM   2412 C CD  . PRO   B 2 87  ? -16.154 10.341  8.470   1.00 96.99 87  B 1 
ATOM   2413 N N   . LEU   B 2 88  ? -13.095 12.035  9.690   1.00 94.67 88  B 1 
ATOM   2414 C CA  . LEU   B 2 88  ? -12.166 12.770  10.559  1.00 92.88 88  B 1 
ATOM   2415 C C   . LEU   B 2 88  ? -11.066 11.889  11.172  1.00 91.96 88  B 1 
ATOM   2416 O O   . LEU   B 2 88  ? -10.234 12.410  11.910  1.00 90.14 88  B 1 
ATOM   2417 C CB  . LEU   B 2 88  ? -12.948 13.510  11.662  1.00 91.44 88  B 1 
ATOM   2418 C CG  . LEU   B 2 88  ? -14.021 14.496  11.169  1.00 88.62 88  B 1 
ATOM   2419 C CD1 . LEU   B 2 88  ? -14.692 15.156  12.370  1.00 84.17 88  B 1 
ATOM   2420 C CD2 . LEU   B 2 88  ? -13.440 15.594  10.277  1.00 83.13 88  B 1 
ATOM   2421 N N   . ASP   B 2 89  ? -11.044 10.584  10.893  1.00 93.60 89  B 1 
ATOM   2422 C CA  . ASP   B 2 89  ? -9.953  9.721   11.343  1.00 93.34 89  B 1 
ATOM   2423 C C   . ASP   B 2 89  ? -8.641  10.156  10.688  1.00 92.81 89  B 1 
ATOM   2424 O O   . ASP   B 2 89  ? -8.609  10.538  9.514   1.00 91.93 89  B 1 
ATOM   2425 C CB  . ASP   B 2 89  ? -10.227 8.243   11.024  1.00 94.02 89  B 1 
ATOM   2426 C CG  . ASP   B 2 89  ? -11.396 7.626   11.795  1.00 94.28 89  B 1 
ATOM   2427 O OD1 . ASP   B 2 89  ? -11.705 8.096   12.907  1.00 91.59 89  B 1 
ATOM   2428 O OD2 . ASP   B 2 89  ? -11.981 6.654   11.258  1.00 91.61 89  B 1 
ATOM   2429 N N   . PHE   B 2 90  ? -7.531  10.060  11.428  1.00 89.31 90  B 1 
ATOM   2430 C CA  . PHE   B 2 90  ? -6.218  10.288  10.851  1.00 88.56 90  B 1 
ATOM   2431 C C   . PHE   B 2 90  ? -5.839  9.158   9.899   1.00 90.43 90  B 1 
ATOM   2432 O O   . PHE   B 2 90  ? -5.941  7.975   10.208  1.00 90.06 90  B 1 
ATOM   2433 C CB  . PHE   B 2 90  ? -5.169  10.478  11.943  1.00 85.34 90  B 1 
ATOM   2434 C CG  . PHE   B 2 90  ? -5.274  11.798  12.666  1.00 82.04 90  B 1 
ATOM   2435 C CD1 . PHE   B 2 90  ? -5.001  12.995  11.978  1.00 75.91 90  B 1 
ATOM   2436 C CD2 . PHE   B 2 90  ? -5.619  11.838  14.027  1.00 73.43 90  B 1 
ATOM   2437 C CE1 . PHE   B 2 90  ? -5.069  14.224  12.650  1.00 71.36 90  B 1 
ATOM   2438 C CE2 . PHE   B 2 90  ? -5.686  13.064  14.706  1.00 70.16 90  B 1 
ATOM   2439 C CZ  . PHE   B 2 90  ? -5.409  14.259  14.016  1.00 71.83 90  B 1 
ATOM   2440 N N   . VAL   B 2 91  ? -5.329  9.537   8.732   1.00 90.89 91  B 1 
ATOM   2441 C CA  . VAL   B 2 91  ? -4.901  8.589   7.694   1.00 92.09 91  B 1 
ATOM   2442 C C   . VAL   B 2 91  ? -3.798  7.666   8.199   1.00 92.68 91  B 1 
ATOM   2443 O O   . VAL   B 2 91  ? -3.809  6.473   7.909   1.00 92.09 91  B 1 
ATOM   2444 C CB  . VAL   B 2 91  ? -4.432  9.360   6.455   1.00 91.60 91  B 1 
ATOM   2445 C CG1 . VAL   B 2 91  ? -3.801  8.451   5.401   1.00 88.45 91  B 1 
ATOM   2446 C CG2 . VAL   B 2 91  ? -5.617  10.086  5.808   1.00 88.94 91  B 1 
ATOM   2447 N N   . GLU   B 2 92  ? -2.870  8.206   8.960   1.00 88.15 92  B 1 
ATOM   2448 C CA  . GLU   B 2 92  ? -1.770  7.465   9.563   1.00 86.55 92  B 1 
ATOM   2449 C C   . GLU   B 2 92  ? -2.235  6.417   10.585  1.00 87.78 92  B 1 
ATOM   2450 O O   . GLU   B 2 92  ? -1.673  5.323   10.629  1.00 86.45 92  B 1 
ATOM   2451 C CB  . GLU   B 2 92  ? -0.757  8.459   10.165  1.00 83.05 92  B 1 
ATOM   2452 C CG  . GLU   B 2 92  ? -1.308  9.619   11.007  1.00 76.41 92  B 1 
ATOM   2453 C CD  . GLU   B 2 92  ? -1.574  10.904  10.185  1.00 72.24 92  B 1 
ATOM   2454 O OE1 . GLU   B 2 92  ? -1.026  11.968  10.546  1.00 66.01 92  B 1 
ATOM   2455 O OE2 . GLU   B 2 92  ? -2.315  10.845  9.185   1.00 67.13 92  B 1 
ATOM   2456 N N   . GLU   B 2 93  ? -3.291  6.695   11.332  1.00 89.61 93  B 1 
ATOM   2457 C CA  . GLU   B 2 93  ? -3.885  5.749   12.280  1.00 89.40 93  B 1 
ATOM   2458 C C   . GLU   B 2 93  ? -4.748  4.707   11.558  1.00 91.60 93  B 1 
ATOM   2459 O O   . GLU   B 2 93  ? -4.593  3.504   11.774  1.00 90.84 93  B 1 
ATOM   2460 C CB  . GLU   B 2 93  ? -4.691  6.507   13.346  1.00 86.40 93  B 1 
ATOM   2461 C CG  . GLU   B 2 93  ? -3.774  7.356   14.238  1.00 78.98 93  B 1 
ATOM   2462 C CD  . GLU   B 2 93  ? -4.499  8.170   15.315  1.00 73.87 93  B 1 
ATOM   2463 O OE1 . GLU   B 2 93  ? -3.774  8.808   16.114  1.00 65.99 93  B 1 
ATOM   2464 O OE2 . GLU   B 2 93  ? -5.750  8.163   15.343  1.00 65.83 93  B 1 
ATOM   2465 N N   . ILE   B 2 94  ? -5.580  5.136   10.620  1.00 94.12 94  B 1 
ATOM   2466 C CA  . ILE   B 2 94  ? -6.441  4.224   9.858   1.00 95.16 94  B 1 
ATOM   2467 C C   . ILE   B 2 94  ? -5.633  3.287   8.950   1.00 96.10 94  B 1 
ATOM   2468 O O   . ILE   B 2 94  ? -6.083  2.191   8.626   1.00 95.82 94  B 1 
ATOM   2469 C CB  . ILE   B 2 94  ? -7.522  5.028   9.096   1.00 94.12 94  B 1 
ATOM   2470 C CG1 . ILE   B 2 94  ? -8.877  4.310   9.090   1.00 84.53 94  B 1 
ATOM   2471 C CG2 . ILE   B 2 94  ? -7.114  5.348   7.651   1.00 86.52 94  B 1 
ATOM   2472 C CD1 . ILE   B 2 94  ? -9.560  4.293   10.440  1.00 79.98 94  B 1 
ATOM   2473 N N   . SER   B 2 95  ? -4.417  3.679   8.572   1.00 95.59 95  B 1 
ATOM   2474 C CA  . SER   B 2 95  ? -3.518  2.835   7.782   1.00 95.57 95  B 1 
ATOM   2475 C C   . SER   B 2 95  ? -3.164  1.526   8.488   1.00 96.13 95  B 1 
ATOM   2476 O O   . SER   B 2 95  ? -3.036  0.498   7.823   1.00 95.70 95  B 1 
ATOM   2477 C CB  . SER   B 2 95  ? -2.237  3.593   7.438   1.00 94.54 95  B 1 
ATOM   2478 O OG  . SER   B 2 95  ? -2.524  4.624   6.524   1.00 87.66 95  B 1 
ATOM   2479 N N   . ALA   B 2 96  ? -3.061  1.533   9.815   1.00 95.26 96  B 1 
ATOM   2480 C CA  . ALA   B 2 96  ? -2.813  0.325   10.596  1.00 94.90 96  B 1 
ATOM   2481 C C   . ALA   B 2 96  ? -3.983  -0.662  10.494  1.00 95.65 96  B 1 
ATOM   2482 O O   . ALA   B 2 96  ? -3.766  -1.854  10.266  1.00 95.17 96  B 1 
ATOM   2483 C CB  . ALA   B 2 96  ? -2.506  0.725   12.043  1.00 93.25 96  B 1 
ATOM   2484 N N   . VAL   B 2 97  ? -5.213  -0.171  10.508  1.00 96.36 97  B 1 
ATOM   2485 C CA  . VAL   B 2 97  ? -6.435  -0.988  10.407  1.00 96.82 97  B 1 
ATOM   2486 C C   . VAL   B 2 97  ? -6.421  -1.892  9.171   1.00 97.16 97  B 1 
ATOM   2487 O O   . VAL   B 2 97  ? -6.856  -3.042  9.228   1.00 96.77 97  B 1 
ATOM   2488 C CB  . VAL   B 2 97  ? -7.685  -0.088  10.397  1.00 96.72 97  B 1 
ATOM   2489 C CG1 . VAL   B 2 97  ? -8.983  -0.886  10.305  1.00 95.21 97  B 1 
ATOM   2490 C CG2 . VAL   B 2 97  ? -7.759  0.780   11.657  1.00 95.39 97  B 1 
ATOM   2491 N N   . PHE   B 2 98  ? -5.860  -1.421  8.054   1.00 97.12 98  B 1 
ATOM   2492 C CA  . PHE   B 2 98  ? -5.790  -2.213  6.823   1.00 97.44 98  B 1 
ATOM   2493 C C   . PHE   B 2 98  ? -4.958  -3.490  6.984   1.00 97.31 98  B 1 
ATOM   2494 O O   . PHE   B 2 98  ? -5.359  -4.543  6.493   1.00 96.51 98  B 1 
ATOM   2495 C CB  . PHE   B 2 98  ? -5.198  -1.378  5.688   1.00 97.60 98  B 1 
ATOM   2496 C CG  . PHE   B 2 98  ? -6.138  -0.364  5.083   1.00 97.87 98  B 1 
ATOM   2497 C CD1 . PHE   B 2 98  ? -6.748  -0.619  3.844   1.00 96.88 98  B 1 
ATOM   2498 C CD2 . PHE   B 2 98  ? -6.391  0.849   5.736   1.00 96.72 98  B 1 
ATOM   2499 C CE1 . PHE   B 2 98  ? -7.594  0.338   3.267   1.00 96.42 98  B 1 
ATOM   2500 C CE2 . PHE   B 2 98  ? -7.241  1.803   5.167   1.00 96.38 98  B 1 
ATOM   2501 C CZ  . PHE   B 2 98  ? -7.841  1.552   3.927   1.00 97.29 98  B 1 
ATOM   2502 N N   . TYR   B 2 99  ? -3.777  -3.399  7.606   1.00 96.63 99  B 1 
ATOM   2503 C CA  . TYR   B 2 99  ? -2.897  -4.556  7.744   1.00 95.96 99  B 1 
ATOM   2504 C C   . TYR   B 2 99  ? -3.235  -5.408  8.967   1.00 95.69 99  B 1 
ATOM   2505 O O   . TYR   B 2 99  ? -3.062  -6.623  8.900   1.00 94.27 99  B 1 
ATOM   2506 C CB  . TYR   B 2 99  ? -1.421  -4.148  7.687   1.00 95.11 99  B 1 
ATOM   2507 C CG  . TYR   B 2 99  ? -0.924  -3.251  8.796   1.00 95.25 99  B 1 
ATOM   2508 C CD1 . TYR   B 2 99  ? -0.612  -1.909  8.528   1.00 92.46 99  B 1 
ATOM   2509 C CD2 . TYR   B 2 99  ? -0.729  -3.763  10.095  1.00 92.49 99  B 1 
ATOM   2510 C CE1 . TYR   B 2 99  ? -0.129  -1.077  9.544   1.00 91.15 99  B 1 
ATOM   2511 C CE2 . TYR   B 2 99  ? -0.257  -2.936  11.125  1.00 91.02 99  B 1 
ATOM   2512 C CZ  . TYR   B 2 99  ? 0.041   -1.589  10.846  1.00 92.07 99  B 1 
ATOM   2513 O OH  . TYR   B 2 99  ? 0.490   -0.776  11.852  1.00 89.94 99  B 1 
ATOM   2514 N N   . GLU   B 2 100 ? -3.764  -4.816  10.024  1.00 96.28 100 B 1 
ATOM   2515 C CA  . GLU   B 2 100 ? -4.225  -5.533  11.213  1.00 95.67 100 B 1 
ATOM   2516 C C   . GLU   B 2 100 ? -5.416  -6.441  10.897  1.00 95.80 100 B 1 
ATOM   2517 O O   . GLU   B 2 100 ? -5.413  -7.615  11.248  1.00 94.55 100 B 1 
ATOM   2518 C CB  . GLU   B 2 100 ? -4.602  -4.526  12.306  1.00 94.63 100 B 1 
ATOM   2519 C CG  . GLU   B 2 100 ? -3.366  -3.839  12.894  1.00 90.68 100 B 1 
ATOM   2520 C CD  . GLU   B 2 100 ? -3.698  -2.731  13.897  1.00 86.61 100 B 1 
ATOM   2521 O OE1 . GLU   B 2 100 ? -2.729  -2.192  14.478  1.00 79.17 100 B 1 
ATOM   2522 O OE2 . GLU   B 2 100 ? -4.897  -2.420  14.068  1.00 79.93 100 B 1 
ATOM   2523 N N   . HIS   B 2 101 ? -6.391  -5.939  10.158  1.00 96.99 101 B 1 
ATOM   2524 C CA  . HIS   B 2 101 ? -7.556  -6.722  9.745   1.00 97.12 101 B 1 
ATOM   2525 C C   . HIS   B 2 101 ? -7.338  -7.503  8.443   1.00 97.06 101 B 1 
ATOM   2526 O O   . HIS   B 2 101 ? -8.191  -8.291  8.025   1.00 95.75 101 B 1 
ATOM   2527 C CB  . HIS   B 2 101 ? -8.774  -5.804  9.646   1.00 97.17 101 B 1 
ATOM   2528 C CG  . HIS   B 2 101 ? -9.169  -5.202  10.964  1.00 96.79 101 B 1 
ATOM   2529 N ND1 . HIS   B 2 101 ? -8.572  -4.134  11.592  1.00 83.49 101 B 1 
ATOM   2530 C CD2 . HIS   B 2 101 ? -10.174 -5.635  11.798  1.00 84.20 101 B 1 
ATOM   2531 C CE1 . HIS   B 2 101 ? -9.192  -3.934  12.761  1.00 87.53 101 B 1 
ATOM   2532 N NE2 . HIS   B 2 101 ? -10.181 -4.823  12.916  1.00 89.71 101 B 1 
ATOM   2533 N N   . GLY   B 2 102 ? -6.204  -7.293  7.768   1.00 96.52 102 B 1 
ATOM   2534 C CA  . GLY   B 2 102 ? -5.915  -7.945  6.491   1.00 96.21 102 B 1 
ATOM   2535 C C   . GLY   B 2 102 ? -6.894  -7.566  5.374   1.00 96.79 102 B 1 
ATOM   2536 O O   . GLY   B 2 102 ? -7.114  -8.363  4.461   1.00 95.32 102 B 1 
ATOM   2537 N N   . ILE   B 2 103 ? -7.451  -6.352  5.430   1.00 97.84 103 B 1 
ATOM   2538 C CA  . ILE   B 2 103 ? -8.399  -5.807  4.449   1.00 98.09 103 B 1 
ATOM   2539 C C   . ILE   B 2 103 ? -7.717  -4.831  3.478   1.00 98.23 103 B 1 
ATOM   2540 O O   . ILE   B 2 103 ? -6.600  -4.363  3.707   1.00 97.96 103 B 1 
ATOM   2541 C CB  . ILE   B 2 103 ? -9.639  -5.200  5.155   1.00 97.88 103 B 1 
ATOM   2542 C CG1 . ILE   B 2 103 ? -9.254  -4.050  6.113   1.00 96.44 103 B 1 
ATOM   2543 C CG2 . ILE   B 2 103 ? -10.421 -6.317  5.867   1.00 94.57 103 B 1 
ATOM   2544 C CD1 . ILE   B 2 103 ? -10.452 -3.362  6.789   1.00 95.19 103 B 1 
ATOM   2545 N N   . GLY   B 2 104 ? -8.376  -4.537  2.368   1.00 97.77 104 B 1 
ATOM   2546 C CA  . GLY   B 2 104 ? -7.860  -3.650  1.323   1.00 97.84 104 B 1 
ATOM   2547 C C   . GLY   B 2 104 ? -8.687  -2.386  1.086   1.00 98.31 104 B 1 
ATOM   2548 O O   . GLY   B 2 104 ? -8.327  -1.600  0.211   1.00 97.74 104 B 1 
ATOM   2549 N N   . CYS   B 2 105 ? -9.777  -2.223  1.828   1.00 98.40 105 B 1 
ATOM   2550 C CA  . CYS   B 2 105 ? -10.733 -1.137  1.657   1.00 98.56 105 B 1 
ATOM   2551 C C   . CYS   B 2 105 ? -11.433 -0.810  2.977   1.00 98.75 105 B 1 
ATOM   2552 O O   . CYS   B 2 105 ? -11.803 -1.724  3.714   1.00 98.47 105 B 1 
ATOM   2553 C CB  . CYS   B 2 105 ? -11.737 -1.591  0.595   1.00 97.46 105 B 1 
ATOM   2554 S SG  . CYS   B 2 105 ? -13.073 -0.397  0.404   1.00 94.28 105 B 1 
ATOM   2555 N N   . LEU   B 2 106 ? -11.650 0.471   3.220   1.00 98.81 106 B 1 
ATOM   2556 C CA  . LEU   B 2 106 ? -12.526 0.984   4.268   1.00 98.84 106 B 1 
ATOM   2557 C C   . LEU   B 2 106 ? -13.571 1.905   3.631   1.00 98.88 106 B 1 
ATOM   2558 O O   . LEU   B 2 106 ? -13.198 2.938   3.068   1.00 98.73 106 B 1 
ATOM   2559 C CB  . LEU   B 2 106 ? -11.709 1.733   5.333   1.00 98.65 106 B 1 
ATOM   2560 C CG  . LEU   B 2 106 ? -10.752 0.852   6.155   1.00 97.94 106 B 1 
ATOM   2561 C CD1 . LEU   B 2 106 ? -9.885  1.725   7.052   1.00 96.90 106 B 1 
ATOM   2562 C CD2 . LEU   B 2 106 ? -11.507 -0.134  7.046   1.00 96.77 106 B 1 
ATOM   2563 N N   . PRO   B 2 107 ? -14.862 1.564   3.691   1.00 98.93 107 B 1 
ATOM   2564 C CA  . PRO   B 2 107 ? -15.909 2.544   3.438   1.00 98.92 107 B 1 
ATOM   2565 C C   . PRO   B 2 107 ? -15.808 3.677   4.463   1.00 98.91 107 B 1 
ATOM   2566 O O   . PRO   B 2 107 ? -15.570 3.422   5.645   1.00 98.75 107 B 1 
ATOM   2567 C CB  . PRO   B 2 107 ? -17.237 1.794   3.565   1.00 98.80 107 B 1 
ATOM   2568 C CG  . PRO   B 2 107 ? -16.850 0.322   3.473   1.00 97.54 107 B 1 
ATOM   2569 C CD  . PRO   B 2 107 ? -15.442 0.288   4.050   1.00 98.78 107 B 1 
ATOM   2570 N N   . VAL   B 2 108 ? -16.004 4.902   4.019   1.00 98.85 108 B 1 
ATOM   2571 C CA  . VAL   B 2 108 ? -16.039 6.074   4.897   1.00 98.82 108 B 1 
ATOM   2572 C C   . VAL   B 2 108 ? -17.491 6.425   5.176   1.00 98.81 108 B 1 
ATOM   2573 O O   . VAL   B 2 108 ? -18.266 6.676   4.252   1.00 98.60 108 B 1 
ATOM   2574 C CB  . VAL   B 2 108 ? -15.263 7.264   4.313   1.00 98.68 108 B 1 
ATOM   2575 C CG1 . VAL   B 2 108 ? -15.152 8.382   5.351   1.00 98.08 108 B 1 
ATOM   2576 C CG2 . VAL   B 2 108 ? -13.845 6.861   3.883   1.00 98.01 108 B 1 
ATOM   2577 N N   . VAL   B 2 109 ? -17.849 6.410   6.443   1.00 98.76 109 B 1 
ATOM   2578 C CA  . VAL   B 2 109 ? -19.231 6.566   6.904   1.00 98.66 109 B 1 
ATOM   2579 C C   . VAL   B 2 109 ? -19.331 7.769   7.832   1.00 98.43 109 B 1 
ATOM   2580 O O   . VAL   B 2 109 ? -18.562 7.908   8.781   1.00 97.52 109 B 1 
ATOM   2581 C CB  . VAL   B 2 109 ? -19.730 5.275   7.581   1.00 98.32 109 B 1 
ATOM   2582 C CG1 . VAL   B 2 109 ? -21.162 5.423   8.103   1.00 96.41 109 B 1 
ATOM   2583 C CG2 . VAL   B 2 109 ? -19.727 4.101   6.587   1.00 96.58 109 B 1 
ATOM   2584 N N   . HIS   B 2 110 ? -20.314 8.621   7.573   1.00 98.41 110 B 1 
ATOM   2585 C CA  . HIS   B 2 110 ? -20.647 9.767   8.412   1.00 98.07 110 B 1 
ATOM   2586 C C   . HIS   B 2 110 ? -22.159 9.817   8.632   1.00 97.88 110 B 1 
ATOM   2587 O O   . HIS   B 2 110 ? -22.923 9.713   7.675   1.00 95.99 110 B 1 
ATOM   2588 C CB  . HIS   B 2 110 ? -20.121 11.045  7.757   1.00 97.09 110 B 1 
ATOM   2589 C CG  . HIS   B 2 110 ? -20.265 12.272  8.613   1.00 95.47 110 B 1 
ATOM   2590 N ND1 . HIS   B 2 110 ? -20.732 13.499  8.192   1.00 84.56 110 B 1 
ATOM   2591 C CD2 . HIS   B 2 110 ? -19.936 12.402  9.939   1.00 84.65 110 B 1 
ATOM   2592 C CE1 . HIS   B 2 110 ? -20.677 14.346  9.232   1.00 86.59 110 B 1 
ATOM   2593 N NE2 . HIS   B 2 110 ? -20.204 13.715  10.309  1.00 88.21 110 B 1 
ATOM   2594 N N   . HIS   B 2 111 ? -22.576 9.953   9.878   1.00 97.34 111 B 1 
ATOM   2595 C CA  . HIS   B 2 111 ? -23.991 9.846   10.256  1.00 97.40 111 B 1 
ATOM   2596 C C   . HIS   B 2 111 ? -24.685 8.608   9.656   1.00 97.60 111 B 1 
ATOM   2597 O O   . HIS   B 2 111 ? -25.742 8.709   9.040   1.00 95.25 111 B 1 
ATOM   2598 C CB  . HIS   B 2 111 ? -24.728 11.155  9.937   1.00 96.44 111 B 1 
ATOM   2599 C CG  . HIS   B 2 111 ? -24.207 12.341  10.696  1.00 93.69 111 B 1 
ATOM   2600 N ND1 . HIS   B 2 111 ? -24.181 12.472  12.071  1.00 81.24 111 B 1 
ATOM   2601 C CD2 . HIS   B 2 111 ? -23.689 13.496  10.172  1.00 80.83 111 B 1 
ATOM   2602 C CE1 . HIS   B 2 111 ? -23.661 13.681  12.357  1.00 82.63 111 B 1 
ATOM   2603 N NE2 . HIS   B 2 111 ? -23.362 14.332  11.233  1.00 83.89 111 B 1 
ATOM   2604 N N   . GLN   B 2 112 ? -24.048 7.449   9.807   1.00 97.29 112 B 1 
ATOM   2605 C CA  . GLN   B 2 112 ? -24.480 6.149   9.273   1.00 97.29 112 B 1 
ATOM   2606 C C   . GLN   B 2 112 ? -24.460 6.021   7.735   1.00 97.85 112 B 1 
ATOM   2607 O O   . GLN   B 2 112 ? -24.613 4.916   7.224   1.00 96.26 112 B 1 
ATOM   2608 C CB  . GLN   B 2 112 ? -25.849 5.743   9.856   1.00 95.75 112 B 1 
ATOM   2609 C CG  . GLN   B 2 112 ? -25.927 5.794   11.393  1.00 90.54 112 B 1 
ATOM   2610 C CD  . GLN   B 2 112 ? -24.997 4.787   12.064  1.00 82.65 112 B 1 
ATOM   2611 O OE1 . GLN   B 2 112 ? -24.594 3.788   11.487  1.00 72.66 112 B 1 
ATOM   2612 N NE2 . GLN   B 2 112 ? -24.628 5.005   13.302  1.00 70.03 112 B 1 
ATOM   2613 N N   . LYS   B 2 113 ? -24.222 7.090   6.987   1.00 98.16 113 B 1 
ATOM   2614 C CA  . LYS   B 2 113 ? -24.258 7.086   5.521   1.00 98.40 113 B 1 
ATOM   2615 C C   . LYS   B 2 113 ? -22.870 6.937   4.915   1.00 98.66 113 B 1 
ATOM   2616 O O   . LYS   B 2 113 ? -21.922 7.595   5.337   1.00 98.27 113 B 1 
ATOM   2617 C CB  . LYS   B 2 113 ? -24.971 8.336   4.991   1.00 97.64 113 B 1 
ATOM   2618 C CG  . LYS   B 2 113 ? -26.442 8.354   5.438   1.00 92.00 113 B 1 
ATOM   2619 C CD  . LYS   B 2 113 ? -27.240 9.479   4.781   1.00 88.14 113 B 1 
ATOM   2620 C CE  . LYS   B 2 113 ? -28.681 9.365   5.292   1.00 78.87 113 B 1 
ATOM   2621 N NZ  . LYS   B 2 113 ? -29.639 10.198  4.531   1.00 68.82 113 B 1 
ATOM   2622 N N   . LEU   B 2 114 ? -22.778 6.125   3.866   1.00 98.68 114 B 1 
ATOM   2623 C CA  . LEU   B 2 114 ? -21.590 6.034   3.029   1.00 98.81 114 B 1 
ATOM   2624 C C   . LEU   B 2 114 ? -21.376 7.360   2.286   1.00 98.80 114 B 1 
ATOM   2625 O O   . LEU   B 2 114 ? -22.221 7.774   1.489   1.00 98.54 114 B 1 
ATOM   2626 C CB  . LEU   B 2 114 ? -21.763 4.859   2.059   1.00 98.76 114 B 1 
ATOM   2627 C CG  . LEU   B 2 114 ? -20.553 4.632   1.136   1.00 98.34 114 B 1 
ATOM   2628 C CD1 . LEU   B 2 114 ? -19.347 4.104   1.906   1.00 97.80 114 B 1 
ATOM   2629 C CD2 . LEU   B 2 114 ? -20.916 3.616   0.058   1.00 97.59 114 B 1 
ATOM   2630 N N   . ILE   B 2 115 ? -20.230 7.987   2.517   1.00 98.77 115 B 1 
ATOM   2631 C CA  . ILE   B 2 115 ? -19.840 9.252   1.873   1.00 98.65 115 B 1 
ATOM   2632 C C   . ILE   B 2 115 ? -18.550 9.150   1.054   1.00 98.63 115 B 1 
ATOM   2633 O O   . ILE   B 2 115 ? -18.254 10.036  0.255   1.00 98.10 115 B 1 
ATOM   2634 C CB  . ILE   B 2 115 ? -19.728 10.390  2.905   1.00 98.28 115 B 1 
ATOM   2635 C CG1 . ILE   B 2 115 ? -18.634 10.121  3.965   1.00 95.69 115 B 1 
ATOM   2636 C CG2 . ILE   B 2 115 ? -21.099 10.654  3.564   1.00 94.46 115 B 1 
ATOM   2637 C CD1 . ILE   B 2 115 ? -18.210 11.389  4.707   1.00 93.48 115 B 1 
ATOM   2638 N N   . GLY   B 2 116 ? -17.783 8.083   1.241   1.00 98.76 116 B 1 
ATOM   2639 C CA  . GLY   B 2 116 ? -16.524 7.880   0.544   1.00 98.78 116 B 1 
ATOM   2640 C C   . GLY   B 2 116 ? -16.003 6.457   0.674   1.00 98.88 116 B 1 
ATOM   2641 O O   . GLY   B 2 116 ? -16.608 5.598   1.316   1.00 98.76 116 B 1 
ATOM   2642 N N   . ILE   B 2 117 ? -14.856 6.219   0.035   1.00 98.91 117 B 1 
ATOM   2643 C CA  . ILE   B 2 117 ? -14.134 4.955   0.142   1.00 98.90 117 B 1 
ATOM   2644 C C   . ILE   B 2 117 ? -12.634 5.229   0.146   1.00 98.87 117 B 1 
ATOM   2645 O O   . ILE   B 2 117 ? -12.143 6.078   -0.603  1.00 98.67 117 B 1 
ATOM   2646 C CB  . ILE   B 2 117 ? -14.579 3.987   -0.976  1.00 98.74 117 B 1 
ATOM   2647 C CG1 . ILE   B 2 117 ? -14.143 2.543   -0.665  1.00 97.48 117 B 1 
ATOM   2648 C CG2 . ILE   B 2 117 ? -14.085 4.428   -2.368  1.00 97.72 117 B 1 
ATOM   2649 C CD1 . ILE   B 2 117 ? -14.827 1.520   -1.583  1.00 95.44 117 B 1 
ATOM   2650 N N   . LEU   B 2 118 ? -11.909 4.498   0.985   1.00 98.82 118 B 1 
ATOM   2651 C CA  . LEU   B 2 118 ? -10.461 4.555   1.089   1.00 98.75 118 B 1 
ATOM   2652 C C   . LEU   B 2 118 ? -9.896  3.160   0.840   1.00 98.77 118 B 1 
ATOM   2653 O O   . LEU   B 2 118 ? -10.329 2.187   1.452   1.00 98.26 118 B 1 
ATOM   2654 C CB  . LEU   B 2 118 ? -10.091 5.110   2.474   1.00 98.21 118 B 1 
ATOM   2655 C CG  . LEU   B 2 118 ? -8.588  5.391   2.640   1.00 94.82 118 B 1 
ATOM   2656 C CD1 . LEU   B 2 118 ? -8.138  6.565   1.775   1.00 90.45 118 B 1 
ATOM   2657 C CD2 . LEU   B 2 118 ? -8.289  5.727   4.096   1.00 90.82 118 B 1 
ATOM   2658 N N   . THR   B 2 119 ? -8.917  3.058   -0.054  1.00 98.62 119 B 1 
ATOM   2659 C CA  . THR   B 2 119 ? -8.266  1.781   -0.376  1.00 98.40 119 B 1 
ATOM   2660 C C   . THR   B 2 119 ? -6.763  1.844   -0.116  1.00 98.18 119 B 1 
ATOM   2661 O O   . THR   B 2 119 ? -6.172  2.922   -0.002  1.00 97.57 119 B 1 
ATOM   2662 C CB  . THR   B 2 119 ? -8.531  1.350   -1.829  1.00 97.89 119 B 1 
ATOM   2663 O OG1 . THR   B 2 119 ? -7.871  2.206   -2.731  1.00 94.52 119 B 1 
ATOM   2664 C CG2 . THR   B 2 119 ? -10.014 1.309   -2.188  1.00 94.18 119 B 1 
ATOM   2665 N N   . LYS   B 2 120 ? -6.108  0.689   -0.099  1.00 97.82 120 B 1 
ATOM   2666 C CA  . LYS   B 2 120 ? -4.642  0.619   -0.023  1.00 97.44 120 B 1 
ATOM   2667 C C   . LYS   B 2 120 ? -3.960  1.404   -1.146  1.00 97.15 120 B 1 
ATOM   2668 O O   . LYS   B 2 120 ? -2.879  1.928   -0.934  1.00 96.29 120 B 1 
ATOM   2669 C CB  . LYS   B 2 120 ? -4.166  -0.844  -0.052  1.00 96.75 120 B 1 
ATOM   2670 C CG  . LYS   B 2 120 ? -4.498  -1.593  1.245   1.00 94.27 120 B 1 
ATOM   2671 C CD  . LYS   B 2 120 ? -3.912  -3.006  1.243   1.00 91.82 120 B 1 
ATOM   2672 C CE  . LYS   B 2 120 ? -4.233  -3.678  2.584   1.00 86.45 120 B 1 
ATOM   2673 N NZ  . LYS   B 2 120 ? -3.579  -5.000  2.733   1.00 82.05 120 B 1 
ATOM   2674 N N   . THR   B 2 121 ? -4.574  1.495   -2.316  1.00 97.24 121 B 1 
ATOM   2675 C CA  . THR   B 2 121 ? -4.030  2.282   -3.432  1.00 96.92 121 B 1 
ATOM   2676 C C   . THR   B 2 121 ? -4.098  3.782   -3.153  1.00 96.76 121 B 1 
ATOM   2677 O O   . THR   B 2 121 ? -3.162  4.491   -3.505  1.00 96.00 121 B 1 
ATOM   2678 C CB  . THR   B 2 121 ? -4.738  1.944   -4.750  1.00 96.31 121 B 1 
ATOM   2679 O OG1 . THR   B 2 121 ? -4.447  0.600   -5.082  1.00 91.94 121 B 1 
ATOM   2680 C CG2 . THR   B 2 121 ? -4.268  2.786   -5.937  1.00 90.91 121 B 1 
ATOM   2681 N N   . ASP   B 2 122 ? -5.134  4.261   -2.486  1.00 96.85 122 B 1 
ATOM   2682 C CA  . ASP   B 2 122 ? -5.231  5.670   -2.085  1.00 96.84 122 B 1 
ATOM   2683 C C   . ASP   B 2 122 ? -4.159  6.015   -1.044  1.00 96.66 122 B 1 
ATOM   2684 O O   . ASP   B 2 122 ? -3.478  7.030   -1.175  1.00 96.18 122 B 1 
ATOM   2685 C CB  . ASP   B 2 122 ? -6.642  5.981   -1.566  1.00 97.16 122 B 1 
ATOM   2686 C CG  . ASP   B 2 122 ? -7.703  5.599   -2.598  1.00 97.09 122 B 1 
ATOM   2687 O OD1 . ASP   B 2 122 ? -7.600  6.066   -3.759  1.00 95.53 122 B 1 
ATOM   2688 O OD2 . ASP   B 2 122 ? -8.557  4.747   -2.261  1.00 95.37 122 B 1 
ATOM   2689 N N   . LEU   B 2 123 ? -3.913  5.111   -0.093  1.00 96.57 123 B 1 
ATOM   2690 C CA  . LEU   B 2 123 ? -2.828  5.251   0.880   1.00 96.37 123 B 1 
ATOM   2691 C C   . LEU   B 2 123 ? -1.447  5.237   0.215   1.00 95.99 123 B 1 
ATOM   2692 O O   . LEU   B 2 123 ? -0.608  6.064   0.551   1.00 94.97 123 B 1 
ATOM   2693 C CB  . LEU   B 2 123 ? -2.918  4.137   1.933   1.00 96.14 123 B 1 
ATOM   2694 C CG  . LEU   B 2 123 ? -4.179  4.181   2.810   1.00 95.15 123 B 1 
ATOM   2695 C CD1 . LEU   B 2 123 ? -4.136  3.008   3.784   1.00 93.31 123 B 1 
ATOM   2696 C CD2 . LEU   B 2 123 ? -4.282  5.472   3.615   1.00 92.74 123 B 1 
ATOM   2697 N N   . LEU   B 2 124 ? -1.213  4.354   -0.751  1.00 96.24 124 B 1 
ATOM   2698 C CA  . LEU   B 2 124 ? 0.055   4.323   -1.488  1.00 95.86 124 B 1 
ATOM   2699 C C   . LEU   B 2 124 ? 0.263   5.588   -2.329  1.00 95.31 124 B 1 
ATOM   2700 O O   . LEU   B 2 124 ? 1.361   6.130   -2.330  1.00 94.20 124 B 1 
ATOM   2701 C CB  . LEU   B 2 124 ? 0.142   3.072   -2.370  1.00 95.35 124 B 1 
ATOM   2702 C CG  . LEU   B 2 124 ? 0.304   1.745   -1.607  1.00 92.18 124 B 1 
ATOM   2703 C CD1 . LEU   B 2 124 ? 0.443   0.611   -2.623  1.00 89.21 124 B 1 
ATOM   2704 C CD2 . LEU   B 2 124 ? 1.525   1.722   -0.695  1.00 88.39 124 B 1 
ATOM   2705 N N   . ARG   B 2 125 ? -0.773  6.088   -2.999  1.00 94.75 125 B 1 
ATOM   2706 C CA  . ARG   B 2 125 ? -0.691  7.378   -3.706  1.00 94.16 125 B 1 
ATOM   2707 C C   . ARG   B 2 125 ? -0.391  8.527   -2.751  1.00 93.94 125 B 1 
ATOM   2708 O O   . ARG   B 2 125 ? 0.400   9.406   -3.083  1.00 92.92 125 B 1 
ATOM   2709 C CB  . ARG   B 2 125 ? -1.997  7.665   -4.459  1.00 93.77 125 B 1 
ATOM   2710 C CG  . ARG   B 2 125 ? -2.088  6.898   -5.787  1.00 88.60 125 B 1 
ATOM   2711 C CD  . ARG   B 2 125 ? -3.278  7.386   -6.617  1.00 87.35 125 B 1 
ATOM   2712 N NE  . ARG   B 2 125 ? -4.568  6.867   -6.116  1.00 82.99 125 B 1 
ATOM   2713 C CZ  . ARG   B 2 125 ? -5.359  5.989   -6.715  1.00 79.38 125 B 1 
ATOM   2714 N NH1 . ARG   B 2 125 ? -5.056  5.430   -7.861  1.00 71.37 125 B 1 
ATOM   2715 N NH2 . ARG   B 2 125 ? -6.495  5.651   -6.179  1.00 73.72 125 B 1 
ATOM   2716 N N   . THR   B 2 126 ? -0.992  8.501   -1.574  1.00 93.54 126 B 1 
ATOM   2717 C CA  . THR   B 2 126 ? -0.716  9.483   -0.524  1.00 93.09 126 B 1 
ATOM   2718 C C   . THR   B 2 126 ? 0.724   9.380   -0.042  1.00 92.84 126 B 1 
ATOM   2719 O O   . THR   B 2 126 ? 1.402   10.397  0.024   1.00 91.67 126 B 1 
ATOM   2720 C CB  . THR   B 2 126 ? -1.689  9.308   0.644   1.00 92.80 126 B 1 
ATOM   2721 O OG1 . THR   B 2 126 ? -3.004  9.490   0.172   1.00 90.03 126 B 1 
ATOM   2722 C CG2 . THR   B 2 126 ? -1.446  10.334  1.742   1.00 89.99 126 B 1 
ATOM   2723 N N   . PHE   B 2 127 ? 1.218   8.175   0.204   1.00 91.50 127 B 1 
ATOM   2724 C CA  . PHE   B 2 127 ? 2.610   7.932   0.577   1.00 90.64 127 B 1 
ATOM   2725 C C   . PHE   B 2 127 ? 3.582   8.524   -0.453  1.00 90.33 127 B 1 
ATOM   2726 O O   . PHE   B 2 127 ? 4.437   9.322   -0.081  1.00 89.79 127 B 1 
ATOM   2727 C CB  . PHE   B 2 127 ? 2.820   6.429   0.772   1.00 90.05 127 B 1 
ATOM   2728 C CG  . PHE   B 2 127 ? 4.260   6.057   1.045   1.00 88.42 127 B 1 
ATOM   2729 C CD1 . PHE   B 2 127 ? 5.030   5.416   0.061   1.00 82.98 127 B 1 
ATOM   2730 C CD2 . PHE   B 2 127 ? 4.844   6.389   2.278   1.00 82.42 127 B 1 
ATOM   2731 C CE1 . PHE   B 2 127 ? 6.376   5.101   0.314   1.00 80.88 127 B 1 
ATOM   2732 C CE2 . PHE   B 2 127 ? 6.191   6.079   2.529   1.00 79.58 127 B 1 
ATOM   2733 C CZ  . PHE   B 2 127 ? 6.957   5.432   1.549   1.00 80.34 127 B 1 
ATOM   2734 N N   . VAL   B 2 128 ? 3.392   8.231   -1.739  1.00 91.71 128 B 1 
ATOM   2735 C CA  . VAL   B 2 128 ? 4.215   8.794   -2.825  1.00 91.06 128 B 1 
ATOM   2736 C C   . VAL   B 2 128 ? 4.184   10.326  -2.812  1.00 89.91 128 B 1 
ATOM   2737 O O   . VAL   B 2 128 ? 5.232   10.960  -2.888  1.00 88.61 128 B 1 
ATOM   2738 C CB  . VAL   B 2 128 ? 3.769   8.242   -4.193  1.00 90.83 128 B 1 
ATOM   2739 C CG1 . VAL   B 2 128 ? 4.503   8.905   -5.362  1.00 87.47 128 B 1 
ATOM   2740 C CG2 . VAL   B 2 128 ? 4.039   6.736   -4.287  1.00 88.35 128 B 1 
ATOM   2741 N N   . LYS   B 2 129 ? 3.011   10.934  -2.642  1.00 89.84 129 B 1 
ATOM   2742 C CA  . LYS   B 2 129 ? 2.888   12.396  -2.553  1.00 88.17 129 B 1 
ATOM   2743 C C   . LYS   B 2 129 ? 3.629   12.984  -1.350  1.00 87.63 129 B 1 
ATOM   2744 O O   . LYS   B 2 129 ? 4.243   14.036  -1.475  1.00 85.45 129 B 1 
ATOM   2745 C CB  . LYS   B 2 129 ? 1.413   12.805  -2.495  1.00 86.76 129 B 1 
ATOM   2746 C CG  . LYS   B 2 129 ? 0.709   12.674  -3.853  1.00 79.71 129 B 1 
ATOM   2747 C CD  . LYS   B 2 129 ? -0.746  13.123  -3.709  1.00 76.03 129 B 1 
ATOM   2748 C CE  . LYS   B 2 129 ? -1.462  13.072  -5.060  1.00 66.80 129 B 1 
ATOM   2749 N NZ  . LYS   B 2 129 ? -2.822  13.668  -4.961  1.00 59.72 129 B 1 
ATOM   2750 N N   . LEU   B 2 130 ? 3.582   12.322  -0.198  1.00 86.89 130 B 1 
ATOM   2751 C CA  . LEU   B 2 130 ? 4.267   12.783  1.015   1.00 85.79 130 B 1 
ATOM   2752 C C   . LEU   B 2 130 ? 5.792   12.746  0.879   1.00 85.17 130 B 1 
ATOM   2753 O O   . LEU   B 2 130 ? 6.478   13.591  1.448   1.00 82.18 130 B 1 
ATOM   2754 C CB  . LEU   B 2 130 ? 3.834   11.932  2.220   1.00 84.35 130 B 1 
ATOM   2755 C CG  . LEU   B 2 130 ? 2.374   12.116  2.673   1.00 80.51 130 B 1 
ATOM   2756 C CD1 . LEU   B 2 130 ? 2.115   11.228  3.885   1.00 75.20 130 B 1 
ATOM   2757 C CD2 . LEU   B 2 130 ? 2.047   13.550  3.054   1.00 74.72 130 B 1 
ATOM   2758 N N   . THR   B 2 131 ? 6.323   11.808  0.105   1.00 85.84 131 B 1 
ATOM   2759 C CA  . THR   B 2 131 ? 7.768   11.728  -0.152  1.00 82.87 131 B 1 
ATOM   2760 C C   . THR   B 2 131 ? 8.253   12.777  -1.152  1.00 81.55 131 B 1 
ATOM   2761 O O   . THR   B 2 131 ? 9.452   13.016  -1.262  1.00 77.64 131 B 1 
ATOM   2762 C CB  . THR   B 2 131 ? 8.169   10.341  -0.658  1.00 82.06 131 B 1 
ATOM   2763 O OG1 . THR   B 2 131 ? 7.621   10.099  -1.933  1.00 77.70 131 B 1 
ATOM   2764 C CG2 . THR   B 2 131 ? 7.752   9.216   0.285   1.00 77.24 131 B 1 
ATOM   2765 N N   . GLY   B 2 132 ? 7.334   13.389  -1.901  1.00 80.57 132 B 1 
ATOM   2766 C CA  . GLY   B 2 132 ? 7.677   14.285  -3.005  1.00 78.13 132 B 1 
ATOM   2767 C C   . GLY   B 2 132 ? 8.325   13.578  -4.198  1.00 79.55 132 B 1 
ATOM   2768 O O   . GLY   B 2 132 ? 8.887   14.253  -5.058  1.00 75.81 132 B 1 
ATOM   2769 N N   . ALA   B 2 133 ? 8.267   12.246  -4.265  1.00 76.86 133 B 1 
ATOM   2770 C CA  . ALA   B 2 133 ? 8.876   11.472  -5.354  1.00 74.56 133 B 1 
ATOM   2771 C C   . ALA   B 2 133 ? 8.231   11.740  -6.723  1.00 75.50 133 B 1 
ATOM   2772 O O   . ALA   B 2 133 ? 8.879   11.574  -7.753  1.00 72.36 133 B 1 
ATOM   2773 C CB  . ALA   B 2 133 ? 8.811   9.986   -5.002  1.00 70.88 133 B 1 
ATOM   2774 N N   . ASP   B 2 134 ? 6.999   12.218  -6.721  1.00 76.87 134 B 1 
ATOM   2775 C CA  . ASP   B 2 134 ? 6.248   12.660  -7.894  1.00 74.85 134 B 1 
ATOM   2776 C C   . ASP   B 2 134 ? 6.713   14.018  -8.457  1.00 75.90 134 B 1 
ATOM   2777 O O   . ASP   B 2 134 ? 6.231   14.460  -9.499  1.00 73.28 134 B 1 
ATOM   2778 C CB  . ASP   B 2 134 ? 4.754   12.688  -7.523  1.00 71.56 134 B 1 
ATOM   2779 C CG  . ASP   B 2 134 ? 4.384   13.738  -6.458  1.00 68.26 134 B 1 
ATOM   2780 O OD1 . ASP   B 2 134 ? 5.153   13.924  -5.496  1.00 62.26 134 B 1 
ATOM   2781 O OD2 . ASP   B 2 134 ? 3.298   14.346  -6.596  1.00 64.40 134 B 1 
ATOM   2782 N N   . GLN   B 2 135 ? 7.655   14.689  -7.798  1.00 79.24 135 B 1 
ATOM   2783 C CA  . GLN   B 2 135 ? 8.183   15.987  -8.203  1.00 78.38 135 B 1 
ATOM   2784 C C   . GLN   B 2 135 ? 9.660   15.893  -8.608  1.00 79.33 135 B 1 
ATOM   2785 O O   . GLN   B 2 135 ? 10.445  15.196  -7.963  1.00 76.79 135 B 1 
ATOM   2786 C CB  . GLN   B 2 135 ? 7.992   17.007  -7.076  1.00 75.56 135 B 1 
ATOM   2787 C CG  . GLN   B 2 135 ? 6.509   17.304  -6.816  1.00 71.87 135 B 1 
ATOM   2788 C CD  . GLN   B 2 135 ? 6.335   18.212  -5.608  1.00 69.54 135 B 1 
ATOM   2789 O OE1 . GLN   B 2 135 ? 6.808   19.342  -5.560  1.00 63.01 135 B 1 
ATOM   2790 N NE2 . GLN   B 2 135 ? 5.665   17.734  -4.583  1.00 60.55 135 B 1 
ATOM   2791 N N   . PRO   B 2 136 ? 10.091  16.646  -9.647  1.00 79.02 136 B 1 
ATOM   2792 C CA  . PRO   B 2 136 ? 11.497  16.711  -10.012 1.00 77.93 136 B 1 
ATOM   2793 C C   . PRO   B 2 136 ? 12.305  17.419  -8.918  1.00 77.97 136 B 1 
ATOM   2794 O O   . PRO   B 2 136 ? 11.965  18.517  -8.466  1.00 73.53 136 B 1 
ATOM   2795 C CB  . PRO   B 2 136 ? 11.535  17.443  -11.356 1.00 74.86 136 B 1 
ATOM   2796 C CG  . PRO   B 2 136 ? 10.288  18.331  -11.309 1.00 73.05 136 B 1 
ATOM   2797 C CD  . PRO   B 2 136 ? 9.293   17.495  -10.506 1.00 76.74 136 B 1 
ATOM   2798 N N   . GLY   B 2 137 ? 13.411  16.805  -8.533  1.00 83.06 137 B 1 
ATOM   2799 C CA  . GLY   B 2 137 ? 14.301  17.307  -7.498  1.00 82.83 137 B 1 
ATOM   2800 C C   . GLY   B 2 137 ? 15.421  16.323  -7.184  1.00 84.16 137 B 1 
ATOM   2801 O O   . GLY   B 2 137 ? 15.581  15.305  -7.856  1.00 80.46 137 B 1 
ATOM   2802 N N   . SER   B 2 138 ? 16.190  16.642  -6.156  1.00 84.20 138 B 1 
ATOM   2803 C CA  . SER   B 2 138 ? 17.243  15.762  -5.642  1.00 85.48 138 B 1 
ATOM   2804 C C   . SER   B 2 138 ? 16.887  15.289  -4.240  1.00 87.13 138 B 1 
ATOM   2805 O O   . SER   B 2 138 ? 16.434  16.080  -3.412  1.00 85.38 138 B 1 
ATOM   2806 C CB  . SER   B 2 138 ? 18.594  16.471  -5.636  1.00 83.45 138 B 1 
ATOM   2807 O OG  . SER   B 2 138 ? 18.939  16.877  -6.953  1.00 78.05 138 B 1 
ATOM   2808 N N   . GLN   B 2 139 ? 17.109  14.007  -3.973  1.00 83.01 139 B 1 
ATOM   2809 C CA  . GLN   B 2 139 ? 16.928  13.422  -2.650  1.00 83.51 139 B 1 
ATOM   2810 C C   . GLN   B 2 139 ? 18.249  13.446  -1.881  1.00 84.73 139 B 1 
ATOM   2811 O O   . GLN   B 2 139 ? 19.301  13.125  -2.428  1.00 83.67 139 B 1 
ATOM   2812 C CB  . GLN   B 2 139 ? 16.340  12.017  -2.792  1.00 81.17 139 B 1 
ATOM   2813 C CG  . GLN   B 2 139 ? 15.975  11.393  -1.438  1.00 76.98 139 B 1 
ATOM   2814 C CD  . GLN   B 2 139 ? 15.025  10.213  -1.590  1.00 75.56 139 B 1 
ATOM   2815 O OE1 . GLN   B 2 139 ? 14.102  10.246  -2.386  1.00 68.11 139 B 1 
ATOM   2816 N NE2 . GLN   B 2 139 ? 15.200  9.161   -0.831  1.00 66.67 139 B 1 
ATOM   2817 N N   . ILE   B 2 140 ? 18.180  13.848  -0.619  1.00 87.19 140 B 1 
ATOM   2818 C CA  . ILE   B 2 140 ? 19.328  13.918  0.286   1.00 88.55 140 B 1 
ATOM   2819 C C   . ILE   B 2 140 ? 18.911  13.292  1.611   1.00 89.31 140 B 1 
ATOM   2820 O O   . ILE   B 2 140 ? 17.918  13.703  2.205   1.00 88.17 140 B 1 
ATOM   2821 C CB  . ILE   B 2 140 ? 19.800  15.377  0.469   1.00 88.07 140 B 1 
ATOM   2822 C CG1 . ILE   B 2 140 ? 20.231  15.980  -0.891  1.00 83.99 140 B 1 
ATOM   2823 C CG2 . ILE   B 2 140 ? 20.957  15.454  1.484   1.00 82.54 140 B 1 
ATOM   2824 C CD1 . ILE   B 2 140 ? 20.509  17.479  -0.847  1.00 74.70 140 B 1 
ATOM   2825 N N   . GLU   B 2 141 ? 19.679  12.320  2.082   1.00 88.11 141 B 1 
ATOM   2826 C CA  . GLU   B 2 141 ? 19.438  11.652  3.353   1.00 88.19 141 B 1 
ATOM   2827 C C   . GLU   B 2 141 ? 20.576  11.943  4.327   1.00 89.02 141 B 1 
ATOM   2828 O O   . GLU   B 2 141 ? 21.752  11.798  3.993   1.00 87.93 141 B 1 
ATOM   2829 C CB  . GLU   B 2 141 ? 19.215  10.144  3.186   1.00 86.31 141 B 1 
ATOM   2830 C CG  . GLU   B 2 141 ? 18.149  9.767   2.148   1.00 82.59 141 B 1 
ATOM   2831 C CD  . GLU   B 2 141 ? 17.645  8.320   2.260   1.00 82.55 141 B 1 
ATOM   2832 O OE1 . GLU   B 2 141 ? 16.748  7.946   1.469   1.00 75.69 141 B 1 
ATOM   2833 O OE2 . GLU   B 2 141 ? 18.076  7.579   3.176   1.00 76.71 141 B 1 
ATOM   2834 N N   . ILE   B 2 142 ? 20.219  12.350  5.536   1.00 90.92 142 B 1 
ATOM   2835 C CA  . ILE   B 2 142 ? 21.165  12.796  6.553   1.00 91.84 142 B 1 
ATOM   2836 C C   . ILE   B 2 142 ? 20.903  12.028  7.844   1.00 91.90 142 B 1 
ATOM   2837 O O   . ILE   B 2 142 ? 19.804  12.068  8.394   1.00 90.87 142 B 1 
ATOM   2838 C CB  . ILE   B 2 142 ? 21.074  14.322  6.763   1.00 91.95 142 B 1 
ATOM   2839 C CG1 . ILE   B 2 142 ? 21.260  15.085  5.426   1.00 88.27 142 B 1 
ATOM   2840 C CG2 . ILE   B 2 142 ? 22.131  14.780  7.785   1.00 87.56 142 B 1 
ATOM   2841 C CD1 . ILE   B 2 142 ? 20.815  16.540  5.494   1.00 80.68 142 B 1 
ATOM   2842 N N   . LYS   B 2 143 ? 21.932  11.345  8.336   1.00 90.87 143 B 1 
ATOM   2843 C CA  . LYS   B 2 143 ? 21.887  10.638  9.613   1.00 90.48 143 B 1 
ATOM   2844 C C   . LYS   B 2 143 ? 21.976  11.649  10.757  1.00 90.81 143 B 1 
ATOM   2845 O O   . LYS   B 2 143 ? 22.896  12.463  10.782  1.00 88.95 143 B 1 
ATOM   2846 C CB  . LYS   B 2 143 ? 23.013  9.594   9.637   1.00 88.08 143 B 1 
ATOM   2847 C CG  . LYS   B 2 143 ? 22.882  8.630   10.819  1.00 77.47 143 B 1 
ATOM   2848 C CD  . LYS   B 2 143 ? 23.960  7.541   10.757  1.00 76.26 143 B 1 
ATOM   2849 C CE  . LYS   B 2 143 ? 23.772  6.599   11.946  1.00 65.63 143 B 1 
ATOM   2850 N NZ  . LYS   B 2 143 ? 24.702  5.439   11.949  1.00 60.60 143 B 1 
ATOM   2851 N N   . VAL   B 2 144 ? 21.036  11.584  11.698  1.00 91.10 144 B 1 
ATOM   2852 C CA  . VAL   B 2 144 ? 20.925  12.557  12.790  1.00 91.14 144 B 1 
ATOM   2853 C C   . VAL   B 2 144 ? 20.674  11.876  14.136  1.00 90.78 144 B 1 
ATOM   2854 O O   . VAL   B 2 144 ? 20.008  10.842  14.215  1.00 88.96 144 B 1 
ATOM   2855 C CB  . VAL   B 2 144 ? 19.838  13.613  12.505  1.00 89.84 144 B 1 
ATOM   2856 C CG1 . VAL   B 2 144 ? 20.086  14.332  11.177  1.00 83.68 144 B 1 
ATOM   2857 C CG2 . VAL   B 2 144 ? 18.412  13.053  12.491  1.00 84.12 144 B 1 
ATOM   2858 N N   . ASN   B 2 145 ? 21.175  12.494  15.206  1.00 90.30 145 B 1 
ATOM   2859 C CA  . ASN   B 2 145 ? 20.926  12.060  16.586  1.00 89.34 145 B 1 
ATOM   2860 C C   . ASN   B 2 145 ? 19.815  12.888  17.251  1.00 89.68 145 B 1 
ATOM   2861 O O   . ASN   B 2 145 ? 19.084  12.392  18.099  1.00 84.23 145 B 1 
ATOM   2862 C CB  . ASN   B 2 145 ? 22.234  12.171  17.379  1.00 86.15 145 B 1 
ATOM   2863 C CG  . ASN   B 2 145 ? 23.350  11.290  16.838  1.00 79.97 145 B 1 
ATOM   2864 O OD1 . ASN   B 2 145 ? 23.150  10.268  16.221  1.00 67.91 145 B 1 
ATOM   2865 N ND2 . ASN   B 2 145 ? 24.587  11.682  17.061  1.00 68.58 145 B 1 
ATOM   2866 N N   . ASP   B 2 146 ? 19.686  14.143  16.848  1.00 87.92 146 B 1 
ATOM   2867 C CA  . ASP   B 2 146 ? 18.662  15.073  17.322  1.00 88.43 146 B 1 
ATOM   2868 C C   . ASP   B 2 146 ? 17.916  15.657  16.118  1.00 88.87 146 B 1 
ATOM   2869 O O   . ASP   B 2 146 ? 18.430  16.507  15.391  1.00 86.21 146 B 1 
ATOM   2870 C CB  . ASP   B 2 146 ? 19.306  16.160  18.198  1.00 85.66 146 B 1 
ATOM   2871 C CG  . ASP   B 2 146 ? 18.266  17.043  18.901  1.00 84.53 146 B 1 
ATOM   2872 O OD1 . ASP   B 2 146 ? 17.181  17.282  18.320  1.00 79.18 146 B 1 
ATOM   2873 O OD2 . ASP   B 2 146 ? 18.553  17.465  20.041  1.00 78.35 146 B 1 
ATOM   2874 N N   . ILE   B 2 147 ? 16.691  15.185  15.914  1.00 87.19 147 B 1 
ATOM   2875 C CA  . ILE   B 2 147 ? 15.836  15.609  14.800  1.00 86.23 147 B 1 
ATOM   2876 C C   . ILE   B 2 147 ? 15.590  17.114  14.859  1.00 87.67 147 B 1 
ATOM   2877 O O   . ILE   B 2 147 ? 15.713  17.795  13.848  1.00 86.53 147 B 1 
ATOM   2878 C CB  . ILE   B 2 147 ? 14.496  14.841  14.831  1.00 84.36 147 B 1 
ATOM   2879 C CG1 . ILE   B 2 147 ? 14.714  13.328  14.619  1.00 79.15 147 B 1 
ATOM   2880 C CG2 . ILE   B 2 147 ? 13.517  15.390  13.777  1.00 78.78 147 B 1 
ATOM   2881 C CD1 . ILE   B 2 147 ? 13.493  12.487  15.003  1.00 72.84 147 B 1 
ATOM   2882 N N   . THR   B 2 148 ? 15.251  17.634  16.032  1.00 87.82 148 B 1 
ATOM   2883 C CA  . THR   B 2 148 ? 14.856  19.036  16.214  1.00 87.13 148 B 1 
ATOM   2884 C C   . THR   B 2 148 ? 16.004  19.976  15.871  1.00 87.65 148 B 1 
ATOM   2885 O O   . THR   B 2 148 ? 15.839  20.889  15.068  1.00 86.10 148 B 1 
ATOM   2886 C CB  . THR   B 2 148 ? 14.398  19.284  17.657  1.00 85.60 148 B 1 
ATOM   2887 O OG1 . THR   B 2 148 ? 13.452  18.312  18.039  1.00 81.14 148 B 1 
ATOM   2888 C CG2 . THR   B 2 148 ? 13.737  20.647  17.825  1.00 80.54 148 B 1 
ATOM   2889 N N   . LYS   B 2 149 ? 17.183  19.708  16.433  1.00 88.66 149 B 1 
ATOM   2890 C CA  . LYS   B 2 149 ? 18.391  20.483  16.165  1.00 88.87 149 B 1 
ATOM   2891 C C   . LYS   B 2 149 ? 18.790  20.412  14.691  1.00 89.33 149 B 1 
ATOM   2892 O O   . LYS   B 2 149 ? 18.994  21.444  14.058  1.00 88.26 149 B 1 
ATOM   2893 C CB  . LYS   B 2 149 ? 19.513  19.985  17.086  1.00 87.59 149 B 1 
ATOM   2894 C CG  . LYS   B 2 149 ? 20.801  20.771  16.841  1.00 82.91 149 B 1 
ATOM   2895 C CD  . LYS   B 2 149 ? 21.942  20.339  17.762  1.00 79.48 149 B 1 
ATOM   2896 C CE  . LYS   B 2 149 ? 23.169  21.109  17.266  1.00 71.15 149 B 1 
ATOM   2897 N NZ  . LYS   B 2 149 ? 24.416  20.760  17.977  1.00 63.59 149 B 1 
ATOM   2898 N N   . SER   B 2 150 ? 18.859  19.214  14.138  1.00 90.81 150 B 1 
ATOM   2899 C CA  . SER   B 2 150 ? 19.275  19.025  12.747  1.00 90.76 150 B 1 
ATOM   2900 C C   . SER   B 2 150 ? 18.284  19.639  11.761  1.00 91.37 150 B 1 
ATOM   2901 O O   . SER   B 2 150 ? 18.705  20.233  10.778  1.00 89.99 150 B 1 
ATOM   2902 C CB  . SER   B 2 150 ? 19.473  17.546  12.441  1.00 89.87 150 B 1 
ATOM   2903 O OG  . SER   B 2 150 ? 20.461  17.005  13.300  1.00 83.82 150 B 1 
ATOM   2904 N N   . LEU   B 2 151 ? 16.980  19.568  12.025  1.00 89.34 151 B 1 
ATOM   2905 C CA  . LEU   B 2 151 ? 15.970  20.257  11.222  1.00 89.13 151 B 1 
ATOM   2906 C C   . LEU   B 2 151 ? 16.188  21.768  11.220  1.00 89.55 151 B 1 
ATOM   2907 O O   . LEU   B 2 151 ? 16.158  22.369  10.152  1.00 88.22 151 B 1 
ATOM   2908 C CB  . LEU   B 2 151 ? 14.559  19.928  11.730  1.00 87.85 151 B 1 
ATOM   2909 C CG  . LEU   B 2 151 ? 13.957  18.653  11.122  1.00 82.19 151 B 1 
ATOM   2910 C CD1 . LEU   B 2 151 ? 12.698  18.265  11.892  1.00 78.21 151 B 1 
ATOM   2911 C CD2 . LEU   B 2 151 ? 13.560  18.861  9.662   1.00 77.80 151 B 1 
ATOM   2912 N N   . ALA   B 2 152 ? 16.442  22.370  12.383  1.00 90.27 152 B 1 
ATOM   2913 C CA  . ALA   B 2 152 ? 16.695  23.807  12.483  1.00 89.78 152 B 1 
ATOM   2914 C C   . ALA   B 2 152 ? 17.944  24.213  11.686  1.00 90.33 152 B 1 
ATOM   2915 O O   . ALA   B 2 152 ? 17.877  25.096  10.833  1.00 89.29 152 B 1 
ATOM   2916 C CB  . ALA   B 2 152 ? 16.797  24.198  13.962  1.00 88.66 152 B 1 
ATOM   2917 N N   . GLU   B 2 153 ? 19.053  23.517  11.894  1.00 90.25 153 B 1 
ATOM   2918 C CA  . GLU   B 2 153 ? 20.321  23.806  11.217  1.00 90.07 153 B 1 
ATOM   2919 C C   . GLU   B 2 153 ? 20.227  23.616  9.694   1.00 90.17 153 B 1 
ATOM   2920 O O   . GLU   B 2 153 ? 20.624  24.493  8.930   1.00 88.48 153 B 1 
ATOM   2921 C CB  . GLU   B 2 153 ? 21.430  22.920  11.805  1.00 88.80 153 B 1 
ATOM   2922 C CG  . GLU   B 2 153 ? 21.824  23.311  13.241  1.00 81.32 153 B 1 
ATOM   2923 C CD  . GLU   B 2 153 ? 22.851  22.362  13.885  1.00 79.16 153 B 1 
ATOM   2924 O OE1 . GLU   B 2 153 ? 23.343  22.681  14.994  1.00 72.06 153 B 1 
ATOM   2925 O OE2 . GLU   B 2 153 ? 23.141  21.286  13.320  1.00 74.66 153 B 1 
ATOM   2926 N N   . ILE   B 2 154 ? 19.660  22.503  9.241   1.00 91.40 154 B 1 
ATOM   2927 C CA  . ILE   B 2 154 ? 19.595  22.180  7.811   1.00 91.43 154 B 1 
ATOM   2928 C C   . ILE   B 2 154 ? 18.602  23.084  7.076   1.00 91.48 154 B 1 
ATOM   2929 O O   . ILE   B 2 154 ? 18.887  23.533  5.970   1.00 90.15 154 B 1 
ATOM   2930 C CB  . ILE   B 2 154 ? 19.265  20.690  7.605   1.00 91.18 154 B 1 
ATOM   2931 C CG1 . ILE   B 2 154 ? 20.398  19.798  8.161   1.00 89.17 154 B 1 
ATOM   2932 C CG2 . ILE   B 2 154 ? 19.049  20.368  6.118   1.00 89.50 154 B 1 
ATOM   2933 C CD1 . ILE   B 2 154 ? 19.990  18.335  8.343   1.00 84.94 154 B 1 
ATOM   2934 N N   . SER   B 2 155 ? 17.444  23.371  7.665   1.00 91.58 155 B 1 
ATOM   2935 C CA  . SER   B 2 155 ? 16.459  24.257  7.035   1.00 90.68 155 B 1 
ATOM   2936 C C   . SER   B 2 155 ? 16.941  25.706  6.973   1.00 90.57 155 B 1 
ATOM   2937 O O   . SER   B 2 155 ? 16.750  26.355  5.947   1.00 89.21 155 B 1 
ATOM   2938 C CB  . SER   B 2 155 ? 15.097  24.144  7.720   1.00 89.66 155 B 1 
ATOM   2939 O OG  . SER   B 2 155 ? 15.179  24.467  9.083   1.00 80.87 155 B 1 
ATOM   2940 N N   . SER   B 2 156 ? 17.654  26.179  7.992   1.00 90.77 156 B 1 
ATOM   2941 C CA  . SER   B 2 156 ? 18.333  27.482  7.956   1.00 89.94 156 B 1 
ATOM   2942 C C   . SER   B 2 156 ? 19.395  27.523  6.854   1.00 90.04 156 B 1 
ATOM   2943 O O   . SER   B 2 156 ? 19.388  28.430  6.025   1.00 88.46 156 B 1 
ATOM   2944 C CB  . SER   B 2 156 ? 18.959  27.777  9.319   1.00 89.17 156 B 1 
ATOM   2945 O OG  . SER   B 2 156 ? 19.465  29.097  9.337   1.00 76.00 156 B 1 
ATOM   2946 N N   . LEU   B 2 157 ? 20.220  26.487  6.745   1.00 91.56 157 B 1 
ATOM   2947 C CA  . LEU   B 2 157 ? 21.201  26.364  5.665   1.00 90.93 157 B 1 
ATOM   2948 C C   . LEU   B 2 157 ? 20.544  26.370  4.276   1.00 90.88 157 B 1 
ATOM   2949 O O   . LEU   B 2 157 ? 21.067  26.975  3.342   1.00 89.38 157 B 1 
ATOM   2950 C CB  . LEU   B 2 157 ? 22.013  25.080  5.897   1.00 90.28 157 B 1 
ATOM   2951 C CG  . LEU   B 2 157 ? 23.159  24.873  4.890   1.00 84.64 157 B 1 
ATOM   2952 C CD1 . LEU   B 2 157 ? 24.249  25.927  5.049   1.00 78.99 157 B 1 
ATOM   2953 C CD2 . LEU   B 2 157 ? 23.780  23.497  5.101   1.00 79.03 157 B 1 
ATOM   2954 N N   . CYS   B 2 158 ? 19.377  25.734  4.134   1.00 91.78 158 B 1 
ATOM   2955 C CA  . CYS   B 2 158 ? 18.603  25.789  2.895   1.00 90.92 158 B 1 
ATOM   2956 C C   . CYS   B 2 158 ? 18.139  27.213  2.565   1.00 90.64 158 B 1 
ATOM   2957 O O   . CYS   B 2 158 ? 18.176  27.597  1.397   1.00 89.34 158 B 1 
ATOM   2958 C CB  . CYS   B 2 158 ? 17.394  24.856  2.990   1.00 90.14 158 B 1 
ATOM   2959 S SG  . CYS   B 2 158 ? 17.891  23.117  2.884   1.00 87.53 158 B 1 
ATOM   2960 N N   . GLN   B 2 159 ? 17.721  27.995  3.562   1.00 90.83 159 B 1 
ATOM   2961 C CA  . GLN   B 2 159 ? 17.361  29.403  3.353   1.00 90.01 159 B 1 
ATOM   2962 C C   . GLN   B 2 159 ? 18.568  30.215  2.883   1.00 89.96 159 B 1 
ATOM   2963 O O   . GLN   B 2 159 ? 18.473  30.902  1.867   1.00 87.45 159 B 1 
ATOM   2964 C CB  . GLN   B 2 159 ? 16.779  30.027  4.627   1.00 88.34 159 B 1 
ATOM   2965 C CG  . GLN   B 2 159 ? 15.367  29.521  4.941   1.00 80.91 159 B 1 
ATOM   2966 C CD  . GLN   B 2 159 ? 14.719  30.396  6.015   1.00 79.19 159 B 1 
ATOM   2967 O OE1 . GLN   B 2 159 ? 14.947  30.263  7.199   1.00 69.76 159 B 1 
ATOM   2968 N NE2 . GLN   B 2 159 ? 13.908  31.354  5.628   1.00 67.95 159 B 1 
ATOM   2969 N N   . ASP   B 2 160 ? 19.703  30.089  3.562   1.00 90.36 160 B 1 
ATOM   2970 C CA  . ASP   B 2 160 ? 20.929  30.834  3.248   1.00 89.61 160 B 1 
ATOM   2971 C C   . ASP   B 2 160 ? 21.437  30.537  1.831   1.00 89.29 160 B 1 
ATOM   2972 O O   . ASP   B 2 160 ? 21.867  31.432  1.103   1.00 86.75 160 B 1 
ATOM   2973 C CB  . ASP   B 2 160 ? 22.019  30.476  4.268   1.00 88.52 160 B 1 
ATOM   2974 C CG  . ASP   B 2 160 ? 21.714  30.926  5.698   1.00 83.73 160 B 1 
ATOM   2975 O OD1 . ASP   B 2 160 ? 20.926  31.879  5.862   1.00 78.20 160 B 1 
ATOM   2976 O OD2 . ASP   B 2 160 ? 22.307  30.319  6.615   1.00 77.80 160 B 1 
ATOM   2977 N N   . LEU   B 2 161 ? 21.329  29.280  1.404   1.00 89.42 161 B 1 
ATOM   2978 C CA  . LEU   B 2 161 ? 21.743  28.827  0.073   1.00 88.04 161 B 1 
ATOM   2979 C C   . LEU   B 2 161 ? 20.643  28.949  -0.992  1.00 87.96 161 B 1 
ATOM   2980 O O   . LEU   B 2 161 ? 20.860  28.550  -2.136  1.00 84.93 161 B 1 
ATOM   2981 C CB  . LEU   B 2 161 ? 22.269  27.391  0.175   1.00 87.25 161 B 1 
ATOM   2982 C CG  . LEU   B 2 161 ? 23.515  27.228  1.066   1.00 85.08 161 B 1 
ATOM   2983 C CD1 . LEU   B 2 161 ? 23.871  25.745  1.120   1.00 79.40 161 B 1 
ATOM   2984 C CD2 . LEU   B 2 161 ? 24.726  27.987  0.531   1.00 79.55 161 B 1 
ATOM   2985 N N   . GLN   B 2 162 ? 19.460  29.465  -0.633  1.00 88.50 162 B 1 
ATOM   2986 C CA  . GLN   B 2 162 ? 18.280  29.548  -1.508  1.00 88.56 162 B 1 
ATOM   2987 C C   . GLN   B 2 162 ? 17.859  28.188  -2.099  1.00 88.45 162 B 1 
ATOM   2988 O O   . GLN   B 2 162 ? 17.328  28.105  -3.208  1.00 84.90 162 B 1 
ATOM   2989 C CB  . GLN   B 2 162 ? 18.455  30.643  -2.572  1.00 87.04 162 B 1 
ATOM   2990 C CG  . GLN   B 2 162 ? 18.778  32.015  -1.963  1.00 83.09 162 B 1 
ATOM   2991 C CD  . GLN   B 2 162 ? 18.837  33.124  -3.014  1.00 76.96 162 B 1 
ATOM   2992 O OE1 . GLN   B 2 162 ? 18.603  32.939  -4.199  1.00 68.66 162 B 1 
ATOM   2993 N NE2 . GLN   B 2 162 ? 19.134  34.336  -2.609  1.00 66.86 162 B 1 
ATOM   2994 N N   . VAL   B 2 163 ? 18.070  27.113  -1.361  1.00 89.86 163 B 1 
ATOM   2995 C CA  . VAL   B 2 163 ? 17.642  25.757  -1.724  1.00 89.88 163 B 1 
ATOM   2996 C C   . VAL   B 2 163 ? 16.225  25.537  -1.208  1.00 90.43 163 B 1 
ATOM   2997 O O   . VAL   B 2 163 ? 15.984  25.490  -0.004  1.00 88.83 163 B 1 
ATOM   2998 C CB  . VAL   B 2 163 ? 18.615  24.701  -1.181  1.00 88.43 163 B 1 
ATOM   2999 C CG1 . VAL   B 2 163 ? 18.140  23.286  -1.520  1.00 82.96 163 B 1 
ATOM   3000 C CG2 . VAL   B 2 163 ? 20.014  24.876  -1.787  1.00 83.56 163 B 1 
ATOM   3001 N N   . LYS   B 2 164 ? 15.267  25.371  -2.127  1.00 89.98 164 B 1 
ATOM   3002 C CA  . LYS   B 2 164 ? 13.873  25.122  -1.752  1.00 89.77 164 B 1 
ATOM   3003 C C   . LYS   B 2 164 ? 13.666  23.665  -1.355  1.00 90.12 164 B 1 
ATOM   3004 O O   . LYS   B 2 164 ? 13.922  22.769  -2.156  1.00 88.26 164 B 1 
ATOM   3005 C CB  . LYS   B 2 164 ? 12.914  25.537  -2.870  1.00 87.83 164 B 1 
ATOM   3006 C CG  . LYS   B 2 164 ? 12.903  27.060  -3.064  1.00 78.18 164 B 1 
ATOM   3007 C CD  . LYS   B 2 164 ? 11.780  27.494  -4.011  1.00 72.99 164 B 1 
ATOM   3008 C CE  . LYS   B 2 164 ? 11.776  29.024  -4.093  1.00 62.22 164 B 1 
ATOM   3009 N NZ  . LYS   B 2 164 ? 10.553  29.556  -4.754  1.00 54.48 164 B 1 
ATOM   3010 N N   . ILE   B 2 165 ? 13.119  23.447  -0.170  1.00 88.65 165 B 1 
ATOM   3011 C CA  . ILE   B 2 165 ? 12.664  22.130  0.283   1.00 89.34 165 B 1 
ATOM   3012 C C   . ILE   B 2 165 ? 11.292  21.839  -0.340  1.00 88.87 165 B 1 
ATOM   3013 O O   . ILE   B 2 165 ? 10.376  22.657  -0.259  1.00 87.08 165 B 1 
ATOM   3014 C CB  . ILE   B 2 165 ? 12.658  22.056  1.825   1.00 89.48 165 B 1 
ATOM   3015 C CG1 . ILE   B 2 165 ? 14.083  22.283  2.385   1.00 87.68 165 B 1 
ATOM   3016 C CG2 . ILE   B 2 165 ? 12.105  20.700  2.294   1.00 87.06 165 B 1 
ATOM   3017 C CD1 . ILE   B 2 165 ? 14.144  22.470  3.905   1.00 85.27 165 B 1 
ATOM   3018 N N   . LEU   B 2 166 ? 11.160  20.677  -0.968  1.00 88.55 166 B 1 
ATOM   3019 C CA  . LEU   B 2 166 ? 9.905   20.164  -1.526  1.00 87.35 166 B 1 
ATOM   3020 C C   . LEU   B 2 166 ? 9.186   19.254  -0.530  1.00 87.87 166 B 1 
ATOM   3021 O O   . LEU   B 2 166 ? 7.972   19.340  -0.376  1.00 86.16 166 B 1 
ATOM   3022 C CB  . LEU   B 2 166 ? 10.194  19.387  -2.817  1.00 85.62 166 B 1 
ATOM   3023 C CG  . LEU   B 2 166 ? 10.762  20.226  -3.973  1.00 83.46 166 B 1 
ATOM   3024 C CD1 . LEU   B 2 166 ? 11.110  19.293  -5.133  1.00 79.43 166 B 1 
ATOM   3025 C CD2 . LEU   B 2 166 ? 9.750   21.268  -4.467  1.00 79.07 166 B 1 
ATOM   3026 N N   . SER   B 2 167 ? 9.946   18.385  0.126   1.00 88.66 167 B 1 
ATOM   3027 C CA  . SER   B 2 167 ? 9.454   17.495  1.169   1.00 88.87 167 B 1 
ATOM   3028 C C   . SER   B 2 167 ? 10.549  17.202  2.186   1.00 90.05 167 B 1 
ATOM   3029 O O   . SER   B 2 167 ? 11.739  17.323  1.897   1.00 89.40 167 B 1 
ATOM   3030 C CB  . SER   B 2 167 ? 8.911   16.191  0.574   1.00 86.49 167 B 1 
ATOM   3031 O OG  . SER   B 2 167 ? 9.954   15.405  0.030   1.00 78.26 167 B 1 
ATOM   3032 N N   . VAL   B 2 168 ? 10.118  16.797  3.368   1.00 87.18 168 B 1 
ATOM   3033 C CA  . VAL   B 2 168 ? 10.990  16.288  4.424   1.00 88.50 168 B 1 
ATOM   3034 C C   . VAL   B 2 168 ? 10.293  15.136  5.129   1.00 88.47 168 B 1 
ATOM   3035 O O   . VAL   B 2 168 ? 9.086   15.177  5.363   1.00 87.94 168 B 1 
ATOM   3036 C CB  . VAL   B 2 168 ? 11.427  17.409  5.386   1.00 87.81 168 B 1 
ATOM   3037 C CG1 . VAL   B 2 168 ? 10.250  18.098  6.083   1.00 81.70 168 B 1 
ATOM   3038 C CG2 . VAL   B 2 168 ? 12.411  16.908  6.444   1.00 81.88 168 B 1 
ATOM   3039 N N   . LEU   B 2 169 ? 11.064  14.104  5.443   1.00 87.51 169 B 1 
ATOM   3040 C CA  . LEU   B 2 169 ? 10.620  12.921  6.170   1.00 87.13 169 B 1 
ATOM   3041 C C   . LEU   B 2 169 ? 11.637  12.581  7.253   1.00 88.17 169 B 1 
ATOM   3042 O O   . LEU   B 2 169 ? 12.836  12.792  7.086   1.00 87.28 169 B 1 
ATOM   3043 C CB  . LEU   B 2 169 ? 10.473  11.740  5.197   1.00 83.30 169 B 1 
ATOM   3044 C CG  . LEU   B 2 169 ? 9.347   11.887  4.163   1.00 76.56 169 B 1 
ATOM   3045 C CD1 . LEU   B 2 169 ? 9.466   10.778  3.126   1.00 71.26 169 B 1 
ATOM   3046 C CD2 . LEU   B 2 169 ? 7.971   11.787  4.815   1.00 70.41 169 B 1 
ATOM   3047 N N   . VAL   B 2 170 ? 11.152  11.984  8.322   1.00 87.76 170 B 1 
ATOM   3048 C CA  . VAL   B 2 170 ? 11.987  11.334  9.333   1.00 86.73 170 B 1 
ATOM   3049 C C   . VAL   B 2 170 ? 11.689  9.852   9.282   1.00 85.81 170 B 1 
ATOM   3050 O O   . VAL   B 2 170 ? 10.538  9.454   9.456   1.00 84.85 170 B 1 
ATOM   3051 C CB  . VAL   B 2 170 ? 11.718  11.876  10.745  1.00 86.14 170 B 1 
ATOM   3052 C CG1 . VAL   B 2 170 ? 12.691  11.259  11.754  1.00 81.88 170 B 1 
ATOM   3053 C CG2 . VAL   B 2 170 ? 11.846  13.401  10.810  1.00 82.88 170 B 1 
ATOM   3054 N N   . TYR   B 2 171 ? 12.702  9.020   9.087   1.00 84.22 171 B 1 
ATOM   3055 C CA  . TYR   B 2 171 ? 12.540  7.585   9.260   1.00 82.46 171 B 1 
ATOM   3056 C C   . TYR   B 2 171 ? 13.521  7.033   10.301  1.00 83.76 171 B 1 
ATOM   3057 O O   . TYR   B 2 171 ? 14.614  7.573   10.494  1.00 82.48 171 B 1 
ATOM   3058 C CB  . TYR   B 2 171 ? 12.567  6.851   7.913   1.00 77.96 171 B 1 
ATOM   3059 C CG  . TYR   B 2 171 ? 13.900  6.802   7.213   1.00 72.59 171 B 1 
ATOM   3060 C CD1 . TYR   B 2 171 ? 14.171  7.689   6.160   1.00 66.00 171 B 1 
ATOM   3061 C CD2 . TYR   B 2 171 ? 14.837  5.810   7.551   1.00 64.68 171 B 1 
ATOM   3062 C CE1 . TYR   B 2 171 ? 15.371  7.583   5.445   1.00 59.19 171 B 1 
ATOM   3063 C CE2 . TYR   B 2 171 ? 16.044  5.700   6.848   1.00 59.95 171 B 1 
ATOM   3064 C CZ  . TYR   B 2 171 ? 16.304  6.586   5.789   1.00 57.91 171 B 1 
ATOM   3065 O OH  . TYR   B 2 171 ? 17.471  6.460   5.086   1.00 53.68 171 B 1 
ATOM   3066 N N   . PRO   B 2 172 ? 13.110  5.972   11.025  1.00 79.83 172 B 1 
ATOM   3067 C CA  . PRO   B 2 172 ? 13.984  5.349   12.000  1.00 76.59 172 B 1 
ATOM   3068 C C   . PRO   B 2 172 ? 15.128  4.613   11.298  1.00 76.37 172 B 1 
ATOM   3069 O O   . PRO   B 2 172 ? 14.915  3.899   10.322  1.00 72.54 172 B 1 
ATOM   3070 C CB  . PRO   B 2 172 ? 13.088  4.399   12.795  1.00 72.51 172 B 1 
ATOM   3071 C CG  . PRO   B 2 172 ? 11.994  4.020   11.798  1.00 70.86 172 B 1 
ATOM   3072 C CD  . PRO   B 2 172 ? 11.836  5.281   10.954  1.00 73.95 172 B 1 
ATOM   3073 N N   . HIS   B 2 173 ? 16.332  4.766   11.837  1.00 76.67 173 B 1 
ATOM   3074 C CA  . HIS   B 2 173 ? 17.464  3.907   11.499  1.00 73.57 173 B 1 
ATOM   3075 C C   . HIS   B 2 173 ? 17.420  2.624   12.349  1.00 73.14 173 B 1 
ATOM   3076 O O   . HIS   B 2 173 ? 16.736  2.577   13.372  1.00 67.83 173 B 1 
ATOM   3077 C CB  . HIS   B 2 173 ? 18.750  4.717   11.710  1.00 68.92 173 B 1 
ATOM   3078 C CG  . HIS   B 2 173 ? 19.963  4.116   11.067  1.00 65.70 173 B 1 
ATOM   3079 N ND1 . HIS   B 2 173 ? 20.776  3.147   11.608  1.00 58.59 173 B 1 
ATOM   3080 C CD2 . HIS   B 2 173 ? 20.484  4.414   9.829   1.00 58.06 173 B 1 
ATOM   3081 C CE1 . HIS   B 2 173 ? 21.745  2.859   10.720  1.00 57.07 173 B 1 
ATOM   3082 N NE2 . HIS   B 2 173 ? 21.605  3.619   9.633   1.00 58.58 173 B 1 
ATOM   3083 N N   . ASP   B 2 174 ? 18.175  1.602   11.947  1.00 72.02 174 B 1 
ATOM   3084 C CA  . ASP   B 2 174 ? 18.311  0.353   12.713  1.00 70.35 174 B 1 
ATOM   3085 C C   . ASP   B 2 174 ? 18.888  0.592   14.118  1.00 71.15 174 B 1 
ATOM   3086 O O   . ASP   B 2 174 ? 18.495  -0.071  15.078  1.00 67.03 174 B 1 
ATOM   3087 C CB  . ASP   B 2 174 ? 19.210  -0.624  11.941  1.00 65.86 174 B 1 
ATOM   3088 C CG  . ASP   B 2 174 ? 18.605  -1.092  10.616  1.00 61.26 174 B 1 
ATOM   3089 O OD1 . ASP   B 2 174 ? 17.361  -1.173  10.532  1.00 55.80 174 B 1 
ATOM   3090 O OD2 . ASP   B 2 174 ? 19.403  -1.374  9.699   1.00 55.03 174 B 1 
ATOM   3091 N N   . ASP   B 2 175 ? 19.767  1.586   14.255  1.00 75.82 175 B 1 
ATOM   3092 C CA  . ASP   B 2 175 ? 20.201  2.084   15.557  1.00 76.47 175 B 1 
ATOM   3093 C C   . ASP   B 2 175 ? 19.083  2.943   16.186  1.00 77.63 175 B 1 
ATOM   3094 O O   . ASP   B 2 175 ? 18.736  4.003   15.652  1.00 74.45 175 B 1 
ATOM   3095 C CB  . ASP   B 2 175 ? 21.516  2.857   15.392  1.00 72.36 175 B 1 
ATOM   3096 C CG  . ASP   B 2 175 ? 22.100  3.400   16.698  1.00 67.02 175 B 1 
ATOM   3097 O OD1 . ASP   B 2 175 ? 21.402  3.394   17.741  1.00 61.96 175 B 1 
ATOM   3098 O OD2 . ASP   B 2 175 ? 23.256  3.872   16.636  1.00 61.12 175 B 1 
ATOM   3099 N N   . PRO   B 2 176 ? 18.520  2.529   17.337  1.00 74.30 176 B 1 
ATOM   3100 C CA  . PRO   B 2 176 ? 17.367  3.210   17.928  1.00 72.83 176 B 1 
ATOM   3101 C C   . PRO   B 2 176 ? 17.641  4.653   18.365  1.00 73.15 176 B 1 
ATOM   3102 O O   . PRO   B 2 176 ? 16.703  5.442   18.484  1.00 68.07 176 B 1 
ATOM   3103 C CB  . PRO   B 2 176 ? 16.962  2.324   19.117  1.00 69.34 176 B 1 
ATOM   3104 C CG  . PRO   B 2 176 ? 18.258  1.601   19.500  1.00 67.92 176 B 1 
ATOM   3105 C CD  . PRO   B 2 176 ? 18.926  1.389   18.148  1.00 70.28 176 B 1 
ATOM   3106 N N   . GLY   B 2 177 ? 18.903  5.006   18.614  1.00 77.71 177 B 1 
ATOM   3107 C CA  . GLY   B 2 177 ? 19.314  6.369   18.963  1.00 78.97 177 B 1 
ATOM   3108 C C   . GLY   B 2 177 ? 19.450  7.303   17.761  1.00 81.88 177 B 1 
ATOM   3109 O O   . GLY   B 2 177 ? 19.572  8.516   17.935  1.00 77.77 177 B 1 
ATOM   3110 N N   . VAL   B 2 178 ? 19.416  6.753   16.564  1.00 85.79 178 B 1 
ATOM   3111 C CA  . VAL   B 2 178 ? 19.680  7.472   15.323  1.00 86.47 178 B 1 
ATOM   3112 C C   . VAL   B 2 178 ? 18.424  7.515   14.461  1.00 87.52 178 B 1 
ATOM   3113 O O   . VAL   B 2 178 ? 17.621  6.583   14.426  1.00 84.80 178 B 1 
ATOM   3114 C CB  . VAL   B 2 178 ? 20.880  6.849   14.590  1.00 82.96 178 B 1 
ATOM   3115 C CG1 . VAL   B 2 178 ? 21.240  7.651   13.344  1.00 76.26 178 B 1 
ATOM   3116 C CG2 . VAL   B 2 178 ? 22.127  6.806   15.488  1.00 77.65 178 B 1 
ATOM   3117 N N   . LYS   B 2 179 ? 18.255  8.626   13.756  1.00 86.20 179 B 1 
ATOM   3118 C CA  . LYS   B 2 179 ? 17.231  8.792   12.730  1.00 86.90 179 B 1 
ATOM   3119 C C   . LYS   B 2 179 ? 17.880  9.236   11.427  1.00 88.56 179 B 1 
ATOM   3120 O O   . LYS   B 2 179 ? 19.034  9.662   11.415  1.00 86.77 179 B 1 
ATOM   3121 C CB  . LYS   B 2 179 ? 16.148  9.781   13.193  1.00 84.37 179 B 1 
ATOM   3122 C CG  . LYS   B 2 179 ? 15.482  9.442   14.537  1.00 81.59 179 B 1 
ATOM   3123 C CD  . LYS   B 2 179 ? 14.776  8.091   14.540  1.00 74.93 179 B 1 
ATOM   3124 C CE  . LYS   B 2 179 ? 14.239  7.783   15.935  1.00 68.11 179 B 1 
ATOM   3125 N NZ  . LYS   B 2 179 ? 13.939  6.344   16.096  1.00 60.42 179 B 1 
ATOM   3126 N N   . VAL   B 2 180 ? 17.129  9.144   10.350  1.00 88.31 180 B 1 
ATOM   3127 C CA  . VAL   B 2 180 ? 17.519  9.721   9.067   1.00 88.37 180 B 1 
ATOM   3128 C C   . VAL   B 2 180 ? 16.487  10.765  8.672   1.00 89.34 180 B 1 
ATOM   3129 O O   . VAL   B 2 180 ? 15.285  10.502  8.684   1.00 88.71 180 B 1 
ATOM   3130 C CB  . VAL   B 2 180 ? 17.722  8.651   7.985   1.00 86.33 180 B 1 
ATOM   3131 C CG1 . VAL   B 2 180 ? 18.265  9.272   6.699   1.00 81.21 180 B 1 
ATOM   3132 C CG2 . VAL   B 2 180 ? 18.713  7.569   8.444   1.00 82.31 180 B 1 
ATOM   3133 N N   . LEU   B 2 181 ? 16.971  11.956  8.361   1.00 90.22 181 B 1 
ATOM   3134 C CA  . LEU   B 2 181 ? 16.194  12.998  7.705   1.00 90.39 181 B 1 
ATOM   3135 C C   . LEU   B 2 181 ? 16.344  12.833  6.198   1.00 90.70 181 B 1 
ATOM   3136 O O   . LEU   B 2 181 ? 17.463  12.854  5.687   1.00 89.26 181 B 1 
ATOM   3137 C CB  . LEU   B 2 181 ? 16.682  14.388  8.142   1.00 89.10 181 B 1 
ATOM   3138 C CG  . LEU   B 2 181 ? 16.358  14.760  9.596   1.00 85.05 181 B 1 
ATOM   3139 C CD1 . LEU   B 2 181 ? 16.963  16.124  9.918   1.00 82.15 181 B 1 
ATOM   3140 C CD2 . LEU   B 2 181 ? 14.853  14.848  9.838   1.00 81.95 181 B 1 
ATOM   3141 N N   . VAL   B 2 182 ? 15.235  12.711  5.498   1.00 87.08 182 B 1 
ATOM   3142 C CA  . VAL   B 2 182 ? 15.190  12.684  4.036   1.00 86.41 182 B 1 
ATOM   3143 C C   . VAL   B 2 182 ? 14.627  14.007  3.558   1.00 87.51 182 B 1 
ATOM   3144 O O   . VAL   B 2 182 ? 13.468  14.316  3.819   1.00 87.62 182 B 1 
ATOM   3145 C CB  . VAL   B 2 182 ? 14.353  11.513  3.500   1.00 84.13 182 B 1 
ATOM   3146 C CG1 . VAL   B 2 182 ? 14.461  11.432  1.974   1.00 78.24 182 B 1 
ATOM   3147 C CG2 . VAL   B 2 182 ? 14.802  10.179  4.094   1.00 79.82 182 B 1 
ATOM   3148 N N   . PHE   B 2 183 ? 15.437  14.770  2.850   1.00 88.72 183 B 1 
ATOM   3149 C CA  . PHE   B 2 183 ? 15.004  15.977  2.164   1.00 88.76 183 B 1 
ATOM   3150 C C   . PHE   B 2 183 ? 14.888  15.700  0.675   1.00 88.48 183 B 1 
ATOM   3151 O O   . PHE   B 2 183 ? 15.785  15.119  0.068   1.00 86.40 183 B 1 
ATOM   3152 C CB  . PHE   B 2 183 ? 15.975  17.125  2.432   1.00 88.38 183 B 1 
ATOM   3153 C CG  . PHE   B 2 183 ? 15.975  17.591  3.871   1.00 89.89 183 B 1 
ATOM   3154 C CD1 . PHE   B 2 183 ? 15.106  18.618  4.281   1.00 84.91 183 B 1 
ATOM   3155 C CD2 . PHE   B 2 183 ? 16.831  16.995  4.814   1.00 83.99 183 B 1 
ATOM   3156 C CE1 . PHE   B 2 183 ? 15.090  19.048  5.615   1.00 82.79 183 B 1 
ATOM   3157 C CE2 . PHE   B 2 183 ? 16.816  17.417  6.154   1.00 82.61 183 B 1 
ATOM   3158 C CZ  . PHE   B 2 183 ? 15.946  18.443  6.554   1.00 86.74 183 B 1 
ATOM   3159 N N   . ARG   B 2 184 ? 13.809  16.181  0.068   1.00 88.17 184 B 1 
ATOM   3160 C CA  . ARG   B 2 184 ? 13.758  16.390  -1.375  1.00 88.02 184 B 1 
ATOM   3161 C C   . ARG   B 2 184 ? 13.817  17.890  -1.627  1.00 88.76 184 B 1 
ATOM   3162 O O   . ARG   B 2 184 ? 13.006  18.641  -1.094  1.00 87.80 184 B 1 
ATOM   3163 C CB  . ARG   B 2 184 ? 12.542  15.684  -1.977  1.00 86.29 184 B 1 
ATOM   3164 C CG  . ARG   B 2 184 ? 12.555  15.757  -3.511  1.00 78.22 184 B 1 
ATOM   3165 C CD  . ARG   B 2 184 ? 11.478  14.862  -4.127  1.00 74.47 184 B 1 
ATOM   3166 N NE  . ARG   B 2 184 ? 11.881  13.445  -4.132  1.00 68.22 184 B 1 
ATOM   3167 C CZ  . ARG   B 2 184 ? 12.214  12.707  -5.183  1.00 62.18 184 B 1 
ATOM   3168 N NH1 . ARG   B 2 184 ? 12.196  13.171  -6.402  1.00 56.11 184 B 1 
ATOM   3169 N NH2 . ARG   B 2 184 ? 12.571  11.475  -5.027  1.00 55.27 184 B 1 
ATOM   3170 N N   . VAL   B 2 185 ? 14.807  18.306  -2.403  1.00 89.82 185 B 1 
ATOM   3171 C CA  . VAL   B 2 185 ? 15.095  19.720  -2.668  1.00 90.05 185 B 1 
ATOM   3172 C C   . VAL   B 2 185 ? 14.933  20.045  -4.148  1.00 89.21 185 B 1 
ATOM   3173 O O   . VAL   B 2 185 ? 15.262  19.237  -5.017  1.00 87.18 185 B 1 
ATOM   3174 C CB  . VAL   B 2 185 ? 16.485  20.138  -2.150  1.00 89.85 185 B 1 
ATOM   3175 C CG1 . VAL   B 2 185 ? 16.539  20.073  -0.621  1.00 82.77 185 B 1 
ATOM   3176 C CG2 . VAL   B 2 185 ? 17.632  19.290  -2.711  1.00 83.12 185 B 1 
ATOM   3177 N N   . LYS   B 2 186 ? 14.441  21.248  -4.438  1.00 87.44 186 B 1 
ATOM   3178 C CA  . LYS   B 2 186 ? 14.183  21.718  -5.801  1.00 86.37 186 B 1 
ATOM   3179 C C   . LYS   B 2 186 ? 15.474  22.179  -6.482  1.00 84.80 186 B 1 
ATOM   3180 O O   . LYS   B 2 186 ? 15.649  23.359  -6.786  1.00 80.33 186 B 1 
ATOM   3181 C CB  . LYS   B 2 186 ? 13.065  22.767  -5.791  1.00 84.61 186 B 1 
ATOM   3182 C CG  . LYS   B 2 186 ? 12.533  23.015  -7.208  1.00 79.68 186 B 1 
ATOM   3183 C CD  . LYS   B 2 186 ? 11.348  23.984  -7.199  1.00 76.60 186 B 1 
ATOM   3184 C CE  . LYS   B 2 186 ? 10.819  24.125  -8.626  1.00 68.33 186 B 1 
ATOM   3185 N NZ  . LYS   B 2 186 ? 9.557   24.910  -8.675  1.00 60.70 186 B 1 
ATOM   3186 N N   . THR   B 2 187 ? 16.376  21.255  -6.712  1.00 86.33 187 B 1 
ATOM   3187 C CA  . THR   B 2 187 ? 17.599  21.481  -7.485  1.00 85.34 187 B 1 
ATOM   3188 C C   . THR   B 2 187 ? 17.964  20.223  -8.261  1.00 84.68 187 B 1 
ATOM   3189 O O   . THR   B 2 187 ? 17.775  19.107  -7.778  1.00 81.07 187 B 1 
ATOM   3190 C CB  . THR   B 2 187 ? 18.760  21.947  -6.595  1.00 82.23 187 B 1 
ATOM   3191 O OG1 . THR   B 2 187 ? 19.896  22.169  -7.402  1.00 70.94 187 B 1 
ATOM   3192 C CG2 . THR   B 2 187 ? 19.164  20.959  -5.504  1.00 71.42 187 B 1 
ATOM   3193 N N   . MET   B 2 188 ? 18.496  20.416  -9.468  1.00 81.90 188 B 1 
ATOM   3194 C CA  . MET   B 2 188 ? 19.061  19.328  -10.272 1.00 79.94 188 B 1 
ATOM   3195 C C   . MET   B 2 188 ? 20.547  19.102  -9.971  1.00 79.90 188 B 1 
ATOM   3196 O O   . MET   B 2 188 ? 21.085  18.052  -10.301 1.00 75.67 188 B 1 
ATOM   3197 C CB  . MET   B 2 188 ? 18.851  19.629  -11.763 1.00 76.63 188 B 1 
ATOM   3198 C CG  . MET   B 2 188 ? 17.372  19.642  -12.167 1.00 71.15 188 B 1 
ATOM   3199 S SD  . MET   B 2 188 ? 16.483  18.074  -11.933 1.00 62.32 188 B 1 
ATOM   3200 C CE  . MET   B 2 188 ? 17.299  17.031  -13.168 1.00 54.84 188 B 1 
ATOM   3201 N N   . ASN   B 2 189 ? 21.202  20.074  -9.337  1.00 83.40 189 B 1 
ATOM   3202 C CA  . ASN   B 2 189 ? 22.588  19.972  -8.894  1.00 83.06 189 B 1 
ATOM   3203 C C   . ASN   B 2 189 ? 22.667  20.167  -7.370  1.00 83.35 189 B 1 
ATOM   3204 O O   . ASN   B 2 189 ? 22.818  21.298  -6.904  1.00 80.65 189 B 1 
ATOM   3205 C CB  . ASN   B 2 189 ? 23.450  20.982  -9.668  1.00 79.98 189 B 1 
ATOM   3206 C CG  . ASN   B 2 189 ? 24.912  20.876  -9.259  1.00 75.89 189 B 1 
ATOM   3207 O OD1 . ASN   B 2 189 ? 25.328  19.969  -8.562  1.00 69.38 189 B 1 
ATOM   3208 N ND2 . ASN   B 2 189 ? 25.734  21.812  -9.677  1.00 68.01 189 B 1 
ATOM   3209 N N   . PRO   B 2 190 ? 22.573  19.084  -6.583  1.00 84.53 190 B 1 
ATOM   3210 C CA  . PRO   B 2 190 ? 22.621  19.182  -5.127  1.00 84.91 190 B 1 
ATOM   3211 C C   . PRO   B 2 190 ? 24.036  19.404  -4.578  1.00 86.62 190 B 1 
ATOM   3212 O O   . PRO   B 2 190 ? 24.191  19.650  -3.390  1.00 84.83 190 B 1 
ATOM   3213 C CB  . PRO   B 2 190 ? 22.015  17.865  -4.638  1.00 81.91 190 B 1 
ATOM   3214 C CG  . PRO   B 2 190 ? 22.448  16.867  -5.718  1.00 80.28 190 B 1 
ATOM   3215 C CD  . PRO   B 2 190 ? 22.380  17.702  -6.995  1.00 82.44 190 B 1 
ATOM   3216 N N   . LEU   B 2 191 ? 25.079  19.335  -5.413  1.00 84.61 191 B 1 
ATOM   3217 C CA  . LEU   B 2 191 ? 26.477  19.318  -4.977  1.00 84.61 191 B 1 
ATOM   3218 C C   . LEU   B 2 191 ? 26.870  20.485  -4.049  1.00 85.87 191 B 1 
ATOM   3219 O O   . LEU   B 2 191 ? 27.468  20.223  -3.002  1.00 85.33 191 B 1 
ATOM   3220 C CB  . LEU   B 2 191 ? 27.400  19.243  -6.213  1.00 82.51 191 B 1 
ATOM   3221 C CG  . LEU   B 2 191 ? 28.733  18.535  -5.904  1.00 74.29 191 B 1 
ATOM   3222 C CD1 . LEU   B 2 191 ? 28.544  17.025  -5.984  1.00 67.82 191 B 1 
ATOM   3223 C CD2 . LEU   B 2 191 ? 29.806  18.951  -6.905  1.00 68.28 191 B 1 
ATOM   3224 N N   . PRO   B 2 192 ? 26.513  21.754  -4.344  1.00 86.74 192 B 1 
ATOM   3225 C CA  . PRO   B 2 192 ? 26.827  22.871  -3.444  1.00 86.53 192 B 1 
ATOM   3226 C C   . PRO   B 2 192 ? 26.181  22.717  -2.062  1.00 87.96 192 B 1 
ATOM   3227 O O   . PRO   B 2 192 ? 26.801  23.027  -1.046  1.00 86.48 192 B 1 
ATOM   3228 C CB  . PRO   B 2 192 ? 26.319  24.130  -4.157  1.00 84.74 192 B 1 
ATOM   3229 C CG  . PRO   B 2 192 ? 26.267  23.722  -5.629  1.00 83.10 192 B 1 
ATOM   3230 C CD  . PRO   B 2 192 ? 25.883  22.252  -5.554  1.00 85.26 192 B 1 
ATOM   3231 N N   . PHE   B 2 193 ? 24.951  22.204  -2.024  1.00 87.28 193 B 1 
ATOM   3232 C CA  . PHE   B 2 193 ? 24.237  21.955  -0.775  1.00 87.93 193 B 1 
ATOM   3233 C C   . PHE   B 2 193 ? 24.858  20.793  0.011   1.00 88.98 193 B 1 
ATOM   3234 O O   . PHE   B 2 193 ? 25.103  20.931  1.203   1.00 87.91 193 B 1 
ATOM   3235 C CB  . PHE   B 2 193 ? 22.752  21.722  -1.079  1.00 86.73 193 B 1 
ATOM   3236 C CG  . PHE   B 2 193 ? 21.903  21.469  0.151   1.00 87.01 193 B 1 
ATOM   3237 C CD1 . PHE   B 2 193 ? 21.069  20.343  0.214   1.00 82.18 193 B 1 
ATOM   3238 C CD2 . PHE   B 2 193 ? 21.943  22.361  1.237   1.00 81.59 193 B 1 
ATOM   3239 C CE1 . PHE   B 2 193 ? 20.276  20.113  1.346   1.00 80.46 193 B 1 
ATOM   3240 C CE2 . PHE   B 2 193 ? 21.162  22.128  2.379   1.00 80.15 193 B 1 
ATOM   3241 C CZ  . PHE   B 2 193 ? 20.326  21.002  2.431   1.00 81.61 193 B 1 
ATOM   3242 N N   . LEU   B 2 194 ? 25.212  19.696  -0.658  1.00 90.10 194 B 1 
ATOM   3243 C CA  . LEU   B 2 194 ? 25.908  18.560  -0.043  1.00 89.78 194 B 1 
ATOM   3244 C C   . LEU   B 2 194 ? 27.250  18.977  0.577   1.00 90.43 194 B 1 
ATOM   3245 O O   . LEU   B 2 194 ? 27.561  18.603  1.706   1.00 89.75 194 B 1 
ATOM   3246 C CB  . LEU   B 2 194 ? 26.131  17.468  -1.101  1.00 88.44 194 B 1 
ATOM   3247 C CG  . LEU   B 2 194 ? 24.847  16.789  -1.608  1.00 84.88 194 B 1 
ATOM   3248 C CD1 . LEU   B 2 194 ? 25.184  15.891  -2.794  1.00 80.80 194 B 1 
ATOM   3249 C CD2 . LEU   B 2 194 ? 24.190  15.939  -0.525  1.00 81.27 194 B 1 
ATOM   3250 N N   . GLN   B 2 195 ? 28.024  19.800  -0.128  1.00 89.61 195 B 1 
ATOM   3251 C CA  . GLN   B 2 195 ? 29.291  20.329  0.389   1.00 89.00 195 B 1 
ATOM   3252 C C   . GLN   B 2 195 ? 29.094  21.266  1.590   1.00 89.64 195 B 1 
ATOM   3253 O O   . GLN   B 2 195 ? 29.936  21.298  2.488   1.00 88.50 195 B 1 
ATOM   3254 C CB  . GLN   B 2 195 ? 30.012  21.089  -0.725  1.00 87.92 195 B 1 
ATOM   3255 C CG  . GLN   B 2 195 ? 30.584  20.173  -1.820  1.00 84.28 195 B 1 
ATOM   3256 C CD  . GLN   B 2 195 ? 31.226  20.975  -2.955  1.00 81.29 195 B 1 
ATOM   3257 O OE1 . GLN   B 2 195 ? 31.166  22.194  -3.015  1.00 75.81 195 B 1 
ATOM   3258 N NE2 . GLN   B 2 195 ? 31.868  20.316  -3.890  1.00 73.82 195 B 1 
ATOM   3259 N N   . ALA   B 2 196 ? 28.013  22.036  1.618   1.00 90.06 196 B 1 
ATOM   3260 C CA  . ALA   B 2 196 ? 27.687  22.891  2.758   1.00 90.12 196 B 1 
ATOM   3261 C C   . ALA   B 2 196 ? 27.257  22.061  3.979   1.00 90.99 196 B 1 
ATOM   3262 O O   . ALA   B 2 196 ? 27.750  22.304  5.081   1.00 90.00 196 B 1 
ATOM   3263 C CB  . ALA   B 2 196 ? 26.619  23.897  2.329   1.00 89.50 196 B 1 
ATOM   3264 N N   . LEU   B 2 197 ? 26.426  21.039  3.774   1.00 90.81 197 B 1 
ATOM   3265 C CA  . LEU   B 2 197 ? 26.026  20.094  4.825   1.00 90.52 197 B 1 
ATOM   3266 C C   . LEU   B 2 197 ? 27.240  19.420  5.470   1.00 90.73 197 B 1 
ATOM   3267 O O   . LEU   B 2 197 ? 27.367  19.417  6.693   1.00 89.77 197 B 1 
ATOM   3268 C CB  . LEU   B 2 197 ? 25.088  19.034  4.226   1.00 90.48 197 B 1 
ATOM   3269 C CG  . LEU   B 2 197 ? 23.670  19.533  3.904   1.00 89.63 197 B 1 
ATOM   3270 C CD1 . LEU   B 2 197 ? 22.944  18.455  3.106   1.00 86.23 197 B 1 
ATOM   3271 C CD2 . LEU   B 2 197 ? 22.868  19.825  5.168   1.00 86.42 197 B 1 
ATOM   3272 N N   . GLN   B 2 198 ? 28.175  18.916  4.670   1.00 90.30 198 B 1 
ATOM   3273 C CA  . GLN   B 2 198 ? 29.393  18.293  5.190   1.00 88.76 198 B 1 
ATOM   3274 C C   . GLN   B 2 198 ? 30.288  19.274  5.944   1.00 89.10 198 B 1 
ATOM   3275 O O   . GLN   B 2 198 ? 30.812  18.931  6.999   1.00 87.02 198 B 1 
ATOM   3276 C CB  . GLN   B 2 198 ? 30.185  17.676  4.051   1.00 86.39 198 B 1 
ATOM   3277 C CG  . GLN   B 2 198 ? 29.549  16.368  3.569   1.00 77.05 198 B 1 
ATOM   3278 C CD  . GLN   B 2 198 ? 30.500  15.667  2.616   1.00 72.54 198 B 1 
ATOM   3279 O OE1 . GLN   B 2 198 ? 31.359  16.275  1.987   1.00 65.72 198 B 1 
ATOM   3280 N NE2 . GLN   B 2 198 ? 30.403  14.365  2.500   1.00 63.24 198 B 1 
ATOM   3281 N N   . ARG   B 2 199 ? 30.461  20.502  5.437   1.00 90.25 199 B 1 
ATOM   3282 C CA  . ARG   B 2 199 ? 31.245  21.540  6.138   1.00 90.18 199 B 1 
ATOM   3283 C C   . ARG   B 2 199 ? 30.650  21.904  7.494   1.00 90.60 199 B 1 
ATOM   3284 O O   . ARG   B 2 199 ? 31.403  22.180  8.418   1.00 87.97 199 B 1 
ATOM   3285 C CB  . ARG   B 2 199 ? 31.382  22.787  5.255   1.00 89.09 199 B 1 
ATOM   3286 C CG  . ARG   B 2 199 ? 32.531  22.625  4.257   1.00 80.35 199 B 1 
ATOM   3287 C CD  . ARG   B 2 199 ? 32.718  23.887  3.411   1.00 78.13 199 B 1 
ATOM   3288 N NE  . ARG   B 2 199 ? 31.711  23.975  2.340   1.00 68.93 199 B 1 
ATOM   3289 C CZ  . ARG   B 2 199 ? 31.596  24.958  1.460   1.00 62.58 199 B 1 
ATOM   3290 N NH1 . ARG   B 2 199 ? 32.369  26.011  1.496   1.00 56.77 199 B 1 
ATOM   3291 N NH2 . ARG   B 2 199 ? 30.702  24.892  0.516   1.00 54.77 199 B 1 
ATOM   3292 N N   . ASN   B 2 200 ? 29.326  21.844  7.621   1.00 90.18 200 B 1 
ATOM   3293 C CA  . ASN   B 2 200 ? 28.628  22.071  8.888   1.00 89.31 200 B 1 
ATOM   3294 C C   . ASN   B 2 200 ? 28.544  20.814  9.779   1.00 89.21 200 B 1 
ATOM   3295 O O   . ASN   B 2 200 ? 27.877  20.827  10.805  1.00 85.59 200 B 1 
ATOM   3296 C CB  . ASN   B 2 200 ? 27.263  22.701  8.580   1.00 88.50 200 B 1 
ATOM   3297 C CG  . ASN   B 2 200 ? 27.380  24.136  8.083   1.00 85.30 200 B 1 
ATOM   3298 O OD1 . ASN   B 2 200 ? 28.335  24.846  8.319   1.00 74.78 200 B 1 
ATOM   3299 N ND2 . ASN   B 2 200 ? 26.380  24.616  7.384   1.00 73.11 200 B 1 
ATOM   3300 N N   . GLY   B 2 201 ? 29.227  19.728  9.415   1.00 89.34 201 B 1 
ATOM   3301 C CA  . GLY   B 2 201 ? 29.331  18.513  10.228  1.00 89.16 201 B 1 
ATOM   3302 C C   . GLY   B 2 201 ? 28.141  17.556  10.120  1.00 90.17 201 B 1 
ATOM   3303 O O   . GLY   B 2 201 ? 28.050  16.617  10.915  1.00 86.58 201 B 1 
ATOM   3304 N N   . HIS   B 2 202 ? 27.251  17.745  9.153   1.00 89.87 202 B 1 
ATOM   3305 C CA  . HIS   B 2 202 ? 26.149  16.816  8.913   1.00 89.51 202 B 1 
ATOM   3306 C C   . HIS   B 2 202 ? 26.634  15.545  8.213   1.00 89.20 202 B 1 
ATOM   3307 O O   . HIS   B 2 202 ? 27.415  15.590  7.263   1.00 86.74 202 B 1 
ATOM   3308 C CB  . HIS   B 2 202 ? 25.032  17.497  8.128   1.00 89.23 202 B 1 
ATOM   3309 C CG  . HIS   B 2 202 ? 24.402  18.638  8.874   1.00 90.21 202 B 1 
ATOM   3310 N ND1 . HIS   B 2 202 ? 23.708  18.550  10.064  1.00 79.05 202 B 1 
ATOM   3311 C CD2 . HIS   B 2 202 ? 24.445  19.965  8.518   1.00 79.71 202 B 1 
ATOM   3312 C CE1 . HIS   B 2 202 ? 23.346  19.795  10.412  1.00 82.82 202 B 1 
ATOM   3313 N NE2 . HIS   B 2 202 ? 23.768  20.674  9.495   1.00 84.24 202 B 1 
ATOM   3314 N N   . HIS   B 2 203 ? 26.134  14.396  8.663   1.00 90.66 203 B 1 
ATOM   3315 C CA  . HIS   B 2 203 ? 26.478  13.099  8.094   1.00 89.88 203 B 1 
ATOM   3316 C C   . HIS   B 2 203 ? 25.508  12.729  6.965   1.00 89.65 203 B 1 
ATOM   3317 O O   . HIS   B 2 203 ? 24.474  12.090  7.197   1.00 86.88 203 B 1 
ATOM   3318 C CB  . HIS   B 2 203 ? 26.539  12.055  9.216   1.00 87.49 203 B 1 
ATOM   3319 C CG  . HIS   B 2 203 ? 27.096  10.714  8.808   1.00 80.51 203 B 1 
ATOM   3320 N ND1 . HIS   B 2 203 ? 27.295  9.651   9.679   1.00 69.94 203 B 1 
ATOM   3321 C CD2 . HIS   B 2 203 ? 27.509  10.283  7.573   1.00 69.17 203 B 1 
ATOM   3322 C CE1 . HIS   B 2 203 ? 27.803  8.627   8.988   1.00 68.40 203 B 1 
ATOM   3323 N NE2 . HIS   B 2 203 ? 27.945  8.972   7.701   1.00 69.72 203 B 1 
ATOM   3324 N N   . VAL   B 2 204 ? 25.853  13.111  5.742   1.00 90.11 204 B 1 
ATOM   3325 C CA  . VAL   B 2 204 ? 25.106  12.727  4.538   1.00 89.26 204 B 1 
ATOM   3326 C C   . VAL   B 2 204 ? 25.331  11.238  4.263   1.00 88.21 204 B 1 
ATOM   3327 O O   . VAL   B 2 204 ? 26.470  10.800  4.128   1.00 85.57 204 B 1 
ATOM   3328 C CB  . VAL   B 2 204 ? 25.504  13.589  3.328   1.00 88.47 204 B 1 
ATOM   3329 C CG1 . VAL   B 2 204 ? 24.683  13.226  2.093   1.00 84.72 204 B 1 
ATOM   3330 C CG2 . VAL   B 2 204 ? 25.287  15.084  3.614   1.00 85.43 204 B 1 
ATOM   3331 N N   . VAL   B 2 205 ? 24.239  10.478  4.173   1.00 86.78 205 B 1 
ATOM   3332 C CA  . VAL   B 2 205 ? 24.253  9.036   3.857   1.00 83.86 205 B 1 
ATOM   3333 C C   . VAL   B 2 205 ? 23.724  8.735   2.454   1.00 81.95 205 B 1 
ATOM   3334 O O   . VAL   B 2 205 ? 23.990  7.663   1.920   1.00 77.53 205 B 1 
ATOM   3335 C CB  . VAL   B 2 205 ? 23.501  8.200   4.915   1.00 82.59 205 B 1 
ATOM   3336 C CG1 . VAL   B 2 205 ? 24.197  8.287   6.276   1.00 74.96 205 B 1 
ATOM   3337 C CG2 . VAL   B 2 205 ? 22.036  8.607   5.098   1.00 76.69 205 B 1 
ATOM   3338 N N   . TRP   B 2 206 ? 23.011  9.689   1.849   1.00 80.88 206 B 1 
ATOM   3339 C CA  . TRP   B 2 206 ? 22.615  9.662   0.438   1.00 79.95 206 B 1 
ATOM   3340 C C   . TRP   B 2 206 ? 22.683  11.074  -0.160  1.00 78.94 206 B 1 
ATOM   3341 O O   . TRP   B 2 206 ? 22.184  12.013  0.454   1.00 74.14 206 B 1 
ATOM   3342 C CB  . TRP   B 2 206 ? 21.204  9.094   0.294   1.00 76.79 206 B 1 
ATOM   3343 C CG  . TRP   B 2 206 ? 20.787  8.917   -1.130  1.00 73.98 206 B 1 
ATOM   3344 C CD1 . TRP   B 2 206 ? 20.138  9.830   -1.885  1.00 67.11 206 B 1 
ATOM   3345 C CD2 . TRP   B 2 206 ? 21.072  7.781   -2.007  1.00 71.94 206 B 1 
ATOM   3346 N NE1 . TRP   B 2 206 ? 19.994  9.339   -3.179  1.00 65.72 206 B 1 
ATOM   3347 C CE2 . TRP   B 2 206 ? 20.561  8.086   -3.292  1.00 69.81 206 B 1 
ATOM   3348 C CE3 . TRP   B 2 206 ? 21.723  6.544   -1.830  1.00 66.51 206 B 1 
ATOM   3349 C CZ2 . TRP   B 2 206 ? 20.697  7.197   -4.383  1.00 66.91 206 B 1 
ATOM   3350 C CZ3 . TRP   B 2 206 ? 21.854  5.650   -2.910  1.00 58.96 206 B 1 
ATOM   3351 C CH2 . TRP   B 2 206 ? 21.350  5.983   -4.179  1.00 60.21 206 B 1 
ATOM   3352 N N   . PRO   B 2 207 ? 23.254  11.238  -1.392  1.00 76.80 207 B 1 
ATOM   3353 C CA  . PRO   B 2 207 ? 23.943  10.203  -2.160  1.00 75.34 207 B 1 
ATOM   3354 C C   . PRO   B 2 207 ? 25.238  9.754   -1.460  1.00 75.01 207 B 1 
ATOM   3355 O O   . PRO   B 2 207 ? 25.977  10.583  -0.928  1.00 69.06 207 B 1 
ATOM   3356 C CB  . PRO   B 2 207 ? 24.195  10.826  -3.536  1.00 67.61 207 B 1 
ATOM   3357 C CG  . PRO   B 2 207 ? 24.297  12.317  -3.232  1.00 64.34 207 B 1 
ATOM   3358 C CD  . PRO   B 2 207 ? 23.323  12.515  -2.081  1.00 70.02 207 B 1 
ATOM   3359 N N   . SER   B 2 208 ? 25.494  8.448   -1.438  1.00 69.42 208 B 1 
ATOM   3360 C CA  . SER   B 2 208 ? 26.685  7.874   -0.792  1.00 65.29 208 B 1 
ATOM   3361 C C   . SER   B 2 208 ? 27.968  8.160   -1.573  1.00 62.56 208 B 1 
ATOM   3362 O O   . SER   B 2 208 ? 29.009  8.471   -0.998  1.00 56.42 208 B 1 
ATOM   3363 C CB  . SER   B 2 208 ? 26.508  6.361   -0.633  1.00 59.21 208 B 1 
ATOM   3364 O OG  . SER   B 2 208 ? 26.115  5.768   -1.860  1.00 54.55 208 B 1 
ATOM   3365 N N   . GLU   B 2 209 ? 27.880  8.082   -2.891  1.00 55.32 209 B 1 
ATOM   3366 C CA  . GLU   B 2 209 ? 28.982  8.343   -3.808  1.00 52.45 209 B 1 
ATOM   3367 C C   . GLU   B 2 209 ? 29.055  9.836   -4.132  1.00 51.58 209 B 1 
ATOM   3368 O O   . GLU   B 2 209 ? 28.666  10.304  -5.195  1.00 46.16 209 B 1 
ATOM   3369 C CB  . GLU   B 2 209 ? 28.854  7.463   -5.058  1.00 46.52 209 B 1 
ATOM   3370 C CG  . GLU   B 2 209 ? 29.106  5.987   -4.733  1.00 40.90 209 B 1 
ATOM   3371 C CD  . GLU   B 2 209 ? 28.903  5.053   -5.925  1.00 36.70 209 B 1 
ATOM   3372 O OE1 . GLU   B 2 209 ? 29.312  3.877   -5.791  1.00 32.45 209 B 1 
ATOM   3373 O OE2 . GLU   B 2 209 ? 28.291  5.492   -6.918  1.00 34.17 209 B 1 
ATOM   3374 N N   . GLN   B 2 210 ? 29.647  10.601  -3.228  1.00 50.07 210 B 1 
ATOM   3375 C CA  . GLN   B 2 210 ? 30.183  11.901  -3.631  1.00 47.82 210 B 1 
ATOM   3376 C C   . GLN   B 2 210 ? 31.305  11.762  -4.659  1.00 47.45 210 B 1 
ATOM   3377 O O   . GLN   B 2 210 ? 31.600  12.719  -5.361  1.00 43.31 210 B 1 
ATOM   3378 C CB  . GLN   B 2 210 ? 30.728  12.663  -2.432  1.00 43.65 210 B 1 
ATOM   3379 C CG  . GLN   B 2 210 ? 29.603  13.277  -1.611  1.00 39.55 210 B 1 
ATOM   3380 C CD  . GLN   B 2 210 ? 30.161  14.242  -0.593  1.00 36.53 210 B 1 
ATOM   3381 O OE1 . GLN   B 2 210 ? 31.356  14.304  -0.327  1.00 34.64 210 B 1 
ATOM   3382 N NE2 . GLN   B 2 210 ? 29.308  15.036  0.005   1.00 33.62 210 B 1 
ATOM   3383 N N   . ARG   B 2 211 ? 31.946  10.588  -4.733  1.00 42.82 211 B 1 
ATOM   3384 C CA  . ARG   B 2 211 ? 33.055  10.353  -5.669  1.00 40.79 211 B 1 
ATOM   3385 C C   . ARG   B 2 211 ? 32.610  10.428  -7.119  1.00 41.28 211 B 1 
ATOM   3386 O O   . ARG   B 2 211 ? 33.338  10.997  -7.918  1.00 38.28 211 B 1 
ATOM   3387 C CB  . ARG   B 2 211 ? 33.709  8.990   -5.408  1.00 36.82 211 B 1 
ATOM   3388 C CG  . ARG   B 2 211 ? 34.529  8.976   -4.124  1.00 32.93 211 B 1 
ATOM   3389 C CD  . ARG   B 2 211 ? 35.265  7.643   -4.031  1.00 30.64 211 B 1 
ATOM   3390 N NE  . ARG   B 2 211 ? 36.080  7.565   -2.811  1.00 27.03 211 B 1 
ATOM   3391 C CZ  . ARG   B 2 211 ? 36.886  6.564   -2.485  1.00 25.29 211 B 1 
ATOM   3392 N NH1 . ARG   B 2 211 ? 37.028  5.525   -3.262  1.00 24.56 211 B 1 
ATOM   3393 N NH2 . ARG   B 2 211 ? 37.553  6.602   -1.370  1.00 23.11 211 B 1 
ATOM   3394 N N   . ASP   B 2 212 ? 31.434  9.897   -7.436  1.00 42.58 212 B 1 
ATOM   3395 C CA  . ASP   B 2 212 ? 30.964  9.829   -8.826  1.00 40.75 212 B 1 
ATOM   3396 C C   . ASP   B 2 212 ? 30.260  11.115  -9.283  1.00 40.13 212 B 1 
ATOM   3397 O O   . ASP   B 2 212 ? 29.959  11.284  -10.464 1.00 37.33 212 B 1 
ATOM   3398 C CB  . ASP   B 2 212 ? 30.077  8.590   -9.012  1.00 38.32 212 B 1 
ATOM   3399 C CG  . ASP   B 2 212 ? 30.844  7.260   -8.936  1.00 35.09 212 B 1 
ATOM   3400 O OD1 . ASP   B 2 212 ? 32.079  7.276   -8.719  1.00 33.10 212 B 1 
ATOM   3401 O OD2 . ASP   B 2 212 ? 30.184  6.219   -9.107  1.00 32.05 212 B 1 
ATOM   3402 N N   . LEU   B 2 213 ? 30.012  12.046  -8.361  1.00 48.11 213 B 1 
ATOM   3403 C CA  . LEU   B 2 213 ? 29.548  13.404  -8.673  1.00 45.81 213 B 1 
ATOM   3404 C C   . LEU   B 2 213 ? 30.704  14.412  -8.821  1.00 44.08 213 B 1 
ATOM   3405 O O   . LEU   B 2 213 ? 30.443  15.576  -9.139  1.00 41.17 213 B 1 
ATOM   3406 C CB  . LEU   B 2 213 ? 28.535  13.859  -7.610  1.00 43.66 213 B 1 
ATOM   3407 C CG  . LEU   B 2 213 ? 27.118  13.292  -7.811  1.00 41.24 213 B 1 
ATOM   3408 C CD1 . LEU   B 2 213 ? 26.289  13.551  -6.554  1.00 38.56 213 B 1 
ATOM   3409 C CD2 . LEU   B 2 213 ? 26.402  13.972  -8.989  1.00 39.58 213 B 1 
ATOM   3410 N N   . LEU   B 2 214 ? 31.940  14.005  -8.556  1.00 39.61 214 B 1 
ATOM   3411 C CA  . LEU   B 2 214 ? 33.156  14.809  -8.730  1.00 35.49 214 B 1 
ATOM   3412 C C   . LEU   B 2 214 ? 33.871  14.481  -10.035 1.00 33.61 214 B 1 
ATOM   3413 O O   . LEU   B 2 214 ? 33.992  13.283  -10.366 1.00 30.39 214 B 1 
ATOM   3414 C CB  . LEU   B 2 214 ? 34.105  14.633  -7.532  1.00 33.13 214 B 1 
ATOM   3415 C CG  . LEU   B 2 214 ? 33.723  15.467  -6.302  1.00 32.18 214 B 1 
ATOM   3416 C CD1 . LEU   B 2 214 ? 34.570  15.018  -5.107  1.00 29.75 214 B 1 
ATOM   3417 C CD2 . LEU   B 2 214 ? 33.988  16.959  -6.526  1.00 30.54 214 B 1 
ATOM   3418 O OXT . LEU   B 2 214 ? 34.325  15.469  -10.680 1.00 29.26 214 B 1 
HETATM 3419 C C1  . LIG_C C 3 .   ? -15.002 -6.003  6.735   1.00 50.54 1   C 1 
HETATM 3420 N N1  . LIG_C C 3 .   ? -14.804 -4.696  6.559   1.00 48.60 1   C 1 
HETATM 3421 C C2  . LIG_C C 3 .   ? -14.144 -4.227  5.478   1.00 52.62 1   C 1 
HETATM 3422 C C3  . LIG_C C 3 .   ? -13.670 -5.152  4.546   1.00 47.98 1   C 1 
HETATM 3423 C C4  . LIG_C C 3 .   ? -13.923 -6.498  4.788   1.00 42.83 1   C 1 
HETATM 3424 N N2  . LIG_C C 3 .   ? -14.577 -6.922  5.885   1.00 45.37 1   C 1 
HETATM 3425 N N3  . LIG_C C 3 .   ? -13.383 -7.178  3.774   1.00 44.86 1   C 1 
HETATM 3426 C C5  . LIG_C C 3 .   ? -12.808 -6.298  2.934   1.00 50.10 1   C 1 
HETATM 3427 N N4  . LIG_C C 3 .   ? -12.973 -5.049  3.382   1.00 52.26 1   C 1 
HETATM 3428 C C6  . LIG_C C 3 .   ? -13.422 -8.601  3.656   1.00 49.62 1   C 1 
HETATM 3429 C C7  . LIG_C C 3 .   ? -13.689 -9.059  2.271   1.00 48.00 1   C 1 
HETATM 3430 C C8  . LIG_C C 3 .   ? -12.919 -10.332 2.200   1.00 47.26 1   C 1 
HETATM 3431 C C9  . LIG_C C 3 .   ? -11.766 -10.125 3.143   1.00 49.64 1   C 1 
HETATM 3432 O O1  . LIG_C C 3 .   ? -12.180 -9.114  4.029   1.00 46.97 1   C 1 
HETATM 3433 C C10 . LIG_C C 3 .   ? -10.489 -9.731  2.425   1.00 51.09 1   C 1 
HETATM 3434 O O2  . LIG_C C 3 .   ? -10.586 -8.375  2.064   1.00 47.66 1   C 1 
HETATM 3435 P P1  . LIG_C C 3 .   ? -9.656  -7.672  1.033   1.00 60.21 1   C 1 
HETATM 3436 O O3  . LIG_C C 3 .   ? -8.247  -8.034  1.313   1.00 53.32 1   C 1 
HETATM 3437 O O4  . LIG_C C 3 .   ? -10.003 -6.221  0.964   1.00 51.03 1   C 1 
HETATM 3438 O O5  . LIG_C C 3 .   ? -10.187 -8.397  -0.233  1.00 54.49 1   C 1 
HETATM 3439 P P2  . LIG_C C 3 .   ? -9.644  -8.929  -1.553  1.00 65.81 1   C 1 
HETATM 3440 O O6  . LIG_C C 3 .   ? -10.803 -9.369  -2.357  1.00 53.86 1   C 1 
HETATM 3441 O O7  . LIG_C C 3 .   ? -8.561  -9.894  -1.287  1.00 53.69 1   C 1 
HETATM 3442 O O8  . LIG_C C 3 .   ? -9.095  -7.604  -2.226  1.00 60.35 1   C 1 
HETATM 3443 P P3  . LIG_C C 3 .   ? -7.691  -6.959  -2.442  1.00 67.96 1   C 1 
HETATM 3444 O O9  . LIG_C C 3 .   ? -7.108  -6.764  -1.087  1.00 59.98 1   C 1 
HETATM 3445 O O10 . LIG_C C 3 .   ? -6.912  -7.887  -3.321  1.00 60.18 1   C 1 
HETATM 3446 O O11 . LIG_C C 3 .   ? -8.032  -5.681  -3.146  1.00 60.82 1   C 1 
HETATM 3447 O O12 . LIG_C C 3 .   ? -13.694 -11.412 2.671   1.00 47.70 1   C 1 
HETATM 3448 O O13 . LIG_C C 3 .   ? -15.076 -9.250  2.025   1.00 45.45 1   C 1 
HETATM 3449 N N5  . LIG_C C 3 .   ? -13.962 -2.910  5.314   1.00 59.57 1   C 1 
HETATM 3450 C C1  . LIG_D D 4 .   ? -15.598 4.150   -6.343  1.00 52.50 1   D 1 
HETATM 3451 N N1  . LIG_D D 4 .   ? -16.353 3.164   -5.884  1.00 50.20 1   D 1 
HETATM 3452 C C2  . LIG_D D 4 .   ? -15.805 2.044   -5.372  1.00 51.65 1   D 1 
HETATM 3453 C C3  . LIG_D D 4 .   ? -14.405 1.950   -5.334  1.00 48.80 1   D 1 
HETATM 3454 C C4  . LIG_D D 4 .   ? -13.662 3.026   -5.825  1.00 45.85 1   D 1 
HETATM 3455 N N2  . LIG_D D 4 .   ? -14.266 4.114   -6.335  1.00 45.04 1   D 1 
HETATM 3456 N N3  . LIG_D D 4 .   ? -12.373 2.700   -5.677  1.00 46.22 1   D 1 
HETATM 3457 C C5  . LIG_D D 4 .   ? -12.312 1.479   -5.129  1.00 51.67 1   D 1 
HETATM 3458 N N4  . LIG_D D 4 .   ? -13.537 0.996   -4.903  1.00 48.48 1   D 1 
HETATM 3459 C C6  . LIG_D D 4 .   ? -11.259 3.519   -6.056  1.00 53.60 1   D 1 
HETATM 3460 C C7  . LIG_D D 4 .   ? -10.264 3.672   -4.962  1.00 46.77 1   D 1 
HETATM 3461 C C8  . LIG_D D 4 .   ? -8.976  3.747   -5.696  1.00 49.41 1   D 1 
HETATM 3462 C C9  . LIG_D D 4 .   ? -9.220  2.974   -6.966  1.00 51.31 1   D 1 
HETATM 3463 O O1  . LIG_D D 4 .   ? -10.612 2.901   -7.121  1.00 51.31 1   D 1 
HETATM 3464 C C10 . LIG_D D 4 .   ? -8.617  1.582   -6.925  1.00 49.29 1   D 1 
HETATM 3465 O O2  . LIG_D D 4 .   ? -9.257  0.830   -5.915  1.00 45.54 1   D 1 
HETATM 3466 P P1  . LIG_D D 4 .   ? -9.324  -0.754  -5.880  1.00 60.99 1   D 1 
HETATM 3467 O O3  . LIG_D D 4 .   ? -10.701 -1.195  -5.498  1.00 56.58 1   D 1 
HETATM 3468 O O4  . LIG_D D 4 .   ? -8.793  -1.307  -7.138  1.00 55.08 1   D 1 
HETATM 3469 O O5  . LIG_D D 4 .   ? -8.401  -1.109  -4.683  1.00 56.09 1   D 1 
HETATM 3470 P P2  . LIG_D D 4 .   ? -6.857  -1.049  -4.427  1.00 67.92 1   D 1 
HETATM 3471 O O6  . LIG_D D 4 .   ? -6.483  0.282   -3.914  1.00 58.54 1   D 1 
HETATM 3472 O O7  . LIG_D D 4 .   ? -6.119  -1.583  -5.585  1.00 58.10 1   D 1 
HETATM 3473 O O8  . LIG_D D 4 .   ? -6.817  -2.043  -3.215  1.00 62.26 1   D 1 
HETATM 3474 P P3  . LIG_D D 4 .   ? -6.449  -3.556  -3.078  1.00 72.34 1   D 1 
HETATM 3475 O O9  . LIG_D D 4 .   ? -6.040  -3.707  -1.640  1.00 65.30 1   D 1 
HETATM 3476 O O10 . LIG_D D 4 .   ? -5.328  -3.835  -4.013  1.00 66.25 1   D 1 
HETATM 3477 O O11 . LIG_D D 4 .   ? -7.703  -4.302  -3.391  1.00 65.05 1   D 1 
HETATM 3478 O O12 . LIG_D D 4 .   ? -8.679  5.078   -6.043  1.00 50.18 1   D 1 
HETATM 3479 O O13 . LIG_D D 4 .   ? -10.509 4.827   -4.172  1.00 47.37 1   D 1 
HETATM 3480 N N5  . LIG_D D 4 .   ? -16.586 1.058   -4.913  1.00 59.24 1   D 1 
HETATM 3481 C C1  . LIG_E E 5 .   ? 7.833   -14.352 3.415   1.00 57.66 1   E 1 
HETATM 3482 N N1  . LIG_E E 5 .   ? 7.588   -14.972 2.254   1.00 53.96 1   E 1 
HETATM 3483 C C2  . LIG_E E 5 .   ? 6.574   -14.575 1.465   1.00 57.05 1   E 1 
HETATM 3484 C C3  . LIG_E E 5 .   ? 5.773   -13.506 1.881   1.00 49.86 1   E 1 
HETATM 3485 C C4  . LIG_E E 5 .   ? 6.084   -12.898 3.095   1.00 46.93 1   E 1 
HETATM 3486 N N2  . LIG_E E 5 .   ? 7.106   -13.320 3.866   1.00 48.83 1   E 1 
HETATM 3487 N N3  . LIG_E E 5 .   ? 5.198   -11.916 3.263   1.00 47.04 1   E 1 
HETATM 3488 C C5  . LIG_E E 5 .   ? 4.367   -11.907 2.211   1.00 54.60 1   E 1 
HETATM 3489 N N4  . LIG_E E 5 .   ? 4.694   -12.860 1.346   1.00 54.65 1   E 1 
HETATM 3490 C C6  . LIG_E E 5 .   ? 5.162   -11.049 4.395   1.00 55.75 1   E 1 
HETATM 3491 C C7  . LIG_E E 5 .   ? 5.117   -9.610  4.021   1.00 54.20 1   E 1 
HETATM 3492 C C8  . LIG_E E 5 .   ? 4.284   -9.014  5.094   1.00 55.01 1   E 1 
HETATM 3493 C C9  . LIG_E E 5 .   ? 3.393   -10.130 5.551   1.00 54.33 1   E 1 
HETATM 3494 O O1  . LIG_E E 5 .   ? 4.013   -11.332 5.131   1.00 52.18 1   E 1 
HETATM 3495 C C10 . LIG_E E 5 .   ? 1.980   -10.005 5.004   1.00 55.19 1   E 1 
HETATM 3496 O O2  . LIG_E E 5 .   ? 2.004   -10.180 3.603   1.00 48.45 1   E 1 
HETATM 3497 P P1  . LIG_E E 5 .   ? 0.737   -10.573 2.724   1.00 64.39 1   E 1 
HETATM 3498 O O3  . LIG_E E 5 .   ? 1.127   -11.628 1.742   1.00 58.26 1   E 1 
HETATM 3499 O O4  . LIG_E E 5 .   ? -0.423  -10.878 3.595   1.00 55.35 1   E 1 
HETATM 3500 O O5  . LIG_E E 5 .   ? 0.515   -9.272  1.911   1.00 59.33 1   E 1 
HETATM 3501 P P2  . LIG_E E 5 .   ? -0.062  -7.860  2.212   1.00 73.40 1   E 1 
HETATM 3502 O O6  . LIG_E E 5 .   ? 1.010   -6.941  2.615   1.00 62.08 1   E 1 
HETATM 3503 O O7  . LIG_E E 5 .   ? -1.262  -7.939  3.072   1.00 60.90 1   E 1 
HETATM 3504 O O8  . LIG_E E 5 .   ? -0.454  -7.499  0.729   1.00 68.02 1   E 1 
HETATM 3505 P P3  . LIG_E E 5 .   ? -1.782  -7.700  -0.087  1.00 76.87 1   E 1 
HETATM 3506 O O9  . LIG_E E 5 .   ? -1.472  -7.123  -1.431  1.00 67.16 1   E 1 
HETATM 3507 O O10 . LIG_E E 5 .   ? -2.840  -6.911  0.628   1.00 67.19 1   E 1 
HETATM 3508 O O11 . LIG_E E 5 .   ? -2.052  -9.171  -0.116  1.00 67.26 1   E 1 
HETATM 3509 O O12 . LIG_E E 5 .   ? 5.094   -8.619  6.183   1.00 52.98 1   E 1 
HETATM 3510 O O13 . LIG_E E 5 .   ? 6.416   -9.034  3.952   1.00 49.97 1   E 1 
HETATM 3511 N N5  . LIG_E E 5 .   ? 6.351   -15.205 0.309   1.00 65.75 1   E 1 
HETATM 3512 C C1  . LIG_F F 6 .   ? 3.974   -9.971  -11.810 1.00 59.83 1   F 1 
HETATM 3513 N N1  . LIG_F F 6 .   ? 4.836   -9.521  -10.902 1.00 59.34 1   F 1 
HETATM 3514 C C2  . LIG_F F 6 .   ? 4.491   -9.469  -9.599  1.00 61.22 1   F 1 
HETATM 3515 C C3  . LIG_F F 6 .   ? 3.210   -9.888  -9.221  1.00 53.12 1   F 1 
HETATM 3516 C C4  . LIG_F F 6 .   ? 2.357   -10.346 -10.221 1.00 49.20 1   F 1 
HETATM 3517 N N2  . LIG_F F 6 .   ? 2.743   -10.380 -11.511 1.00 51.74 1   F 1 
HETATM 3518 N N3  . LIG_F F 6 .   ? 1.200   -10.697 -9.623  1.00 48.43 1   F 1 
HETATM 3519 C C5  . LIG_F F 6 .   ? 1.319   -10.448 -8.305  1.00 56.37 1   F 1 
HETATM 3520 N N4  . LIG_F F 6 .   ? 2.543   -9.955  -8.026  1.00 55.72 1   F 1 
HETATM 3521 C C6  . LIG_F F 6 .   ? 0.058   -11.220 -10.324 1.00 53.64 1   F 1 
HETATM 3522 C C7  . LIG_F F 6 .   ? -0.656  -12.291 -9.575  1.00 51.69 1   F 1 
HETATM 3523 C C8  . LIG_F F 6 .   ? -2.076  -12.090 -9.986  1.00 50.37 1   F 1 
HETATM 3524 C C9  . LIG_F F 6 .   ? -2.170  -10.611 -10.272 1.00 51.55 1   F 1 
HETATM 3525 O O1  . LIG_F F 6 .   ? -0.855  -10.173 -10.518 1.00 50.38 1   F 1 
HETATM 3526 C C10 . LIG_F F 6 .   ? -2.756  -9.837  -9.114  1.00 52.81 1   F 1 
HETATM 3527 O O2  . LIG_F F 6 .   ? -1.885  -9.992  -8.023  1.00 49.60 1   F 1 
HETATM 3528 P P1  . LIG_F F 6 .   ? -2.023  -9.247  -6.669  1.00 63.29 1   F 1 
HETATM 3529 O O3  . LIG_F F 6 .   ? -3.003  -8.143  -6.803  1.00 54.92 1   F 1 
HETATM 3530 O O4  . LIG_F F 6 .   ? -0.672  -8.902  -6.151  1.00 53.36 1   F 1 
HETATM 3531 O O5  . LIG_F F 6 .   ? -2.574  -10.407 -5.785  1.00 57.76 1   F 1 
HETATM 3532 P P2  . LIG_F F 6 .   ? -3.930  -10.699 -5.142  1.00 69.01 1   F 1 
HETATM 3533 O O6  . LIG_F F 6 .   ? -3.727  -11.793 -4.188  1.00 56.16 1   F 1 
HETATM 3534 O O7  . LIG_F F 6 .   ? -4.966  -10.877 -6.180  1.00 56.89 1   F 1 
HETATM 3535 O O8  . LIG_F F 6 .   ? -4.213  -9.352  -4.371  1.00 61.40 1   F 1 
HETATM 3536 P P3  . LIG_F F 6 .   ? -3.797  -8.815  -2.955  1.00 69.76 1   F 1 
HETATM 3537 O O9  . LIG_F F 6 .   ? -2.775  -7.774  -3.221  1.00 62.99 1   F 1 
HETATM 3538 O O10 . LIG_F F 6 .   ? -5.063  -8.256  -2.376  1.00 61.91 1   F 1 
HETATM 3539 O O11 . LIG_F F 6 .   ? -3.293  -9.983  -2.174  1.00 63.34 1   F 1 
HETATM 3540 O O12 . LIG_F F 6 .   ? -2.369  -12.798 -11.173 1.00 50.02 1   F 1 
HETATM 3541 O O13 . LIG_F F 6 .   ? -0.180  -13.596 -9.914  1.00 52.92 1   F 1 
HETATM 3542 N N5  . LIG_F F 6 .   ? 5.374   -9.022  -8.709  1.00 66.74 1   F 1 
#
