# Supplementary material for: AcuB senses cellular energy charge to coordinate acetyl-CoA synthesis in bacteria
Source: Nat Commun. 2026 Apr 24;17:3815. doi: 10.1038/s41467-026-71006-w (PMC13121692; doi:10.1038/s41467-026-71006-w)
Supplement: Supplementary file 6 — Supplementary_Data_4 [file 41467_2026_71006_MOESM6_ESM.zip › AF3_only_first_models/2_g_stea_acub_g_stea_acuc_model.cif]

# By using this file you agree to the legally binding terms of use found at
# https://github.com/google-deepmind/alphafold3/blob/main/OUTPUT_TERMS_OF_USE.md.
# To request access to the AlphaFold 3 model parameters, follow the process set
# out at https://github.com/google-deepmind/alphafold3. You may only use these if
# received directly from Google. Use is subject to terms of use available at
# https://github.com/google-deepmind/alphafold3/blob/main/WEIGHTS_TERMS_OF_USE.md.
data_2_g_stea_acub_g_stea_acuc
#
_entry.id 2_g_stea_acub_g_stea_acuc
#
loop_
_atom_type.symbol
C 
N 
O 
S 
#
loop_
_audit_author.name
_audit_author.pdbx_ordinal
"Google DeepMind" 1 
"Isomorphic Labs" 2 
#
_audit_conform.dict_location https://raw.githubusercontent.com/ihmwg/ModelCIF/master/dist/mmcif_ma.dic
_audit_conform.dict_name     mmcif_ma.dic
_audit_conform.dict_version  1.4.5
#
loop_
_chem_comp.formula
_chem_comp.formula_weight
_chem_comp.id
_chem_comp.mon_nstd_flag
_chem_comp.name
_chem_comp.pdbx_smiles
_chem_comp.pdbx_synonyms
_chem_comp.type
"C3 H7 N O2"    89.093  ALA y ALANINE         C[C@H](N)C(O)=O                  ? "L-PEPTIDE LINKING" 
"C6 H15 N4 O2"  175.209 ARG y ARGININE        N[C@@H](CCCNC(N)=[NH2+])C(O)=O   ? "L-PEPTIDE LINKING" 
"C4 H8 N2 O3"   132.118 ASN y ASPARAGINE      N[C@@H](CC(N)=O)C(O)=O           ? "L-PEPTIDE LINKING" 
"C4 H7 N O4"    133.103 ASP y "ASPARTIC ACID" N[C@@H](CC(O)=O)C(O)=O           ? "L-PEPTIDE LINKING" 
"C3 H7 N O2 S"  121.158 CYS y CYSTEINE        N[C@@H](CS)C(O)=O                ? "L-PEPTIDE LINKING" 
"C5 H10 N2 O3"  146.144 GLN y GLUTAMINE       N[C@@H](CCC(N)=O)C(O)=O          ? "L-PEPTIDE LINKING" 
"C5 H9 N O4"    147.129 GLU y "GLUTAMIC ACID" N[C@@H](CCC(O)=O)C(O)=O          ? "L-PEPTIDE LINKING" 
"C2 H5 N O2"    75.067  GLY y GLYCINE         NCC(O)=O                         ? "PEPTIDE LINKING"   
"C6 H10 N3 O2"  156.162 HIS y HISTIDINE       N[C@@H](Cc1c[nH]c[nH+]1)C(O)=O   ? "L-PEPTIDE LINKING" 
"C6 H13 N O2"   131.173 ILE y ISOLEUCINE      CC[C@H](C)[C@H](N)C(O)=O         ? "L-PEPTIDE LINKING" 
"C6 H13 N O2"   131.173 LEU y LEUCINE         CC(C)C[C@H](N)C(O)=O             ? "L-PEPTIDE LINKING" 
"C6 H15 N2 O2"  147.195 LYS y LYSINE          N[C@@H](CCCC[NH3+])C(O)=O        ? "L-PEPTIDE LINKING" 
"C5 H11 N O2 S" 149.211 MET y METHIONINE      CSCC[C@H](N)C(O)=O               ? "L-PEPTIDE LINKING" 
"C9 H11 N O2"   165.189 PHE y PHENYLALANINE   N[C@@H](Cc1ccccc1)C(O)=O         ? "L-PEPTIDE LINKING" 
"C5 H9 N O2"    115.130 PRO y PROLINE         OC(=O)[C@@H]1CCCN1               ? "L-PEPTIDE LINKING" 
"C3 H7 N O3"    105.093 SER y SERINE          N[C@@H](CO)C(O)=O                ? "L-PEPTIDE LINKING" 
"C4 H9 N O3"    119.119 THR y THREONINE       C[C@@H](O)[C@H](N)C(O)=O         ? "L-PEPTIDE LINKING" 
"C11 H12 N2 O2" 204.225 TRP y TRYPTOPHAN      N[C@@H](Cc1c[nH]c2ccccc12)C(O)=O ? "L-PEPTIDE LINKING" 
"C9 H11 N O3"   181.189 TYR y TYROSINE        N[C@@H](Cc1ccc(O)cc1)C(O)=O      ? "L-PEPTIDE LINKING" 
"C5 H11 N O2"   117.146 VAL y VALINE          CC(C)[C@H](N)C(O)=O              ? "L-PEPTIDE LINKING" 
#
_citation.book_publisher          ?
_citation.country                 UK
_citation.id                      primary
_citation.journal_full            Nature
_citation.journal_id_ASTM         NATUAS
_citation.journal_id_CSD          0006
_citation.journal_id_ISSN         0028-0836
_citation.journal_volume          630
_citation.page_first              493
_citation.page_last               500
_citation.pdbx_database_id_DOI    10.1038/s41586-024-07487-w
_citation.pdbx_database_id_PubMed 38718835
_citation.title                   "Accurate structure prediction of biomolecular interactions with AlphaFold 3"
_citation.year                    2024
#
loop_
_citation_author.citation_id
_citation_author.name
_citation_author.ordinal
primary "Google DeepMind" 1 
primary "Isomorphic Labs" 2 
#
loop_
_entity.id
_entity.pdbx_description
_entity.type
1 . polymer 
2 . polymer 
3 . polymer 
#
loop_
_entity_poly.entity_id
_entity_poly.pdbx_strand_id
_entity_poly.type
1 A polypeptide(L) 
2 B polypeptide(L) 
3 C polypeptide(L) 
#
loop_
_entity_poly_seq.entity_id
_entity_poly_seq.hetero
_entity_poly_seq.mon_id
_entity_poly_seq.num
1 n MET 1   
1 n LEU 2   
1 n VAL 3   
1 n GLU 4   
1 n GLN 5   
1 n ALA 6   
1 n MET 7   
1 n LYS 8   
1 n ALA 9   
1 n PRO 10  
1 n VAL 11  
1 n ILE 12  
1 n THR 13  
1 n LEU 14  
1 n ARG 15  
1 n ALA 16  
1 n THR 17  
1 n ASN 18  
1 n THR 19  
1 n ILE 20  
1 n ALA 21  
1 n GLU 22  
1 n ALA 23  
1 n LEU 24  
1 n GLN 25  
1 n LEU 26  
1 n LEU 27  
1 n ARG 28  
1 n HIS 29  
1 n HIS 30  
1 n ARG 31  
1 n ILE 32  
1 n ARG 33  
1 n HIS 34  
1 n LEU 35  
1 n PRO 36  
1 n VAL 37  
1 n VAL 38  
1 n ASP 39  
1 n GLY 40  
1 n GLU 41  
1 n GLY 42  
1 n ARG 43  
1 n LEU 44  
1 n LEU 45  
1 n GLY 46  
1 n LEU 47  
1 n VAL 48  
1 n THR 49  
1 n SER 50  
1 n GLN 51  
1 n ASP 52  
1 n LEU 53  
1 n ARG 54  
1 n ASP 55  
1 n ALA 56  
1 n SER 57  
1 n PRO 58  
1 n SER 59  
1 n ILE 60  
1 n PHE 61  
1 n HIS 62  
1 n LEU 63  
1 n HIS 64  
1 n GLU 65  
1 n HIS 66  
1 n LEU 67  
1 n GLU 68  
1 n ASP 69  
1 n LEU 70  
1 n GLN 71  
1 n LYS 72  
1 n PRO 73  
1 n VAL 74  
1 n SER 75  
1 n THR 76  
1 n ILE 77  
1 n MET 78  
1 n LYS 79  
1 n THR 80  
1 n ASP 81  
1 n LEU 82  
1 n ILE 83  
1 n VAL 84  
1 n GLY 85  
1 n HIS 86  
1 n PRO 87  
1 n LEU 88  
1 n ASP 89  
1 n PHE 90  
1 n VAL 91  
1 n GLU 92  
1 n GLU 93  
1 n VAL 94  
1 n ALA 95  
1 n ALA 96  
1 n LEU 97  
1 n PHE 98  
1 n TYR 99  
1 n GLU 100 
1 n HIS 101 
1 n ARG 102 
1 n ILE 103 
1 n GLY 104 
1 n CYS 105 
1 n LEU 106 
1 n PRO 107 
1 n ILE 108 
1 n VAL 109 
1 n ASN 110 
1 n HIS 111 
1 n GLY 112 
1 n LYS 113 
1 n LEU 114 
1 n VAL 115 
1 n GLY 116 
1 n ILE 117 
1 n ILE 118 
1 n THR 119 
1 n GLN 120 
1 n THR 121 
1 n ASP 122 
1 n LEU 123 
1 n LEU 124 
1 n ARG 125 
1 n THR 126 
1 n PHE 127 
1 n ILE 128 
1 n GLU 129 
1 n LEU 130 
1 n THR 131 
1 n GLY 132 
1 n VAL 133 
1 n HIS 134 
1 n GLN 135 
1 n PRO 136 
1 n GLY 137 
1 n SER 138 
1 n GLN 139 
1 n ILE 140 
1 n GLU 141 
1 n ILE 142 
1 n LYS 143 
1 n VAL 144 
1 n PRO 145 
1 n ASN 146 
1 n GLU 147 
1 n ALA 148 
1 n GLY 149 
1 n MET 150 
1 n LEU 151 
1 n SER 152 
1 n LYS 153 
1 n ALA 154 
1 n ALA 155 
1 n ALA 156 
1 n ILE 157 
1 n ILE 158 
1 n SER 159 
1 n GLU 160 
1 n ARG 161 
1 n HIS 162 
1 n VAL 163 
1 n ASN 164 
1 n ILE 165 
1 n ALA 166 
1 n SER 167 
1 n VAL 168 
1 n LEU 169 
1 n VAL 170 
1 n TYR 171 
1 n PRO 172 
1 n ALA 173 
1 n PRO 174 
1 n ASP 175 
1 n PRO 176 
1 n ASN 177 
1 n GLU 178 
1 n LYS 179 
1 n ILE 180 
1 n LEU 181 
1 n VAL 182 
1 n PHE 183 
1 n ARG 184 
1 n VAL 185 
1 n GLN 186 
1 n THR 187 
1 n MET 188 
1 n ASN 189 
1 n PRO 190 
1 n LEU 191 
1 n PRO 192 
1 n LEU 193 
1 n ILE 194 
1 n ARG 195 
1 n ASP 196 
1 n LEU 197 
1 n GLN 198 
1 n ASN 199 
1 n ALA 200 
1 n GLY 201 
1 n TYR 202 
1 n HIS 203 
1 n VAL 204 
1 n LEU 205 
1 n TRP 206 
1 n PRO 207 
1 n ASN 208 
1 n LEU 209 
1 n PRO 210 
1 n GLY 211 
1 n VAL 212 
1 n THR 213 
1 n SER 214 
2 n MET 1   
2 n LEU 2   
2 n VAL 3   
2 n GLU 4   
2 n GLN 5   
2 n ALA 6   
2 n MET 7   
2 n LYS 8   
2 n ALA 9   
2 n PRO 10  
2 n VAL 11  
2 n ILE 12  
2 n THR 13  
2 n LEU 14  
2 n ARG 15  
2 n ALA 16  
2 n THR 17  
2 n ASN 18  
2 n THR 19  
2 n ILE 20  
2 n ALA 21  
2 n GLU 22  
2 n ALA 23  
2 n LEU 24  
2 n GLN 25  
2 n LEU 26  
2 n LEU 27  
2 n ARG 28  
2 n HIS 29  
2 n HIS 30  
2 n ARG 31  
2 n ILE 32  
2 n ARG 33  
2 n HIS 34  
2 n LEU 35  
2 n PRO 36  
2 n VAL 37  
2 n VAL 38  
2 n ASP 39  
2 n GLY 40  
2 n GLU 41  
2 n GLY 42  
2 n ARG 43  
2 n LEU 44  
2 n LEU 45  
2 n GLY 46  
2 n LEU 47  
2 n VAL 48  
2 n THR 49  
2 n SER 50  
2 n GLN 51  
2 n ASP 52  
2 n LEU 53  
2 n ARG 54  
2 n ASP 55  
2 n ALA 56  
2 n SER 57  
2 n PRO 58  
2 n SER 59  
2 n ILE 60  
2 n PHE 61  
2 n HIS 62  
2 n LEU 63  
2 n HIS 64  
2 n GLU 65  
2 n HIS 66  
2 n LEU 67  
2 n GLU 68  
2 n ASP 69  
2 n LEU 70  
2 n GLN 71  
2 n LYS 72  
2 n PRO 73  
2 n VAL 74  
2 n SER 75  
2 n THR 76  
2 n ILE 77  
2 n MET 78  
2 n LYS 79  
2 n THR 80  
2 n ASP 81  
2 n LEU 82  
2 n ILE 83  
2 n VAL 84  
2 n GLY 85  
2 n HIS 86  
2 n PRO 87  
2 n LEU 88  
2 n ASP 89  
2 n PHE 90  
2 n VAL 91  
2 n GLU 92  
2 n GLU 93  
2 n VAL 94  
2 n ALA 95  
2 n ALA 96  
2 n LEU 97  
2 n PHE 98  
2 n TYR 99  
2 n GLU 100 
2 n HIS 101 
2 n ARG 102 
2 n ILE 103 
2 n GLY 104 
2 n CYS 105 
2 n LEU 106 
2 n PRO 107 
2 n ILE 108 
2 n VAL 109 
2 n ASN 110 
2 n HIS 111 
2 n GLY 112 
2 n LYS 113 
2 n LEU 114 
2 n VAL 115 
2 n GLY 116 
2 n ILE 117 
2 n ILE 118 
2 n THR 119 
2 n GLN 120 
2 n THR 121 
2 n ASP 122 
2 n LEU 123 
2 n LEU 124 
2 n ARG 125 
2 n THR 126 
2 n PHE 127 
2 n ILE 128 
2 n GLU 129 
2 n LEU 130 
2 n THR 131 
2 n GLY 132 
2 n VAL 133 
2 n HIS 134 
2 n GLN 135 
2 n PRO 136 
2 n GLY 137 
2 n SER 138 
2 n GLN 139 
2 n ILE 140 
2 n GLU 141 
2 n ILE 142 
2 n LYS 143 
2 n VAL 144 
2 n PRO 145 
2 n ASN 146 
2 n GLU 147 
2 n ALA 148 
2 n GLY 149 
2 n MET 150 
2 n LEU 151 
2 n SER 152 
2 n LYS 153 
2 n ALA 154 
2 n ALA 155 
2 n ALA 156 
2 n ILE 157 
2 n ILE 158 
2 n SER 159 
2 n GLU 160 
2 n ARG 161 
2 n HIS 162 
2 n VAL 163 
2 n ASN 164 
2 n ILE 165 
2 n ALA 166 
2 n SER 167 
2 n VAL 168 
2 n LEU 169 
2 n VAL 170 
2 n TYR 171 
2 n PRO 172 
2 n ALA 173 
2 n PRO 174 
2 n ASP 175 
2 n PRO 176 
2 n ASN 177 
2 n GLU 178 
2 n LYS 179 
2 n ILE 180 
2 n LEU 181 
2 n VAL 182 
2 n PHE 183 
2 n ARG 184 
2 n VAL 185 
2 n GLN 186 
2 n THR 187 
2 n MET 188 
2 n ASN 189 
2 n PRO 190 
2 n LEU 191 
2 n PRO 192 
2 n LEU 193 
2 n ILE 194 
2 n ARG 195 
2 n ASP 196 
2 n LEU 197 
2 n GLN 198 
2 n ASN 199 
2 n ALA 200 
2 n GLY 201 
2 n TYR 202 
2 n HIS 203 
2 n VAL 204 
2 n LEU 205 
2 n TRP 206 
2 n PRO 207 
2 n ASN 208 
2 n LEU 209 
2 n PRO 210 
2 n GLY 211 
2 n VAL 212 
2 n THR 213 
2 n SER 214 
3 n MET 1   
3 n SER 2   
3 n ARG 3   
3 n ASN 4   
3 n CYS 5   
3 n ALA 6   
3 n PHE 7   
3 n VAL 8   
3 n TYR 9   
3 n SER 10  
3 n GLU 11  
3 n GLN 12  
3 n PHE 13  
3 n LEU 14  
3 n GLN 15  
3 n TYR 16  
3 n LYS 17  
3 n PHE 18  
3 n HIS 19  
3 n ASP 20  
3 n ASP 21  
3 n HIS 22  
3 n PRO 23  
3 n PHE 24  
3 n ASN 25  
3 n GLN 26  
3 n LEU 27  
3 n ARG 28  
3 n VAL 29  
3 n LYS 30  
3 n MET 31  
3 n THR 32  
3 n TYR 33  
3 n ASP 34  
3 n LEU 35  
3 n LEU 36  
3 n CYS 37  
3 n THR 38  
3 n LEU 39  
3 n GLY 40  
3 n ALA 41  
3 n LEU 42  
3 n GLU 43  
3 n ASP 44  
3 n ARG 45  
3 n GLN 46  
3 n ILE 47  
3 n VAL 48  
3 n ALA 49  
3 n PRO 50  
3 n ARG 51  
3 n MET 52  
3 n ALA 53  
3 n THR 54  
3 n ASP 55  
3 n ASP 56  
3 n GLU 57  
3 n LEU 58  
3 n ALA 59  
3 n LEU 60  
3 n ILE 61  
3 n HIS 62  
3 n ASP 63  
3 n ARG 64  
3 n SER 65  
3 n TYR 66  
3 n ILE 67  
3 n GLU 68  
3 n ALA 69  
3 n VAL 70  
3 n LYS 71  
3 n ALA 72  
3 n ALA 73  
3 n GLY 74  
3 n ARG 75  
3 n GLY 76  
3 n GLU 77  
3 n LEU 78  
3 n SER 79  
3 n GLU 80  
3 n ALA 81  
3 n ALA 82  
3 n ALA 83  
3 n GLN 84  
3 n ASN 85  
3 n TYR 86  
3 n GLY 87  
3 n LEU 88  
3 n GLY 89  
3 n THR 90  
3 n GLU 91  
3 n ASP 92  
3 n THR 93  
3 n PRO 94  
3 n ILE 95  
3 n PHE 96  
3 n PRO 97  
3 n ASN 98  
3 n MET 99  
3 n HIS 100 
3 n GLU 101 
3 n ALA 102 
3 n SER 103 
3 n ALA 104 
3 n LEU 105 
3 n LEU 106 
3 n VAL 107 
3 n GLY 108 
3 n SER 109 
3 n THR 110 
3 n LEU 111 
3 n THR 112 
3 n ALA 113 
3 n VAL 114 
3 n ASP 115 
3 n ALA 116 
3 n VAL 117 
3 n LEU 118 
3 n SER 119 
3 n GLY 120 
3 n ALA 121 
3 n ALA 122 
3 n GLU 123 
3 n HIS 124 
3 n ALA 125 
3 n LEU 126 
3 n ASN 127 
3 n LEU 128 
3 n GLY 129 
3 n GLY 130 
3 n GLY 131 
3 n LEU 132 
3 n HIS 133 
3 n HIS 134 
3 n GLY 135 
3 n PHE 136 
3 n ARG 137 
3 n GLY 138 
3 n LYS 139 
3 n ALA 140 
3 n SER 141 
3 n GLY 142 
3 n PHE 143 
3 n CYS 144 
3 n VAL 145 
3 n TYR 146 
3 n ASN 147 
3 n ASP 148 
3 n SER 149 
3 n ALA 150 
3 n VAL 151 
3 n ALA 152 
3 n ILE 153 
3 n GLN 154 
3 n TYR 155 
3 n ILE 156 
3 n ARG 157 
3 n GLU 158 
3 n LYS 159 
3 n TYR 160 
3 n GLY 161 
3 n LEU 162 
3 n ARG 163 
3 n VAL 164 
3 n LEU 165 
3 n TYR 166 
3 n VAL 167 
3 n ASP 168 
3 n THR 169 
3 n ASP 170 
3 n ALA 171 
3 n HIS 172 
3 n HIS 173 
3 n GLY 174 
3 n ASP 175 
3 n GLY 176 
3 n VAL 177 
3 n GLN 178 
3 n TRP 179 
3 n ALA 180 
3 n PHE 181 
3 n TYR 182 
3 n ASP 183 
3 n ASP 184 
3 n PRO 185 
3 n ASN 186 
3 n VAL 187 
3 n CYS 188 
3 n THR 189 
3 n PHE 190 
3 n SER 191 
3 n ILE 192 
3 n HIS 193 
3 n GLU 194 
3 n THR 195 
3 n GLY 196 
3 n ARG 197 
3 n TYR 198 
3 n LEU 199 
3 n PHE 200 
3 n PRO 201 
3 n GLY 202 
3 n THR 203 
3 n GLY 204 
3 n ASN 205 
3 n VAL 206 
3 n ASN 207 
3 n GLU 208 
3 n ARG 209 
3 n GLY 210 
3 n LEU 211 
3 n GLY 212 
3 n ALA 213 
3 n GLY 214 
3 n TYR 215 
3 n GLY 216 
3 n TYR 217 
3 n SER 218 
3 n PHE 219 
3 n ASN 220 
3 n ILE 221 
3 n PRO 222 
3 n VAL 223 
3 n ASP 224 
3 n ALA 225 
3 n PHE 226 
3 n THR 227 
3 n GLU 228 
3 n ASP 229 
3 n GLU 230 
3 n SER 231 
3 n TRP 232 
3 n ILE 233 
3 n ALA 234 
3 n ALA 235 
3 n TYR 236 
3 n THR 237 
3 n THR 238 
3 n ALA 239 
3 n LEU 240 
3 n ARG 241 
3 n GLU 242 
3 n ILE 243 
3 n ALA 244 
3 n ASP 245 
3 n PHE 246 
3 n PHE 247 
3 n ARG 248 
3 n PRO 249 
3 n ASP 250 
3 n VAL 251 
3 n ILE 252 
3 n VAL 253 
3 n THR 254 
3 n GLN 255 
3 n ASN 256 
3 n GLY 257 
3 n VAL 258 
3 n ASP 259 
3 n ALA 260 
3 n HIS 261 
3 n TYR 262 
3 n TYR 263 
3 n ASP 264 
3 n PRO 265 
3 n LEU 266 
3 n THR 267 
3 n HIS 268 
3 n LEU 269 
3 n SER 270 
3 n VAL 271 
3 n THR 272 
3 n MET 273 
3 n LYS 274 
3 n THR 275 
3 n TYR 276 
3 n ARG 277 
3 n ALA 278 
3 n ILE 279 
3 n PRO 280 
3 n LYS 281 
3 n LEU 282 
3 n ALA 283 
3 n HIS 284 
3 n GLU 285 
3 n ILE 286 
3 n ALA 287 
3 n HIS 288 
3 n GLU 289 
3 n TYR 290 
3 n CYS 291 
3 n ASP 292 
3 n GLY 293 
3 n ARG 294 
3 n TRP 295 
3 n ILE 296 
3 n ALA 297 
3 n VAL 298 
3 n GLY 299 
3 n GLY 300 
3 n GLY 301 
3 n GLY 302 
3 n TYR 303 
3 n ASP 304 
3 n ILE 305 
3 n TRP 306 
3 n ARG 307 
3 n VAL 308 
3 n VAL 309 
3 n PRO 310 
3 n ARG 311 
3 n ALA 312 
3 n TRP 313 
3 n ALA 314 
3 n LEU 315 
3 n LEU 316 
3 n TRP 317 
3 n LEU 318 
3 n GLU 319 
3 n MET 320 
3 n THR 321 
3 n GLY 322 
3 n GLN 323 
3 n ALA 324 
3 n ASP 325 
3 n VAL 326 
3 n SER 327 
3 n GLY 328 
3 n PRO 329 
3 n LEU 330 
3 n PRO 331 
3 n ASP 332 
3 n GLU 333 
3 n TRP 334 
3 n ARG 335 
3 n GLU 336 
3 n ARG 337 
3 n TRP 338 
3 n GLN 339 
3 n PRO 340 
3 n LEU 341 
3 n SER 342 
3 n PRO 343 
3 n VAL 344 
3 n ALA 345 
3 n LEU 346 
3 n PRO 347 
3 n LEU 348 
3 n GLU 349 
3 n TRP 350 
3 n ASP 351 
3 n ASP 352 
3 n PRO 353 
3 n ASP 354 
3 n ASP 355 
3 n LEU 356 
3 n TYR 357 
3 n PRO 358 
3 n PRO 359 
3 n ILE 360 
3 n PRO 361 
3 n ARG 362 
3 n LYS 363 
3 n ALA 364 
3 n GLU 365 
3 n ILE 366 
3 n SER 367 
3 n GLU 368 
3 n LYS 369 
3 n ASN 370 
3 n ALA 371 
3 n GLN 372 
3 n THR 373 
3 n VAL 374 
3 n GLU 375 
3 n LYS 376 
3 n ALA 377 
3 n LEU 378 
3 n TYR 379 
3 n PHE 380 
3 n ILE 381 
3 n ARG 382 
3 n SER 383 
3 n GLN 384 
3 n ARG 385 
3 n PRO 386 
3 n ALA 387 
3 n ARG 388 
#
_ma_data.content_type "model coordinates"
_ma_data.id           1
_ma_data.name         Model
#
_ma_model_list.data_id          1
_ma_model_list.model_group_id   1
_ma_model_list.model_group_name "AlphaFold-beta-20231127 (3.0.0 @ 2025-09-11 21:08:28)"
_ma_model_list.model_id         1
_ma_model_list.model_name       "Top ranked model"
_ma_model_list.model_type       "Ab initio model"
_ma_model_list.ordinal_id       1
#
loop_
_ma_protocol_step.method_type
_ma_protocol_step.ordinal_id
_ma_protocol_step.protocol_id
_ma_protocol_step.step_id
"coevolution MSA" 1 1 1 
"template search" 2 1 2 
modeling          3 1 3 
#
loop_
_ma_qa_metric.id
_ma_qa_metric.mode
_ma_qa_metric.name
_ma_qa_metric.software_group_id
_ma_qa_metric.type
1 global pLDDT 1 pLDDT 
2 local  pLDDT 1 pLDDT 
#
_ma_qa_metric_global.metric_id    1
_ma_qa_metric_global.metric_value 88.73
_ma_qa_metric_global.model_id     1
_ma_qa_metric_global.ordinal_id   1
#
_ma_software_group.group_id    1
_ma_software_group.ordinal_id  1
_ma_software_group.software_id 1
#
loop_
_ma_target_entity.data_id
_ma_target_entity.entity_id
_ma_target_entity.origin
1 1 . 
1 2 . 
1 3 . 
#
loop_
_ma_target_entity_instance.asym_id
_ma_target_entity_instance.details
_ma_target_entity_instance.entity_id
A . 1 
B . 2 
C . 3 
#
loop_
_pdbx_data_usage.details
_pdbx_data_usage.id
_pdbx_data_usage.type
_pdbx_data_usage.url
;Non-commercial use only, by using this file you agree to the terms of use found
at https://github.com/google-deepmind/alphafold3/blob/main/OUTPUT_TERMS_OF_USE.md.
To request access to the AlphaFold 3 model parameters, follow the process set
out at https://github.com/google-deepmind/alphafold3. You may only use these if
received directly from Google. Use is subject to terms of use available at
https://github.com/google-deepmind/alphafold3/blob/main/WEIGHTS_TERMS_OF_USE.md.

;
1 license    https://github.com/google-deepmind/alphafold3/blob/main/OUTPUT_TERMS_OF_USE.md 
;AlphaFold 3 and its output are not intended for, have not been validated for,
and are not approved for clinical use. They are provided "as-is" without any
warranty of any kind, whether expressed or implied. No warranty is given that
use shall not infringe the rights of any third party.

;
2 disclaimer ?                                                                              
#
loop_
_pdbx_poly_seq_scheme.asym_id
_pdbx_poly_seq_scheme.auth_seq_num
_pdbx_poly_seq_scheme.entity_id
_pdbx_poly_seq_scheme.hetero
_pdbx_poly_seq_scheme.mon_id
_pdbx_poly_seq_scheme.pdb_ins_code
_pdbx_poly_seq_scheme.pdb_seq_num
_pdbx_poly_seq_scheme.pdb_strand_id
_pdbx_poly_seq_scheme.seq_id
A 1   1 n MET . 1   A 1   
A 2   1 n LEU . 2   A 2   
A 3   1 n VAL . 3   A 3   
A 4   1 n GLU . 4   A 4   
A 5   1 n GLN . 5   A 5   
A 6   1 n ALA . 6   A 6   
A 7   1 n MET . 7   A 7   
A 8   1 n LYS . 8   A 8   
A 9   1 n ALA . 9   A 9   
A 10  1 n PRO . 10  A 10  
A 11  1 n VAL . 11  A 11  
A 12  1 n ILE . 12  A 12  
A 13  1 n THR . 13  A 13  
A 14  1 n LEU . 14  A 14  
A 15  1 n ARG . 15  A 15  
A 16  1 n ALA . 16  A 16  
A 17  1 n THR . 17  A 17  
A 18  1 n ASN . 18  A 18  
A 19  1 n THR . 19  A 19  
A 20  1 n ILE . 20  A 20  
A 21  1 n ALA . 21  A 21  
A 22  1 n GLU . 22  A 22  
A 23  1 n ALA . 23  A 23  
A 24  1 n LEU . 24  A 24  
A 25  1 n GLN . 25  A 25  
A 26  1 n LEU . 26  A 26  
A 27  1 n LEU . 27  A 27  
A 28  1 n ARG . 28  A 28  
A 29  1 n HIS . 29  A 29  
A 30  1 n HIS . 30  A 30  
A 31  1 n ARG . 31  A 31  
A 32  1 n ILE . 32  A 32  
A 33  1 n ARG . 33  A 33  
A 34  1 n HIS . 34  A 34  
A 35  1 n LEU . 35  A 35  
A 36  1 n PRO . 36  A 36  
A 37  1 n VAL . 37  A 37  
A 38  1 n VAL . 38  A 38  
A 39  1 n ASP . 39  A 39  
A 40  1 n GLY . 40  A 40  
A 41  1 n GLU . 41  A 41  
A 42  1 n GLY . 42  A 42  
A 43  1 n ARG . 43  A 43  
A 44  1 n LEU . 44  A 44  
A 45  1 n LEU . 45  A 45  
A 46  1 n GLY . 46  A 46  
A 47  1 n LEU . 47  A 47  
A 48  1 n VAL . 48  A 48  
A 49  1 n THR . 49  A 49  
A 50  1 n SER . 50  A 50  
A 51  1 n GLN . 51  A 51  
A 52  1 n ASP . 52  A 52  
A 53  1 n LEU . 53  A 53  
A 54  1 n ARG . 54  A 54  
A 55  1 n ASP . 55  A 55  
A 56  1 n ALA . 56  A 56  
A 57  1 n SER . 57  A 57  
A 58  1 n PRO . 58  A 58  
A 59  1 n SER . 59  A 59  
A 60  1 n ILE . 60  A 60  
A 61  1 n PHE . 61  A 61  
A 62  1 n HIS . 62  A 62  
A 63  1 n LEU . 63  A 63  
A 64  1 n HIS . 64  A 64  
A 65  1 n GLU . 65  A 65  
A 66  1 n HIS . 66  A 66  
A 67  1 n LEU . 67  A 67  
A 68  1 n GLU . 68  A 68  
A 69  1 n ASP . 69  A 69  
A 70  1 n LEU . 70  A 70  
A 71  1 n GLN . 71  A 71  
A 72  1 n LYS . 72  A 72  
A 73  1 n PRO . 73  A 73  
A 74  1 n VAL . 74  A 74  
A 75  1 n SER . 75  A 75  
A 76  1 n THR . 76  A 76  
A 77  1 n ILE . 77  A 77  
A 78  1 n MET . 78  A 78  
A 79  1 n LYS . 79  A 79  
A 80  1 n THR . 80  A 80  
A 81  1 n ASP . 81  A 81  
A 82  1 n LEU . 82  A 82  
A 83  1 n ILE . 83  A 83  
A 84  1 n VAL . 84  A 84  
A 85  1 n GLY . 85  A 85  
A 86  1 n HIS . 86  A 86  
A 87  1 n PRO . 87  A 87  
A 88  1 n LEU . 88  A 88  
A 89  1 n ASP . 89  A 89  
A 90  1 n PHE . 90  A 90  
A 91  1 n VAL . 91  A 91  
A 92  1 n GLU . 92  A 92  
A 93  1 n GLU . 93  A 93  
A 94  1 n VAL . 94  A 94  
A 95  1 n ALA . 95  A 95  
A 96  1 n ALA . 96  A 96  
A 97  1 n LEU . 97  A 97  
A 98  1 n PHE . 98  A 98  
A 99  1 n TYR . 99  A 99  
A 100 1 n GLU . 100 A 100 
A 101 1 n HIS . 101 A 101 
A 102 1 n ARG . 102 A 102 
A 103 1 n ILE . 103 A 103 
A 104 1 n GLY . 104 A 104 
A 105 1 n CYS . 105 A 105 
A 106 1 n LEU . 106 A 106 
A 107 1 n PRO . 107 A 107 
A 108 1 n ILE . 108 A 108 
A 109 1 n VAL . 109 A 109 
A 110 1 n ASN . 110 A 110 
A 111 1 n HIS . 111 A 111 
A 112 1 n GLY . 112 A 112 
A 113 1 n LYS . 113 A 113 
A 114 1 n LEU . 114 A 114 
A 115 1 n VAL . 115 A 115 
A 116 1 n GLY . 116 A 116 
A 117 1 n ILE . 117 A 117 
A 118 1 n ILE . 118 A 118 
A 119 1 n THR . 119 A 119 
A 120 1 n GLN . 120 A 120 
A 121 1 n THR . 121 A 121 
A 122 1 n ASP . 122 A 122 
A 123 1 n LEU . 123 A 123 
A 124 1 n LEU . 124 A 124 
A 125 1 n ARG . 125 A 125 
A 126 1 n THR . 126 A 126 
A 127 1 n PHE . 127 A 127 
A 128 1 n ILE . 128 A 128 
A 129 1 n GLU . 129 A 129 
A 130 1 n LEU . 130 A 130 
A 131 1 n THR . 131 A 131 
A 132 1 n GLY . 132 A 132 
A 133 1 n VAL . 133 A 133 
A 134 1 n HIS . 134 A 134 
A 135 1 n GLN . 135 A 135 
A 136 1 n PRO . 136 A 136 
A 137 1 n GLY . 137 A 137 
A 138 1 n SER . 138 A 138 
A 139 1 n GLN . 139 A 139 
A 140 1 n ILE . 140 A 140 
A 141 1 n GLU . 141 A 141 
A 142 1 n ILE . 142 A 142 
A 143 1 n LYS . 143 A 143 
A 144 1 n VAL . 144 A 144 
A 145 1 n PRO . 145 A 145 
A 146 1 n ASN . 146 A 146 
A 147 1 n GLU . 147 A 147 
A 148 1 n ALA . 148 A 148 
A 149 1 n GLY . 149 A 149 
A 150 1 n MET . 150 A 150 
A 151 1 n LEU . 151 A 151 
A 152 1 n SER . 152 A 152 
A 153 1 n LYS . 153 A 153 
A 154 1 n ALA . 154 A 154 
A 155 1 n ALA . 155 A 155 
A 156 1 n ALA . 156 A 156 
A 157 1 n ILE . 157 A 157 
A 158 1 n ILE . 158 A 158 
A 159 1 n SER . 159 A 159 
A 160 1 n GLU . 160 A 160 
A 161 1 n ARG . 161 A 161 
A 162 1 n HIS . 162 A 162 
A 163 1 n VAL . 163 A 163 
A 164 1 n ASN . 164 A 164 
A 165 1 n ILE . 165 A 165 
A 166 1 n ALA . 166 A 166 
A 167 1 n SER . 167 A 167 
A 168 1 n VAL . 168 A 168 
A 169 1 n LEU . 169 A 169 
A 170 1 n VAL . 170 A 170 
A 171 1 n TYR . 171 A 171 
A 172 1 n PRO . 172 A 172 
A 173 1 n ALA . 173 A 173 
A 174 1 n PRO . 174 A 174 
A 175 1 n ASP . 175 A 175 
A 176 1 n PRO . 176 A 176 
A 177 1 n ASN . 177 A 177 
A 178 1 n GLU . 178 A 178 
A 179 1 n LYS . 179 A 179 
A 180 1 n ILE . 180 A 180 
A 181 1 n LEU . 181 A 181 
A 182 1 n VAL . 182 A 182 
A 183 1 n PHE . 183 A 183 
A 184 1 n ARG . 184 A 184 
A 185 1 n VAL . 185 A 185 
A 186 1 n GLN . 186 A 186 
A 187 1 n THR . 187 A 187 
A 188 1 n MET . 188 A 188 
A 189 1 n ASN . 189 A 189 
A 190 1 n PRO . 190 A 190 
A 191 1 n LEU . 191 A 191 
A 192 1 n PRO . 192 A 192 
A 193 1 n LEU . 193 A 193 
A 194 1 n ILE . 194 A 194 
A 195 1 n ARG . 195 A 195 
A 196 1 n ASP . 196 A 196 
A 197 1 n LEU . 197 A 197 
A 198 1 n GLN . 198 A 198 
A 199 1 n ASN . 199 A 199 
A 200 1 n ALA . 200 A 200 
A 201 1 n GLY . 201 A 201 
A 202 1 n TYR . 202 A 202 
A 203 1 n HIS . 203 A 203 
A 204 1 n VAL . 204 A 204 
A 205 1 n LEU . 205 A 205 
A 206 1 n TRP . 206 A 206 
A 207 1 n PRO . 207 A 207 
A 208 1 n ASN . 208 A 208 
A 209 1 n LEU . 209 A 209 
A 210 1 n PRO . 210 A 210 
A 211 1 n GLY . 211 A 211 
A 212 1 n VAL . 212 A 212 
A 213 1 n THR . 213 A 213 
A 214 1 n SER . 214 A 214 
B 1   2 n MET . 1   B 1   
B 2   2 n LEU . 2   B 2   
B 3   2 n VAL . 3   B 3   
B 4   2 n GLU . 4   B 4   
B 5   2 n GLN . 5   B 5   
B 6   2 n ALA . 6   B 6   
B 7   2 n MET . 7   B 7   
B 8   2 n LYS . 8   B 8   
B 9   2 n ALA . 9   B 9   
B 10  2 n PRO . 10  B 10  
B 11  2 n VAL . 11  B 11  
B 12  2 n ILE . 12  B 12  
B 13  2 n THR . 13  B 13  
B 14  2 n LEU . 14  B 14  
B 15  2 n ARG . 15  B 15  
B 16  2 n ALA . 16  B 16  
B 17  2 n THR . 17  B 17  
B 18  2 n ASN . 18  B 18  
B 19  2 n THR . 19  B 19  
B 20  2 n ILE . 20  B 20  
B 21  2 n ALA . 21  B 21  
B 22  2 n GLU . 22  B 22  
B 23  2 n ALA . 23  B 23  
B 24  2 n LEU . 24  B 24  
B 25  2 n GLN . 25  B 25  
B 26  2 n LEU . 26  B 26  
B 27  2 n LEU . 27  B 27  
B 28  2 n ARG . 28  B 28  
B 29  2 n HIS . 29  B 29  
B 30  2 n HIS . 30  B 30  
B 31  2 n ARG . 31  B 31  
B 32  2 n ILE . 32  B 32  
B 33  2 n ARG . 33  B 33  
B 34  2 n HIS . 34  B 34  
B 35  2 n LEU . 35  B 35  
B 36  2 n PRO . 36  B 36  
B 37  2 n VAL . 37  B 37  
B 38  2 n VAL . 38  B 38  
B 39  2 n ASP . 39  B 39  
B 40  2 n GLY . 40  B 40  
B 41  2 n GLU . 41  B 41  
B 42  2 n GLY . 42  B 42  
B 43  2 n ARG . 43  B 43  
B 44  2 n LEU . 44  B 44  
B 45  2 n LEU . 45  B 45  
B 46  2 n GLY . 46  B 46  
B 47  2 n LEU . 47  B 47  
B 48  2 n VAL . 48  B 48  
B 49  2 n THR . 49  B 49  
B 50  2 n SER . 50  B 50  
B 51  2 n GLN . 51  B 51  
B 52  2 n ASP . 52  B 52  
B 53  2 n LEU . 53  B 53  
B 54  2 n ARG . 54  B 54  
B 55  2 n ASP . 55  B 55  
B 56  2 n ALA . 56  B 56  
B 57  2 n SER . 57  B 57  
B 58  2 n PRO . 58  B 58  
B 59  2 n SER . 59  B 59  
B 60  2 n ILE . 60  B 60  
B 61  2 n PHE . 61  B 61  
B 62  2 n HIS . 62  B 62  
B 63  2 n LEU . 63  B 63  
B 64  2 n HIS . 64  B 64  
B 65  2 n GLU . 65  B 65  
B 66  2 n HIS . 66  B 66  
B 67  2 n LEU . 67  B 67  
B 68  2 n GLU . 68  B 68  
B 69  2 n ASP . 69  B 69  
B 70  2 n LEU . 70  B 70  
B 71  2 n GLN . 71  B 71  
B 72  2 n LYS . 72  B 72  
B 73  2 n PRO . 73  B 73  
B 74  2 n VAL . 74  B 74  
B 75  2 n SER . 75  B 75  
B 76  2 n THR . 76  B 76  
B 77  2 n ILE . 77  B 77  
B 78  2 n MET . 78  B 78  
B 79  2 n LYS . 79  B 79  
B 80  2 n THR . 80  B 80  
B 81  2 n ASP . 81  B 81  
B 82  2 n LEU . 82  B 82  
B 83  2 n ILE . 83  B 83  
B 84  2 n VAL . 84  B 84  
B 85  2 n GLY . 85  B 85  
B 86  2 n HIS . 86  B 86  
B 87  2 n PRO . 87  B 87  
B 88  2 n LEU . 88  B 88  
B 89  2 n ASP . 89  B 89  
B 90  2 n PHE . 90  B 90  
B 91  2 n VAL . 91  B 91  
B 92  2 n GLU . 92  B 92  
B 93  2 n GLU . 93  B 93  
B 94  2 n VAL . 94  B 94  
B 95  2 n ALA . 95  B 95  
B 96  2 n ALA . 96  B 96  
B 97  2 n LEU . 97  B 97  
B 98  2 n PHE . 98  B 98  
B 99  2 n TYR . 99  B 99  
B 100 2 n GLU . 100 B 100 
B 101 2 n HIS . 101 B 101 
B 102 2 n ARG . 102 B 102 
B 103 2 n ILE . 103 B 103 
B 104 2 n GLY . 104 B 104 
B 105 2 n CYS . 105 B 105 
B 106 2 n LEU . 106 B 106 
B 107 2 n PRO . 107 B 107 
B 108 2 n ILE . 108 B 108 
B 109 2 n VAL . 109 B 109 
B 110 2 n ASN . 110 B 110 
B 111 2 n HIS . 111 B 111 
B 112 2 n GLY . 112 B 112 
B 113 2 n LYS . 113 B 113 
B 114 2 n LEU . 114 B 114 
B 115 2 n VAL . 115 B 115 
B 116 2 n GLY . 116 B 116 
B 117 2 n ILE . 117 B 117 
B 118 2 n ILE . 118 B 118 
B 119 2 n THR . 119 B 119 
B 120 2 n GLN . 120 B 120 
B 121 2 n THR . 121 B 121 
B 122 2 n ASP . 122 B 122 
B 123 2 n LEU . 123 B 123 
B 124 2 n LEU . 124 B 124 
B 125 2 n ARG . 125 B 125 
B 126 2 n THR . 126 B 126 
B 127 2 n PHE . 127 B 127 
B 128 2 n ILE . 128 B 128 
B 129 2 n GLU . 129 B 129 
B 130 2 n LEU . 130 B 130 
B 131 2 n THR . 131 B 131 
B 132 2 n GLY . 132 B 132 
B 133 2 n VAL . 133 B 133 
B 134 2 n HIS . 134 B 134 
B 135 2 n GLN . 135 B 135 
B 136 2 n PRO . 136 B 136 
B 137 2 n GLY . 137 B 137 
B 138 2 n SER . 138 B 138 
B 139 2 n GLN . 139 B 139 
B 140 2 n ILE . 140 B 140 
B 141 2 n GLU . 141 B 141 
B 142 2 n ILE . 142 B 142 
B 143 2 n LYS . 143 B 143 
B 144 2 n VAL . 144 B 144 
B 145 2 n PRO . 145 B 145 
B 146 2 n ASN . 146 B 146 
B 147 2 n GLU . 147 B 147 
B 148 2 n ALA . 148 B 148 
B 149 2 n GLY . 149 B 149 
B 150 2 n MET . 150 B 150 
B 151 2 n LEU . 151 B 151 
B 152 2 n SER . 152 B 152 
B 153 2 n LYS . 153 B 153 
B 154 2 n ALA . 154 B 154 
B 155 2 n ALA . 155 B 155 
B 156 2 n ALA . 156 B 156 
B 157 2 n ILE . 157 B 157 
B 158 2 n ILE . 158 B 158 
B 159 2 n SER . 159 B 159 
B 160 2 n GLU . 160 B 160 
B 161 2 n ARG . 161 B 161 
B 162 2 n HIS . 162 B 162 
B 163 2 n VAL . 163 B 163 
B 164 2 n ASN . 164 B 164 
B 165 2 n ILE . 165 B 165 
B 166 2 n ALA . 166 B 166 
B 167 2 n SER . 167 B 167 
B 168 2 n VAL . 168 B 168 
B 169 2 n LEU . 169 B 169 
B 170 2 n VAL . 170 B 170 
B 171 2 n TYR . 171 B 171 
B 172 2 n PRO . 172 B 172 
B 173 2 n ALA . 173 B 173 
B 174 2 n PRO . 174 B 174 
B 175 2 n ASP . 175 B 175 
B 176 2 n PRO . 176 B 176 
B 177 2 n ASN . 177 B 177 
B 178 2 n GLU . 178 B 178 
B 179 2 n LYS . 179 B 179 
B 180 2 n ILE . 180 B 180 
B 181 2 n LEU . 181 B 181 
B 182 2 n VAL . 182 B 182 
B 183 2 n PHE . 183 B 183 
B 184 2 n ARG . 184 B 184 
B 185 2 n VAL . 185 B 185 
B 186 2 n GLN . 186 B 186 
B 187 2 n THR . 187 B 187 
B 188 2 n MET . 188 B 188 
B 189 2 n ASN . 189 B 189 
B 190 2 n PRO . 190 B 190 
B 191 2 n LEU . 191 B 191 
B 192 2 n PRO . 192 B 192 
B 193 2 n LEU . 193 B 193 
B 194 2 n ILE . 194 B 194 
B 195 2 n ARG . 195 B 195 
B 196 2 n ASP . 196 B 196 
B 197 2 n LEU . 197 B 197 
B 198 2 n GLN . 198 B 198 
B 199 2 n ASN . 199 B 199 
B 200 2 n ALA . 200 B 200 
B 201 2 n GLY . 201 B 201 
B 202 2 n TYR . 202 B 202 
B 203 2 n HIS . 203 B 203 
B 204 2 n VAL . 204 B 204 
B 205 2 n LEU . 205 B 205 
B 206 2 n TRP . 206 B 206 
B 207 2 n PRO . 207 B 207 
B 208 2 n ASN . 208 B 208 
B 209 2 n LEU . 209 B 209 
B 210 2 n PRO . 210 B 210 
B 211 2 n GLY . 211 B 211 
B 212 2 n VAL . 212 B 212 
B 213 2 n THR . 213 B 213 
B 214 2 n SER . 214 B 214 
C 1   3 n MET . 1   C 1   
C 2   3 n SER . 2   C 2   
C 3   3 n ARG . 3   C 3   
C 4   3 n ASN . 4   C 4   
C 5   3 n CYS . 5   C 5   
C 6   3 n ALA . 6   C 6   
C 7   3 n PHE . 7   C 7   
C 8   3 n VAL . 8   C 8   
C 9   3 n TYR . 9   C 9   
C 10  3 n SER . 10  C 10  
C 11  3 n GLU . 11  C 11  
C 12  3 n GLN . 12  C 12  
C 13  3 n PHE . 13  C 13  
C 14  3 n LEU . 14  C 14  
C 15  3 n GLN . 15  C 15  
C 16  3 n TYR . 16  C 16  
C 17  3 n LYS . 17  C 17  
C 18  3 n PHE . 18  C 18  
C 19  3 n HIS . 19  C 19  
C 20  3 n ASP . 20  C 20  
C 21  3 n ASP . 21  C 21  
C 22  3 n HIS . 22  C 22  
C 23  3 n PRO . 23  C 23  
C 24  3 n PHE . 24  C 24  
C 25  3 n ASN . 25  C 25  
C 26  3 n GLN . 26  C 26  
C 27  3 n LEU . 27  C 27  
C 28  3 n ARG . 28  C 28  
C 29  3 n VAL . 29  C 29  
C 30  3 n LYS . 30  C 30  
C 31  3 n MET . 31  C 31  
C 32  3 n THR . 32  C 32  
C 33  3 n TYR . 33  C 33  
C 34  3 n ASP . 34  C 34  
C 35  3 n LEU . 35  C 35  
C 36  3 n LEU . 36  C 36  
C 37  3 n CYS . 37  C 37  
C 38  3 n THR . 38  C 38  
C 39  3 n LEU . 39  C 39  
C 40  3 n GLY . 40  C 40  
C 41  3 n ALA . 41  C 41  
C 42  3 n LEU . 42  C 42  
C 43  3 n GLU . 43  C 43  
C 44  3 n ASP . 44  C 44  
C 45  3 n ARG . 45  C 45  
C 46  3 n GLN . 46  C 46  
C 47  3 n ILE . 47  C 47  
C 48  3 n VAL . 48  C 48  
C 49  3 n ALA . 49  C 49  
C 50  3 n PRO . 50  C 50  
C 51  3 n ARG . 51  C 51  
C 52  3 n MET . 52  C 52  
C 53  3 n ALA . 53  C 53  
C 54  3 n THR . 54  C 54  
C 55  3 n ASP . 55  C 55  
C 56  3 n ASP . 56  C 56  
C 57  3 n GLU . 57  C 57  
C 58  3 n LEU . 58  C 58  
C 59  3 n ALA . 59  C 59  
C 60  3 n LEU . 60  C 60  
C 61  3 n ILE . 61  C 61  
C 62  3 n HIS . 62  C 62  
C 63  3 n ASP . 63  C 63  
C 64  3 n ARG . 64  C 64  
C 65  3 n SER . 65  C 65  
C 66  3 n TYR . 66  C 66  
C 67  3 n ILE . 67  C 67  
C 68  3 n GLU . 68  C 68  
C 69  3 n ALA . 69  C 69  
C 70  3 n VAL . 70  C 70  
C 71  3 n LYS . 71  C 71  
C 72  3 n ALA . 72  C 72  
C 73  3 n ALA . 73  C 73  
C 74  3 n GLY . 74  C 74  
C 75  3 n ARG . 75  C 75  
C 76  3 n GLY . 76  C 76  
C 77  3 n GLU . 77  C 77  
C 78  3 n LEU . 78  C 78  
C 79  3 n SER . 79  C 79  
C 80  3 n GLU . 80  C 80  
C 81  3 n ALA . 81  C 81  
C 82  3 n ALA . 82  C 82  
C 83  3 n ALA . 83  C 83  
C 84  3 n GLN . 84  C 84  
C 85  3 n ASN . 85  C 85  
C 86  3 n TYR . 86  C 86  
C 87  3 n GLY . 87  C 87  
C 88  3 n LEU . 88  C 88  
C 89  3 n GLY . 89  C 89  
C 90  3 n THR . 90  C 90  
C 91  3 n GLU . 91  C 91  
C 92  3 n ASP . 92  C 92  
C 93  3 n THR . 93  C 93  
C 94  3 n PRO . 94  C 94  
C 95  3 n ILE . 95  C 95  
C 96  3 n PHE . 96  C 96  
C 97  3 n PRO . 97  C 97  
C 98  3 n ASN . 98  C 98  
C 99  3 n MET . 99  C 99  
C 100 3 n HIS . 100 C 100 
C 101 3 n GLU . 101 C 101 
C 102 3 n ALA . 102 C 102 
C 103 3 n SER . 103 C 103 
C 104 3 n ALA . 104 C 104 
C 105 3 n LEU . 105 C 105 
C 106 3 n LEU . 106 C 106 
C 107 3 n VAL . 107 C 107 
C 108 3 n GLY . 108 C 108 
C 109 3 n SER . 109 C 109 
C 110 3 n THR . 110 C 110 
C 111 3 n LEU . 111 C 111 
C 112 3 n THR . 112 C 112 
C 113 3 n ALA . 113 C 113 
C 114 3 n VAL . 114 C 114 
C 115 3 n ASP . 115 C 115 
C 116 3 n ALA . 116 C 116 
C 117 3 n VAL . 117 C 117 
C 118 3 n LEU . 118 C 118 
C 119 3 n SER . 119 C 119 
C 120 3 n GLY . 120 C 120 
C 121 3 n ALA . 121 C 121 
C 122 3 n ALA . 122 C 122 
C 123 3 n GLU . 123 C 123 
C 124 3 n HIS . 124 C 124 
C 125 3 n ALA . 125 C 125 
C 126 3 n LEU . 126 C 126 
C 127 3 n ASN . 127 C 127 
C 128 3 n LEU . 128 C 128 
C 129 3 n GLY . 129 C 129 
C 130 3 n GLY . 130 C 130 
C 131 3 n GLY . 131 C 131 
C 132 3 n LEU . 132 C 132 
C 133 3 n HIS . 133 C 133 
C 134 3 n HIS . 134 C 134 
C 135 3 n GLY . 135 C 135 
C 136 3 n PHE . 136 C 136 
C 137 3 n ARG . 137 C 137 
C 138 3 n GLY . 138 C 138 
C 139 3 n LYS . 139 C 139 
C 140 3 n ALA . 140 C 140 
C 141 3 n SER . 141 C 141 
C 142 3 n GLY . 142 C 142 
C 143 3 n PHE . 143 C 143 
C 144 3 n CYS . 144 C 144 
C 145 3 n VAL . 145 C 145 
C 146 3 n TYR . 146 C 146 
C 147 3 n ASN . 147 C 147 
C 148 3 n ASP . 148 C 148 
C 149 3 n SER . 149 C 149 
C 150 3 n ALA . 150 C 150 
C 151 3 n VAL . 151 C 151 
C 152 3 n ALA . 152 C 152 
C 153 3 n ILE . 153 C 153 
C 154 3 n GLN . 154 C 154 
C 155 3 n TYR . 155 C 155 
C 156 3 n ILE . 156 C 156 
C 157 3 n ARG . 157 C 157 
C 158 3 n GLU . 158 C 158 
C 159 3 n LYS . 159 C 159 
C 160 3 n TYR . 160 C 160 
C 161 3 n GLY . 161 C 161 
C 162 3 n LEU . 162 C 162 
C 163 3 n ARG . 163 C 163 
C 164 3 n VAL . 164 C 164 
C 165 3 n LEU . 165 C 165 
C 166 3 n TYR . 166 C 166 
C 167 3 n VAL . 167 C 167 
C 168 3 n ASP . 168 C 168 
C 169 3 n THR . 169 C 169 
C 170 3 n ASP . 170 C 170 
C 171 3 n ALA . 171 C 171 
C 172 3 n HIS . 172 C 172 
C 173 3 n HIS . 173 C 173 
C 174 3 n GLY . 174 C 174 
C 175 3 n ASP . 175 C 175 
C 176 3 n GLY . 176 C 176 
C 177 3 n VAL . 177 C 177 
C 178 3 n GLN . 178 C 178 
C 179 3 n TRP . 179 C 179 
C 180 3 n ALA . 180 C 180 
C 181 3 n PHE . 181 C 181 
C 182 3 n TYR . 182 C 182 
C 183 3 n ASP . 183 C 183 
C 184 3 n ASP . 184 C 184 
C 185 3 n PRO . 185 C 185 
C 186 3 n ASN . 186 C 186 
C 187 3 n VAL . 187 C 187 
C 188 3 n CYS . 188 C 188 
C 189 3 n THR . 189 C 189 
C 190 3 n PHE . 190 C 190 
C 191 3 n SER . 191 C 191 
C 192 3 n ILE . 192 C 192 
C 193 3 n HIS . 193 C 193 
C 194 3 n GLU . 194 C 194 
C 195 3 n THR . 195 C 195 
C 196 3 n GLY . 196 C 196 
C 197 3 n ARG . 197 C 197 
C 198 3 n TYR . 198 C 198 
C 199 3 n LEU . 199 C 199 
C 200 3 n PHE . 200 C 200 
C 201 3 n PRO . 201 C 201 
C 202 3 n GLY . 202 C 202 
C 203 3 n THR . 203 C 203 
C 204 3 n GLY . 204 C 204 
C 205 3 n ASN . 205 C 205 
C 206 3 n VAL . 206 C 206 
C 207 3 n ASN . 207 C 207 
C 208 3 n GLU . 208 C 208 
C 209 3 n ARG . 209 C 209 
C 210 3 n GLY . 210 C 210 
C 211 3 n LEU . 211 C 211 
C 212 3 n GLY . 212 C 212 
C 213 3 n ALA . 213 C 213 
C 214 3 n GLY . 214 C 214 
C 215 3 n TYR . 215 C 215 
C 216 3 n GLY . 216 C 216 
C 217 3 n TYR . 217 C 217 
C 218 3 n SER . 218 C 218 
C 219 3 n PHE . 219 C 219 
C 220 3 n ASN . 220 C 220 
C 221 3 n ILE . 221 C 221 
C 222 3 n PRO . 222 C 222 
C 223 3 n VAL . 223 C 223 
C 224 3 n ASP . 224 C 224 
C 225 3 n ALA . 225 C 225 
C 226 3 n PHE . 226 C 226 
C 227 3 n THR . 227 C 227 
C 228 3 n GLU . 228 C 228 
C 229 3 n ASP . 229 C 229 
C 230 3 n GLU . 230 C 230 
C 231 3 n SER . 231 C 231 
C 232 3 n TRP . 232 C 232 
C 233 3 n ILE . 233 C 233 
C 234 3 n ALA . 234 C 234 
C 235 3 n ALA . 235 C 235 
C 236 3 n TYR . 236 C 236 
C 237 3 n THR . 237 C 237 
C 238 3 n THR . 238 C 238 
C 239 3 n ALA . 239 C 239 
C 240 3 n LEU . 240 C 240 
C 241 3 n ARG . 241 C 241 
C 242 3 n GLU . 242 C 242 
C 243 3 n ILE . 243 C 243 
C 244 3 n ALA . 244 C 244 
C 245 3 n ASP . 245 C 245 
C 246 3 n PHE . 246 C 246 
C 247 3 n PHE . 247 C 247 
C 248 3 n ARG . 248 C 248 
C 249 3 n PRO . 249 C 249 
C 250 3 n ASP . 250 C 250 
C 251 3 n VAL . 251 C 251 
C 252 3 n ILE . 252 C 252 
C 253 3 n VAL . 253 C 253 
C 254 3 n THR . 254 C 254 
C 255 3 n GLN . 255 C 255 
C 256 3 n ASN . 256 C 256 
C 257 3 n GLY . 257 C 257 
C 258 3 n VAL . 258 C 258 
C 259 3 n ASP . 259 C 259 
C 260 3 n ALA . 260 C 260 
C 261 3 n HIS . 261 C 261 
C 262 3 n TYR . 262 C 262 
C 263 3 n TYR . 263 C 263 
C 264 3 n ASP . 264 C 264 
C 265 3 n PRO . 265 C 265 
C 266 3 n LEU . 266 C 266 
C 267 3 n THR . 267 C 267 
C 268 3 n HIS . 268 C 268 
C 269 3 n LEU . 269 C 269 
C 270 3 n SER . 270 C 270 
C 271 3 n VAL . 271 C 271 
C 272 3 n THR . 272 C 272 
C 273 3 n MET . 273 C 273 
C 274 3 n LYS . 274 C 274 
C 275 3 n THR . 275 C 275 
C 276 3 n TYR . 276 C 276 
C 277 3 n ARG . 277 C 277 
C 278 3 n ALA . 278 C 278 
C 279 3 n ILE . 279 C 279 
C 280 3 n PRO . 280 C 280 
C 281 3 n LYS . 281 C 281 
C 282 3 n LEU . 282 C 282 
C 283 3 n ALA . 283 C 283 
C 284 3 n HIS . 284 C 284 
C 285 3 n GLU . 285 C 285 
C 286 3 n ILE . 286 C 286 
C 287 3 n ALA . 287 C 287 
C 288 3 n HIS . 288 C 288 
C 289 3 n GLU . 289 C 289 
C 290 3 n TYR . 290 C 290 
C 291 3 n CYS . 291 C 291 
C 292 3 n ASP . 292 C 292 
C 293 3 n GLY . 293 C 293 
C 294 3 n ARG . 294 C 294 
C 295 3 n TRP . 295 C 295 
C 296 3 n ILE . 296 C 296 
C 297 3 n ALA . 297 C 297 
C 298 3 n VAL . 298 C 298 
C 299 3 n GLY . 299 C 299 
C 300 3 n GLY . 300 C 300 
C 301 3 n GLY . 301 C 301 
C 302 3 n GLY . 302 C 302 
C 303 3 n TYR . 303 C 303 
C 304 3 n ASP . 304 C 304 
C 305 3 n ILE . 305 C 305 
C 306 3 n TRP . 306 C 306 
C 307 3 n ARG . 307 C 307 
C 308 3 n VAL . 308 C 308 
C 309 3 n VAL . 309 C 309 
C 310 3 n PRO . 310 C 310 
C 311 3 n ARG . 311 C 311 
C 312 3 n ALA . 312 C 312 
C 313 3 n TRP . 313 C 313 
C 314 3 n ALA . 314 C 314 
C 315 3 n LEU . 315 C 315 
C 316 3 n LEU . 316 C 316 
C 317 3 n TRP . 317 C 317 
C 318 3 n LEU . 318 C 318 
C 319 3 n GLU . 319 C 319 
C 320 3 n MET . 320 C 320 
C 321 3 n THR . 321 C 321 
C 322 3 n GLY . 322 C 322 
C 323 3 n GLN . 323 C 323 
C 324 3 n ALA . 324 C 324 
C 325 3 n ASP . 325 C 325 
C 326 3 n VAL . 326 C 326 
C 327 3 n SER . 327 C 327 
C 328 3 n GLY . 328 C 328 
C 329 3 n PRO . 329 C 329 
C 330 3 n LEU . 330 C 330 
C 331 3 n PRO . 331 C 331 
C 332 3 n ASP . 332 C 332 
C 333 3 n GLU . 333 C 333 
C 334 3 n TRP . 334 C 334 
C 335 3 n ARG . 335 C 335 
C 336 3 n GLU . 336 C 336 
C 337 3 n ARG . 337 C 337 
C 338 3 n TRP . 338 C 338 
C 339 3 n GLN . 339 C 339 
C 340 3 n PRO . 340 C 340 
C 341 3 n LEU . 341 C 341 
C 342 3 n SER . 342 C 342 
C 343 3 n PRO . 343 C 343 
C 344 3 n VAL . 344 C 344 
C 345 3 n ALA . 345 C 345 
C 346 3 n LEU . 346 C 346 
C 347 3 n PRO . 347 C 347 
C 348 3 n LEU . 348 C 348 
C 349 3 n GLU . 349 C 349 
C 350 3 n TRP . 350 C 350 
C 351 3 n ASP . 351 C 351 
C 352 3 n ASP . 352 C 352 
C 353 3 n PRO . 353 C 353 
C 354 3 n ASP . 354 C 354 
C 355 3 n ASP . 355 C 355 
C 356 3 n LEU . 356 C 356 
C 357 3 n TYR . 357 C 357 
C 358 3 n PRO . 358 C 358 
C 359 3 n PRO . 359 C 359 
C 360 3 n ILE . 360 C 360 
C 361 3 n PRO . 361 C 361 
C 362 3 n ARG . 362 C 362 
C 363 3 n LYS . 363 C 363 
C 364 3 n ALA . 364 C 364 
C 365 3 n GLU . 365 C 365 
C 366 3 n ILE . 366 C 366 
C 367 3 n SER . 367 C 367 
C 368 3 n GLU . 368 C 368 
C 369 3 n LYS . 369 C 369 
C 370 3 n ASN . 370 C 370 
C 371 3 n ALA . 371 C 371 
C 372 3 n GLN . 372 C 372 
C 373 3 n THR . 373 C 373 
C 374 3 n VAL . 374 C 374 
C 375 3 n GLU . 375 C 375 
C 376 3 n LYS . 376 C 376 
C 377 3 n ALA . 377 C 377 
C 378 3 n LEU . 378 C 378 
C 379 3 n TYR . 379 C 379 
C 380 3 n PHE . 380 C 380 
C 381 3 n ILE . 381 C 381 
C 382 3 n ARG . 382 C 382 
C 383 3 n SER . 383 C 383 
C 384 3 n GLN . 384 C 384 
C 385 3 n ARG . 385 C 385 
C 386 3 n PRO . 386 C 386 
C 387 3 n ALA . 387 C 387 
C 388 3 n ARG . 388 C 388 
#
_software.classification other
_software.date           ?
_software.description    "Structure prediction"
_software.name           AlphaFold
_software.pdbx_ordinal   1
_software.type           package
_software.version        "AlphaFold-beta-20231127 (7d9495ae8dbd318b858637eeca6259fdd17ec68e37ad6f1462fd62aafc972dcf)"
#
loop_
_struct_asym.entity_id
_struct_asym.id
1 A 
2 B 
3 C 
#
loop_
_atom_site.group_PDB
_atom_site.id
_atom_site.type_symbol
_atom_site.label_atom_id
_atom_site.label_alt_id
_atom_site.label_comp_id
_atom_site.label_asym_id
_atom_site.label_entity_id
_atom_site.label_seq_id
_atom_site.pdbx_PDB_ins_code
_atom_site.Cartn_x
_atom_site.Cartn_y
_atom_site.Cartn_z
_atom_site.occupancy
_atom_site.B_iso_or_equiv
_atom_site.auth_seq_id
_atom_site.auth_asym_id
_atom_site.pdbx_PDB_model_num
ATOM 1    N N   . MET A 1 1   ? -1.879  6.293   20.924  1.00 67.68 1   A 1 
ATOM 2    C CA  . MET A 1 1   ? -2.779  7.373   20.451  1.00 73.79 1   A 1 
ATOM 3    C C   . MET A 1 1   ? -3.919  7.532   21.444  1.00 77.37 1   A 1 
ATOM 4    O O   . MET A 1 1   ? -4.396  6.527   21.963  1.00 76.02 1   A 1 
ATOM 5    C CB  . MET A 1 1   ? -3.284  7.050   19.046  1.00 69.65 1   A 1 
ATOM 6    C CG  . MET A 1 1   ? -4.124  8.157   18.412  1.00 63.47 1   A 1 
ATOM 7    S SD  . MET A 1 1   ? -4.518  7.761   16.692  1.00 59.39 1   A 1 
ATOM 8    C CE  . MET A 1 1   ? -5.447  9.214   16.186  1.00 54.21 1   A 1 
ATOM 9    N N   . LEU A 1 2   ? -4.346  8.767   21.710  1.00 79.11 2   A 1 
ATOM 10   C CA  . LEU A 1 2   ? -5.444  9.038   22.632  1.00 81.14 2   A 1 
ATOM 11   C C   . LEU A 1 2   ? -6.797  8.915   21.924  1.00 84.16 2   A 1 
ATOM 12   O O   . LEU A 1 2   ? -6.925  9.208   20.733  1.00 83.90 2   A 1 
ATOM 13   C CB  . LEU A 1 2   ? -5.270  10.424  23.269  1.00 78.39 2   A 1 
ATOM 14   C CG  . LEU A 1 2   ? -3.998  10.602  24.116  1.00 75.07 2   A 1 
ATOM 15   C CD1 . LEU A 1 2   ? -3.917  12.040  24.614  1.00 71.30 2   A 1 
ATOM 16   C CD2 . LEU A 1 2   ? -3.973  9.664   25.324  1.00 70.95 2   A 1 
ATOM 17   N N   . VAL A 1 3   ? -7.821  8.526   22.675  1.00 86.76 3   A 1 
ATOM 18   C CA  . VAL A 1 3   ? -9.195  8.410   22.171  1.00 88.86 3   A 1 
ATOM 19   C C   . VAL A 1 3   ? -9.701  9.726   21.577  1.00 89.25 3   A 1 
ATOM 20   O O   . VAL A 1 3   ? -10.372 9.697   20.547  1.00 88.36 3   A 1 
ATOM 21   C CB  . VAL A 1 3   ? -10.120 7.910   23.293  1.00 89.18 3   A 1 
ATOM 22   C CG1 . VAL A 1 3   ? -11.604 8.103   22.983  1.00 83.72 3   A 1 
ATOM 23   C CG2 . VAL A 1 3   ? -9.893  6.414   23.515  1.00 83.94 3   A 1 
ATOM 24   N N   . GLU A 1 4   ? -9.352  10.872  22.152  1.00 90.09 4   A 1 
ATOM 25   C CA  . GLU A 1 4   ? -9.773  12.192  21.655  1.00 87.98 4   A 1 
ATOM 26   C C   . GLU A 1 4   ? -9.311  12.487  20.218  1.00 87.35 4   A 1 
ATOM 27   O O   . GLU A 1 4   ? -9.976  13.233  19.500  1.00 85.57 4   A 1 
ATOM 28   C CB  . GLU A 1 4   ? -9.313  13.295  22.621  1.00 85.58 4   A 1 
ATOM 29   C CG  . GLU A 1 4   ? -7.787  13.473  22.708  1.00 78.85 4   A 1 
ATOM 30   C CD  . GLU A 1 4   ? -7.357  14.553  23.719  1.00 77.79 4   A 1 
ATOM 31   O OE1 . GLU A 1 4   ? -6.135  14.801  23.808  1.00 69.76 4   A 1 
ATOM 32   O OE2 . GLU A 1 4   ? -8.241  15.131  24.399  1.00 73.21 4   A 1 
ATOM 33   N N   . GLN A 1 5   ? -8.224  11.850  19.772  1.00 87.05 5   A 1 
ATOM 34   C CA  . GLN A 1 5   ? -7.688  11.988  18.417  1.00 84.18 5   A 1 
ATOM 35   C C   . GLN A 1 5   ? -8.373  11.044  17.413  1.00 84.56 5   A 1 
ATOM 36   O O   . GLN A 1 5   ? -8.367  11.305  16.212  1.00 82.86 5   A 1 
ATOM 37   C CB  . GLN A 1 5   ? -6.177  11.713  18.453  1.00 81.36 5   A 1 
ATOM 38   C CG  . GLN A 1 5   ? -5.392  12.704  19.331  1.00 75.57 5   A 1 
ATOM 39   C CD  . GLN A 1 5   ? -3.916  12.319  19.477  1.00 70.78 5   A 1 
ATOM 40   O OE1 . GLN A 1 5   ? -3.532  11.167  19.424  1.00 63.35 5   A 1 
ATOM 41   N NE2 . GLN A 1 5   ? -3.041  13.276  19.685  1.00 61.30 5   A 1 
ATOM 42   N N   . ALA A 1 6   ? -8.967  9.949   17.889  1.00 85.72 6   A 1 
ATOM 43   C CA  . ALA A 1 6   ? -9.587  8.911   17.061  1.00 86.47 6   A 1 
ATOM 44   C C   . ALA A 1 6   ? -11.126 8.942   17.067  1.00 87.89 6   A 1 
ATOM 45   O O   . ALA A 1 6   ? -11.770 8.399   16.163  1.00 86.42 6   A 1 
ATOM 46   C CB  . ALA A 1 6   ? -9.063  7.559   17.555  1.00 84.83 6   A 1 
ATOM 47   N N   . MET A 1 7   ? -11.724 9.562   18.078  1.00 89.73 7   A 1 
ATOM 48   C CA  . MET A 1 7   ? -13.170 9.613   18.260  1.00 90.02 7   A 1 
ATOM 49   C C   . MET A 1 7   ? -13.853 10.506  17.220  1.00 89.45 7   A 1 
ATOM 50   O O   . MET A 1 7   ? -13.267 11.423  16.647  1.00 87.69 7   A 1 
ATOM 51   C CB  . MET A 1 7   ? -13.521 10.017  19.700  1.00 88.74 7   A 1 
ATOM 52   C CG  . MET A 1 7   ? -13.284 11.494  20.021  1.00 88.36 7   A 1 
ATOM 53   S SD  . MET A 1 7   ? -13.734 11.934  21.729  1.00 87.90 7   A 1 
ATOM 54   C CE  . MET A 1 7   ? -13.365 13.697  21.702  1.00 80.35 7   A 1 
ATOM 55   N N   . LYS A 1 8   ? -15.143 10.268  17.005  1.00 88.62 8   A 1 
ATOM 56   C CA  . LYS A 1 8   ? -15.996 11.164  16.220  1.00 86.17 8   A 1 
ATOM 57   C C   . LYS A 1 8   ? -16.595 12.236  17.120  1.00 87.47 8   A 1 
ATOM 58   O O   . LYS A 1 8   ? -17.352 11.932  18.041  1.00 83.52 8   A 1 
ATOM 59   C CB  . LYS A 1 8   ? -17.067 10.372  15.473  1.00 81.17 8   A 1 
ATOM 60   C CG  . LYS A 1 8   ? -16.482 9.722   14.212  1.00 72.50 8   A 1 
ATOM 61   C CD  . LYS A 1 8   ? -17.505 8.802   13.550  1.00 65.41 8   A 1 
ATOM 62   C CE  . LYS A 1 8   ? -16.917 8.290   12.232  1.00 58.15 8   A 1 
ATOM 63   N NZ  . LYS A 1 8   ? -17.255 6.874   11.992  1.00 51.66 8   A 1 
ATOM 64   N N   . ALA A 1 9   ? -16.311 13.489  16.784  1.00 84.20 9   A 1 
ATOM 65   C CA  . ALA A 1 9   ? -16.914 14.670  17.383  1.00 82.25 9   A 1 
ATOM 66   C C   . ALA A 1 9   ? -17.158 15.730  16.294  1.00 82.33 9   A 1 
ATOM 67   O O   . ALA A 1 9   ? -16.342 15.860  15.385  1.00 75.43 9   A 1 
ATOM 68   C CB  . ALA A 1 9   ? -15.992 15.185  18.494  1.00 77.42 9   A 1 
ATOM 69   N N   . PRO A 1 10  ? -18.276 16.487  16.323  1.00 84.54 10  A 1 
ATOM 70   C CA  . PRO A 1 10  ? -19.394 16.374  17.257  1.00 85.45 10  A 1 
ATOM 71   C C   . PRO A 1 10  ? -20.221 15.101  17.036  1.00 87.97 10  A 1 
ATOM 72   O O   . PRO A 1 10  ? -20.280 14.557  15.933  1.00 83.83 10  A 1 
ATOM 73   C CB  . PRO A 1 10  ? -20.220 17.643  17.027  1.00 80.66 10  A 1 
ATOM 74   C CG  . PRO A 1 10  ? -19.989 17.937  15.545  1.00 76.38 10  A 1 
ATOM 75   C CD  . PRO A 1 10  ? -18.542 17.513  15.332  1.00 78.88 10  A 1 
ATOM 76   N N   . VAL A 1 11  ? -20.896 14.640  18.084  1.00 90.02 11  A 1 
ATOM 77   C CA  . VAL A 1 11  ? -21.712 13.419  18.055  1.00 91.83 11  A 1 
ATOM 78   C C   . VAL A 1 11  ? -23.147 13.754  17.680  1.00 93.30 11  A 1 
ATOM 79   O O   . VAL A 1 11  ? -23.737 14.684  18.219  1.00 91.32 11  A 1 
ATOM 80   C CB  . VAL A 1 11  ? -21.673 12.677  19.401  1.00 89.26 11  A 1 
ATOM 81   C CG1 . VAL A 1 11  ? -22.247 11.269  19.253  1.00 81.29 11  A 1 
ATOM 82   C CG2 . VAL A 1 11  ? -20.244 12.537  19.938  1.00 81.96 11  A 1 
ATOM 83   N N   . ILE A 1 12  ? -23.734 12.955  16.788  1.00 93.20 12  A 1 
ATOM 84   C CA  . ILE A 1 12  ? -25.170 13.011  16.510  1.00 93.54 12  A 1 
ATOM 85   C C   . ILE A 1 12  ? -25.886 12.316  17.668  1.00 94.45 12  A 1 
ATOM 86   O O   . ILE A 1 12  ? -25.651 11.134  17.925  1.00 93.25 12  A 1 
ATOM 87   C CB  . ILE A 1 12  ? -25.491 12.378  15.145  1.00 92.74 12  A 1 
ATOM 88   C CG1 . ILE A 1 12  ? -24.761 13.146  14.019  1.00 88.08 12  A 1 
ATOM 89   C CG2 . ILE A 1 12  ? -27.009 12.388  14.889  1.00 86.89 12  A 1 
ATOM 90   C CD1 . ILE A 1 12  ? -24.584 12.307  12.762  1.00 76.30 12  A 1 
ATOM 91   N N   . THR A 1 13  ? -26.751 13.052  18.364  1.00 94.35 13  A 1 
ATOM 92   C CA  . THR A 1 13  ? -27.428 12.597  19.583  1.00 94.52 13  A 1 
ATOM 93   C C   . THR A 1 13  ? -28.944 12.649  19.449  1.00 94.91 13  A 1 
ATOM 94   O O   . THR A 1 13  ? -29.492 13.360  18.606  1.00 93.51 13  A 1 
ATOM 95   C CB  . THR A 1 13  ? -26.981 13.404  20.812  1.00 93.21 13  A 1 
ATOM 96   O OG1 . THR A 1 13  ? -27.253 14.776  20.644  1.00 87.60 13  A 1 
ATOM 97   C CG2 . THR A 1 13  ? -25.487 13.265  21.099  1.00 87.18 13  A 1 
ATOM 98   N N   . LEU A 1 14  ? -29.618 11.904  20.315  1.00 94.60 14  A 1 
ATOM 99   C CA  . LEU A 1 14  ? -31.062 11.937  20.507  1.00 94.48 14  A 1 
ATOM 100  C C   . LEU A 1 14  ? -31.401 12.528  21.877  1.00 95.34 14  A 1 
ATOM 101  O O   . LEU A 1 14  ? -30.610 12.474  22.820  1.00 94.07 14  A 1 
ATOM 102  C CB  . LEU A 1 14  ? -31.622 10.512  20.386  1.00 92.90 14  A 1 
ATOM 103  C CG  . LEU A 1 14  ? -31.552 9.904   18.978  1.00 92.10 14  A 1 
ATOM 104  C CD1 . LEU A 1 14  ? -31.897 8.424   19.064  1.00 87.03 14  A 1 
ATOM 105  C CD2 . LEU A 1 14  ? -32.530 10.579  18.018  1.00 87.47 14  A 1 
ATOM 106  N N   . ARG A 1 15  ? -32.637 13.033  21.991  1.00 94.90 15  A 1 
ATOM 107  C CA  . ARG A 1 15  ? -33.294 13.245  23.285  1.00 95.14 15  A 1 
ATOM 108  C C   . ARG A 1 15  ? -34.082 11.992  23.662  1.00 95.53 15  A 1 
ATOM 109  O O   . ARG A 1 15  ? -34.543 11.271  22.781  1.00 93.35 15  A 1 
ATOM 110  C CB  . ARG A 1 15  ? -34.212 14.471  23.223  1.00 94.03 15  A 1 
ATOM 111  C CG  . ARG A 1 15  ? -33.458 15.790  22.983  1.00 90.13 15  A 1 
ATOM 112  C CD  . ARG A 1 15  ? -32.572 16.141  24.176  1.00 85.84 15  A 1 
ATOM 113  N NE  . ARG A 1 15  ? -32.016 17.496  24.028  1.00 79.82 15  A 1 
ATOM 114  C CZ  . ARG A 1 15  ? -31.908 18.393  24.988  1.00 74.20 15  A 1 
ATOM 115  N NH1 . ARG A 1 15  ? -32.287 18.138  26.209  1.00 65.79 15  A 1 
ATOM 116  N NH2 . ARG A 1 15  ? -31.400 19.566  24.741  1.00 67.83 15  A 1 
ATOM 117  N N   . ALA A 1 16  ? -34.313 11.777  24.955  1.00 93.77 16  A 1 
ATOM 118  C CA  . ALA A 1 16  ? -35.118 10.649  25.440  1.00 93.19 16  A 1 
ATOM 119  C C   . ALA A 1 16  ? -36.562 10.649  24.897  1.00 93.85 16  A 1 
ATOM 120  O O   . ALA A 1 16  ? -37.203 9.602   24.841  1.00 90.95 16  A 1 
ATOM 121  C CB  . ALA A 1 16  ? -35.106 10.689  26.972  1.00 91.45 16  A 1 
ATOM 122  N N   . THR A 1 17  ? -37.054 11.818  24.476  1.00 94.17 17  A 1 
ATOM 123  C CA  . THR A 1 17  ? -38.387 12.033  23.893  1.00 93.54 17  A 1 
ATOM 124  C C   . THR A 1 17  ? -38.448 11.836  22.376  1.00 94.15 17  A 1 
ATOM 125  O O   . THR A 1 17  ? -39.553 11.822  21.839  1.00 91.72 17  A 1 
ATOM 126  C CB  . THR A 1 17  ? -38.879 13.450  24.214  1.00 92.31 17  A 1 
ATOM 127  O OG1 . THR A 1 17  ? -37.920 14.400  23.786  1.00 85.33 17  A 1 
ATOM 128  C CG2 . THR A 1 17  ? -39.083 13.654  25.716  1.00 83.29 17  A 1 
ATOM 129  N N   . ASN A 1 18  ? -37.308 11.728  21.669  1.00 93.81 18  A 1 
ATOM 130  C CA  . ASN A 1 18  ? -37.329 11.439  20.233  1.00 93.50 18  A 1 
ATOM 131  C C   . ASN A 1 18  ? -37.960 10.067  19.988  1.00 94.29 18  A 1 
ATOM 132  O O   . ASN A 1 18  ? -37.844 9.166   20.821  1.00 93.12 18  A 1 
ATOM 133  C CB  . ASN A 1 18  ? -35.919 11.518  19.631  1.00 92.93 18  A 1 
ATOM 134  C CG  . ASN A 1 18  ? -35.431 12.946  19.462  1.00 92.38 18  A 1 
ATOM 135  O OD1 . ASN A 1 18  ? -34.489 13.372  20.091  1.00 81.30 18  A 1 
ATOM 136  N ND2 . ASN A 1 18  ? -36.056 13.716  18.599  1.00 81.01 18  A 1 
ATOM 137  N N   . THR A 1 19  ? -38.607 9.910   18.841  1.00 94.44 19  A 1 
ATOM 138  C CA  . THR A 1 19  ? -39.293 8.664   18.489  1.00 94.44 19  A 1 
ATOM 139  C C   . THR A 1 19  ? -38.336 7.642   17.875  1.00 94.85 19  A 1 
ATOM 140  O O   . THR A 1 19  ? -37.264 7.975   17.362  1.00 93.74 19  A 1 
ATOM 141  C CB  . THR A 1 19  ? -40.482 8.930   17.556  1.00 93.57 19  A 1 
ATOM 142  O OG1 . THR A 1 19  ? -40.033 9.441   16.327  1.00 87.74 19  A 1 
ATOM 143  C CG2 . THR A 1 19  ? -41.490 9.914   18.148  1.00 86.77 19  A 1 
ATOM 144  N N   . ILE A 1 20  ? -38.744 6.380   17.864  1.00 93.72 20  A 1 
ATOM 145  C CA  . ILE A 1 20  ? -38.042 5.308   17.142  1.00 93.27 20  A 1 
ATOM 146  C C   . ILE A 1 20  ? -37.942 5.643   15.643  1.00 93.44 20  A 1 
ATOM 147  O O   . ILE A 1 20  ? -36.894 5.416   15.033  1.00 92.61 20  A 1 
ATOM 148  C CB  . ILE A 1 20  ? -38.755 3.957   17.397  1.00 93.02 20  A 1 
ATOM 149  C CG1 . ILE A 1 20  ? -38.611 3.559   18.885  1.00 91.33 20  A 1 
ATOM 150  C CG2 . ILE A 1 20  ? -38.206 2.847   16.485  1.00 90.95 20  A 1 
ATOM 151  C CD1 . ILE A 1 20  ? -39.463 2.357   19.313  1.00 87.52 20  A 1 
ATOM 152  N N   . ALA A 1 21  ? -38.984 6.243   15.059  1.00 94.12 21  A 1 
ATOM 153  C CA  . ALA A 1 21  ? -38.987 6.681   13.662  1.00 93.40 21  A 1 
ATOM 154  C C   . ALA A 1 21  ? -37.911 7.742   13.383  1.00 93.82 21  A 1 
ATOM 155  O O   . ALA A 1 21  ? -37.147 7.605   12.423  1.00 93.17 21  A 1 
ATOM 156  C CB  . ALA A 1 21  ? -40.388 7.201   13.306  1.00 92.68 21  A 1 
ATOM 157  N N   . GLU A 1 22  ? -37.792 8.758   14.234  1.00 94.12 22  A 1 
ATOM 158  C CA  . GLU A 1 22  ? -36.752 9.793   14.127  1.00 93.79 22  A 1 
ATOM 159  C C   . GLU A 1 22  ? -35.343 9.191   14.250  1.00 94.25 22  A 1 
ATOM 160  O O   . GLU A 1 22  ? -34.452 9.523   13.466  1.00 93.23 22  A 1 
ATOM 161  C CB  . GLU A 1 22  ? -36.951 10.858  15.218  1.00 93.66 22  A 1 
ATOM 162  C CG  . GLU A 1 22  ? -38.162 11.775  14.961  1.00 89.92 22  A 1 
ATOM 163  C CD  . GLU A 1 22  ? -38.467 12.690  16.161  1.00 91.06 22  A 1 
ATOM 164  O OE1 . GLU A 1 22  ? -39.014 13.792  15.943  1.00 81.35 22  A 1 
ATOM 165  O OE2 . GLU A 1 22  ? -38.165 12.286  17.308  1.00 84.40 22  A 1 
ATOM 166  N N   . ALA A 1 23  ? -35.153 8.252   15.176  1.00 95.14 23  A 1 
ATOM 167  C CA  . ALA A 1 23  ? -33.879 7.560   15.351  1.00 94.97 23  A 1 
ATOM 168  C C   . ALA A 1 23  ? -33.492 6.733   14.112  1.00 94.92 23  A 1 
ATOM 169  O O   . ALA A 1 23  ? -32.352 6.805   13.649  1.00 94.20 23  A 1 
ATOM 170  C CB  . ALA A 1 23  ? -33.973 6.691   16.610  1.00 95.05 23  A 1 
ATOM 171  N N   . LEU A 1 24  ? -34.439 5.998   13.524  1.00 94.39 24  A 1 
ATOM 172  C CA  . LEU A 1 24  ? -34.234 5.248   12.276  1.00 92.67 24  A 1 
ATOM 173  C C   . LEU A 1 24  ? -33.865 6.165   11.107  1.00 92.73 24  A 1 
ATOM 174  O O   . LEU A 1 24  ? -33.008 5.822   10.288  1.00 92.01 24  A 1 
ATOM 175  C CB  . LEU A 1 24  ? -35.519 4.466   11.943  1.00 92.11 24  A 1 
ATOM 176  C CG  . LEU A 1 24  ? -35.688 3.156   12.740  1.00 90.09 24  A 1 
ATOM 177  C CD1 . LEU A 1 24  ? -37.117 2.643   12.583  1.00 85.79 24  A 1 
ATOM 178  C CD2 . LEU A 1 24  ? -34.737 2.072   12.231  1.00 86.50 24  A 1 
ATOM 179  N N   . GLN A 1 25  ? -34.490 7.340   11.027  1.00 94.36 25  A 1 
ATOM 180  C CA  . GLN A 1 25  ? -34.234 8.323   9.979   1.00 93.72 25  A 1 
ATOM 181  C C   . GLN A 1 25  ? -32.823 8.914   10.101  1.00 93.94 25  A 1 
ATOM 182  O O   . GLN A 1 25  ? -32.086 8.947   9.116   1.00 93.19 25  A 1 
ATOM 183  C CB  . GLN A 1 25  ? -35.338 9.388   10.024  1.00 93.32 25  A 1 
ATOM 184  C CG  . GLN A 1 25  ? -35.712 9.879   8.620   1.00 82.02 25  A 1 
ATOM 185  C CD  . GLN A 1 25  ? -36.892 10.861  8.635   1.00 75.05 25  A 1 
ATOM 186  O OE1 . GLN A 1 25  ? -37.296 11.383  9.654   1.00 66.37 25  A 1 
ATOM 187  N NE2 . GLN A 1 25  ? -37.484 11.151  7.500   1.00 62.62 25  A 1 
ATOM 188  N N   . LEU A 1 26  ? -32.413 9.280   11.314  1.00 94.12 26  A 1 
ATOM 189  C CA  . LEU A 1 26  ? -31.052 9.752   11.609  1.00 93.75 26  A 1 
ATOM 190  C C   . LEU A 1 26  ? -29.989 8.700   11.277  1.00 93.75 26  A 1 
ATOM 191  O O   . LEU A 1 26  ? -28.992 9.017   10.626  1.00 92.33 26  A 1 
ATOM 192  C CB  . LEU A 1 26  ? -30.970 10.158  13.093  1.00 93.51 26  A 1 
ATOM 193  C CG  . LEU A 1 26  ? -31.447 11.598  13.357  1.00 90.63 26  A 1 
ATOM 194  C CD1 . LEU A 1 26  ? -31.737 11.791  14.839  1.00 84.72 26  A 1 
ATOM 195  C CD2 . LEU A 1 26  ? -30.373 12.612  12.952  1.00 84.49 26  A 1 
ATOM 196  N N   . LEU A 1 27  ? -30.215 7.433   11.655  1.00 93.86 27  A 1 
ATOM 197  C CA  . LEU A 1 27  ? -29.312 6.328   11.309  1.00 92.23 27  A 1 
ATOM 198  C C   . LEU A 1 27  ? -29.115 6.188   9.796   1.00 91.68 27  A 1 
ATOM 199  O O   . LEU A 1 27  ? -27.984 6.049   9.335   1.00 90.11 27  A 1 
ATOM 200  C CB  . LEU A 1 27  ? -29.861 5.008   11.870  1.00 91.27 27  A 1 
ATOM 201  C CG  . LEU A 1 27  ? -29.542 4.737   13.351  1.00 87.74 27  A 1 
ATOM 202  C CD1 . LEU A 1 27  ? -30.177 3.400   13.724  1.00 80.99 27  A 1 
ATOM 203  C CD2 . LEU A 1 27  ? -28.049 4.591   13.610  1.00 79.89 27  A 1 
ATOM 204  N N   . ARG A 1 28  ? -30.199 6.238   9.008   1.00 92.10 28  A 1 
ATOM 205  C CA  . ARG A 1 28  ? -30.139 6.155   7.540   1.00 91.11 28  A 1 
ATOM 206  C C   . ARG A 1 28  ? -29.449 7.366   6.930   1.00 91.87 28  A 1 
ATOM 207  O O   . ARG A 1 28  ? -28.596 7.196   6.067   1.00 90.90 28  A 1 
ATOM 208  C CB  . ARG A 1 28  ? -31.548 5.999   6.938   1.00 89.95 28  A 1 
ATOM 209  C CG  . ARG A 1 28  ? -31.969 4.528   6.818   1.00 78.22 28  A 1 
ATOM 210  C CD  . ARG A 1 28  ? -33.318 4.434   6.108   1.00 76.08 28  A 1 
ATOM 211  N NE  . ARG A 1 28  ? -33.710 3.033   5.850   1.00 66.31 28  A 1 
ATOM 212  C CZ  . ARG A 1 28  ? -34.865 2.624   5.345   1.00 58.74 28  A 1 
ATOM 213  N NH1 . ARG A 1 28  ? -35.806 3.466   5.008   1.00 53.60 28  A 1 
ATOM 214  N NH2 . ARG A 1 28  ? -35.096 1.353   5.173   1.00 51.00 28  A 1 
ATOM 215  N N   . HIS A 1 29  ? -29.822 8.565   7.362   1.00 91.65 29  A 1 
ATOM 216  C CA  . HIS A 1 29  ? -29.321 9.809   6.788   1.00 91.88 29  A 1 
ATOM 217  C C   . HIS A 1 29  ? -27.817 9.975   7.011   1.00 91.81 29  A 1 
ATOM 218  O O   . HIS A 1 29  ? -27.073 10.242  6.070   1.00 89.84 29  A 1 
ATOM 219  C CB  . HIS A 1 29  ? -30.116 10.986  7.369   1.00 92.00 29  A 1 
ATOM 220  C CG  . HIS A 1 29  ? -29.831 12.274  6.641   1.00 87.78 29  A 1 
ATOM 221  N ND1 . HIS A 1 29  ? -30.251 12.595  5.364   1.00 75.12 29  A 1 
ATOM 222  C CD2 . HIS A 1 29  ? -29.079 13.333  7.089   1.00 75.61 29  A 1 
ATOM 223  C CE1 . HIS A 1 29  ? -29.770 13.815  5.058   1.00 74.96 29  A 1 
ATOM 224  N NE2 . HIS A 1 29  ? -29.053 14.292  6.081   1.00 76.82 29  A 1 
ATOM 225  N N   . HIS A 1 30  ? -27.360 9.728   8.227   1.00 91.62 30  A 1 
ATOM 226  C CA  . HIS A 1 30  ? -25.945 9.862   8.587   1.00 89.80 30  A 1 
ATOM 227  C C   . HIS A 1 30  ? -25.129 8.579   8.391   1.00 89.23 30  A 1 
ATOM 228  O O   . HIS A 1 30  ? -23.915 8.595   8.603   1.00 87.01 30  A 1 
ATOM 229  C CB  . HIS A 1 30  ? -25.852 10.401  10.014  1.00 89.75 30  A 1 
ATOM 230  C CG  . HIS A 1 30  ? -26.394 11.799  10.128  1.00 90.67 30  A 1 
ATOM 231  N ND1 . HIS A 1 30  ? -25.762 12.945  9.685   1.00 78.80 30  A 1 
ATOM 232  C CD2 . HIS A 1 30  ? -27.594 12.187  10.671  1.00 79.15 30  A 1 
ATOM 233  C CE1 . HIS A 1 30  ? -26.553 13.990  9.971   1.00 81.96 30  A 1 
ATOM 234  N NE2 . HIS A 1 30  ? -27.677 13.572  10.565  1.00 83.83 30  A 1 
ATOM 235  N N   . ARG A 1 31  ? -25.760 7.472   7.974   1.00 88.92 31  A 1 
ATOM 236  C CA  . ARG A 1 31  ? -25.128 6.153   7.794   1.00 87.25 31  A 1 
ATOM 237  C C   . ARG A 1 31  ? -24.322 5.709   9.033   1.00 87.65 31  A 1 
ATOM 238  O O   . ARG A 1 31  ? -23.211 5.198   8.910   1.00 85.04 31  A 1 
ATOM 239  C CB  . ARG A 1 31  ? -24.287 6.117   6.506   1.00 85.22 31  A 1 
ATOM 240  C CG  . ARG A 1 31  ? -25.058 6.411   5.206   1.00 77.55 31  A 1 
ATOM 241  C CD  . ARG A 1 31  ? -24.088 6.226   4.027   1.00 71.26 31  A 1 
ATOM 242  N NE  . ARG A 1 31  ? -24.722 6.451   2.722   1.00 63.79 31  A 1 
ATOM 243  C CZ  . ARG A 1 31  ? -24.177 6.194   1.537   1.00 55.14 31  A 1 
ATOM 244  N NH1 . ARG A 1 31  ? -22.972 5.703   1.416   1.00 50.45 31  A 1 
ATOM 245  N NH2 . ARG A 1 31  ? -24.838 6.428   0.437   1.00 47.96 31  A 1 
ATOM 246  N N   . ILE A 1 32  ? -24.893 5.899   10.210  1.00 88.62 32  A 1 
ATOM 247  C CA  . ILE A 1 32  ? -24.330 5.497   11.507  1.00 89.11 32  A 1 
ATOM 248  C C   . ILE A 1 32  ? -25.109 4.310   12.088  1.00 90.14 32  A 1 
ATOM 249  O O   . ILE A 1 32  ? -26.164 3.934   11.572  1.00 89.08 32  A 1 
ATOM 250  C CB  . ILE A 1 32  ? -24.239 6.706   12.470  1.00 88.07 32  A 1 
ATOM 251  C CG1 . ILE A 1 32  ? -25.615 7.376   12.688  1.00 84.53 32  A 1 
ATOM 252  C CG2 . ILE A 1 32  ? -23.185 7.704   11.948  1.00 80.42 32  A 1 
ATOM 253  C CD1 . ILE A 1 32  ? -25.602 8.541   13.679  1.00 80.52 32  A 1 
ATOM 254  N N   . ARG A 1 33  ? -24.580 3.677   13.140  1.00 91.78 33  A 1 
ATOM 255  C CA  . ARG A 1 33  ? -25.194 2.496   13.791  1.00 91.92 33  A 1 
ATOM 256  C C   . ARG A 1 33  ? -25.517 2.707   15.269  1.00 93.61 33  A 1 
ATOM 257  O O   . ARG A 1 33  ? -26.113 1.825   15.885  1.00 92.09 33  A 1 
ATOM 258  C CB  . ARG A 1 33  ? -24.296 1.261   13.610  1.00 89.30 33  A 1 
ATOM 259  C CG  . ARG A 1 33  ? -24.180 0.812   12.140  1.00 84.20 33  A 1 
ATOM 260  C CD  . ARG A 1 33  ? -23.399 -0.507  12.056  1.00 76.73 33  A 1 
ATOM 261  N NE  . ARG A 1 33  ? -23.241 -0.969  10.665  1.00 67.03 33  A 1 
ATOM 262  C CZ  . ARG A 1 33  ? -22.631 -2.080  10.269  1.00 60.14 33  A 1 
ATOM 263  N NH1 . ARG A 1 33  ? -22.112 -2.924  11.119  1.00 54.34 33  A 1 
ATOM 264  N NH2 . ARG A 1 33  ? -22.526 -2.363  9.000   1.00 52.17 33  A 1 
ATOM 265  N N   . HIS A 1 34  ? -25.119 3.838   15.831  1.00 94.28 34  A 1 
ATOM 266  C CA  . HIS A 1 34  ? -25.257 4.131   17.254  1.00 94.17 34  A 1 
ATOM 267  C C   . HIS A 1 34  ? -25.679 5.589   17.431  1.00 94.78 34  A 1 
ATOM 268  O O   . HIS A 1 34  ? -25.142 6.469   16.757  1.00 94.04 34  A 1 
ATOM 269  C CB  . HIS A 1 34  ? -23.921 3.859   17.967  1.00 92.90 34  A 1 
ATOM 270  C CG  . HIS A 1 34  ? -23.304 2.523   17.647  1.00 91.26 34  A 1 
ATOM 271  N ND1 . HIS A 1 34  ? -22.338 2.285   16.696  1.00 79.39 34  A 1 
ATOM 272  C CD2 . HIS A 1 34  ? -23.614 1.302   18.201  1.00 79.27 34  A 1 
ATOM 273  C CE1 . HIS A 1 34  ? -22.064 0.967   16.687  1.00 80.73 34  A 1 
ATOM 274  N NE2 . HIS A 1 34  ? -22.827 0.331   17.587  1.00 83.11 34  A 1 
ATOM 275  N N   . LEU A 1 35  ? -26.625 5.828   18.335  1.00 95.16 35  A 1 
ATOM 276  C CA  . LEU A 1 35  ? -27.111 7.157   18.700  1.00 95.66 35  A 1 
ATOM 277  C C   . LEU A 1 35  ? -27.134 7.282   20.225  1.00 96.19 35  A 1 
ATOM 278  O O   . LEU A 1 35  ? -28.002 6.681   20.870  1.00 95.34 35  A 1 
ATOM 279  C CB  . LEU A 1 35  ? -28.508 7.385   18.102  1.00 95.12 35  A 1 
ATOM 280  C CG  . LEU A 1 35  ? -28.519 7.660   16.588  1.00 93.95 35  A 1 
ATOM 281  C CD1 . LEU A 1 35  ? -29.945 7.571   16.058  1.00 90.03 35  A 1 
ATOM 282  C CD2 . LEU A 1 35  ? -27.979 9.054   16.263  1.00 90.00 35  A 1 
ATOM 283  N N   . PRO A 1 36  ? -26.209 8.044   20.817  1.00 96.20 36  A 1 
ATOM 284  C CA  . PRO A 1 36  ? -26.290 8.366   22.234  1.00 96.10 36  A 1 
ATOM 285  C C   . PRO A 1 36  ? -27.522 9.221   22.527  1.00 96.56 36  A 1 
ATOM 286  O O   . PRO A 1 36  ? -27.870 10.122  21.760  1.00 96.02 36  A 1 
ATOM 287  C CB  . PRO A 1 36  ? -24.995 9.103   22.583  1.00 95.15 36  A 1 
ATOM 288  C CG  . PRO A 1 36  ? -24.057 8.781   21.425  1.00 93.18 36  A 1 
ATOM 289  C CD  . PRO A 1 36  ? -25.004 8.598   20.244  1.00 95.49 36  A 1 
ATOM 290  N N   . VAL A 1 37  ? -28.162 8.950   23.657  1.00 95.84 37  A 1 
ATOM 291  C CA  . VAL A 1 37  ? -29.282 9.736   24.181  1.00 96.07 37  A 1 
ATOM 292  C C   . VAL A 1 37  ? -28.748 10.641  25.283  1.00 96.11 37  A 1 
ATOM 293  O O   . VAL A 1 37  ? -28.129 10.158  26.228  1.00 95.09 37  A 1 
ATOM 294  C CB  . VAL A 1 37  ? -30.424 8.836   24.686  1.00 95.68 37  A 1 
ATOM 295  C CG1 . VAL A 1 37  ? -31.640 9.676   25.080  1.00 91.93 37  A 1 
ATOM 296  C CG2 . VAL A 1 37  ? -30.877 7.828   23.618  1.00 90.94 37  A 1 
ATOM 297  N N   . VAL A 1 38  ? -28.986 11.940  25.154  1.00 95.86 38  A 1 
ATOM 298  C CA  . VAL A 1 38  ? -28.502 12.957  26.096  1.00 95.89 38  A 1 
ATOM 299  C C   . VAL A 1 38  ? -29.637 13.810  26.653  1.00 95.81 38  A 1 
ATOM 300  O O   . VAL A 1 38  ? -30.696 13.957  26.033  1.00 94.34 38  A 1 
ATOM 301  C CB  . VAL A 1 38  ? -27.398 13.847  25.488  1.00 94.75 38  A 1 
ATOM 302  C CG1 . VAL A 1 38  ? -26.161 13.029  25.113  1.00 88.65 38  A 1 
ATOM 303  C CG2 . VAL A 1 38  ? -27.871 14.626  24.254  1.00 88.35 38  A 1 
ATOM 304  N N   . ASP A 1 39  ? -29.400 14.407  27.826  1.00 95.22 39  A 1 
ATOM 305  C CA  . ASP A 1 39  ? -30.313 15.374  28.437  1.00 94.45 39  A 1 
ATOM 306  C C   . ASP A 1 39  ? -30.107 16.813  27.911  1.00 94.21 39  A 1 
ATOM 307  O O   . ASP A 1 39  ? -29.412 17.060  26.913  1.00 90.38 39  A 1 
ATOM 308  C CB  . ASP A 1 39  ? -30.241 15.253  29.975  1.00 92.04 39  A 1 
ATOM 309  C CG  . ASP A 1 39  ? -29.021 15.894  30.643  1.00 91.33 39  A 1 
ATOM 310  O OD1 . ASP A 1 39  ? -28.191 16.517  29.950  1.00 84.23 39  A 1 
ATOM 311  O OD2 . ASP A 1 39  ? -28.953 15.823  31.887  1.00 85.50 39  A 1 
ATOM 312  N N   . GLY A 1 40  ? -30.747 17.787  28.575  1.00 93.12 40  A 1 
ATOM 313  C CA  . GLY A 1 40  ? -30.637 19.212  28.247  1.00 92.36 40  A 1 
ATOM 314  C C   . GLY A 1 40  ? -29.237 19.793  28.385  1.00 92.68 40  A 1 
ATOM 315  O O   . GLY A 1 40  ? -28.899 20.751  27.683  1.00 88.51 40  A 1 
ATOM 316  N N   . GLU A 1 41  ? -28.423 19.204  29.250  1.00 92.95 41  A 1 
ATOM 317  C CA  . GLU A 1 41  ? -27.072 19.671  29.573  1.00 92.27 41  A 1 
ATOM 318  C C   . GLU A 1 41  ? -25.970 18.898  28.831  1.00 92.68 41  A 1 
ATOM 319  O O   . GLU A 1 41  ? -24.791 19.233  28.950  1.00 88.43 41  A 1 
ATOM 320  C CB  . GLU A 1 41  ? -26.865 19.614  31.085  1.00 90.30 41  A 1 
ATOM 321  C CG  . GLU A 1 41  ? -27.819 20.557  31.842  1.00 84.05 41  A 1 
ATOM 322  C CD  . GLU A 1 41  ? -27.475 20.676  33.334  1.00 75.87 41  A 1 
ATOM 323  O OE1 . GLU A 1 41  ? -28.135 21.499  34.006  1.00 66.21 41  A 1 
ATOM 324  O OE2 . GLU A 1 41  ? -26.570 19.941  33.805  1.00 68.49 41  A 1 
ATOM 325  N N   . GLY A 1 42  ? -26.357 17.890  28.033  1.00 92.65 42  A 1 
ATOM 326  C CA  . GLY A 1 42  ? -25.436 17.011  27.320  1.00 92.77 42  A 1 
ATOM 327  C C   . GLY A 1 42  ? -24.934 15.825  28.146  1.00 94.17 42  A 1 
ATOM 328  O O   . GLY A 1 42  ? -23.968 15.178  27.739  1.00 92.01 42  A 1 
ATOM 329  N N   . ARG A 1 43  ? -25.572 15.516  29.287  1.00 94.22 43  A 1 
ATOM 330  C CA  . ARG A 1 43  ? -25.271 14.302  30.054  1.00 94.33 43  A 1 
ATOM 331  C C   . ARG A 1 43  ? -25.792 13.073  29.326  1.00 94.90 43  A 1 
ATOM 332  O O   . ARG A 1 43  ? -26.894 13.083  28.795  1.00 93.45 43  A 1 
ATOM 333  C CB  . ARG A 1 43  ? -25.847 14.389  31.472  1.00 93.41 43  A 1 
ATOM 334  C CG  . ARG A 1 43  ? -25.126 15.447  32.324  1.00 86.11 43  A 1 
ATOM 335  C CD  . ARG A 1 43  ? -25.690 15.500  33.747  1.00 82.45 43  A 1 
ATOM 336  N NE  . ARG A 1 43  ? -26.681 16.579  33.896  1.00 72.06 43  A 1 
ATOM 337  C CZ  . ARG A 1 43  ? -27.424 16.833  34.958  1.00 63.97 43  A 1 
ATOM 338  N NH1 . ARG A 1 43  ? -27.423 16.061  36.008  1.00 57.35 43  A 1 
ATOM 339  N NH2 . ARG A 1 43  ? -28.179 17.892  34.981  1.00 55.09 43  A 1 
ATOM 340  N N   . LEU A 1 44  ? -25.008 12.006  29.317  1.00 94.08 44  A 1 
ATOM 341  C CA  . LEU A 1 44  ? -25.389 10.742  28.704  1.00 94.47 44  A 1 
ATOM 342  C C   . LEU A 1 44  ? -26.471 10.056  29.547  1.00 94.76 44  A 1 
ATOM 343  O O   . LEU A 1 44  ? -26.251 9.770   30.719  1.00 93.34 44  A 1 
ATOM 344  C CB  . LEU A 1 44  ? -24.127 9.880   28.551  1.00 93.89 44  A 1 
ATOM 345  C CG  . LEU A 1 44  ? -24.352 8.559   27.792  1.00 94.01 44  A 1 
ATOM 346  C CD1 . LEU A 1 44  ? -24.657 8.786   26.313  1.00 90.33 44  A 1 
ATOM 347  C CD2 . LEU A 1 44  ? -23.089 7.703   27.890  1.00 89.72 44  A 1 
ATOM 348  N N   . LEU A 1 45  ? -27.623 9.776   28.929  1.00 95.37 45  A 1 
ATOM 349  C CA  . LEU A 1 45  ? -28.743 9.059   29.548  1.00 94.83 45  A 1 
ATOM 350  C C   . LEU A 1 45  ? -28.821 7.601   29.098  1.00 94.96 45  A 1 
ATOM 351  O O   . LEU A 1 45  ? -29.258 6.737   29.854  1.00 92.06 45  A 1 
ATOM 352  C CB  . LEU A 1 45  ? -30.060 9.772   29.200  1.00 93.90 45  A 1 
ATOM 353  C CG  . LEU A 1 45  ? -30.202 11.219  29.707  1.00 92.60 45  A 1 
ATOM 354  C CD1 . LEU A 1 45  ? -31.550 11.765  29.240  1.00 87.52 45  A 1 
ATOM 355  C CD2 . LEU A 1 45  ? -30.141 11.298  31.231  1.00 86.70 45  A 1 
ATOM 356  N N   . GLY A 1 46  ? -28.425 7.333   27.851  1.00 95.42 46  A 1 
ATOM 357  C CA  . GLY A 1 46  ? -28.542 6.014   27.258  1.00 95.36 46  A 1 
ATOM 358  C C   . GLY A 1 46  ? -27.905 5.930   25.874  1.00 96.20 46  A 1 
ATOM 359  O O   . GLY A 1 46  ? -27.322 6.889   25.366  1.00 95.25 46  A 1 
ATOM 360  N N   . LEU A 1 47  ? -28.040 4.756   25.257  1.00 95.60 47  A 1 
ATOM 361  C CA  . LEU A 1 47  ? -27.554 4.494   23.905  1.00 95.69 47  A 1 
ATOM 362  C C   . LEU A 1 47  ? -28.586 3.665   23.149  1.00 95.85 47  A 1 
ATOM 363  O O   . LEU A 1 47  ? -29.004 2.605   23.617  1.00 94.60 47  A 1 
ATOM 364  C CB  . LEU A 1 47  ? -26.207 3.762   24.007  1.00 94.75 47  A 1 
ATOM 365  C CG  . LEU A 1 47  ? -25.570 3.404   22.651  1.00 93.76 47  A 1 
ATOM 366  C CD1 . LEU A 1 47  ? -25.004 4.630   21.946  1.00 88.20 47  A 1 
ATOM 367  C CD2 . LEU A 1 47  ? -24.438 2.408   22.874  1.00 87.11 47  A 1 
ATOM 368  N N   . VAL A 1 48  ? -28.941 4.128   21.952  1.00 96.02 48  A 1 
ATOM 369  C CA  . VAL A 1 48  ? -29.770 3.384   21.006  1.00 95.86 48  A 1 
ATOM 370  C C   . VAL A 1 48  ? -28.875 2.867   19.891  1.00 95.49 48  A 1 
ATOM 371  O O   . VAL A 1 48  ? -28.148 3.633   19.255  1.00 93.75 48  A 1 
ATOM 372  C CB  . VAL A 1 48  ? -30.919 4.250   20.472  1.00 94.62 48  A 1 
ATOM 373  C CG1 . VAL A 1 48  ? -31.779 3.471   19.483  1.00 86.11 48  A 1 
ATOM 374  C CG2 . VAL A 1 48  ? -31.837 4.710   21.607  1.00 84.81 48  A 1 
ATOM 375  N N   . THR A 1 49  ? -28.928 1.564   19.639  1.00 94.91 49  A 1 
ATOM 376  C CA  . THR A 1 49  ? -28.170 0.935   18.556  1.00 93.61 49  A 1 
ATOM 377  C C   . THR A 1 49  ? -29.080 0.565   17.391  1.00 93.90 49  A 1 
ATOM 378  O O   . THR A 1 49  ? -30.289 0.397   17.544  1.00 93.12 49  A 1 
ATOM 379  C CB  . THR A 1 49  ? -27.374 -0.287  19.037  1.00 91.89 49  A 1 
ATOM 380  O OG1 . THR A 1 49  ? -28.215 -1.382  19.283  1.00 85.22 49  A 1 
ATOM 381  C CG2 . THR A 1 49  ? -26.547 -0.014  20.294  1.00 84.59 49  A 1 
ATOM 382  N N   . SER A 1 50  ? -28.492 0.364   16.213  1.00 92.99 50  A 1 
ATOM 383  C CA  . SER A 1 50  ? -29.214 -0.163  15.053  1.00 91.63 50  A 1 
ATOM 384  C C   . SER A 1 50  ? -29.886 -1.503  15.345  1.00 91.78 50  A 1 
ATOM 385  O O   . SER A 1 50  ? -30.916 -1.795  14.751  1.00 90.44 50  A 1 
ATOM 386  C CB  . SER A 1 50  ? -28.254 -0.324  13.872  1.00 89.88 50  A 1 
ATOM 387  O OG  . SER A 1 50  ? -28.908 -0.886  12.751  1.00 81.29 50  A 1 
ATOM 388  N N   . GLN A 1 51  ? -29.319 -2.327  16.233  1.00 91.72 51  A 1 
ATOM 389  C CA  . GLN A 1 51  ? -29.937 -3.585  16.650  1.00 90.40 51  A 1 
ATOM 390  C C   . GLN A 1 51  ? -31.197 -3.346  17.480  1.00 91.79 51  A 1 
ATOM 391  O O   . GLN A 1 51  ? -32.214 -3.959  17.186  1.00 90.02 51  A 1 
ATOM 392  C CB  . GLN A 1 51  ? -28.934 -4.452  17.419  1.00 88.09 51  A 1 
ATOM 393  C CG  . GLN A 1 51  ? -28.059 -5.255  16.446  1.00 76.79 51  A 1 
ATOM 394  C CD  . GLN A 1 51  ? -27.111 -6.229  17.153  1.00 70.77 51  A 1 
ATOM 395  O OE1 . GLN A 1 51  ? -26.697 -6.061  18.285  1.00 62.78 51  A 1 
ATOM 396  N NE2 . GLN A 1 51  ? -26.733 -7.305  16.501  1.00 59.76 51  A 1 
ATOM 397  N N   . ASP A 1 52  ? -31.163 -2.436  18.449  1.00 91.65 52  A 1 
ATOM 398  C CA  . ASP A 1 52  ? -32.307 -2.144  19.323  1.00 91.38 52  A 1 
ATOM 399  C C   . ASP A 1 52  ? -33.481 -1.564  18.517  1.00 92.80 52  A 1 
ATOM 400  O O   . ASP A 1 52  ? -34.632 -1.949  18.711  1.00 91.77 52  A 1 
ATOM 401  C CB  . ASP A 1 52  ? -31.880 -1.168  20.436  1.00 90.59 52  A 1 
ATOM 402  C CG  . ASP A 1 52  ? -30.599 -1.590  21.173  1.00 89.29 52  A 1 
ATOM 403  O OD1 . ASP A 1 52  ? -30.457 -2.756  21.599  1.00 83.63 52  A 1 
ATOM 404  O OD2 . ASP A 1 52  ? -29.667 -0.758  21.270  1.00 84.24 52  A 1 
ATOM 405  N N   . LEU A 1 53  ? -33.187 -0.698  17.537  1.00 91.44 53  A 1 
ATOM 406  C CA  . LEU A 1 53  ? -34.193 -0.124  16.639  1.00 91.29 53  A 1 
ATOM 407  C C   . LEU A 1 53  ? -34.803 -1.161  15.692  1.00 91.76 53  A 1 
ATOM 408  O O   . LEU A 1 53  ? -35.992 -1.093  15.410  1.00 90.39 53  A 1 
ATOM 409  C CB  . LEU A 1 53  ? -33.556 1.017   15.834  1.00 91.27 53  A 1 
ATOM 410  C CG  . LEU A 1 53  ? -33.303 2.278   16.672  1.00 90.54 53  A 1 
ATOM 411  C CD1 . LEU A 1 53  ? -32.366 3.211   15.921  1.00 85.96 53  A 1 
ATOM 412  C CD2 . LEU A 1 53  ? -34.596 3.041   16.945  1.00 86.85 53  A 1 
ATOM 413  N N   . ARG A 1 54  ? -34.011 -2.126  15.198  1.00 92.18 54  A 1 
ATOM 414  C CA  . ARG A 1 54  ? -34.519 -3.223  14.353  1.00 90.95 54  A 1 
ATOM 415  C C   . ARG A 1 54  ? -35.389 -4.184  15.151  1.00 91.86 54  A 1 
ATOM 416  O O   . ARG A 1 54  ? -36.433 -4.580  14.661  1.00 90.50 54  A 1 
ATOM 417  C CB  . ARG A 1 54  ? -33.357 -3.974  13.704  1.00 89.58 54  A 1 
ATOM 418  C CG  . ARG A 1 54  ? -32.752 -3.177  12.547  1.00 85.67 54  A 1 
ATOM 419  C CD  . ARG A 1 54  ? -31.486 -3.875  12.075  1.00 81.41 54  A 1 
ATOM 420  N NE  . ARG A 1 54  ? -30.837 -3.133  10.980  1.00 76.53 54  A 1 
ATOM 421  C CZ  . ARG A 1 54  ? -30.500 -3.623  9.800   1.00 71.01 54  A 1 
ATOM 422  N NH1 . ARG A 1 54  ? -30.662 -4.868  9.480   1.00 64.37 54  A 1 
ATOM 423  N NH2 . ARG A 1 54  ? -29.979 -2.856  8.905   1.00 65.35 54  A 1 
ATOM 424  N N   . ASP A 1 55  ? -34.995 -4.501  16.382  1.00 91.37 55  A 1 
ATOM 425  C CA  . ASP A 1 55  ? -35.789 -5.342  17.285  1.00 90.77 55  A 1 
ATOM 426  C C   . ASP A 1 55  ? -37.138 -4.689  17.645  1.00 91.55 55  A 1 
ATOM 427  O O   . ASP A 1 55  ? -38.115 -5.390  17.897  1.00 89.59 55  A 1 
ATOM 428  C CB  . ASP A 1 55  ? -34.997 -5.615  18.576  1.00 90.28 55  A 1 
ATOM 429  C CG  . ASP A 1 55  ? -33.746 -6.489  18.432  1.00 88.60 55  A 1 
ATOM 430  O OD1 . ASP A 1 55  ? -33.526 -7.154  17.403  1.00 84.00 55  A 1 
ATOM 431  O OD2 . ASP A 1 55  ? -32.940 -6.532  19.396  1.00 84.63 55  A 1 
ATOM 432  N N   . ALA A 1 56  ? -37.211 -3.360  17.637  1.00 90.92 56  A 1 
ATOM 433  C CA  . ALA A 1 56  ? -38.436 -2.595  17.876  1.00 90.84 56  A 1 
ATOM 434  C C   . ALA A 1 56  ? -39.257 -2.300  16.606  1.00 91.52 56  A 1 
ATOM 435  O O   . ALA A 1 56  ? -40.331 -1.702  16.693  1.00 89.00 56  A 1 
ATOM 436  C CB  . ALA A 1 56  ? -38.047 -1.303  18.600  1.00 90.40 56  A 1 
ATOM 437  N N   . SER A 1 57  ? -38.753 -2.671  15.424  1.00 90.88 57  A 1 
ATOM 438  C CA  . SER A 1 57  ? -39.422 -2.458  14.136  1.00 90.47 57  A 1 
ATOM 439  C C   . SER A 1 57  ? -40.244 -3.686  13.735  1.00 90.79 57  A 1 
ATOM 440  O O   . SER A 1 57  ? -39.910 -4.800  14.145  1.00 88.94 57  A 1 
ATOM 441  C CB  . SER A 1 57  ? -38.399 -2.123  13.048  1.00 88.95 57  A 1 
ATOM 442  O OG  . SER A 1 57  ? -37.715 -0.923  13.361  1.00 83.41 57  A 1 
ATOM 443  N N   . PRO A 1 58  ? -41.296 -3.510  12.910  1.00 90.01 58  A 1 
ATOM 444  C CA  . PRO A 1 58  ? -42.027 -4.643  12.352  1.00 88.88 58  A 1 
ATOM 445  C C   . PRO A 1 58  ? -41.119 -5.510  11.466  1.00 89.88 58  A 1 
ATOM 446  O O   . PRO A 1 58  ? -40.158 -5.025  10.856  1.00 87.84 58  A 1 
ATOM 447  C CB  . PRO A 1 58  ? -43.200 -4.037  11.576  1.00 86.54 58  A 1 
ATOM 448  C CG  . PRO A 1 58  ? -42.708 -2.641  11.202  1.00 83.86 58  A 1 
ATOM 449  C CD  . PRO A 1 58  ? -41.820 -2.258  12.384  1.00 87.93 58  A 1 
ATOM 450  N N   . SER A 1 59  ? -41.456 -6.799  11.377  1.00 89.87 59  A 1 
ATOM 451  C CA  . SER A 1 59  ? -40.758 -7.745  10.504  1.00 89.66 59  A 1 
ATOM 452  C C   . SER A 1 59  ? -40.784 -7.280  9.044   1.00 89.84 59  A 1 
ATOM 453  O O   . SER A 1 59  ? -41.778 -6.720  8.574   1.00 87.94 59  A 1 
ATOM 454  C CB  . SER A 1 59  ? -41.409 -9.129  10.628  1.00 87.95 59  A 1 
ATOM 455  O OG  . SER A 1 59  ? -40.906 -10.036 9.661   1.00 84.17 59  A 1 
ATOM 456  N N   . ILE A 1 60  ? -39.732 -7.591  8.286   1.00 88.72 60  A 1 
ATOM 457  C CA  . ILE A 1 60  ? -39.679 -7.344  6.833   1.00 87.45 60  A 1 
ATOM 458  C C   . ILE A 1 60  ? -40.815 -8.028  6.061   1.00 89.21 60  A 1 
ATOM 459  O O   . ILE A 1 60  ? -41.134 -7.609  4.952   1.00 87.83 60  A 1 
ATOM 460  C CB  . ILE A 1 60  ? -38.321 -7.775  6.237   1.00 86.39 60  A 1 
ATOM 461  C CG1 . ILE A 1 60  ? -38.012 -9.267  6.494   1.00 80.87 60  A 1 
ATOM 462  C CG2 . ILE A 1 60  ? -37.202 -6.854  6.770   1.00 78.81 60  A 1 
ATOM 463  C CD1 . ILE A 1 60  ? -36.816 -9.810  5.713   1.00 75.65 60  A 1 
ATOM 464  N N   . PHE A 1 61  ? -41.428 -9.057  6.639   1.00 90.64 61  A 1 
ATOM 465  C CA  . PHE A 1 61  ? -42.581 -9.745  6.056   1.00 89.60 61  A 1 
ATOM 466  C C   . PHE A 1 61  ? -43.911 -9.040  6.349   1.00 90.24 61  A 1 
ATOM 467  O O   . PHE A 1 61  ? -44.894 -9.296  5.660   1.00 86.54 61  A 1 
ATOM 468  C CB  . PHE A 1 61  ? -42.593 -11.192 6.557   1.00 88.59 61  A 1 
ATOM 469  C CG  . PHE A 1 61  ? -41.353 -11.989 6.200   1.00 88.83 61  A 1 
ATOM 470  C CD1 . PHE A 1 61  ? -40.981 -12.160 4.854   1.00 85.36 61  A 1 
ATOM 471  C CD2 . PHE A 1 61  ? -40.573 -12.576 7.211   1.00 84.52 61  A 1 
ATOM 472  C CE1 . PHE A 1 61  ? -39.846 -12.912 4.520   1.00 83.59 61  A 1 
ATOM 473  C CE2 . PHE A 1 61  ? -39.437 -13.334 6.883   1.00 83.98 61  A 1 
ATOM 474  C CZ  . PHE A 1 61  ? -39.072 -13.501 5.535   1.00 87.38 61  A 1 
ATOM 475  N N   . HIS A 1 62  ? -43.924 -8.133  7.337   1.00 90.94 62  A 1 
ATOM 476  C CA  . HIS A 1 62  ? -45.116 -7.434  7.832   1.00 90.12 62  A 1 
ATOM 477  C C   . HIS A 1 62  ? -44.837 -5.942  8.061   1.00 90.20 62  A 1 
ATOM 478  O O   . HIS A 1 62  ? -45.229 -5.355  9.064   1.00 86.28 62  A 1 
ATOM 479  C CB  . HIS A 1 62  ? -45.614 -8.143  9.101   1.00 88.36 62  A 1 
ATOM 480  C CG  . HIS A 1 62  ? -45.944 -9.587  8.864   1.00 88.18 62  A 1 
ATOM 481  N ND1 . HIS A 1 62  ? -47.035 -10.064 8.155   1.00 79.17 62  A 1 
ATOM 482  C CD2 . HIS A 1 62  ? -45.176 -10.662 9.221   1.00 78.52 62  A 1 
ATOM 483  C CE1 . HIS A 1 62  ? -46.922 -11.394 8.090   1.00 81.32 62  A 1 
ATOM 484  N NE2 . HIS A 1 62  ? -45.805 -11.788 8.726   1.00 81.96 62  A 1 
ATOM 485  N N   . LEU A 1 63  ? -44.166 -5.294  7.090   1.00 88.58 63  A 1 
ATOM 486  C CA  . LEU A 1 63  ? -43.678 -3.905  7.181   1.00 87.14 63  A 1 
ATOM 487  C C   . LEU A 1 63  ? -44.759 -2.846  7.463   1.00 87.42 63  A 1 
ATOM 488  O O   . LEU A 1 63  ? -44.422 -1.709  7.801   1.00 83.18 63  A 1 
ATOM 489  C CB  . LEU A 1 63  ? -42.973 -3.547  5.859   1.00 84.50 63  A 1 
ATOM 490  C CG  . LEU A 1 63  ? -41.575 -4.172  5.693   1.00 80.85 63  A 1 
ATOM 491  C CD1 . LEU A 1 63  ? -41.096 -3.970  4.256   1.00 76.15 63  A 1 
ATOM 492  C CD2 . LEU A 1 63  ? -40.553 -3.531  6.628   1.00 76.38 63  A 1 
ATOM 493  N N   . HIS A 1 64  ? -46.031 -3.187  7.276   1.00 90.08 64  A 1 
ATOM 494  C CA  . HIS A 1 64  ? -47.158 -2.256  7.415   1.00 89.20 64  A 1 
ATOM 495  C C   . HIS A 1 64  ? -47.928 -2.431  8.725   1.00 90.19 64  A 1 
ATOM 496  O O   . HIS A 1 64  ? -48.880 -1.689  8.971   1.00 85.49 64  A 1 
ATOM 497  C CB  . HIS A 1 64  ? -48.074 -2.398  6.192   1.00 85.77 64  A 1 
ATOM 498  C CG  . HIS A 1 64  ? -47.348 -2.174  4.896   1.00 78.09 64  A 1 
ATOM 499  N ND1 . HIS A 1 64  ? -46.523 -1.111  4.604   1.00 65.64 64  A 1 
ATOM 500  C CD2 . HIS A 1 64  ? -47.321 -3.001  3.797   1.00 64.53 64  A 1 
ATOM 501  C CE1 . HIS A 1 64  ? -46.022 -1.291  3.372   1.00 60.46 64  A 1 
ATOM 502  N NE2 . HIS A 1 64  ? -46.488 -2.429  2.848   1.00 61.97 64  A 1 
ATOM 503  N N   . GLU A 1 65  ? -47.524 -3.385  9.556   1.00 87.69 65  A 1 
ATOM 504  C CA  . GLU A 1 65  ? -48.162 -3.652  10.841  1.00 86.70 65  A 1 
ATOM 505  C C   . GLU A 1 65  ? -47.495 -2.850  11.962  1.00 86.43 65  A 1 
ATOM 506  O O   . GLU A 1 65  ? -46.309 -2.527  11.903  1.00 81.26 65  A 1 
ATOM 507  C CB  . GLU A 1 65  ? -48.162 -5.155  11.136  1.00 83.80 65  A 1 
ATOM 508  C CG  . GLU A 1 65  ? -49.021 -5.929  10.119  1.00 79.11 65  A 1 
ATOM 509  C CD  . GLU A 1 65  ? -49.054 -7.437  10.382  1.00 78.70 65  A 1 
ATOM 510  O OE1 . GLU A 1 65  ? -49.634 -8.162  9.543   1.00 70.55 65  A 1 
ATOM 511  O OE2 . GLU A 1 65  ? -48.494 -7.891  11.403  1.00 76.35 65  A 1 
ATOM 512  N N   . HIS A 1 66  ? -48.270 -2.511  12.980  1.00 88.38 66  A 1 
ATOM 513  C CA  . HIS A 1 66  ? -47.799 -1.857  14.209  1.00 87.90 66  A 1 
ATOM 514  C C   . HIS A 1 66  ? -46.910 -0.623  13.994  1.00 89.08 66  A 1 
ATOM 515  O O   . HIS A 1 66  ? -45.981 -0.351  14.756  1.00 85.11 66  A 1 
ATOM 516  C CB  . HIS A 1 66  ? -47.168 -2.909  15.130  1.00 84.42 66  A 1 
ATOM 517  C CG  . HIS A 1 66  ? -48.120 -4.020  15.460  1.00 84.50 66  A 1 
ATOM 518  N ND1 . HIS A 1 66  ? -49.304 -3.898  16.167  1.00 76.00 66  A 1 
ATOM 519  C CD2 . HIS A 1 66  ? -47.990 -5.329  15.072  1.00 74.56 66  A 1 
ATOM 520  C CE1 . HIS A 1 66  ? -49.863 -5.112  16.225  1.00 78.08 66  A 1 
ATOM 521  N NE2 . HIS A 1 66  ? -49.098 -5.997  15.568  1.00 79.38 66  A 1 
ATOM 522  N N   . LEU A 1 67  ? -47.211 0.170   12.957  1.00 88.51 67  A 1 
ATOM 523  C CA  . LEU A 1 67  ? -46.470 1.405   12.668  1.00 87.68 67  A 1 
ATOM 524  C C   . LEU A 1 67  ? -46.545 2.429   13.812  1.00 88.73 67  A 1 
ATOM 525  O O   . LEU A 1 67  ? -45.663 3.279   13.935  1.00 85.03 67  A 1 
ATOM 526  C CB  . LEU A 1 67  ? -46.999 2.020   11.363  1.00 84.02 67  A 1 
ATOM 527  C CG  . LEU A 1 67  ? -46.650 1.224   10.093  1.00 79.36 67  A 1 
ATOM 528  C CD1 . LEU A 1 67  ? -47.366 1.848   8.893   1.00 73.90 67  A 1 
ATOM 529  C CD2 . LEU A 1 67  ? -45.151 1.235   9.796   1.00 72.97 67  A 1 
ATOM 530  N N   . GLU A 1 68  ? -47.562 2.330   14.667  1.00 89.81 68  A 1 
ATOM 531  C CA  . GLU A 1 68  ? -47.696 3.129   15.884  1.00 88.83 68  A 1 
ATOM 532  C C   . GLU A 1 68  ? -46.544 2.903   16.881  1.00 90.15 68  A 1 
ATOM 533  O O   . GLU A 1 68  ? -46.182 3.824   17.614  1.00 87.65 68  A 1 
ATOM 534  C CB  . GLU A 1 68  ? -49.065 2.873   16.553  1.00 87.14 68  A 1 
ATOM 535  C CG  . GLU A 1 68  ? -49.409 1.413   16.910  1.00 78.05 68  A 1 
ATOM 536  C CD  . GLU A 1 68  ? -50.025 0.598   15.758  1.00 72.77 68  A 1 
ATOM 537  O OE1 . GLU A 1 68  ? -50.424 -0.552  16.022  1.00 64.12 68  A 1 
ATOM 538  O OE2 . GLU A 1 68  ? -50.109 1.127   14.623  1.00 69.66 68  A 1 
ATOM 539  N N   . ASP A 1 69  ? -45.912 1.730   16.872  1.00 90.61 69  A 1 
ATOM 540  C CA  . ASP A 1 69  ? -44.759 1.451   17.733  1.00 89.87 69  A 1 
ATOM 541  C C   . ASP A 1 69  ? -43.556 2.348   17.415  1.00 91.25 69  A 1 
ATOM 542  O O   . ASP A 1 69  ? -42.788 2.714   18.311  1.00 89.62 69  A 1 
ATOM 543  C CB  . ASP A 1 69  ? -44.357 -0.026  17.619  1.00 87.52 69  A 1 
ATOM 544  C CG  . ASP A 1 69  ? -45.261 -0.973  18.405  1.00 86.02 69  A 1 
ATOM 545  O OD1 . ASP A 1 69  ? -45.990 -0.497  19.308  1.00 80.33 69  A 1 
ATOM 546  O OD2 . ASP A 1 69  ? -45.090 -2.194  18.234  1.00 81.38 69  A 1 
ATOM 547  N N   . LEU A 1 70  ? -43.420 2.767   16.158  1.00 90.69 70  A 1 
ATOM 548  C CA  . LEU A 1 70  ? -42.354 3.675   15.723  1.00 90.67 70  A 1 
ATOM 549  C C   . LEU A 1 70  ? -42.512 5.096   16.286  1.00 92.17 70  A 1 
ATOM 550  O O   . LEU A 1 70  ? -41.555 5.874   16.258  1.00 90.52 70  A 1 
ATOM 551  C CB  . LEU A 1 70  ? -42.295 3.703   14.184  1.00 89.73 70  A 1 
ATOM 552  C CG  . LEU A 1 70  ? -42.077 2.340   13.501  1.00 88.21 70  A 1 
ATOM 553  C CD1 . LEU A 1 70  ? -42.023 2.536   11.987  1.00 82.77 70  A 1 
ATOM 554  C CD2 . LEU A 1 70  ? -40.775 1.672   13.940  1.00 81.94 70  A 1 
ATOM 555  N N   . GLN A 1 71  ? -43.689 5.432   16.821  1.00 92.56 71  A 1 
ATOM 556  C CA  . GLN A 1 71  ? -43.949 6.699   17.514  1.00 92.63 71  A 1 
ATOM 557  C C   . GLN A 1 71  ? -43.627 6.638   19.012  1.00 93.82 71  A 1 
ATOM 558  O O   . GLN A 1 71  ? -43.696 7.663   19.696  1.00 91.91 71  A 1 
ATOM 559  C CB  . GLN A 1 71  ? -45.409 7.135   17.281  1.00 91.82 71  A 1 
ATOM 560  C CG  . GLN A 1 71  ? -45.750 7.328   15.796  1.00 86.76 71  A 1 
ATOM 561  C CD  . GLN A 1 71  ? -44.902 8.417   15.126  1.00 79.76 71  A 1 
ATOM 562  O OE1 . GLN A 1 71  ? -44.475 9.382   15.736  1.00 68.73 71  A 1 
ATOM 563  N NE2 . GLN A 1 71  ? -44.635 8.290   13.848  1.00 67.26 71  A 1 
ATOM 564  N N   . LYS A 1 72  ? -43.254 5.475   19.546  1.00 92.19 72  A 1 
ATOM 565  C CA  . LYS A 1 72  ? -42.794 5.357   20.933  1.00 92.19 72  A 1 
ATOM 566  C C   . LYS A 1 72  ? -41.469 6.103   21.113  1.00 93.27 72  A 1 
ATOM 567  O O   . LYS A 1 72  ? -40.628 6.098   20.210  1.00 92.51 72  A 1 
ATOM 568  C CB  . LYS A 1 72  ? -42.670 3.881   21.344  1.00 91.64 72  A 1 
ATOM 569  C CG  . LYS A 1 72  ? -44.051 3.217   21.502  1.00 89.72 72  A 1 
ATOM 570  C CD  . LYS A 1 72  ? -43.926 1.716   21.771  1.00 86.97 72  A 1 
ATOM 571  C CE  . LYS A 1 72  ? -45.320 1.110   21.949  1.00 80.92 72  A 1 
ATOM 572  N NZ  . LYS A 1 72  ? -45.312 -0.367  21.830  1.00 73.31 72  A 1 
ATOM 573  N N   . PRO A 1 73  ? -41.248 6.728   22.277  1.00 94.40 73  A 1 
ATOM 574  C CA  . PRO A 1 73  ? -39.991 7.414   22.550  1.00 94.37 73  A 1 
ATOM 575  C C   . PRO A 1 73  ? -38.837 6.414   22.693  1.00 94.73 73  A 1 
ATOM 576  O O   . PRO A 1 73  ? -39.004 5.329   23.250  1.00 93.03 73  A 1 
ATOM 577  C CB  . PRO A 1 73  ? -40.241 8.215   23.831  1.00 93.01 73  A 1 
ATOM 578  C CG  . PRO A 1 73  ? -41.307 7.392   24.561  1.00 90.70 73  A 1 
ATOM 579  C CD  . PRO A 1 73  ? -42.147 6.825   23.416  1.00 93.87 73  A 1 
ATOM 580  N N   . VAL A 1 74  ? -37.630 6.806   22.267  1.00 93.97 74  A 1 
ATOM 581  C CA  . VAL A 1 74  ? -36.427 5.957   22.354  1.00 93.82 74  A 1 
ATOM 582  C C   . VAL A 1 74  ? -36.055 5.569   23.786  1.00 94.10 74  A 1 
ATOM 583  O O   . VAL A 1 74  ? -35.376 4.568   23.987  1.00 92.67 74  A 1 
ATOM 584  C CB  . VAL A 1 74  ? -35.205 6.592   21.659  1.00 92.41 74  A 1 
ATOM 585  C CG1 . VAL A 1 74  ? -35.440 6.726   20.157  1.00 84.38 74  A 1 
ATOM 586  C CG2 . VAL A 1 74  ? -34.820 7.962   22.241  1.00 85.42 74  A 1 
ATOM 587  N N   . SER A 1 75  ? -36.553 6.294   24.781  1.00 94.16 75  A 1 
ATOM 588  C CA  . SER A 1 75  ? -36.413 5.927   26.198  1.00 93.44 75  A 1 
ATOM 589  C C   . SER A 1 75  ? -36.992 4.550   26.541  1.00 93.61 75  A 1 
ATOM 590  O O   . SER A 1 75  ? -36.589 3.961   27.539  1.00 91.72 75  A 1 
ATOM 591  C CB  . SER A 1 75  ? -37.081 6.982   27.084  1.00 93.01 75  A 1 
ATOM 592  O OG  . SER A 1 75  ? -38.464 7.089   26.800  1.00 88.20 75  A 1 
ATOM 593  N N   . THR A 1 76  ? -37.909 4.023   25.723  1.00 93.54 76  A 1 
ATOM 594  C CA  . THR A 1 76  ? -38.502 2.686   25.913  1.00 92.03 76  A 1 
ATOM 595  C C   . THR A 1 76  ? -37.580 1.539   25.495  1.00 92.69 76  A 1 
ATOM 596  O O   . THR A 1 76  ? -37.809 0.407   25.910  1.00 90.42 76  A 1 
ATOM 597  C CB  . THR A 1 76  ? -39.833 2.548   25.161  1.00 90.98 76  A 1 
ATOM 598  O OG1 . THR A 1 76  ? -39.677 2.742   23.774  1.00 84.58 76  A 1 
ATOM 599  C CG2 . THR A 1 76  ? -40.884 3.546   25.647  1.00 83.43 76  A 1 
ATOM 600  N N   . ILE A 1 77  ? -36.562 1.817   24.676  1.00 93.71 77  A 1 
ATOM 601  C CA  . ILE A 1 77  ? -35.667 0.800   24.095  1.00 93.26 77  A 1 
ATOM 602  C C   . ILE A 1 77  ? -34.177 1.077   24.322  1.00 93.61 77  A 1 
ATOM 603  O O   . ILE A 1 77  ? -33.342 0.224   24.020  1.00 91.40 77  A 1 
ATOM 604  C CB  . ILE A 1 77  ? -35.952 0.611   22.590  1.00 92.37 77  A 1 
ATOM 605  C CG1 . ILE A 1 77  ? -35.677 1.896   21.774  1.00 87.58 77  A 1 
ATOM 606  C CG2 . ILE A 1 77  ? -37.397 0.124   22.367  1.00 85.03 77  A 1 
ATOM 607  C CD1 . ILE A 1 77  ? -35.543 1.636   20.273  1.00 84.68 77  A 1 
ATOM 608  N N   . MET A 1 78  ? -33.823 2.256   24.820  1.00 94.37 78  A 1 
ATOM 609  C CA  . MET A 1 78  ? -32.432 2.645   25.016  1.00 94.19 78  A 1 
ATOM 610  C C   . MET A 1 78  ? -31.762 1.798   26.102  1.00 93.98 78  A 1 
ATOM 611  O O   . MET A 1 78  ? -32.355 1.476   27.134  1.00 92.19 78  A 1 
ATOM 612  C CB  . MET A 1 78  ? -32.301 4.154   25.276  1.00 92.26 78  A 1 
ATOM 613  C CG  . MET A 1 78  ? -32.784 4.597   26.661  1.00 91.18 78  A 1 
ATOM 614  S SD  . MET A 1 78  ? -32.717 6.398   26.916  1.00 91.86 78  A 1 
ATOM 615  C CE  . MET A 1 78  ? -33.138 6.478   28.665  1.00 83.49 78  A 1 
ATOM 616  N N   . LYS A 1 79  ? -30.483 1.478   25.894  1.00 94.43 79  A 1 
ATOM 617  C CA  . LYS A 1 79  ? -29.633 0.870   26.919  1.00 93.09 79  A 1 
ATOM 618  C C   . LYS A 1 79  ? -29.139 1.952   27.869  1.00 94.00 79  A 1 
ATOM 619  O O   . LYS A 1 79  ? -28.678 2.997   27.416  1.00 92.45 79  A 1 
ATOM 620  C CB  . LYS A 1 79  ? -28.474 0.116   26.262  1.00 90.28 79  A 1 
ATOM 621  C CG  . LYS A 1 79  ? -28.975 -1.167  25.583  1.00 80.60 79  A 1 
ATOM 622  C CD  . LYS A 1 79  ? -27.891 -1.810  24.724  1.00 74.24 79  A 1 
ATOM 623  C CE  . LYS A 1 79  ? -28.477 -3.089  24.125  1.00 65.06 79  A 1 
ATOM 624  N NZ  . LYS A 1 79  ? -27.976 -3.364  22.763  1.00 58.20 79  A 1 
ATOM 625  N N   . THR A 1 80  ? -29.211 1.688   29.156  1.00 93.38 80  A 1 
ATOM 626  C CA  . THR A 1 80  ? -28.793 2.618   30.222  1.00 92.60 80  A 1 
ATOM 627  C C   . THR A 1 80  ? -27.558 2.147   30.980  1.00 92.04 80  A 1 
ATOM 628  O O   . THR A 1 80  ? -26.819 2.973   31.499  1.00 87.45 80  A 1 
ATOM 629  C CB  . THR A 1 80  ? -29.939 2.848   31.215  1.00 91.45 80  A 1 
ATOM 630  O OG1 . THR A 1 80  ? -30.453 1.611   31.664  1.00 85.22 80  A 1 
ATOM 631  C CG2 . THR A 1 80  ? -31.099 3.611   30.572  1.00 83.30 80  A 1 
ATOM 632  N N   . ASP A 1 81  ? -27.316 0.838   31.008  1.00 92.34 81  A 1 
ATOM 633  C CA  . ASP A 1 81  ? -26.107 0.264   31.590  1.00 91.10 81  A 1 
ATOM 634  C C   . ASP A 1 81  ? -24.988 0.284   30.541  1.00 91.75 81  A 1 
ATOM 635  O O   . ASP A 1 81  ? -24.835 -0.625  29.724  1.00 88.59 81  A 1 
ATOM 636  C CB  . ASP A 1 81  ? -26.415 -1.133  32.145  1.00 88.20 81  A 1 
ATOM 637  C CG  . ASP A 1 81  ? -25.340 -1.633  33.111  1.00 77.32 81  A 1 
ATOM 638  O OD1 . ASP A 1 81  ? -24.552 -0.789  33.597  1.00 68.13 81  A 1 
ATOM 639  O OD2 . ASP A 1 81  ? -25.356 -2.850  33.394  1.00 68.25 81  A 1 
ATOM 640  N N   . LEU A 1 82  ? -24.263 1.405   30.500  1.00 91.39 82  A 1 
ATOM 641  C CA  . LEU A 1 82  ? -23.287 1.705   29.460  1.00 92.07 82  A 1 
ATOM 642  C C   . LEU A 1 82  ? -21.875 1.740   30.027  1.00 92.58 82  A 1 
ATOM 643  O O   . LEU A 1 82  ? -21.594 2.438   31.002  1.00 89.86 82  A 1 
ATOM 644  C CB  . LEU A 1 82  ? -23.619 3.046   28.787  1.00 90.65 82  A 1 
ATOM 645  C CG  . LEU A 1 82  ? -24.992 3.089   28.091  1.00 90.43 82  A 1 
ATOM 646  C CD1 . LEU A 1 82  ? -25.197 4.481   27.506  1.00 85.77 82  A 1 
ATOM 647  C CD2 . LEU A 1 82  ? -25.120 2.068   26.957  1.00 85.13 82  A 1 
ATOM 648  N N   . ILE A 1 83  ? -20.975 1.066   29.319  1.00 93.46 83  A 1 
ATOM 649  C CA  . ILE A 1 83  ? -19.543 1.281   29.494  1.00 93.07 83  A 1 
ATOM 650  C C   . ILE A 1 83  ? -19.189 2.573   28.757  1.00 93.75 83  A 1 
ATOM 651  O O   . ILE A 1 83  ? -19.579 2.761   27.601  1.00 92.96 83  A 1 
ATOM 652  C CB  . ILE A 1 83  ? -18.736 0.060   29.009  1.00 91.63 83  A 1 
ATOM 653  C CG1 . ILE A 1 83  ? -19.235 -1.220  29.721  1.00 84.95 83  A 1 
ATOM 654  C CG2 . ILE A 1 83  ? -17.237 0.277   29.281  1.00 84.01 83  A 1 
ATOM 655  C CD1 . ILE A 1 83  ? -18.649 -2.502  29.142  1.00 78.17 83  A 1 
ATOM 656  N N   . VAL A 1 84  ? -18.477 3.463   29.434  1.00 93.91 84  A 1 
ATOM 657  C CA  . VAL A 1 84  ? -18.011 4.742   28.891  1.00 93.78 84  A 1 
ATOM 658  C C   . VAL A 1 84  ? -16.492 4.816   28.960  1.00 93.68 84  A 1 
ATOM 659  O O   . VAL A 1 84  ? -15.876 4.193   29.825  1.00 91.93 84  A 1 
ATOM 660  C CB  . VAL A 1 84  ? -18.670 5.953   29.580  1.00 92.64 84  A 1 
ATOM 661  C CG1 . VAL A 1 84  ? -20.187 5.952   29.358  1.00 86.09 84  A 1 
ATOM 662  C CG2 . VAL A 1 84  ? -18.407 6.017   31.088  1.00 85.43 84  A 1 
ATOM 663  N N   . GLY A 1 85  ? -15.902 5.564   28.039  1.00 93.64 85  A 1 
ATOM 664  C CA  . GLY A 1 85  ? -14.482 5.879   28.033  1.00 93.26 85  A 1 
ATOM 665  C C   . GLY A 1 85  ? -14.224 7.358   28.315  1.00 94.26 85  A 1 
ATOM 666  O O   . GLY A 1 85  ? -15.150 8.178   28.354  1.00 93.34 85  A 1 
ATOM 667  N N   . HIS A 1 86  ? -12.952 7.689   28.480  1.00 93.31 86  A 1 
ATOM 668  C CA  . HIS A 1 86  ? -12.471 9.053   28.681  1.00 92.52 86  A 1 
ATOM 669  C C   . HIS A 1 86  ? -11.661 9.535   27.459  1.00 92.42 86  A 1 
ATOM 670  O O   . HIS A 1 86  ? -11.007 8.716   26.811  1.00 91.82 86  A 1 
ATOM 671  C CB  . HIS A 1 86  ? -11.652 9.081   29.981  1.00 91.44 86  A 1 
ATOM 672  C CG  . HIS A 1 86  ? -11.333 10.471  30.443  1.00 90.05 86  A 1 
ATOM 673  N ND1 . HIS A 1 86  ? -10.181 11.173  30.186  1.00 82.37 86  A 1 
ATOM 674  C CD2 . HIS A 1 86  ? -12.150 11.313  31.166  1.00 81.59 86  A 1 
ATOM 675  C CE1 . HIS A 1 86  ? -10.297 12.400  30.736  1.00 82.64 86  A 1 
ATOM 676  N NE2 . HIS A 1 86  ? -11.483 12.519  31.340  1.00 83.90 86  A 1 
ATOM 677  N N   . PRO A 1 87  ? -11.641 10.836  27.127  1.00 92.54 87  A 1 
ATOM 678  C CA  . PRO A 1 87  ? -10.840 11.358  26.013  1.00 91.00 87  A 1 
ATOM 679  C C   . PRO A 1 87  ? -9.349  11.009  26.081  1.00 90.03 87  A 1 
ATOM 680  O O   . PRO A 1 87  ? -8.708  10.859  25.041  1.00 87.41 87  A 1 
ATOM 681  C CB  . PRO A 1 87  ? -11.024 12.878  26.069  1.00 89.94 87  A 1 
ATOM 682  C CG  . PRO A 1 87  ? -12.374 13.062  26.743  1.00 88.54 87  A 1 
ATOM 683  C CD  . PRO A 1 87  ? -12.447 11.891  27.716  1.00 91.48 87  A 1 
ATOM 684  N N   . LEU A 1 88  ? -8.808  10.876  27.287  1.00 89.11 88  A 1 
ATOM 685  C CA  . LEU A 1 88  ? -7.398  10.555  27.546  1.00 86.32 88  A 1 
ATOM 686  C C   . LEU A 1 88  ? -7.108  9.049   27.635  1.00 85.52 88  A 1 
ATOM 687  O O   . LEU A 1 88  ? -5.965  8.683   27.907  1.00 83.10 88  A 1 
ATOM 688  C CB  . LEU A 1 88  ? -6.921  11.276  28.821  1.00 84.77 88  A 1 
ATOM 689  C CG  . LEU A 1 88  ? -7.031  12.811  28.797  1.00 81.20 88  A 1 
ATOM 690  C CD1 . LEU A 1 88  ? -6.540  13.366  30.132  1.00 77.02 88  A 1 
ATOM 691  C CD2 . LEU A 1 88  ? -6.203  13.442  27.682  1.00 76.28 88  A 1 
ATOM 692  N N   . ASP A 1 89  ? -8.107  8.182   27.440  1.00 86.95 89  A 1 
ATOM 693  C CA  . ASP A 1 89  ? -7.855  6.746   27.357  1.00 85.70 89  A 1 
ATOM 694  C C   . ASP A 1 89  ? -7.011  6.443   26.113  1.00 85.25 89  A 1 
ATOM 695  O O   . ASP A 1 89  ? -7.103  7.131   25.090  1.00 84.24 89  A 1 
ATOM 696  C CB  . ASP A 1 89  ? -9.164  5.933   27.325  1.00 85.78 89  A 1 
ATOM 697  C CG  . ASP A 1 89  ? -10.018 6.007   28.602  1.00 85.81 89  A 1 
ATOM 698  O OD1 . ASP A 1 89  ? -9.495  6.384   29.672  1.00 82.37 89  A 1 
ATOM 699  O OD2 . ASP A 1 89  ? -11.225 5.679   28.502  1.00 82.23 89  A 1 
ATOM 700  N N   . PHE A 1 90  ? -6.202  5.388   26.164  1.00 83.24 90  A 1 
ATOM 701  C CA  . PHE A 1 90  ? -5.468  4.924   24.999  1.00 81.80 90  A 1 
ATOM 702  C C   . PHE A 1 90  ? -6.372  4.129   24.065  1.00 83.85 90  A 1 
ATOM 703  O O   . PHE A 1 90  ? -7.162  3.290   24.489  1.00 83.22 90  A 1 
ATOM 704  C CB  . PHE A 1 90  ? -4.253  4.106   25.422  1.00 78.20 90  A 1 
ATOM 705  C CG  . PHE A 1 90  ? -3.212  4.936   26.127  1.00 74.08 90  A 1 
ATOM 706  C CD1 . PHE A 1 90  ? -2.437  5.849   25.390  1.00 69.90 90  A 1 
ATOM 707  C CD2 . PHE A 1 90  ? -3.046  4.825   27.517  1.00 67.89 90  A 1 
ATOM 708  C CE1 . PHE A 1 90  ? -1.490  6.650   26.037  1.00 65.24 90  A 1 
ATOM 709  C CE2 . PHE A 1 90  ? -2.097  5.623   28.167  1.00 64.65 90  A 1 
ATOM 710  C CZ  . PHE A 1 90  ? -1.320  6.537   27.422  1.00 64.53 90  A 1 
ATOM 711  N N   . VAL A 1 91  ? -6.203  4.350   22.761  1.00 83.20 91  A 1 
ATOM 712  C CA  . VAL A 1 91  ? -6.945  3.620   21.723  1.00 84.05 91  A 1 
ATOM 713  C C   . VAL A 1 91  ? -6.736  2.109   21.844  1.00 84.71 91  A 1 
ATOM 714  O O   . VAL A 1 91  ? -7.672  1.338   21.651  1.00 84.08 91  A 1 
ATOM 715  C CB  . VAL A 1 91  ? -6.527  4.131   20.334  1.00 83.55 91  A 1 
ATOM 716  C CG1 . VAL A 1 91  ? -7.058  3.263   19.196  1.00 76.69 91  A 1 
ATOM 717  C CG2 . VAL A 1 91  ? -7.056  5.550   20.112  1.00 77.80 91  A 1 
ATOM 718  N N   . GLU A 1 92  ? -5.542  1.689   22.207  1.00 82.24 92  A 1 
ATOM 719  C CA  . GLU A 1 92  ? -5.186  0.283   22.384  1.00 79.95 92  A 1 
ATOM 720  C C   . GLU A 1 92  ? -5.908  -0.348  23.587  1.00 80.96 92  A 1 
ATOM 721  O O   . GLU A 1 92  ? -6.413  -1.465  23.490  1.00 80.05 92  A 1 
ATOM 722  C CB  . GLU A 1 92  ? -3.657  0.162   22.531  1.00 76.82 92  A 1 
ATOM 723  C CG  . GLU A 1 92  ? -2.825  0.775   21.374  1.00 69.58 92  A 1 
ATOM 724  C CD  . GLU A 1 92  ? -2.404  2.241   21.570  1.00 65.56 92  A 1 
ATOM 725  O OE1 . GLU A 1 92  ? -1.375  2.638   20.980  1.00 59.06 92  A 1 
ATOM 726  O OE2 . GLU A 1 92  ? -3.089  2.984   22.308  1.00 58.24 92  A 1 
ATOM 727  N N   . GLU A 1 93  ? -6.043  0.381   24.692  1.00 82.16 93  A 1 
ATOM 728  C CA  . GLU A 1 93  ? -6.788  -0.074  25.873  1.00 82.24 93  A 1 
ATOM 729  C C   . GLU A 1 93  ? -8.292  -0.135  25.593  1.00 85.15 93  A 1 
ATOM 730  O O   . GLU A 1 93  ? -8.960  -1.109  25.941  1.00 85.05 93  A 1 
ATOM 731  C CB  . GLU A 1 93  ? -6.506  0.841   27.071  1.00 78.99 93  A 1 
ATOM 732  C CG  . GLU A 1 93  ? -5.054  0.697   27.550  1.00 70.81 93  A 1 
ATOM 733  C CD  . GLU A 1 93  ? -4.712  1.550   28.776  1.00 66.63 93  A 1 
ATOM 734  O OE1 . GLU A 1 93  ? -3.626  1.281   29.347  1.00 59.12 93  A 1 
ATOM 735  O OE2 . GLU A 1 93  ? -5.514  2.442   29.138  1.00 58.73 93  A 1 
ATOM 736  N N   . VAL A 1 94  ? -8.814  0.859   24.877  1.00 87.35 94  A 1 
ATOM 737  C CA  . VAL A 1 94  ? -10.206 0.861   24.416  1.00 89.42 94  A 1 
ATOM 738  C C   . VAL A 1 94  ? -10.483 -0.323  23.487  1.00 90.11 94  A 1 
ATOM 739  O O   . VAL A 1 94  ? -11.532 -0.953  23.600  1.00 89.71 94  A 1 
ATOM 740  C CB  . VAL A 1 94  ? -10.539 2.206   23.749  1.00 89.93 94  A 1 
ATOM 741  C CG1 . VAL A 1 94  ? -11.897 2.195   23.043  1.00 86.44 94  A 1 
ATOM 742  C CG2 . VAL A 1 94  ? -10.577 3.314   24.807  1.00 86.57 94  A 1 
ATOM 743  N N   . ALA A 1 95  ? -9.545  -0.682  22.609  1.00 89.56 95  A 1 
ATOM 744  C CA  . ALA A 1 95  ? -9.685  -1.855  21.752  1.00 88.30 95  A 1 
ATOM 745  C C   . ALA A 1 95  ? -9.805  -3.157  22.563  1.00 88.49 95  A 1 
ATOM 746  O O   . ALA A 1 95  ? -10.665 -3.993  22.259  1.00 87.62 95  A 1 
ATOM 747  C CB  . ALA A 1 95  ? -8.504  -1.892  20.778  1.00 86.92 95  A 1 
ATOM 748  N N   . ALA A 1 96  ? -9.022  -3.301  23.627  1.00 87.06 96  A 1 
ATOM 749  C CA  . ALA A 1 96  ? -9.135  -4.426  24.553  1.00 85.63 96  A 1 
ATOM 750  C C   . ALA A 1 96  ? -10.517 -4.455  25.231  1.00 86.74 96  A 1 
ATOM 751  O O   . ALA A 1 96  ? -11.176 -5.495  25.246  1.00 85.75 96  A 1 
ATOM 752  C CB  . ALA A 1 96  ? -7.982  -4.361  25.563  1.00 83.21 96  A 1 
ATOM 753  N N   . LEU A 1 97  ? -11.015 -3.297  25.667  1.00 87.42 97  A 1 
ATOM 754  C CA  . LEU A 1 97  ? -12.349 -3.131  26.260  1.00 88.20 97  A 1 
ATOM 755  C C   . LEU A 1 97  ? -13.475 -3.559  25.305  1.00 89.12 97  A 1 
ATOM 756  O O   . LEU A 1 97  ? -14.425 -4.234  25.699  1.00 88.09 97  A 1 
ATOM 757  C CB  . LEU A 1 97  ? -12.490 -1.654  26.682  1.00 87.61 97  A 1 
ATOM 758  C CG  . LEU A 1 97  ? -12.964 -1.471  28.138  1.00 81.82 97  A 1 
ATOM 759  C CD1 . LEU A 1 97  ? -12.067 -0.469  28.862  1.00 76.49 97  A 1 
ATOM 760  C CD2 . LEU A 1 97  ? -14.391 -0.947  28.189  1.00 76.54 97  A 1 
ATOM 761  N N   . PHE A 1 98  ? -13.350 -3.221  24.007  1.00 89.56 98  A 1 
ATOM 762  C CA  . PHE A 1 98  ? -14.306 -3.655  22.979  1.00 89.93 98  A 1 
ATOM 763  C C   . PHE A 1 98  ? -14.328 -5.177  22.821  1.00 88.95 98  A 1 
ATOM 764  O O   . PHE A 1 98  ? -15.398 -5.763  22.650  1.00 86.87 98  A 1 
ATOM 765  C CB  . PHE A 1 98  ? -13.959 -3.023  21.622  1.00 90.87 98  A 1 
ATOM 766  C CG  . PHE A 1 98  ? -14.590 -1.674  21.359  1.00 91.86 98  A 1 
ATOM 767  C CD1 . PHE A 1 98  ? -15.393 -1.481  20.219  1.00 87.21 98  A 1 
ATOM 768  C CD2 . PHE A 1 98  ? -14.358 -0.589  22.219  1.00 87.11 98  A 1 
ATOM 769  C CE1 . PHE A 1 98  ? -15.936 -0.219  19.941  1.00 86.22 98  A 1 
ATOM 770  C CE2 . PHE A 1 98  ? -14.902 0.673   21.949  1.00 86.60 98  A 1 
ATOM 771  C CZ  . PHE A 1 98  ? -15.686 0.860   20.803  1.00 90.34 98  A 1 
ATOM 772  N N   . TYR A 1 99  ? -13.157 -5.804  22.856  1.00 86.47 99  A 1 
ATOM 773  C CA  . TYR A 1 99  ? -13.039 -7.251  22.721  1.00 84.14 99  A 1 
ATOM 774  C C   . TYR A 1 99  ? -13.598 -7.980  23.947  1.00 83.72 99  A 1 
ATOM 775  O O   . TYR A 1 99  ? -14.382 -8.923  23.807  1.00 81.94 99  A 1 
ATOM 776  C CB  . TYR A 1 99  ? -11.568 -7.608  22.463  1.00 82.63 99  A 1 
ATOM 777  C CG  . TYR A 1 99  ? -11.374 -9.083  22.186  1.00 80.14 99  A 1 
ATOM 778  C CD1 . TYR A 1 99  ? -10.937 -9.952  23.206  1.00 74.42 99  A 1 
ATOM 779  C CD2 . TYR A 1 99  ? -11.679 -9.599  20.911  1.00 74.30 99  A 1 
ATOM 780  C CE1 . TYR A 1 99  ? -10.807 -11.327 22.956  1.00 70.82 99  A 1 
ATOM 781  C CE2 . TYR A 1 99  ? -11.555 -10.974 20.654  1.00 69.88 99  A 1 
ATOM 782  C CZ  . TYR A 1 99  ? -11.120 -11.836 21.680  1.00 71.45 99  A 1 
ATOM 783  O OH  . TYR A 1 99  ? -11.010 -13.179 21.433  1.00 68.97 99  A 1 
ATOM 784  N N   . GLU A 1 100 ? -13.251 -7.511  25.132  1.00 85.33 100 A 1 
ATOM 785  C CA  . GLU A 1 100 ? -13.632 -8.122  26.406  1.00 84.44 100 A 1 
ATOM 786  C C   . GLU A 1 100 ? -15.146 -8.039  26.653  1.00 85.20 100 A 1 
ATOM 787  O O   . GLU A 1 100 ? -15.801 -9.045  26.935  1.00 83.97 100 A 1 
ATOM 788  C CB  . GLU A 1 100 ? -12.821 -7.432  27.514  1.00 82.39 100 A 1 
ATOM 789  C CG  . GLU A 1 100 ? -12.787 -8.264  28.804  1.00 72.51 100 A 1 
ATOM 790  C CD  . GLU A 1 100 ? -11.876 -7.657  29.878  1.00 68.83 100 A 1 
ATOM 791  O OE1 . GLU A 1 100 ? -11.414 -8.448  30.738  1.00 60.73 100 A 1 
ATOM 792  O OE2 . GLU A 1 100 ? -11.667 -6.427  29.855  1.00 61.42 100 A 1 
ATOM 793  N N   . HIS A 1 101 ? -15.732 -6.860  26.435  1.00 88.37 101 A 1 
ATOM 794  C CA  . HIS A 1 101 ? -17.160 -6.620  26.657  1.00 88.03 101 A 1 
ATOM 795  C C   . HIS A 1 101 ? -18.043 -6.850  25.423  1.00 88.05 101 A 1 
ATOM 796  O O   . HIS A 1 101 ? -19.267 -6.736  25.511  1.00 85.86 101 A 1 
ATOM 797  C CB  . HIS A 1 101 ? -17.343 -5.224  27.250  1.00 88.17 101 A 1 
ATOM 798  C CG  . HIS A 1 101 ? -16.681 -5.080  28.593  1.00 87.04 101 A 1 
ATOM 799  N ND1 . HIS A 1 101 ? -17.128 -5.626  29.784  1.00 77.24 101 A 1 
ATOM 800  C CD2 . HIS A 1 101 ? -15.523 -4.403  28.869  1.00 77.36 101 A 1 
ATOM 801  C CE1 . HIS A 1 101 ? -16.265 -5.274  30.749  1.00 79.02 101 A 1 
ATOM 802  N NE2 . HIS A 1 101 ? -15.279 -4.529  30.233  1.00 80.34 101 A 1 
ATOM 803  N N   . ARG A 1 102 ? -17.461 -7.194  24.266  1.00 85.27 102 A 1 
ATOM 804  C CA  . ARG A 1 102 ? -18.170 -7.425  22.990  1.00 84.69 102 A 1 
ATOM 805  C C   . ARG A 1 102 ? -19.076 -6.257  22.574  1.00 85.92 102 A 1 
ATOM 806  O O   . ARG A 1 102 ? -20.154 -6.465  22.008  1.00 83.33 102 A 1 
ATOM 807  C CB  . ARG A 1 102 ? -18.926 -8.758  23.014  1.00 82.00 102 A 1 
ATOM 808  C CG  . ARG A 1 102 ? -18.036 -9.962  23.333  1.00 74.60 102 A 1 
ATOM 809  C CD  . ARG A 1 102 ? -18.883 -11.230 23.208  1.00 69.28 102 A 1 
ATOM 810  N NE  . ARG A 1 102 ? -18.084 -12.439 23.449  1.00 62.16 102 A 1 
ATOM 811  C CZ  . ARG A 1 102 ? -18.335 -13.642 22.957  1.00 54.82 102 A 1 
ATOM 812  N NH1 . ARG A 1 102 ? -19.399 -13.883 22.238  1.00 50.63 102 A 1 
ATOM 813  N NH2 . ARG A 1 102 ? -17.520 -14.631 23.179  1.00 47.55 102 A 1 
ATOM 814  N N   . ILE A 1 103 ? -18.646 -5.039  22.828  1.00 87.65 103 A 1 
ATOM 815  C CA  . ILE A 1 103 ? -19.345 -3.809  22.450  1.00 88.04 103 A 1 
ATOM 816  C C   . ILE A 1 103 ? -18.939 -3.360  21.039  1.00 88.27 103 A 1 
ATOM 817  O O   . ILE A 1 103 ? -17.875 -3.716  20.530  1.00 86.84 103 A 1 
ATOM 818  C CB  . ILE A 1 103 ? -19.172 -2.715  23.533  1.00 87.45 103 A 1 
ATOM 819  C CG1 . ILE A 1 103 ? -17.686 -2.381  23.798  1.00 83.66 103 A 1 
ATOM 820  C CG2 . ILE A 1 103 ? -19.894 -3.164  24.826  1.00 80.43 103 A 1 
ATOM 821  C CD1 . ILE A 1 103 ? -17.468 -1.229  24.791  1.00 80.58 103 A 1 
ATOM 822  N N   . GLY A 1 104 ? -19.809 -2.604  20.387  1.00 88.68 104 A 1 
ATOM 823  C CA  . GLY A 1 104 ? -19.581 -2.063  19.039  1.00 88.35 104 A 1 
ATOM 824  C C   . GLY A 1 104 ? -19.304 -0.562  19.011  1.00 90.06 104 A 1 
ATOM 825  O O   . GLY A 1 104 ? -18.874 -0.038  17.983  1.00 87.98 104 A 1 
ATOM 826  N N   . CYS A 1 105 ? -19.573 0.126   20.114  1.00 92.23 105 A 1 
ATOM 827  C CA  . CYS A 1 105 ? -19.247 1.530   20.314  1.00 93.08 105 A 1 
ATOM 828  C C   . CYS A 1 105 ? -19.021 1.829   21.795  1.00 94.12 105 A 1 
ATOM 829  O O   . CYS A 1 105 ? -19.556 1.133   22.666  1.00 93.07 105 A 1 
ATOM 830  C CB  . CYS A 1 105 ? -20.334 2.424   19.692  1.00 90.92 105 A 1 
ATOM 831  S SG  . CYS A 1 105 ? -21.665 2.822   20.856  1.00 85.85 105 A 1 
ATOM 832  N N   . LEU A 1 106 ? -18.252 2.882   22.053  1.00 94.78 106 A 1 
ATOM 833  C CA  . LEU A 1 106 ? -17.963 3.399   23.382  1.00 95.37 106 A 1 
ATOM 834  C C   . LEU A 1 106 ? -18.248 4.906   23.386  1.00 96.08 106 A 1 
ATOM 835  O O   . LEU A 1 106 ? -17.551 5.653   22.689  1.00 95.65 106 A 1 
ATOM 836  C CB  . LEU A 1 106 ? -16.497 3.072   23.706  1.00 94.78 106 A 1 
ATOM 837  C CG  . LEU A 1 106 ? -16.104 3.351   25.164  1.00 93.47 106 A 1 
ATOM 838  C CD1 . LEU A 1 106 ? -16.680 2.296   26.106  1.00 89.24 106 A 1 
ATOM 839  C CD2 . LEU A 1 106 ? -14.582 3.307   25.291  1.00 88.41 106 A 1 
ATOM 840  N N   . PRO A 1 107 ? -19.278 5.367   24.115  1.00 95.81 107 A 1 
ATOM 841  C CA  . PRO A 1 107 ? -19.472 6.793   24.347  1.00 95.85 107 A 1 
ATOM 842  C C   . PRO A 1 107 ? -18.312 7.350   25.172  1.00 96.03 107 A 1 
ATOM 843  O O   . PRO A 1 107 ? -17.907 6.739   26.163  1.00 95.23 107 A 1 
ATOM 844  C CB  . PRO A 1 107 ? -20.810 6.924   25.086  1.00 95.30 107 A 1 
ATOM 845  C CG  . PRO A 1 107 ? -21.499 5.577   24.870  1.00 93.76 107 A 1 
ATOM 846  C CD  . PRO A 1 107 ? -20.334 4.604   24.752  1.00 95.54 107 A 1 
ATOM 847  N N   . ILE A 1 108 ? -17.808 8.514   24.786  1.00 95.45 108 A 1 
ATOM 848  C CA  . ILE A 1 108 ? -16.716 9.186   25.484  1.00 95.50 108 A 1 
ATOM 849  C C   . ILE A 1 108 ? -17.286 10.330  26.315  1.00 95.61 108 A 1 
ATOM 850  O O   . ILE A 1 108 ? -17.931 11.239  25.787  1.00 95.17 108 A 1 
ATOM 851  C CB  . ILE A 1 108 ? -15.616 9.634   24.505  1.00 95.28 108 A 1 
ATOM 852  C CG1 . ILE A 1 108 ? -15.134 8.496   23.580  1.00 93.39 108 A 1 
ATOM 853  C CG2 . ILE A 1 108 ? -14.434 10.238  25.277  1.00 93.50 108 A 1 
ATOM 854  C CD1 . ILE A 1 108 ? -14.661 7.217   24.303  1.00 90.01 108 A 1 
ATOM 855  N N   . VAL A 1 109 ? -17.053 10.270  27.615  1.00 94.88 109 A 1 
ATOM 856  C CA  . VAL A 1 109 ? -17.606 11.209  28.595  1.00 94.40 109 A 1 
ATOM 857  C C   . VAL A 1 109 ? -16.470 11.947  29.287  1.00 93.86 109 A 1 
ATOM 858  O O   . VAL A 1 109 ? -15.522 11.334  29.777  1.00 92.37 109 A 1 
ATOM 859  C CB  . VAL A 1 109 ? -18.522 10.484  29.601  1.00 93.70 109 A 1 
ATOM 860  C CG1 . VAL A 1 109 ? -19.115 11.452  30.628  1.00 88.81 109 A 1 
ATOM 861  C CG2 . VAL A 1 109 ? -19.703 9.805   28.885  1.00 89.03 109 A 1 
ATOM 862  N N   . ASN A 1 110 ? -16.590 13.273  29.360  1.00 93.40 110 A 1 
ATOM 863  C CA  . ASN A 1 110 ? -15.672 14.132  30.093  1.00 92.37 110 A 1 
ATOM 864  C C   . ASN A 1 110 ? -16.471 15.100  30.975  1.00 91.98 110 A 1 
ATOM 865  O O   . ASN A 1 110 ? -17.432 15.719  30.514  1.00 89.71 110 A 1 
ATOM 866  C CB  . ASN A 1 110 ? -14.751 14.853  29.094  1.00 90.59 110 A 1 
ATOM 867  C CG  . ASN A 1 110 ? -13.602 15.571  29.779  1.00 88.81 110 A 1 
ATOM 868  O OD1 . ASN A 1 110 ? -13.465 15.579  30.987  1.00 80.54 110 A 1 
ATOM 869  N ND2 . ASN A 1 110 ? -12.743 16.207  29.012  1.00 80.05 110 A 1 
ATOM 870  N N   . HIS A 1 111 ? -16.112 15.205  32.242  1.00 90.82 111 A 1 
ATOM 871  C CA  . HIS A 1 111 ? -16.854 15.998  33.232  1.00 90.36 111 A 1 
ATOM 872  C C   . HIS A 1 111 ? -18.376 15.743  33.230  1.00 91.00 111 A 1 
ATOM 873  O O   . HIS A 1 111 ? -19.186 16.665  33.323  1.00 87.25 111 A 1 
ATOM 874  C CB  . HIS A 1 111 ? -16.482 17.485  33.093  1.00 88.56 111 A 1 
ATOM 875  C CG  . HIS A 1 111 ? -15.015 17.756  33.276  1.00 84.95 111 A 1 
ATOM 876  N ND1 . HIS A 1 111 ? -14.254 17.404  34.372  1.00 73.98 111 A 1 
ATOM 877  C CD2 . HIS A 1 111 ? -14.179 18.396  32.398  1.00 72.89 111 A 1 
ATOM 878  C CE1 . HIS A 1 111 ? -12.995 17.818  34.153  1.00 73.09 111 A 1 
ATOM 879  N NE2 . HIS A 1 111 ? -12.912 18.433  32.969  1.00 73.91 111 A 1 
ATOM 880  N N   . GLY A 1 112 ? -18.769 14.476  33.092  1.00 90.09 112 A 1 
ATOM 881  C CA  . GLY A 1 112 ? -20.172 14.052  33.082  1.00 89.05 112 A 1 
ATOM 882  C C   . GLY A 1 112 ? -20.939 14.348  31.787  1.00 90.97 112 A 1 
ATOM 883  O O   . GLY A 1 112 ? -22.124 14.024  31.716  1.00 88.84 112 A 1 
ATOM 884  N N   . LYS A 1 113 ? -20.296 14.930  30.763  1.00 92.86 113 A 1 
ATOM 885  C CA  . LYS A 1 113 ? -20.905 15.247  29.468  1.00 94.03 113 A 1 
ATOM 886  C C   . LYS A 1 113 ? -20.355 14.358  28.359  1.00 94.84 113 A 1 
ATOM 887  O O   . LYS A 1 113 ? -19.167 14.048  28.338  1.00 93.08 113 A 1 
ATOM 888  C CB  . LYS A 1 113 ? -20.719 16.730  29.130  1.00 92.68 113 A 1 
ATOM 889  C CG  . LYS A 1 113 ? -21.446 17.630  30.138  1.00 87.58 113 A 1 
ATOM 890  C CD  . LYS A 1 113 ? -21.395 19.098  29.711  1.00 83.21 113 A 1 
ATOM 891  C CE  . LYS A 1 113 ? -22.138 19.933  30.756  1.00 74.81 113 A 1 
ATOM 892  N NZ  . LYS A 1 113 ? -22.311 21.340  30.327  1.00 65.74 113 A 1 
ATOM 893  N N   . LEU A 1 114 ? -21.226 14.003  27.417  1.00 94.52 114 A 1 
ATOM 894  C CA  . LEU A 1 114 ? -20.825 13.320  26.197  1.00 95.23 114 A 1 
ATOM 895  C C   . LEU A 1 114 ? -20.017 14.281  25.318  1.00 95.37 114 A 1 
ATOM 896  O O   . LEU A 1 114 ? -20.524 15.329  24.925  1.00 94.22 114 A 1 
ATOM 897  C CB  . LEU A 1 114 ? -22.080 12.817  25.477  1.00 95.21 114 A 1 
ATOM 898  C CG  . LEU A 1 114 ? -21.766 11.963  24.233  1.00 95.11 114 A 1 
ATOM 899  C CD1 . LEU A 1 114 ? -21.321 10.555  24.625  1.00 91.78 114 A 1 
ATOM 900  C CD2 . LEU A 1 114 ? -23.013 11.850  23.368  1.00 91.29 114 A 1 
ATOM 901  N N   . VAL A 1 115 ? -18.782 13.905  24.990  1.00 95.60 115 A 1 
ATOM 902  C CA  . VAL A 1 115 ? -17.876 14.700  24.145  1.00 94.98 115 A 1 
ATOM 903  C C   . VAL A 1 115 ? -17.556 14.027  22.816  1.00 94.92 115 A 1 
ATOM 904  O O   . VAL A 1 115 ? -17.216 14.704  21.848  1.00 93.03 115 A 1 
ATOM 905  C CB  . VAL A 1 115 ? -16.579 15.060  24.889  1.00 93.91 115 A 1 
ATOM 906  C CG1 . VAL A 1 115 ? -16.869 15.995  26.066  1.00 87.13 115 A 1 
ATOM 907  C CG2 . VAL A 1 115 ? -15.827 13.828  25.419  1.00 87.02 115 A 1 
ATOM 908  N N   . GLY A 1 116 ? -17.701 12.708  22.736  1.00 95.71 116 A 1 
ATOM 909  C CA  . GLY A 1 116 ? -17.416 11.951  21.533  1.00 95.49 116 A 1 
ATOM 910  C C   . GLY A 1 116 ? -18.025 10.557  21.553  1.00 96.10 116 A 1 
ATOM 911  O O   . GLY A 1 116 ? -18.666 10.139  22.516  1.00 95.35 116 A 1 
ATOM 912  N N   . ILE A 1 117 ? -17.833 9.838   20.454  1.00 95.87 117 A 1 
ATOM 913  C CA  . ILE A 1 117 ? -18.124 8.409   20.371  1.00 95.68 117 A 1 
ATOM 914  C C   . ILE A 1 117 ? -17.038 7.742   19.537  1.00 95.27 117 A 1 
ATOM 915  O O   . ILE A 1 117 ? -16.675 8.241   18.470  1.00 93.92 117 A 1 
ATOM 916  C CB  . ILE A 1 117 ? -19.552 8.157   19.833  1.00 94.63 117 A 1 
ATOM 917  C CG1 . ILE A 1 117 ? -19.973 6.692   20.057  1.00 84.76 117 A 1 
ATOM 918  C CG2 . ILE A 1 117 ? -19.714 8.553   18.352  1.00 84.42 117 A 1 
ATOM 919  C CD1 . ILE A 1 117 ? -21.462 6.441   19.766  1.00 79.58 117 A 1 
ATOM 920  N N   . ILE A 1 118 ? -16.538 6.609   20.004  1.00 95.71 118 A 1 
ATOM 921  C CA  . ILE A 1 118 ? -15.622 5.770   19.236  1.00 95.29 118 A 1 
ATOM 922  C C   . ILE A 1 118 ? -16.313 4.453   18.908  1.00 95.01 118 A 1 
ATOM 923  O O   . ILE A 1 118 ? -17.045 3.895   19.726  1.00 93.80 118 A 1 
ATOM 924  C CB  . ILE A 1 118 ? -14.263 5.644   19.952  1.00 94.00 118 A 1 
ATOM 925  C CG1 . ILE A 1 118 ? -13.178 5.207   18.947  1.00 83.08 118 A 1 
ATOM 926  C CG2 . ILE A 1 118 ? -14.312 4.702   21.164  1.00 82.98 118 A 1 
ATOM 927  C CD1 . ILE A 1 118 ? -11.761 5.471   19.454  1.00 79.68 118 A 1 
ATOM 928  N N   . THR A 1 119 ? -16.133 3.977   17.677  1.00 93.63 119 A 1 
ATOM 929  C CA  . THR A 1 119 ? -16.728 2.725   17.200  1.00 92.40 119 A 1 
ATOM 930  C C   . THR A 1 119 ? -15.642 1.725   16.841  1.00 91.89 119 A 1 
ATOM 931  O O   . THR A 1 119 ? -14.486 2.084   16.635  1.00 90.87 119 A 1 
ATOM 932  C CB  . THR A 1 119 ? -17.665 2.948   16.004  1.00 91.40 119 A 1 
ATOM 933  O OG1 . THR A 1 119 ? -16.947 3.315   14.854  1.00 85.75 119 A 1 
ATOM 934  C CG2 . THR A 1 119 ? -18.732 4.012   16.262  1.00 85.04 119 A 1 
ATOM 935  N N   . GLN A 1 120 ? -16.031 0.459   16.694  1.00 91.08 120 A 1 
ATOM 936  C CA  . GLN A 1 120 ? -15.125 -0.592  16.233  1.00 89.82 120 A 1 
ATOM 937  C C   . GLN A 1 120 ? -14.487 -0.256  14.873  1.00 89.34 120 A 1 
ATOM 938  O O   . GLN A 1 120 ? -13.341 -0.595  14.628  1.00 88.01 120 A 1 
ATOM 939  C CB  . GLN A 1 120 ? -15.916 -1.908  16.166  1.00 88.31 120 A 1 
ATOM 940  C CG  . GLN A 1 120 ? -15.114 -3.083  16.730  1.00 80.38 120 A 1 
ATOM 941  C CD  . GLN A 1 120 ? -15.885 -4.406  16.710  1.00 79.21 120 A 1 
ATOM 942  O OE1 . GLN A 1 120 ? -16.936 -4.557  16.109  1.00 71.21 120 A 1 
ATOM 943  N NE2 . GLN A 1 120 ? -15.384 -5.424  17.364  1.00 69.93 120 A 1 
ATOM 944  N N   . THR A 1 121 ? -15.223 0.448   14.006  1.00 88.56 121 A 1 
ATOM 945  C CA  . THR A 1 121 ? -14.721 0.911   12.704  1.00 86.99 121 A 1 
ATOM 946  C C   . THR A 1 121 ? -13.689 2.027   12.855  1.00 87.19 121 A 1 
ATOM 947  O O   . THR A 1 121 ? -12.717 2.052   12.111  1.00 86.13 121 A 1 
ATOM 948  C CB  . THR A 1 121 ? -15.878 1.402   11.827  1.00 85.58 121 A 1 
ATOM 949  O OG1 . THR A 1 121 ? -16.913 0.443   11.781  1.00 79.83 121 A 1 
ATOM 950  C CG2 . THR A 1 121 ? -15.468 1.668   10.384  1.00 78.29 121 A 1 
ATOM 951  N N   . ASP A 1 122 ? -13.875 2.934   13.812  1.00 88.62 122 A 1 
ATOM 952  C CA  . ASP A 1 122 ? -12.927 4.029   14.065  1.00 88.38 122 A 1 
ATOM 953  C C   . ASP A 1 122 ? -11.618 3.485   14.657  1.00 88.36 122 A 1 
ATOM 954  O O   . ASP A 1 122 ? -10.544 3.878   14.212  1.00 87.63 122 A 1 
ATOM 955  C CB  . ASP A 1 122 ? -13.556 5.091   14.985  1.00 88.81 122 A 1 
ATOM 956  C CG  . ASP A 1 122 ? -14.885 5.640   14.446  1.00 88.52 122 A 1 
ATOM 957  O OD1 . ASP A 1 122 ? -14.974 6.034   13.260  1.00 84.81 122 A 1 
ATOM 958  O OD2 . ASP A 1 122 ? -15.883 5.634   15.202  1.00 84.83 122 A 1 
ATOM 959  N N   . LEU A 1 123 ? -11.705 2.509   15.570  1.00 89.50 123 A 1 
ATOM 960  C CA  . LEU A 1 123 ? -10.539 1.793   16.103  1.00 89.19 123 A 1 
ATOM 961  C C   . LEU A 1 123 ? -9.757  1.091   14.996  1.00 88.10 123 A 1 
ATOM 962  O O   . LEU A 1 123 ? -8.545  1.241   14.920  1.00 86.48 123 A 1 
ATOM 963  C CB  . LEU A 1 123 ? -10.992 0.760   17.143  1.00 89.61 123 A 1 
ATOM 964  C CG  . LEU A 1 123 ? -11.431 1.362   18.485  1.00 88.16 123 A 1 
ATOM 965  C CD1 . LEU A 1 123 ? -12.051 0.269   19.346  1.00 84.27 123 A 1 
ATOM 966  C CD2 . LEU A 1 123 ? -10.249 1.954   19.245  1.00 84.05 123 A 1 
ATOM 967  N N   . LEU A 1 124 ? -10.446 0.371   14.108  1.00 88.48 124 A 1 
ATOM 968  C CA  . LEU A 1 124 ? -9.808  -0.328  12.996  1.00 87.04 124 A 1 
ATOM 969  C C   . LEU A 1 124 ? -9.046  0.638   12.082  1.00 85.48 124 A 1 
ATOM 970  O O   . LEU A 1 124 ? -7.893  0.387   11.763  1.00 83.67 124 A 1 
ATOM 971  C CB  . LEU A 1 124 ? -10.860 -1.107  12.195  1.00 86.98 124 A 1 
ATOM 972  C CG  . LEU A 1 124 ? -10.466 -2.584  12.036  1.00 80.87 124 A 1 
ATOM 973  C CD1 . LEU A 1 124 ? -11.297 -3.476  12.943  1.00 76.74 124 A 1 
ATOM 974  C CD2 . LEU A 1 124 ? -10.690 -3.029  10.600  1.00 76.45 124 A 1 
ATOM 975  N N   . ARG A 1 125 ? -9.675  1.763   11.700  1.00 85.61 125 A 1 
ATOM 976  C CA  . ARG A 1 125 ? -9.029  2.815   10.901  1.00 83.69 125 A 1 
ATOM 977  C C   . ARG A 1 125 ? -7.774  3.340   11.591  1.00 82.88 125 A 1 
ATOM 978  O O   . ARG A 1 125 ? -6.729  3.449   10.965  1.00 81.52 125 A 1 
ATOM 979  C CB  . ARG A 1 125 ? -10.023 3.957   10.652  1.00 83.01 125 A 1 
ATOM 980  C CG  . ARG A 1 125 ? -9.441  5.019   9.705   1.00 76.01 125 A 1 
ATOM 981  C CD  . ARG A 1 125 ? -10.293 6.294   9.683   1.00 72.95 125 A 1 
ATOM 982  N NE  . ARG A 1 125 ? -10.181 7.018   10.956  1.00 66.39 125 A 1 
ATOM 983  C CZ  . ARG A 1 125 ? -11.099 7.759   11.550  1.00 60.25 125 A 1 
ATOM 984  N NH1 . ARG A 1 125 ? -12.251 7.998   10.995  1.00 54.09 125 A 1 
ATOM 985  N NH2 . ARG A 1 125 ? -10.858 8.271   12.727  1.00 51.13 125 A 1 
ATOM 986  N N   . THR A 1 126 ? -7.886  3.633   12.885  1.00 84.81 126 A 1 
ATOM 987  C CA  . THR A 1 126 ? -6.761  4.131   13.677  1.00 83.88 126 A 1 
ATOM 988  C C   . THR A 1 126 ? -5.612  3.128   13.673  1.00 82.64 126 A 1 
ATOM 989  O O   . THR A 1 126 ? -4.494  3.505   13.364  1.00 81.16 126 A 1 
ATOM 990  C CB  . THR A 1 126 ? -7.200  4.456   15.107  1.00 84.43 126 A 1 
ATOM 991  O OG1 . THR A 1 126 ? -8.260  5.390   15.086  1.00 79.34 126 A 1 
ATOM 992  C CG2 . THR A 1 126 ? -6.076  5.084   15.916  1.00 78.90 126 A 1 
ATOM 993  N N   . PHE A 1 127 ? -5.866  1.843   13.909  1.00 82.21 127 A 1 
ATOM 994  C CA  . PHE A 1 127 ? -4.804  0.831   13.879  1.00 80.27 127 A 1 
ATOM 995  C C   . PHE A 1 127 ? -4.114  0.706   12.519  1.00 78.63 127 A 1 
ATOM 996  O O   . PHE A 1 127 ? -2.902  0.516   12.481  1.00 77.07 127 A 1 
ATOM 997  C CB  . PHE A 1 127 ? -5.350  -0.521  14.332  1.00 80.27 127 A 1 
ATOM 998  C CG  . PHE A 1 127 ? -5.452  -0.668  15.831  1.00 76.99 127 A 1 
ATOM 999  C CD1 . PHE A 1 127 ? -4.286  -0.632  16.616  1.00 72.19 127 A 1 
ATOM 1000 C CD2 . PHE A 1 127 ? -6.699  -0.860  16.447  1.00 72.09 127 A 1 
ATOM 1001 C CE1 . PHE A 1 127 ? -4.361  -0.782  18.009  1.00 69.69 127 A 1 
ATOM 1002 C CE2 . PHE A 1 127 ? -6.781  -1.011  17.841  1.00 68.81 127 A 1 
ATOM 1003 C CZ  . PHE A 1 127 ? -5.612  -0.971  18.623  1.00 70.24 127 A 1 
ATOM 1004 N N   . ILE A 1 128 ? -4.840  0.848   11.413  1.00 80.33 128 A 1 
ATOM 1005 C CA  . ILE A 1 128 ? -4.240  0.870   10.069  1.00 78.00 128 A 1 
ATOM 1006 C C   . ILE A 1 128 ? -3.252  2.036   9.951   1.00 76.70 128 A 1 
ATOM 1007 O O   . ILE A 1 128 ? -2.120  1.831   9.523   1.00 75.03 128 A 1 
ATOM 1008 C CB  . ILE A 1 128 ? -5.324  0.937   8.972   1.00 77.14 128 A 1 
ATOM 1009 C CG1 . ILE A 1 128 ? -6.181  -0.346  8.954   1.00 73.61 128 A 1 
ATOM 1010 C CG2 . ILE A 1 128 ? -4.699  1.143   7.577   1.00 72.51 128 A 1 
ATOM 1011 C CD1 . ILE A 1 128 ? -7.523  -0.145  8.240   1.00 67.46 128 A 1 
ATOM 1012 N N   . GLU A 1 129 ? -3.653  3.236   10.373  1.00 77.19 129 A 1 
ATOM 1013 C CA  . GLU A 1 129 ? -2.787  4.420   10.374  1.00 75.69 129 A 1 
ATOM 1014 C C   . GLU A 1 129 ? -1.531  4.200   11.237  1.00 75.21 129 A 1 
ATOM 1015 O O   . GLU A 1 129 ? -0.424  4.554   10.829  1.00 74.15 129 A 1 
ATOM 1016 C CB  . GLU A 1 129 ? -3.585  5.648   10.852  1.00 74.13 129 A 1 
ATOM 1017 C CG  . GLU A 1 129 ? -4.645  6.124   9.838   1.00 68.19 129 A 1 
ATOM 1018 C CD  . GLU A 1 129 ? -5.633  7.170   10.394  1.00 66.06 129 A 1 
ATOM 1019 O OE1 . GLU A 1 129 ? -6.642  7.457   9.697   1.00 60.32 129 A 1 
ATOM 1020 O OE2 . GLU A 1 129 ? -5.444  7.665   11.531  1.00 59.78 129 A 1 
ATOM 1021 N N   . LEU A 1 130 ? -1.669  3.537   12.389  1.00 75.01 130 A 1 
ATOM 1022 C CA  . LEU A 1 130 ? -0.560  3.290   13.318  1.00 73.29 130 A 1 
ATOM 1023 C C   . LEU A 1 130 ? 0.495   2.301   12.812  1.00 72.62 130 A 1 
ATOM 1024 O O   . LEU A 1 130 ? 1.621   2.320   13.305  1.00 70.25 130 A 1 
ATOM 1025 C CB  . LEU A 1 130 ? -1.111  2.806   14.668  1.00 71.80 130 A 1 
ATOM 1026 C CG  . LEU A 1 130 ? -2.019  3.814   15.386  1.00 68.17 130 A 1 
ATOM 1027 C CD1 . LEU A 1 130 ? -2.410  3.277   16.759  1.00 65.48 130 A 1 
ATOM 1028 C CD2 . LEU A 1 130 ? -1.418  5.205   15.457  1.00 64.50 130 A 1 
ATOM 1029 N N   . THR A 1 131 ? 0.167   1.455   11.832  1.00 73.83 131 A 1 
ATOM 1030 C CA  . THR A 1 131 ? 1.146   0.505   11.261  1.00 71.73 131 A 1 
ATOM 1031 C C   . THR A 1 131 ? 2.204   1.167   10.369  1.00 70.49 131 A 1 
ATOM 1032 O O   . THR A 1 131 ? 3.130   0.490   9.920   1.00 66.88 131 A 1 
ATOM 1033 C CB  . THR A 1 131 ? 0.482   -0.659  10.503  1.00 69.55 131 A 1 
ATOM 1034 O OG1 . THR A 1 131 ? -0.264  -0.234  9.389   1.00 65.36 131 A 1 
ATOM 1035 C CG2 . THR A 1 131 ? -0.422  -1.499  11.399  1.00 64.33 131 A 1 
ATOM 1036 N N   . GLY A 1 132 ? 2.095   2.464   10.105  1.00 66.92 132 A 1 
ATOM 1037 C CA  . GLY A 1 132 ? 3.079   3.236   9.332   1.00 65.19 132 A 1 
ATOM 1038 C C   . GLY A 1 132 ? 3.045   3.007   7.822   1.00 66.77 132 A 1 
ATOM 1039 O O   . GLY A 1 132 ? 3.894   3.539   7.114   1.00 63.68 132 A 1 
ATOM 1040 N N   . VAL A 1 133 ? 2.067   2.257   7.313   1.00 67.67 133 A 1 
ATOM 1041 C CA  . VAL A 1 133 ? 1.960   1.913   5.877   1.00 66.25 133 A 1 
ATOM 1042 C C   . VAL A 1 133 ? 1.658   3.133   4.994   1.00 67.93 133 A 1 
ATOM 1043 O O   . VAL A 1 133 ? 1.925   3.115   3.803   1.00 64.57 133 A 1 
ATOM 1044 C CB  . VAL A 1 133 ? 0.904   0.811   5.674   1.00 61.57 133 A 1 
ATOM 1045 C CG1 . VAL A 1 133 ? 0.796   0.322   4.231   1.00 55.88 133 A 1 
ATOM 1046 C CG2 . VAL A 1 133 ? 1.242   -0.409  6.542   1.00 55.64 133 A 1 
ATOM 1047 N N   . HIS A 1 134 ? 1.140   4.204   5.577   1.00 70.56 134 A 1 
ATOM 1048 C CA  . HIS A 1 134 ? 0.887   5.471   4.884   1.00 69.28 134 A 1 
ATOM 1049 C C   . HIS A 1 134 ? 2.159   6.290   4.599   1.00 72.03 134 A 1 
ATOM 1050 O O   . HIS A 1 134 ? 2.103   7.268   3.860   1.00 69.34 134 A 1 
ATOM 1051 C CB  . HIS A 1 134 ? -0.110  6.288   5.717   1.00 64.08 134 A 1 
ATOM 1052 C CG  . HIS A 1 134 ? 0.432   6.683   7.067   1.00 58.68 134 A 1 
ATOM 1053 N ND1 . HIS A 1 134 ? 0.421   5.920   8.217   1.00 51.81 134 A 1 
ATOM 1054 C CD2 . HIS A 1 134 ? 1.067   7.864   7.388   1.00 50.58 134 A 1 
ATOM 1055 C CE1 . HIS A 1 134 ? 1.024   6.619   9.194   1.00 46.07 134 A 1 
ATOM 1056 N NE2 . HIS A 1 134 ? 1.438   7.803   8.728   1.00 46.55 134 A 1 
ATOM 1057 N N   . GLN A 1 135 ? 3.300   5.934   5.198   1.00 74.49 135 A 1 
ATOM 1058 C CA  . GLN A 1 135 ? 4.596   6.553   4.937   1.00 76.49 135 A 1 
ATOM 1059 C C   . GLN A 1 135 ? 5.386   5.680   3.952   1.00 81.43 135 A 1 
ATOM 1060 O O   . GLN A 1 135 ? 5.438   4.462   4.152   1.00 80.45 135 A 1 
ATOM 1061 C CB  . GLN A 1 135 ? 5.376   6.718   6.254   1.00 71.89 135 A 1 
ATOM 1062 C CG  . GLN A 1 135 ? 4.801   7.812   7.174   1.00 65.86 135 A 1 
ATOM 1063 C CD  . GLN A 1 135 ? 5.333   9.224   6.893   1.00 61.75 135 A 1 
ATOM 1064 O OE1 . GLN A 1 135 ? 6.363   9.439   6.285   1.00 55.76 135 A 1 
ATOM 1065 N NE2 . GLN A 1 135 ? 4.651   10.244  7.369   1.00 52.83 135 A 1 
ATOM 1066 N N   . PRO A 1 136 ? 6.043   6.278   2.946   1.00 85.38 136 A 1 
ATOM 1067 C CA  . PRO A 1 136 ? 6.896   5.531   2.026   1.00 88.25 136 A 1 
ATOM 1068 C C   . PRO A 1 136 ? 7.976   4.742   2.768   1.00 90.15 136 A 1 
ATOM 1069 O O   . PRO A 1 136 ? 8.733   5.295   3.569   1.00 88.41 136 A 1 
ATOM 1070 C CB  . PRO A 1 136 ? 7.489   6.570   1.072   1.00 85.58 136 A 1 
ATOM 1071 C CG  . PRO A 1 136 ? 6.472   7.704   1.101   1.00 83.42 136 A 1 
ATOM 1072 C CD  . PRO A 1 136 ? 5.965   7.668   2.537   1.00 85.61 136 A 1 
ATOM 1073 N N   . GLY A 1 137 ? 8.050   3.444   2.506   1.00 91.03 137 A 1 
ATOM 1074 C CA  . GLY A 1 137 ? 8.994   2.564   3.176   1.00 91.20 137 A 1 
ATOM 1075 C C   . GLY A 1 137 ? 8.930   1.121   2.687   1.00 92.30 137 A 1 
ATOM 1076 O O   . GLY A 1 137 ? 8.013   0.731   1.970   1.00 91.47 137 A 1 
ATOM 1077 N N   . SER A 1 138 ? 9.895   0.323   3.125   1.00 93.76 138 A 1 
ATOM 1078 C CA  . SER A 1 138 ? 10.022  -1.106  2.821   1.00 93.88 138 A 1 
ATOM 1079 C C   . SER A 1 138 ? 9.912   -1.936  4.098   1.00 93.81 138 A 1 
ATOM 1080 O O   . SER A 1 138 ? 10.166  -1.439  5.196   1.00 92.94 138 A 1 
ATOM 1081 C CB  . SER A 1 138 ? 11.358  -1.384  2.121   1.00 93.55 138 A 1 
ATOM 1082 O OG  . SER A 1 138 ? 11.489  -0.584  0.963   1.00 89.77 138 A 1 
ATOM 1083 N N   . GLN A 1 139 ? 9.543   -3.209  3.966   1.00 92.68 139 A 1 
ATOM 1084 C CA  . GLN A 1 139 ? 9.432   -4.135  5.095   1.00 92.09 139 A 1 
ATOM 1085 C C   . GLN A 1 139 ? 10.666  -5.044  5.183   1.00 92.56 139 A 1 
ATOM 1086 O O   . GLN A 1 139 ? 11.139  -5.566  4.182   1.00 91.68 139 A 1 
ATOM 1087 C CB  . GLN A 1 139 ? 8.110   -4.909  4.991   1.00 89.97 139 A 1 
ATOM 1088 C CG  . GLN A 1 139 ? 7.812   -5.761  6.230   1.00 86.33 139 A 1 
ATOM 1089 C CD  . GLN A 1 139 ? 6.326   -6.090  6.373   1.00 83.64 139 A 1 
ATOM 1090 O OE1 . GLN A 1 139 ? 5.483   -5.217  6.277   1.00 76.81 139 A 1 
ATOM 1091 N NE2 . GLN A 1 139 ? 5.959   -7.317  6.636   1.00 73.64 139 A 1 
ATOM 1092 N N   . ILE A 1 140 ? 11.167  -5.236  6.400   1.00 93.76 140 A 1 
ATOM 1093 C CA  . ILE A 1 140 ? 12.205  -6.224  6.719   1.00 94.35 140 A 1 
ATOM 1094 C C   . ILE A 1 140 ? 11.720  -7.037  7.918   1.00 93.94 140 A 1 
ATOM 1095 O O   . ILE A 1 140 ? 11.378  -6.473  8.954   1.00 93.20 140 A 1 
ATOM 1096 C CB  . ILE A 1 140 ? 13.572  -5.560  7.018   1.00 94.66 140 A 1 
ATOM 1097 C CG1 . ILE A 1 140 ? 14.058  -4.673  5.845   1.00 93.00 140 A 1 
ATOM 1098 C CG2 . ILE A 1 140 ? 14.625  -6.643  7.338   1.00 92.83 140 A 1 
ATOM 1099 C CD1 . ILE A 1 140 ? 15.352  -3.899  6.138   1.00 91.62 140 A 1 
ATOM 1100 N N   . GLU A 1 141 ? 11.722  -8.362  7.809   1.00 94.19 141 A 1 
ATOM 1101 C CA  . GLU A 1 141 ? 11.379  -9.266  8.903   1.00 93.67 141 A 1 
ATOM 1102 C C   . GLU A 1 141 ? 12.603  -10.074 9.321   1.00 94.14 141 A 1 
ATOM 1103 O O   . GLU A 1 141 ? 13.253  -10.708 8.494   1.00 93.60 141 A 1 
ATOM 1104 C CB  . GLU A 1 141 ? 10.216  -10.202 8.544   1.00 91.86 141 A 1 
ATOM 1105 C CG  . GLU A 1 141 ? 8.989   -9.467  8.002   1.00 86.54 141 A 1 
ATOM 1106 C CD  . GLU A 1 141 ? 7.738   -10.337 7.870   1.00 85.26 141 A 1 
ATOM 1107 O OE1 . GLU A 1 141 ? 6.683   -9.758  7.515   1.00 78.08 141 A 1 
ATOM 1108 O OE2 . GLU A 1 141 ? 7.797   -11.555 8.150   1.00 78.59 141 A 1 
ATOM 1109 N N   . ILE A 1 142 ? 12.898  -10.074 10.610  1.00 94.52 142 A 1 
ATOM 1110 C CA  . ILE A 1 142 ? 13.993  -10.864 11.169  1.00 94.92 142 A 1 
ATOM 1111 C C   . ILE A 1 142 ? 13.501  -11.765 12.297  1.00 94.58 142 A 1 
ATOM 1112 O O   . ILE A 1 142 ? 12.699  -11.362 13.141  1.00 93.64 142 A 1 
ATOM 1113 C CB  . ILE A 1 142 ? 15.196  -9.993  11.594  1.00 94.81 142 A 1 
ATOM 1114 C CG1 . ILE A 1 142 ? 14.856  -9.024  12.749  1.00 89.22 142 A 1 
ATOM 1115 C CG2 . ILE A 1 142 ? 15.753  -9.233  10.381  1.00 87.47 142 A 1 
ATOM 1116 C CD1 . ILE A 1 142 ? 16.077  -8.279  13.307  1.00 87.49 142 A 1 
ATOM 1117 N N   . LYS A 1 143 ? 14.023  -12.985 12.335  1.00 94.23 143 A 1 
ATOM 1118 C CA  . LYS A 1 143 ? 13.806  -13.938 13.418  1.00 93.85 143 A 1 
ATOM 1119 C C   . LYS A 1 143 ? 14.929  -13.804 14.445  1.00 94.17 143 A 1 
ATOM 1120 O O   . LYS A 1 143 ? 16.099  -13.835 14.081  1.00 93.48 143 A 1 
ATOM 1121 C CB  . LYS A 1 143 ? 13.727  -15.341 12.819  1.00 92.29 143 A 1 
ATOM 1122 C CG  . LYS A 1 143 ? 13.067  -16.336 13.772  1.00 87.39 143 A 1 
ATOM 1123 C CD  . LYS A 1 143 ? 13.123  -17.728 13.141  1.00 83.99 143 A 1 
ATOM 1124 C CE  . LYS A 1 143 ? 12.275  -18.676 13.968  1.00 74.81 143 A 1 
ATOM 1125 N NZ  . LYS A 1 143 ? 12.698  -20.078 13.811  1.00 68.98 143 A 1 
ATOM 1126 N N   . VAL A 1 144 ? 14.568  -13.649 15.710  1.00 93.38 144 A 1 
ATOM 1127 C CA  . VAL A 1 144 ? 15.524  -13.449 16.808  1.00 93.48 144 A 1 
ATOM 1128 C C   . VAL A 1 144 ? 15.127  -14.278 18.032  1.00 93.58 144 A 1 
ATOM 1129 O O   . VAL A 1 144 ? 13.944  -14.594 18.190  1.00 93.02 144 A 1 
ATOM 1130 C CB  . VAL A 1 144 ? 15.651  -11.958 17.186  1.00 93.04 144 A 1 
ATOM 1131 C CG1 . VAL A 1 144 ? 16.173  -11.114 16.025  1.00 89.31 144 A 1 
ATOM 1132 C CG2 . VAL A 1 144 ? 14.339  -11.332 17.684  1.00 89.40 144 A 1 
ATOM 1133 N N   . PRO A 1 145 ? 16.068  -14.592 18.937  1.00 92.76 145 A 1 
ATOM 1134 C CA  . PRO A 1 145 ? 15.725  -15.137 20.246  1.00 91.51 145 A 1 
ATOM 1135 C C   . PRO A 1 145 ? 14.759  -14.218 21.006  1.00 90.39 145 A 1 
ATOM 1136 O O   . PRO A 1 145 ? 14.826  -12.987 20.896  1.00 88.17 145 A 1 
ATOM 1137 C CB  . PRO A 1 145 ? 17.055  -15.297 20.988  1.00 90.78 145 A 1 
ATOM 1138 C CG  . PRO A 1 145 ? 18.086  -15.387 19.865  1.00 89.42 145 A 1 
ATOM 1139 C CD  . PRO A 1 145 ? 17.499  -14.478 18.788  1.00 92.43 145 A 1 
ATOM 1140 N N   . ASN A 1 146 ? 13.866  -14.805 21.807  1.00 88.38 146 A 1 
ATOM 1141 C CA  . ASN A 1 146 ? 12.932  -14.041 22.636  1.00 85.62 146 A 1 
ATOM 1142 C C   . ASN A 1 146 ? 13.611  -13.484 23.899  1.00 85.07 146 A 1 
ATOM 1143 O O   . ASN A 1 146 ? 13.261  -13.816 25.032  1.00 82.19 146 A 1 
ATOM 1144 C CB  . ASN A 1 146 ? 11.669  -14.869 22.915  1.00 82.47 146 A 1 
ATOM 1145 C CG  . ASN A 1 146 ? 10.560  -14.035 23.531  1.00 79.10 146 A 1 
ATOM 1146 O OD1 . ASN A 1 146 ? 10.591  -12.811 23.566  1.00 73.52 146 A 1 
ATOM 1147 N ND2 . ASN A 1 146 ? 9.523   -14.684 24.016  1.00 73.02 146 A 1 
ATOM 1148 N N   . GLU A 1 147 ? 14.586  -12.624 23.690  1.00 84.14 147 A 1 
ATOM 1149 C CA  . GLU A 1 147 ? 15.404  -12.004 24.725  1.00 83.88 147 A 1 
ATOM 1150 C C   . GLU A 1 147 ? 15.308  -10.473 24.662  1.00 83.55 147 A 1 
ATOM 1151 O O   . GLU A 1 147 ? 14.986  -9.876  23.623  1.00 80.23 147 A 1 
ATOM 1152 C CB  . GLU A 1 147 ? 16.860  -12.470 24.592  1.00 82.04 147 A 1 
ATOM 1153 C CG  . GLU A 1 147 ? 17.038  -13.972 24.872  1.00 76.65 147 A 1 
ATOM 1154 C CD  . GLU A 1 147 ? 18.488  -14.450 24.699  1.00 75.41 147 A 1 
ATOM 1155 O OE1 . GLU A 1 147 ? 18.702  -15.683 24.783  1.00 68.00 147 A 1 
ATOM 1156 O OE2 . GLU A 1 147 ? 19.378  -13.595 24.470  1.00 70.27 147 A 1 
ATOM 1157 N N   . ALA A 1 148 ? 15.591  -9.824  25.788  1.00 82.95 148 A 1 
ATOM 1158 C CA  . ALA A 1 148 ? 15.693  -8.372  25.839  1.00 82.44 148 A 1 
ATOM 1159 C C   . ALA A 1 148 ? 16.896  -7.873  25.015  1.00 83.64 148 A 1 
ATOM 1160 O O   . ALA A 1 148 ? 17.937  -8.525  24.930  1.00 79.35 148 A 1 
ATOM 1161 C CB  . ALA A 1 148 ? 15.763  -7.922  27.302  1.00 78.49 148 A 1 
ATOM 1162 N N   . GLY A 1 149 ? 16.750  -6.709  24.399  1.00 84.35 149 A 1 
ATOM 1163 C CA  . GLY A 1 149 ? 17.820  -6.052  23.643  1.00 85.56 149 A 1 
ATOM 1164 C C   . GLY A 1 149 ? 17.973  -6.487  22.187  1.00 88.55 149 A 1 
ATOM 1165 O O   . GLY A 1 149 ? 18.755  -5.866  21.465  1.00 86.78 149 A 1 
ATOM 1166 N N   . MET A 1 150 ? 17.237  -7.501  21.713  1.00 88.93 150 A 1 
ATOM 1167 C CA  . MET A 1 150 ? 17.295  -7.894  20.296  1.00 89.93 150 A 1 
ATOM 1168 C C   . MET A 1 150 ? 16.757  -6.794  19.377  1.00 91.17 150 A 1 
ATOM 1169 O O   . MET A 1 150 ? 17.399  -6.460  18.383  1.00 90.10 150 A 1 
ATOM 1170 C CB  . MET A 1 150 ? 16.555  -9.216  20.077  1.00 89.48 150 A 1 
ATOM 1171 C CG  . MET A 1 150 ? 17.282  -10.394 20.736  1.00 86.28 150 A 1 
ATOM 1172 S SD  . MET A 1 150 ? 18.962  -10.676 20.102  1.00 84.73 150 A 1 
ATOM 1173 C CE  . MET A 1 150 ? 19.531  -11.917 21.283  1.00 73.50 150 A 1 
ATOM 1174 N N   . LEU A 1 151 ? 15.651  -6.161  19.756  1.00 90.52 151 A 1 
ATOM 1175 C CA  . LEU A 1 151 ? 15.077  -5.036  19.012  1.00 90.73 151 A 1 
ATOM 1176 C C   . LEU A 1 151 ? 16.046  -3.846  18.959  1.00 91.47 151 A 1 
ATOM 1177 O O   . LEU A 1 151 ? 16.257  -3.290  17.887  1.00 90.88 151 A 1 
ATOM 1178 C CB  . LEU A 1 151 ? 13.713  -4.673  19.628  1.00 89.10 151 A 1 
ATOM 1179 C CG  . LEU A 1 151 ? 12.895  -3.610  18.857  1.00 87.73 151 A 1 
ATOM 1180 C CD1 . LEU A 1 151 ? 11.421  -3.747  19.237  1.00 80.50 151 A 1 
ATOM 1181 C CD2 . LEU A 1 151 ? 13.299  -2.168  19.174  1.00 79.48 151 A 1 
ATOM 1182 N N   . SER A 1 152 ? 16.654  -3.467  20.082  1.00 90.17 152 A 1 
ATOM 1183 C CA  . SER A 1 152 ? 17.553  -2.309  20.118  1.00 90.16 152 A 1 
ATOM 1184 C C   . SER A 1 152 ? 18.813  -2.517  19.282  1.00 91.07 152 A 1 
ATOM 1185 O O   . SER A 1 152 ? 19.231  -1.600  18.581  1.00 90.64 152 A 1 
ATOM 1186 C CB  . SER A 1 152 ? 17.921  -1.926  21.555  1.00 88.41 152 A 1 
ATOM 1187 O OG  . SER A 1 152 ? 18.712  -2.908  22.190  1.00 77.46 152 A 1 
ATOM 1188 N N   . LYS A 1 153 ? 19.386  -3.727  19.299  1.00 91.73 153 A 1 
ATOM 1189 C CA  . LYS A 1 153 ? 20.567  -4.071  18.496  1.00 91.91 153 A 1 
ATOM 1190 C C   . LYS A 1 153 ? 20.262  -4.047  16.997  1.00 92.82 153 A 1 
ATOM 1191 O O   . LYS A 1 153 ? 21.007  -3.427  16.245  1.00 92.04 153 A 1 
ATOM 1192 C CB  . LYS A 1 153 ? 21.102  -5.447  18.911  1.00 91.06 153 A 1 
ATOM 1193 C CG  . LYS A 1 153 ? 21.766  -5.453  20.300  1.00 85.92 153 A 1 
ATOM 1194 C CD  . LYS A 1 153 ? 22.129  -6.893  20.673  1.00 81.95 153 A 1 
ATOM 1195 C CE  . LYS A 1 153 ? 22.725  -6.973  22.080  1.00 72.69 153 A 1 
ATOM 1196 N NZ  . LYS A 1 153 ? 22.945  -8.385  22.484  1.00 64.43 153 A 1 
ATOM 1197 N N   . ALA A 1 154 ? 19.158  -4.658  16.580  1.00 93.92 154 A 1 
ATOM 1198 C CA  . ALA A 1 154 ? 18.749  -4.632  15.174  1.00 94.45 154 A 1 
ATOM 1199 C C   . ALA A 1 154 ? 18.418  -3.203  14.701  1.00 94.70 154 A 1 
ATOM 1200 O O   . ALA A 1 154 ? 18.866  -2.777  13.638  1.00 94.04 154 A 1 
ATOM 1201 C CB  . ALA A 1 154 ? 17.557  -5.583  15.005  1.00 94.54 154 A 1 
ATOM 1202 N N   . ALA A 1 155 ? 17.717  -2.424  15.527  1.00 93.64 155 A 1 
ATOM 1203 C CA  . ALA A 1 155 ? 17.425  -1.025  15.232  1.00 92.96 155 A 1 
ATOM 1204 C C   . ALA A 1 155 ? 18.694  -0.157  15.155  1.00 92.68 155 A 1 
ATOM 1205 O O   . ALA A 1 155 ? 18.728  0.792   14.377  1.00 91.65 155 A 1 
ATOM 1206 C CB  . ALA A 1 155 ? 16.449  -0.495  16.290  1.00 92.17 155 A 1 
ATOM 1207 N N   . ALA A 1 156 ? 19.737  -0.475  15.933  1.00 92.87 156 A 1 
ATOM 1208 C CA  . ALA A 1 156 ? 21.020  0.227   15.864  1.00 91.99 156 A 1 
ATOM 1209 C C   . ALA A 1 156 ? 21.700  0.022   14.503  1.00 92.19 156 A 1 
ATOM 1210 O O   . ALA A 1 156 ? 22.093  1.008   13.884  1.00 90.90 156 A 1 
ATOM 1211 C CB  . ALA A 1 156 ? 21.912  -0.204  17.032  1.00 90.73 156 A 1 
ATOM 1212 N N   . ILE A 1 157 ? 21.733  -1.215  13.998  1.00 94.10 157 A 1 
ATOM 1213 C CA  . ILE A 1 157 ? 22.294  -1.550  12.675  1.00 94.22 157 A 1 
ATOM 1214 C C   . ILE A 1 157 ? 21.585  -0.761  11.565  1.00 94.09 157 A 1 
ATOM 1215 O O   . ILE A 1 157 ? 22.234  -0.161  10.712  1.00 92.73 157 A 1 
ATOM 1216 C CB  . ILE A 1 157 ? 22.205  -3.074  12.428  1.00 94.53 157 A 1 
ATOM 1217 C CG1 . ILE A 1 157 ? 23.099  -3.836  13.436  1.00 92.82 157 A 1 
ATOM 1218 C CG2 . ILE A 1 157 ? 22.605  -3.442  10.989  1.00 92.96 157 A 1 
ATOM 1219 C CD1 . ILE A 1 157 ? 22.829  -5.345  13.489  1.00 87.48 157 A 1 
ATOM 1220 N N   . ILE A 1 158 ? 20.249  -0.696  11.609  1.00 93.81 158 A 1 
ATOM 1221 C CA  . ILE A 1 158 ? 19.460  0.093   10.648  1.00 93.21 158 A 1 
ATOM 1222 C C   . ILE A 1 158 ? 19.804  1.587   10.755  1.00 92.40 158 A 1 
ATOM 1223 O O   . ILE A 1 158 ? 19.958  2.277   9.749   1.00 91.20 158 A 1 
ATOM 1224 C CB  . ILE A 1 158 ? 17.949  -0.167  10.867  1.00 93.32 158 A 1 
ATOM 1225 C CG1 . ILE A 1 158 ? 17.603  -1.647  10.569  1.00 92.40 158 A 1 
ATOM 1226 C CG2 . ILE A 1 158 ? 17.088  0.758   9.990   1.00 92.41 158 A 1 
ATOM 1227 C CD1 . ILE A 1 158 ? 16.212  -2.081  11.056  1.00 89.56 158 A 1 
ATOM 1228 N N   . SER A 1 159 ? 19.958  2.089   11.975  1.00 92.28 159 A 1 
ATOM 1229 C CA  . SER A 1 159 ? 20.222  3.508   12.232  1.00 89.97 159 A 1 
ATOM 1230 C C   . SER A 1 159 ? 21.633  3.955   11.840  1.00 89.73 159 A 1 
ATOM 1231 O O   . SER A 1 159 ? 21.820  5.128   11.535  1.00 87.50 159 A 1 
ATOM 1232 C CB  . SER A 1 159 ? 19.998  3.832   13.704  1.00 87.39 159 A 1 
ATOM 1233 O OG  . SER A 1 159 ? 18.697  3.453   14.108  1.00 74.00 159 A 1 
ATOM 1234 N N   . GLU A 1 160 ? 22.616  3.043   11.838  1.00 91.67 160 A 1 
ATOM 1235 C CA  . GLU A 1 160 ? 23.988  3.338   11.390  1.00 91.12 160 A 1 
ATOM 1236 C C   . GLU A 1 160 ? 24.044  3.764   9.920   1.00 90.70 160 A 1 
ATOM 1237 O O   . GLU A 1 160 ? 24.889  4.575   9.551   1.00 88.38 160 A 1 
ATOM 1238 C CB  . GLU A 1 160 ? 24.903  2.124   11.615  1.00 90.94 160 A 1 
ATOM 1239 C CG  . GLU A 1 160 ? 25.376  2.033   13.072  1.00 82.94 160 A 1 
ATOM 1240 C CD  . GLU A 1 160 ? 26.364  0.882   13.338  1.00 75.74 160 A 1 
ATOM 1241 O OE1 . GLU A 1 160 ? 26.912  0.858   14.469  1.00 66.68 160 A 1 
ATOM 1242 O OE2 . GLU A 1 160 ? 26.580  0.040   12.441  1.00 67.34 160 A 1 
ATOM 1243 N N   . ARG A 1 161 ? 23.092  3.304   9.104   1.00 91.40 161 A 1 
ATOM 1244 C CA  . ARG A 1 161 ? 22.936  3.754   7.710   1.00 90.44 161 A 1 
ATOM 1245 C C   . ARG A 1 161 ? 22.079  5.013   7.558   1.00 90.14 161 A 1 
ATOM 1246 O O   . ARG A 1 161 ? 21.680  5.344   6.446   1.00 87.60 161 A 1 
ATOM 1247 C CB  . ARG A 1 161 ? 22.411  2.610   6.849   1.00 90.39 161 A 1 
ATOM 1248 C CG  . ARG A 1 161 ? 23.431  1.475   6.748   1.00 88.10 161 A 1 
ATOM 1249 C CD  . ARG A 1 161 ? 23.308  0.832   5.383   1.00 86.01 161 A 1 
ATOM 1250 N NE  . ARG A 1 161 ? 24.271  -0.252  5.238   1.00 85.47 161 A 1 
ATOM 1251 C CZ  . ARG A 1 161 ? 25.143  -0.446  4.274   1.00 85.48 161 A 1 
ATOM 1252 N NH1 . ARG A 1 161 ? 25.241  0.343   3.238   1.00 78.28 161 A 1 
ATOM 1253 N NH2 . ARG A 1 161 ? 25.928  -1.475  4.353   1.00 80.34 161 A 1 
ATOM 1254 N N   . HIS A 1 162 ? 21.780  5.712   8.629   1.00 88.88 162 A 1 
ATOM 1255 C CA  . HIS A 1 162 ? 20.920  6.900   8.616   1.00 87.53 162 A 1 
ATOM 1256 C C   . HIS A 1 162 ? 19.503  6.666   8.063   1.00 88.02 162 A 1 
ATOM 1257 O O   . HIS A 1 162 ? 18.809  7.617   7.701   1.00 85.09 162 A 1 
ATOM 1258 C CB  . HIS A 1 162 ? 21.652  8.079   7.953   1.00 85.31 162 A 1 
ATOM 1259 C CG  . HIS A 1 162 ? 22.960  8.403   8.617   1.00 80.71 162 A 1 
ATOM 1260 N ND1 . HIS A 1 162 ? 23.109  8.896   9.894   1.00 70.94 162 A 1 
ATOM 1261 C CD2 . HIS A 1 162 ? 24.221  8.249   8.100   1.00 68.88 162 A 1 
ATOM 1262 C CE1 . HIS A 1 162 ? 24.423  9.047   10.136  1.00 68.70 162 A 1 
ATOM 1263 N NE2 . HIS A 1 162 ? 25.133  8.663   9.067   1.00 68.94 162 A 1 
ATOM 1264 N N   . VAL A 1 163 ? 19.036  5.418   8.050   1.00 89.95 163 A 1 
ATOM 1265 C CA  . VAL A 1 163 ? 17.677  5.063   7.642   1.00 90.68 163 A 1 
ATOM 1266 C C   . VAL A 1 163 ? 16.724  5.217   8.825   1.00 90.12 163 A 1 
ATOM 1267 O O   . VAL A 1 163 ? 16.979  4.756   9.937   1.00 88.72 163 A 1 
ATOM 1268 C CB  . VAL A 1 163 ? 17.625  3.662   7.019   1.00 91.21 163 A 1 
ATOM 1269 C CG1 . VAL A 1 163 ? 16.199  3.284   6.611   1.00 88.60 163 A 1 
ATOM 1270 C CG2 . VAL A 1 163 ? 18.502  3.600   5.760   1.00 88.71 163 A 1 
ATOM 1271 N N   . ASN A 1 164 ? 15.593  5.877   8.577   1.00 89.57 164 A 1 
ATOM 1272 C CA  . ASN A 1 164 ? 14.540  6.042   9.574   1.00 88.34 164 A 1 
ATOM 1273 C C   . ASN A 1 164 ? 13.689  4.771   9.684   1.00 89.49 164 A 1 
ATOM 1274 O O   . ASN A 1 164 ? 13.391  4.121   8.686   1.00 88.40 164 A 1 
ATOM 1275 C CB  . ASN A 1 164 ? 13.696  7.282   9.226   1.00 85.27 164 A 1 
ATOM 1276 C CG  . ASN A 1 164 ? 13.820  8.412   10.234  1.00 78.59 164 A 1 
ATOM 1277 O OD1 . ASN A 1 164 ? 14.095  8.227   11.409  1.00 71.92 164 A 1 
ATOM 1278 N ND2 . ASN A 1 164 ? 13.554  9.631   9.816   1.00 69.77 164 A 1 
ATOM 1279 N N   . ILE A 1 165 ? 13.246  4.459   10.898  1.00 88.00 165 A 1 
ATOM 1280 C CA  . ILE A 1 165 ? 12.305  3.368   11.173  1.00 88.45 165 A 1 
ATOM 1281 C C   . ILE A 1 165 ? 10.918  3.982   11.381  1.00 87.09 165 A 1 
ATOM 1282 O O   . ILE A 1 165 ? 10.735  4.804   12.280  1.00 85.41 165 A 1 
ATOM 1283 C CB  . ILE A 1 165 ? 12.772  2.521   12.376  1.00 89.47 165 A 1 
ATOM 1284 C CG1 . ILE A 1 165 ? 14.160  1.888   12.113  1.00 89.16 165 A 1 
ATOM 1285 C CG2 . ILE A 1 165 ? 11.734  1.428   12.679  1.00 88.86 165 A 1 
ATOM 1286 C CD1 . ILE A 1 165 ? 14.805  1.258   13.356  1.00 87.42 165 A 1 
ATOM 1287 N N   . ALA A 1 166 ? 9.948   3.578   10.558  1.00 86.61 166 A 1 
ATOM 1288 C CA  . ALA A 1 166 ? 8.565   4.051   10.639  1.00 84.47 166 A 1 
ATOM 1289 C C   . ALA A 1 166 ? 7.722   3.259   11.651  1.00 83.27 166 A 1 
ATOM 1290 O O   . ALA A 1 166 ? 6.829   3.814   12.283  1.00 80.37 166 A 1 
ATOM 1291 C CB  . ALA A 1 166 ? 7.944   3.989   9.240   1.00 83.19 166 A 1 
ATOM 1292 N N   . SER A 1 167 ? 7.997   1.970   11.821  1.00 85.47 167 A 1 
ATOM 1293 C CA  . SER A 1 167 ? 7.387   1.150   12.871  1.00 85.44 167 A 1 
ATOM 1294 C C   . SER A 1 167 ? 8.200   -0.116  13.127  1.00 87.44 167 A 1 
ATOM 1295 O O   . SER A 1 167 ? 8.935   -0.585  12.255  1.00 87.20 167 A 1 
ATOM 1296 C CB  . SER A 1 167 ? 5.930   0.792   12.523  1.00 82.44 167 A 1 
ATOM 1297 O OG  . SER A 1 167 ? 5.845   -0.049  11.384  1.00 78.16 167 A 1 
ATOM 1298 N N   . VAL A 1 168 ? 8.027   -0.690  14.312  1.00 86.10 168 A 1 
ATOM 1299 C CA  . VAL A 1 168 ? 8.501   -2.035  14.650  1.00 86.86 168 A 1 
ATOM 1300 C C   . VAL A 1 168 ? 7.369   -2.778  15.337  1.00 85.91 168 A 1 
ATOM 1301 O O   . VAL A 1 168 ? 6.923   -2.376  16.411  1.00 84.75 168 A 1 
ATOM 1302 C CB  . VAL A 1 168 ? 9.743   -2.029  15.560  1.00 87.78 168 A 1 
ATOM 1303 C CG1 . VAL A 1 168 ? 10.327  -3.443  15.657  1.00 82.81 168 A 1 
ATOM 1304 C CG2 . VAL A 1 168 ? 10.844  -1.092  15.050  1.00 83.22 168 A 1 
ATOM 1305 N N   . LEU A 1 169 ? 6.920   -3.874  14.733  1.00 86.27 169 A 1 
ATOM 1306 C CA  . LEU A 1 169 ? 5.944   -4.781  15.325  1.00 85.08 169 A 1 
ATOM 1307 C C   . LEU A 1 169 ? 6.653   -6.071  15.738  1.00 86.54 169 A 1 
ATOM 1308 O O   . LEU A 1 169 ? 7.523   -6.570  15.026  1.00 85.98 169 A 1 
ATOM 1309 C CB  . LEU A 1 169 ? 4.788   -5.031  14.344  1.00 82.26 169 A 1 
ATOM 1310 C CG  . LEU A 1 169 ? 3.998   -3.772  13.935  1.00 78.87 169 A 1 
ATOM 1311 C CD1 . LEU A 1 169 ? 2.942   -4.130  12.893  1.00 75.03 169 A 1 
ATOM 1312 C CD2 . LEU A 1 169 ? 3.289   -3.123  15.131  1.00 73.96 169 A 1 
ATOM 1313 N N   . VAL A 1 170 ? 6.283   -6.613  16.889  1.00 84.31 170 A 1 
ATOM 1314 C CA  . VAL A 1 170 ? 6.833   -7.871  17.399  1.00 82.22 170 A 1 
ATOM 1315 C C   . VAL A 1 170 ? 5.775   -8.954  17.256  1.00 80.81 170 A 1 
ATOM 1316 O O   . VAL A 1 170 ? 4.730   -8.903  17.901  1.00 78.24 170 A 1 
ATOM 1317 C CB  . VAL A 1 170 ? 7.335   -7.741  18.846  1.00 81.20 170 A 1 
ATOM 1318 C CG1 . VAL A 1 170 ? 8.018   -9.038  19.299  1.00 76.85 170 A 1 
ATOM 1319 C CG2 . VAL A 1 170 ? 8.341   -6.590  18.994  1.00 77.77 170 A 1 
ATOM 1320 N N   . TYR A 1 171 ? 6.058   -9.948  16.421  1.00 82.12 171 A 1 
ATOM 1321 C CA  . TYR A 1 171 ? 5.182   -11.086 16.185  1.00 80.99 171 A 1 
ATOM 1322 C C   . TYR A 1 171 ? 5.668   -12.284 17.002  1.00 82.21 171 A 1 
ATOM 1323 O O   . TYR A 1 171 ? 6.879   -12.522 17.089  1.00 81.01 171 A 1 
ATOM 1324 C CB  . TYR A 1 171 ? 5.136   -11.416 14.689  1.00 77.53 171 A 1 
ATOM 1325 C CG  . TYR A 1 171 ? 4.393   -10.401 13.834  1.00 73.76 171 A 1 
ATOM 1326 C CD1 . TYR A 1 171 ? 3.185   -10.757 13.210  1.00 68.48 171 A 1 
ATOM 1327 C CD2 . TYR A 1 171 ? 4.906   -9.103  13.643  1.00 66.58 171 A 1 
ATOM 1328 C CE1 . TYR A 1 171 ? 2.491   -9.832  12.409  1.00 62.81 171 A 1 
ATOM 1329 C CE2 . TYR A 1 171 ? 4.213   -8.164  12.857  1.00 62.47 171 A 1 
ATOM 1330 C CZ  . TYR A 1 171 ? 3.004   -8.534  12.239  1.00 61.43 171 A 1 
ATOM 1331 O OH  . TYR A 1 171 ? 2.319   -7.627  11.479  1.00 57.82 171 A 1 
ATOM 1332 N N   . PRO A 1 172 ? 4.752   -13.075 17.577  1.00 77.32 172 A 1 
ATOM 1333 C CA  . PRO A 1 172 ? 5.124   -14.354 18.153  1.00 76.36 172 A 1 
ATOM 1334 C C   . PRO A 1 172 ? 5.603   -15.299 17.044  1.00 78.57 172 A 1 
ATOM 1335 O O   . PRO A 1 172 ? 4.991   -15.397 15.977  1.00 77.68 172 A 1 
ATOM 1336 C CB  . PRO A 1 172 ? 3.870   -14.858 18.870  1.00 73.20 172 A 1 
ATOM 1337 C CG  . PRO A 1 172 ? 2.722   -14.211 18.089  1.00 71.00 172 A 1 
ATOM 1338 C CD  . PRO A 1 172 ? 3.307   -12.881 17.618  1.00 72.51 172 A 1 
ATOM 1339 N N   . ALA A 1 173 ? 6.692   -16.009 17.302  1.00 79.49 173 A 1 
ATOM 1340 C CA  . ALA A 1 173 ? 7.153   -17.098 16.453  1.00 81.38 173 A 1 
ATOM 1341 C C   . ALA A 1 173 ? 6.480   -18.423 16.867  1.00 82.53 173 A 1 
ATOM 1342 O O   . ALA A 1 173 ? 5.993   -18.540 17.992  1.00 80.32 173 A 1 
ATOM 1343 C CB  . ALA A 1 173 ? 8.684   -17.160 16.529  1.00 80.73 173 A 1 
ATOM 1344 N N   . PRO A 1 174 ? 6.475   -19.451 15.991  1.00 82.21 174 A 1 
ATOM 1345 C CA  . PRO A 1 174 ? 5.996   -20.786 16.359  1.00 82.48 174 A 1 
ATOM 1346 C C   . PRO A 1 174 ? 6.747   -21.394 17.549  1.00 84.93 174 A 1 
ATOM 1347 O O   . PRO A 1 174 ? 6.149   -22.106 18.353  1.00 82.58 174 A 1 
ATOM 1348 C CB  . PRO A 1 174 ? 6.181   -21.646 15.103  1.00 80.21 174 A 1 
ATOM 1349 C CG  . PRO A 1 174 ? 6.165   -20.632 13.961  1.00 78.08 174 A 1 
ATOM 1350 C CD  . PRO A 1 174 ? 6.831   -19.408 14.585  1.00 80.39 174 A 1 
ATOM 1351 N N   . ASP A 1 175 ? 8.045   -21.102 17.666  1.00 86.89 175 A 1 
ATOM 1352 C CA  . ASP A 1 175 ? 8.838   -21.436 18.849  1.00 88.53 175 A 1 
ATOM 1353 C C   . ASP A 1 175 ? 8.728   -20.295 19.879  1.00 88.24 175 A 1 
ATOM 1354 O O   . ASP A 1 175 ? 9.116   -19.160 19.585  1.00 86.55 175 A 1 
ATOM 1355 C CB  . ASP A 1 175 ? 10.297  -21.722 18.449  1.00 88.58 175 A 1 
ATOM 1356 C CG  . ASP A 1 175 ? 11.165  -22.241 19.611  1.00 87.01 175 A 1 
ATOM 1357 O OD1 . ASP A 1 175 ? 10.786  -22.062 20.793  1.00 81.85 175 A 1 
ATOM 1358 O OD2 . ASP A 1 175 ? 12.222  -22.843 19.326  1.00 82.34 175 A 1 
ATOM 1359 N N   . PRO A 1 176 ? 8.234   -20.565 21.102  1.00 85.02 176 A 1 
ATOM 1360 C CA  . PRO A 1 176 ? 8.103   -19.534 22.133  1.00 83.80 176 A 1 
ATOM 1361 C C   . PRO A 1 176 ? 9.439   -18.936 22.599  1.00 84.97 176 A 1 
ATOM 1362 O O   . PRO A 1 176 ? 9.441   -17.872 23.224  1.00 82.85 176 A 1 
ATOM 1363 C CB  . PRO A 1 176 ? 7.355   -20.221 23.280  1.00 81.88 176 A 1 
ATOM 1364 C CG  . PRO A 1 176 ? 7.717   -21.700 23.117  1.00 78.95 176 A 1 
ATOM 1365 C CD  . PRO A 1 176 ? 7.794   -21.858 21.600  1.00 82.04 176 A 1 
ATOM 1366 N N   . ASN A 1 177 ? 10.565  -19.584 22.300  1.00 88.99 177 A 1 
ATOM 1367 C CA  . ASN A 1 177 ? 11.902  -19.045 22.585  1.00 89.74 177 A 1 
ATOM 1368 C C   . ASN A 1 177 ? 12.393  -18.060 21.517  1.00 90.53 177 A 1 
ATOM 1369 O O   . ASN A 1 177 ? 13.476  -17.488 21.650  1.00 88.98 177 A 1 
ATOM 1370 C CB  . ASN A 1 177 ? 12.900  -20.199 22.738  1.00 89.36 177 A 1 
ATOM 1371 C CG  . ASN A 1 177 ? 12.473  -21.193 23.796  1.00 84.81 177 A 1 
ATOM 1372 O OD1 . ASN A 1 177 ? 12.321  -20.884 24.966  1.00 76.65 177 A 1 
ATOM 1373 N ND2 . ASN A 1 177 ? 12.256  -22.429 23.398  1.00 74.41 177 A 1 
ATOM 1374 N N   . GLU A 1 178 ? 11.608  -17.860 20.468  1.00 90.65 178 A 1 
ATOM 1375 C CA  . GLU A 1 178 ? 11.909  -16.955 19.369  1.00 90.35 178 A 1 
ATOM 1376 C C   . GLU A 1 178 ? 10.794  -15.920 19.201  1.00 89.02 178 A 1 
ATOM 1377 O O   . GLU A 1 178 ? 9.660   -16.085 19.664  1.00 86.23 178 A 1 
ATOM 1378 C CB  . GLU A 1 178 ? 12.137  -17.763 18.082  1.00 89.92 178 A 1 
ATOM 1379 C CG  . GLU A 1 178 ? 13.349  -18.716 18.167  1.00 87.73 178 A 1 
ATOM 1380 C CD  . GLU A 1 178 ? 13.486  -19.535 16.875  1.00 87.05 178 A 1 
ATOM 1381 O OE1 . GLU A 1 178 ? 14.571  -19.551 16.253  1.00 78.79 178 A 1 
ATOM 1382 O OE2 . GLU A 1 178 ? 12.474  -20.101 16.394  1.00 80.17 178 A 1 
ATOM 1383 N N   . LYS A 1 179 ? 11.120  -14.825 18.527  1.00 89.10 179 A 1 
ATOM 1384 C CA  . LYS A 1 179 ? 10.165  -13.807 18.099  1.00 88.81 179 A 1 
ATOM 1385 C C   . LYS A 1 179 ? 10.568  -13.266 16.737  1.00 90.32 179 A 1 
ATOM 1386 O O   . LYS A 1 179 ? 11.735  -13.331 16.353  1.00 89.87 179 A 1 
ATOM 1387 C CB  . LYS A 1 179 ? 10.014  -12.704 19.175  1.00 86.17 179 A 1 
ATOM 1388 C CG  . LYS A 1 179 ? 11.325  -11.954 19.485  1.00 81.50 179 A 1 
ATOM 1389 C CD  . LYS A 1 179 ? 11.155  -11.012 20.687  1.00 80.49 179 A 1 
ATOM 1390 C CE  . LYS A 1 179 ? 12.486  -10.322 21.005  1.00 73.40 179 A 1 
ATOM 1391 N NZ  . LYS A 1 179 ? 12.436  -9.568  22.282  1.00 69.12 179 A 1 
ATOM 1392 N N   . ILE A 1 180 ? 9.606   -12.721 16.027  1.00 89.52 180 A 1 
ATOM 1393 C CA  . ILE A 1 180 ? 9.816   -12.085 14.730  1.00 89.38 180 A 1 
ATOM 1394 C C   . ILE A 1 180 ? 9.690   -10.573 14.923  1.00 89.35 180 A 1 
ATOM 1395 O O   . ILE A 1 180 ? 8.692   -10.091 15.457  1.00 88.39 180 A 1 
ATOM 1396 C CB  . ILE A 1 180 ? 8.843   -12.649 13.672  1.00 88.76 180 A 1 
ATOM 1397 C CG1 . ILE A 1 180 ? 9.010   -14.185 13.529  1.00 87.24 180 A 1 
ATOM 1398 C CG2 . ILE A 1 180 ? 9.068   -11.951 12.320  1.00 87.00 180 A 1 
ATOM 1399 C CD1 . ILE A 1 180 ? 7.898   -14.871 12.728  1.00 80.81 180 A 1 
ATOM 1400 N N   . LEU A 1 181 ? 10.707  -9.836  14.510  1.00 91.50 181 A 1 
ATOM 1401 C CA  . LEU A 1 181 ? 10.674  -8.377  14.464  1.00 92.19 181 A 1 
ATOM 1402 C C   . LEU A 1 181 ? 10.369  -7.947  13.034  1.00 92.55 181 A 1 
ATOM 1403 O O   . LEU A 1 181 ? 11.131  -8.268  12.122  1.00 92.07 181 A 1 
ATOM 1404 C CB  . LEU A 1 181 ? 12.006  -7.784  14.953  1.00 92.40 181 A 1 
ATOM 1405 C CG  . LEU A 1 181 ? 12.467  -8.234  16.351  1.00 91.34 181 A 1 
ATOM 1406 C CD1 . LEU A 1 181 ? 13.789  -7.552  16.702  1.00 88.56 181 A 1 
ATOM 1407 C CD2 . LEU A 1 181 ? 11.451  -7.878  17.437  1.00 88.25 181 A 1 
ATOM 1408 N N   . VAL A 1 182 ? 9.277   -7.212  12.858  1.00 91.22 182 A 1 
ATOM 1409 C CA  . VAL A 1 182 ? 8.847   -6.666  11.571  1.00 90.16 182 A 1 
ATOM 1410 C C   . VAL A 1 182 ? 9.130   -5.172  11.569  1.00 90.14 182 A 1 
ATOM 1411 O O   . VAL A 1 182 ? 8.456   -4.405  12.258  1.00 89.42 182 A 1 
ATOM 1412 C CB  . VAL A 1 182 ? 7.363   -6.974  11.304  1.00 88.76 182 A 1 
ATOM 1413 C CG1 . VAL A 1 182 ? 6.952   -6.478  9.919   1.00 85.62 182 A 1 
ATOM 1414 C CG2 . VAL A 1 182 ? 7.080   -8.478  11.400  1.00 85.89 182 A 1 
ATOM 1415 N N   . PHE A 1 183 ? 10.145  -4.766  10.816  1.00 92.11 183 A 1 
ATOM 1416 C CA  . PHE A 1 183 ? 10.540  -3.373  10.652  1.00 92.65 183 A 1 
ATOM 1417 C C   . PHE A 1 183 ? 9.922   -2.791  9.387   1.00 92.38 183 A 1 
ATOM 1418 O O   . PHE A 1 183 ? 10.035  -3.374  8.309   1.00 91.58 183 A 1 
ATOM 1419 C CB  . PHE A 1 183 ? 12.068  -3.258  10.601  1.00 93.15 183 A 1 
ATOM 1420 C CG  . PHE A 1 183 ? 12.763  -3.592  11.905  1.00 93.41 183 A 1 
ATOM 1421 C CD1 . PHE A 1 183 ? 13.040  -2.577  12.837  1.00 90.86 183 A 1 
ATOM 1422 C CD2 . PHE A 1 183 ? 13.135  -4.916  12.198  1.00 90.77 183 A 1 
ATOM 1423 C CE1 . PHE A 1 183 ? 13.677  -2.875  14.050  1.00 90.26 183 A 1 
ATOM 1424 C CE2 . PHE A 1 183 ? 13.767  -5.222  13.418  1.00 90.29 183 A 1 
ATOM 1425 C CZ  . PHE A 1 183 ? 14.038  -4.200  14.343  1.00 92.33 183 A 1 
ATOM 1426 N N   . ARG A 1 184 ? 9.349   -1.597  9.496   1.00 91.22 184 A 1 
ATOM 1427 C CA  . ARG A 1 184 ? 9.069   -0.729  8.354   1.00 90.45 184 A 1 
ATOM 1428 C C   . ARG A 1 184 ? 10.159  0.339   8.312   1.00 90.69 184 A 1 
ATOM 1429 O O   . ARG A 1 184 ? 10.259  1.145   9.239   1.00 89.82 184 A 1 
ATOM 1430 C CB  . ARG A 1 184 ? 7.657   -0.152  8.483   1.00 89.23 184 A 1 
ATOM 1431 C CG  . ARG A 1 184 ? 7.124   0.418   7.153   1.00 81.69 184 A 1 
ATOM 1432 C CD  . ARG A 1 184 ? 6.647   -0.700  6.219   1.00 79.52 184 A 1 
ATOM 1433 N NE  . ARG A 1 184 ? 6.137   -0.158  4.951   1.00 75.98 184 A 1 
ATOM 1434 C CZ  . ARG A 1 184 ? 5.752   -0.860  3.893   1.00 71.52 184 A 1 
ATOM 1435 N NH1 . ARG A 1 184 ? 5.727   -2.162  3.894   1.00 64.36 184 A 1 
ATOM 1436 N NH2 . ARG A 1 184 ? 5.398   -0.262  2.802   1.00 65.45 184 A 1 
ATOM 1437 N N   . VAL A 1 185 ? 10.980  0.312   7.271   1.00 92.39 185 A 1 
ATOM 1438 C CA  . VAL A 1 185 ? 12.143  1.198   7.107   1.00 93.38 185 A 1 
ATOM 1439 C C   . VAL A 1 185 ? 11.901  2.187   5.971   1.00 93.62 185 A 1 
ATOM 1440 O O   . VAL A 1 185 ? 11.397  1.808   4.920   1.00 92.95 185 A 1 
ATOM 1441 C CB  . VAL A 1 185 ? 13.451  0.407   6.899   1.00 93.57 185 A 1 
ATOM 1442 C CG1 . VAL A 1 185 ? 13.810  -0.371  8.167   1.00 90.76 185 A 1 
ATOM 1443 C CG2 . VAL A 1 185 ? 13.401  -0.586  5.730   1.00 90.53 185 A 1 
ATOM 1444 N N   . GLN A 1 186 ? 12.247  3.454   6.170   1.00 91.58 186 A 1 
ATOM 1445 C CA  . GLN A 1 186 ? 12.008  4.530   5.200   1.00 90.74 186 A 1 
ATOM 1446 C C   . GLN A 1 186 ? 13.123  4.599   4.142   1.00 90.98 186 A 1 
ATOM 1447 O O   . GLN A 1 186 ? 13.878  5.566   4.080   1.00 89.71 186 A 1 
ATOM 1448 C CB  . GLN A 1 186 ? 11.788  5.863   5.931   1.00 88.95 186 A 1 
ATOM 1449 C CG  . GLN A 1 186 ? 10.486  5.877   6.742   1.00 85.80 186 A 1 
ATOM 1450 C CD  . GLN A 1 186 ? 10.217  7.226   7.414   1.00 81.22 186 A 1 
ATOM 1451 O OE1 . GLN A 1 186 ? 11.101  7.987   7.756   1.00 73.13 186 A 1 
ATOM 1452 N NE2 . GLN A 1 186 ? 8.967   7.559   7.652   1.00 69.90 186 A 1 
ATOM 1453 N N   . THR A 1 187 ? 13.232  3.554   3.340   1.00 93.57 187 A 1 
ATOM 1454 C CA  . THR A 1 187 ? 14.131  3.485   2.184   1.00 94.49 187 A 1 
ATOM 1455 C C   . THR A 1 187 ? 13.521  2.600   1.107   1.00 94.95 187 A 1 
ATOM 1456 O O   . THR A 1 187 ? 12.841  1.616   1.414   1.00 94.26 187 A 1 
ATOM 1457 C CB  . THR A 1 187 ? 15.531  2.982   2.577   1.00 94.08 187 A 1 
ATOM 1458 O OG1 . THR A 1 187 ? 16.364  2.935   1.443   1.00 90.92 187 A 1 
ATOM 1459 C CG2 . THR A 1 187 ? 15.551  1.581   3.207   1.00 91.05 187 A 1 
ATOM 1460 N N   . MET A 1 188 ? 13.784  2.944   -0.152  1.00 94.65 188 A 1 
ATOM 1461 C CA  . MET A 1 188 ? 13.429  2.120   -1.309  1.00 94.88 188 A 1 
ATOM 1462 C C   . MET A 1 188 ? 14.433  0.977   -1.528  1.00 95.33 188 A 1 
ATOM 1463 O O   . MET A 1 188 ? 14.098  -0.045  -2.126  1.00 93.61 188 A 1 
ATOM 1464 C CB  . MET A 1 188 ? 13.341  3.037   -2.534  1.00 94.64 188 A 1 
ATOM 1465 C CG  . MET A 1 188 ? 12.810  2.322   -3.776  1.00 92.73 188 A 1 
ATOM 1466 S SD  . MET A 1 188 ? 12.488  3.452   -5.149  1.00 90.82 188 A 1 
ATOM 1467 C CE  . MET A 1 188 ? 12.076  2.251   -6.435  1.00 84.98 188 A 1 
ATOM 1468 N N   . ASN A 1 189 ? 15.657  1.128   -1.028  1.00 95.11 189 A 1 
ATOM 1469 C CA  . ASN A 1 189 ? 16.715  0.132   -1.172  1.00 95.10 189 A 1 
ATOM 1470 C C   . ASN A 1 189 ? 17.088  -0.498  0.183   1.00 95.32 189 A 1 
ATOM 1471 O O   . ASN A 1 189 ? 18.056  -0.071  0.821   1.00 94.39 189 A 1 
ATOM 1472 C CB  . ASN A 1 189 ? 17.910  0.780   -1.881  1.00 94.23 189 A 1 
ATOM 1473 C CG  . ASN A 1 189 ? 19.027  -0.220  -2.123  1.00 93.64 189 A 1 
ATOM 1474 O OD1 . ASN A 1 189 ? 18.881  -1.426  -2.008  1.00 90.48 189 A 1 
ATOM 1475 N ND2 . ASN A 1 189 ? 20.197  0.266   -2.469  1.00 89.46 189 A 1 
ATOM 1476 N N   . PRO A 1 190 ? 16.375  -1.541  0.628   1.00 94.23 190 A 1 
ATOM 1477 C CA  . PRO A 1 190 ? 16.685  -2.200  1.896   1.00 93.85 190 A 1 
ATOM 1478 C C   . PRO A 1 190 ? 17.877  -3.164  1.813   1.00 94.45 190 A 1 
ATOM 1479 O O   . PRO A 1 190 ? 18.327  -3.660  2.844   1.00 93.68 190 A 1 
ATOM 1480 C CB  . PRO A 1 190 ? 15.383  -2.909  2.281   1.00 92.47 190 A 1 
ATOM 1481 C CG  . PRO A 1 190 ? 14.805  -3.314  0.922   1.00 91.35 190 A 1 
ATOM 1482 C CD  . PRO A 1 190 ? 15.190  -2.135  0.024   1.00 93.18 190 A 1 
ATOM 1483 N N   . LEU A 1 191 ? 18.411  -3.446  0.621   1.00 94.61 191 A 1 
ATOM 1484 C CA  . LEU A 1 191 ? 19.466  -4.454  0.419   1.00 94.03 191 A 1 
ATOM 1485 C C   . LEU A 1 191 ? 20.723  -4.238  1.280   1.00 94.41 191 A 1 
ATOM 1486 O O   . LEU A 1 191 ? 21.244  -5.224  1.811   1.00 93.93 191 A 1 
ATOM 1487 C CB  . LEU A 1 191 ? 19.873  -4.536  -1.062  1.00 93.17 191 A 1 
ATOM 1488 C CG  . LEU A 1 191 ? 18.795  -5.041  -2.030  1.00 90.75 191 A 1 
ATOM 1489 C CD1 . LEU A 1 191 ? 19.360  -4.968  -3.446  1.00 88.23 191 A 1 
ATOM 1490 C CD2 . LEU A 1 191 ? 18.407  -6.495  -1.736  1.00 87.61 191 A 1 
ATOM 1491 N N   . PRO A 1 192 ? 21.226  -3.008  1.463   1.00 94.40 192 A 1 
ATOM 1492 C CA  . PRO A 1 192 ? 22.372  -2.772  2.342   1.00 94.14 192 A 1 
ATOM 1493 C C   . PRO A 1 192 ? 22.061  -3.139  3.796   1.00 95.00 192 A 1 
ATOM 1494 O O   . PRO A 1 192 ? 22.856  -3.833  4.435   1.00 94.48 192 A 1 
ATOM 1495 C CB  . PRO A 1 192 ? 22.723  -1.291  2.172   1.00 93.13 192 A 1 
ATOM 1496 C CG  . PRO A 1 192 ? 22.126  -0.913  0.825   1.00 91.69 192 A 1 
ATOM 1497 C CD  . PRO A 1 192 ? 20.868  -1.773  0.791   1.00 93.91 192 A 1 
ATOM 1498 N N   . LEU A 1 193 ? 20.878  -2.763  4.293   1.00 94.83 193 A 1 
ATOM 1499 C CA  . LEU A 1 193 ? 20.421  -3.082  5.650   1.00 95.03 193 A 1 
ATOM 1500 C C   . LEU A 1 193 ? 20.278  -4.591  5.865   1.00 95.42 193 A 1 
ATOM 1501 O O   . LEU A 1 193 ? 20.698  -5.115  6.895   1.00 94.84 193 A 1 
ATOM 1502 C CB  . LEU A 1 193 ? 19.066  -2.410  5.918   1.00 94.73 193 A 1 
ATOM 1503 C CG  . LEU A 1 193 ? 19.077  -0.873  5.892   1.00 92.63 193 A 1 
ATOM 1504 C CD1 . LEU A 1 193 ? 17.645  -0.371  6.057   1.00 89.47 193 A 1 
ATOM 1505 C CD2 . LEU A 1 193 ? 19.932  -0.312  7.029   1.00 89.45 193 A 1 
ATOM 1506 N N   . ILE A 1 194 ? 19.725  -5.300  4.880   1.00 94.91 194 A 1 
ATOM 1507 C CA  . ILE A 1 194 ? 19.584  -6.763  4.920   1.00 94.23 194 A 1 
ATOM 1508 C C   . ILE A 1 194 ? 20.958  -7.427  5.027   1.00 94.43 194 A 1 
ATOM 1509 O O   . ILE A 1 194 ? 21.143  -8.320  5.854   1.00 94.34 194 A 1 
ATOM 1510 C CB  . ILE A 1 194 ? 18.801  -7.255  3.685   1.00 93.67 194 A 1 
ATOM 1511 C CG1 . ILE A 1 194 ? 17.340  -6.749  3.745   1.00 92.00 194 A 1 
ATOM 1512 C CG2 . ILE A 1 194 ? 18.817  -8.795  3.579   1.00 92.20 194 A 1 
ATOM 1513 C CD1 . ILE A 1 194 ? 16.661  -6.767  2.374   1.00 87.07 194 A 1 
ATOM 1514 N N   . ARG A 1 195 ? 21.941  -6.970  4.243   1.00 94.49 195 A 1 
ATOM 1515 C CA  . ARG A 1 195 ? 23.319  -7.479  4.333   1.00 94.02 195 A 1 
ATOM 1516 C C   . ARG A 1 195 ? 23.941  -7.212  5.695   1.00 94.92 195 A 1 
ATOM 1517 O O   . ARG A 1 195 ? 24.575  -8.110  6.239   1.00 94.64 195 A 1 
ATOM 1518 C CB  . ARG A 1 195 ? 24.203  -6.863  3.240   1.00 93.01 195 A 1 
ATOM 1519 C CG  . ARG A 1 195 ? 24.000  -7.561  1.893   1.00 81.68 195 A 1 
ATOM 1520 C CD  . ARG A 1 195 ? 24.964  -6.948  0.878   1.00 78.61 195 A 1 
ATOM 1521 N NE  . ARG A 1 195 ? 24.813  -7.565  -0.447  1.00 69.35 195 A 1 
ATOM 1522 C CZ  . ARG A 1 195 ? 25.363  -7.129  -1.569  1.00 62.13 195 A 1 
ATOM 1523 N NH1 . ARG A 1 195 ? 26.168  -6.098  -1.582  1.00 55.58 195 A 1 
ATOM 1524 N NH2 . ARG A 1 195 ? 25.106  -7.720  -2.701  1.00 54.55 195 A 1 
ATOM 1525 N N   . ASP A 1 196 ? 23.759  -6.025  6.250   1.00 95.23 196 A 1 
ATOM 1526 C CA  . ASP A 1 196 ? 24.319  -5.688  7.562   1.00 95.58 196 A 1 
ATOM 1527 C C   . ASP A 1 196 ? 23.697  -6.552  8.668   1.00 96.06 196 A 1 
ATOM 1528 O O   . ASP A 1 196 ? 24.414  -7.090  9.518   1.00 95.41 196 A 1 
ATOM 1529 C CB  . ASP A 1 196 ? 24.102  -4.204  7.862   1.00 95.50 196 A 1 
ATOM 1530 C CG  . ASP A 1 196 ? 24.865  -3.247  6.945   1.00 94.67 196 A 1 
ATOM 1531 O OD1 . ASP A 1 196 ? 25.753  -3.661  6.165   1.00 91.39 196 A 1 
ATOM 1532 O OD2 . ASP A 1 196 ? 24.539  -2.041  7.000   1.00 91.31 196 A 1 
ATOM 1533 N N   . LEU A 1 197 ? 22.380  -6.772  8.618   1.00 95.73 197 A 1 
ATOM 1534 C CA  . LEU A 1 197 ? 21.673  -7.662  9.544   1.00 95.58 197 A 1 
ATOM 1535 C C   . LEU A 1 197 ? 22.159  -9.113  9.417   1.00 95.46 197 A 1 
ATOM 1536 O O   . LEU A 1 197 ? 22.440  -9.759  10.429  1.00 94.91 197 A 1 
ATOM 1537 C CB  . LEU A 1 197 ? 20.157  -7.562  9.293   1.00 95.86 197 A 1 
ATOM 1538 C CG  . LEU A 1 197 ? 19.520  -6.232  9.748   1.00 95.47 197 A 1 
ATOM 1539 C CD1 . LEU A 1 197 ? 18.112  -6.104  9.174   1.00 93.99 197 A 1 
ATOM 1540 C CD2 . LEU A 1 197 ? 19.423  -6.141  11.273  1.00 93.43 197 A 1 
ATOM 1541 N N   . GLN A 1 198 ? 22.321  -9.623  8.195   1.00 95.23 198 A 1 
ATOM 1542 C CA  . GLN A 1 198 ? 22.857  -10.968 7.948   1.00 94.40 198 A 1 
ATOM 1543 C C   . GLN A 1 198 ? 24.309  -11.100 8.431   1.00 94.83 198 A 1 
ATOM 1544 O O   . GLN A 1 198 ? 24.655  -12.084 9.088   1.00 94.16 198 A 1 
ATOM 1545 C CB  . GLN A 1 198 ? 22.762  -11.295 6.451   1.00 93.34 198 A 1 
ATOM 1546 C CG  . GLN A 1 198 ? 21.324  -11.608 6.011   1.00 90.41 198 A 1 
ATOM 1547 C CD  . GLN A 1 198 ? 21.198  -11.848 4.506   1.00 88.92 198 A 1 
ATOM 1548 O OE1 . GLN A 1 198 ? 22.012  -11.432 3.696   1.00 82.89 198 A 1 
ATOM 1549 N NE2 . GLN A 1 198 ? 20.159  -12.535 4.079   1.00 80.65 198 A 1 
ATOM 1550 N N   . ASN A 1 199 ? 25.144  -10.105 8.173   1.00 95.01 199 A 1 
ATOM 1551 C CA  . ASN A 1 199 ? 26.537  -10.082 8.631   1.00 94.99 199 A 1 
ATOM 1552 C C   . ASN A 1 199 ? 26.641  -10.024 10.161  1.00 94.98 199 A 1 
ATOM 1553 O O   . ASN A 1 199 ? 27.573  -10.589 10.737  1.00 93.52 199 A 1 
ATOM 1554 C CB  . ASN A 1 199 ? 27.250  -8.875  8.004   1.00 94.92 199 A 1 
ATOM 1555 C CG  . ASN A 1 199 ? 27.545  -9.036  6.520   1.00 91.87 199 A 1 
ATOM 1556 O OD1 . ASN A 1 199 ? 27.643  -10.117 5.974   1.00 85.62 199 A 1 
ATOM 1557 N ND2 . ASN A 1 199 ? 27.752  -7.930  5.831   1.00 84.64 199 A 1 
ATOM 1558 N N   . ALA A 1 200 ? 25.676  -9.395  10.826  1.00 94.83 200 A 1 
ATOM 1559 C CA  . ALA A 1 200 ? 25.556  -9.392  12.285  1.00 94.10 200 A 1 
ATOM 1560 C C   . ALA A 1 200 ? 24.975  -10.702 12.863  1.00 94.02 200 A 1 
ATOM 1561 O O   . ALA A 1 200 ? 24.867  -10.840 14.082  1.00 91.92 200 A 1 
ATOM 1562 C CB  . ALA A 1 200 ? 24.743  -8.162  12.699  1.00 93.86 200 A 1 
ATOM 1563 N N   . GLY A 1 201 ? 24.618  -11.667 12.014  1.00 93.91 201 A 1 
ATOM 1564 C CA  . GLY A 1 201 ? 24.122  -12.993 12.401  1.00 93.23 201 A 1 
ATOM 1565 C C   . GLY A 1 201 ? 22.604  -13.093 12.564  1.00 93.80 201 A 1 
ATOM 1566 O O   . GLY A 1 201 ? 22.124  -14.109 13.065  1.00 91.45 201 A 1 
ATOM 1567 N N   . TYR A 1 202 ? 21.837  -12.084 12.154  1.00 93.97 202 A 1 
ATOM 1568 C CA  . TYR A 1 202 ? 20.376  -12.149 12.180  1.00 93.84 202 A 1 
ATOM 1569 C C   . TYR A 1 202 ? 19.833  -12.986 11.022  1.00 93.51 202 A 1 
ATOM 1570 O O   . TYR A 1 202 ? 20.264  -12.853 9.874   1.00 91.73 202 A 1 
ATOM 1571 C CB  . TYR A 1 202 ? 19.763  -10.748 12.164  1.00 93.72 202 A 1 
ATOM 1572 C CG  . TYR A 1 202 ? 20.034  -9.958  13.424  1.00 93.91 202 A 1 
ATOM 1573 C CD1 . TYR A 1 202 ? 19.280  -10.202 14.587  1.00 90.59 202 A 1 
ATOM 1574 C CD2 . TYR A 1 202 ? 21.058  -8.991  13.451  1.00 90.94 202 A 1 
ATOM 1575 C CE1 . TYR A 1 202 ? 19.541  -9.491  15.769  1.00 89.46 202 A 1 
ATOM 1576 C CE2 . TYR A 1 202 ? 21.329  -8.277  14.630  1.00 89.53 202 A 1 
ATOM 1577 C CZ  . TYR A 1 202 ? 20.568  -8.533  15.790  1.00 91.24 202 A 1 
ATOM 1578 O OH  . TYR A 1 202 ? 20.833  -7.841  16.940  1.00 89.66 202 A 1 
ATOM 1579 N N   . HIS A 1 203 ? 18.830  -13.816 11.321  1.00 93.34 203 A 1 
ATOM 1580 C CA  . HIS A 1 203 ? 18.103  -14.564 10.300  1.00 92.75 203 A 1 
ATOM 1581 C C   . HIS A 1 203 ? 17.011  -13.675 9.692   1.00 93.17 203 A 1 
ATOM 1582 O O   . HIS A 1 203 ? 15.983  -13.426 10.319  1.00 91.87 203 A 1 
ATOM 1583 C CB  . HIS A 1 203 ? 17.553  -15.859 10.921  1.00 90.93 203 A 1 
ATOM 1584 C CG  . HIS A 1 203 ? 17.070  -16.883 9.926   1.00 85.12 203 A 1 
ATOM 1585 N ND1 . HIS A 1 203 ? 16.665  -18.166 10.262  1.00 73.69 203 A 1 
ATOM 1586 C CD2 . HIS A 1 203 ? 16.964  -16.781 8.563   1.00 72.30 203 A 1 
ATOM 1587 C CE1 . HIS A 1 203 ? 16.320  -18.803 9.141   1.00 71.42 203 A 1 
ATOM 1588 N NE2 . HIS A 1 203 ? 16.490  -17.995 8.087   1.00 72.61 203 A 1 
ATOM 1589 N N   . VAL A 1 204 ? 17.235  -13.201 8.468   1.00 92.78 204 A 1 
ATOM 1590 C CA  . VAL A 1 204 ? 16.253  -12.417 7.710   1.00 92.39 204 A 1 
ATOM 1591 C C   . VAL A 1 204 ? 15.236  -13.372 7.086   1.00 91.47 204 A 1 
ATOM 1592 O O   . VAL A 1 204 ? 15.604  -14.244 6.304   1.00 89.52 204 A 1 
ATOM 1593 C CB  . VAL A 1 204 ? 16.935  -11.520 6.659   1.00 92.01 204 A 1 
ATOM 1594 C CG1 . VAL A 1 204 ? 15.912  -10.655 5.920   1.00 88.72 204 A 1 
ATOM 1595 C CG2 . VAL A 1 204 ? 17.952  -10.575 7.322   1.00 89.06 204 A 1 
ATOM 1596 N N   . LEU A 1 205 ? 13.968  -13.210 7.457   1.00 91.84 205 A 1 
ATOM 1597 C CA  . LEU A 1 205 ? 12.839  -13.977 6.917   1.00 90.18 205 A 1 
ATOM 1598 C C   . LEU A 1 205 ? 12.249  -13.312 5.675   1.00 89.48 205 A 1 
ATOM 1599 O O   . LEU A 1 205 ? 11.839  -13.998 4.742   1.00 86.53 205 A 1 
ATOM 1600 C CB  . LEU A 1 205 ? 11.738  -14.098 7.986   1.00 88.68 205 A 1 
ATOM 1601 C CG  . LEU A 1 205 ? 12.110  -14.888 9.250   1.00 85.53 205 A 1 
ATOM 1602 C CD1 . LEU A 1 205 ? 10.921  -14.861 10.209  1.00 82.24 205 A 1 
ATOM 1603 C CD2 . LEU A 1 205 ? 12.438  -16.349 8.942   1.00 81.61 205 A 1 
ATOM 1604 N N   . TRP A 1 206 ? 12.181  -11.983 5.675   1.00 88.75 206 A 1 
ATOM 1605 C CA  . TRP A 1 206 ? 11.694  -11.177 4.558   1.00 88.41 206 A 1 
ATOM 1606 C C   . TRP A 1 206 ? 12.576  -9.944  4.364   1.00 87.07 206 A 1 
ATOM 1607 O O   . TRP A 1 206 ? 12.900  -9.274  5.344   1.00 83.94 206 A 1 
ATOM 1608 C CB  . TRP A 1 206 ? 10.241  -10.758 4.808   1.00 87.43 206 A 1 
ATOM 1609 C CG  . TRP A 1 206 ? 9.648   -10.038 3.645   1.00 85.95 206 A 1 
ATOM 1610 C CD1 . TRP A 1 206 ? 9.672   -8.704  3.440   1.00 81.10 206 A 1 
ATOM 1611 C CD2 . TRP A 1 206 ? 9.074   -10.631 2.437   1.00 84.99 206 A 1 
ATOM 1612 N NE1 . TRP A 1 206 ? 9.157   -8.419  2.179   1.00 79.51 206 A 1 
ATOM 1613 C CE2 . TRP A 1 206 ? 8.796   -9.579  1.526   1.00 82.91 206 A 1 
ATOM 1614 C CE3 . TRP A 1 206 ? 8.800   -11.953 2.026   1.00 81.12 206 A 1 
ATOM 1615 C CZ2 . TRP A 1 206 ? 8.300   -9.831  0.226   1.00 82.59 206 A 1 
ATOM 1616 C CZ3 . TRP A 1 206 ? 8.288   -12.206 0.740   1.00 77.68 206 A 1 
ATOM 1617 C CH2 . TRP A 1 206 ? 8.057   -11.152 -0.157  1.00 78.97 206 A 1 
ATOM 1618 N N   . PRO A 1 207 ? 12.906  -9.597  3.079   1.00 84.49 207 A 1 
ATOM 1619 C CA  . PRO A 1 207 ? 12.625  -10.391 1.883   1.00 82.96 207 A 1 
ATOM 1620 C C   . PRO A 1 207 ? 13.450  -11.680 1.852   1.00 82.05 207 A 1 
ATOM 1621 O O   . PRO A 1 207 ? 14.646  -11.680 2.152   1.00 76.83 207 A 1 
ATOM 1622 C CB  . PRO A 1 207 ? 12.944  -9.471  0.705   1.00 78.39 207 A 1 
ATOM 1623 C CG  . PRO A 1 207 ? 14.005  -8.539  1.263   1.00 75.67 207 A 1 
ATOM 1624 C CD  . PRO A 1 207 ? 13.616  -8.389  2.728   1.00 78.80 207 A 1 
ATOM 1625 N N   . ASN A 1 208 ? 12.801  -12.781 1.485   1.00 73.76 208 A 1 
ATOM 1626 C CA  . ASN A 1 208 ? 13.494  -14.048 1.311   1.00 70.45 208 A 1 
ATOM 1627 C C   . ASN A 1 208 ? 14.172  -14.034 -0.062  1.00 69.71 208 A 1 
ATOM 1628 O O   . ASN A 1 208 ? 13.572  -14.389 -1.069  1.00 63.40 208 A 1 
ATOM 1629 C CB  . ASN A 1 208 ? 12.511  -15.208 1.538   1.00 63.93 208 A 1 
ATOM 1630 C CG  . ASN A 1 208 ? 13.219  -16.509 1.884   1.00 56.78 208 A 1 
ATOM 1631 O OD1 . ASN A 1 208 ? 14.424  -16.601 2.004   1.00 51.44 208 A 1 
ATOM 1632 N ND2 . ASN A 1 208 ? 12.463  -17.564 2.086   1.00 49.24 208 A 1 
ATOM 1633 N N   . LEU A 1 209 ? 15.407  -13.562 -0.092  1.00 53.06 209 A 1 
ATOM 1634 C CA  . LEU A 1 209 ? 16.167  -13.469 -1.332  1.00 51.61 209 A 1 
ATOM 1635 C C   . LEU A 1 209 ? 16.355  -14.878 -1.910  1.00 51.68 209 A 1 
ATOM 1636 O O   . LEU A 1 209 ? 16.886  -15.753 -1.219  1.00 47.59 209 A 1 
ATOM 1637 C CB  . LEU A 1 209 ? 17.519  -12.782 -1.080  1.00 46.81 209 A 1 
ATOM 1638 C CG  . LEU A 1 209 ? 17.423  -11.249 -0.973  1.00 43.13 209 A 1 
ATOM 1639 C CD1 . LEU A 1 209 ? 18.692  -10.689 -0.339  1.00 39.79 209 A 1 
ATOM 1640 C CD2 . LEU A 1 209 ? 17.249  -10.596 -2.349  1.00 40.32 209 A 1 
ATOM 1641 N N   . PRO A 1 210 ? 15.969  -15.114 -3.176  1.00 45.64 210 A 1 
ATOM 1642 C CA  . PRO A 1 210 ? 16.186  -16.399 -3.818  1.00 43.20 210 A 1 
ATOM 1643 C C   . PRO A 1 210 ? 17.685  -16.731 -3.821  1.00 43.20 210 A 1 
ATOM 1644 O O   . PRO A 1 210 ? 18.523  -15.956 -4.281  1.00 41.17 210 A 1 
ATOM 1645 C CB  . PRO A 1 210 ? 15.563  -16.281 -5.221  1.00 40.28 210 A 1 
ATOM 1646 C CG  . PRO A 1 210 ? 15.396  -14.785 -5.462  1.00 40.20 210 A 1 
ATOM 1647 C CD  . PRO A 1 210 ? 15.319  -14.175 -4.076  1.00 42.44 210 A 1 
ATOM 1648 N N   . GLY A 1 211 ? 18.029  -17.887 -3.257  1.00 36.59 211 A 1 
ATOM 1649 C CA  . GLY A 1 211 ? 19.408  -18.337 -3.041  1.00 33.94 211 A 1 
ATOM 1650 C C   . GLY A 1 211 ? 19.943  -18.152 -1.617  1.00 34.42 211 A 1 
ATOM 1651 O O   . GLY A 1 211 ? 20.920  -18.813 -1.262  1.00 32.15 211 A 1 
ATOM 1652 N N   . VAL A 1 212 ? 19.298  -17.351 -0.774  1.00 34.05 212 A 1 
ATOM 1653 C CA  . VAL A 1 212 ? 19.535  -17.338 0.683   1.00 32.22 212 A 1 
ATOM 1654 C C   . VAL A 1 212 ? 18.611  -18.350 1.371   1.00 32.49 212 A 1 
ATOM 1655 O O   . VAL A 1 212 ? 17.974  -18.080 2.383   1.00 30.64 212 A 1 
ATOM 1656 C CB  . VAL A 1 212 ? 19.496  -15.924 1.311   1.00 29.63 212 A 1 
ATOM 1657 C CG1 . VAL A 1 212 ? 20.151  -15.910 2.694   1.00 27.67 212 A 1 
ATOM 1658 C CG2 . VAL A 1 212 ? 20.254  -14.903 0.454   1.00 28.19 212 A 1 
ATOM 1659 N N   . THR A 1 213 ? 18.526  -19.551 0.808   1.00 29.11 213 A 1 
ATOM 1660 C CA  . THR A 1 213 ? 18.068  -20.722 1.551   1.00 27.80 213 A 1 
ATOM 1661 C C   . THR A 1 213 ? 19.211  -21.148 2.466   1.00 28.30 213 A 1 
ATOM 1662 O O   . THR A 1 213 ? 20.046  -21.967 2.091   1.00 26.77 213 A 1 
ATOM 1663 C CB  . THR A 1 213 ? 17.664  -21.885 0.622   1.00 25.13 213 A 1 
ATOM 1664 O OG1 . THR A 1 213 ? 18.674  -22.133 -0.331  1.00 23.39 213 A 1 
ATOM 1665 C CG2 . THR A 1 213 ? 16.369  -21.584 -0.134  1.00 22.83 213 A 1 
ATOM 1666 N N   . SER A 1 214 ? 19.302  -20.553 3.644   1.00 26.13 214 A 1 
ATOM 1667 C CA  . SER A 1 214 ? 19.969  -21.184 4.781   1.00 25.04 214 A 1 
ATOM 1668 C C   . SER A 1 214 ? 18.988  -22.119 5.471   1.00 25.07 214 A 1 
ATOM 1669 O O   . SER A 1 214 ? 17.853  -21.669 5.741   1.00 22.51 214 A 1 
ATOM 1670 C CB  . SER A 1 214 ? 20.494  -20.144 5.770   1.00 22.53 214 A 1 
ATOM 1671 O OG  . SER A 1 214 ? 19.400  -19.390 6.231   1.00 21.39 214 A 1 
ATOM 1672 O OXT . SER A 1 214 ? 19.407  -23.290 5.726   1.00 19.69 214 A 1 
ATOM 1673 N N   . MET B 2 1   ? 0.500   -9.603  8.773   1.00 73.72 1   B 1 
ATOM 1674 C CA  . MET B 2 1   ? -0.107  -10.897 9.171   1.00 80.31 1   B 1 
ATOM 1675 C C   . MET B 2 1   ? -1.114  -11.314 8.107   1.00 83.71 1   B 1 
ATOM 1676 O O   . MET B 2 1   ? -1.815  -10.455 7.589   1.00 82.75 1   B 1 
ATOM 1677 C CB  . MET B 2 1   ? -0.759  -10.769 10.549  1.00 75.74 1   B 1 
ATOM 1678 C CG  . MET B 2 1   ? -1.298  -12.094 11.096  1.00 70.28 1   B 1 
ATOM 1679 S SD  . MET B 2 1   ? -1.882  -11.908 12.798  1.00 66.00 1   B 1 
ATOM 1680 C CE  . MET B 2 1   ? -2.402  -13.586 13.184  1.00 59.49 1   B 1 
ATOM 1681 N N   . LEU B 2 2   ? -1.188  -12.609 7.780   1.00 85.96 2   B 1 
ATOM 1682 C CA  . LEU B 2 2   ? -2.112  -13.127 6.776   1.00 87.65 2   B 1 
ATOM 1683 C C   . LEU B 2 2   ? -3.483  -13.438 7.387   1.00 89.21 2   B 1 
ATOM 1684 O O   . LEU B 2 2   ? -3.589  -13.817 8.555   1.00 88.80 2   B 1 
ATOM 1685 C CB  . LEU B 2 2   ? -1.512  -14.365 6.094   1.00 86.20 2   B 1 
ATOM 1686 C CG  . LEU B 2 2   ? -0.195  -14.127 5.335   1.00 83.51 2   B 1 
ATOM 1687 C CD1 . LEU B 2 2   ? 0.315   -15.448 4.775   1.00 80.37 2   B 1 
ATOM 1688 C CD2 . LEU B 2 2   ? -0.368  -13.135 4.183   1.00 79.97 2   B 1 
ATOM 1689 N N   . VAL B 2 3   ? -4.534  -13.326 6.571   1.00 91.25 3   B 1 
ATOM 1690 C CA  . VAL B 2 3   ? -5.911  -13.645 6.972   1.00 92.58 3   B 1 
ATOM 1691 C C   . VAL B 2 3   ? -6.045  -15.086 7.466   1.00 92.53 3   B 1 
ATOM 1692 O O   . VAL B 2 3   ? -6.740  -15.315 8.452   1.00 91.50 3   B 1 
ATOM 1693 C CB  . VAL B 2 3   ? -6.873  -13.359 5.808   1.00 92.71 3   B 1 
ATOM 1694 C CG1 . VAL B 2 3   ? -8.250  -13.994 5.995   1.00 88.47 3   B 1 
ATOM 1695 C CG2 . VAL B 2 3   ? -7.080  -11.853 5.675   1.00 88.69 3   B 1 
ATOM 1696 N N   . GLU B 2 4   ? -5.352  -16.042 6.860   1.00 92.04 4   B 1 
ATOM 1697 C CA  . GLU B 2 4   ? -5.394  -17.456 7.270   1.00 90.48 4   B 1 
ATOM 1698 C C   . GLU B 2 4   ? -4.943  -17.687 8.721   1.00 90.21 4   B 1 
ATOM 1699 O O   . GLU B 2 4   ? -5.393  -18.629 9.367   1.00 88.61 4   B 1 
ATOM 1700 C CB  . GLU B 2 4   ? -4.585  -18.324 6.291   1.00 88.59 4   B 1 
ATOM 1701 C CG  . GLU B 2 4   ? -3.069  -18.062 6.283   1.00 84.09 4   B 1 
ATOM 1702 C CD  . GLU B 2 4   ? -2.307  -18.892 5.225   1.00 84.89 4   B 1 
ATOM 1703 O OE1 . GLU B 2 4   ? -1.067  -18.780 5.147   1.00 77.80 4   B 1 
ATOM 1704 O OE2 . GLU B 2 4   ? -2.937  -19.652 4.447   1.00 80.75 4   B 1 
ATOM 1705 N N   . GLN B 2 5   ? -4.122  -16.789 9.269   1.00 89.77 5   B 1 
ATOM 1706 C CA  . GLN B 2 5   ? -3.646  -16.840 10.652  1.00 87.26 5   B 1 
ATOM 1707 C C   . GLN B 2 5   ? -4.619  -16.173 11.638  1.00 87.33 5   B 1 
ATOM 1708 O O   . GLN B 2 5   ? -4.587  -16.463 12.833  1.00 85.94 5   B 1 
ATOM 1709 C CB  . GLN B 2 5   ? -2.272  -16.155 10.729  1.00 85.03 5   B 1 
ATOM 1710 C CG  . GLN B 2 5   ? -1.191  -16.829 9.868   1.00 80.24 5   B 1 
ATOM 1711 C CD  . GLN B 2 5   ? 0.117   -16.034 9.836   1.00 75.79 5   B 1 
ATOM 1712 O OE1 . GLN B 2 5   ? 0.152   -14.825 9.973   1.00 68.56 5   B 1 
ATOM 1713 N NE2 . GLN B 2 5   ? 1.238   -16.690 9.643   1.00 66.10 5   B 1 
ATOM 1714 N N   . ALA B 2 6   ? -5.479  -15.274 11.156  1.00 88.60 6   B 1 
ATOM 1715 C CA  . ALA B 2 6   ? -6.396  -14.477 11.973  1.00 88.91 6   B 1 
ATOM 1716 C C   . ALA B 2 6   ? -7.865  -14.923 11.883  1.00 90.04 6   B 1 
ATOM 1717 O O   . ALA B 2 6   ? -8.669  -14.625 12.774  1.00 88.50 6   B 1 
ATOM 1718 C CB  . ALA B 2 6   ? -6.241  -13.014 11.545  1.00 87.49 6   B 1 
ATOM 1719 N N   . MET B 2 7   ? -8.231  -15.630 10.813  1.00 91.19 7   B 1 
ATOM 1720 C CA  . MET B 2 7   ? -9.595  -16.064 10.548  1.00 91.37 7   B 1 
ATOM 1721 C C   . MET B 2 7   ? -10.062 -17.150 11.524  1.00 90.89 7   B 1 
ATOM 1722 O O   . MET B 2 7   ? -9.277  -17.885 12.125  1.00 89.32 7   B 1 
ATOM 1723 C CB  . MET B 2 7   ? -9.756  -16.490 9.078   1.00 90.15 7   B 1 
ATOM 1724 C CG  . MET B 2 7   ? -9.089  -17.827 8.735   1.00 89.90 7   B 1 
ATOM 1725 S SD  . MET B 2 7   ? -9.318  -18.305 6.994   1.00 89.58 7   B 1 
ATOM 1726 C CE  . MET B 2 7   ? -8.483  -19.903 6.983   1.00 82.44 7   B 1 
ATOM 1727 N N   . LYS B 2 8   ? -11.384 -17.283 11.652  1.00 89.98 8   B 1 
ATOM 1728 C CA  . LYS B 2 8   ? -11.998 -18.405 12.368  1.00 87.54 8   B 1 
ATOM 1729 C C   . LYS B 2 8   ? -12.232 -19.564 11.410  1.00 88.45 8   B 1 
ATOM 1730 O O   . LYS B 2 8   ? -12.998 -19.443 10.460  1.00 84.87 8   B 1 
ATOM 1731 C CB  . LYS B 2 8   ? -13.287 -17.965 13.062  1.00 83.31 8   B 1 
ATOM 1732 C CG  . LYS B 2 8   ? -12.980 -17.229 14.371  1.00 74.90 8   B 1 
ATOM 1733 C CD  . LYS B 2 8   ? -14.261 -16.656 14.972  1.00 67.48 8   B 1 
ATOM 1734 C CE  . LYS B 2 8   ? -13.944 -16.065 16.345  1.00 60.15 8   B 1 
ATOM 1735 N NZ  . LYS B 2 8   ? -14.710 -14.830 16.593  1.00 52.79 8   B 1 
ATOM 1736 N N   . ALA B 2 9   ? -11.629 -20.700 11.733  1.00 84.98 9   B 1 
ATOM 1737 C CA  . ALA B 2 9   ? -11.855 -21.980 11.083  1.00 82.55 9   B 1 
ATOM 1738 C C   . ALA B 2 9   ? -11.864 -23.094 12.150  1.00 82.89 9   B 1 
ATOM 1739 O O   . ALA B 2 9   ? -11.087 -23.026 13.101  1.00 76.00 9   B 1 
ATOM 1740 C CB  . ALA B 2 9   ? -10.770 -22.191 10.024  1.00 77.73 9   B 1 
ATOM 1741 N N   . PRO B 2 10  ? -12.728 -24.124 12.043  1.00 85.60 10  B 1 
ATOM 1742 C CA  . PRO B 2 10  ? -13.794 -24.278 11.055  1.00 86.43 10  B 1 
ATOM 1743 C C   . PRO B 2 10  ? -14.941 -23.278 11.263  1.00 88.99 10  B 1 
ATOM 1744 O O   . PRO B 2 10  ? -15.190 -22.805 12.373  1.00 85.35 10  B 1 
ATOM 1745 C CB  . PRO B 2 10  ? -14.261 -25.724 11.209  1.00 81.90 10  B 1 
ATOM 1746 C CG  . PRO B 2 10  ? -14.029 -25.999 12.695  1.00 77.76 10  B 1 
ATOM 1747 C CD  . PRO B 2 10  ? -12.754 -25.216 12.991  1.00 80.18 10  B 1 
ATOM 1748 N N   . VAL B 2 11  ? -15.673 -22.983 10.188  1.00 91.29 11  B 1 
ATOM 1749 C CA  . VAL B 2 11  ? -16.787 -22.027 10.198  1.00 93.01 11  B 1 
ATOM 1750 C C   . VAL B 2 11  ? -18.096 -22.747 10.493  1.00 94.48 11  B 1 
ATOM 1751 O O   . VAL B 2 11  ? -18.384 -23.792 9.920   1.00 92.64 11  B 1 
ATOM 1752 C CB  . VAL B 2 11  ? -16.887 -21.258 8.873   1.00 90.49 11  B 1 
ATOM 1753 C CG1 . VAL B 2 11  ? -17.823 -20.055 9.015   1.00 83.37 11  B 1 
ATOM 1754 C CG2 . VAL B 2 11  ? -15.524 -20.729 8.412   1.00 83.95 11  B 1 
ATOM 1755 N N   . ILE B 2 12  ? -18.922 -22.159 11.358  1.00 94.38 12  B 1 
ATOM 1756 C CA  . ILE B 2 12  ? -20.301 -22.610 11.559  1.00 94.79 12  B 1 
ATOM 1757 C C   . ILE B 2 12  ? -21.123 -22.095 10.381  1.00 95.58 12  B 1 
ATOM 1758 O O   . ILE B 2 12  ? -21.217 -20.883 10.171  1.00 94.57 12  B 1 
ATOM 1759 C CB  . ILE B 2 12  ? -20.847 -22.134 12.915  1.00 94.09 12  B 1 
ATOM 1760 C CG1 . ILE B 2 12  ? -19.989 -22.709 14.066  1.00 89.86 12  B 1 
ATOM 1761 C CG2 . ILE B 2 12  ? -22.315 -22.559 13.086  1.00 88.98 12  B 1 
ATOM 1762 C CD1 . ILE B 2 12  ? -20.125 -21.910 15.352  1.00 77.58 12  B 1 
ATOM 1763 N N   . THR B 2 13  ? -21.714 -23.018 9.613   1.00 95.35 13  B 1 
ATOM 1764 C CA  . THR B 2 13  ? -22.436 -22.721 8.374   1.00 95.67 13  B 1 
ATOM 1765 C C   . THR B 2 13  ? -23.885 -23.183 8.432   1.00 96.03 13  B 1 
ATOM 1766 O O   . THR B 2 13  ? -24.259 -24.037 9.240   1.00 94.87 13  B 1 
ATOM 1767 C CB  . THR B 2 13  ? -21.733 -23.335 7.150   1.00 94.58 13  B 1 
ATOM 1768 O OG1 . THR B 2 13  ? -21.634 -24.736 7.274   1.00 89.67 13  B 1 
ATOM 1769 C CG2 . THR B 2 13  ? -20.321 -22.789 6.948   1.00 89.09 13  B 1 
ATOM 1770 N N   . LEU B 2 14  ? -24.695 -22.619 7.546   1.00 95.84 14  B 1 
ATOM 1771 C CA  . LEU B 2 14  ? -26.067 -23.029 7.278   1.00 95.78 14  B 1 
ATOM 1772 C C   . LEU B 2 14  ? -26.173 -23.647 5.883   1.00 96.48 14  B 1 
ATOM 1773 O O   . LEU B 2 14  ? -25.388 -23.347 4.981   1.00 95.38 14  B 1 
ATOM 1774 C CB  . LEU B 2 14  ? -26.998 -21.814 7.400   1.00 94.42 14  B 1 
ATOM 1775 C CG  . LEU B 2 14  ? -27.153 -21.255 8.819   1.00 93.34 14  B 1 
ATOM 1776 C CD1 . LEU B 2 14  ? -27.888 -19.922 8.754   1.00 88.94 14  B 1 
ATOM 1777 C CD2 . LEU B 2 14  ? -27.944 -22.201 9.718   1.00 89.20 14  B 1 
ATOM 1778 N N   . ARG B 2 15  ? -27.219 -24.463 5.685   1.00 96.12 15  B 1 
ATOM 1779 C CA  . ARG B 2 15  ? -27.738 -24.806 4.356   1.00 96.24 15  B 1 
ATOM 1780 C C   . ARG B 2 15  ? -28.821 -23.801 3.967   1.00 96.50 15  B 1 
ATOM 1781 O O   . ARG B 2 15  ? -29.495 -23.259 4.840   1.00 94.70 15  B 1 
ATOM 1782 C CB  . ARG B 2 15  ? -28.291 -26.238 4.356   1.00 95.30 15  B 1 
ATOM 1783 C CG  . ARG B 2 15  ? -27.225 -27.310 4.620   1.00 91.45 15  B 1 
ATOM 1784 C CD  . ARG B 2 15  ? -26.225 -27.390 3.466   1.00 87.17 15  B 1 
ATOM 1785 N NE  . ARG B 2 15  ? -25.340 -28.558 3.625   1.00 80.87 15  B 1 
ATOM 1786 C CZ  . ARG B 2 15  ? -24.899 -29.319 2.639   1.00 75.03 15  B 1 
ATOM 1787 N NH1 . ARG B 2 15  ? -25.208 -29.076 1.398   1.00 66.66 15  B 1 
ATOM 1788 N NH2 . ARG B 2 15  ? -24.120 -30.331 2.884   1.00 68.39 15  B 1 
ATOM 1789 N N   . ALA B 2 16  ? -29.042 -23.615 2.667   1.00 94.88 16  B 1 
ATOM 1790 C CA  . ALA B 2 16  ? -30.099 -22.727 2.166   1.00 94.36 16  B 1 
ATOM 1791 C C   . ALA B 2 16  ? -31.512 -23.122 2.646   1.00 94.79 16  B 1 
ATOM 1792 O O   . ALA B 2 16  ? -32.408 -22.284 2.700   1.00 92.31 16  B 1 
ATOM 1793 C CB  . ALA B 2 16  ? -30.018 -22.724 0.636   1.00 92.81 16  B 1 
ATOM 1794 N N   . THR B 2 17  ? -31.694 -24.395 3.022   1.00 95.17 17  B 1 
ATOM 1795 C CA  . THR B 2 17  ? -32.946 -24.969 3.536   1.00 94.55 17  B 1 
ATOM 1796 C C   . THR B 2 17  ? -33.130 -24.840 5.049   1.00 95.08 17  B 1 
ATOM 1797 O O   . THR B 2 17  ? -34.218 -25.141 5.532   1.00 93.06 17  B 1 
ATOM 1798 C CB  . THR B 2 17  ? -33.033 -26.454 3.170   1.00 93.40 17  B 1 
ATOM 1799 O OG1 . THR B 2 17  ? -31.881 -27.136 3.634   1.00 86.63 17  B 1 
ATOM 1800 C CG2 . THR B 2 17  ? -33.111 -26.664 1.655   1.00 84.54 17  B 1 
ATOM 1801 N N   . ASN B 2 18  ? -32.097 -24.451 5.812   1.00 95.08 18  B 1 
ATOM 1802 C CA  . ASN B 2 18  ? -32.259 -24.227 7.251   1.00 94.88 18  B 1 
ATOM 1803 C C   . ASN B 2 18  ? -33.248 -23.085 7.495   1.00 95.49 18  B 1 
ATOM 1804 O O   . ASN B 2 18  ? -33.350 -22.158 6.688   1.00 94.59 18  B 1 
ATOM 1805 C CB  . ASN B 2 18  ? -30.911 -23.947 7.923   1.00 94.54 18  B 1 
ATOM 1806 C CG  . ASN B 2 18  ? -30.066 -25.197 8.095   1.00 93.93 18  B 1 
ATOM 1807 O OD1 . ASN B 2 18  ? -29.010 -25.338 7.521   1.00 83.31 18  B 1 
ATOM 1808 N ND2 . ASN B 2 18  ? -30.506 -26.132 8.909   1.00 83.42 18  B 1 
ATOM 1809 N N   . THR B 2 19  ? -33.959 -23.141 8.609   1.00 95.39 19  B 1 
ATOM 1810 C CA  . THR B 2 19  ? -34.966 -22.136 8.958   1.00 95.42 19  B 1 
ATOM 1811 C C   . THR B 2 19  ? -34.350 -20.920 9.646   1.00 95.72 19  B 1 
ATOM 1812 O O   . THR B 2 19  ? -33.257 -20.973 10.216  1.00 94.83 19  B 1 
ATOM 1813 C CB  . THR B 2 19  ? -36.083 -22.742 9.821   1.00 94.69 19  B 1 
ATOM 1814 O OG1 . THR B 2 19  ? -35.569 -23.154 11.064  1.00 89.36 19  B 1 
ATOM 1815 C CG2 . THR B 2 19  ? -36.764 -23.939 9.158   1.00 88.39 19  B 1 
ATOM 1816 N N   . ILE B 2 20  ? -35.079 -19.810 9.649   1.00 94.55 20  B 1 
ATOM 1817 C CA  . ILE B 2 20  ? -34.726 -18.614 10.430  1.00 94.12 20  B 1 
ATOM 1818 C C   . ILE B 2 20  ? -34.606 -18.959 11.927  1.00 94.27 20  B 1 
ATOM 1819 O O   . ILE B 2 20  ? -33.688 -18.483 12.598  1.00 93.62 20  B 1 
ATOM 1820 C CB  . ILE B 2 20  ? -35.766 -17.496 10.168  1.00 93.80 20  B 1 
ATOM 1821 C CG1 . ILE B 2 20  ? -35.671 -17.027 8.697   1.00 92.10 20  B 1 
ATOM 1822 C CG2 . ILE B 2 20  ? -35.580 -16.310 11.129  1.00 91.86 20  B 1 
ATOM 1823 C CD1 . ILE B 2 20  ? -36.792 -16.080 8.253   1.00 88.48 20  B 1 
ATOM 1824 N N   . ALA B 2 21  ? -35.481 -19.833 12.443  1.00 94.86 21  B 1 
ATOM 1825 C CA  . ALA B 2 21  ? -35.432 -20.296 13.832  1.00 94.30 21  B 1 
ATOM 1826 C C   . ALA B 2 21  ? -34.126 -21.042 14.152  1.00 94.77 21  B 1 
ATOM 1827 O O   . ALA B 2 21  ? -33.474 -20.736 15.153  1.00 94.14 21  B 1 
ATOM 1828 C CB  . ALA B 2 21  ? -36.657 -21.179 14.107  1.00 93.53 21  B 1 
ATOM 1829 N N   . GLU B 2 22  ? -33.696 -21.961 13.284  1.00 94.99 22  B 1 
ATOM 1830 C CA  . GLU B 2 22  ? -32.422 -22.683 13.426  1.00 94.81 22  B 1 
ATOM 1831 C C   . GLU B 2 22  ? -31.223 -21.723 13.390  1.00 95.22 22  B 1 
ATOM 1832 O O   . GLU B 2 22  ? -30.317 -21.824 14.220  1.00 94.41 22  B 1 
ATOM 1833 C CB  . GLU B 2 22  ? -32.281 -23.726 12.307  1.00 94.78 22  B 1 
ATOM 1834 C CG  . GLU B 2 22  ? -33.205 -24.943 12.492  1.00 91.19 22  B 1 
ATOM 1835 C CD  . GLU B 2 22  ? -33.199 -25.875 11.267  1.00 92.32 22  B 1 
ATOM 1836 O OE1 . GLU B 2 22  ? -33.423 -27.092 11.445  1.00 83.30 22  B 1 
ATOM 1837 O OE2 . GLU B 2 22  ? -32.979 -25.371 10.140  1.00 86.08 22  B 1 
ATOM 1838 N N   . ALA B 2 23  ? -31.248 -20.739 12.487  1.00 95.97 23  B 1 
ATOM 1839 C CA  . ALA B 2 23  ? -30.200 -19.726 12.392  1.00 95.90 23  B 1 
ATOM 1840 C C   . ALA B 2 23  ? -30.105 -18.866 13.665  1.00 95.86 23  B 1 
ATOM 1841 O O   . ALA B 2 23  ? -29.013 -18.650 14.190  1.00 95.26 23  B 1 
ATOM 1842 C CB  . ALA B 2 23  ? -30.468 -18.876 11.147  1.00 95.91 23  B 1 
ATOM 1843 N N   . LEU B 2 24  ? -31.241 -18.429 14.212  1.00 95.33 24  B 1 
ATOM 1844 C CA  . LEU B 2 24  ? -31.301 -17.689 15.479  1.00 93.82 24  B 1 
ATOM 1845 C C   . LEU B 2 24  ? -30.752 -18.508 16.652  1.00 93.86 24  B 1 
ATOM 1846 O O   . LEU B 2 24  ? -30.060 -17.972 17.524  1.00 93.15 24  B 1 
ATOM 1847 C CB  . LEU B 2 24  ? -32.762 -17.290 15.760  1.00 93.19 24  B 1 
ATOM 1848 C CG  . LEU B 2 24  ? -33.243 -16.052 14.976  1.00 91.14 24  B 1 
ATOM 1849 C CD1 . LEU B 2 24  ? -34.762 -15.947 15.072  1.00 87.45 24  B 1 
ATOM 1850 C CD2 . LEU B 2 24  ? -32.642 -14.766 15.545  1.00 87.97 24  B 1 
ATOM 1851 N N   . GLN B 2 25  ? -31.043 -19.811 16.674  1.00 95.23 25  B 1 
ATOM 1852 C CA  . GLN B 2 25  ? -30.577 -20.716 17.720  1.00 94.78 25  B 1 
ATOM 1853 C C   . GLN B 2 25  ? -29.055 -20.905 17.661  1.00 94.99 25  B 1 
ATOM 1854 O O   . GLN B 2 25  ? -28.380 -20.773 18.681  1.00 94.21 25  B 1 
ATOM 1855 C CB  . GLN B 2 25  ? -31.348 -22.039 17.603  1.00 94.33 25  B 1 
ATOM 1856 C CG  . GLN B 2 25  ? -31.673 -22.631 18.977  1.00 82.80 25  B 1 
ATOM 1857 C CD  . GLN B 2 25  ? -32.550 -23.887 18.887  1.00 75.58 25  B 1 
ATOM 1858 O OE1 . GLN B 2 25  ? -32.741 -24.477 17.844  1.00 66.90 25  B 1 
ATOM 1859 N NE2 . GLN B 2 25  ? -33.106 -24.348 19.984  1.00 63.06 25  B 1 
ATOM 1860 N N   . LEU B 2 26  ? -28.503 -21.115 16.461  1.00 95.27 26  B 1 
ATOM 1861 C CA  . LEU B 2 26  ? -27.054 -21.196 16.222  1.00 94.97 26  B 1 
ATOM 1862 C C   . LEU B 2 26  ? -26.327 -19.912 16.629  1.00 94.96 26  B 1 
ATOM 1863 O O   . LEU B 2 26  ? -25.314 -19.969 17.328  1.00 93.60 26  B 1 
ATOM 1864 C CB  . LEU B 2 26  ? -26.807 -21.519 14.737  1.00 94.61 26  B 1 
ATOM 1865 C CG  . LEU B 2 26  ? -26.867 -23.024 14.423  1.00 91.68 26  B 1 
ATOM 1866 C CD1 . LEU B 2 26  ? -27.039 -23.244 12.925  1.00 86.77 26  B 1 
ATOM 1867 C CD2 . LEU B 2 26  ? -25.575 -23.726 14.851  1.00 86.60 26  B 1 
ATOM 1868 N N   . LEU B 2 27  ? -26.870 -18.742 16.258  1.00 95.08 27  B 1 
ATOM 1869 C CA  . LEU B 2 27  ? -26.313 -17.447 16.671  1.00 93.77 27  B 1 
ATOM 1870 C C   . LEU B 2 27  ? -26.225 -17.309 18.195  1.00 93.23 27  B 1 
ATOM 1871 O O   . LEU B 2 27  ? -25.192 -16.891 18.716  1.00 91.38 27  B 1 
ATOM 1872 C CB  . LEU B 2 27  ? -27.175 -16.304 16.113  1.00 92.60 27  B 1 
ATOM 1873 C CG  . LEU B 2 27  ? -26.887 -15.907 14.657  1.00 88.98 27  B 1 
ATOM 1874 C CD1 . LEU B 2 27  ? -27.833 -14.765 14.295  1.00 82.46 27  B 1 
ATOM 1875 C CD2 . LEU B 2 27  ? -25.476 -15.370 14.461  1.00 81.48 27  B 1 
ATOM 1876 N N   . ARG B 2 28  ? -27.295 -17.669 18.920  1.00 93.37 28  B 1 
ATOM 1877 C CA  . ARG B 2 28  ? -27.322 -17.612 20.389  1.00 92.74 28  B 1 
ATOM 1878 C C   . ARG B 2 28  ? -26.366 -18.614 21.018  1.00 93.59 28  B 1 
ATOM 1879 O O   . ARG B 2 28  ? -25.629 -18.250 21.932  1.00 92.59 28  B 1 
ATOM 1880 C CB  . ARG B 2 28  ? -28.746 -17.850 20.919  1.00 91.44 28  B 1 
ATOM 1881 C CG  . ARG B 2 28  ? -29.567 -16.555 20.983  1.00 79.40 28  B 1 
ATOM 1882 C CD  . ARG B 2 28  ? -30.925 -16.837 21.626  1.00 77.10 28  B 1 
ATOM 1883 N NE  . ARG B 2 28  ? -31.711 -15.602 21.823  1.00 66.76 28  B 1 
ATOM 1884 C CZ  . ARG B 2 28  ? -32.960 -15.529 22.258  1.00 59.41 28  B 1 
ATOM 1885 N NH1 . ARG B 2 28  ? -33.638 -16.595 22.584  1.00 53.91 28  B 1 
ATOM 1886 N NH2 . ARG B 2 28  ? -33.553 -14.375 22.367  1.00 51.42 28  B 1 
ATOM 1887 N N   . HIS B 2 29  ? -26.380 -19.856 20.541  1.00 93.41 29  B 1 
ATOM 1888 C CA  . HIS B 2 29  ? -25.589 -20.938 21.120  1.00 93.70 29  B 1 
ATOM 1889 C C   . HIS B 2 29  ? -24.085 -20.682 20.977  1.00 93.61 29  B 1 
ATOM 1890 O O   . HIS B 2 29  ? -23.343 -20.768 21.955  1.00 91.74 29  B 1 
ATOM 1891 C CB  . HIS B 2 29  ? -26.006 -22.263 20.473  1.00 93.76 29  B 1 
ATOM 1892 C CG  . HIS B 2 29  ? -25.425 -23.449 21.193  1.00 89.33 29  B 1 
ATOM 1893 N ND1 . HIS B 2 29  ? -25.810 -23.912 22.436  1.00 76.40 29  B 1 
ATOM 1894 C CD2 . HIS B 2 29  ? -24.397 -24.256 20.773  1.00 77.02 29  B 1 
ATOM 1895 C CE1 . HIS B 2 29  ? -25.037 -24.964 22.749  1.00 76.67 29  B 1 
ATOM 1896 N NE2 . HIS B 2 29  ? -24.167 -25.204 21.766  1.00 78.85 29  B 1 
ATOM 1897 N N   . HIS B 2 30  ? -23.654 -20.280 19.788  1.00 93.35 30  B 1 
ATOM 1898 C CA  . HIS B 2 30  ? -22.242 -20.019 19.497  1.00 91.82 30  B 1 
ATOM 1899 C C   . HIS B 2 30  ? -21.804 -18.573 19.764  1.00 91.11 30  B 1 
ATOM 1900 O O   . HIS B 2 30  ? -20.622 -18.260 19.620  1.00 88.79 30  B 1 
ATOM 1901 C CB  . HIS B 2 30  ? -21.946 -20.465 18.068  1.00 91.90 30  B 1 
ATOM 1902 C CG  . HIS B 2 30  ? -22.084 -21.951 17.900  1.00 92.29 30  B 1 
ATOM 1903 N ND1 . HIS B 2 30  ? -21.187 -22.903 18.352  1.00 81.11 30  B 1 
ATOM 1904 C CD2 . HIS B 2 30  ? -23.108 -22.630 17.287  1.00 81.64 30  B 1 
ATOM 1905 C CE1 . HIS B 2 30  ? -21.651 -24.112 18.006  1.00 84.09 30  B 1 
ATOM 1906 N NE2 . HIS B 2 30  ? -22.819 -23.987 17.362  1.00 86.00 30  B 1 
ATOM 1907 N N   . ARG B 2 31  ? -22.724 -17.683 20.165  1.00 90.81 31  B 1 
ATOM 1908 C CA  . ARG B 2 31  ? -22.472 -16.246 20.401  1.00 89.55 31  B 1 
ATOM 1909 C C   . ARG B 2 31  ? -21.773 -15.559 19.215  1.00 89.74 31  B 1 
ATOM 1910 O O   . ARG B 2 31  ? -20.858 -14.755 19.400  1.00 87.03 31  B 1 
ATOM 1911 C CB  . ARG B 2 31  ? -21.716 -16.025 21.720  1.00 87.97 31  B 1 
ATOM 1912 C CG  . ARG B 2 31  ? -22.410 -16.582 22.974  1.00 80.00 31  B 1 
ATOM 1913 C CD  . ARG B 2 31  ? -21.584 -16.152 24.197  1.00 74.08 31  B 1 
ATOM 1914 N NE  . ARG B 2 31  ? -22.138 -16.655 25.462  1.00 65.37 31  B 1 
ATOM 1915 C CZ  . ARG B 2 31  ? -21.700 -16.341 26.676  1.00 56.71 31  B 1 
ATOM 1916 N NH1 . ARG B 2 31  ? -20.702 -15.519 26.862  1.00 51.08 31  B 1 
ATOM 1917 N NH2 . ARG B 2 31  ? -22.261 -16.854 27.733  1.00 48.86 31  B 1 
ATOM 1918 N N   . ILE B 2 32  ? -22.221 -15.877 18.007  1.00 90.57 32  B 1 
ATOM 1919 C CA  . ILE B 2 32  ? -21.739 -15.298 16.745  1.00 90.96 32  B 1 
ATOM 1920 C C   . ILE B 2 32  ? -22.787 -14.346 16.154  1.00 91.62 32  B 1 
ATOM 1921 O O   . ILE B 2 32  ? -23.924 -14.279 16.631  1.00 90.52 32  B 1 
ATOM 1922 C CB  . ILE B 2 32  ? -21.290 -16.409 15.764  1.00 90.22 32  B 1 
ATOM 1923 C CG1 . ILE B 2 32  ? -22.425 -17.411 15.471  1.00 87.03 32  B 1 
ATOM 1924 C CG2 . ILE B 2 32  ? -20.028 -17.103 16.318  1.00 83.42 32  B 1 
ATOM 1925 C CD1 . ILE B 2 32  ? -22.059 -18.514 14.474  1.00 83.48 32  B 1 
ATOM 1926 N N   . ARG B 2 33  ? -22.402 -13.564 15.138  1.00 92.79 33  B 1 
ATOM 1927 C CA  . ARG B 2 33  ? -23.283 -12.577 14.475  1.00 92.73 33  B 1 
ATOM 1928 C C   . ARG B 2 33  ? -23.477 -12.824 12.978  1.00 94.18 33  B 1 
ATOM 1929 O O   . ARG B 2 33  ? -24.260 -12.114 12.353  1.00 92.68 33  B 1 
ATOM 1930 C CB  . ARG B 2 33  ? -22.759 -11.151 14.721  1.00 90.25 33  B 1 
ATOM 1931 C CG  . ARG B 2 33  ? -22.829 -10.728 16.200  1.00 85.07 33  B 1 
ATOM 1932 C CD  . ARG B 2 33  ? -22.447 -9.250  16.339  1.00 77.75 33  B 1 
ATOM 1933 N NE  . ARG B 2 33  ? -22.468 -8.797  17.743  1.00 67.66 33  B 1 
ATOM 1934 C CZ  . ARG B 2 33  ? -22.217 -7.568  18.177  1.00 60.63 33  B 1 
ATOM 1935 N NH1 . ARG B 2 33  ? -21.936 -6.591  17.357  1.00 54.57 33  B 1 
ATOM 1936 N NH2 . ARG B 2 33  ? -22.234 -7.298  19.454  1.00 52.30 33  B 1 
ATOM 1937 N N   . HIS B 2 34  ? -22.769 -13.794 12.425  1.00 94.98 34  B 1 
ATOM 1938 C CA  . HIS B 2 34  ? -22.755 -14.069 10.993  1.00 94.82 34  B 1 
ATOM 1939 C C   . HIS B 2 34  ? -22.755 -15.579 10.769  1.00 95.51 34  B 1 
ATOM 1940 O O   . HIS B 2 34  ? -22.036 -16.299 11.463  1.00 94.78 34  B 1 
ATOM 1941 C CB  . HIS B 2 34  ? -21.512 -13.425 10.354  1.00 93.53 34  B 1 
ATOM 1942 C CG  . HIS B 2 34  ? -21.297 -11.983 10.730  1.00 91.91 34  B 1 
ATOM 1943 N ND1 . HIS B 2 34  ? -20.478 -11.524 11.738  1.00 80.42 34  B 1 
ATOM 1944 C CD2 . HIS B 2 34  ? -21.898 -10.875 10.182  1.00 80.28 34  B 1 
ATOM 1945 C CE1 . HIS B 2 34  ? -20.572 -10.182 11.781  1.00 81.72 34  B 1 
ATOM 1946 N NE2 . HIS B 2 34  ? -21.433 -9.749  10.853  1.00 84.05 34  B 1 
ATOM 1947 N N   . LEU B 2 35  ? -23.550 -16.036 9.809   1.00 95.88 35  B 1 
ATOM 1948 C CA  . LEU B 2 35  ? -23.643 -17.433 9.394   1.00 96.42 35  B 1 
ATOM 1949 C C   . LEU B 2 35  ? -23.563 -17.508 7.869   1.00 96.90 35  B 1 
ATOM 1950 O O   . LEU B 2 35  ? -24.531 -17.144 7.191   1.00 96.15 35  B 1 
ATOM 1951 C CB  . LEU B 2 35  ? -24.954 -18.046 9.911   1.00 95.95 35  B 1 
ATOM 1952 C CG  . LEU B 2 35  ? -24.963 -18.357 11.415  1.00 94.78 35  B 1 
ATOM 1953 C CD1 . LEU B 2 35  ? -26.385 -18.666 11.868  1.00 91.71 35  B 1 
ATOM 1954 C CD2 . LEU B 2 35  ? -24.087 -19.568 11.745  1.00 91.46 35  B 1 
ATOM 1955 N N   . PRO B 2 36  ? -22.434 -17.964 7.302   1.00 96.86 36  B 1 
ATOM 1956 C CA  . PRO B 2 36  ? -22.364 -18.252 5.876   1.00 96.90 36  B 1 
ATOM 1957 C C   . PRO B 2 36  ? -23.304 -19.397 5.506   1.00 97.30 36  B 1 
ATOM 1958 O O   . PRO B 2 36  ? -23.430 -20.381 6.242   1.00 96.85 36  B 1 
ATOM 1959 C CB  . PRO B 2 36  ? -20.902 -18.594 5.579   1.00 96.08 36  B 1 
ATOM 1960 C CG  . PRO B 2 36  ? -20.139 -18.070 6.791   1.00 94.06 36  B 1 
ATOM 1961 C CD  . PRO B 2 36  ? -21.149 -18.187 7.924   1.00 96.18 36  B 1 
ATOM 1962 N N   . VAL B 2 37  ? -23.944 -19.273 4.349   1.00 96.80 37  B 1 
ATOM 1963 C CA  . VAL B 2 37  ? -24.781 -20.315 3.751   1.00 96.93 37  B 1 
ATOM 1964 C C   . VAL B 2 37  ? -23.968 -21.000 2.662   1.00 96.96 37  B 1 
ATOM 1965 O O   . VAL B 2 37  ? -23.463 -20.334 1.759   1.00 96.18 37  B 1 
ATOM 1966 C CB  . VAL B 2 37  ? -26.098 -19.743 3.199   1.00 96.59 37  B 1 
ATOM 1967 C CG1 . VAL B 2 37  ? -27.017 -20.868 2.725   1.00 93.64 37  B 1 
ATOM 1968 C CG2 . VAL B 2 37  ? -26.858 -18.933 4.263   1.00 92.93 37  B 1 
ATOM 1969 N N   . VAL B 2 38  ? -23.842 -22.318 2.749   1.00 96.74 38  B 1 
ATOM 1970 C CA  . VAL B 2 38  ? -23.050 -23.131 1.819   1.00 96.82 38  B 1 
ATOM 1971 C C   . VAL B 2 38  ? -23.879 -24.242 1.185   1.00 96.81 38  B 1 
ATOM 1972 O O   . VAL B 2 38  ? -24.887 -24.693 1.742   1.00 95.70 38  B 1 
ATOM 1973 C CB  . VAL B 2 38  ? -21.772 -23.702 2.470   1.00 95.86 38  B 1 
ATOM 1974 C CG1 . VAL B 2 38  ? -20.828 -22.589 2.930   1.00 90.49 38  B 1 
ATOM 1975 C CG2 . VAL B 2 38  ? -22.068 -24.625 3.656   1.00 89.96 38  B 1 
ATOM 1976 N N   . ASP B 2 39  ? -23.436 -24.707 0.011   1.00 96.23 39  B 1 
ATOM 1977 C CA  . ASP B 2 39  ? -24.014 -25.866 -0.669  1.00 95.47 39  B 1 
ATOM 1978 C C   . ASP B 2 39  ? -23.443 -27.208 -0.162  1.00 95.14 39  B 1 
ATOM 1979 O O   . ASP B 2 39  ? -22.773 -27.292 0.881   1.00 91.92 39  B 1 
ATOM 1980 C CB  . ASP B 2 39  ? -23.906 -25.675 -2.197  1.00 93.39 39  B 1 
ATOM 1981 C CG  . ASP B 2 39  ? -22.522 -25.925 -2.804  1.00 92.44 39  B 1 
ATOM 1982 O OD1 . ASP B 2 39  ? -21.590 -26.315 -2.069  1.00 86.73 39  B 1 
ATOM 1983 O OD2 . ASP B 2 39  ? -22.414 -25.798 -4.039  1.00 87.23 39  B 1 
ATOM 1984 N N   . GLY B 2 40  ? -23.752 -28.295 -0.888  1.00 94.24 40  B 1 
ATOM 1985 C CA  . GLY B 2 40  ? -23.268 -29.646 -0.587  1.00 93.51 40  B 1 
ATOM 1986 C C   . GLY B 2 40  ? -21.758 -29.812 -0.655  1.00 93.79 40  B 1 
ATOM 1987 O O   . GLY B 2 40  ? -21.206 -30.673 0.041   1.00 90.02 40  B 1 
ATOM 1988 N N   . GLU B 2 41  ? -21.095 -28.988 -1.456  1.00 94.38 41  B 1 
ATOM 1989 C CA  . GLU B 2 41  ? -19.657 -29.062 -1.724  1.00 93.75 41  B 1 
ATOM 1990 C C   . GLU B 2 41  ? -18.843 -28.047 -0.907  1.00 93.93 41  B 1 
ATOM 1991 O O   . GLU B 2 41  ? -17.613 -28.058 -0.960  1.00 90.35 41  B 1 
ATOM 1992 C CB  . GLU B 2 41  ? -19.406 -28.901 -3.223  1.00 92.20 41  B 1 
ATOM 1993 C CG  . GLU B 2 41  ? -20.036 -30.045 -4.038  1.00 85.96 41  B 1 
ATOM 1994 C CD  . GLU B 2 41  ? -19.617 -30.033 -5.515  1.00 77.84 41  B 1 
ATOM 1995 O OE1 . GLU B 2 41  ? -20.002 -30.996 -6.219  1.00 68.43 41  B 1 
ATOM 1996 O OE2 . GLU B 2 41  ? -18.941 -29.068 -5.944  1.00 70.14 41  B 1 
ATOM 1997 N N   . GLY B 2 42  ? -19.527 -27.208 -0.124  1.00 94.02 42  B 1 
ATOM 1998 C CA  . GLY B 2 42  ? -18.906 -26.141 0.656   1.00 94.12 42  B 1 
ATOM 1999 C C   . GLY B 2 42  ? -18.720 -24.831 -0.114  1.00 95.28 42  B 1 
ATOM 2000 O O   . GLY B 2 42  ? -18.001 -23.955 0.370   1.00 93.36 42  B 1 
ATOM 2001 N N   . ARG B 2 43  ? -19.356 -24.670 -1.279  1.00 95.31 43  B 1 
ATOM 2002 C CA  . ARG B 2 43  ? -19.373 -23.391 -1.997  1.00 95.41 43  B 1 
ATOM 2003 C C   . ARG B 2 43  ? -20.249 -22.387 -1.268  1.00 95.80 43  B 1 
ATOM 2004 O O   . ARG B 2 43  ? -21.321 -22.723 -0.782  1.00 94.78 43  B 1 
ATOM 2005 C CB  . ARG B 2 43  ? -19.839 -23.581 -3.445  1.00 94.87 43  B 1 
ATOM 2006 C CG  . ARG B 2 43  ? -18.801 -24.336 -4.291  1.00 88.26 43  B 1 
ATOM 2007 C CD  . ARG B 2 43  ? -19.265 -24.490 -5.742  1.00 84.42 43  B 1 
ATOM 2008 N NE  . ARG B 2 43  ? -19.902 -25.794 -5.977  1.00 73.72 43  B 1 
ATOM 2009 C CZ  . ARG B 2 43  ? -20.436 -26.220 -7.107  1.00 65.11 43  B 1 
ATOM 2010 N NH1 . ARG B 2 43  ? -20.559 -25.450 -8.155  1.00 58.13 43  B 1 
ATOM 2011 N NH2 . ARG B 2 43  ? -20.850 -27.450 -7.204  1.00 56.05 43  B 1 
ATOM 2012 N N   . LEU B 2 44  ? -19.796 -21.145 -1.210  1.00 95.02 44  B 1 
ATOM 2013 C CA  . LEU B 2 44  ? -20.536 -20.056 -0.591  1.00 95.20 44  B 1 
ATOM 2014 C C   . LEU B 2 44  ? -21.730 -19.665 -1.472  1.00 95.37 44  B 1 
ATOM 2015 O O   . LEU B 2 44  ? -21.553 -19.287 -2.624  1.00 94.16 44  B 1 
ATOM 2016 C CB  . LEU B 2 44  ? -19.566 -18.888 -0.354  1.00 94.61 44  B 1 
ATOM 2017 C CG  . LEU B 2 44  ? -20.172 -17.701 0.415   1.00 94.56 44  B 1 
ATOM 2018 C CD1 . LEU B 2 44  ? -20.471 -18.055 1.872   1.00 91.99 44  B 1 
ATOM 2019 C CD2 . LEU B 2 44  ? -19.185 -16.537 0.402   1.00 91.39 44  B 1 
ATOM 2020 N N   . LEU B 2 45  ? -22.934 -19.730 -0.911  1.00 96.17 45  B 1 
ATOM 2021 C CA  . LEU B 2 45  ? -24.178 -19.326 -1.573  1.00 95.59 45  B 1 
ATOM 2022 C C   . LEU B 2 45  ? -24.677 -17.962 -1.100  1.00 95.51 45  B 1 
ATOM 2023 O O   . LEU B 2 45  ? -25.312 -17.227 -1.853  1.00 93.16 45  B 1 
ATOM 2024 C CB  . LEU B 2 45  ? -25.264 -20.381 -1.309  1.00 94.90 45  B 1 
ATOM 2025 C CG  . LEU B 2 45  ? -24.983 -21.790 -1.853  1.00 93.45 45  B 1 
ATOM 2026 C CD1 . LEU B 2 45  ? -26.148 -22.700 -1.464  1.00 89.03 45  B 1 
ATOM 2027 C CD2 . LEU B 2 45  ? -24.839 -21.798 -3.374  1.00 88.34 45  B 1 
ATOM 2028 N N   . GLY B 2 46  ? -24.418 -17.635 0.168   1.00 96.24 46  B 1 
ATOM 2029 C CA  . GLY B 2 46  ? -24.917 -16.417 0.779   1.00 96.15 46  B 1 
ATOM 2030 C C   . GLY B 2 46  ? -24.401 -16.219 2.201   1.00 96.90 46  B 1 
ATOM 2031 O O   . GLY B 2 46  ? -23.613 -17.005 2.725   1.00 96.19 46  B 1 
ATOM 2032 N N   . LEU B 2 47  ? -24.875 -15.145 2.830   1.00 96.36 47  B 1 
ATOM 2033 C CA  . LEU B 2 47  ? -24.541 -14.807 4.209   1.00 96.34 47  B 1 
ATOM 2034 C C   . LEU B 2 47  ? -25.791 -14.316 4.931   1.00 96.43 47  B 1 
ATOM 2035 O O   . LEU B 2 47  ? -26.462 -13.388 4.476   1.00 95.22 47  B 1 
ATOM 2036 C CB  . LEU B 2 47  ? -23.435 -13.738 4.197   1.00 95.40 47  B 1 
ATOM 2037 C CG  . LEU B 2 47  ? -22.980 -13.270 5.591   1.00 94.43 47  B 1 
ATOM 2038 C CD1 . LEU B 2 47  ? -22.140 -14.325 6.300   1.00 89.85 47  B 1 
ATOM 2039 C CD2 . LEU B 2 47  ? -22.152 -11.998 5.455   1.00 88.85 47  B 1 
ATOM 2040 N N   . VAL B 2 48  ? -26.063 -14.906 6.089   1.00 96.52 48  B 1 
ATOM 2041 C CA  . VAL B 2 48  ? -27.102 -14.446 7.008   1.00 96.33 48  B 1 
ATOM 2042 C C   . VAL B 2 48  ? -26.429 -13.750 8.180   1.00 96.01 48  B 1 
ATOM 2043 O O   . VAL B 2 48  ? -25.557 -14.314 8.842   1.00 94.40 48  B 1 
ATOM 2044 C CB  . VAL B 2 48  ? -27.999 -15.606 7.462   1.00 95.12 48  B 1 
ATOM 2045 C CG1 . VAL B 2 48  ? -29.083 -15.118 8.418   1.00 87.43 48  B 1 
ATOM 2046 C CG2 . VAL B 2 48  ? -28.708 -16.256 6.270   1.00 86.24 48  B 1 
ATOM 2047 N N   . THR B 2 49  ? -26.848 -12.515 8.449   1.00 95.34 49  B 1 
ATOM 2048 C CA  . THR B 2 49  ? -26.334 -11.744 9.583   1.00 94.08 49  B 1 
ATOM 2049 C C   . THR B 2 49  ? -27.362 -11.663 10.705  1.00 94.37 49  B 1 
ATOM 2050 O O   . THR B 2 49  ? -28.564 -11.817 10.495  1.00 93.59 49  B 1 
ATOM 2051 C CB  . THR B 2 49  ? -25.867 -10.340 9.170   1.00 92.34 49  B 1 
ATOM 2052 O OG1 . THR B 2 49  ? -26.958 -9.498  8.898   1.00 85.87 49  B 1 
ATOM 2053 C CG2 . THR B 2 49  ? -24.936 -10.342 7.959   1.00 85.10 49  B 1 
ATOM 2054 N N   . SER B 2 50  ? -26.897 -11.353 11.913  1.00 93.62 50  B 1 
ATOM 2055 C CA  . SER B 2 50  ? -27.783 -11.066 13.045  1.00 92.44 50  B 1 
ATOM 2056 C C   . SER B 2 50  ? -28.774 -9.946  12.737  1.00 92.52 50  B 1 
ATOM 2057 O O   . SER B 2 50  ? -29.872 -9.956  13.276  1.00 90.91 50  B 1 
ATOM 2058 C CB  . SER B 2 50  ? -26.952 -10.689 14.272  1.00 90.83 50  B 1 
ATOM 2059 O OG  . SER B 2 50  ? -27.779 -10.334 15.365  1.00 81.84 50  B 1 
ATOM 2060 N N   . GLN B 2 51  ? -28.405 -8.979  11.888  1.00 92.23 51  B 1 
ATOM 2061 C CA  . GLN B 2 51  ? -29.312 -7.910  11.467  1.00 90.81 51  B 1 
ATOM 2062 C C   . GLN B 2 51  ? -30.425 -8.440  10.565  1.00 92.15 51  B 1 
ATOM 2063 O O   . GLN B 2 51  ? -31.578 -8.122  10.818  1.00 90.23 51  B 1 
ATOM 2064 C CB  . GLN B 2 51  ? -28.539 -6.780  10.779  1.00 88.37 51  B 1 
ATOM 2065 C CG  . GLN B 2 51  ? -27.886 -5.858  11.818  1.00 76.83 51  B 1 
ATOM 2066 C CD  . GLN B 2 51  ? -27.229 -4.622  11.199  1.00 70.13 51  B 1 
ATOM 2067 O OE1 . GLN B 2 51  ? -26.754 -4.609  10.075  1.00 62.03 51  B 1 
ATOM 2068 N NE2 . GLN B 2 51  ? -27.180 -3.519  11.914  1.00 59.09 51  B 1 
ATOM 2069 N N   . ASP B 2 52  ? -30.106 -9.287  9.587   1.00 92.24 52  B 1 
ATOM 2070 C CA  . ASP B 2 52  ? -31.096 -9.846  8.655   1.00 91.95 52  B 1 
ATOM 2071 C C   . ASP B 2 52  ? -32.108 -10.737 9.395   1.00 93.27 52  B 1 
ATOM 2072 O O   . ASP B 2 52  ? -33.309 -10.667 9.152   1.00 92.27 52  B 1 
ATOM 2073 C CB  . ASP B 2 52  ? -30.378 -10.639 7.548   1.00 91.13 52  B 1 
ATOM 2074 C CG  . ASP B 2 52  ? -29.217 -9.876  6.891   1.00 89.60 52  B 1 
ATOM 2075 O OD1 . ASP B 2 52  ? -29.366 -8.702  6.489   1.00 84.38 52  B 1 
ATOM 2076 O OD2 . ASP B 2 52  ? -28.094 -10.432 6.845   1.00 84.74 52  B 1 
ATOM 2077 N N   . LEU B 2 53  ? -31.634 -11.522 10.372  1.00 91.92 53  B 1 
ATOM 2078 C CA  . LEU B 2 53  ? -32.490 -12.360 11.214  1.00 91.98 53  B 1 
ATOM 2079 C C   . LEU B 2 53  ? -33.388 -11.541 12.146  1.00 92.42 53  B 1 
ATOM 2080 O O   . LEU B 2 53  ? -34.529 -11.927 12.375  1.00 91.11 53  B 1 
ATOM 2081 C CB  . LEU B 2 53  ? -31.611 -13.314 12.033  1.00 92.05 53  B 1 
ATOM 2082 C CG  . LEU B 2 53  ? -31.004 -14.446 11.190  1.00 91.41 53  B 1 
ATOM 2083 C CD1 . LEU B 2 53  ? -29.888 -15.123 11.970  1.00 87.33 53  B 1 
ATOM 2084 C CD2 . LEU B 2 53  ? -32.041 -15.515 10.854  1.00 87.99 53  B 1 
ATOM 2085 N N   . ARG B 2 54  ? -32.900 -10.413 12.679  1.00 92.47 54  B 1 
ATOM 2086 C CA  . ARG B 2 54  ? -33.711 -9.503  13.508  1.00 91.21 54  B 1 
ATOM 2087 C C   . ARG B 2 54  ? -34.769 -8.787  12.678  1.00 92.11 54  B 1 
ATOM 2088 O O   . ARG B 2 54  ? -35.897 -8.691  13.128  1.00 90.58 54  B 1 
ATOM 2089 C CB  . ARG B 2 54  ? -32.815 -8.483  14.215  1.00 89.70 54  B 1 
ATOM 2090 C CG  . ARG B 2 54  ? -32.074 -9.110  15.398  1.00 85.53 54  B 1 
ATOM 2091 C CD  . ARG B 2 54  ? -31.058 -8.111  15.932  1.00 81.35 54  B 1 
ATOM 2092 N NE  . ARG B 2 54  ? -30.271 -8.682  17.040  1.00 76.55 54  B 1 
ATOM 2093 C CZ  . ARG B 2 54  ? -30.112 -8.152  18.240  1.00 71.24 54  B 1 
ATOM 2094 N NH1 . ARG B 2 54  ? -30.583 -6.990  18.568  1.00 64.42 54  B 1 
ATOM 2095 N NH2 . ARG B 2 54  ? -29.458 -8.794  19.146  1.00 65.62 54  B 1 
ATOM 2096 N N   . ASP B 2 55  ? -34.419 -8.358  11.472  1.00 91.65 55  B 1 
ATOM 2097 C CA  . ASP B 2 55  ? -35.364 -7.734  10.540  1.00 90.93 55  B 1 
ATOM 2098 C C   . ASP B 2 55  ? -36.479 -8.710  10.110  1.00 91.60 55  B 1 
ATOM 2099 O O   . ASP B 2 55  ? -37.596 -8.284  9.826   1.00 89.62 55  B 1 
ATOM 2100 C CB  . ASP B 2 55  ? -34.616 -7.228  9.293   1.00 90.44 55  B 1 
ATOM 2101 C CG  . ASP B 2 55  ? -33.639 -6.065  9.518   1.00 88.68 55  B 1 
ATOM 2102 O OD1 . ASP B 2 55  ? -33.654 -5.393  10.567  1.00 84.18 55  B 1 
ATOM 2103 O OD2 . ASP B 2 55  ? -32.818 -5.790  8.607   1.00 84.52 55  B 1 
ATOM 2104 N N   . ALA B 2 56  ? -36.198 -10.014 10.094  1.00 91.14 56  B 1 
ATOM 2105 C CA  . ALA B 2 56  ? -37.167 -11.069 9.791   1.00 91.04 56  B 1 
ATOM 2106 C C   . ALA B 2 56  ? -37.930 -11.596 11.022  1.00 91.71 56  B 1 
ATOM 2107 O O   . ALA B 2 56  ? -38.803 -12.457 10.886  1.00 89.30 56  B 1 
ATOM 2108 C CB  . ALA B 2 56  ? -36.422 -12.198 9.075   1.00 90.57 56  B 1 
ATOM 2109 N N   . SER B 2 57  ? -37.593 -11.128 12.224  1.00 91.16 57  B 1 
ATOM 2110 C CA  . SER B 2 57  ? -38.239 -11.529 13.479  1.00 90.83 57  B 1 
ATOM 2111 C C   . SER B 2 57  ? -39.363 -10.558 13.850  1.00 91.22 57  B 1 
ATOM 2112 O O   . SER B 2 57  ? -39.312 -9.389  13.459  1.00 89.24 57  B 1 
ATOM 2113 C CB  . SER B 2 57  ? -37.213 -11.607 14.610  1.00 89.19 57  B 1 
ATOM 2114 O OG  . SER B 2 57  ? -36.227 -12.586 14.331  1.00 84.03 57  B 1 
ATOM 2115 N N   . PRO B 2 58  ? -40.363 -11.006 14.632  1.00 90.50 58  B 1 
ATOM 2116 C CA  . PRO B 2 58  ? -41.380 -10.102 15.162  1.00 89.44 58  B 1 
ATOM 2117 C C   . PRO B 2 58  ? -40.759 -9.038  16.080  1.00 90.36 58  B 1 
ATOM 2118 O O   . PRO B 2 58  ? -39.736 -9.268  16.737  1.00 88.33 58  B 1 
ATOM 2119 C CB  . PRO B 2 58  ? -42.385 -10.996 15.893  1.00 87.18 58  B 1 
ATOM 2120 C CG  . PRO B 2 58  ? -41.566 -12.227 16.284  1.00 84.34 58  B 1 
ATOM 2121 C CD  . PRO B 2 58  ? -40.572 -12.357 15.133  1.00 88.45 58  B 1 
ATOM 2122 N N   . SER B 2 59  ? -41.414 -7.881  16.142  1.00 89.95 59  B 1 
ATOM 2123 C CA  . SER B 2 59  ? -41.015 -6.786  17.033  1.00 89.79 59  B 1 
ATOM 2124 C C   . SER B 2 59  ? -40.984 -7.240  18.495  1.00 89.98 59  B 1 
ATOM 2125 O O   . SER B 2 59  ? -41.815 -8.038  18.928  1.00 88.28 59  B 1 
ATOM 2126 C CB  . SER B 2 59  ? -41.992 -5.611  16.863  1.00 88.05 59  B 1 
ATOM 2127 O OG  . SER B 2 59  ? -41.774 -4.607  17.838  1.00 84.38 59  B 1 
ATOM 2128 N N   . ILE B 2 60  ? -40.083 -6.668  19.283  1.00 89.39 60  B 1 
ATOM 2129 C CA  . ILE B 2 60  ? -40.030 -6.886  20.741  1.00 88.26 60  B 1 
ATOM 2130 C C   . ILE B 2 60  ? -41.340 -6.523  21.457  1.00 89.92 60  B 1 
ATOM 2131 O O   . ILE B 2 60  ? -41.584 -7.005  22.559  1.00 88.29 60  B 1 
ATOM 2132 C CB  . ILE B 2 60  ? -38.862 -6.110  21.387  1.00 87.06 60  B 1 
ATOM 2133 C CG1 . ILE B 2 60  ? -38.944 -4.592  21.120  1.00 81.71 60  B 1 
ATOM 2134 C CG2 . ILE B 2 60  ? -37.517 -6.706  20.926  1.00 80.08 60  B 1 
ATOM 2135 C CD1 . ILE B 2 60  ? -37.980 -3.746  21.951  1.00 76.17 60  B 1 
ATOM 2136 N N   . PHE B 2 61  ? -42.179 -5.697  20.834  1.00 90.87 61  B 1 
ATOM 2137 C CA  . PHE B 2 61  ? -43.495 -5.334  21.357  1.00 89.89 61  B 1 
ATOM 2138 C C   . PHE B 2 61  ? -44.582 -6.362  21.013  1.00 90.60 61  B 1 
ATOM 2139 O O   . PHE B 2 61  ? -45.629 -6.368  21.656  1.00 86.76 61  B 1 
ATOM 2140 C CB  . PHE B 2 61  ? -43.860 -3.938  20.842  1.00 88.73 61  B 1 
ATOM 2141 C CG  . PHE B 2 61  ? -42.887 -2.846  21.241  1.00 89.14 61  B 1 
ATOM 2142 C CD1 . PHE B 2 61  ? -42.638 -2.583  22.602  1.00 85.63 61  B 1 
ATOM 2143 C CD2 . PHE B 2 61  ? -42.234 -2.079  20.260  1.00 85.31 61  B 1 
ATOM 2144 C CE1 . PHE B 2 61  ? -41.752 -1.562  22.977  1.00 84.09 61  B 1 
ATOM 2145 C CE2 . PHE B 2 61  ? -41.350 -1.054  20.630  1.00 84.68 61  B 1 
ATOM 2146 C CZ  . PHE B 2 61  ? -41.108 -0.796  21.990  1.00 87.57 61  B 1 
ATOM 2147 N N   . HIS B 2 62  ? -44.317 -7.248  20.032  1.00 91.44 62  B 1 
ATOM 2148 C CA  . HIS B 2 62  ? -45.263 -8.232  19.492  1.00 90.50 62  B 1 
ATOM 2149 C C   . HIS B 2 62  ? -44.598 -9.602  19.287  1.00 90.50 62  B 1 
ATOM 2150 O O   . HIS B 2 62  ? -44.775 -10.266 18.268  1.00 86.59 62  B 1 
ATOM 2151 C CB  . HIS B 2 62  ? -45.871 -7.673  18.199  1.00 88.67 62  B 1 
ATOM 2152 C CG  . HIS B 2 62  ? -46.575 -6.363  18.406  1.00 88.51 62  B 1 
ATOM 2153 N ND1 . HIS B 2 62  ? -47.784 -6.185  19.059  1.00 79.64 62  B 1 
ATOM 2154 C CD2 . HIS B 2 62  ? -46.098 -5.128  18.061  1.00 79.33 62  B 1 
ATOM 2155 C CE1 . HIS B 2 62  ? -48.025 -4.872  19.102  1.00 81.65 62  B 1 
ATOM 2156 N NE2 . HIS B 2 62  ? -47.020 -4.201  18.509  1.00 82.59 62  B 1 
ATOM 2157 N N   . LEU B 2 63  ? -43.828 -10.065 20.282  1.00 89.70 63  B 1 
ATOM 2158 C CA  . LEU B 2 63  ? -42.994 -11.280 20.221  1.00 88.37 63  B 1 
ATOM 2159 C C   . LEU B 2 63  ? -43.742 -12.587 19.896  1.00 88.73 63  B 1 
ATOM 2160 O O   . LEU B 2 63  ? -43.099 -13.594 19.593  1.00 84.67 63  B 1 
ATOM 2161 C CB  . LEU B 2 63  ? -42.279 -11.452 21.575  1.00 85.95 63  B 1 
ATOM 2162 C CG  . LEU B 2 63  ? -41.113 -10.476 21.810  1.00 82.25 63  B 1 
ATOM 2163 C CD1 . LEU B 2 63  ? -40.662 -10.559 23.268  1.00 77.42 63  B 1 
ATOM 2164 C CD2 . LEU B 2 63  ? -39.912 -10.809 20.926  1.00 77.81 63  B 1 
ATOM 2165 N N   . HIS B 2 64  ? -45.066 -12.596 20.015  1.00 91.21 64  B 1 
ATOM 2166 C CA  . HIS B 2 64  ? -45.899 -13.790 19.833  1.00 90.14 64  B 1 
ATOM 2167 C C   . HIS B 2 64  ? -46.634 -13.817 18.493  1.00 90.97 64  B 1 
ATOM 2168 O O   . HIS B 2 64  ? -47.348 -14.780 18.210  1.00 86.41 64  B 1 
ATOM 2169 C CB  . HIS B 2 64  ? -46.868 -13.910 21.018  1.00 86.90 64  B 1 
ATOM 2170 C CG  . HIS B 2 64  ? -46.159 -13.954 22.345  1.00 79.48 64  B 1 
ATOM 2171 N ND1 . HIS B 2 64  ? -45.102 -14.771 22.670  1.00 66.09 64  B 1 
ATOM 2172 C CD2 . HIS B 2 64  ? -46.387 -13.157 23.443  1.00 65.66 64  B 1 
ATOM 2173 C CE1 . HIS B 2 64  ? -44.710 -14.481 23.921  1.00 60.86 64  B 1 
ATOM 2174 N NE2 . HIS B 2 64  ? -45.470 -13.507 24.428  1.00 62.92 64  B 1 
ATOM 2175 N N   . GLU B 2 65  ? -46.466 -12.787 17.665  1.00 88.46 65  B 1 
ATOM 2176 C CA  . GLU B 2 65  ? -47.100 -12.686 16.354  1.00 87.35 65  B 1 
ATOM 2177 C C   . GLU B 2 65  ? -46.205 -13.280 15.268  1.00 86.93 65  B 1 
ATOM 2178 O O   . GLU B 2 65  ? -44.980 -13.294 15.380  1.00 81.61 65  B 1 
ATOM 2179 C CB  . GLU B 2 65  ? -47.476 -11.230 16.059  1.00 84.30 65  B 1 
ATOM 2180 C CG  . GLU B 2 65  ? -48.548 -10.717 17.033  1.00 79.72 65  B 1 
ATOM 2181 C CD  . GLU B 2 65  ? -48.960 -9.261  16.780  1.00 79.15 65  B 1 
ATOM 2182 O OE1 . GLU B 2 65  ? -49.765 -8.738  17.585  1.00 70.95 65  B 1 
ATOM 2183 O OE2 . GLU B 2 65  ? -48.464 -8.648  15.810  1.00 76.62 65  B 1 
ATOM 2184 N N   . HIS B 2 66  ? -46.821 -13.799 14.207  1.00 88.80 66  B 1 
ATOM 2185 C CA  . HIS B 2 66  ? -46.150 -14.291 12.999  1.00 88.28 66  B 1 
ATOM 2186 C C   . HIS B 2 66  ? -44.978 -15.256 13.246  1.00 89.58 66  B 1 
ATOM 2187 O O   . HIS B 2 66  ? -43.975 -15.260 12.529  1.00 85.76 66  B 1 
ATOM 2188 C CB  . HIS B 2 66  ? -45.782 -13.101 12.107  1.00 84.74 66  B 1 
ATOM 2189 C CG  . HIS B 2 66  ? -46.981 -12.278 11.740  1.00 84.72 66  B 1 
ATOM 2190 N ND1 . HIS B 2 66  ? -48.054 -12.700 10.970  1.00 76.22 66  B 1 
ATOM 2191 C CD2 . HIS B 2 66  ? -47.235 -10.997 12.150  1.00 75.08 66  B 1 
ATOM 2192 C CE1 . HIS B 2 66  ? -48.922 -11.687 10.903  1.00 78.44 66  B 1 
ATOM 2193 N NE2 . HIS B 2 66  ? -48.461 -10.646 11.612  1.00 79.66 66  B 1 
ATOM 2194 N N   . LEU B 2 67  ? -45.105 -16.125 14.255  1.00 89.81 67  B 1 
ATOM 2195 C CA  . LEU B 2 67  ? -44.078 -17.125 14.568  1.00 89.10 67  B 1 
ATOM 2196 C C   . LEU B 2 67  ? -43.834 -18.115 13.420  1.00 90.11 67  B 1 
ATOM 2197 O O   . LEU B 2 67  ? -42.756 -18.704 13.336  1.00 86.66 67  B 1 
ATOM 2198 C CB  . LEU B 2 67  ? -44.476 -17.877 15.846  1.00 85.83 67  B 1 
ATOM 2199 C CG  . LEU B 2 67  ? -44.408 -17.033 17.134  1.00 80.88 67  B 1 
ATOM 2200 C CD1 . LEU B 2 67  ? -44.985 -17.839 18.298  1.00 75.00 67  B 1 
ATOM 2201 C CD2 . LEU B 2 67  ? -42.973 -16.650 17.496  1.00 74.56 67  B 1 
ATOM 2202 N N   . GLU B 2 68  ? -44.806 -18.275 12.520  1.00 90.97 68  B 1 
ATOM 2203 C CA  . GLU B 2 68  ? -44.675 -19.064 11.296  1.00 90.06 68  B 1 
ATOM 2204 C C   . GLU B 2 68  ? -43.584 -18.533 10.349  1.00 91.32 68  B 1 
ATOM 2205 O O   . GLU B 2 68  ? -42.959 -19.316 9.634   1.00 89.00 68  B 1 
ATOM 2206 C CB  . GLU B 2 68  ? -46.032 -19.161 10.567  1.00 88.34 68  B 1 
ATOM 2207 C CG  . GLU B 2 68  ? -46.736 -17.832 10.210  1.00 78.97 68  B 1 
ATOM 2208 C CD  . GLU B 2 68  ? -47.598 -17.237 11.334  1.00 73.80 68  B 1 
ATOM 2209 O OE1 . GLU B 2 68  ? -48.284 -16.234 11.065  1.00 65.06 68  B 1 
ATOM 2210 O OE2 . GLU B 2 68  ? -47.578 -17.789 12.460  1.00 70.55 68  B 1 
ATOM 2211 N N   . ASP B 2 69  ? -43.277 -17.236 10.382  1.00 91.30 69  B 1 
ATOM 2212 C CA  . ASP B 2 69  ? -42.204 -16.651 9.572   1.00 90.63 69  B 1 
ATOM 2213 C C   . ASP B 2 69  ? -40.822 -17.209 9.937   1.00 92.05 69  B 1 
ATOM 2214 O O   . ASP B 2 69  ? -39.948 -17.340 9.074   1.00 90.58 69  B 1 
ATOM 2215 C CB  . ASP B 2 69  ? -42.204 -15.124 9.719   1.00 88.34 69  B 1 
ATOM 2216 C CG  . ASP B 2 69  ? -43.299 -14.430 8.910   1.00 86.61 69  B 1 
ATOM 2217 O OD1 . ASP B 2 69  ? -43.827 -15.056 7.960   1.00 81.22 69  B 1 
ATOM 2218 O OD2 . ASP B 2 69  ? -43.486 -13.217 9.123   1.00 81.92 69  B 1 
ATOM 2219 N N   . LEU B 2 70  ? -40.635 -17.608 11.189  1.00 91.65 70  B 1 
ATOM 2220 C CA  . LEU B 2 70  ? -39.386 -18.215 11.662  1.00 91.90 70  B 1 
ATOM 2221 C C   . LEU B 2 70  ? -39.136 -19.611 11.073  1.00 93.31 70  B 1 
ATOM 2222 O O   . LEU B 2 70  ? -38.010 -20.110 11.145  1.00 91.69 70  B 1 
ATOM 2223 C CB  . LEU B 2 70  ? -39.388 -18.267 13.201  1.00 91.07 70  B 1 
ATOM 2224 C CG  . LEU B 2 70  ? -39.574 -16.913 13.913  1.00 89.29 70  B 1 
ATOM 2225 C CD1 . LEU B 2 70  ? -39.531 -17.130 15.424  1.00 83.86 70  B 1 
ATOM 2226 C CD2 . LEU B 2 70  ? -38.477 -15.913 13.546  1.00 83.14 70  B 1 
ATOM 2227 N N   . GLN B 2 71  ? -40.154 -20.233 10.468  1.00 93.76 71  B 1 
ATOM 2228 C CA  . GLN B 2 71  ? -40.037 -21.504 9.744   1.00 93.83 71  B 1 
ATOM 2229 C C   . GLN B 2 71  ? -39.670 -21.321 8.265   1.00 94.82 71  B 1 
ATOM 2230 O O   . GLN B 2 71  ? -39.433 -22.308 7.564   1.00 93.14 71  B 1 
ATOM 2231 C CB  . GLN B 2 71  ? -41.336 -22.317 9.891   1.00 93.11 71  B 1 
ATOM 2232 C CG  . GLN B 2 71  ? -41.682 -22.642 11.353  1.00 87.80 71  B 1 
ATOM 2233 C CD  . GLN B 2 71  ? -40.602 -23.481 12.049  1.00 80.59 71  B 1 
ATOM 2234 O OE1 . GLN B 2 71  ? -39.909 -24.291 11.451  1.00 69.47 71  B 1 
ATOM 2235 N NE2 . GLN B 2 71  ? -40.423 -23.309 13.333  1.00 67.66 71  B 1 
ATOM 2236 N N   . LYS B 2 72  ? -39.600 -20.088 7.761   1.00 93.28 72  B 1 
ATOM 2237 C CA  . LYS B 2 72  ? -39.123 -19.813 6.401   1.00 93.33 72  B 1 
ATOM 2238 C C   . LYS B 2 72  ? -37.639 -20.174 6.282   1.00 94.30 72  B 1 
ATOM 2239 O O   . LYS B 2 72  ? -36.874 -19.974 7.230   1.00 93.73 72  B 1 
ATOM 2240 C CB  . LYS B 2 72  ? -39.384 -18.349 6.017   1.00 92.83 72  B 1 
ATOM 2241 C CG  . LYS B 2 72  ? -40.882 -18.074 5.800   1.00 90.63 72  B 1 
ATOM 2242 C CD  . LYS B 2 72  ? -41.159 -16.591 5.565   1.00 87.73 72  B 1 
ATOM 2243 C CE  . LYS B 2 72  ? -42.656 -16.374 5.328   1.00 81.75 72  B 1 
ATOM 2244 N NZ  . LYS B 2 72  ? -43.058 -14.959 5.489   1.00 74.16 72  B 1 
ATOM 2245 N N   . PRO B 2 73  ? -37.202 -20.681 5.113   1.00 95.28 73  B 1 
ATOM 2246 C CA  . PRO B 2 73  ? -35.800 -20.995 4.889   1.00 95.30 73  B 1 
ATOM 2247 C C   . PRO B 2 73  ? -34.950 -19.720 4.827   1.00 95.62 73  B 1 
ATOM 2248 O O   . PRO B 2 73  ? -35.380 -18.699 4.291   1.00 94.41 73  B 1 
ATOM 2249 C CB  . PRO B 2 73  ? -35.768 -21.789 3.581   1.00 94.17 73  B 1 
ATOM 2250 C CG  . PRO B 2 73  ? -36.982 -21.254 2.815   1.00 91.65 73  B 1 
ATOM 2251 C CD  . PRO B 2 73  ? -37.991 -20.971 3.925   1.00 94.68 73  B 1 
ATOM 2252 N N   . VAL B 2 74  ? -33.702 -19.796 5.294   1.00 95.09 74  B 1 
ATOM 2253 C CA  . VAL B 2 74  ? -32.765 -18.656 5.283   1.00 95.04 74  B 1 
ATOM 2254 C C   . VAL B 2 74  ? -32.448 -18.135 3.880   1.00 95.20 74  B 1 
ATOM 2255 O O   . VAL B 2 74  ? -32.056 -16.982 3.737   1.00 93.97 74  B 1 
ATOM 2256 C CB  . VAL B 2 74  ? -31.453 -18.964 6.029   1.00 93.83 74  B 1 
ATOM 2257 C CG1 . VAL B 2 74  ? -31.712 -19.198 7.513   1.00 86.76 74  B 1 
ATOM 2258 C CG2 . VAL B 2 74  ? -30.694 -20.165 5.443   1.00 87.38 74  B 1 
ATOM 2259 N N   . SER B 2 75  ? -32.683 -18.935 2.840   1.00 95.04 75  B 1 
ATOM 2260 C CA  . SER B 2 75  ? -32.579 -18.497 1.442   1.00 94.20 75  B 1 
ATOM 2261 C C   . SER B 2 75  ? -33.491 -17.315 1.096   1.00 94.26 75  B 1 
ATOM 2262 O O   . SER B 2 75  ? -33.220 -16.609 0.131   1.00 92.81 75  B 1 
ATOM 2263 C CB  . SER B 2 75  ? -32.897 -19.662 0.502   1.00 93.93 75  B 1 
ATOM 2264 O OG  . SER B 2 75  ? -34.210 -20.148 0.715   1.00 89.20 75  B 1 
ATOM 2265 N N   . THR B 2 76  ? -34.549 -17.077 1.877   1.00 94.26 76  B 1 
ATOM 2266 C CA  . THR B 2 76  ? -35.471 -15.941 1.683   1.00 92.71 76  B 1 
ATOM 2267 C C   . THR B 2 76  ? -34.912 -14.604 2.169   1.00 93.22 76  B 1 
ATOM 2268 O O   . THR B 2 76  ? -35.426 -13.560 1.776   1.00 91.14 76  B 1 
ATOM 2269 C CB  . THR B 2 76  ? -36.820 -16.187 2.373   1.00 91.87 76  B 1 
ATOM 2270 O OG1 . THR B 2 76  ? -36.678 -16.373 3.759   1.00 85.98 76  B 1 
ATOM 2271 C CG2 . THR B 2 76  ? -37.539 -17.416 1.818   1.00 84.80 76  B 1 
ATOM 2272 N N   . ILE B 2 77  ? -33.890 -14.630 3.025   1.00 94.64 77  B 1 
ATOM 2273 C CA  . ILE B 2 77  ? -33.330 -13.429 3.670   1.00 94.01 77  B 1 
ATOM 2274 C C   . ILE B 2 77  ? -31.812 -13.287 3.519   1.00 94.14 77  B 1 
ATOM 2275 O O   . ILE B 2 77  ? -31.253 -12.257 3.896   1.00 92.13 77  B 1 
ATOM 2276 C CB  . ILE B 2 77  ? -33.723 -13.376 5.162   1.00 93.24 77  B 1 
ATOM 2277 C CG1 . ILE B 2 77  ? -33.147 -14.565 5.968   1.00 88.96 77  B 1 
ATOM 2278 C CG2 . ILE B 2 77  ? -35.255 -13.300 5.322   1.00 86.73 77  B 1 
ATOM 2279 C CD1 . ILE B 2 77  ? -33.152 -14.327 7.479   1.00 86.23 77  B 1 
ATOM 2280 N N   . MET B 2 78  ? -31.126 -14.307 3.005   1.00 95.13 78  B 1 
ATOM 2281 C CA  . MET B 2 78  ? -29.674 -14.298 2.876   1.00 94.91 78  B 1 
ATOM 2282 C C   . MET B 2 78  ? -29.212 -13.265 1.844   1.00 94.53 78  B 1 
ATOM 2283 O O   . MET B 2 78  ? -29.831 -13.076 0.797   1.00 92.99 78  B 1 
ATOM 2284 C CB  . MET B 2 78  ? -29.127 -15.706 2.592   1.00 93.39 78  B 1 
ATOM 2285 C CG  . MET B 2 78  ? -29.394 -16.212 1.172   1.00 92.31 78  B 1 
ATOM 2286 S SD  . MET B 2 78  ? -28.848 -17.922 0.889   1.00 92.90 78  B 1 
ATOM 2287 C CE  . MET B 2 78  ? -29.139 -18.052 -0.884  1.00 85.11 78  B 1 
ATOM 2288 N N   . LYS B 2 79  ? -28.071 -12.627 2.113   1.00 95.10 79  B 1 
ATOM 2289 C CA  . LYS B 2 79  ? -27.371 -11.782 1.144   1.00 93.59 79  B 1 
ATOM 2290 C C   . LYS B 2 79  ? -26.558 -12.662 0.204   1.00 94.35 79  B 1 
ATOM 2291 O O   . LYS B 2 79  ? -25.860 -13.562 0.667   1.00 92.96 79  B 1 
ATOM 2292 C CB  . LYS B 2 79  ? -26.486 -10.768 1.874   1.00 90.93 79  B 1 
ATOM 2293 C CG  . LYS B 2 79  ? -27.345 -9.697  2.560   1.00 80.71 79  B 1 
ATOM 2294 C CD  . LYS B 2 79  ? -26.512 -8.801  3.468   1.00 73.61 79  B 1 
ATOM 2295 C CE  . LYS B 2 79  ? -27.457 -7.773  4.083   1.00 64.32 79  B 1 
ATOM 2296 N NZ  . LYS B 2 79  ? -27.073 -7.382  5.448   1.00 57.29 79  B 1 
ATOM 2297 N N   . THR B 2 80  ? -26.625 -12.370 -1.088  1.00 93.16 80  B 1 
ATOM 2298 C CA  . THR B 2 80  ? -25.926 -13.117 -2.148  1.00 91.90 80  B 1 
ATOM 2299 C C   . THR B 2 80  ? -24.826 -12.308 -2.826  1.00 90.69 80  B 1 
ATOM 2300 O O   . THR B 2 80  ? -23.866 -12.894 -3.306  1.00 86.68 80  B 1 
ATOM 2301 C CB  . THR B 2 80  ? -26.920 -13.604 -3.208  1.00 91.25 80  B 1 
ATOM 2302 O OG1 . THR B 2 80  ? -27.731 -12.532 -3.647  1.00 85.50 80  B 1 
ATOM 2303 C CG2 . THR B 2 80  ? -27.860 -14.674 -2.649  1.00 83.58 80  B 1 
ATOM 2304 N N   . ASP B 2 81  ? -24.944 -10.982 -2.835  1.00 90.63 81  B 1 
ATOM 2305 C CA  . ASP B 2 81  ? -23.894 -10.088 -3.323  1.00 88.49 81  B 1 
ATOM 2306 C C   . ASP B 2 81  ? -22.875 -9.857  -2.197  1.00 89.29 81  B 1 
ATOM 2307 O O   . ASP B 2 81  ? -23.022 -8.978  -1.346  1.00 86.18 81  B 1 
ATOM 2308 C CB  . ASP B 2 81  ? -24.520 -8.796  -3.869  1.00 84.80 81  B 1 
ATOM 2309 C CG  . ASP B 2 81  ? -23.511 -7.938  -4.634  1.00 74.45 81  B 1 
ATOM 2310 O OD1 . ASP B 2 81  ? -22.474 -8.493  -5.061  1.00 65.24 81  B 1 
ATOM 2311 O OD2 . ASP B 2 81  ? -23.789 -6.732  -4.793  1.00 66.01 81  B 1 
ATOM 2312 N N   . LEU B 2 82  ? -21.883 -10.746 -2.140  1.00 89.77 82  B 1 
ATOM 2313 C CA  . LEU B 2 82  ? -20.919 -10.810 -1.051  1.00 90.83 82  B 1 
ATOM 2314 C C   . LEU B 2 82  ? -19.525 -10.448 -1.535  1.00 91.31 82  B 1 
ATOM 2315 O O   . LEU B 2 82  ? -19.010 -11.024 -2.489  1.00 89.27 82  B 1 
ATOM 2316 C CB  . LEU B 2 82  ? -20.914 -12.212 -0.423  1.00 90.20 82  B 1 
ATOM 2317 C CG  . LEU B 2 82  ? -22.254 -12.637 0.207   1.00 90.03 82  B 1 
ATOM 2318 C CD1 . LEU B 2 82  ? -22.099 -14.047 0.762   1.00 85.82 82  B 1 
ATOM 2319 C CD2 . LEU B 2 82  ? -22.694 -11.720 1.350   1.00 85.26 82  B 1 
ATOM 2320 N N   . ILE B 2 83  ? -18.877 -9.572  -0.776  1.00 92.46 83  B 1 
ATOM 2321 C CA  . ILE B 2 83  ? -17.435 -9.383  -0.875  1.00 92.20 83  B 1 
ATOM 2322 C C   . ILE B 2 83  ? -16.774 -10.534 -0.121  1.00 93.31 83  B 1 
ATOM 2323 O O   . ILE B 2 83  ? -17.137 -10.827 1.025   1.00 92.77 83  B 1 
ATOM 2324 C CB  . ILE B 2 83  ? -17.023 -7.996  -0.350  1.00 90.43 83  B 1 
ATOM 2325 C CG1 . ILE B 2 83  ? -17.798 -6.895  -1.114  1.00 83.52 83  B 1 
ATOM 2326 C CG2 . ILE B 2 83  ? -15.504 -7.793  -0.513  1.00 81.71 83  B 1 
ATOM 2327 C CD1 . ILE B 2 83  ? -17.651 -5.518  -0.487  1.00 74.90 83  B 1 
ATOM 2328 N N   . VAL B 2 84  ? -15.811 -11.184 -0.772  1.00 93.74 84  B 1 
ATOM 2329 C CA  . VAL B 2 84  ? -15.040 -12.295 -0.207  1.00 93.98 84  B 1 
ATOM 2330 C C   . VAL B 2 84  ? -13.567 -11.921 -0.109  1.00 94.11 84  B 1 
ATOM 2331 O O   . VAL B 2 84  ? -13.080 -11.058 -0.841  1.00 93.09 84  B 1 
ATOM 2332 C CB  . VAL B 2 84  ? -15.255 -13.612 -0.981  1.00 93.26 84  B 1 
ATOM 2333 C CG1 . VAL B 2 84  ? -16.724 -14.050 -0.902  1.00 88.09 84  B 1 
ATOM 2334 C CG2 . VAL B 2 84  ? -14.847 -13.528 -2.451  1.00 87.67 84  B 1 
ATOM 2335 N N   . GLY B 2 85  ? -12.869 -12.546 0.816   1.00 94.71 85  B 1 
ATOM 2336 C CA  . GLY B 2 85  ? -11.423 -12.454 0.949   1.00 94.71 85  B 1 
ATOM 2337 C C   . GLY B 2 85  ? -10.741 -13.775 0.617   1.00 95.52 85  B 1 
ATOM 2338 O O   . GLY B 2 85  ? -11.396 -14.812 0.470   1.00 95.02 85  B 1 
ATOM 2339 N N   . HIS B 2 86  ? -9.418  -13.733 0.536   1.00 94.99 86  B 1 
ATOM 2340 C CA  . HIS B 2 86  ? -8.557  -14.884 0.292   1.00 94.77 86  B 1 
ATOM 2341 C C   . HIS B 2 86  ? -7.696  -15.195 1.538   1.00 94.76 86  B 1 
ATOM 2342 O O   . HIS B 2 86  ? -7.344  -14.264 2.271   1.00 94.27 86  B 1 
ATOM 2343 C CB  . HIS B 2 86  ? -7.710  -14.586 -0.953  1.00 94.34 86  B 1 
ATOM 2344 C CG  . HIS B 2 86  ? -6.991  -15.797 -1.455  1.00 93.72 86  B 1 
ATOM 2345 N ND1 . HIS B 2 86  ? -5.700  -16.157 -1.152  1.00 86.42 86  B 1 
ATOM 2346 C CD2 . HIS B 2 86  ? -7.516  -16.793 -2.241  1.00 85.97 86  B 1 
ATOM 2347 C CE1 . HIS B 2 86  ? -5.450  -17.340 -1.735  1.00 87.37 86  B 1 
ATOM 2348 N NE2 . HIS B 2 86  ? -6.532  -17.755 -2.402  1.00 88.69 86  B 1 
ATOM 2349 N N   . PRO B 2 87  ? -7.325  -16.453 1.803   1.00 94.87 87  B 1 
ATOM 2350 C CA  . PRO B 2 87  ? -6.443  -16.796 2.928   1.00 94.12 87  B 1 
ATOM 2351 C C   . PRO B 2 87  ? -5.117  -16.030 2.952   1.00 93.61 87  B 1 
ATOM 2352 O O   . PRO B 2 87  ? -4.594  -15.740 4.030   1.00 92.06 87  B 1 
ATOM 2353 C CB  . PRO B 2 87  ? -6.183  -18.298 2.779   1.00 93.32 87  B 1 
ATOM 2354 C CG  . PRO B 2 87  ? -7.413  -18.814 2.047   1.00 91.67 87  B 1 
ATOM 2355 C CD  . PRO B 2 87  ? -7.787  -17.657 1.130   1.00 94.19 87  B 1 
ATOM 2356 N N   . LEU B 2 88  ? -4.589  -15.686 1.773   1.00 93.99 88  B 1 
ATOM 2357 C CA  . LEU B 2 88  ? -3.338  -14.941 1.604   1.00 92.82 88  B 1 
ATOM 2358 C C   . LEU B 2 88  ? -3.507  -13.415 1.647   1.00 92.41 88  B 1 
ATOM 2359 O O   . LEU B 2 88  ? -2.508  -12.709 1.523   1.00 90.92 88  B 1 
ATOM 2360 C CB  . LEU B 2 88  ? -2.643  -15.362 0.293   1.00 92.00 88  B 1 
ATOM 2361 C CG  . LEU B 2 88  ? -2.241  -16.840 0.201   1.00 89.22 88  B 1 
ATOM 2362 C CD1 . LEU B 2 88  ? -1.543  -17.092 -1.131  1.00 86.38 88  B 1 
ATOM 2363 C CD2 . LEU B 2 88  ? -1.295  -17.230 1.334   1.00 85.62 88  B 1 
ATOM 2364 N N   . ASP B 2 89  ? -4.726  -12.888 1.798   1.00 93.53 89  B 1 
ATOM 2365 C CA  . ASP B 2 89  ? -4.911  -11.448 1.989   1.00 92.75 89  B 1 
ATOM 2366 C C   . ASP B 2 89  ? -4.216  -11.001 3.285   1.00 92.30 89  B 1 
ATOM 2367 O O   . ASP B 2 89  ? -4.141  -11.751 4.264   1.00 91.57 89  B 1 
ATOM 2368 C CB  . ASP B 2 89  ? -6.402  -11.061 2.032   1.00 92.55 89  B 1 
ATOM 2369 C CG  . ASP B 2 89  ? -7.174  -11.180 0.709   1.00 91.92 89  B 1 
ATOM 2370 O OD1 . ASP B 2 89  ? -6.555  -11.249 -0.369  1.00 88.82 89  B 1 
ATOM 2371 O OD2 . ASP B 2 89  ? -8.429  -11.119 0.759   1.00 88.49 89  B 1 
ATOM 2372 N N   . PHE B 2 90  ? -3.737  -9.762  3.314   1.00 90.21 90  B 1 
ATOM 2373 C CA  . PHE B 2 90  ? -3.209  -9.173  4.536   1.00 88.92 90  B 1 
ATOM 2374 C C   . PHE B 2 90  ? -4.340  -8.682  5.432   1.00 89.05 90  B 1 
ATOM 2375 O O   . PHE B 2 90  ? -5.324  -8.100  4.985   1.00 88.30 90  B 1 
ATOM 2376 C CB  . PHE B 2 90  ? -2.223  -8.055  4.211   1.00 87.14 90  B 1 
ATOM 2377 C CG  . PHE B 2 90  ? -0.978  -8.560  3.522   1.00 84.00 90  B 1 
ATOM 2378 C CD1 . PHE B 2 90  ? 0.032   -9.192  4.271   1.00 79.36 90  B 1 
ATOM 2379 C CD2 . PHE B 2 90  ? -0.853  -8.449  2.126   1.00 78.56 90  B 1 
ATOM 2380 C CE1 . PHE B 2 90  ? 1.153   -9.731  3.621   1.00 76.18 90  B 1 
ATOM 2381 C CE2 . PHE B 2 90  ? 0.263   -8.986  1.470   1.00 74.97 90  B 1 
ATOM 2382 C CZ  . PHE B 2 90  ? 1.260   -9.637  2.218   1.00 76.53 90  B 1 
ATOM 2383 N N   . VAL B 2 91  ? -4.182  -8.876  6.740   1.00 88.62 91  B 1 
ATOM 2384 C CA  . VAL B 2 91  ? -5.163  -8.432  7.740   1.00 87.79 91  B 1 
ATOM 2385 C C   . VAL B 2 91  ? -5.422  -6.930  7.645   1.00 87.33 91  B 1 
ATOM 2386 O O   . VAL B 2 91  ? -6.552  -6.482  7.816   1.00 85.94 91  B 1 
ATOM 2387 C CB  . VAL B 2 91  ? -4.677  -8.823  9.145   1.00 86.61 91  B 1 
ATOM 2388 C CG1 . VAL B 2 91  ? -5.484  -8.169  10.264  1.00 79.43 91  B 1 
ATOM 2389 C CG2 . VAL B 2 91  ? -4.783  -10.338 9.333   1.00 80.29 91  B 1 
ATOM 2390 N N   . GLU B 2 92  ? -4.406  -6.155  7.339   1.00 85.33 92  B 1 
ATOM 2391 C CA  . GLU B 2 92  ? -4.524  -4.701  7.240   1.00 82.76 92  B 1 
ATOM 2392 C C   . GLU B 2 92  ? -5.234  -4.249  5.954   1.00 83.26 92  B 1 
ATOM 2393 O O   . GLU B 2 92  ? -5.995  -3.285  5.996   1.00 82.21 92  B 1 
ATOM 2394 C CB  . GLU B 2 92  ? -3.135  -4.074  7.377   1.00 80.20 92  B 1 
ATOM 2395 C CG  . GLU B 2 92  ? -2.332  -4.578  8.605   1.00 73.41 92  B 1 
ATOM 2396 C CD  . GLU B 2 92  ? -1.339  -5.713  8.292   1.00 68.78 92  B 1 
ATOM 2397 O OE1 . GLU B 2 92  ? -0.195  -5.619  8.794   1.00 62.45 92  B 1 
ATOM 2398 O OE2 . GLU B 2 92  ? -1.685  -6.629  7.525   1.00 62.15 92  B 1 
ATOM 2399 N N   . GLU B 2 93  ? -5.080  -4.979  4.842   1.00 85.65 93  B 1 
ATOM 2400 C CA  . GLU B 2 93  ? -5.851  -4.747  3.613   1.00 85.57 93  B 1 
ATOM 2401 C C   . GLU B 2 93  ? -7.329  -5.098  3.825   1.00 87.48 93  B 1 
ATOM 2402 O O   . GLU B 2 93  ? -8.225  -4.334  3.465   1.00 86.67 93  B 1 
ATOM 2403 C CB  . GLU B 2 93  ? -5.291  -5.593  2.459   1.00 83.37 93  B 1 
ATOM 2404 C CG  . GLU B 2 93  ? -3.899  -5.147  1.993   1.00 76.24 93  B 1 
ATOM 2405 C CD  . GLU B 2 93  ? -3.285  -6.072  0.929   1.00 71.44 93  B 1 
ATOM 2406 O OE1 . GLU B 2 93  ? -2.262  -5.667  0.340   1.00 64.53 93  B 1 
ATOM 2407 O OE2 . GLU B 2 93  ? -3.795  -7.202  0.739   1.00 64.44 93  B 1 
ATOM 2408 N N   . VAL B 2 94  ? -7.592  -6.213  4.494   1.00 88.70 94  B 1 
ATOM 2409 C CA  . VAL B 2 94  ? -8.949  -6.610  4.875   1.00 89.87 94  B 1 
ATOM 2410 C C   . VAL B 2 94  ? -9.589  -5.570  5.793   1.00 90.08 94  B 1 
ATOM 2411 O O   . VAL B 2 94  ? -10.764 -5.249  5.627   1.00 89.39 94  B 1 
ATOM 2412 C CB  . VAL B 2 94  ? -8.932  -8.006  5.518   1.00 90.22 94  B 1 
ATOM 2413 C CG1 . VAL B 2 94  ? -10.275 -8.385  6.144   1.00 86.22 94  B 1 
ATOM 2414 C CG2 . VAL B 2 94  ? -8.601  -9.060  4.457   1.00 86.56 94  B 1 
ATOM 2415 N N   . ALA B 2 95  ? -8.835  -4.991  6.721   1.00 89.65 95  B 1 
ATOM 2416 C CA  . ALA B 2 95  ? -9.332  -3.932  7.590   1.00 88.22 95  B 1 
ATOM 2417 C C   . ALA B 2 95  ? -9.780  -2.688  6.800   1.00 88.07 95  B 1 
ATOM 2418 O O   . ALA B 2 95  ? -10.843 -2.128  7.088   1.00 86.91 95  B 1 
ATOM 2419 C CB  . ALA B 2 95  ? -8.249  -3.609  8.625   1.00 86.93 95  B 1 
ATOM 2420 N N   . ALA B 2 96  ? -9.024  -2.305  5.768   1.00 87.04 96  B 1 
ATOM 2421 C CA  . ALA B 2 96  ? -9.400  -1.227  4.857   1.00 85.40 96  B 1 
ATOM 2422 C C   . ALA B 2 96  ? -10.690 -1.559  4.085   1.00 86.03 96  B 1 
ATOM 2423 O O   . ALA B 2 96  ? -11.604 -0.737  4.021   1.00 84.84 96  B 1 
ATOM 2424 C CB  . ALA B 2 96  ? -8.218  -0.943  3.922   1.00 83.39 96  B 1 
ATOM 2425 N N   . LEU B 2 97  ? -10.825 -2.798  3.611   1.00 86.67 97  B 1 
ATOM 2426 C CA  . LEU B 2 97  ? -12.025 -3.310  2.938   1.00 87.06 97  B 1 
ATOM 2427 C C   . LEU B 2 97  ? -13.276 -3.232  3.828   1.00 87.50 97  B 1 
ATOM 2428 O O   . LEU B 2 97  ? -14.356 -2.849  3.383   1.00 86.38 97  B 1 
ATOM 2429 C CB  . LEU B 2 97  ? -11.737 -4.759  2.505   1.00 86.91 97  B 1 
ATOM 2430 C CG  . LEU B 2 97  ? -11.896 -4.993  0.992   1.00 82.68 97  B 1 
ATOM 2431 C CD1 . LEU B 2 97  ? -10.783 -5.902  0.488   1.00 77.94 97  B 1 
ATOM 2432 C CD2 . LEU B 2 97  ? -13.238 -5.646  0.681   1.00 77.89 97  B 1 
ATOM 2433 N N   . PHE B 2 98  ? -13.134 -3.550  5.121   1.00 88.62 98  B 1 
ATOM 2434 C CA  . PHE B 2 98  ? -14.222 -3.414  6.096   1.00 89.21 98  B 1 
ATOM 2435 C C   . PHE B 2 98  ? -14.665 -1.959  6.251   1.00 87.99 98  B 1 
ATOM 2436 O O   . PHE B 2 98  ? -15.858 -1.691  6.389   1.00 85.83 98  B 1 
ATOM 2437 C CB  . PHE B 2 98  ? -13.782 -3.947  7.466   1.00 90.47 98  B 1 
ATOM 2438 C CG  . PHE B 2 98  ? -14.005 -5.430  7.684   1.00 91.55 98  B 1 
ATOM 2439 C CD1 . PHE B 2 98  ? -14.753 -5.877  8.784   1.00 87.54 98  B 1 
ATOM 2440 C CD2 . PHE B 2 98  ? -13.435 -6.376  6.819   1.00 87.37 98  B 1 
ATOM 2441 C CE1 . PHE B 2 98  ? -14.913 -7.252  9.019   1.00 86.44 98  B 1 
ATOM 2442 C CE2 . PHE B 2 98  ? -13.596 -7.747  7.045   1.00 86.81 98  B 1 
ATOM 2443 C CZ  . PHE B 2 98  ? -14.331 -8.186  8.151   1.00 90.28 98  B 1 
ATOM 2444 N N   . TYR B 2 99  ? -13.705 -1.029  6.246   1.00 85.33 99  B 1 
ATOM 2445 C CA  . TYR B 2 99  ? -13.983 0.396   6.373   1.00 82.87 99  B 1 
ATOM 2446 C C   . TYR B 2 99  ? -14.674 0.953   5.122   1.00 82.82 99  B 1 
ATOM 2447 O O   . TYR B 2 99  ? -15.699 1.631   5.235   1.00 80.95 99  B 1 
ATOM 2448 C CB  . TYR B 2 99  ? -12.672 1.130   6.688   1.00 80.44 99  B 1 
ATOM 2449 C CG  . TYR B 2 99  ? -12.885 2.602   6.969   1.00 75.11 99  B 1 
ATOM 2450 C CD1 . TYR B 2 99  ? -12.702 3.563   5.957   1.00 69.15 99  B 1 
ATOM 2451 C CD2 . TYR B 2 99  ? -13.308 3.013   8.250   1.00 67.94 99  B 1 
ATOM 2452 C CE1 . TYR B 2 99  ? -12.939 4.923   6.217   1.00 62.88 99  B 1 
ATOM 2453 C CE2 . TYR B 2 99  ? -13.552 4.370   8.520   1.00 61.91 99  B 1 
ATOM 2454 C CZ  . TYR B 2 99  ? -13.367 5.324   7.499   1.00 61.94 99  B 1 
ATOM 2455 O OH  . TYR B 2 99  ? -13.609 6.650   7.760   1.00 58.75 99  B 1 
ATOM 2456 N N   . GLU B 2 100 ? -14.161 0.625   3.943   1.00 83.91 100 B 1 
ATOM 2457 C CA  . GLU B 2 100 ? -14.669 1.089   2.647   1.00 83.06 100 B 1 
ATOM 2458 C C   . GLU B 2 100 ? -16.100 0.595   2.381   1.00 83.10 100 B 1 
ATOM 2459 O O   . GLU B 2 100 ? -17.007 1.383   2.117   1.00 81.67 100 B 1 
ATOM 2460 C CB  . GLU B 2 100 ? -13.705 0.617   1.544   1.00 81.81 100 B 1 
ATOM 2461 C CG  . GLU B 2 100 ? -13.999 1.294   0.197   1.00 75.58 100 B 1 
ATOM 2462 C CD  . GLU B 2 100 ? -13.143 0.763   -0.968  1.00 74.11 100 B 1 
ATOM 2463 O OE1 . GLU B 2 100 ? -13.190 1.385   -2.052  1.00 67.90 100 B 1 
ATOM 2464 O OE2 . GLU B 2 100 ? -12.489 -0.285  -0.828  1.00 69.81 100 B 1 
ATOM 2465 N N   . HIS B 2 101 ? -16.328 -0.706  2.525   1.00 86.10 101 B 1 
ATOM 2466 C CA  . HIS B 2 101 ? -17.625 -1.322  2.233   1.00 85.70 101 B 1 
ATOM 2467 C C   . HIS B 2 101 ? -18.580 -1.367  3.432   1.00 85.93 101 B 1 
ATOM 2468 O O   . HIS B 2 101 ? -19.722 -1.812  3.295   1.00 84.19 101 B 1 
ATOM 2469 C CB  . HIS B 2 101 ? -17.399 -2.701  1.618   1.00 85.64 101 B 1 
ATOM 2470 C CG  . HIS B 2 101 ? -16.685 -2.630  0.296   1.00 84.77 101 B 1 
ATOM 2471 N ND1 . HIS B 2 101 ? -17.239 -2.247  -0.917  1.00 75.29 101 B 1 
ATOM 2472 C CD2 . HIS B 2 101 ? -15.363 -2.908  0.071   1.00 75.23 101 B 1 
ATOM 2473 C CE1 . HIS B 2 101 ? -16.275 -2.309  -1.844  1.00 76.70 101 B 1 
ATOM 2474 N NE2 . HIS B 2 101 ? -15.121 -2.707  -1.282  1.00 78.07 101 B 1 
ATOM 2475 N N   . ARG B 2 102 ? -18.146 -0.899  4.605   1.00 84.24 102 B 1 
ATOM 2476 C CA  . ARG B 2 102 ? -18.933 -0.895  5.856   1.00 83.77 102 B 1 
ATOM 2477 C C   . ARG B 2 102 ? -19.496 -2.275  6.221   1.00 85.07 102 B 1 
ATOM 2478 O O   . ARG B 2 102 ? -20.608 -2.384  6.750   1.00 82.73 102 B 1 
ATOM 2479 C CB  . ARG B 2 102 ? -20.019 0.186   5.813   1.00 81.19 102 B 1 
ATOM 2480 C CG  . ARG B 2 102 ? -19.465 1.585   5.529   1.00 73.29 102 B 1 
ATOM 2481 C CD  . ARG B 2 102 ? -20.622 2.584   5.606   1.00 67.44 102 B 1 
ATOM 2482 N NE  . ARG B 2 102 ? -20.164 3.962   5.392   1.00 60.97 102 B 1 
ATOM 2483 C CZ  . ARG B 2 102 ? -20.678 5.047   5.954   1.00 53.40 102 B 1 
ATOM 2484 N NH1 . ARG B 2 102 ? -21.713 4.988   6.743   1.00 48.96 102 B 1 
ATOM 2485 N NH2 . ARG B 2 102 ? -20.155 6.215   5.726   1.00 46.18 102 B 1 
ATOM 2486 N N   . ILE B 2 103 ? -18.731 -3.315  5.961   1.00 86.90 103 B 1 
ATOM 2487 C CA  . ILE B 2 103 ? -19.074 -4.700  6.284   1.00 87.56 103 B 1 
ATOM 2488 C C   . ILE B 2 103 ? -18.604 -5.062  7.701   1.00 88.07 103 B 1 
ATOM 2489 O O   . ILE B 2 103 ? -17.701 -4.439  8.261   1.00 86.98 103 B 1 
ATOM 2490 C CB  . ILE B 2 103 ? -18.573 -5.671  5.184   1.00 86.95 103 B 1 
ATOM 2491 C CG1 . ILE B 2 103 ? -17.047 -5.578  4.970   1.00 83.72 103 B 1 
ATOM 2492 C CG2 . ILE B 2 103 ? -19.350 -5.394  3.878   1.00 80.98 103 B 1 
ATOM 2493 C CD1 . ILE B 2 103 ? -16.487 -6.582  3.953   1.00 81.01 103 B 1 
ATOM 2494 N N   . GLY B 2 104 ? -19.245 -6.048  8.298   1.00 88.61 104 B 1 
ATOM 2495 C CA  . GLY B 2 104 ? -18.919 -6.540  9.644   1.00 88.81 104 B 1 
ATOM 2496 C C   . GLY B 2 104 ? -18.242 -7.909  9.654   1.00 90.74 104 B 1 
ATOM 2497 O O   . GLY B 2 104 ? -17.717 -8.326  10.686  1.00 89.07 104 B 1 
ATOM 2498 N N   . CYS B 2 105 ? -18.286 -8.606  8.523   1.00 92.40 105 B 1 
ATOM 2499 C CA  . CYS B 2 105 ? -17.592 -9.868  8.318   1.00 93.24 105 B 1 
ATOM 2500 C C   . CYS B 2 105 ? -17.213 -10.050 6.850   1.00 94.26 105 B 1 
ATOM 2501 O O   . CYS B 2 105 ? -17.867 -9.494  5.958   1.00 93.18 105 B 1 
ATOM 2502 C CB  . CYS B 2 105 ? -18.450 -11.017 8.872   1.00 90.99 105 B 1 
ATOM 2503 S SG  . CYS B 2 105 ? -19.369 -11.905 7.600   1.00 85.90 105 B 1 
ATOM 2504 N N   . LEU B 2 106 ? -16.170 -10.840 6.619   1.00 95.22 106 B 1 
ATOM 2505 C CA  . LEU B 2 106 ? -15.670 -11.202 5.305   1.00 95.74 106 B 1 
ATOM 2506 C C   . LEU B 2 106 ? -15.530 -12.729 5.255   1.00 96.52 106 B 1 
ATOM 2507 O O   . LEU B 2 106 ? -14.699 -13.282 5.987   1.00 96.10 106 B 1 
ATOM 2508 C CB  . LEU B 2 106 ? -14.336 -10.472 5.091   1.00 94.84 106 B 1 
ATOM 2509 C CG  . LEU B 2 106 ? -13.792 -10.569 3.658   1.00 93.35 106 B 1 
ATOM 2510 C CD1 . LEU B 2 106 ? -14.586 -9.680  2.702   1.00 89.84 106 B 1 
ATOM 2511 C CD2 . LEU B 2 106 ? -12.342 -10.091 3.642   1.00 88.97 106 B 1 
ATOM 2512 N N   . PRO B 2 107 ? -16.353 -13.422 4.449   1.00 96.16 107 B 1 
ATOM 2513 C CA  . PRO B 2 107 ? -16.132 -14.835 4.172   1.00 96.24 107 B 1 
ATOM 2514 C C   . PRO B 2 107 ? -14.817 -15.014 3.414   1.00 96.40 107 B 1 
ATOM 2515 O O   . PRO B 2 107 ? -14.531 -14.255 2.485   1.00 95.73 107 B 1 
ATOM 2516 C CB  . PRO B 2 107 ? -17.333 -15.297 3.338   1.00 95.76 107 B 1 
ATOM 2517 C CG  . PRO B 2 107 ? -18.380 -14.198 3.532   1.00 94.31 107 B 1 
ATOM 2518 C CD  . PRO B 2 107 ? -17.535 -12.948 3.759   1.00 95.92 107 B 1 
ATOM 2519 N N   . ILE B 2 108 ? -14.040 -16.015 3.786   1.00 96.29 108 B 1 
ATOM 2520 C CA  . ILE B 2 108 ? -12.766 -16.332 3.142   1.00 96.35 108 B 1 
ATOM 2521 C C   . ILE B 2 108 ? -12.958 -17.557 2.257   1.00 96.39 108 B 1 
ATOM 2522 O O   . ILE B 2 108 ? -13.370 -18.615 2.732   1.00 95.91 108 B 1 
ATOM 2523 C CB  . ILE B 2 108 ? -11.640 -16.503 4.178   1.00 96.22 108 B 1 
ATOM 2524 C CG1 . ILE B 2 108 ? -11.544 -15.327 5.171   1.00 94.85 108 B 1 
ATOM 2525 C CG2 . ILE B 2 108 ? -10.295 -16.712 3.465   1.00 94.97 108 B 1 
ATOM 2526 C CD1 . ILE B 2 108 ? -11.407 -13.932 4.528   1.00 91.69 108 B 1 
ATOM 2527 N N   . VAL B 2 109 ? -12.682 -17.383 0.972   1.00 95.59 109 B 1 
ATOM 2528 C CA  . VAL B 2 109 ? -12.898 -18.395 -0.067  1.00 95.17 109 B 1 
ATOM 2529 C C   . VAL B 2 109 ? -11.561 -18.747 -0.703  1.00 94.89 109 B 1 
ATOM 2530 O O   . VAL B 2 109 ? -10.794 -17.859 -1.065  1.00 93.86 109 B 1 
ATOM 2531 C CB  . VAL B 2 109 ? -13.917 -17.903 -1.112  1.00 94.55 109 B 1 
ATOM 2532 C CG1 . VAL B 2 109 ? -14.164 -18.950 -2.200  1.00 90.56 109 B 1 
ATOM 2533 C CG2 . VAL B 2 109 ? -15.276 -17.602 -0.454  1.00 90.60 109 B 1 
ATOM 2534 N N   . ASN B 2 110 ? -11.303 -20.047 -0.846  1.00 94.73 110 B 1 
ATOM 2535 C CA  . ASN B 2 110 ? -10.139 -20.597 -1.531  1.00 93.85 110 B 1 
ATOM 2536 C C   . ASN B 2 110 ? -10.600 -21.758 -2.423  1.00 93.57 110 B 1 
ATOM 2537 O O   . ASN B 2 110 ? -11.355 -22.620 -1.971  1.00 91.71 110 B 1 
ATOM 2538 C CB  . ASN B 2 110 ? -9.096  -21.023 -0.483  1.00 92.41 110 B 1 
ATOM 2539 C CG  . ASN B 2 110 ? -7.777  -21.449 -1.105  1.00 89.84 110 B 1 
ATOM 2540 O OD1 . ASN B 2 110 ? -7.601  -21.467 -2.301  1.00 80.95 110 B 1 
ATOM 2541 N ND2 . ASN B 2 110 ? -6.805  -21.815 -0.302  1.00 80.31 110 B 1 
ATOM 2542 N N   . HIS B 2 111 ? -10.191 -21.753 -3.681  1.00 91.25 111 B 1 
ATOM 2543 C CA  . HIS B 2 111 ? -10.643 -22.704 -4.704  1.00 90.19 111 B 1 
ATOM 2544 C C   . HIS B 2 111 ? -12.177 -22.848 -4.781  1.00 91.00 111 B 1 
ATOM 2545 O O   . HIS B 2 111 ? -12.727 -23.945 -4.877  1.00 87.92 111 B 1 
ATOM 2546 C CB  . HIS B 2 111 ? -9.899  -24.039 -4.540  1.00 88.14 111 B 1 
ATOM 2547 C CG  . HIS B 2 111 ? -8.400  -23.902 -4.639  1.00 83.04 111 B 1 
ATOM 2548 N ND1 . HIS B 2 111 ? -7.710  -23.201 -5.605  1.00 73.03 111 B 1 
ATOM 2549 C CD2 . HIS B 2 111 ? -7.464  -24.450 -3.794  1.00 71.18 111 B 1 
ATOM 2550 C CE1 . HIS B 2 111 ? -6.397  -23.320 -5.343  1.00 70.53 111 B 1 
ATOM 2551 N NE2 . HIS B 2 111 ? -6.208  -24.082 -4.257  1.00 70.74 111 B 1 
ATOM 2552 N N   . GLY B 2 112 ? -12.880 -21.716 -4.687  1.00 89.92 112 B 1 
ATOM 2553 C CA  . GLY B 2 112 ? -14.341 -21.655 -4.740  1.00 89.02 112 B 1 
ATOM 2554 C C   . GLY B 2 112 ? -15.067 -22.187 -3.498  1.00 91.01 112 B 1 
ATOM 2555 O O   . GLY B 2 112 ? -16.300 -22.216 -3.487  1.00 89.07 112 B 1 
ATOM 2556 N N   . LYS B 2 113 ? -14.345 -22.592 -2.446  1.00 93.51 113 B 1 
ATOM 2557 C CA  . LYS B 2 113 ? -14.913 -23.117 -1.201  1.00 94.62 113 B 1 
ATOM 2558 C C   . LYS B 2 113 ? -14.690 -22.165 -0.033  1.00 95.48 113 B 1 
ATOM 2559 O O   . LYS B 2 113 ? -13.637 -21.544 0.085   1.00 94.18 113 B 1 
ATOM 2560 C CB  . LYS B 2 113 ? -14.351 -24.510 -0.890  1.00 93.52 113 B 1 
ATOM 2561 C CG  . LYS B 2 113 ? -14.761 -25.528 -1.964  1.00 88.40 113 B 1 
ATOM 2562 C CD  . LYS B 2 113 ? -14.317 -26.940 -1.590  1.00 83.72 113 B 1 
ATOM 2563 C CE  . LYS B 2 113 ? -14.733 -27.878 -2.720  1.00 75.24 113 B 1 
ATOM 2564 N NZ  . LYS B 2 113 ? -14.467 -29.299 -2.396  1.00 65.53 113 B 1 
ATOM 2565 N N   . LEU B 2 114 ? -15.674 -22.105 0.856   1.00 95.32 114 B 1 
ATOM 2566 C CA  . LEU B 2 114 ? -15.538 -21.390 2.115   1.00 96.02 114 B 1 
ATOM 2567 C C   . LEU B 2 114 ? -14.548 -22.133 3.021   1.00 96.12 114 B 1 
ATOM 2568 O O   . LEU B 2 114 ? -14.789 -23.277 3.396   1.00 95.19 114 B 1 
ATOM 2569 C CB  . LEU B 2 114 ? -16.922 -21.271 2.766   1.00 96.10 114 B 1 
ATOM 2570 C CG  . LEU B 2 114 ? -16.915 -20.413 4.044   1.00 95.93 114 B 1 
ATOM 2571 C CD1 . LEU B 2 114 ? -16.847 -18.922 3.721   1.00 93.68 114 B 1 
ATOM 2572 C CD2 . LEU B 2 114 ? -18.188 -20.674 4.840   1.00 93.24 114 B 1 
ATOM 2573 N N   . VAL B 2 115 ? -13.467 -21.456 3.400   1.00 96.29 115 B 1 
ATOM 2574 C CA  . VAL B 2 115 ? -12.415 -22.003 4.277   1.00 95.74 115 B 1 
ATOM 2575 C C   . VAL B 2 115 ? -12.357 -21.321 5.637   1.00 95.79 115 B 1 
ATOM 2576 O O   . VAL B 2 115 ? -11.887 -21.908 6.608   1.00 94.25 115 B 1 
ATOM 2577 C CB  . VAL B 2 115 ? -11.036 -21.964 3.596   1.00 94.80 115 B 1 
ATOM 2578 C CG1 . VAL B 2 115 ? -11.002 -22.891 2.378   1.00 89.25 115 B 1 
ATOM 2579 C CG2 . VAL B 2 115 ? -10.625 -20.550 3.152   1.00 89.40 115 B 1 
ATOM 2580 N N   . GLY B 2 116 ? -12.877 -20.097 5.736   1.00 96.26 116 B 1 
ATOM 2581 C CA  . GLY B 2 116 ? -12.871 -19.337 6.972   1.00 96.18 116 B 1 
ATOM 2582 C C   . GLY B 2 116 ? -13.844 -18.165 6.949   1.00 96.69 116 B 1 
ATOM 2583 O O   . GLY B 2 116 ? -14.526 -17.895 5.964   1.00 96.02 116 B 1 
ATOM 2584 N N   . ILE B 2 117 ? -13.910 -17.464 8.073   1.00 96.46 117 B 1 
ATOM 2585 C CA  . ILE B 2 117 ? -14.590 -16.175 8.177   1.00 96.31 117 B 1 
ATOM 2586 C C   . ILE B 2 117 ? -13.775 -15.270 9.090   1.00 95.99 117 B 1 
ATOM 2587 O O   . ILE B 2 117 ? -13.334 -15.691 10.162  1.00 94.71 117 B 1 
ATOM 2588 C CB  . ILE B 2 117 ? -16.056 -16.347 8.634   1.00 95.17 117 B 1 
ATOM 2589 C CG1 . ILE B 2 117 ? -16.856 -15.043 8.423   1.00 83.96 117 B 1 
ATOM 2590 C CG2 . ILE B 2 117 ? -16.175 -16.832 10.092  1.00 84.51 117 B 1 
ATOM 2591 C CD1 . ILE B 2 117 ? -18.367 -15.225 8.636   1.00 79.15 117 B 1 
ATOM 2592 N N   . ILE B 2 118 ? -13.591 -14.021 8.678   1.00 96.30 118 B 1 
ATOM 2593 C CA  . ILE B 2 118 ? -12.980 -12.997 9.523   1.00 95.87 118 B 1 
ATOM 2594 C C   . ILE B 2 118 ? -14.022 -11.928 9.832   1.00 95.56 118 B 1 
ATOM 2595 O O   . ILE B 2 118 ? -14.821 -11.547 8.978   1.00 94.34 118 B 1 
ATOM 2596 C CB  . ILE B 2 118 ? -11.663 -12.483 8.904   1.00 94.61 118 B 1 
ATOM 2597 C CG1 . ILE B 2 118 ? -10.795 -11.812 9.989   1.00 84.75 118 B 1 
ATOM 2598 C CG2 . ILE B 2 118 ? -11.891 -11.541 7.713   1.00 84.84 118 B 1 
ATOM 2599 C CD1 . ILE B 2 118 ? -9.332  -11.673 9.578   1.00 81.00 118 B 1 
ATOM 2600 N N   . THR B 2 119 ? -14.052 -11.474 11.076  1.00 94.31 119 B 1 
ATOM 2601 C CA  . THR B 2 119 ? -14.982 -10.440 11.535  1.00 93.30 119 B 1 
ATOM 2602 C C   . THR B 2 119 ? -14.220 -9.212  12.003  1.00 92.82 119 B 1 
ATOM 2603 O O   . THR B 2 119 ? -13.028 -9.273  12.300  1.00 91.91 119 B 1 
ATOM 2604 C CB  . THR B 2 119 ? -15.909 -10.950 12.651  1.00 92.45 119 B 1 
ATOM 2605 O OG1 . THR B 2 119 ? -15.194 -11.173 13.843  1.00 87.60 119 B 1 
ATOM 2606 C CG2 . THR B 2 119 ? -16.644 -12.240 12.287  1.00 87.01 119 B 1 
ATOM 2607 N N   . GLN B 2 120 ? -14.930 -8.094  12.136  1.00 91.55 120 B 1 
ATOM 2608 C CA  . GLN B 2 120 ? -14.362 -6.867  12.697  1.00 90.30 120 B 1 
ATOM 2609 C C   . GLN B 2 120 ? -13.763 -7.088  14.099  1.00 90.26 120 B 1 
ATOM 2610 O O   . GLN B 2 120 ? -12.760 -6.488  14.448  1.00 89.07 120 B 1 
ATOM 2611 C CB  . GLN B 2 120 ? -15.466 -5.802  12.726  1.00 88.31 120 B 1 
ATOM 2612 C CG  . GLN B 2 120 ? -14.952 -4.448  12.222  1.00 79.78 120 B 1 
ATOM 2613 C CD  . GLN B 2 120 ? -16.029 -3.364  12.198  1.00 77.72 120 B 1 
ATOM 2614 O OE1 . GLN B 2 120 ? -17.125 -3.505  12.713  1.00 69.77 120 B 1 
ATOM 2615 N NE2 . GLN B 2 120 ? -15.755 -2.233  11.598  1.00 68.45 120 B 1 
ATOM 2616 N N   . THR B 2 121 ? -14.356 -7.989  14.885  1.00 89.82 121 B 1 
ATOM 2617 C CA  . THR B 2 121 ? -13.841 -8.365  16.211  1.00 88.85 121 B 1 
ATOM 2618 C C   . THR B 2 121 ? -12.557 -9.187  16.116  1.00 89.22 121 B 1 
ATOM 2619 O O   . THR B 2 121 ? -11.677 -9.022  16.950  1.00 88.31 121 B 1 
ATOM 2620 C CB  . THR B 2 121 ? -14.898 -9.156  16.992  1.00 87.59 121 B 1 
ATOM 2621 O OG1 . THR B 2 121 ? -16.125 -8.457  16.996  1.00 81.60 121 B 1 
ATOM 2622 C CG2 . THR B 2 121 ? -14.526 -9.388  18.450  1.00 80.39 121 B 1 
ATOM 2623 N N   . ASP B 2 122 ? -12.426 -10.055 15.109  1.00 90.88 122 B 1 
ATOM 2624 C CA  . ASP B 2 122 ? -11.211 -10.853 14.896  1.00 90.76 122 B 1 
ATOM 2625 C C   . ASP B 2 122 ? -10.048 -9.967  14.433  1.00 90.81 122 B 1 
ATOM 2626 O O   . ASP B 2 122 ? -8.937  -10.115 14.936  1.00 90.09 122 B 1 
ATOM 2627 C CB  . ASP B 2 122 ? -11.472 -11.989 13.895  1.00 91.11 122 B 1 
ATOM 2628 C CG  . ASP B 2 122 ? -12.630 -12.900 14.317  1.00 90.81 122 B 1 
ATOM 2629 O OD1 . ASP B 2 122 ? -12.659 -13.376 15.477  1.00 87.48 122 B 1 
ATOM 2630 O OD2 . ASP B 2 122 ? -13.553 -13.114 13.500  1.00 87.65 122 B 1 
ATOM 2631 N N   . LEU B 2 123 ? -10.325 -8.989  13.558  1.00 91.48 123 B 1 
ATOM 2632 C CA  . LEU B 2 123 ? -9.354  -7.965  13.160  1.00 91.02 123 B 1 
ATOM 2633 C C   . LEU B 2 123 ? -8.878  -7.154  14.364  1.00 90.35 123 B 1 
ATOM 2634 O O   . LEU B 2 123 ? -7.677  -6.995  14.557  1.00 89.04 123 B 1 
ATOM 2635 C CB  . LEU B 2 123 ? -9.983  -7.030  12.115  1.00 90.88 123 B 1 
ATOM 2636 C CG  . LEU B 2 123 ? -10.160 -7.657  10.725  1.00 88.83 123 B 1 
ATOM 2637 C CD1 . LEU B 2 123 ? -10.971 -6.718  9.839   1.00 85.42 123 B 1 
ATOM 2638 C CD2 . LEU B 2 123 ? -8.819  -7.899  10.044  1.00 85.11 123 B 1 
ATOM 2639 N N   . LEU B 2 124 ? -9.804  -6.698  15.202  1.00 90.35 124 B 1 
ATOM 2640 C CA  . LEU B 2 124 ? -9.467  -5.945  16.407  1.00 89.37 124 B 1 
ATOM 2641 C C   . LEU B 2 124 ? -8.573  -6.768  17.345  1.00 88.47 124 B 1 
ATOM 2642 O O   . LEU B 2 124 ? -7.548  -6.273  17.795  1.00 87.09 124 B 1 
ATOM 2643 C CB  . LEU B 2 124 ? -10.752 -5.500  17.123  1.00 88.96 124 B 1 
ATOM 2644 C CG  . LEU B 2 124 ? -10.616 -4.079  17.697  1.00 82.63 124 B 1 
ATOM 2645 C CD1 . LEU B 2 124 ? -11.198 -3.064  16.708  1.00 78.81 124 B 1 
ATOM 2646 C CD2 . LEU B 2 124 ? -11.359 -3.940  19.011  1.00 78.21 124 B 1 
ATOM 2647 N N   . ARG B 2 125 ? -8.929  -8.040  17.587  1.00 88.41 125 B 1 
ATOM 2648 C CA  . ARG B 2 125 ? -8.105  -8.962  18.386  1.00 87.16 125 B 1 
ATOM 2649 C C   . ARG B 2 125 ? -6.698  -9.086  17.808  1.00 86.60 125 B 1 
ATOM 2650 O O   . ARG B 2 125 ? -5.734  -8.984  18.553  1.00 85.36 125 B 1 
ATOM 2651 C CB  . ARG B 2 125 ? -8.769  -10.343 18.453  1.00 86.64 125 B 1 
ATOM 2652 C CG  . ARG B 2 125 ? -7.996  -11.299 19.377  1.00 80.55 125 B 1 
ATOM 2653 C CD  . ARG B 2 125 ? -8.449  -12.756 19.223  1.00 76.57 125 B 1 
ATOM 2654 N NE  . ARG B 2 125 ? -8.059  -13.300 17.915  1.00 68.83 125 B 1 
ATOM 2655 C CZ  . ARG B 2 125 ? -8.772  -14.065 17.106  1.00 62.38 125 B 1 
ATOM 2656 N NH1 . ARG B 2 125 ? -9.935  -14.534 17.452  1.00 55.20 125 B 1 
ATOM 2657 N NH2 . ARG B 2 125 ? -8.321  -14.352 15.923  1.00 53.10 125 B 1 
ATOM 2658 N N   . THR B 2 126 ? -6.600  -9.275  16.498  1.00 87.91 126 B 1 
ATOM 2659 C CA  . THR B 2 126 ? -5.310  -9.395  15.812  1.00 86.95 126 B 1 
ATOM 2660 C C   . THR B 2 126 ? -4.461  -8.149  16.030  1.00 85.96 126 B 1 
ATOM 2661 O O   . THR B 2 126 ? -3.318  -8.267  16.447  1.00 84.64 126 B 1 
ATOM 2662 C CB  . THR B 2 126 ? -5.508  -9.663  14.317  1.00 87.31 126 B 1 
ATOM 2663 O OG1 . THR B 2 126 ? -6.301  -10.818 14.135  1.00 82.14 126 B 1 
ATOM 2664 C CG2 . THR B 2 126 ? -4.186  -9.905  13.606  1.00 81.72 126 B 1 
ATOM 2665 N N   . PHE B 2 127 ? -5.014  -6.951  15.860  1.00 85.23 127 B 1 
ATOM 2666 C CA  . PHE B 2 127 ? -4.267  -5.719  16.118  1.00 83.28 127 B 1 
ATOM 2667 C C   . PHE B 2 127 ? -3.850  -5.554  17.583  1.00 81.91 127 B 1 
ATOM 2668 O O   . PHE B 2 127 ? -2.746  -5.083  17.849  1.00 80.55 127 B 1 
ATOM 2669 C CB  . PHE B 2 127 ? -5.076  -4.512  15.643  1.00 82.96 127 B 1 
ATOM 2670 C CG  . PHE B 2 127 ? -5.018  -4.291  14.148  1.00 77.64 127 B 1 
ATOM 2671 C CD1 . PHE B 2 127 ? -3.788  -3.992  13.533  1.00 72.04 127 B 1 
ATOM 2672 C CD2 . PHE B 2 127 ? -6.184  -4.357  13.369  1.00 71.25 127 B 1 
ATOM 2673 C CE1 . PHE B 2 127 ? -3.718  -3.769  12.148  1.00 67.64 127 B 1 
ATOM 2674 C CE2 . PHE B 2 127 ? -6.121  -4.132  11.982  1.00 65.98 127 B 1 
ATOM 2675 C CZ  . PHE B 2 127 ? -4.887  -3.840  11.370  1.00 67.41 127 B 1 
ATOM 2676 N N   . ILE B 2 128 ? -4.688  -5.965  18.535  1.00 84.31 128 B 1 
ATOM 2677 C CA  . ILE B 2 128 ? -4.337  -5.980  19.965  1.00 82.96 128 B 1 
ATOM 2678 C C   . ILE B 2 128 ? -3.144  -6.914  20.209  1.00 81.54 128 B 1 
ATOM 2679 O O   . ILE B 2 128 ? -2.210  -6.548  20.921  1.00 79.81 128 B 1 
ATOM 2680 C CB  . ILE B 2 128 ? -5.556  -6.386  20.819  1.00 82.84 128 B 1 
ATOM 2681 C CG1 . ILE B 2 128 ? -6.659  -5.302  20.772  1.00 80.80 128 B 1 
ATOM 2682 C CG2 . ILE B 2 128 ? -5.167  -6.634  22.289  1.00 80.84 128 B 1 
ATOM 2683 C CD1 . ILE B 2 128 ? -8.034  -5.831  21.200  1.00 75.27 128 B 1 
ATOM 2684 N N   . GLU B 2 129 ? -3.156  -8.105  19.603  1.00 82.86 129 B 1 
ATOM 2685 C CA  . GLU B 2 129 ? -2.053  -9.065  19.699  1.00 81.36 129 B 1 
ATOM 2686 C C   . GLU B 2 129 ? -0.758  -8.510  19.084  1.00 80.43 129 B 1 
ATOM 2687 O O   . GLU B 2 129 ? 0.304   -8.611  19.701  1.00 78.88 129 B 1 
ATOM 2688 C CB  . GLU B 2 129 ? -2.464  -10.398 19.043  1.00 80.52 129 B 1 
ATOM 2689 C CG  . GLU B 2 129 ? -3.489  -11.182 19.886  1.00 75.87 129 B 1 
ATOM 2690 C CD  . GLU B 2 129 ? -4.129  -12.384 19.161  1.00 74.30 129 B 1 
ATOM 2691 O OE1 . GLU B 2 129 ? -5.078  -12.979 19.738  1.00 68.26 129 B 1 
ATOM 2692 O OE2 . GLU B 2 129 ? -3.724  -12.712 18.022  1.00 68.98 129 B 1 
ATOM 2693 N N   . LEU B 2 130 ? -0.843  -7.857  17.920  1.00 80.09 130 B 1 
ATOM 2694 C CA  . LEU B 2 130 ? 0.324   -7.298  17.219  1.00 78.24 130 B 1 
ATOM 2695 C C   . LEU B 2 130 ? 0.966   -6.105  17.937  1.00 76.96 130 B 1 
ATOM 2696 O O   . LEU B 2 130 ? 2.174   -5.893  17.822  1.00 74.74 130 B 1 
ATOM 2697 C CB  . LEU B 2 130 ? -0.082  -6.887  15.793  1.00 77.49 130 B 1 
ATOM 2698 C CG  . LEU B 2 130 ? -0.477  -8.052  14.864  1.00 74.85 130 B 1 
ATOM 2699 C CD1 . LEU B 2 130 ? -0.784  -7.509  13.468  1.00 72.39 130 B 1 
ATOM 2700 C CD2 . LEU B 2 130 ? 0.587   -9.130  14.782  1.00 72.24 130 B 1 
ATOM 2701 N N   . THR B 2 131 ? 0.178   -5.337  18.685  1.00 78.79 131 B 1 
ATOM 2702 C CA  . THR B 2 131 ? 0.684   -4.201  19.475  1.00 76.82 131 B 1 
ATOM 2703 C C   . THR B 2 131 ? 1.154   -4.612  20.872  1.00 76.09 131 B 1 
ATOM 2704 O O   . THR B 2 131 ? 1.738   -3.806  21.596  1.00 73.21 131 B 1 
ATOM 2705 C CB  . THR B 2 131 ? -0.354  -3.075  19.568  1.00 74.86 131 B 1 
ATOM 2706 O OG1 . THR B 2 131 ? -1.575  -3.565  20.069  1.00 70.37 131 B 1 
ATOM 2707 C CG2 . THR B 2 131 ? -0.628  -2.434  18.209  1.00 69.19 131 B 1 
ATOM 2708 N N   . GLY B 2 132 ? 0.916   -5.856  21.262  1.00 74.97 132 B 1 
ATOM 2709 C CA  . GLY B 2 132 ? 1.303   -6.391  22.570  1.00 74.17 132 B 1 
ATOM 2710 C C   . GLY B 2 132 ? 0.469   -5.884  23.751  1.00 75.49 132 B 1 
ATOM 2711 O O   . GLY B 2 132 ? 0.808   -6.167  24.899  1.00 73.01 132 B 1 
ATOM 2712 N N   . VAL B 2 133 ? -0.629  -5.173  23.500  1.00 74.77 133 B 1 
ATOM 2713 C CA  . VAL B 2 133 ? -1.487  -4.592  24.558  1.00 73.59 133 B 1 
ATOM 2714 C C   . VAL B 2 133 ? -2.177  -5.665  25.407  1.00 74.53 133 B 1 
ATOM 2715 O O   . VAL B 2 133 ? -2.458  -5.438  26.583  1.00 72.55 133 B 1 
ATOM 2716 C CB  . VAL B 2 133 ? -2.525  -3.636  23.944  1.00 70.83 133 B 1 
ATOM 2717 C CG1 . VAL B 2 133 ? -3.458  -3.008  24.986  1.00 65.47 133 B 1 
ATOM 2718 C CG2 . VAL B 2 133 ? -1.818  -2.489  23.212  1.00 65.94 133 B 1 
ATOM 2719 N N   . HIS B 2 134 ? -2.392  -6.853  24.841  1.00 75.18 134 B 1 
ATOM 2720 C CA  . HIS B 2 134 ? -2.949  -8.007  25.550  1.00 74.04 134 B 1 
ATOM 2721 C C   . HIS B 2 134 ? -1.993  -8.615  26.587  1.00 75.20 134 B 1 
ATOM 2722 O O   . HIS B 2 134 ? -2.421  -9.406  27.429  1.00 73.68 134 B 1 
ATOM 2723 C CB  . HIS B 2 134 ? -3.345  -9.070  24.521  1.00 71.43 134 B 1 
ATOM 2724 C CG  . HIS B 2 134 ? -2.164  -9.706  23.832  1.00 68.09 134 B 1 
ATOM 2725 N ND1 . HIS B 2 134 ? -1.397  -9.155  22.835  1.00 61.88 134 B 1 
ATOM 2726 C CD2 . HIS B 2 134 ? -1.613  -10.935 24.118  1.00 61.13 134 B 1 
ATOM 2727 C CE1 . HIS B 2 134 ? -0.417  -10.021 22.521  1.00 59.51 134 B 1 
ATOM 2728 N NE2 . HIS B 2 134 ? -0.513  -11.113 23.280  1.00 60.37 134 B 1 
ATOM 2729 N N   . GLN B 2 135 ? -0.705  -8.282  26.526  1.00 75.85 135 B 1 
ATOM 2730 C CA  . GLN B 2 135 ? 0.277   -8.771  27.483  1.00 76.16 135 B 1 
ATOM 2731 C C   . GLN B 2 135 ? 0.429   -7.799  28.659  1.00 78.34 135 B 1 
ATOM 2732 O O   . GLN B 2 135 ? 0.333   -6.585  28.482  1.00 76.39 135 B 1 
ATOM 2733 C CB  . GLN B 2 135 ? 1.625   -9.039  26.807  1.00 72.69 135 B 1 
ATOM 2734 C CG  . GLN B 2 135 ? 1.520   -10.165 25.766  1.00 66.96 135 B 1 
ATOM 2735 C CD  . GLN B 2 135 ? 2.868   -10.788 25.417  1.00 63.67 135 B 1 
ATOM 2736 O OE1 . GLN B 2 135 ? 3.906   -10.487 25.981  1.00 57.55 135 B 1 
ATOM 2737 N NE2 . GLN B 2 135 ? 2.895   -11.715 24.484  1.00 55.22 135 B 1 
ATOM 2738 N N   . PRO B 2 136 ? 0.722   -8.314  29.865  1.00 78.99 136 B 1 
ATOM 2739 C CA  . PRO B 2 136 ? 1.045   -7.465  31.002  1.00 79.22 136 B 1 
ATOM 2740 C C   . PRO B 2 136 ? 2.231   -6.558  30.673  1.00 81.02 136 B 1 
ATOM 2741 O O   . PRO B 2 136 ? 3.316   -7.023  30.321  1.00 79.05 136 B 1 
ATOM 2742 C CB  . PRO B 2 136 ? 1.348   -8.415  32.168  1.00 76.87 136 B 1 
ATOM 2743 C CG  . PRO B 2 136 ? 0.657   -9.715  31.762  1.00 73.75 136 B 1 
ATOM 2744 C CD  . PRO B 2 136 ? 0.766   -9.706  30.241  1.00 76.84 136 B 1 
ATOM 2745 N N   . GLY B 2 137 ? 2.029   -5.260  30.808  1.00 83.06 137 B 1 
ATOM 2746 C CA  . GLY B 2 137 ? 3.040   -4.279  30.466  1.00 83.76 137 B 1 
ATOM 2747 C C   . GLY B 2 137 ? 2.574   -2.850  30.699  1.00 85.66 137 B 1 
ATOM 2748 O O   . GLY B 2 137 ? 1.456   -2.598  31.150  1.00 83.58 137 B 1 
ATOM 2749 N N   . SER B 2 138 ? 3.460   -1.922  30.391  1.00 86.00 138 B 1 
ATOM 2750 C CA  . SER B 2 138 ? 3.213   -0.485  30.512  1.00 86.59 138 B 1 
ATOM 2751 C C   . SER B 2 138 ? 3.518   0.213   29.194  1.00 87.44 138 B 1 
ATOM 2752 O O   . SER B 2 138 ? 4.323   -0.269  28.398  1.00 86.19 138 B 1 
ATOM 2753 C CB  . SER B 2 138 ? 4.055   0.108   31.641  1.00 85.41 138 B 1 
ATOM 2754 O OG  . SER B 2 138 ? 3.821   -0.573  32.863  1.00 80.70 138 B 1 
ATOM 2755 N N   . GLN B 2 139 ? 2.891   1.364   28.979  1.00 86.48 139 B 1 
ATOM 2756 C CA  . GLN B 2 139 ? 3.144   2.216   27.825  1.00 86.15 139 B 1 
ATOM 2757 C C   . GLN B 2 139 ? 4.026   3.398   28.231  1.00 87.45 139 B 1 
ATOM 2758 O O   . GLN B 2 139 ? 3.827   3.991   29.293  1.00 86.49 139 B 1 
ATOM 2759 C CB  . GLN B 2 139 ? 1.799   2.632   27.213  1.00 83.18 139 B 1 
ATOM 2760 C CG  . GLN B 2 139 ? 1.941   3.324   25.849  1.00 78.27 139 B 1 
ATOM 2761 C CD  . GLN B 2 139 ? 0.640   3.267   25.048  1.00 75.99 139 B 1 
ATOM 2762 O OE1 . GLN B 2 139 ? -0.002  2.237   24.969  1.00 69.30 139 B 1 
ATOM 2763 N NE2 . GLN B 2 139 ? 0.225   4.336   24.420  1.00 67.48 139 B 1 
ATOM 2764 N N   . ILE B 2 140 ? 5.009   3.714   27.398  1.00 89.40 140 B 1 
ATOM 2765 C CA  . ILE B 2 140 ? 5.855   4.904   27.547  1.00 91.10 140 B 1 
ATOM 2766 C C   . ILE B 2 140 ? 5.842   5.641   26.213  1.00 90.99 140 B 1 
ATOM 2767 O O   . ILE B 2 140 ? 6.186   5.058   25.189  1.00 90.08 140 B 1 
ATOM 2768 C CB  . ILE B 2 140 ? 7.299   4.542   27.970  1.00 91.78 140 B 1 
ATOM 2769 C CG1 . ILE B 2 140 ? 7.330   3.716   29.279  1.00 89.45 140 B 1 
ATOM 2770 C CG2 . ILE B 2 140 ? 8.138   5.826   28.127  1.00 88.93 140 B 1 
ATOM 2771 C CD1 . ILE B 2 140 ? 8.732   3.228   29.679  1.00 87.25 140 B 1 
ATOM 2772 N N   . GLU B 2 141 ? 5.481   6.917   26.228  1.00 90.60 141 B 1 
ATOM 2773 C CA  . GLU B 2 141 ? 5.527   7.782   25.054  1.00 89.88 141 B 1 
ATOM 2774 C C   . GLU B 2 141 ? 6.614   8.835   25.233  1.00 90.88 141 B 1 
ATOM 2775 O O   . GLU B 2 141 ? 6.645   9.540   26.243  1.00 90.36 141 B 1 
ATOM 2776 C CB  . GLU B 2 141 ? 4.175   8.454   24.764  1.00 87.27 141 B 1 
ATOM 2777 C CG  . GLU B 2 141 ? 3.010   7.466   24.680  1.00 79.85 141 B 1 
ATOM 2778 C CD  . GLU B 2 141 ? 1.716   8.058   24.113  1.00 78.50 141 B 1 
ATOM 2779 O OE1 . GLU B 2 141 ? 0.761   7.270   23.932  1.00 71.07 141 B 1 
ATOM 2780 O OE2 . GLU B 2 141 ? 1.667   9.274   23.831  1.00 70.99 141 B 1 
ATOM 2781 N N   . ILE B 2 142 ? 7.493   8.949   24.242  1.00 92.42 142 B 1 
ATOM 2782 C CA  . ILE B 2 142 ? 8.542   9.965   24.234  1.00 93.26 142 B 1 
ATOM 2783 C C   . ILE B 2 142 ? 8.474   10.798  22.961  1.00 92.90 142 B 1 
ATOM 2784 O O   . ILE B 2 142 ? 8.267   10.277  21.864  1.00 91.92 142 B 1 
ATOM 2785 C CB  . ILE B 2 142 ? 9.947   9.371   24.475  1.00 93.42 142 B 1 
ATOM 2786 C CG1 . ILE B 2 142 ? 10.391  8.403   23.357  1.00 87.10 142 B 1 
ATOM 2787 C CG2 . ILE B 2 142 ? 9.997   8.687   25.851  1.00 84.99 142 B 1 
ATOM 2788 C CD1 . ILE B 2 142 ? 11.847  7.942   23.484  1.00 85.03 142 B 1 
ATOM 2789 N N   . LYS B 2 143 ? 8.686   12.095  23.106  1.00 93.22 143 B 1 
ATOM 2790 C CA  . LYS B 2 143 ? 8.830   13.036  22.003  1.00 92.67 143 B 1 
ATOM 2791 C C   . LYS B 2 143 ? 10.310  13.176  21.655  1.00 93.06 143 B 1 
ATOM 2792 O O   . LYS B 2 143 ? 11.124  13.416  22.545  1.00 92.26 143 B 1 
ATOM 2793 C CB  . LYS B 2 143 ? 8.193   14.362  22.409  1.00 90.88 143 B 1 
ATOM 2794 C CG  . LYS B 2 143 ? 7.897   15.250  21.201  1.00 84.99 143 B 1 
ATOM 2795 C CD  . LYS B 2 143 ? 7.363   16.594  21.693  1.00 81.61 143 B 1 
ATOM 2796 C CE  . LYS B 2 143 ? 6.877   17.395  20.501  1.00 72.17 143 B 1 
ATOM 2797 N NZ  . LYS B 2 143 ? 6.880   18.847  20.761  1.00 66.47 143 B 1 
ATOM 2798 N N   . VAL B 2 144 ? 10.641  13.010  20.380  1.00 91.92 144 B 1 
ATOM 2799 C CA  . VAL B 2 144 ? 12.023  13.055  19.888  1.00 91.79 144 B 1 
ATOM 2800 C C   . VAL B 2 144 ? 12.101  13.849  18.580  1.00 91.30 144 B 1 
ATOM 2801 O O   . VAL B 2 144 ? 11.093  13.947  17.873  1.00 90.39 144 B 1 
ATOM 2802 C CB  . VAL B 2 144 ? 12.601  11.638  19.693  1.00 91.75 144 B 1 
ATOM 2803 C CG1 . VAL B 2 144 ? 12.657  10.861  21.006  1.00 87.57 144 B 1 
ATOM 2804 C CG2 . VAL B 2 144 ? 11.834  10.787  18.669  1.00 87.85 144 B 1 
ATOM 2805 N N   . PRO B 2 145 ? 13.277  14.380  18.215  1.00 90.67 145 B 1 
ATOM 2806 C CA  . PRO B 2 145 ? 13.499  14.907  16.871  1.00 88.49 145 B 1 
ATOM 2807 C C   . PRO B 2 145 ? 13.203  13.855  15.796  1.00 87.52 145 B 1 
ATOM 2808 O O   . PRO B 2 145 ? 13.422  12.653  16.000  1.00 84.77 145 B 1 
ATOM 2809 C CB  . PRO B 2 145 ? 14.964  15.355  16.836  1.00 86.90 145 B 1 
ATOM 2810 C CG  . PRO B 2 145 ? 15.307  15.592  18.304  1.00 85.16 145 B 1 
ATOM 2811 C CD  . PRO B 2 145 ? 14.471  14.533  19.021  1.00 88.59 145 B 1 
ATOM 2812 N N   . ASN B 2 146 ? 12.722  14.296  14.631  1.00 84.76 146 B 1 
ATOM 2813 C CA  . ASN B 2 146 ? 12.467  13.414  13.494  1.00 81.35 146 B 1 
ATOM 2814 C C   . ASN B 2 146 ? 13.764  13.057  12.749  1.00 80.70 146 B 1 
ATOM 2815 O O   . ASN B 2 146 ? 13.942  13.370  11.574  1.00 77.69 146 B 1 
ATOM 2816 C CB  . ASN B 2 146 ? 11.367  14.004  12.596  1.00 78.11 146 B 1 
ATOM 2817 C CG  . ASN B 2 146 ? 10.863  13.001  11.570  1.00 74.13 146 B 1 
ATOM 2818 O OD1 . ASN B 2 146 ? 11.114  11.801  11.642  1.00 69.06 146 B 1 
ATOM 2819 N ND2 . ASN B 2 146 ? 10.101  13.461  10.603  1.00 68.66 146 B 1 
ATOM 2820 N N   . GLU B 2 147 ? 14.658  12.396  13.449  1.00 81.18 147 B 1 
ATOM 2821 C CA  . GLU B 2 147 ? 15.976  11.994  12.972  1.00 80.89 147 B 1 
ATOM 2822 C C   . GLU B 2 147 ? 16.150  10.472  13.061  1.00 81.28 147 B 1 
ATOM 2823 O O   . GLU B 2 147 ? 15.495  9.786   13.864  1.00 78.42 147 B 1 
ATOM 2824 C CB  . GLU B 2 147 ? 17.066  12.713  13.782  1.00 78.41 147 B 1 
ATOM 2825 C CG  . GLU B 2 147 ? 17.087  14.236  13.568  1.00 72.87 147 B 1 
ATOM 2826 C CD  . GLU B 2 147 ? 18.096  14.955  14.479  1.00 71.36 147 B 1 
ATOM 2827 O OE1 . GLU B 2 147 ? 18.057  16.206  14.512  1.00 64.57 147 B 1 
ATOM 2828 O OE2 . GLU B 2 147 ? 18.870  14.260  15.186  1.00 65.95 147 B 1 
ATOM 2829 N N   . ALA B 2 148 ? 17.047  9.937   12.240  1.00 79.91 148 B 1 
ATOM 2830 C CA  . ALA B 2 148 ? 17.436  8.536   12.326  1.00 79.23 148 B 1 
ATOM 2831 C C   . ALA B 2 148 ? 18.154  8.237   13.658  1.00 80.70 148 B 1 
ATOM 2832 O O   . ALA B 2 148 ? 18.842  9.077   14.237  1.00 76.61 148 B 1 
ATOM 2833 C CB  . ALA B 2 148 ? 18.292  8.176   11.107  1.00 75.32 148 B 1 
ATOM 2834 N N   . GLY B 2 149 ? 17.974  7.024   14.174  1.00 82.94 149 B 1 
ATOM 2835 C CA  . GLY B 2 149 ? 18.653  6.559   15.387  1.00 84.62 149 B 1 
ATOM 2836 C C   . GLY B 2 149 ? 18.007  6.950   16.715  1.00 88.05 149 B 1 
ATOM 2837 O O   . GLY B 2 149 ? 18.442  6.458   17.761  1.00 86.51 149 B 1 
ATOM 2838 N N   . MET B 2 150 ? 16.954  7.776   16.726  1.00 87.94 150 B 1 
ATOM 2839 C CA  . MET B 2 150 ? 16.253  8.106   17.976  1.00 89.29 150 B 1 
ATOM 2840 C C   . MET B 2 150 ? 15.568  6.882   18.589  1.00 90.78 150 B 1 
ATOM 2841 O O   . MET B 2 150 ? 15.690  6.644   19.794  1.00 89.81 150 B 1 
ATOM 2842 C CB  . MET B 2 150 ? 15.258  9.247   17.747  1.00 88.73 150 B 1 
ATOM 2843 C CG  . MET B 2 150 ? 15.974  10.571  17.450  1.00 85.43 150 B 1 
ATOM 2844 S SD  . MET B 2 150 ? 17.052  11.148  18.798  1.00 83.23 150 B 1 
ATOM 2845 C CE  . MET B 2 150 ? 17.905  12.490  17.936  1.00 71.64 150 B 1 
ATOM 2846 N N   . LEU B 2 151 ? 14.937  6.054   17.766  1.00 90.24 151 B 1 
ATOM 2847 C CA  . LEU B 2 151 ? 14.305  4.809   18.206  1.00 90.81 151 B 1 
ATOM 2848 C C   . LEU B 2 151 ? 15.337  3.834   18.792  1.00 91.56 151 B 1 
ATOM 2849 O O   . LEU B 2 151 ? 15.116  3.292   19.873  1.00 90.92 151 B 1 
ATOM 2850 C CB  . LEU B 2 151 ? 13.507  4.209   17.035  1.00 89.55 151 B 1 
ATOM 2851 C CG  . LEU B 2 151 ? 12.638  2.979   17.385  1.00 88.42 151 B 1 
ATOM 2852 C CD1 . LEU B 2 151 ? 11.535  2.833   16.340  1.00 81.44 151 B 1 
ATOM 2853 C CD2 . LEU B 2 151 ? 13.414  1.658   17.395  1.00 80.38 151 B 1 
ATOM 2854 N N   . SER B 2 152 ? 16.470  3.623   18.121  1.00 90.46 152 B 1 
ATOM 2855 C CA  . SER B 2 152 ? 17.483  2.666   18.584  1.00 90.18 152 B 1 
ATOM 2856 C C   . SER B 2 152 ? 18.121  3.090   19.905  1.00 91.07 152 B 1 
ATOM 2857 O O   . SER B 2 152 ? 18.290  2.254   20.792  1.00 90.49 152 B 1 
ATOM 2858 C CB  . SER B 2 152 ? 18.552  2.428   17.514  1.00 88.50 152 B 1 
ATOM 2859 O OG  . SER B 2 152 ? 19.334  3.579   17.281  1.00 77.25 152 B 1 
ATOM 2860 N N   . LYS B 2 153 ? 18.399  4.381   20.083  1.00 91.05 153 B 1 
ATOM 2861 C CA  . LYS B 2 153 ? 18.964  4.926   21.327  1.00 91.06 153 B 1 
ATOM 2862 C C   . LYS B 2 153 ? 17.996  4.773   22.502  1.00 92.00 153 B 1 
ATOM 2863 O O   . LYS B 2 153 ? 18.393  4.280   23.557  1.00 91.10 153 B 1 
ATOM 2864 C CB  . LYS B 2 153 ? 19.342  6.402   21.131  1.00 89.97 153 B 1 
ATOM 2865 C CG  . LYS B 2 153 ? 20.569  6.608   20.222  1.00 84.72 153 B 1 
ATOM 2866 C CD  . LYS B 2 153 ? 20.764  8.104   19.948  1.00 80.76 153 B 1 
ATOM 2867 C CE  . LYS B 2 153 ? 21.909  8.349   18.960  1.00 71.27 153 B 1 
ATOM 2868 N NZ  . LYS B 2 153 ? 21.967  9.772   18.526  1.00 63.29 153 B 1 
ATOM 2869 N N   . ALA B 2 154 ? 16.730  5.131   22.315  1.00 93.01 154 B 1 
ATOM 2870 C CA  . ALA B 2 154 ? 15.718  4.965   23.359  1.00 93.47 154 B 1 
ATOM 2871 C C   . ALA B 2 154 ? 15.484  3.479   23.697  1.00 93.64 154 B 1 
ATOM 2872 O O   . ALA B 2 154 ? 15.430  3.101   24.869  1.00 92.85 154 B 1 
ATOM 2873 C CB  . ALA B 2 154 ? 14.436  5.660   22.897  1.00 93.58 154 B 1 
ATOM 2874 N N   . ALA B 2 155 ? 15.432  2.613   22.682  1.00 93.05 155 B 1 
ATOM 2875 C CA  . ALA B 2 155 ? 15.304  1.171   22.874  1.00 92.28 155 B 1 
ATOM 2876 C C   . ALA B 2 155 ? 16.516  0.564   23.602  1.00 92.11 155 B 1 
ATOM 2877 O O   . ALA B 2 155 ? 16.349  -0.377  24.378  1.00 91.18 155 B 1 
ATOM 2878 C CB  . ALA B 2 155 ? 15.082  0.512   21.508  1.00 91.60 155 B 1 
ATOM 2879 N N   . ALA B 2 156 ? 17.721  1.099   23.400  1.00 92.19 156 B 1 
ATOM 2880 C CA  . ALA B 2 156 ? 18.922  0.664   24.115  1.00 91.24 156 B 1 
ATOM 2881 C C   . ALA B 2 156 ? 18.811  0.944   25.621  1.00 91.60 156 B 1 
ATOM 2882 O O   . ALA B 2 156 ? 19.019  0.028   26.416  1.00 90.37 156 B 1 
ATOM 2883 C CB  . ALA B 2 156 ? 20.160  1.314   23.490  1.00 89.94 156 B 1 
ATOM 2884 N N   . ILE B 2 157 ? 18.369  2.141   26.010  1.00 92.42 157 B 1 
ATOM 2885 C CA  . ILE B 2 157 ? 18.152  2.522   27.421  1.00 92.48 157 B 1 
ATOM 2886 C C   . ILE B 2 157 ? 17.156  1.570   28.102  1.00 92.67 157 B 1 
ATOM 2887 O O   . ILE B 2 157 ? 17.395  1.093   29.213  1.00 91.15 157 B 1 
ATOM 2888 C CB  . ILE B 2 157 ? 17.671  3.992   27.506  1.00 92.77 157 B 1 
ATOM 2889 C CG1 . ILE B 2 157 ? 18.775  4.952   27.010  1.00 90.74 157 B 1 
ATOM 2890 C CG2 . ILE B 2 157 ? 17.251  4.371   28.938  1.00 90.61 157 B 1 
ATOM 2891 C CD1 . ILE B 2 157 ? 18.283  6.379   26.748  1.00 84.57 157 B 1 
ATOM 2892 N N   . ILE B 2 158 ? 16.058  1.236   27.415  1.00 92.27 158 B 1 
ATOM 2893 C CA  . ILE B 2 158 ? 15.066  0.275   27.924  1.00 91.78 158 B 1 
ATOM 2894 C C   . ILE B 2 158 ? 15.693  -1.119  28.083  1.00 91.33 158 B 1 
ATOM 2895 O O   . ILE B 2 158 ? 15.468  -1.805  29.086  1.00 89.95 158 B 1 
ATOM 2896 C CB  . ILE B 2 158 ? 13.826  0.253   26.999  1.00 91.91 158 B 1 
ATOM 2897 C CG1 . ILE B 2 158 ? 13.111  1.627   27.021  1.00 90.70 158 B 1 
ATOM 2898 C CG2 . ILE B 2 158 ? 12.841  -0.856  27.407  1.00 90.68 158 B 1 
ATOM 2899 C CD1 . ILE B 2 158 ? 12.071  1.816   25.910  1.00 87.32 158 B 1 
ATOM 2900 N N   . SER B 2 159 ? 16.503  -1.534  27.117  1.00 90.86 159 B 1 
ATOM 2901 C CA  . SER B 2 159 ? 17.126  -2.863  27.093  1.00 88.69 159 B 1 
ATOM 2902 C C   . SER B 2 159 ? 18.227  -3.038  28.140  1.00 88.87 159 B 1 
ATOM 2903 O O   . SER B 2 159 ? 18.427  -4.154  28.613  1.00 86.97 159 B 1 
ATOM 2904 C CB  . SER B 2 159 ? 17.702  -3.150  25.710  1.00 86.24 159 B 1 
ATOM 2905 O OG  . SER B 2 159 ? 16.690  -3.032  24.727  1.00 73.19 159 B 1 
ATOM 2906 N N   . GLU B 2 160 ? 18.910  -1.964  28.544  1.00 90.01 160 B 1 
ATOM 2907 C CA  . GLU B 2 160 ? 19.917  -2.001  29.617  1.00 89.56 160 B 1 
ATOM 2908 C C   . GLU B 2 160 ? 19.336  -2.454  30.962  1.00 89.79 160 B 1 
ATOM 2909 O O   . GLU B 2 160 ? 20.025  -3.097  31.755  1.00 87.46 160 B 1 
ATOM 2910 C CB  . GLU B 2 160 ? 20.570  -0.623  29.795  1.00 89.08 160 B 1 
ATOM 2911 C CG  . GLU B 2 160 ? 21.656  -0.354  28.747  1.00 81.21 160 B 1 
ATOM 2912 C CD  . GLU B 2 160 ? 22.421  0.960   28.985  1.00 74.76 160 B 1 
ATOM 2913 O OE1 . GLU B 2 160 ? 23.441  1.153   28.283  1.00 65.45 160 B 1 
ATOM 2914 O OE2 . GLU B 2 160 ? 22.009  1.747   29.869  1.00 66.39 160 B 1 
ATOM 2915 N N   . ARG B 2 161 ? 18.043  -2.204  31.196  1.00 90.16 161 B 1 
ATOM 2916 C CA  . ARG B 2 161 ? 17.330  -2.725  32.375  1.00 89.77 161 B 1 
ATOM 2917 C C   . ARG B 2 161 ? 16.782  -4.140  32.191  1.00 90.20 161 B 1 
ATOM 2918 O O   . ARG B 2 161 ? 15.978  -4.584  33.013  1.00 87.64 161 B 1 
ATOM 2919 C CB  . ARG B 2 161 ? 16.253  -1.746  32.820  1.00 89.82 161 B 1 
ATOM 2920 C CG  . ARG B 2 161 ? 16.863  -0.442  33.337  1.00 87.23 161 B 1 
ATOM 2921 C CD  . ARG B 2 161 ? 16.004  0.099   34.466  1.00 84.64 161 B 1 
ATOM 2922 N NE  . ARG B 2 161 ? 16.548  1.353   34.977  1.00 83.34 161 B 1 
ATOM 2923 C CZ  . ARG B 2 161 ? 16.761  1.725   36.220  1.00 82.67 161 B 1 
ATOM 2924 N NH1 . ARG B 2 161 ? 16.467  0.975   37.240  1.00 75.17 161 B 1 
ATOM 2925 N NH2 . ARG B 2 161 ? 17.286  2.891   36.437  1.00 77.42 161 B 1 
ATOM 2926 N N   . HIS B 2 162 ? 17.174  -4.839  31.147  1.00 89.57 162 B 1 
ATOM 2927 C CA  . HIS B 2 162 ? 16.671  -6.168  30.787  1.00 88.45 162 B 1 
ATOM 2928 C C   . HIS B 2 162 ? 15.148  -6.239  30.602  1.00 88.44 162 B 1 
ATOM 2929 O O   . HIS B 2 162 ? 14.547  -7.306  30.721  1.00 85.26 162 B 1 
ATOM 2930 C CB  . HIS B 2 162 ? 17.225  -7.229  31.753  1.00 87.10 162 B 1 
ATOM 2931 C CG  . HIS B 2 162 ? 18.728  -7.250  31.810  1.00 83.22 162 B 1 
ATOM 2932 N ND1 . HIS B 2 162 ? 19.569  -7.591  30.777  1.00 72.95 162 B 1 
ATOM 2933 C CD2 . HIS B 2 162 ? 19.524  -6.924  32.879  1.00 71.23 162 B 1 
ATOM 2934 C CE1 . HIS B 2 162 ? 20.837  -7.484  31.212  1.00 72.14 162 B 1 
ATOM 2935 N NE2 . HIS B 2 162 ? 20.850  -7.083  32.488  1.00 72.54 162 B 1 
ATOM 2936 N N   . VAL B 2 163 ? 14.511  -5.121  30.284  1.00 89.07 163 B 1 
ATOM 2937 C CA  . VAL B 2 163 ? 13.082  -5.055  29.980  1.00 89.21 163 B 1 
ATOM 2938 C C   . VAL B 2 163 ? 12.865  -5.353  28.499  1.00 88.70 163 B 1 
ATOM 2939 O O   . VAL B 2 163 ? 13.525  -4.788  27.630  1.00 87.13 163 B 1 
ATOM 2940 C CB  . VAL B 2 163 ? 12.478  -3.711  30.406  1.00 89.05 163 B 1 
ATOM 2941 C CG1 . VAL B 2 163 ? 10.988  -3.635  30.077  1.00 84.16 163 B 1 
ATOM 2942 C CG2 . VAL B 2 163 ? 12.629  -3.503  31.920  1.00 83.97 163 B 1 
ATOM 2943 N N   . ASN B 2 164 ? 11.917  -6.244  28.220  1.00 88.36 164 B 1 
ATOM 2944 C CA  . ASN B 2 164 ? 11.525  -6.577  26.854  1.00 86.69 164 B 1 
ATOM 2945 C C   . ASN B 2 164 ? 10.601  -5.494  26.284  1.00 87.69 164 B 1 
ATOM 2946 O O   . ASN B 2 164 ? 9.738   -4.972  26.991  1.00 86.43 164 B 1 
ATOM 2947 C CB  . ASN B 2 164 ? 10.874  -7.973  26.832  1.00 83.34 164 B 1 
ATOM 2948 C CG  . ASN B 2 164 ? 11.616  -8.979  25.969  1.00 76.22 164 B 1 
ATOM 2949 O OD1 . ASN B 2 164 ? 12.392  -8.653  25.094  1.00 69.67 164 B 1 
ATOM 2950 N ND2 . ASN B 2 164 ? 11.369  -10.256 26.179  1.00 67.20 164 B 1 
ATOM 2951 N N   . ILE B 2 165 ? 10.753  -5.202  24.999  1.00 86.92 165 B 1 
ATOM 2952 C CA  . ILE B 2 165 ? 9.873   -4.307  24.246  1.00 87.50 165 B 1 
ATOM 2953 C C   . ILE B 2 165 ? 8.903   -5.178  23.445  1.00 86.03 165 B 1 
ATOM 2954 O O   . ILE B 2 165 ? 9.336   -6.014  22.653  1.00 83.96 165 B 1 
ATOM 2955 C CB  . ILE B 2 165 ? 10.690  -3.343  23.362  1.00 88.47 165 B 1 
ATOM 2956 C CG1 . ILE B 2 165 ? 11.640  -2.468  24.221  1.00 87.65 165 B 1 
ATOM 2957 C CG2 . ILE B 2 165 ? 9.741   -2.457  22.540  1.00 87.24 165 B 1 
ATOM 2958 C CD1 . ILE B 2 165 ? 12.672  -1.680  23.405  1.00 85.33 165 B 1 
ATOM 2959 N N   . ALA B 2 166 ? 7.606   -4.993  23.672  1.00 85.63 166 B 1 
ATOM 2960 C CA  . ALA B 2 166 ? 6.552   -5.732  22.979  1.00 82.94 166 B 1 
ATOM 2961 C C   . ALA B 2 166 ? 6.178   -5.104  21.628  1.00 82.52 166 B 1 
ATOM 2962 O O   . ALA B 2 166 ? 5.828   -5.818  20.701  1.00 79.81 166 B 1 
ATOM 2963 C CB  . ALA B 2 166 ? 5.332   -5.829  23.901  1.00 80.90 166 B 1 
ATOM 2964 N N   . SER B 2 167 ? 6.254   -3.785  21.514  1.00 84.26 167 B 1 
ATOM 2965 C CA  . SER B 2 167 ? 6.102   -3.068  20.244  1.00 84.34 167 B 1 
ATOM 2966 C C   . SER B 2 167 ? 6.661   -1.655  20.349  1.00 86.50 167 B 1 
ATOM 2967 O O   . SER B 2 167 ? 6.775   -1.100  21.446  1.00 86.23 167 B 1 
ATOM 2968 C CB  . SER B 2 167 ? 4.630   -3.025  19.795  1.00 80.97 167 B 1 
ATOM 2969 O OG  . SER B 2 167 ? 3.822   -2.299  20.711  1.00 76.83 167 B 1 
ATOM 2970 N N   . VAL B 2 168 ? 6.974   -1.068  19.196  1.00 85.44 168 B 1 
ATOM 2971 C CA  . VAL B 2 168 ? 7.267   0.363   19.061  1.00 86.56 168 B 1 
ATOM 2972 C C   . VAL B 2 168 ? 6.462   0.902   17.894  1.00 85.96 168 B 1 
ATOM 2973 O O   . VAL B 2 168 ? 6.634   0.452   16.763  1.00 84.71 168 B 1 
ATOM 2974 C CB  . VAL B 2 168 ? 8.761   0.654   18.836  1.00 87.04 168 B 1 
ATOM 2975 C CG1 . VAL B 2 168 ? 9.023   2.157   18.966  1.00 80.65 168 B 1 
ATOM 2976 C CG2 . VAL B 2 168 ? 9.658   -0.078  19.842  1.00 81.53 168 B 1 
ATOM 2977 N N   . LEU B 2 169 ? 5.599   1.872   18.167  1.00 84.72 169 B 1 
ATOM 2978 C CA  . LEU B 2 169 ? 4.845   2.594   17.151  1.00 82.99 169 B 1 
ATOM 2979 C C   . LEU B 2 169 ? 5.402   4.011   17.040  1.00 84.42 169 B 1 
ATOM 2980 O O   . LEU B 2 169 ? 5.710   4.645   18.050  1.00 83.69 169 B 1 
ATOM 2981 C CB  . LEU B 2 169 ? 3.347   2.572   17.486  1.00 79.59 169 B 1 
ATOM 2982 C CG  . LEU B 2 169 ? 2.729   1.164   17.586  1.00 75.29 169 B 1 
ATOM 2983 C CD1 . LEU B 2 169 ? 1.276   1.260   18.039  1.00 71.46 169 B 1 
ATOM 2984 C CD2 . LEU B 2 169 ? 2.769   0.425   16.247  1.00 70.27 169 B 1 
ATOM 2985 N N   . VAL B 2 170 ? 5.536   4.499   15.812  1.00 82.57 170 B 1 
ATOM 2986 C CA  . VAL B 2 170 ? 6.011   5.856   15.535  1.00 80.41 170 B 1 
ATOM 2987 C C   . VAL B 2 170 ? 4.833   6.691   15.062  1.00 79.13 170 B 1 
ATOM 2988 O O   . VAL B 2 170 ? 4.231   6.399   14.033  1.00 76.77 170 B 1 
ATOM 2989 C CB  . VAL B 2 170 ? 7.167   5.875   14.520  1.00 79.33 170 B 1 
ATOM 2990 C CG1 . VAL B 2 170 ? 7.731   7.292   14.361  1.00 75.04 170 B 1 
ATOM 2991 C CG2 . VAL B 2 170 ? 8.311   4.944   14.951  1.00 76.35 170 B 1 
ATOM 2992 N N   . TYR B 2 171 ? 4.516   7.745   15.817  1.00 80.16 171 B 1 
ATOM 2993 C CA  . TYR B 2 171 ? 3.433   8.667   15.507  1.00 78.90 171 B 1 
ATOM 2994 C C   . TYR B 2 171 ? 4.009   9.976   14.978  1.00 80.54 171 B 1 
ATOM 2995 O O   . TYR B 2 171 ? 5.016   10.461  15.505  1.00 79.20 171 B 1 
ATOM 2996 C CB  . TYR B 2 171 ? 2.576   8.919   16.748  1.00 74.93 171 B 1 
ATOM 2997 C CG  . TYR B 2 171 ? 1.764   7.724   17.206  1.00 70.57 171 B 1 
ATOM 2998 C CD1 . TYR B 2 171 ? 0.369   7.722   17.063  1.00 65.56 171 B 1 
ATOM 2999 C CD2 . TYR B 2 171 ? 2.398   6.618   17.806  1.00 63.57 171 B 1 
ATOM 3000 C CE1 . TYR B 2 171 ? -0.393  6.641   17.540  1.00 59.20 171 B 1 
ATOM 3001 C CE2 . TYR B 2 171 ? 1.647   5.529   18.277  1.00 58.95 171 B 1 
ATOM 3002 C CZ  . TYR B 2 171 ? 0.248   5.550   18.156  1.00 57.62 171 B 1 
ATOM 3003 O OH  . TYR B 2 171 ? -0.492  4.515   18.658  1.00 53.88 171 B 1 
ATOM 3004 N N   . PRO B 2 172 ? 3.356   10.598  13.979  1.00 74.96 172 B 1 
ATOM 3005 C CA  . PRO B 2 172 ? 3.687   11.963  13.614  1.00 73.72 172 B 1 
ATOM 3006 C C   . PRO B 2 172 ? 3.350   12.906  14.775  1.00 75.64 172 B 1 
ATOM 3007 O O   . PRO B 2 172 ? 2.295   12.802  15.407  1.00 74.44 172 B 1 
ATOM 3008 C CB  . PRO B 2 172 ? 2.874   12.253  12.349  1.00 70.53 172 B 1 
ATOM 3009 C CG  . PRO B 2 172 ? 1.658   11.336  12.479  1.00 68.70 172 B 1 
ATOM 3010 C CD  . PRO B 2 172 ? 2.199   10.122  13.227  1.00 69.98 172 B 1 
ATOM 3011 N N   . ALA B 2 173 ? 4.253   13.840  15.050  1.00 76.42 173 B 1 
ATOM 3012 C CA  . ALA B 2 173 ? 3.998   14.942  15.968  1.00 77.54 173 B 1 
ATOM 3013 C C   . ALA B 2 173 ? 3.347   16.123  15.217  1.00 78.28 173 B 1 
ATOM 3014 O O   . ALA B 2 173 ? 3.444   16.200  13.992  1.00 76.14 173 B 1 
ATOM 3015 C CB  . ALA B 2 173 ? 5.317   15.320  16.652  1.00 76.64 173 B 1 
ATOM 3016 N N   . PRO B 2 174 ? 2.711   17.069  15.927  1.00 78.49 174 B 1 
ATOM 3017 C CA  . PRO B 2 174 ? 2.203   18.297  15.305  1.00 78.04 174 B 1 
ATOM 3018 C C   . PRO B 2 174 ? 3.291   19.118  14.603  1.00 79.57 174 B 1 
ATOM 3019 O O   . PRO B 2 174 ? 3.014   19.753  13.587  1.00 76.99 174 B 1 
ATOM 3020 C CB  . PRO B 2 174 ? 1.568   19.099  16.445  1.00 76.24 174 B 1 
ATOM 3021 C CG  . PRO B 2 174 ? 1.224   18.045  17.489  1.00 74.56 174 B 1 
ATOM 3022 C CD  . PRO B 2 174 ? 2.348   17.027  17.332  1.00 77.04 174 B 1 
ATOM 3023 N N   . ASP B 2 175 ? 4.514   19.101  15.136  1.00 81.44 175 B 1 
ATOM 3024 C CA  . ASP B 2 175 ? 5.690   19.657  14.473  1.00 82.11 175 B 1 
ATOM 3025 C C   . ASP B 2 175 ? 6.320   18.579  13.569  1.00 82.01 175 B 1 
ATOM 3026 O O   . ASP B 2 175 ? 6.727   17.528  14.070  1.00 80.18 175 B 1 
ATOM 3027 C CB  . ASP B 2 175 ? 6.686   20.193  15.518  1.00 81.48 175 B 1 
ATOM 3028 C CG  . ASP B 2 175 ? 7.888   20.936  14.911  1.00 79.90 175 B 1 
ATOM 3029 O OD1 . ASP B 2 175 ? 8.174   20.753  13.706  1.00 74.76 175 B 1 
ATOM 3030 O OD2 . ASP B 2 175 ? 8.527   21.708  15.659  1.00 75.06 175 B 1 
ATOM 3031 N N   . PRO B 2 176 ? 6.429   18.812  12.243  1.00 77.23 176 B 1 
ATOM 3032 C CA  . PRO B 2 176 ? 7.011   17.834  11.323  1.00 75.23 176 B 1 
ATOM 3033 C C   . PRO B 2 176 ? 8.490   17.523  11.594  1.00 76.68 176 B 1 
ATOM 3034 O O   . PRO B 2 176 ? 8.991   16.509  11.115  1.00 74.69 176 B 1 
ATOM 3035 C CB  . PRO B 2 176 ? 6.795   18.435  9.928   1.00 72.91 176 B 1 
ATOM 3036 C CG  . PRO B 2 176 ? 6.737   19.940  10.184  1.00 70.76 176 B 1 
ATOM 3037 C CD  . PRO B 2 176 ? 6.042   20.025  11.538  1.00 72.17 176 B 1 
ATOM 3038 N N   . ASN B 2 177 ? 9.190   18.363  12.365  1.00 81.56 177 B 1 
ATOM 3039 C CA  . ASN B 2 177 ? 10.574  18.111  12.782  1.00 82.42 177 B 1 
ATOM 3040 C C   . ASN B 2 177 ? 10.671  17.195  14.008  1.00 85.10 177 B 1 
ATOM 3041 O O   . ASN B 2 177 ? 11.770  16.886  14.474  1.00 83.72 177 B 1 
ATOM 3042 C CB  . ASN B 2 177 ? 11.285  19.443  13.053  1.00 80.21 177 B 1 
ATOM 3043 C CG  . ASN B 2 177 ? 11.227  20.379  11.866  1.00 74.88 177 B 1 
ATOM 3044 O OD1 . ASN B 2 177 ? 11.734  20.111  10.791  1.00 67.92 177 B 1 
ATOM 3045 N ND2 . ASN B 2 177 ? 10.585  21.516  12.033  1.00 65.83 177 B 1 
ATOM 3046 N N   . GLU B 2 178 ? 9.538   16.770  14.554  1.00 84.77 178 B 1 
ATOM 3047 C CA  . GLU B 2 178 ? 9.452   15.900  15.715  1.00 85.75 178 B 1 
ATOM 3048 C C   . GLU B 2 178 ? 8.622   14.653  15.397  1.00 85.28 178 B 1 
ATOM 3049 O O   . GLU B 2 178 ? 7.817   14.618  14.464  1.00 82.63 178 B 1 
ATOM 3050 C CB  . GLU B 2 178 ? 8.875   16.675  16.910  1.00 85.52 178 B 1 
ATOM 3051 C CG  . GLU B 2 178 ? 9.759   17.859  17.362  1.00 83.65 178 B 1 
ATOM 3052 C CD  . GLU B 2 178 ? 9.094   18.618  18.519  1.00 83.12 178 B 1 
ATOM 3053 O OE1 . GLU B 2 178 ? 9.712   18.803  19.591  1.00 74.69 178 B 1 
ATOM 3054 O OE2 . GLU B 2 178 ? 7.891   18.955  18.424  1.00 76.27 178 B 1 
ATOM 3055 N N   . LYS B 2 179 ? 8.812   13.606  16.194  1.00 85.08 179 B 1 
ATOM 3056 C CA  . LYS B 2 179 ? 7.994   12.397  16.172  1.00 86.10 179 B 1 
ATOM 3057 C C   . LYS B 2 179 ? 7.795   11.882  17.587  1.00 88.11 179 B 1 
ATOM 3058 O O   . LYS B 2 179 ? 8.587   12.168  18.486  1.00 88.04 179 B 1 
ATOM 3059 C CB  . LYS B 2 179 ? 8.592   11.343  15.214  1.00 83.96 179 B 1 
ATOM 3060 C CG  . LYS B 2 179 ? 10.010  10.880  15.593  1.00 80.18 179 B 1 
ATOM 3061 C CD  . LYS B 2 179 ? 10.615  9.990   14.498  1.00 79.47 179 B 1 
ATOM 3062 C CE  . LYS B 2 179 ? 12.053  9.596   14.852  1.00 73.35 179 B 1 
ATOM 3063 N NZ  . LYS B 2 179 ? 12.753  8.944   13.719  1.00 69.06 179 B 1 
ATOM 3064 N N   . ILE B 2 180 ? 6.737   11.108  17.777  1.00 86.83 180 B 1 
ATOM 3065 C CA  . ILE B 2 180 ? 6.417   10.469  19.051  1.00 86.60 180 B 1 
ATOM 3066 C C   . ILE B 2 180 ? 6.708   8.976   18.913  1.00 87.20 180 B 1 
ATOM 3067 O O   . ILE B 2 180 ? 6.196   8.318   18.010  1.00 86.30 180 B 1 
ATOM 3068 C CB  . ILE B 2 180 ? 4.963   10.769  19.475  1.00 85.08 180 B 1 
ATOM 3069 C CG1 . ILE B 2 180 ? 4.722   12.297  19.590  1.00 82.91 180 B 1 
ATOM 3070 C CG2 . ILE B 2 180 ? 4.650   10.072  20.810  1.00 82.27 180 B 1 
ATOM 3071 C CD1 . ILE B 2 180 ? 3.249   12.699  19.726  1.00 75.53 180 B 1 
ATOM 3072 N N   . LEU B 2 181 ? 7.528   8.444   19.803  1.00 89.54 181 B 1 
ATOM 3073 C CA  . LEU B 2 181 ? 7.784   7.011   19.916  1.00 90.54 181 B 1 
ATOM 3074 C C   . LEU B 2 181 ? 6.950   6.459   21.065  1.00 90.86 181 B 1 
ATOM 3075 O O   . LEU B 2 181 ? 7.111   6.887   22.208  1.00 90.36 181 B 1 
ATOM 3076 C CB  . LEU B 2 181 ? 9.280   6.735   20.135  1.00 90.98 181 B 1 
ATOM 3077 C CG  . LEU B 2 181 ? 10.231  7.335   19.086  1.00 90.10 181 B 1 
ATOM 3078 C CD1 . LEU B 2 181 ? 11.672  6.965   19.436  1.00 86.67 181 B 1 
ATOM 3079 C CD2 . LEU B 2 181 ? 9.939   6.817   17.679  1.00 86.71 181 B 1 
ATOM 3080 N N   . VAL B 2 182 ? 6.088   5.497   20.764  1.00 88.93 182 B 1 
ATOM 3081 C CA  . VAL B 2 182 ? 5.242   4.818   21.742  1.00 87.27 182 B 1 
ATOM 3082 C C   . VAL B 2 182 ? 5.783   3.414   21.958  1.00 87.66 182 B 1 
ATOM 3083 O O   . VAL B 2 182 ? 5.667   2.550   21.090  1.00 86.84 182 B 1 
ATOM 3084 C CB  . VAL B 2 182 ? 3.771   4.805   21.297  1.00 84.85 182 B 1 
ATOM 3085 C CG1 . VAL B 2 182 ? 2.892   4.184   22.382  1.00 80.60 182 B 1 
ATOM 3086 C CG2 . VAL B 2 182 ? 3.276   6.227   21.006  1.00 80.84 182 B 1 
ATOM 3087 N N   . PHE B 2 183 ? 6.381   3.187   23.117  1.00 89.91 183 B 1 
ATOM 3088 C CA  . PHE B 2 183 ? 6.912   1.895   23.523  1.00 90.53 183 B 1 
ATOM 3089 C C   . PHE B 2 183 ? 5.897   1.153   24.380  1.00 89.73 183 B 1 
ATOM 3090 O O   . PHE B 2 183 ? 5.417   1.678   25.387  1.00 88.49 183 B 1 
ATOM 3091 C CB  . PHE B 2 183 ? 8.229   2.078   24.284  1.00 91.58 183 B 1 
ATOM 3092 C CG  . PHE B 2 183 ? 9.367   2.604   23.435  1.00 92.33 183 B 1 
ATOM 3093 C CD1 . PHE B 2 183 ? 10.231  1.711   22.781  1.00 88.54 183 B 1 
ATOM 3094 C CD2 . PHE B 2 183 ? 9.564   3.989   23.284  1.00 88.65 183 B 1 
ATOM 3095 C CE1 . PHE B 2 183 ? 11.280  2.190   21.983  1.00 88.45 183 B 1 
ATOM 3096 C CE2 . PHE B 2 183 ? 10.608  4.476   22.480  1.00 88.54 183 B 1 
ATOM 3097 C CZ  . PHE B 2 183 ? 11.467  3.573   21.828  1.00 91.72 183 B 1 
ATOM 3098 N N   . ARG B 2 184 ? 5.636   -0.108  24.041  1.00 88.07 184 B 1 
ATOM 3099 C CA  . ARG B 2 184 ? 5.003   -1.061  24.956  1.00 87.07 184 B 1 
ATOM 3100 C C   . ARG B 2 184 ? 6.109   -1.899  25.589  1.00 87.75 184 B 1 
ATOM 3101 O O   . ARG B 2 184 ? 6.795   -2.644  24.890  1.00 86.88 184 B 1 
ATOM 3102 C CB  . ARG B 2 184 ? 3.964   -1.903  24.203  1.00 85.13 184 B 1 
ATOM 3103 C CG  . ARG B 2 184 ? 2.972   -2.605  25.153  1.00 76.48 184 B 1 
ATOM 3104 C CD  . ARG B 2 184 ? 1.897   -1.638  25.662  1.00 73.06 184 B 1 
ATOM 3105 N NE  . ARG B 2 184 ? 0.918   -2.299  26.544  1.00 67.29 184 B 1 
ATOM 3106 C CZ  . ARG B 2 184 ? -0.121  -1.711  27.130  1.00 61.51 184 B 1 
ATOM 3107 N NH1 . ARG B 2 184 ? -0.395  -0.445  26.952  1.00 55.69 184 B 1 
ATOM 3108 N NH2 . ARG B 2 184 ? -0.909  -2.386  27.910  1.00 55.83 184 B 1 
ATOM 3109 N N   . VAL B 2 185 ? 6.288   -1.763  26.889  1.00 88.67 185 B 1 
ATOM 3110 C CA  . VAL B 2 185 ? 7.362   -2.425  27.642  1.00 89.59 185 B 1 
ATOM 3111 C C   . VAL B 2 185 ? 6.792   -3.490  28.571  1.00 88.79 185 B 1 
ATOM 3112 O O   . VAL B 2 185 ? 5.799   -3.258  29.258  1.00 87.16 185 B 1 
ATOM 3113 C CB  . VAL B 2 185 ? 8.242   -1.414  28.402  1.00 90.51 185 B 1 
ATOM 3114 C CG1 . VAL B 2 185 ? 9.015   -0.527  27.423  1.00 85.61 185 B 1 
ATOM 3115 C CG2 . VAL B 2 185 ? 7.460   -0.499  29.352  1.00 85.22 185 B 1 
ATOM 3116 N N   . GLN B 2 186 ? 7.421   -4.655  28.624  1.00 88.09 186 B 1 
ATOM 3117 C CA  . GLN B 2 186 ? 6.969   -5.789  29.443  1.00 86.96 186 B 1 
ATOM 3118 C C   . GLN B 2 186 ? 7.422   -5.648  30.907  1.00 87.06 186 B 1 
ATOM 3119 O O   . GLN B 2 186 ? 8.186   -6.454  31.438  1.00 84.66 186 B 1 
ATOM 3120 C CB  . GLN B 2 186 ? 7.398   -7.114  28.800  1.00 84.66 186 B 1 
ATOM 3121 C CG  . GLN B 2 186 ? 6.658   -7.387  27.482  1.00 80.66 186 B 1 
ATOM 3122 C CD  . GLN B 2 186 ? 7.037   -8.740  26.869  1.00 75.94 186 B 1 
ATOM 3123 O OE1 . GLN B 2 186 ? 8.097   -9.291  27.103  1.00 68.32 186 B 1 
ATOM 3124 N NE2 . GLN B 2 186 ? 6.189   -9.312  26.047  1.00 66.07 186 B 1 
ATOM 3125 N N   . THR B 2 187 ? 6.956   -4.599  31.562  1.00 88.91 187 B 1 
ATOM 3126 C CA  . THR B 2 187 ? 7.143   -4.368  32.997  1.00 89.33 187 B 1 
ATOM 3127 C C   . THR B 2 187 ? 5.932   -3.644  33.573  1.00 88.88 187 B 1 
ATOM 3128 O O   . THR B 2 187 ? 5.377   -2.739  32.951  1.00 86.95 187 B 1 
ATOM 3129 C CB  . THR B 2 187 ? 8.439   -3.592  33.289  1.00 88.66 187 B 1 
ATOM 3130 O OG1 . THR B 2 187 ? 8.576   -3.421  34.684  1.00 83.02 187 B 1 
ATOM 3131 C CG2 . THR B 2 187 ? 8.511   -2.198  32.666  1.00 83.10 187 B 1 
ATOM 3132 N N   . MET B 2 188 ? 5.553   -4.015  34.794  1.00 87.87 188 B 1 
ATOM 3133 C CA  . MET B 2 188 ? 4.478   -3.333  35.530  1.00 86.74 188 B 1 
ATOM 3134 C C   . MET B 2 188 ? 4.951   -2.047  36.223  1.00 87.66 188 B 1 
ATOM 3135 O O   . MET B 2 188 ? 4.134   -1.257  36.684  1.00 85.11 188 B 1 
ATOM 3136 C CB  . MET B 2 188 ? 3.865   -4.302  36.555  1.00 84.42 188 B 1 
ATOM 3137 C CG  . MET B 2 188 ? 3.185   -5.514  35.905  1.00 75.98 188 B 1 
ATOM 3138 S SD  . MET B 2 188 ? 1.815   -5.112  34.774  1.00 66.41 188 B 1 
ATOM 3139 C CE  . MET B 2 188 ? 0.588   -4.461  35.942  1.00 57.26 188 B 1 
ATOM 3140 N N   . ASN B 2 189 ? 6.259   -1.832  36.311  1.00 89.33 189 B 1 
ATOM 3141 C CA  . ASN B 2 189 ? 6.839   -0.642  36.924  1.00 89.42 189 B 1 
ATOM 3142 C C   . ASN B 2 189 ? 7.737   0.109   35.926  1.00 90.17 189 B 1 
ATOM 3143 O O   . ASN B 2 189 ? 8.949   -0.131  35.899  1.00 89.11 189 B 1 
ATOM 3144 C CB  . ASN B 2 189 ? 7.584   -1.043  38.210  1.00 87.65 189 B 1 
ATOM 3145 C CG  . ASN B 2 189 ? 8.151   0.178   38.927  1.00 86.35 189 B 1 
ATOM 3146 O OD1 . ASN B 2 189 ? 7.800   1.316   38.673  1.00 81.46 189 B 1 
ATOM 3147 N ND2 . ASN B 2 189 ? 9.052   -0.035  39.864  1.00 79.36 189 B 1 
ATOM 3148 N N   . PRO B 2 190 ? 7.182   1.031   35.128  1.00 88.47 190 B 1 
ATOM 3149 C CA  . PRO B 2 190 ? 7.960   1.776   34.139  1.00 88.85 190 B 1 
ATOM 3150 C C   . PRO B 2 190 ? 8.783   2.924   34.742  1.00 90.72 190 B 1 
ATOM 3151 O O   . PRO B 2 190 ? 9.618   3.500   34.052  1.00 89.71 190 B 1 
ATOM 3152 C CB  . PRO B 2 190 ? 6.916   2.273   33.135  1.00 86.36 190 B 1 
ATOM 3153 C CG  . PRO B 2 190 ? 5.687   2.527   34.017  1.00 84.17 190 B 1 
ATOM 3154 C CD  . PRO B 2 190 ? 5.773   1.398   35.047  1.00 86.24 190 B 1 
ATOM 3155 N N   . LEU B 2 191 ? 8.588   3.269   36.022  1.00 90.65 191 B 1 
ATOM 3156 C CA  . LEU B 2 191 ? 9.218   4.443   36.648  1.00 90.47 191 B 1 
ATOM 3157 C C   . LEU B 2 191 ? 10.756  4.484   36.529  1.00 91.87 191 B 1 
ATOM 3158 O O   . LEU B 2 191 ? 11.289  5.568   36.286  1.00 91.64 191 B 1 
ATOM 3159 C CB  . LEU B 2 191 ? 8.818   4.552   38.129  1.00 88.76 191 B 1 
ATOM 3160 C CG  . LEU B 2 191 ? 7.337   4.855   38.397  1.00 82.09 191 B 1 
ATOM 3161 C CD1 . LEU B 2 191 ? 7.085   4.777   39.903  1.00 76.40 191 B 1 
ATOM 3162 C CD2 . LEU B 2 191 ? 6.951   6.255   37.920  1.00 75.99 191 B 1 
ATOM 3163 N N   . PRO B 2 192 ? 11.487  3.370   36.684  1.00 91.54 192 B 1 
ATOM 3164 C CA  . PRO B 2 192 ? 12.936  3.381   36.486  1.00 91.49 192 B 1 
ATOM 3165 C C   . PRO B 2 192 ? 13.325  3.721   35.044  1.00 92.87 192 B 1 
ATOM 3166 O O   . PRO B 2 192 ? 14.204  4.555   34.842  1.00 92.20 192 B 1 
ATOM 3167 C CB  . PRO B 2 192 ? 13.424  1.994   36.907  1.00 90.19 192 B 1 
ATOM 3168 C CG  . PRO B 2 192 ? 12.315  1.466   37.808  1.00 88.38 192 B 1 
ATOM 3169 C CD  . PRO B 2 192 ? 11.069  2.073   37.168  1.00 90.67 192 B 1 
ATOM 3170 N N   . LEU B 2 193 ? 12.627  3.142   34.057  1.00 92.12 193 B 1 
ATOM 3171 C CA  . LEU B 2 193 ? 12.851  3.412   32.631  1.00 92.48 193 B 1 
ATOM 3172 C C   . LEU B 2 193 ? 12.552  4.870   32.275  1.00 93.36 193 B 1 
ATOM 3173 O O   . LEU B 2 193 ? 13.324  5.500   31.563  1.00 92.51 193 B 1 
ATOM 3174 C CB  . LEU B 2 193 ? 11.957  2.494   31.783  1.00 91.82 193 B 1 
ATOM 3175 C CG  . LEU B 2 193 ? 12.263  0.994   31.899  1.00 89.15 193 B 1 
ATOM 3176 C CD1 . LEU B 2 193 ? 11.206  0.211   31.125  1.00 84.18 193 B 1 
ATOM 3177 C CD2 . LEU B 2 193 ? 13.640  0.660   31.327  1.00 84.64 193 B 1 
ATOM 3178 N N   . ILE B 2 194 ? 11.464  5.423   32.813  1.00 92.65 194 B 1 
ATOM 3179 C CA  . ILE B 2 194 ? 11.096  6.832   32.615  1.00 91.92 194 B 1 
ATOM 3180 C C   . ILE B 2 194 ? 12.197  7.752   33.146  1.00 92.52 194 B 1 
ATOM 3181 O O   . ILE B 2 194 ? 12.582  8.699   32.466  1.00 92.50 194 B 1 
ATOM 3182 C CB  . ILE B 2 194 ? 9.736   7.124   33.280  1.00 91.03 194 B 1 
ATOM 3183 C CG1 . ILE B 2 194 ? 8.612   6.344   32.563  1.00 88.51 194 B 1 
ATOM 3184 C CG2 . ILE B 2 194 ? 9.414   8.631   33.266  1.00 88.49 194 B 1 
ATOM 3185 C CD1 . ILE B 2 194 ? 7.353   6.212   33.422  1.00 82.07 194 B 1 
ATOM 3186 N N   . ARG B 2 195 ? 12.744  7.464   34.331  1.00 93.24 195 B 1 
ATOM 3187 C CA  . ARG B 2 195 ? 13.871  8.238   34.878  1.00 92.71 195 B 1 
ATOM 3188 C C   . ARG B 2 195 ? 15.115  8.138   34.007  1.00 93.72 195 B 1 
ATOM 3189 O O   . ARG B 2 195 ? 15.763  9.155   33.796  1.00 93.20 195 B 1 
ATOM 3190 C CB  . ARG B 2 195 ? 14.213  7.785   36.299  1.00 91.89 195 B 1 
ATOM 3191 C CG  . ARG B 2 195 ? 13.242  8.374   37.323  1.00 80.50 195 B 1 
ATOM 3192 C CD  . ARG B 2 195 ? 13.686  7.936   38.715  1.00 76.69 195 B 1 
ATOM 3193 N NE  . ARG B 2 195 ? 12.765  8.432   39.747  1.00 67.09 195 B 1 
ATOM 3194 C CZ  . ARG B 2 195 ? 12.773  8.085   41.026  1.00 59.39 195 B 1 
ATOM 3195 N NH1 . ARG B 2 195 ? 13.668  7.263   41.502  1.00 53.59 195 B 1 
ATOM 3196 N NH2 . ARG B 2 195 ? 11.873  8.560   41.839  1.00 52.51 195 B 1 
ATOM 3197 N N   . ASP B 2 196 ? 15.448  6.953   33.513  1.00 93.19 196 B 1 
ATOM 3198 C CA  . ASP B 2 196 ? 16.621  6.778   32.652  1.00 93.31 196 B 1 
ATOM 3199 C C   . ASP B 2 196 ? 16.457  7.548   31.332  1.00 93.93 196 B 1 
ATOM 3200 O O   . ASP B 2 196 ? 17.377  8.251   30.910  1.00 92.87 196 B 1 
ATOM 3201 C CB  . ASP B 2 196 ? 16.865  5.293   32.379  1.00 93.12 196 B 1 
ATOM 3202 C CG  . ASP B 2 196 ? 17.222  4.458   33.609  1.00 92.18 196 B 1 
ATOM 3203 O OD1 . ASP B 2 196 ? 17.519  4.987   34.706  1.00 87.36 196 B 1 
ATOM 3204 O OD2 . ASP B 2 196 ? 17.160  3.214   33.488  1.00 87.67 196 B 1 
ATOM 3205 N N   . LEU B 2 197 ? 15.266  7.499   30.726  1.00 93.50 197 B 1 
ATOM 3206 C CA  . LEU B 2 197 ? 14.940  8.271   29.521  1.00 93.07 197 B 1 
ATOM 3207 C C   . LEU B 2 197 ? 15.010  9.785   29.776  1.00 93.32 197 B 1 
ATOM 3208 O O   . LEU B 2 197 ? 15.615  10.515  28.993  1.00 92.90 197 B 1 
ATOM 3209 C CB  . LEU B 2 197 ? 13.543  7.861   29.015  1.00 93.55 197 B 1 
ATOM 3210 C CG  . LEU B 2 197 ? 13.480  6.448   28.398  1.00 93.44 197 B 1 
ATOM 3211 C CD1 . LEU B 2 197 ? 12.024  6.018   28.233  1.00 90.73 197 B 1 
ATOM 3212 C CD2 . LEU B 2 197 ? 14.147  6.396   27.024  1.00 90.59 197 B 1 
ATOM 3213 N N   . GLN B 2 198 ? 14.456  10.267  30.890  1.00 93.46 198 B 1 
ATOM 3214 C CA  . GLN B 2 198 ? 14.541  11.682  31.279  1.00 92.59 198 B 1 
ATOM 3215 C C   . GLN B 2 198 ? 15.990  12.115  31.548  1.00 92.96 198 B 1 
ATOM 3216 O O   . GLN B 2 198 ? 16.407  13.181  31.096  1.00 92.02 198 B 1 
ATOM 3217 C CB  . GLN B 2 198 ? 13.676  11.930  32.521  1.00 91.78 198 B 1 
ATOM 3218 C CG  . GLN B 2 198 ? 12.179  11.950  32.187  1.00 89.00 198 B 1 
ATOM 3219 C CD  . GLN B 2 198 ? 11.290  12.129  33.418  1.00 87.75 198 B 1 
ATOM 3220 O OE1 . GLN B 2 198 ? 11.630  11.807  34.547  1.00 80.55 198 B 1 
ATOM 3221 N NE2 . GLN B 2 198 ? 10.098  12.654  33.232  1.00 78.52 198 B 1 
ATOM 3222 N N   . ASN B 2 199 ? 16.774  11.289  32.228  1.00 93.64 199 B 1 
ATOM 3223 C CA  . ASN B 2 199 ? 18.188  11.569  32.490  1.00 93.13 199 B 1 
ATOM 3224 C C   . ASN B 2 199 ? 19.023  11.593  31.201  1.00 93.02 199 B 1 
ATOM 3225 O O   . ASN B 2 199 ? 19.994  12.342  31.119  1.00 91.05 199 B 1 
ATOM 3226 C CB  . ASN B 2 199 ? 18.741  10.508  33.452  1.00 93.03 199 B 1 
ATOM 3227 C CG  . ASN B 2 199 ? 18.246  10.647  34.882  1.00 89.30 199 B 1 
ATOM 3228 O OD1 . ASN B 2 199 ? 17.825  11.685  35.354  1.00 82.38 199 B 1 
ATOM 3229 N ND2 . ASN B 2 199 ? 18.338  9.576   35.643  1.00 81.16 199 B 1 
ATOM 3230 N N   . ALA B 2 200 ? 18.636  10.812  30.196  1.00 92.58 200 B 1 
ATOM 3231 C CA  . ALA B 2 200 ? 19.236  10.842  28.862  1.00 91.36 200 B 1 
ATOM 3232 C C   . ALA B 2 200 ? 18.766  12.033  27.996  1.00 91.49 200 B 1 
ATOM 3233 O O   . ALA B 2 200 ? 19.232  12.191  26.871  1.00 88.94 200 B 1 
ATOM 3234 C CB  . ALA B 2 200 ? 18.980  9.494   28.188  1.00 91.05 200 B 1 
ATOM 3235 N N   . GLY B 2 201 ? 17.864  12.874  28.510  1.00 91.81 201 B 1 
ATOM 3236 C CA  . GLY B 2 201 ? 17.378  14.087  27.843  1.00 90.93 201 B 1 
ATOM 3237 C C   . GLY B 2 201 ? 16.117  13.903  26.995  1.00 91.85 201 B 1 
ATOM 3238 O O   . GLY B 2 201 ? 15.716  14.839  26.304  1.00 89.19 201 B 1 
ATOM 3239 N N   . TYR B 2 202 ? 15.469  12.732  27.039  1.00 91.63 202 B 1 
ATOM 3240 C CA  . TYR B 2 202 ? 14.215  12.512  26.318  1.00 91.62 202 B 1 
ATOM 3241 C C   . TYR B 2 202 ? 13.032  13.169  27.029  1.00 91.77 202 B 1 
ATOM 3242 O O   . TYR B 2 202 ? 12.866  13.059  28.248  1.00 89.96 202 B 1 
ATOM 3243 C CB  . TYR B 2 202 ? 13.956  11.019  26.115  1.00 91.29 202 B 1 
ATOM 3244 C CG  . TYR B 2 202 ? 14.954  10.358  25.192  1.00 92.07 202 B 1 
ATOM 3245 C CD1 . TYR B 2 202 ? 14.843  10.518  23.799  1.00 87.88 202 B 1 
ATOM 3246 C CD2 . TYR B 2 202 ? 16.020  9.604   25.722  1.00 88.59 202 B 1 
ATOM 3247 C CE1 . TYR B 2 202 ? 15.782  9.931   22.938  1.00 86.65 202 B 1 
ATOM 3248 C CE2 . TYR B 2 202 ? 16.967  9.014   24.869  1.00 86.75 202 B 1 
ATOM 3249 C CZ  . TYR B 2 202 ? 16.845  9.182   23.475  1.00 89.07 202 B 1 
ATOM 3250 O OH  . TYR B 2 202 ? 17.772  8.617   22.643  1.00 87.27 202 B 1 
ATOM 3251 N N   . HIS B 2 203 ? 12.149  13.799  26.243  1.00 91.64 203 B 1 
ATOM 3252 C CA  . HIS B 2 203 ? 10.896  14.350  26.748  1.00 91.02 203 B 1 
ATOM 3253 C C   . HIS B 2 203 ? 9.836   13.243  26.825  1.00 91.20 203 B 1 
ATOM 3254 O O   . HIS B 2 203 ? 9.288   12.821  25.809  1.00 89.27 203 B 1 
ATOM 3255 C CB  . HIS B 2 203 ? 10.471  15.533  25.865  1.00 89.23 203 B 1 
ATOM 3256 C CG  . HIS B 2 203 ? 9.403   16.410  26.462  1.00 83.22 203 B 1 
ATOM 3257 N ND1 . HIS B 2 203 ? 8.918   17.566  25.870  1.00 71.51 203 B 1 
ATOM 3258 C CD2 . HIS B 2 203 ? 8.746   16.285  27.661  1.00 70.73 203 B 1 
ATOM 3259 C CE1 . HIS B 2 203 ? 8.009   18.107  26.684  1.00 69.81 203 B 1 
ATOM 3260 N NE2 . HIS B 2 203 ? 7.877   17.354  27.784  1.00 71.20 203 B 1 
ATOM 3261 N N   . VAL B 2 204 ? 9.544   12.772  28.034  1.00 90.98 204 B 1 
ATOM 3262 C CA  . VAL B 2 204 ? 8.499   11.770  28.275  1.00 90.46 204 B 1 
ATOM 3263 C C   . VAL B 2 204 ? 7.137   12.463  28.302  1.00 89.23 204 B 1 
ATOM 3264 O O   . VAL B 2 204 ? 6.893   13.311  29.159  1.00 86.99 204 B 1 
ATOM 3265 C CB  . VAL B 2 204 ? 8.766   10.969  29.562  1.00 89.93 204 B 1 
ATOM 3266 C CG1 . VAL B 2 204 ? 7.711   9.881   29.767  1.00 85.07 204 B 1 
ATOM 3267 C CG2 . VAL B 2 204 ? 10.141  10.281  29.507  1.00 85.94 204 B 1 
ATOM 3268 N N   . LEU B 2 205 ? 6.255   12.087  27.369  1.00 88.88 205 B 1 
ATOM 3269 C CA  . LEU B 2 205 ? 4.877   12.588  27.284  1.00 85.80 205 B 1 
ATOM 3270 C C   . LEU B 2 205 ? 3.928   11.769  28.158  1.00 83.85 205 B 1 
ATOM 3271 O O   . LEU B 2 205 ? 3.011   12.315  28.771  1.00 79.43 205 B 1 
ATOM 3272 C CB  . LEU B 2 205 ? 4.400   12.531  25.823  1.00 84.09 205 B 1 
ATOM 3273 C CG  . LEU B 2 205 ? 5.166   13.424  24.832  1.00 81.18 205 B 1 
ATOM 3274 C CD1 . LEU B 2 205 ? 4.606   13.193  23.429  1.00 76.86 205 B 1 
ATOM 3275 C CD2 . LEU B 2 205 ? 5.021   14.909  25.170  1.00 76.47 205 B 1 
ATOM 3276 N N   . TRP B 2 206 ? 4.148   10.446  28.201  1.00 82.16 206 B 1 
ATOM 3277 C CA  . TRP B 2 206 ? 3.341   9.518   28.992  1.00 80.50 206 B 1 
ATOM 3278 C C   . TRP B 2 206 ? 4.210   8.441   29.647  1.00 80.67 206 B 1 
ATOM 3279 O O   . TRP B 2 206 ? 5.107   7.901   29.000  1.00 76.88 206 B 1 
ATOM 3280 C CB  . TRP B 2 206 ? 2.280   8.870   28.100  1.00 75.90 206 B 1 
ATOM 3281 C CG  . TRP B 2 206 ? 1.330   8.037   28.889  1.00 71.26 206 B 1 
ATOM 3282 C CD1 . TRP B 2 206 ? 1.477   6.724   29.172  1.00 63.83 206 B 1 
ATOM 3283 C CD2 . TRP B 2 206 ? 0.138   8.485   29.605  1.00 66.14 206 B 1 
ATOM 3284 N NE1 . TRP B 2 206 ? 0.443   6.317   30.008  1.00 60.22 206 B 1 
ATOM 3285 C CE2 . TRP B 2 206 ? -0.399  7.368   30.294  1.00 62.09 206 B 1 
ATOM 3286 C CE3 . TRP B 2 206 ? -0.532  9.721   29.731  1.00 59.79 206 B 1 
ATOM 3287 C CZ2 . TRP B 2 206 ? -1.569  7.469   31.086  1.00 60.08 206 B 1 
ATOM 3288 C CZ3 . TRP B 2 206 ? -1.698  9.825   30.511  1.00 55.83 206 B 1 
ATOM 3289 C CH2 . TRP B 2 206 ? -2.206  8.707   31.184  1.00 56.22 206 B 1 
ATOM 3290 N N   . PRO B 2 207 ? 3.886   8.068   30.911  1.00 77.02 207 B 1 
ATOM 3291 C CA  . PRO B 2 207 ? 2.919   8.719   31.796  1.00 75.32 207 B 1 
ATOM 3292 C C   . PRO B 2 207 ? 3.410   10.100  32.231  1.00 75.08 207 B 1 
ATOM 3293 O O   . PRO B 2 207 ? 4.586   10.279  32.564  1.00 70.30 207 B 1 
ATOM 3294 C CB  . PRO B 2 207 ? 2.740   7.765   32.979  1.00 69.91 207 B 1 
ATOM 3295 C CG  . PRO B 2 207 ? 4.073   7.035   33.039  1.00 67.61 207 B 1 
ATOM 3296 C CD  . PRO B 2 207 ? 4.499   6.944   31.577  1.00 71.72 207 B 1 
ATOM 3297 N N   . ASN B 2 208 ? 2.502   11.071  32.242  1.00 67.04 208 B 1 
ATOM 3298 C CA  . ASN B 2 208 ? 2.829   12.416  32.696  1.00 65.25 208 B 1 
ATOM 3299 C C   . ASN B 2 208 ? 2.981   12.402  34.223  1.00 65.06 208 B 1 
ATOM 3300 O O   . ASN B 2 208 ? 2.001   12.422  34.968  1.00 60.34 208 B 1 
ATOM 3301 C CB  . ASN B 2 208 ? 1.777   13.405  32.161  1.00 59.73 208 B 1 
ATOM 3302 C CG  . ASN B 2 208 ? 2.286   14.839  32.141  1.00 53.43 208 B 1 
ATOM 3303 O OD1 . ASN B 2 208 ? 3.386   15.154  32.551  1.00 48.70 208 B 1 
ATOM 3304 N ND2 . ASN B 2 208 ? 1.483   15.754  31.646  1.00 47.20 208 B 1 
ATOM 3305 N N   . LEU B 2 209 ? 4.216   12.286  34.694  1.00 56.56 209 B 1 
ATOM 3306 C CA  . LEU B 2 209 ? 4.503   12.218  36.125  1.00 55.43 209 B 1 
ATOM 3307 C C   . LEU B 2 209 ? 4.168   13.566  36.776  1.00 54.39 209 B 1 
ATOM 3308 O O   . LEU B 2 209 ? 4.710   14.594  36.364  1.00 49.90 209 B 1 
ATOM 3309 C CB  . LEU B 2 209 ? 5.969   11.826  36.364  1.00 51.41 209 B 1 
ATOM 3310 C CG  . LEU B 2 209 ? 6.229   10.316  36.223  1.00 47.51 209 B 1 
ATOM 3311 C CD1 . LEU B 2 209 ? 7.732   10.063  36.085  1.00 44.43 209 B 1 
ATOM 3312 C CD2 . LEU B 2 209 ? 5.732   9.533   37.441  1.00 45.22 209 B 1 
ATOM 3313 N N   . PRO B 2 210 ? 3.321   13.586  37.816  1.00 48.20 210 B 1 
ATOM 3314 C CA  . PRO B 2 210 ? 2.996   14.812  38.522  1.00 46.42 210 B 1 
ATOM 3315 C C   . PRO B 2 210 ? 4.269   15.444  39.105  1.00 47.07 210 B 1 
ATOM 3316 O O   . PRO B 2 210 ? 5.022   14.803  39.838  1.00 44.34 210 B 1 
ATOM 3317 C CB  . PRO B 2 210 ? 1.961   14.423  39.589  1.00 42.88 210 B 1 
ATOM 3318 C CG  . PRO B 2 210 ? 2.144   12.917  39.774  1.00 43.08 210 B 1 
ATOM 3319 C CD  . PRO B 2 210 ? 2.647   12.442  38.420  1.00 47.94 210 B 1 
ATOM 3320 N N   . GLY B 2 211 ? 4.503   16.704  38.765  1.00 42.40 211 B 1 
ATOM 3321 C CA  . GLY B 2 211 ? 5.665   17.493  39.194  1.00 39.88 211 B 1 
ATOM 3322 C C   . GLY B 2 211 ? 6.771   17.659  38.150  1.00 40.48 211 B 1 
ATOM 3323 O O   . GLY B 2 211 ? 7.598   18.554  38.313  1.00 37.85 211 B 1 
ATOM 3324 N N   . VAL B 2 212 ? 6.779   16.878  37.069  1.00 44.13 212 B 1 
ATOM 3325 C CA  . VAL B 2 212 ? 7.636   17.136  35.896  1.00 42.61 212 B 1 
ATOM 3326 C C   . VAL B 2 212 ? 6.892   18.008  34.877  1.00 41.85 212 B 1 
ATOM 3327 O O   . VAL B 2 212 ? 6.903   17.769  33.675  1.00 39.52 212 B 1 
ATOM 3328 C CB  . VAL B 2 212 ? 8.267   15.856  35.298  1.00 40.61 212 B 1 
ATOM 3329 C CG1 . VAL B 2 212 ? 9.465   16.199  34.411  1.00 38.36 212 B 1 
ATOM 3330 C CG2 . VAL B 2 212 ? 8.777   14.906  36.391  1.00 38.95 212 B 1 
ATOM 3331 N N   . THR B 2 213 ? 6.214   19.042  35.360  1.00 30.78 213 B 1 
ATOM 3332 C CA  . THR B 2 213 ? 5.860   20.201  34.542  1.00 29.25 213 B 1 
ATOM 3333 C C   . THR B 2 213 ? 7.115   21.057  34.413  1.00 29.64 213 B 1 
ATOM 3334 O O   . THR B 2 213 ? 7.327   21.971  35.209  1.00 28.00 213 B 1 
ATOM 3335 C CB  . THR B 2 213 ? 4.709   21.024  35.160  1.00 26.70 213 B 1 
ATOM 3336 O OG1 . THR B 2 213 ? 4.969   21.300  36.519  1.00 24.56 213 B 1 
ATOM 3337 C CG2 . THR B 2 213 ? 3.375   20.280  35.078  1.00 24.30 213 B 1 
ATOM 3338 N N   . SER B 2 214 ? 7.986   20.727  33.480  1.00 29.43 214 B 1 
ATOM 3339 C CA  . SER B 2 214 ? 8.904   21.710  32.912  1.00 28.64 214 B 1 
ATOM 3340 C C   . SER B 2 214 ? 8.188   22.433  31.781  1.00 28.30 214 B 1 
ATOM 3341 O O   . SER B 2 214 ? 7.641   21.735  30.901  1.00 25.56 214 B 1 
ATOM 3342 C CB  . SER B 2 214 ? 10.184  21.055  32.393  1.00 26.29 214 B 1 
ATOM 3343 O OG  . SER B 2 214 ? 9.834   20.143  31.384  1.00 25.19 214 B 1 
ATOM 3344 O OXT . SER B 2 214 ? 8.218   23.710  31.818  1.00 23.34 214 B 1 
ATOM 3345 N N   . MET C 3 1   ? 5.304   -1.112  -41.962 1.00 34.71 1   C 1 
ATOM 3346 C CA  . MET C 3 1   ? 5.774   0.245   -42.326 1.00 36.00 1   C 1 
ATOM 3347 C C   . MET C 3 1   ? 6.230   0.872   -41.028 1.00 37.94 1   C 1 
ATOM 3348 O O   . MET C 3 1   ? 5.487   0.754   -40.070 1.00 36.42 1   C 1 
ATOM 3349 C CB  . MET C 3 1   ? 4.661   1.091   -42.963 1.00 33.30 1   C 1 
ATOM 3350 C CG  . MET C 3 1   ? 4.349   0.671   -44.406 1.00 29.87 1   C 1 
ATOM 3351 S SD  . MET C 3 1   ? 2.988   1.622   -45.158 1.00 27.87 1   C 1 
ATOM 3352 C CE  . MET C 3 1   ? 2.893   0.844   -46.789 1.00 24.26 1   C 1 
ATOM 3353 N N   . SER C 3 2   ? 7.433   1.455   -40.960 1.00 52.16 2   C 1 
ATOM 3354 C CA  . SER C 3 2   ? 7.895   2.136   -39.742 1.00 52.76 2   C 1 
ATOM 3355 C C   . SER C 3 2   ? 6.901   3.259   -39.443 1.00 59.32 2   C 1 
ATOM 3356 O O   . SER C 3 2   ? 6.719   4.148   -40.281 1.00 53.76 2   C 1 
ATOM 3357 C CB  . SER C 3 2   ? 9.316   2.675   -39.943 1.00 44.22 2   C 1 
ATOM 3358 O OG  . SER C 3 2   ? 9.701   3.519   -38.883 1.00 38.83 2   C 1 
ATOM 3359 N N   . ARG C 3 3   ? 6.198   3.175   -38.309 1.00 66.53 3   C 1 
ATOM 3360 C CA  . ARG C 3 3   ? 5.270   4.220   -37.890 1.00 71.32 3   C 1 
ATOM 3361 C C   . ARG C 3 3   ? 6.061   5.475   -37.561 1.00 81.77 3   C 1 
ATOM 3362 O O   . ARG C 3 3   ? 7.239   5.402   -37.194 1.00 74.51 3   C 1 
ATOM 3363 C CB  . ARG C 3 3   ? 4.411   3.752   -36.708 1.00 58.12 3   C 1 
ATOM 3364 C CG  . ARG C 3 3   ? 3.398   2.676   -37.133 1.00 49.56 3   C 1 
ATOM 3365 C CD  . ARG C 3 3   ? 2.448   2.377   -35.977 1.00 45.11 3   C 1 
ATOM 3366 N NE  . ARG C 3 3   ? 1.412   1.395   -36.349 1.00 39.63 3   C 1 
ATOM 3367 C CZ  . ARG C 3 3   ? 0.249   1.279   -35.740 1.00 35.73 3   C 1 
ATOM 3368 N NH1 . ARG C 3 3   ? -0.085  2.046   -34.746 1.00 33.25 3   C 1 
ATOM 3369 N NH2 . ARG C 3 3   ? -0.611  0.378   -36.113 1.00 30.43 3   C 1 
ATOM 3370 N N   . ASN C 3 4   ? 5.437   6.633   -37.713 1.00 86.12 4   C 1 
ATOM 3371 C CA  . ASN C 3 4   ? 6.084   7.889   -37.380 1.00 91.56 4   C 1 
ATOM 3372 C C   . ASN C 3 4   ? 6.153   8.014   -35.851 1.00 95.19 4   C 1 
ATOM 3373 O O   . ASN C 3 4   ? 5.195   8.455   -35.221 1.00 93.21 4   C 1 
ATOM 3374 C CB  . ASN C 3 4   ? 5.328   9.034   -38.069 1.00 83.80 4   C 1 
ATOM 3375 C CG  . ASN C 3 4   ? 6.095   10.344  -37.956 1.00 75.46 4   C 1 
ATOM 3376 O OD1 . ASN C 3 4   ? 7.299   10.379  -37.771 1.00 64.43 4   C 1 
ATOM 3377 N ND2 . ASN C 3 4   ? 5.416   11.457  -38.112 1.00 63.62 4   C 1 
ATOM 3378 N N   . CYS C 3 5   ? 7.261   7.565   -35.280 1.00 97.49 5   C 1 
ATOM 3379 C CA  . CYS C 3 5   ? 7.484   7.557   -33.843 1.00 98.00 5   C 1 
ATOM 3380 C C   . CYS C 3 5   ? 8.712   8.403   -33.499 1.00 98.22 5   C 1 
ATOM 3381 O O   . CYS C 3 5   ? 9.697   8.407   -34.239 1.00 97.34 5   C 1 
ATOM 3382 C CB  . CYS C 3 5   ? 7.639   6.117   -33.338 1.00 97.50 5   C 1 
ATOM 3383 S SG  . CYS C 3 5   ? 6.161   5.129   -33.735 1.00 96.83 5   C 1 
ATOM 3384 N N   . ALA C 3 6   ? 8.655   9.095   -32.363 1.00 98.53 6   C 1 
ATOM 3385 C CA  . ALA C 3 6   ? 9.759   9.893   -31.845 1.00 98.63 6   C 1 
ATOM 3386 C C   . ALA C 3 6   ? 10.469  9.157   -30.701 1.00 98.73 6   C 1 
ATOM 3387 O O   . ALA C 3 6   ? 9.831   8.693   -29.759 1.00 98.45 6   C 1 
ATOM 3388 C CB  . ALA C 3 6   ? 9.220   11.259  -31.410 1.00 98.32 6   C 1 
ATOM 3389 N N   . PHE C 3 7   ? 11.798  9.097   -30.753 1.00 98.67 7   C 1 
ATOM 3390 C CA  . PHE C 3 7   ? 12.646  8.590   -29.678 1.00 98.72 7   C 1 
ATOM 3391 C C   . PHE C 3 7   ? 13.397  9.759   -29.044 1.00 98.73 7   C 1 
ATOM 3392 O O   . PHE C 3 7   ? 14.353  10.288  -29.619 1.00 98.45 7   C 1 
ATOM 3393 C CB  . PHE C 3 7   ? 13.586  7.515   -30.232 1.00 98.63 7   C 1 
ATOM 3394 C CG  . PHE C 3 7   ? 14.315  6.741   -29.157 1.00 98.69 7   C 1 
ATOM 3395 C CD1 . PHE C 3 7   ? 15.578  7.157   -28.699 1.00 98.24 7   C 1 
ATOM 3396 C CD2 . PHE C 3 7   ? 13.734  5.579   -28.615 1.00 98.29 7   C 1 
ATOM 3397 C CE1 . PHE C 3 7   ? 16.256  6.417   -27.715 1.00 97.94 7   C 1 
ATOM 3398 C CE2 . PHE C 3 7   ? 14.408  4.833   -27.633 1.00 97.91 7   C 1 
ATOM 3399 C CZ  . PHE C 3 7   ? 15.672  5.251   -27.183 1.00 98.13 7   C 1 
ATOM 3400 N N   . VAL C 3 8   ? 12.955  10.198  -27.873 1.00 98.68 8   C 1 
ATOM 3401 C CA  . VAL C 3 8   ? 13.606  11.309  -27.172 1.00 98.74 8   C 1 
ATOM 3402 C C   . VAL C 3 8   ? 14.841  10.781  -26.458 1.00 98.73 8   C 1 
ATOM 3403 O O   . VAL C 3 8   ? 14.737  9.934   -25.571 1.00 98.41 8   C 1 
ATOM 3404 C CB  . VAL C 3 8   ? 12.652  12.028  -26.209 1.00 98.62 8   C 1 
ATOM 3405 C CG1 . VAL C 3 8   ? 13.332  13.254  -25.595 1.00 97.79 8   C 1 
ATOM 3406 C CG2 . VAL C 3 8   ? 11.387  12.511  -26.929 1.00 97.60 8   C 1 
ATOM 3407 N N   . TYR C 3 9   ? 16.016  11.269  -26.836 1.00 98.56 9   C 1 
ATOM 3408 C CA  . TYR C 3 9   ? 17.272  10.777  -26.282 1.00 98.61 9   C 1 
ATOM 3409 C C   . TYR C 3 9   ? 18.382  11.834  -26.292 1.00 98.60 9   C 1 
ATOM 3410 O O   . TYR C 3 9   ? 18.527  12.620  -27.227 1.00 98.09 9   C 1 
ATOM 3411 C CB  . TYR C 3 9   ? 17.712  9.515   -27.045 1.00 98.47 9   C 1 
ATOM 3412 C CG  . TYR C 3 9   ? 19.017  8.933   -26.549 1.00 98.54 9   C 1 
ATOM 3413 C CD1 . TYR C 3 9   ? 20.212  9.144   -27.269 1.00 97.79 9   C 1 
ATOM 3414 C CD2 . TYR C 3 9   ? 19.060  8.219   -25.337 1.00 97.90 9   C 1 
ATOM 3415 C CE1 . TYR C 3 9   ? 21.429  8.649   -26.785 1.00 97.36 9   C 1 
ATOM 3416 C CE2 . TYR C 3 9   ? 20.277  7.722   -24.840 1.00 97.48 9   C 1 
ATOM 3417 C CZ  . TYR C 3 9   ? 21.463  7.941   -25.569 1.00 97.63 9   C 1 
ATOM 3418 O OH  . TYR C 3 9   ? 22.657  7.463   -25.086 1.00 96.64 9   C 1 
ATOM 3419 N N   . SER C 3 10  ? 19.206  11.790  -25.246 1.00 98.27 10  C 1 
ATOM 3420 C CA  . SER C 3 10  ? 20.479  12.504  -25.172 1.00 98.11 10  C 1 
ATOM 3421 C C   . SER C 3 10  ? 21.434  11.767  -24.235 1.00 98.22 10  C 1 
ATOM 3422 O O   . SER C 3 10  ? 21.007  11.245  -23.205 1.00 97.43 10  C 1 
ATOM 3423 C CB  . SER C 3 10  ? 20.245  13.917  -24.640 1.00 97.18 10  C 1 
ATOM 3424 O OG  . SER C 3 10  ? 21.462  14.632  -24.552 1.00 94.51 10  C 1 
ATOM 3425 N N   . GLU C 3 11  ? 22.749  11.781  -24.520 1.00 97.64 11  C 1 
ATOM 3426 C CA  . GLU C 3 11  ? 23.744  11.303  -23.546 1.00 97.22 11  C 1 
ATOM 3427 C C   . GLU C 3 11  ? 23.740  12.117  -22.242 1.00 97.43 11  C 1 
ATOM 3428 O O   . GLU C 3 11  ? 24.206  11.640  -21.215 1.00 95.27 11  C 1 
ATOM 3429 C CB  . GLU C 3 11  ? 25.158  11.314  -24.131 1.00 95.19 11  C 1 
ATOM 3430 C CG  . GLU C 3 11  ? 25.412  10.214  -25.167 1.00 83.91 11  C 1 
ATOM 3431 C CD  . GLU C 3 11  ? 26.901  9.851   -25.267 1.00 81.54 11  C 1 
ATOM 3432 O OE1 . GLU C 3 11  ? 27.196  8.639   -25.424 1.00 75.03 11  C 1 
ATOM 3433 O OE2 . GLU C 3 11  ? 27.763  10.736  -25.092 1.00 75.84 11  C 1 
ATOM 3434 N N   . GLN C 3 12  ? 23.167  13.321  -22.251 1.00 97.92 12  C 1 
ATOM 3435 C CA  . GLN C 3 12  ? 23.017  14.138  -21.047 1.00 97.76 12  C 1 
ATOM 3436 C C   . GLN C 3 12  ? 22.102  13.496  -19.994 1.00 98.02 12  C 1 
ATOM 3437 O O   . GLN C 3 12  ? 22.179  13.888  -18.834 1.00 96.98 12  C 1 
ATOM 3438 C CB  . GLN C 3 12  ? 22.494  15.530  -21.412 1.00 96.94 12  C 1 
ATOM 3439 C CG  . GLN C 3 12  ? 23.494  16.327  -22.259 1.00 90.67 12  C 1 
ATOM 3440 C CD  . GLN C 3 12  ? 23.011  17.754  -22.543 1.00 82.42 12  C 1 
ATOM 3441 O OE1 . GLN C 3 12  ? 21.884  18.136  -22.280 1.00 71.73 12  C 1 
ATOM 3442 N NE2 . GLN C 3 12  ? 23.856  18.595  -23.091 1.00 67.99 12  C 1 
ATOM 3443 N N   . PHE C 3 13  ? 21.295  12.486  -20.346 1.00 97.71 13  C 1 
ATOM 3444 C CA  . PHE C 3 13  ? 20.543  11.713  -19.350 1.00 97.75 13  C 1 
ATOM 3445 C C   . PHE C 3 13  ? 21.457  11.067  -18.296 1.00 97.51 13  C 1 
ATOM 3446 O O   . PHE C 3 13  ? 21.063  10.934  -17.141 1.00 95.76 13  C 1 
ATOM 3447 C CB  . PHE C 3 13  ? 19.700  10.636  -20.047 1.00 97.51 13  C 1 
ATOM 3448 C CG  . PHE C 3 13  ? 18.552  11.116  -20.916 1.00 98.08 13  C 1 
ATOM 3449 C CD1 . PHE C 3 13  ? 18.053  12.430  -20.845 1.00 96.80 13  C 1 
ATOM 3450 C CD2 . PHE C 3 13  ? 17.919  10.188  -21.770 1.00 96.69 13  C 1 
ATOM 3451 C CE1 . PHE C 3 13  ? 16.942  12.815  -21.610 1.00 96.16 13  C 1 
ATOM 3452 C CE2 . PHE C 3 13  ? 16.808  10.568  -22.536 1.00 96.05 13  C 1 
ATOM 3453 C CZ  . PHE C 3 13  ? 16.315  11.881  -22.457 1.00 97.37 13  C 1 
ATOM 3454 N N   . LEU C 3 14  ? 22.698  10.746  -18.657 1.00 97.37 14  C 1 
ATOM 3455 C CA  . LEU C 3 14  ? 23.704  10.203  -17.740 1.00 96.86 14  C 1 
ATOM 3456 C C   . LEU C 3 14  ? 24.136  11.198  -16.648 1.00 96.74 14  C 1 
ATOM 3457 O O   . LEU C 3 14  ? 24.776  10.789  -15.683 1.00 94.77 14  C 1 
ATOM 3458 C CB  . LEU C 3 14  ? 24.933  9.744   -18.548 1.00 96.19 14  C 1 
ATOM 3459 C CG  . LEU C 3 14  ? 24.665  8.621   -19.569 1.00 93.52 14  C 1 
ATOM 3460 C CD1 . LEU C 3 14  ? 25.922  8.393   -20.408 1.00 87.80 14  C 1 
ATOM 3461 C CD2 . LEU C 3 14  ? 24.310  7.302   -18.885 1.00 87.35 14  C 1 
ATOM 3462 N N   . GLN C 3 15  ? 23.807  12.480  -16.776 1.00 96.74 15  C 1 
ATOM 3463 C CA  . GLN C 3 15  ? 24.075  13.487  -15.738 1.00 96.46 15  C 1 
ATOM 3464 C C   . GLN C 3 15  ? 23.147  13.336  -14.528 1.00 97.17 15  C 1 
ATOM 3465 O O   . GLN C 3 15  ? 23.510  13.781  -13.440 1.00 95.53 15  C 1 
ATOM 3466 C CB  . GLN C 3 15  ? 23.945  14.900  -16.319 1.00 95.19 15  C 1 
ATOM 3467 C CG  . GLN C 3 15  ? 24.975  15.175  -17.424 1.00 87.90 15  C 1 
ATOM 3468 C CD  . GLN C 3 15  ? 24.859  16.585  -18.015 1.00 78.92 15  C 1 
ATOM 3469 O OE1 . GLN C 3 15  ? 23.985  17.372  -17.704 1.00 68.91 15  C 1 
ATOM 3470 N NE2 . GLN C 3 15  ? 25.754  16.955  -18.904 1.00 66.22 15  C 1 
ATOM 3471 N N   . TYR C 3 16  ? 21.996  12.689  -14.679 1.00 96.57 16  C 1 
ATOM 3472 C CA  . TYR C 3 16  ? 21.166  12.272  -13.551 1.00 96.98 16  C 1 
ATOM 3473 C C   . TYR C 3 16  ? 21.795  11.039  -12.897 1.00 97.04 16  C 1 
ATOM 3474 O O   . TYR C 3 16  ? 21.479  9.892   -13.219 1.00 95.65 16  C 1 
ATOM 3475 C CB  . TYR C 3 16  ? 19.719  12.059  -13.995 1.00 96.89 16  C 1 
ATOM 3476 C CG  . TYR C 3 16  ? 18.754  11.976  -12.829 1.00 97.51 16  C 1 
ATOM 3477 C CD1 . TYR C 3 16  ? 18.533  10.757  -12.155 1.00 96.18 16  C 1 
ATOM 3478 C CD2 . TYR C 3 16  ? 18.073  13.134  -12.397 1.00 95.84 16  C 1 
ATOM 3479 C CE1 . TYR C 3 16  ? 17.640  10.693  -11.073 1.00 95.32 16  C 1 
ATOM 3480 C CE2 . TYR C 3 16  ? 17.175  13.080  -11.321 1.00 94.83 16  C 1 
ATOM 3481 C CZ  . TYR C 3 16  ? 16.956  11.854  -10.661 1.00 96.33 16  C 1 
ATOM 3482 O OH  . TYR C 3 16  ? 16.065  11.793  -9.615  1.00 95.50 16  C 1 
ATOM 3483 N N   . LYS C 3 17  ? 22.753  11.295  -12.019 1.00 96.19 17  C 1 
ATOM 3484 C CA  . LYS C 3 17  ? 23.552  10.265  -11.357 1.00 96.46 17  C 1 
ATOM 3485 C C   . LYS C 3 17  ? 23.856  10.676  -9.919  1.00 96.45 17  C 1 
ATOM 3486 O O   . LYS C 3 17  ? 24.497  11.699  -9.698  1.00 93.89 17  C 1 
ATOM 3487 C CB  . LYS C 3 17  ? 24.834  10.022  -12.166 1.00 95.19 17  C 1 
ATOM 3488 C CG  . LYS C 3 17  ? 25.663  8.878   -11.567 1.00 93.65 17  C 1 
ATOM 3489 C CD  . LYS C 3 17  ? 26.882  8.536   -12.432 1.00 90.54 17  C 1 
ATOM 3490 C CE  . LYS C 3 17  ? 27.618  7.395   -11.733 1.00 84.61 17  C 1 
ATOM 3491 N NZ  . LYS C 3 17  ? 28.836  6.958   -12.449 1.00 76.49 17  C 1 
ATOM 3492 N N   . PHE C 3 18  ? 23.447  9.836   -8.971  1.00 96.82 18  C 1 
ATOM 3493 C CA  . PHE C 3 18  ? 23.692  10.056  -7.541  1.00 96.38 18  C 1 
ATOM 3494 C C   . PHE C 3 18  ? 25.149  9.758   -7.166  1.00 96.03 18  C 1 
ATOM 3495 O O   . PHE C 3 18  ? 25.892  10.654  -6.767  1.00 92.82 18  C 1 
ATOM 3496 C CB  . PHE C 3 18  ? 22.699  9.208   -6.740  1.00 95.53 18  C 1 
ATOM 3497 C CG  . PHE C 3 18  ? 21.245  9.532   -7.016  1.00 96.71 18  C 1 
ATOM 3498 C CD1 . PHE C 3 18  ? 20.702  10.754  -6.580  1.00 95.18 18  C 1 
ATOM 3499 C CD2 . PHE C 3 18  ? 20.424  8.620   -7.707  1.00 95.51 18  C 1 
ATOM 3500 C CE1 . PHE C 3 18  ? 19.356  11.062  -6.819  1.00 94.68 18  C 1 
ATOM 3501 C CE2 . PHE C 3 18  ? 19.075  8.923   -7.950  1.00 94.62 18  C 1 
ATOM 3502 C CZ  . PHE C 3 18  ? 18.537  10.144  -7.502  1.00 95.79 18  C 1 
ATOM 3503 N N   . HIS C 3 19  ? 25.568  8.501   -7.335  1.00 95.93 19  C 1 
ATOM 3504 C CA  . HIS C 3 19  ? 26.945  8.027   -7.167  1.00 95.25 19  C 1 
ATOM 3505 C C   . HIS C 3 19  ? 27.164  6.716   -7.942  1.00 95.66 19  C 1 
ATOM 3506 O O   . HIS C 3 19  ? 26.244  6.194   -8.572  1.00 93.98 19  C 1 
ATOM 3507 C CB  . HIS C 3 19  ? 27.261  7.876   -5.668  1.00 93.38 19  C 1 
ATOM 3508 C CG  . HIS C 3 19  ? 26.357  6.920   -4.939  1.00 92.96 19  C 1 
ATOM 3509 N ND1 . HIS C 3 19  ? 26.460  5.547   -4.906  1.00 83.89 19  C 1 
ATOM 3510 C CD2 . HIS C 3 19  ? 25.290  7.260   -4.139  1.00 82.82 19  C 1 
ATOM 3511 C CE1 . HIS C 3 19  ? 25.490  5.074   -4.104  1.00 84.80 19  C 1 
ATOM 3512 N NE2 . HIS C 3 19  ? 24.757  6.088   -3.624  1.00 86.25 19  C 1 
ATOM 3513 N N   . ASP C 3 20  ? 28.392  6.196   -7.941  1.00 95.49 20  C 1 
ATOM 3514 C CA  . ASP C 3 20  ? 28.761  5.040   -8.774  1.00 94.67 20  C 1 
ATOM 3515 C C   . ASP C 3 20  ? 28.068  3.727   -8.374  1.00 94.40 20  C 1 
ATOM 3516 O O   . ASP C 3 20  ? 27.748  2.929   -9.250  1.00 91.54 20  C 1 
ATOM 3517 C CB  . ASP C 3 20  ? 30.291  4.869   -8.779  1.00 93.47 20  C 1 
ATOM 3518 C CG  . ASP C 3 20  ? 31.015  5.983   -9.546  1.00 90.47 20  C 1 
ATOM 3519 O OD1 . ASP C 3 20  ? 30.441  6.489   -10.536 1.00 86.39 20  C 1 
ATOM 3520 O OD2 . ASP C 3 20  ? 32.150  6.326   -9.174  1.00 86.07 20  C 1 
ATOM 3521 N N   . ASP C 3 21  ? 27.788  3.535   -7.082  1.00 94.19 21  C 1 
ATOM 3522 C CA  . ASP C 3 21  ? 27.184  2.308   -6.544  1.00 93.13 21  C 1 
ATOM 3523 C C   . ASP C 3 21  ? 25.654  2.404   -6.373  1.00 94.25 21  C 1 
ATOM 3524 O O   . ASP C 3 21  ? 25.023  1.485   -5.848  1.00 91.64 21  C 1 
ATOM 3525 C CB  . ASP C 3 21  ? 27.862  1.945   -5.210  1.00 90.27 21  C 1 
ATOM 3526 C CG  . ASP C 3 21  ? 29.377  1.749   -5.327  1.00 83.30 21  C 1 
ATOM 3527 O OD1 . ASP C 3 21  ? 29.817  1.075   -6.286  1.00 77.71 21  C 1 
ATOM 3528 O OD2 . ASP C 3 21  ? 30.088  2.259   -4.434  1.00 76.76 21  C 1 
ATOM 3529 N N   . HIS C 3 22  ? 25.037  3.508   -6.799  1.00 95.84 22  C 1 
ATOM 3530 C CA  . HIS C 3 22  ? 23.590  3.692   -6.658  1.00 96.69 22  C 1 
ATOM 3531 C C   . HIS C 3 22  ? 22.821  2.776   -7.632  1.00 96.94 22  C 1 
ATOM 3532 O O   . HIS C 3 22  ? 23.174  2.722   -8.817  1.00 96.19 22  C 1 
ATOM 3533 C CB  . HIS C 3 22  ? 23.230  5.168   -6.860  1.00 96.55 22  C 1 
ATOM 3534 C CG  . HIS C 3 22  ? 21.827  5.484   -6.412  1.00 96.94 22  C 1 
ATOM 3535 N ND1 . HIS C 3 22  ? 20.677  5.344   -7.156  1.00 91.89 22  C 1 
ATOM 3536 C CD2 . HIS C 3 22  ? 21.448  5.913   -5.163  1.00 91.32 22  C 1 
ATOM 3537 C CE1 . HIS C 3 22  ? 19.633  5.673   -6.375  1.00 92.65 22  C 1 
ATOM 3538 N NE2 . HIS C 3 22  ? 20.066  6.025   -5.161  1.00 93.52 22  C 1 
ATOM 3539 N N   . PRO C 3 23  ? 21.748  2.092   -7.189  1.00 96.88 23  C 1 
ATOM 3540 C CA  . PRO C 3 23  ? 21.000  1.168   -8.053  1.00 96.62 23  C 1 
ATOM 3541 C C   . PRO C 3 23  ? 20.343  1.859   -9.252  1.00 97.12 23  C 1 
ATOM 3542 O O   . PRO C 3 23  ? 20.249  1.261   -10.327 1.00 95.93 23  C 1 
ATOM 3543 C CB  . PRO C 3 23  ? 19.962  0.503   -7.136  1.00 95.28 23  C 1 
ATOM 3544 C CG  . PRO C 3 23  ? 19.811  1.476   -5.964  1.00 93.06 23  C 1 
ATOM 3545 C CD  . PRO C 3 23  ? 21.206  2.078   -5.838  1.00 95.99 23  C 1 
ATOM 3546 N N   . PHE C 3 24  ? 19.937  3.120   -9.119  1.00 97.07 24  C 1 
ATOM 3547 C CA  . PHE C 3 24  ? 19.440  3.912   -10.244 1.00 97.23 24  C 1 
ATOM 3548 C C   . PHE C 3 24  ? 20.606  4.372   -11.129 1.00 97.28 24  C 1 
ATOM 3549 O O   . PHE C 3 24  ? 21.365  5.282   -10.781 1.00 96.12 24  C 1 
ATOM 3550 C CB  . PHE C 3 24  ? 18.595  5.084   -9.733  1.00 97.02 24  C 1 
ATOM 3551 C CG  . PHE C 3 24  ? 17.801  5.758   -10.834 1.00 97.01 24  C 1 
ATOM 3552 C CD1 . PHE C 3 24  ? 18.401  6.714   -11.672 1.00 95.01 24  C 1 
ATOM 3553 C CD2 . PHE C 3 24  ? 16.450  5.410   -11.034 1.00 94.97 24  C 1 
ATOM 3554 C CE1 . PHE C 3 24  ? 17.657  7.322   -12.699 1.00 93.62 24  C 1 
ATOM 3555 C CE2 . PHE C 3 24  ? 15.702  6.018   -12.054 1.00 93.34 24  C 1 
ATOM 3556 C CZ  . PHE C 3 24  ? 16.306  6.976   -12.886 1.00 93.97 24  C 1 
ATOM 3557 N N   . ASN C 3 25  ? 20.732  3.756   -12.302 1.00 96.91 25  C 1 
ATOM 3558 C CA  . ASN C 3 25  ? 21.833  4.033   -13.221 1.00 97.16 25  C 1 
ATOM 3559 C C   . ASN C 3 25  ? 21.333  4.229   -14.664 1.00 97.51 25  C 1 
ATOM 3560 O O   . ASN C 3 25  ? 20.990  3.271   -15.361 1.00 96.63 25  C 1 
ATOM 3561 C CB  . ASN C 3 25  ? 22.876  2.909   -13.077 1.00 96.30 25  C 1 
ATOM 3562 C CG  . ASN C 3 25  ? 24.156  3.183   -13.850 1.00 95.59 25  C 1 
ATOM 3563 O OD1 . ASN C 3 25  ? 24.241  4.044   -14.710 1.00 92.64 25  C 1 
ATOM 3564 N ND2 . ASN C 3 25  ? 25.202  2.437   -13.566 1.00 90.99 25  C 1 
ATOM 3565 N N   . GLN C 3 26  ? 21.356  5.473   -15.140 1.00 97.11 26  C 1 
ATOM 3566 C CA  . GLN C 3 26  ? 20.902  5.825   -16.497 1.00 97.42 26  C 1 
ATOM 3567 C C   . GLN C 3 26  ? 21.781  5.256   -17.633 1.00 97.81 26  C 1 
ATOM 3568 O O   . GLN C 3 26  ? 21.416  5.376   -18.801 1.00 96.39 26  C 1 
ATOM 3569 C CB  . GLN C 3 26  ? 20.746  7.349   -16.627 1.00 95.95 26  C 1 
ATOM 3570 C CG  . GLN C 3 26  ? 19.617  7.965   -15.781 1.00 93.02 26  C 1 
ATOM 3571 C CD  . GLN C 3 26  ? 18.206  7.598   -16.254 1.00 91.86 26  C 1 
ATOM 3572 O OE1 . GLN C 3 26  ? 17.892  6.463   -16.569 1.00 82.57 26  C 1 
ATOM 3573 N NE2 . GLN C 3 26  ? 17.304  8.546   -16.303 1.00 80.66 26  C 1 
ATOM 3574 N N   . LEU C 3 27  ? 22.872  4.563   -17.325 1.00 97.77 27  C 1 
ATOM 3575 C CA  . LEU C 3 27  ? 23.616  3.780   -18.323 1.00 97.81 27  C 1 
ATOM 3576 C C   . LEU C 3 27  ? 22.695  2.789   -19.056 1.00 98.17 27  C 1 
ATOM 3577 O O   . LEU C 3 27  ? 22.880  2.547   -20.248 1.00 97.72 27  C 1 
ATOM 3578 C CB  . LEU C 3 27  ? 24.778  3.047   -17.628 1.00 97.21 27  C 1 
ATOM 3579 C CG  . LEU C 3 27  ? 25.746  2.336   -18.598 1.00 95.26 27  C 1 
ATOM 3580 C CD1 . LEU C 3 27  ? 26.513  3.335   -19.471 1.00 92.41 27  C 1 
ATOM 3581 C CD2 . LEU C 3 27  ? 26.764  1.520   -17.802 1.00 92.14 27  C 1 
ATOM 3582 N N   . ARG C 3 28  ? 21.654  2.303   -18.383 1.00 98.06 28  C 1 
ATOM 3583 C CA  . ARG C 3 28  ? 20.617  1.435   -18.963 1.00 98.15 28  C 1 
ATOM 3584 C C   . ARG C 3 28  ? 19.934  2.056   -20.192 1.00 98.53 28  C 1 
ATOM 3585 O O   . ARG C 3 28  ? 19.646  1.336   -21.148 1.00 98.21 28  C 1 
ATOM 3586 C CB  . ARG C 3 28  ? 19.619  1.068   -17.852 1.00 96.71 28  C 1 
ATOM 3587 C CG  . ARG C 3 28  ? 18.724  2.233   -17.415 1.00 94.85 28  C 1 
ATOM 3588 C CD  . ARG C 3 28  ? 18.101  2.006   -16.045 1.00 94.69 28  C 1 
ATOM 3589 N NE  . ARG C 3 28  ? 17.309  3.172   -15.643 1.00 93.88 28  C 1 
ATOM 3590 C CZ  . ARG C 3 28  ? 16.221  3.179   -14.889 1.00 95.64 28  C 1 
ATOM 3591 N NH1 . ARG C 3 28  ? 15.771  2.105   -14.306 1.00 89.13 28  C 1 
ATOM 3592 N NH2 . ARG C 3 28  ? 15.560  4.280   -14.714 1.00 90.33 28  C 1 
ATOM 3593 N N   . VAL C 3 29  ? 19.725  3.374   -20.204 1.00 98.44 29  C 1 
ATOM 3594 C CA  . VAL C 3 29  ? 19.131  4.096   -21.346 1.00 98.56 29  C 1 
ATOM 3595 C C   . VAL C 3 29  ? 20.099  4.091   -22.528 1.00 98.63 29  C 1 
ATOM 3596 O O   . VAL C 3 29  ? 19.709  3.753   -23.643 1.00 98.35 29  C 1 
ATOM 3597 C CB  . VAL C 3 29  ? 18.736  5.542   -20.982 1.00 98.26 29  C 1 
ATOM 3598 C CG1 . VAL C 3 29  ? 17.994  6.215   -22.141 1.00 96.04 29  C 1 
ATOM 3599 C CG2 . VAL C 3 29  ? 17.822  5.593   -19.753 1.00 95.68 29  C 1 
ATOM 3600 N N   . LYS C 3 30  ? 21.379  4.369   -22.266 1.00 98.48 30  C 1 
ATOM 3601 C CA  . LYS C 3 30  ? 22.437  4.323   -23.287 1.00 98.43 30  C 1 
ATOM 3602 C C   . LYS C 3 30  ? 22.617  2.917   -23.866 1.00 98.52 30  C 1 
ATOM 3603 O O   . LYS C 3 30  ? 22.746  2.771   -25.076 1.00 98.24 30  C 1 
ATOM 3604 C CB  . LYS C 3 30  ? 23.744  4.886   -22.703 1.00 98.09 30  C 1 
ATOM 3605 C CG  . LYS C 3 30  ? 24.872  4.907   -23.751 1.00 96.90 30  C 1 
ATOM 3606 C CD  . LYS C 3 30  ? 26.102  5.683   -23.258 1.00 94.86 30  C 1 
ATOM 3607 C CE  . LYS C 3 30  ? 27.201  5.605   -24.324 1.00 90.77 30  C 1 
ATOM 3608 N NZ  . LYS C 3 30  ? 28.243  6.645   -24.135 1.00 85.08 30  C 1 
ATOM 3609 N N   . MET C 3 31  ? 22.583  1.886   -23.028 1.00 98.57 31  C 1 
ATOM 3610 C CA  . MET C 3 31  ? 22.657  0.489   -23.474 1.00 98.58 31  C 1 
ATOM 3611 C C   . MET C 3 31  ? 21.465  0.098   -24.356 1.00 98.69 31  C 1 
ATOM 3612 O O   . MET C 3 31  ? 21.639  -0.618  -25.340 1.00 98.43 31  C 1 
ATOM 3613 C CB  . MET C 3 31  ? 22.713  -0.449  -22.265 1.00 98.25 31  C 1 
ATOM 3614 C CG  . MET C 3 31  ? 24.050  -0.382  -21.524 1.00 95.92 31  C 1 
ATOM 3615 S SD  . MET C 3 31  ? 24.088  -1.380  -20.007 1.00 93.90 31  C 1 
ATOM 3616 C CE  . MET C 3 31  ? 23.954  -3.051  -20.683 1.00 84.06 31  C 1 
ATOM 3617 N N   . THR C 3 32  ? 20.267  0.585   -24.017 1.00 98.62 32  C 1 
ATOM 3618 C CA  . THR C 3 32  ? 19.058  0.359   -24.823 1.00 98.71 32  C 1 
ATOM 3619 C C   . THR C 3 32  ? 19.152  1.071   -26.170 1.00 98.71 32  C 1 
ATOM 3620 O O   . THR C 3 32  ? 18.888  0.464   -27.205 1.00 98.49 32  C 1 
ATOM 3621 C CB  . THR C 3 32  ? 17.803  0.840   -24.085 1.00 98.60 32  C 1 
ATOM 3622 O OG1 . THR C 3 32  ? 17.719  0.257   -22.808 1.00 97.03 32  C 1 
ATOM 3623 C CG2 . THR C 3 32  ? 16.528  0.467   -24.845 1.00 96.92 32  C 1 
ATOM 3624 N N   . TYR C 3 33  ? 19.566  2.337   -26.165 1.00 98.68 33  C 1 
ATOM 3625 C CA  . TYR C 3 33  ? 19.814  3.104   -27.386 1.00 98.64 33  C 1 
ATOM 3626 C C   . TYR C 3 33  ? 20.823  2.396   -28.300 1.00 98.62 33  C 1 
ATOM 3627 O O   . TYR C 3 33  ? 20.546  2.188   -29.480 1.00 98.33 33  C 1 
ATOM 3628 C CB  . TYR C 3 33  ? 20.301  4.507   -26.992 1.00 98.50 33  C 1 
ATOM 3629 C CG  . TYR C 3 33  ? 20.851  5.306   -28.153 1.00 98.22 33  C 1 
ATOM 3630 C CD1 . TYR C 3 33  ? 22.243  5.377   -28.378 1.00 96.82 33  C 1 
ATOM 3631 C CD2 . TYR C 3 33  ? 19.970  5.953   -29.043 1.00 96.99 33  C 1 
ATOM 3632 C CE1 . TYR C 3 33  ? 22.749  6.087   -29.480 1.00 96.04 33  C 1 
ATOM 3633 C CE2 . TYR C 3 33  ? 20.468  6.664   -30.149 1.00 96.00 33  C 1 
ATOM 3634 C CZ  . TYR C 3 33  ? 21.859  6.727   -30.365 1.00 96.26 33  C 1 
ATOM 3635 O OH  . TYR C 3 33  ? 22.345  7.414   -31.449 1.00 94.81 33  C 1 
ATOM 3636 N N   . ASP C 3 34  ? 21.953  1.953   -27.742 1.00 98.58 34  C 1 
ATOM 3637 C CA  . ASP C 3 34  ? 22.989  1.240   -28.497 1.00 98.53 34  C 1 
ATOM 3638 C C   . ASP C 3 34  ? 22.481  -0.102  -29.054 1.00 98.56 34  C 1 
ATOM 3639 O O   . ASP C 3 34  ? 22.790  -0.451  -30.196 1.00 98.12 34  C 1 
ATOM 3640 C CB  . ASP C 3 34  ? 24.215  1.050   -27.593 1.00 98.25 34  C 1 
ATOM 3641 C CG  . ASP C 3 34  ? 25.370  0.374   -28.336 1.00 97.66 34  C 1 
ATOM 3642 O OD1 . ASP C 3 34  ? 25.822  0.889   -29.379 1.00 94.54 34  C 1 
ATOM 3643 O OD2 . ASP C 3 34  ? 25.852  -0.683  -27.877 1.00 94.13 34  C 1 
ATOM 3644 N N   . LEU C 3 35  ? 21.642  -0.821  -28.305 1.00 98.57 35  C 1 
ATOM 3645 C CA  . LEU C 3 35  ? 20.998  -2.048  -28.784 1.00 98.59 35  C 1 
ATOM 3646 C C   . LEU C 3 35  ? 20.089  -1.769  -29.989 1.00 98.53 35  C 1 
ATOM 3647 O O   . LEU C 3 35  ? 20.210  -2.440  -31.018 1.00 98.12 35  C 1 
ATOM 3648 C CB  . LEU C 3 35  ? 20.234  -2.710  -27.618 1.00 98.51 35  C 1 
ATOM 3649 C CG  . LEU C 3 35  ? 19.485  -4.006  -27.996 1.00 98.12 35  C 1 
ATOM 3650 C CD1 . LEU C 3 35  ? 20.404  -5.073  -28.594 1.00 97.33 35  C 1 
ATOM 3651 C CD2 . LEU C 3 35  ? 18.832  -4.594  -26.744 1.00 97.31 35  C 1 
ATOM 3652 N N   . LEU C 3 36  ? 19.227  -0.755  -29.894 1.00 98.59 36  C 1 
ATOM 3653 C CA  . LEU C 3 36  ? 18.318  -0.373  -30.981 1.00 98.48 36  C 1 
ATOM 3654 C C   . LEU C 3 36  ? 19.066  0.116   -32.230 1.00 98.30 36  C 1 
ATOM 3655 O O   . LEU C 3 36  ? 18.698  -0.252  -33.347 1.00 97.63 36  C 1 
ATOM 3656 C CB  . LEU C 3 36  ? 17.349  0.705   -30.470 1.00 98.36 36  C 1 
ATOM 3657 C CG  . LEU C 3 36  ? 16.326  0.205   -29.433 1.00 98.05 36  C 1 
ATOM 3658 C CD1 . LEU C 3 36  ? 15.544  1.396   -28.883 1.00 97.52 36  C 1 
ATOM 3659 C CD2 . LEU C 3 36  ? 15.333  -0.792  -30.042 1.00 97.46 36  C 1 
ATOM 3660 N N   . CYS C 3 37  ? 20.145  0.884   -32.048 1.00 98.30 37  C 1 
ATOM 3661 C CA  . CYS C 3 37  ? 21.015  1.294   -33.156 1.00 98.06 37  C 1 
ATOM 3662 C C   . CYS C 3 37  ? 21.711  0.090   -33.805 1.00 97.94 37  C 1 
ATOM 3663 O O   . CYS C 3 37  ? 21.756  -0.011  -35.028 1.00 97.08 37  C 1 
ATOM 3664 C CB  . CYS C 3 37  ? 22.048  2.304   -32.641 1.00 97.78 37  C 1 
ATOM 3665 S SG  . CYS C 3 37  ? 21.240  3.890   -32.269 1.00 95.68 37  C 1 
ATOM 3666 N N   . THR C 3 38  ? 22.211  -0.848  -32.997 1.00 98.22 38  C 1 
ATOM 3667 C CA  . THR C 3 38  ? 22.885  -2.063  -33.491 1.00 98.13 38  C 1 
ATOM 3668 C C   . THR C 3 38  ? 21.937  -2.953  -34.302 1.00 97.99 38  C 1 
ATOM 3669 O O   . THR C 3 38  ? 22.348  -3.544  -35.298 1.00 97.10 38  C 1 
ATOM 3670 C CB  . THR C 3 38  ? 23.477  -2.868  -32.322 1.00 97.83 38  C 1 
ATOM 3671 O OG1 . THR C 3 38  ? 24.351  -2.064  -31.561 1.00 94.87 38  C 1 
ATOM 3672 C CG2 . THR C 3 38  ? 24.303  -4.067  -32.790 1.00 94.75 38  C 1 
ATOM 3673 N N   . LEU C 3 39  ? 20.665  -2.998  -33.914 1.00 97.90 39  C 1 
ATOM 3674 C CA  . LEU C 3 39  ? 19.617  -3.712  -34.650 1.00 97.55 39  C 1 
ATOM 3675 C C   . LEU C 3 39  ? 19.195  -3.002  -35.948 1.00 97.34 39  C 1 
ATOM 3676 O O   . LEU C 3 39  ? 18.502  -3.602  -36.769 1.00 96.00 39  C 1 
ATOM 3677 C CB  . LEU C 3 39  ? 18.399  -3.882  -33.726 1.00 97.14 39  C 1 
ATOM 3678 C CG  . LEU C 3 39  ? 18.622  -4.871  -32.569 1.00 95.39 39  C 1 
ATOM 3679 C CD1 . LEU C 3 39  ? 17.520  -4.666  -31.530 1.00 92.38 39  C 1 
ATOM 3680 C CD2 . LEU C 3 39  ? 18.585  -6.320  -33.053 1.00 92.08 39  C 1 
ATOM 3681 N N   . GLY C 3 40  ? 19.546  -1.733  -36.126 1.00 97.20 40  C 1 
ATOM 3682 C CA  . GLY C 3 40  ? 19.001  -0.894  -37.200 1.00 96.82 40  C 1 
ATOM 3683 C C   . GLY C 3 40  ? 17.509  -0.576  -37.022 1.00 96.94 40  C 1 
ATOM 3684 O O   . GLY C 3 40  ? 16.830  -0.234  -37.991 1.00 95.27 40  C 1 
ATOM 3685 N N   . ALA C 3 41  ? 16.989  -0.705  -35.804 1.00 97.47 41  C 1 
ATOM 3686 C CA  . ALA C 3 41  ? 15.579  -0.497  -35.466 1.00 97.51 41  C 1 
ATOM 3687 C C   . ALA C 3 41  ? 15.248  0.956   -35.086 1.00 97.61 41  C 1 
ATOM 3688 O O   . ALA C 3 41  ? 14.073  1.302   -34.930 1.00 96.51 41  C 1 
ATOM 3689 C CB  . ALA C 3 41  ? 15.218  -1.471  -34.341 1.00 97.10 41  C 1 
ATOM 3690 N N   . LEU C 3 42  ? 16.261  1.797   -34.925 1.00 97.38 42  C 1 
ATOM 3691 C CA  . LEU C 3 42  ? 16.141  3.221   -34.625 1.00 97.49 42  C 1 
ATOM 3692 C C   . LEU C 3 42  ? 16.868  4.028   -35.706 1.00 97.11 42  C 1 
ATOM 3693 O O   . LEU C 3 42  ? 18.074  3.889   -35.893 1.00 95.14 42  C 1 
ATOM 3694 C CB  . LEU C 3 42  ? 16.705  3.463   -33.215 1.00 97.03 42  C 1 
ATOM 3695 C CG  . LEU C 3 42  ? 16.706  4.939   -32.778 1.00 96.49 42  C 1 
ATOM 3696 C CD1 . LEU C 3 42  ? 15.301  5.521   -32.676 1.00 94.99 42  C 1 
ATOM 3697 C CD2 . LEU C 3 42  ? 17.363  5.058   -31.402 1.00 94.69 42  C 1 
ATOM 3698 N N   . GLU C 3 43  ? 16.125  4.879   -36.410 1.00 96.70 43  C 1 
ATOM 3699 C CA  . GLU C 3 43  ? 16.685  5.764   -37.432 1.00 96.08 43  C 1 
ATOM 3700 C C   . GLU C 3 43  ? 17.016  7.142   -36.836 1.00 96.70 43  C 1 
ATOM 3701 O O   . GLU C 3 43  ? 16.251  7.671   -36.036 1.00 95.71 43  C 1 
ATOM 3702 C CB  . GLU C 3 43  ? 15.694  5.929   -38.595 1.00 93.71 43  C 1 
ATOM 3703 C CG  . GLU C 3 43  ? 15.328  4.631   -39.347 1.00 85.91 43  C 1 
ATOM 3704 C CD  . GLU C 3 43  ? 14.324  4.913   -40.482 1.00 81.47 43  C 1 
ATOM 3705 O OE1 . GLU C 3 43  ? 13.382  4.134   -40.719 1.00 73.98 43  C 1 
ATOM 3706 O OE2 . GLU C 3 43  ? 14.436  5.968   -41.140 1.00 74.49 43  C 1 
ATOM 3707 N N   . ASP C 3 44  ? 18.082  7.797   -37.320 1.00 96.02 44  C 1 
ATOM 3708 C CA  . ASP C 3 44  ? 18.489  9.136   -36.851 1.00 95.88 44  C 1 
ATOM 3709 C C   . ASP C 3 44  ? 17.353  10.174  -36.898 1.00 96.29 44  C 1 
ATOM 3710 O O   . ASP C 3 44  ? 17.219  11.007  -36.008 1.00 94.97 44  C 1 
ATOM 3711 C CB  . ASP C 3 44  ? 19.651  9.662   -37.713 1.00 94.38 44  C 1 
ATOM 3712 C CG  . ASP C 3 44  ? 21.005  9.025   -37.407 1.00 84.96 44  C 1 
ATOM 3713 O OD1 . ASP C 3 44  ? 21.161  8.469   -36.305 1.00 77.39 44  C 1 
ATOM 3714 O OD2 . ASP C 3 44  ? 21.884  9.132   -38.293 1.00 75.83 44  C 1 
ATOM 3715 N N   . ARG C 3 45  ? 16.488  10.114  -37.919 1.00 96.05 45  C 1 
ATOM 3716 C CA  . ARG C 3 45  ? 15.336  11.025  -38.062 1.00 95.81 45  C 1 
ATOM 3717 C C   . ARG C 3 45  ? 14.266  10.854  -36.976 1.00 96.64 45  C 1 
ATOM 3718 O O   . ARG C 3 45  ? 13.417  11.729  -36.844 1.00 95.59 45  C 1 
ATOM 3719 C CB  . ARG C 3 45  ? 14.714  10.881  -39.457 1.00 93.70 45  C 1 
ATOM 3720 C CG  . ARG C 3 45  ? 14.085  9.494   -39.682 1.00 83.67 45  C 1 
ATOM 3721 C CD  . ARG C 3 45  ? 13.354  9.424   -41.027 1.00 80.05 45  C 1 
ATOM 3722 N NE  . ARG C 3 45  ? 12.887  8.053   -41.286 1.00 69.50 45  C 1 
ATOM 3723 C CZ  . ARG C 3 45  ? 11.828  7.649   -41.950 1.00 62.48 45  C 1 
ATOM 3724 N NH1 . ARG C 3 45  ? 11.006  8.481   -42.522 1.00 56.98 45  C 1 
ATOM 3725 N NH2 . ARG C 3 45  ? 11.596  6.368   -42.043 1.00 55.11 45  C 1 
ATOM 3726 N N   . GLN C 3 46  ? 14.274  9.729   -36.274 1.00 97.35 46  C 1 
ATOM 3727 C CA  . GLN C 3 46  ? 13.340  9.451   -35.172 1.00 97.80 46  C 1 
ATOM 3728 C C   . GLN C 3 46  ? 13.868  9.999   -33.841 1.00 98.11 46  C 1 
ATOM 3729 O O   . GLN C 3 46  ? 13.087  10.173  -32.914 1.00 97.71 46  C 1 
ATOM 3730 C CB  . GLN C 3 46  ? 13.078  7.940   -35.073 1.00 97.51 46  C 1 
ATOM 3731 C CG  . GLN C 3 46  ? 12.436  7.361   -36.344 1.00 96.87 46  C 1 
ATOM 3732 C CD  . GLN C 3 46  ? 12.246  5.847   -36.259 1.00 96.84 46  C 1 
ATOM 3733 O OE1 . GLN C 3 46  ? 13.191  5.079   -36.323 1.00 91.70 46  C 1 
ATOM 3734 N NE2 . GLN C 3 46  ? 11.028  5.372   -36.127 1.00 91.00 46  C 1 
ATOM 3735 N N   . ILE C 3 47  ? 15.162  10.287  -33.757 1.00 98.14 47  C 1 
ATOM 3736 C CA  . ILE C 3 47  ? 15.795  10.785  -32.538 1.00 98.20 47  C 1 
ATOM 3737 C C   . ILE C 3 47  ? 15.476  12.274  -32.375 1.00 98.19 47  C 1 
ATOM 3738 O O   . ILE C 3 47  ? 15.787  13.098  -33.234 1.00 97.52 47  C 1 
ATOM 3739 C CB  . ILE C 3 47  ? 17.310  10.500  -32.526 1.00 97.87 47  C 1 
ATOM 3740 C CG1 . ILE C 3 47  ? 17.589  8.989   -32.718 1.00 96.24 47  C 1 
ATOM 3741 C CG2 . ILE C 3 47  ? 17.923  10.997  -31.202 1.00 96.33 47  C 1 
ATOM 3742 C CD1 . ILE C 3 47  ? 19.073  8.651   -32.916 1.00 89.00 47  C 1 
ATOM 3743 N N   . VAL C 3 48  ? 14.878  12.622  -31.244 1.00 98.31 48  C 1 
ATOM 3744 C CA  . VAL C 3 48  ? 14.549  14.003  -30.882 1.00 98.37 48  C 1 
ATOM 3745 C C   . VAL C 3 48  ? 15.365  14.397  -29.656 1.00 98.54 48  C 1 
ATOM 3746 O O   . VAL C 3 48  ? 15.365  13.703  -28.643 1.00 98.11 48  C 1 
ATOM 3747 C CB  . VAL C 3 48  ? 13.034  14.184  -30.654 1.00 97.75 48  C 1 
ATOM 3748 C CG1 . VAL C 3 48  ? 12.690  15.655  -30.411 1.00 94.85 48  C 1 
ATOM 3749 C CG2 . VAL C 3 48  ? 12.226  13.721  -31.874 1.00 94.50 48  C 1 
ATOM 3750 N N   . ALA C 3 49  ? 16.064  15.515  -29.743 1.00 98.23 49  C 1 
ATOM 3751 C CA  . ALA C 3 49  ? 16.821  16.032  -28.610 1.00 98.28 49  C 1 
ATOM 3752 C C   . ALA C 3 49  ? 15.868  16.591  -27.536 1.00 98.45 49  C 1 
ATOM 3753 O O   . ALA C 3 49  ? 14.968  17.374  -27.862 1.00 97.69 49  C 1 
ATOM 3754 C CB  . ALA C 3 49  ? 17.815  17.088  -29.103 1.00 97.36 49  C 1 
ATOM 3755 N N   . PRO C 3 50  ? 16.074  16.243  -26.254 1.00 98.40 50  C 1 
ATOM 3756 C CA  . PRO C 3 50  ? 15.308  16.826  -25.162 1.00 98.42 50  C 1 
ATOM 3757 C C   . PRO C 3 50  ? 15.676  18.295  -24.959 1.00 98.44 50  C 1 
ATOM 3758 O O   . PRO C 3 50  ? 16.790  18.735  -25.247 1.00 97.63 50  C 1 
ATOM 3759 C CB  . PRO C 3 50  ? 15.655  15.985  -23.934 1.00 97.86 50  C 1 
ATOM 3760 C CG  . PRO C 3 50  ? 17.088  15.541  -24.213 1.00 96.90 50  C 1 
ATOM 3761 C CD  . PRO C 3 50  ? 17.089  15.338  -25.731 1.00 97.91 50  C 1 
ATOM 3762 N N   . ARG C 3 51  ? 14.753  19.038  -24.364 1.00 98.16 51  C 1 
ATOM 3763 C CA  . ARG C 3 51  ? 14.993  20.365  -23.798 1.00 98.00 51  C 1 
ATOM 3764 C C   . ARG C 3 51  ? 14.914  20.304  -22.277 1.00 98.32 51  C 1 
ATOM 3765 O O   . ARG C 3 51  ? 14.321  19.383  -21.729 1.00 97.61 51  C 1 
ATOM 3766 C CB  . ARG C 3 51  ? 14.011  21.381  -24.396 1.00 95.86 51  C 1 
ATOM 3767 C CG  . ARG C 3 51  ? 12.555  21.106  -23.988 1.00 91.95 51  C 1 
ATOM 3768 C CD  . ARG C 3 51  ? 11.631  22.183  -24.542 1.00 91.41 51  C 1 
ATOM 3769 N NE  . ARG C 3 51  ? 10.237  21.954  -24.155 1.00 91.43 51  C 1 
ATOM 3770 C CZ  . ARG C 3 51  ? 9.650   22.364  -23.036 1.00 93.78 51  C 1 
ATOM 3771 N NH1 . ARG C 3 51  ? 10.287  22.984  -22.085 1.00 84.81 51  C 1 
ATOM 3772 N NH2 . ARG C 3 51  ? 8.383   22.161  -22.869 1.00 88.22 51  C 1 
ATOM 3773 N N   . MET C 3 52  ? 15.458  21.310  -21.607 1.00 98.22 52  C 1 
ATOM 3774 C CA  . MET C 3 52  ? 15.241  21.470  -20.173 1.00 98.19 52  C 1 
ATOM 3775 C C   . MET C 3 52  ? 13.841  22.044  -19.920 1.00 98.44 52  C 1 
ATOM 3776 O O   . MET C 3 52  ? 13.395  22.930  -20.663 1.00 97.72 52  C 1 
ATOM 3777 C CB  . MET C 3 52  ? 16.353  22.359  -19.606 1.00 96.76 52  C 1 
ATOM 3778 C CG  . MET C 3 52  ? 16.539  22.172  -18.102 1.00 85.97 52  C 1 
ATOM 3779 S SD  . MET C 3 52  ? 17.877  23.198  -17.400 1.00 84.52 52  C 1 
ATOM 3780 C CE  . MET C 3 52  ? 19.316  22.534  -18.258 1.00 73.53 52  C 1 
ATOM 3781 N N   . ALA C 3 53  ? 13.144  21.548  -18.900 1.00 98.45 53  C 1 
ATOM 3782 C CA  . ALA C 3 53  ? 11.912  22.171  -18.431 1.00 98.58 53  C 1 
ATOM 3783 C C   . ALA C 3 53  ? 12.225  23.533  -17.798 1.00 98.65 53  C 1 
ATOM 3784 O O   . ALA C 3 53  ? 13.249  23.714  -17.135 1.00 98.21 53  C 1 
ATOM 3785 C CB  . ALA C 3 53  ? 11.196  21.240  -17.452 1.00 98.25 53  C 1 
ATOM 3786 N N   . THR C 3 54  ? 11.329  24.490  -17.998 1.00 98.61 54  C 1 
ATOM 3787 C CA  . THR C 3 54  ? 11.395  25.790  -17.326 1.00 98.61 54  C 1 
ATOM 3788 C C   . THR C 3 54  ? 10.876  25.675  -15.892 1.00 98.71 54  C 1 
ATOM 3789 O O   . THR C 3 54  ? 10.098  24.776  -15.573 1.00 98.44 54  C 1 
ATOM 3790 C CB  . THR C 3 54  ? 10.597  26.852  -18.092 1.00 98.31 54  C 1 
ATOM 3791 O OG1 . THR C 3 54  ? 9.239   26.509  -18.158 1.00 96.00 54  C 1 
ATOM 3792 C CG2 . THR C 3 54  ? 11.097  27.045  -19.527 1.00 95.42 54  C 1 
ATOM 3793 N N   . ASP C 3 55  ? 11.236  26.633  -15.034 1.00 98.65 55  C 1 
ATOM 3794 C CA  . ASP C 3 55  ? 10.706  26.687  -13.665 1.00 98.65 55  C 1 
ATOM 3795 C C   . ASP C 3 55  ? 9.171   26.770  -13.635 1.00 98.71 55  C 1 
ATOM 3796 O O   . ASP C 3 55  ? 8.541   26.205  -12.749 1.00 98.17 55  C 1 
ATOM 3797 C CB  . ASP C 3 55  ? 11.266  27.918  -12.936 1.00 98.22 55  C 1 
ATOM 3798 C CG  . ASP C 3 55  ? 12.743  27.854  -12.572 1.00 97.42 55  C 1 
ATOM 3799 O OD1 . ASP C 3 55  ? 13.481  26.936  -12.991 1.00 94.45 55  C 1 
ATOM 3800 O OD2 . ASP C 3 55  ? 13.181  28.758  -11.828 1.00 94.09 55  C 1 
ATOM 3801 N N   . ASP C 3 56  ? 8.561   27.458  -14.603 1.00 98.61 56  C 1 
ATOM 3802 C CA  . ASP C 3 56  ? 7.102   27.561  -14.695 1.00 98.56 56  C 1 
ATOM 3803 C C   . ASP C 3 56  ? 6.458   26.223  -15.083 1.00 98.62 56  C 1 
ATOM 3804 O O   . ASP C 3 56  ? 5.383   25.899  -14.584 1.00 98.01 56  C 1 
ATOM 3805 C CB  . ASP C 3 56  ? 6.701   28.669  -15.682 1.00 98.25 56  C 1 
ATOM 3806 C CG  . ASP C 3 56  ? 7.031   30.088  -15.197 1.00 96.99 56  C 1 
ATOM 3807 O OD1 . ASP C 3 56  ? 7.139   30.314  -13.964 1.00 93.20 56  C 1 
ATOM 3808 O OD2 . ASP C 3 56  ? 7.141   30.982  -16.064 1.00 92.92 56  C 1 
ATOM 3809 N N   . GLU C 3 57  ? 7.120   25.417  -15.914 1.00 98.70 57  C 1 
ATOM 3810 C CA  . GLU C 3 57  ? 6.665   24.059  -16.243 1.00 98.70 57  C 1 
ATOM 3811 C C   . GLU C 3 57  ? 6.832   23.106  -15.052 1.00 98.75 57  C 1 
ATOM 3812 O O   . GLU C 3 57  ? 5.914   22.355  -14.749 1.00 98.50 57  C 1 
ATOM 3813 C CB  . GLU C 3 57  ? 7.437   23.528  -17.458 1.00 98.53 57  C 1 
ATOM 3814 C CG  . GLU C 3 57  ? 7.000   24.231  -18.752 1.00 98.01 57  C 1 
ATOM 3815 C CD  . GLU C 3 57  ? 7.946   23.953  -19.925 1.00 98.28 57  C 1 
ATOM 3816 O OE1 . GLU C 3 57  ? 7.472   23.855  -21.075 1.00 95.51 57  C 1 
ATOM 3817 O OE2 . GLU C 3 57  ? 9.182   23.857  -19.741 1.00 96.17 57  C 1 
ATOM 3818 N N   . LEU C 3 58  ? 7.945   23.191  -14.332 1.00 98.73 58  C 1 
ATOM 3819 C CA  . LEU C 3 58  ? 8.130   22.427  -13.092 1.00 98.75 58  C 1 
ATOM 3820 C C   . LEU C 3 58  ? 7.068   22.796  -12.045 1.00 98.73 58  C 1 
ATOM 3821 O O   . LEU C 3 58  ? 6.549   21.922  -11.355 1.00 98.44 58  C 1 
ATOM 3822 C CB  . LEU C 3 58  ? 9.545   22.677  -12.537 1.00 98.68 58  C 1 
ATOM 3823 C CG  . LEU C 3 58  ? 10.697  22.145  -13.409 1.00 98.17 58  C 1 
ATOM 3824 C CD1 . LEU C 3 58  ? 12.034  22.599  -12.829 1.00 97.45 58  C 1 
ATOM 3825 C CD2 . LEU C 3 58  ? 10.705  20.619  -13.479 1.00 97.24 58  C 1 
ATOM 3826 N N   . ALA C 3 59  ? 6.697   24.080  -11.973 1.00 98.71 59  C 1 
ATOM 3827 C CA  . ALA C 3 59  ? 5.691   24.591  -11.045 1.00 98.67 59  C 1 
ATOM 3828 C C   . ALA C 3 59  ? 4.244   24.172  -11.378 1.00 98.61 59  C 1 
ATOM 3829 O O   . ALA C 3 59  ? 3.355   24.428  -10.566 1.00 97.84 59  C 1 
ATOM 3830 C CB  . ALA C 3 59  ? 5.844   26.114  -10.940 1.00 98.39 59  C 1 
ATOM 3831 N N   . LEU C 3 60  ? 4.006   23.494  -12.510 1.00 98.66 60  C 1 
ATOM 3832 C CA  . LEU C 3 60  ? 2.719   22.832  -12.781 1.00 98.55 60  C 1 
ATOM 3833 C C   . LEU C 3 60  ? 2.380   21.774  -11.719 1.00 98.41 60  C 1 
ATOM 3834 O O   . LEU C 3 60  ? 1.206   21.534  -11.448 1.00 97.26 60  C 1 
ATOM 3835 C CB  . LEU C 3 60  ? 2.763   22.168  -14.169 1.00 98.39 60  C 1 
ATOM 3836 C CG  . LEU C 3 60  ? 2.844   23.136  -15.366 1.00 97.58 60  C 1 
ATOM 3837 C CD1 . LEU C 3 60  ? 3.076   22.340  -16.650 1.00 95.96 60  C 1 
ATOM 3838 C CD2 . LEU C 3 60  ? 1.559   23.945  -15.534 1.00 95.90 60  C 1 
ATOM 3839 N N   . ILE C 3 61  ? 3.400   21.174  -11.113 1.00 98.46 61  C 1 
ATOM 3840 C CA  . ILE C 3 61  ? 3.254   20.186  -10.036 1.00 98.42 61  C 1 
ATOM 3841 C C   . ILE C 3 61  ? 4.011   20.612  -8.781  1.00 98.40 61  C 1 
ATOM 3842 O O   . ILE C 3 61  ? 3.446   20.584  -7.684  1.00 97.65 61  C 1 
ATOM 3843 C CB  . ILE C 3 61  ? 3.689   18.791  -10.531 1.00 98.07 61  C 1 
ATOM 3844 C CG1 . ILE C 3 61  ? 2.737   18.244  -11.620 1.00 96.20 61  C 1 
ATOM 3845 C CG2 . ILE C 3 61  ? 3.826   17.768  -9.389  1.00 96.98 61  C 1 
ATOM 3846 C CD1 . ILE C 3 61  ? 1.290   17.962  -11.161 1.00 94.55 61  C 1 
ATOM 3847 N N   . HIS C 3 62  ? 5.269   20.986  -8.921  1.00 98.47 62  C 1 
ATOM 3848 C CA  . HIS C 3 62  ? 6.176   21.200  -7.802  1.00 98.61 62  C 1 
ATOM 3849 C C   . HIS C 3 62  ? 6.036   22.596  -7.189  1.00 98.57 62  C 1 
ATOM 3850 O O   . HIS C 3 62  ? 5.891   23.603  -7.880  1.00 98.14 62  C 1 
ATOM 3851 C CB  . HIS C 3 62  ? 7.611   20.910  -8.237  1.00 98.52 62  C 1 
ATOM 3852 C CG  . HIS C 3 62  ? 7.821   19.465  -8.586  1.00 98.68 62  C 1 
ATOM 3853 N ND1 . HIS C 3 62  ? 7.763   18.405  -7.703  1.00 94.95 62  C 1 
ATOM 3854 C CD2 . HIS C 3 62  ? 8.032   18.943  -9.840  1.00 93.94 62  C 1 
ATOM 3855 C CE1 . HIS C 3 62  ? 7.934   17.279  -8.410  1.00 95.77 62  C 1 
ATOM 3856 N NE2 . HIS C 3 62  ? 8.102   17.566  -9.709  1.00 96.48 62  C 1 
ATOM 3857 N N   . ASP C 3 63  ? 6.153   22.664  -5.868  1.00 98.29 63  C 1 
ATOM 3858 C CA  . ASP C 3 63  ? 6.222   23.937  -5.162  1.00 98.14 63  C 1 
ATOM 3859 C C   . ASP C 3 63  ? 7.501   24.692  -5.542  1.00 98.35 63  C 1 
ATOM 3860 O O   . ASP C 3 63  ? 8.599   24.131  -5.556  1.00 98.01 63  C 1 
ATOM 3861 C CB  . ASP C 3 63  ? 6.172   23.718  -3.643  1.00 97.38 63  C 1 
ATOM 3862 C CG  . ASP C 3 63  ? 4.811   23.225  -3.139  1.00 94.24 63  C 1 
ATOM 3863 O OD1 . ASP C 3 63  ? 3.781   23.598  -3.749  1.00 90.39 63  C 1 
ATOM 3864 O OD2 . ASP C 3 63  ? 4.809   22.519  -2.110  1.00 90.08 63  C 1 
ATOM 3865 N N   . ARG C 3 64  ? 7.392   26.000  -5.776  1.00 98.09 64  C 1 
ATOM 3866 C CA  . ARG C 3 64  ? 8.570   26.827  -6.104  1.00 98.07 64  C 1 
ATOM 3867 C C   . ARG C 3 64  ? 9.645   26.786  -5.014  1.00 98.10 64  C 1 
ATOM 3868 O O   . ARG C 3 64  ? 10.827  26.830  -5.336  1.00 97.12 64  C 1 
ATOM 3869 C CB  . ARG C 3 64  ? 8.166   28.278  -6.397  1.00 97.37 64  C 1 
ATOM 3870 C CG  . ARG C 3 64  ? 7.421   28.413  -7.738  1.00 92.48 64  C 1 
ATOM 3871 C CD  . ARG C 3 64  ? 7.270   29.882  -8.131  1.00 89.10 64  C 1 
ATOM 3872 N NE  . ARG C 3 64  ? 6.520   30.041  -9.382  1.00 88.00 64  C 1 
ATOM 3873 C CZ  . ARG C 3 64  ? 6.989   30.262  -10.618 1.00 87.46 64  C 1 
ATOM 3874 N NH1 . ARG C 3 64  ? 8.247   30.434  -10.905 1.00 75.49 64  C 1 
ATOM 3875 N NH2 . ARG C 3 64  ? 6.163   30.315  -11.612 1.00 81.84 64  C 1 
ATOM 3876 N N   . SER C 3 65  ? 9.263   26.659  -3.753  1.00 97.99 65  C 1 
ATOM 3877 C CA  . SER C 3 65  ? 10.206  26.478  -2.643  1.00 97.52 65  C 1 
ATOM 3878 C C   . SER C 3 65  ? 11.016  25.185  -2.770  1.00 97.91 65  C 1 
ATOM 3879 O O   . SER C 3 65  ? 12.209  25.185  -2.472  1.00 97.22 65  C 1 
ATOM 3880 C CB  . SER C 3 65  ? 9.451   26.474  -1.309  1.00 96.07 65  C 1 
ATOM 3881 O OG  . SER C 3 65  ? 8.373   25.558  -1.351  1.00 86.23 65  C 1 
ATOM 3882 N N   . TYR C 3 66  ? 10.405  24.111  -3.253  1.00 97.81 66  C 1 
ATOM 3883 C CA  . TYR C 3 66  ? 11.091  22.852  -3.520  1.00 98.15 66  C 1 
ATOM 3884 C C   . TYR C 3 66  ? 12.045  22.976  -4.715  1.00 98.39 66  C 1 
ATOM 3885 O O   . TYR C 3 66  ? 13.196  22.568  -4.616  1.00 98.23 66  C 1 
ATOM 3886 C CB  . TYR C 3 66  ? 10.060  21.737  -3.722  1.00 98.02 66  C 1 
ATOM 3887 C CG  . TYR C 3 66  ? 10.683  20.408  -4.087  1.00 98.21 66  C 1 
ATOM 3888 C CD1 . TYR C 3 66  ? 10.428  19.815  -5.339  1.00 97.45 66  C 1 
ATOM 3889 C CD2 . TYR C 3 66  ? 11.555  19.773  -3.182  1.00 97.65 66  C 1 
ATOM 3890 C CE1 . TYR C 3 66  ? 11.026  18.596  -5.683  1.00 97.36 66  C 1 
ATOM 3891 C CE2 . TYR C 3 66  ? 12.166  18.555  -3.519  1.00 97.35 66  C 1 
ATOM 3892 C CZ  . TYR C 3 66  ? 11.899  17.971  -4.772  1.00 97.99 66  C 1 
ATOM 3893 O OH  . TYR C 3 66  ? 12.499  16.787  -5.105  1.00 97.51 66  C 1 
ATOM 3894 N N   . ILE C 3 67  ? 11.620  23.621  -5.799  1.00 98.46 67  C 1 
ATOM 3895 C CA  . ILE C 3 67  ? 12.475  23.884  -6.969  1.00 98.56 67  C 1 
ATOM 3896 C C   . ILE C 3 67  ? 13.728  24.677  -6.556  1.00 98.52 67  C 1 
ATOM 3897 O O   . ILE C 3 67  ? 14.846  24.307  -6.919  1.00 98.28 67  C 1 
ATOM 3898 C CB  . ILE C 3 67  ? 11.681  24.616  -8.079  1.00 98.55 67  C 1 
ATOM 3899 C CG1 . ILE C 3 67  ? 10.478  23.769  -8.563  1.00 97.96 67  C 1 
ATOM 3900 C CG2 . ILE C 3 67  ? 12.597  24.958  -9.271  1.00 98.02 67  C 1 
ATOM 3901 C CD1 . ILE C 3 67  ? 9.481   24.538  -9.439  1.00 96.73 67  C 1 
ATOM 3902 N N   . GLU C 3 68  ? 13.562  25.720  -5.748  1.00 98.45 68  C 1 
ATOM 3903 C CA  . GLU C 3 68  ? 14.698  26.494  -5.231  1.00 98.32 68  C 1 
ATOM 3904 C C   . GLU C 3 68  ? 15.593  25.667  -4.289  1.00 98.34 68  C 1 
ATOM 3905 O O   . GLU C 3 68  ? 16.816  25.805  -4.326  1.00 97.89 68  C 1 
ATOM 3906 C CB  . GLU C 3 68  ? 14.200  27.769  -4.534  1.00 98.04 68  C 1 
ATOM 3907 C CG  . GLU C 3 68  ? 13.623  28.820  -5.505  1.00 94.25 68  C 1 
ATOM 3908 C CD  . GLU C 3 68  ? 14.601  29.199  -6.635  1.00 93.02 68  C 1 
ATOM 3909 O OE1 . GLU C 3 68  ? 14.189  29.187  -7.820  1.00 84.96 68  C 1 
ATOM 3910 O OE2 . GLU C 3 68  ? 15.786  29.461  -6.333  1.00 87.04 68  C 1 
ATOM 3911 N N   . ALA C 3 69  ? 15.014  24.773  -3.488  1.00 98.18 69  C 1 
ATOM 3912 C CA  . ALA C 3 69  ? 15.789  23.858  -2.651  1.00 98.12 69  C 1 
ATOM 3913 C C   . ALA C 3 69  ? 16.637  22.887  -3.490  1.00 98.28 69  C 1 
ATOM 3914 O O   . ALA C 3 69  ? 17.816  22.696  -3.194  1.00 97.90 69  C 1 
ATOM 3915 C CB  . ALA C 3 69  ? 14.844  23.115  -1.704  1.00 97.76 69  C 1 
ATOM 3916 N N   . VAL C 3 70  ? 16.088  22.328  -4.572  1.00 98.33 70  C 1 
ATOM 3917 C CA  . VAL C 3 70  ? 16.835  21.454  -5.498  1.00 98.41 70  C 1 
ATOM 3918 C C   . VAL C 3 70  ? 17.975  22.217  -6.182  1.00 98.42 70  C 1 
ATOM 3919 O O   . VAL C 3 70  ? 19.095  21.704  -6.267  1.00 98.14 70  C 1 
ATOM 3920 C CB  . VAL C 3 70  ? 15.895  20.809  -6.536  1.00 98.32 70  C 1 
ATOM 3921 C CG1 . VAL C 3 70  ? 16.663  19.949  -7.546  1.00 97.48 70  C 1 
ATOM 3922 C CG2 . VAL C 3 70  ? 14.868  19.893  -5.865  1.00 97.32 70  C 1 
ATOM 3923 N N   . LYS C 3 71  ? 17.745  23.461  -6.595  1.00 98.40 71  C 1 
ATOM 3924 C CA  . LYS C 3 71  ? 18.802  24.327  -7.149  1.00 98.41 71  C 1 
ATOM 3925 C C   . LYS C 3 71  ? 19.918  24.579  -6.132  1.00 98.33 71  C 1 
ATOM 3926 O O   . LYS C 3 71  ? 21.098  24.466  -6.475  1.00 97.86 71  C 1 
ATOM 3927 C CB  . LYS C 3 71  ? 18.216  25.675  -7.594  1.00 98.39 71  C 1 
ATOM 3928 C CG  . LYS C 3 71  ? 17.342  25.576  -8.849  1.00 97.83 71  C 1 
ATOM 3929 C CD  . LYS C 3 71  ? 16.715  26.943  -9.136  1.00 97.03 71  C 1 
ATOM 3930 C CE  . LYS C 3 71  ? 15.770  26.854  -10.331 1.00 95.18 71  C 1 
ATOM 3931 N NZ  . LYS C 3 71  ? 15.048  28.132  -10.521 1.00 93.20 71  C 1 
ATOM 3932 N N   . ALA C 3 72  ? 19.555  24.906  -4.896  1.00 98.24 72  C 1 
ATOM 3933 C CA  . ALA C 3 72  ? 20.512  25.133  -3.818  1.00 98.19 72  C 1 
ATOM 3934 C C   . ALA C 3 72  ? 21.296  23.854  -3.474  1.00 98.20 72  C 1 
ATOM 3935 O O   . ALA C 3 72  ? 22.518  23.910  -3.321  1.00 97.42 72  C 1 
ATOM 3936 C CB  . ALA C 3 72  ? 19.758  25.695  -2.609  1.00 97.87 72  C 1 
ATOM 3937 N N   . ALA C 3 73  ? 20.624  22.697  -3.433  1.00 98.13 73  C 1 
ATOM 3938 C CA  . ALA C 3 73  ? 21.254  21.399  -3.208  1.00 98.00 73  C 1 
ATOM 3939 C C   . ALA C 3 73  ? 22.311  21.086  -4.279  1.00 98.01 73  C 1 
ATOM 3940 O O   . ALA C 3 73  ? 23.451  20.769  -3.946  1.00 97.23 73  C 1 
ATOM 3941 C CB  . ALA C 3 73  ? 20.158  20.326  -3.154  1.00 97.66 73  C 1 
ATOM 3942 N N   . GLY C 3 74  ? 21.971  21.263  -5.553  1.00 97.72 74  C 1 
ATOM 3943 C CA  . GLY C 3 74  ? 22.899  21.050  -6.670  1.00 97.53 74  C 1 
ATOM 3944 C C   . GLY C 3 74  ? 24.131  21.962  -6.658  1.00 97.63 74  C 1 
ATOM 3945 O O   . GLY C 3 74  ? 25.180  21.599  -7.202  1.00 96.25 74  C 1 
ATOM 3946 N N   . ARG C 3 75  ? 24.038  23.120  -5.998  1.00 97.73 75  C 1 
ATOM 3947 C CA  . ARG C 3 75  ? 25.164  24.044  -5.766  1.00 97.53 75  C 1 
ATOM 3948 C C   . ARG C 3 75  ? 25.923  23.781  -4.453  1.00 97.54 75  C 1 
ATOM 3949 O O   . ARG C 3 75  ? 26.920  24.445  -4.200  1.00 95.91 75  C 1 
ATOM 3950 C CB  . ARG C 3 75  ? 24.665  25.493  -5.831  1.00 96.59 75  C 1 
ATOM 3951 C CG  . ARG C 3 75  ? 24.160  25.894  -7.234  1.00 92.79 75  C 1 
ATOM 3952 C CD  . ARG C 3 75  ? 23.916  27.394  -7.338  1.00 90.66 75  C 1 
ATOM 3953 N NE  . ARG C 3 75  ? 22.943  27.878  -6.345  1.00 84.29 75  C 1 
ATOM 3954 C CZ  . ARG C 3 75  ? 21.690  28.239  -6.524  1.00 81.29 75  C 1 
ATOM 3955 N NH1 . ARG C 3 75  ? 21.125  28.251  -7.706  1.00 71.28 75  C 1 
ATOM 3956 N NH2 . ARG C 3 75  ? 20.983  28.611  -5.497  1.00 73.52 75  C 1 
ATOM 3957 N N   . GLY C 3 76  ? 25.459  22.840  -3.630  1.00 97.00 76  C 1 
ATOM 3958 C CA  . GLY C 3 76  ? 26.019  22.590  -2.295  1.00 96.67 76  C 1 
ATOM 3959 C C   . GLY C 3 76  ? 25.675  23.675  -1.264  1.00 97.07 76  C 1 
ATOM 3960 O O   . GLY C 3 76  ? 26.393  23.838  -0.284  1.00 94.73 76  C 1 
ATOM 3961 N N   . GLU C 3 77  ? 24.596  24.419  -1.489  1.00 97.05 77  C 1 
ATOM 3962 C CA  . GLU C 3 77  ? 24.175  25.557  -0.652  1.00 96.87 77  C 1 
ATOM 3963 C C   . GLU C 3 77  ? 23.005  25.212  0.290   1.00 96.68 77  C 1 
ATOM 3964 O O   . GLU C 3 77  ? 22.605  26.041  1.110   1.00 93.75 77  C 1 
ATOM 3965 C CB  . GLU C 3 77  ? 23.799  26.742  -1.561  1.00 95.90 77  C 1 
ATOM 3966 C CG  . GLU C 3 77  ? 24.971  27.303  -2.379  1.00 93.15 77  C 1 
ATOM 3967 C CD  . GLU C 3 77  ? 24.551  28.367  -3.412  1.00 91.70 77  C 1 
ATOM 3968 O OE1 . GLU C 3 77  ? 25.450  28.980  -4.031  1.00 83.82 77  C 1 
ATOM 3969 O OE2 . GLU C 3 77  ? 23.328  28.552  -3.661  1.00 85.77 77  C 1 
ATOM 3970 N N   . LEU C 3 78  ? 22.433  24.018  0.184   1.00 96.31 78  C 1 
ATOM 3971 C CA  . LEU C 3 78  ? 21.319  23.580  1.022   1.00 96.26 78  C 1 
ATOM 3972 C C   . LEU C 3 78  ? 21.844  22.951  2.323   1.00 95.69 78  C 1 
ATOM 3973 O O   . LEU C 3 78  ? 22.680  22.051  2.289   1.00 93.55 78  C 1 
ATOM 3974 C CB  . LEU C 3 78  ? 20.421  22.619  0.222   1.00 95.89 78  C 1 
ATOM 3975 C CG  . LEU C 3 78  ? 19.046  22.374  0.874   1.00 95.78 78  C 1 
ATOM 3976 C CD1 . LEU C 3 78  ? 18.152  23.611  0.799   1.00 93.37 78  C 1 
ATOM 3977 C CD2 . LEU C 3 78  ? 18.325  21.234  0.160   1.00 93.15 78  C 1 
ATOM 3978 N N   . SER C 3 79  ? 21.318  23.396  3.471   1.00 95.40 79  C 1 
ATOM 3979 C CA  . SER C 3 79  ? 21.670  22.792  4.762   1.00 94.07 79  C 1 
ATOM 3980 C C   . SER C 3 79  ? 21.117  21.368  4.888   1.00 93.51 79  C 1 
ATOM 3981 O O   . SER C 3 79  ? 20.032  21.086  4.378   1.00 91.70 79  C 1 
ATOM 3982 C CB  . SER C 3 79  ? 21.174  23.663  5.923   1.00 92.58 79  C 1 
ATOM 3983 O OG  . SER C 3 79  ? 19.761  23.655  6.008   1.00 87.88 79  C 1 
ATOM 3984 N N   . GLU C 3 80  ? 21.789  20.500  5.654   1.00 91.04 80  C 1 
ATOM 3985 C CA  . GLU C 3 80  ? 21.326  19.122  5.899   1.00 88.61 80  C 1 
ATOM 3986 C C   . GLU C 3 80  ? 19.894  19.059  6.457   1.00 88.26 80  C 1 
ATOM 3987 O O   . GLU C 3 80  ? 19.081  18.270  5.987   1.00 85.72 80  C 1 
ATOM 3988 C CB  . GLU C 3 80  ? 22.267  18.414  6.892   1.00 85.64 80  C 1 
ATOM 3989 C CG  . GLU C 3 80  ? 23.490  17.789  6.215   1.00 74.68 80  C 1 
ATOM 3990 C CD  . GLU C 3 80  ? 24.401  17.042  7.205   1.00 69.59 80  C 1 
ATOM 3991 O OE1 . GLU C 3 80  ? 25.155  16.157  6.745   1.00 61.80 80  C 1 
ATOM 3992 O OE2 . GLU C 3 80  ? 24.367  17.384  8.407   1.00 62.42 80  C 1 
ATOM 3993 N N   . ALA C 3 81  ? 19.561  19.930  7.411   1.00 85.89 81  C 1 
ATOM 3994 C CA  . ALA C 3 81  ? 18.221  19.965  7.996   1.00 84.13 81  C 1 
ATOM 3995 C C   . ALA C 3 81  ? 17.139  20.328  6.958   1.00 84.71 81  C 1 
ATOM 3996 O O   . ALA C 3 81  ? 16.066  19.725  6.920   1.00 82.85 81  C 1 
ATOM 3997 C CB  . ALA C 3 81  ? 18.240  20.966  9.157   1.00 81.80 81  C 1 
ATOM 3998 N N   . ALA C 3 82  ? 17.423  21.296  6.088   1.00 88.95 82  C 1 
ATOM 3999 C CA  . ALA C 3 82  ? 16.509  21.648  5.007   1.00 90.54 82  C 1 
ATOM 4000 C C   . ALA C 3 82  ? 16.428  20.529  3.957   1.00 91.70 82  C 1 
ATOM 4001 O O   . ALA C 3 82  ? 15.336  20.216  3.487   1.00 90.46 82  C 1 
ATOM 4002 C CB  . ALA C 3 82  ? 16.945  22.982  4.396   1.00 90.35 82  C 1 
ATOM 4003 N N   . ALA C 3 83  ? 17.555  19.890  3.640   1.00 92.36 83  C 1 
ATOM 4004 C CA  . ALA C 3 83  ? 17.609  18.777  2.703   1.00 93.00 83  C 1 
ATOM 4005 C C   . ALA C 3 83  ? 16.693  17.621  3.141   1.00 92.62 83  C 1 
ATOM 4006 O O   . ALA C 3 83  ? 15.859  17.176  2.354   1.00 91.34 83  C 1 
ATOM 4007 C CB  . ALA C 3 83  ? 19.068  18.336  2.541   1.00 93.43 83  C 1 
ATOM 4008 N N   . GLN C 3 84  ? 16.759  17.214  4.416   1.00 87.78 84  C 1 
ATOM 4009 C CA  . GLN C 3 84  ? 15.889  16.166  4.961   1.00 84.93 84  C 1 
ATOM 4010 C C   . GLN C 3 84  ? 14.398  16.506  4.840   1.00 85.67 84  C 1 
ATOM 4011 O O   . GLN C 3 84  ? 13.608  15.641  4.460   1.00 83.65 84  C 1 
ATOM 4012 C CB  . GLN C 3 84  ? 16.231  15.894  6.431   1.00 81.08 84  C 1 
ATOM 4013 C CG  . GLN C 3 84  ? 17.380  14.887  6.578   1.00 72.06 84  C 1 
ATOM 4014 C CD  . GLN C 3 84  ? 17.524  14.374  8.015   1.00 65.78 84  C 1 
ATOM 4015 O OE1 . GLN C 3 84  ? 16.898  14.834  8.951   1.00 58.13 84  C 1 
ATOM 4016 N NE2 . GLN C 3 84  ? 18.338  13.366  8.243   1.00 55.79 84  C 1 
ATOM 4017 N N   . ASN C 3 85  ? 14.005  17.745  5.091   1.00 88.63 85  C 1 
ATOM 4018 C CA  . ASN C 3 85  ? 12.609  18.169  4.952   1.00 87.93 85  C 1 
ATOM 4019 C C   . ASN C 3 85  ? 12.093  18.033  3.510   1.00 89.68 85  C 1 
ATOM 4020 O O   . ASN C 3 85  ? 10.921  17.710  3.298   1.00 88.32 85  C 1 
ATOM 4021 C CB  . ASN C 3 85  ? 12.459  19.610  5.469   1.00 85.06 85  C 1 
ATOM 4022 C CG  . ASN C 3 85  ? 12.422  19.687  6.987   1.00 77.89 85  C 1 
ATOM 4023 O OD1 . ASN C 3 85  ? 12.160  18.726  7.681   1.00 70.91 85  C 1 
ATOM 4024 N ND2 . ASN C 3 85  ? 12.633  20.859  7.549   1.00 68.50 85  C 1 
ATOM 4025 N N   . TYR C 3 86  ? 12.969  18.214  2.526   1.00 92.96 86  C 1 
ATOM 4026 C CA  . TYR C 3 86  ? 12.656  18.049  1.105   1.00 94.76 86  C 1 
ATOM 4027 C C   . TYR C 3 86  ? 12.923  16.628  0.565   1.00 95.27 86  C 1 
ATOM 4028 O O   . TYR C 3 86  ? 12.782  16.398  -0.635  1.00 94.50 86  C 1 
ATOM 4029 C CB  . TYR C 3 86  ? 13.392  19.125  0.302   1.00 95.48 86  C 1 
ATOM 4030 C CG  . TYR C 3 86  ? 12.912  20.537  0.582   1.00 95.89 86  C 1 
ATOM 4031 C CD1 . TYR C 3 86  ? 11.594  20.916  0.255   1.00 94.75 86  C 1 
ATOM 4032 C CD2 . TYR C 3 86  ? 13.775  21.487  1.163   1.00 94.84 86  C 1 
ATOM 4033 C CE1 . TYR C 3 86  ? 11.139  22.220  0.506   1.00 94.35 86  C 1 
ATOM 4034 C CE2 . TYR C 3 86  ? 13.333  22.799  1.418   1.00 94.40 86  C 1 
ATOM 4035 C CZ  . TYR C 3 86  ? 12.012  23.161  1.087   1.00 95.25 86  C 1 
ATOM 4036 O OH  . TYR C 3 86  ? 11.574  24.443  1.330   1.00 94.43 86  C 1 
ATOM 4037 N N   . GLY C 3 87  ? 13.308  15.672  1.417   1.00 93.16 87  C 1 
ATOM 4038 C CA  . GLY C 3 87  ? 13.647  14.308  0.987   1.00 93.05 87  C 1 
ATOM 4039 C C   . GLY C 3 87  ? 14.943  14.212  0.174   1.00 94.15 87  C 1 
ATOM 4040 O O   . GLY C 3 87  ? 15.160  13.219  -0.518  1.00 93.34 87  C 1 
ATOM 4041 N N   . LEU C 3 88  ? 15.792  15.236  0.249   1.00 94.99 88  C 1 
ATOM 4042 C CA  . LEU C 3 88  ? 17.087  15.307  -0.423  1.00 95.25 88  C 1 
ATOM 4043 C C   . LEU C 3 88  ? 18.209  14.936  0.552   1.00 94.00 88  C 1 
ATOM 4044 O O   . LEU C 3 88  ? 18.100  15.174  1.753   1.00 91.73 88  C 1 
ATOM 4045 C CB  . LEU C 3 88  ? 17.295  16.723  -0.988  1.00 95.91 88  C 1 
ATOM 4046 C CG  . LEU C 3 88  ? 16.238  17.191  -2.005  1.00 96.27 88  C 1 
ATOM 4047 C CD1 . LEU C 3 88  ? 16.434  18.676  -2.316  1.00 95.32 88  C 1 
ATOM 4048 C CD2 . LEU C 3 88  ? 16.322  16.410  -3.316  1.00 95.08 88  C 1 
ATOM 4049 N N   . GLY C 3 89  ? 19.304  14.379  0.032   1.00 94.31 89  C 1 
ATOM 4050 C CA  . GLY C 3 89  ? 20.452  13.979  0.854   1.00 93.43 89  C 1 
ATOM 4051 C C   . GLY C 3 89  ? 20.225  12.706  1.676   1.00 93.01 89  C 1 
ATOM 4052 O O   . GLY C 3 89  ? 20.987  12.428  2.599   1.00 90.49 89  C 1 
ATOM 4053 N N   . THR C 3 90  ? 19.181  11.936  1.345   1.00 92.34 90  C 1 
ATOM 4054 C CA  . THR C 3 90  ? 18.948  10.596  1.902   1.00 91.76 90  C 1 
ATOM 4055 C C   . THR C 3 90  ? 19.793  9.550   1.162   1.00 92.35 90  C 1 
ATOM 4056 O O   . THR C 3 90  ? 20.358  9.844   0.106   1.00 91.39 90  C 1 
ATOM 4057 C CB  . THR C 3 90  ? 17.456  10.229  1.835   1.00 90.58 90  C 1 
ATOM 4058 O OG1 . THR C 3 90  ? 17.023  10.162  0.494   1.00 87.10 90  C 1 
ATOM 4059 C CG2 . THR C 3 90  ? 16.566  11.252  2.546   1.00 86.79 90  C 1 
ATOM 4060 N N   . GLU C 3 91  ? 19.848  8.308   1.666   1.00 91.44 91  C 1 
ATOM 4061 C CA  . GLU C 3 91  ? 20.467  7.199   0.916   1.00 90.76 91  C 1 
ATOM 4062 C C   . GLU C 3 91  ? 19.756  6.928   -0.422  1.00 92.42 91  C 1 
ATOM 4063 O O   . GLU C 3 91  ? 20.409  6.615   -1.413  1.00 90.83 91  C 1 
ATOM 4064 C CB  . GLU C 3 91  ? 20.490  5.898   1.742   1.00 88.76 91  C 1 
ATOM 4065 C CG  . GLU C 3 91  ? 21.700  5.786   2.677   1.00 79.04 91  C 1 
ATOM 4066 C CD  . GLU C 3 91  ? 22.005  4.333   3.094   1.00 71.75 91  C 1 
ATOM 4067 O OE1 . GLU C 3 91  ? 23.200  4.020   3.318   1.00 63.33 91  C 1 
ATOM 4068 O OE2 . GLU C 3 91  ? 21.071  3.505   3.162   1.00 62.85 91  C 1 
ATOM 4069 N N   . ASP C 3 92  ? 18.439  7.102   -0.473  1.00 93.84 92  C 1 
ATOM 4070 C CA  . ASP C 3 92  ? 17.650  6.901   -1.689  1.00 94.80 92  C 1 
ATOM 4071 C C   . ASP C 3 92  ? 17.875  8.015   -2.715  1.00 95.72 92  C 1 
ATOM 4072 O O   . ASP C 3 92  ? 17.996  7.760   -3.914  1.00 94.57 92  C 1 
ATOM 4073 C CB  . ASP C 3 92  ? 16.154  6.850   -1.340  1.00 94.07 92  C 1 
ATOM 4074 C CG  . ASP C 3 92  ? 15.688  5.562   -0.663  1.00 93.76 92  C 1 
ATOM 4075 O OD1 . ASP C 3 92  ? 16.498  4.639   -0.433  1.00 91.31 92  C 1 
ATOM 4076 O OD2 . ASP C 3 92  ? 14.468  5.485   -0.384  1.00 90.80 92  C 1 
ATOM 4077 N N   . THR C 3 93  ? 17.928  9.261   -2.255  1.00 95.51 93  C 1 
ATOM 4078 C CA  . THR C 3 93  ? 18.050  10.444  -3.117  1.00 96.04 93  C 1 
ATOM 4079 C C   . THR C 3 93  ? 19.198  11.347  -2.647  1.00 96.19 93  C 1 
ATOM 4080 O O   . THR C 3 93  ? 18.966  12.449  -2.134  1.00 95.15 93  C 1 
ATOM 4081 C CB  . THR C 3 93  ? 16.709  11.196  -3.223  1.00 95.71 93  C 1 
ATOM 4082 O OG1 . THR C 3 93  ? 15.625  10.306  -3.361  1.00 91.99 93  C 1 
ATOM 4083 C CG2 . THR C 3 93  ? 16.684  12.108  -4.449  1.00 90.77 93  C 1 
ATOM 4084 N N   . PRO C 3 94  ? 20.458  10.893  -2.796  1.00 96.29 94  C 1 
ATOM 4085 C CA  . PRO C 3 94  ? 21.624  11.700  -2.457  1.00 96.18 94  C 1 
ATOM 4086 C C   . PRO C 3 94  ? 21.677  12.991  -3.276  1.00 96.87 94  C 1 
ATOM 4087 O O   . PRO C 3 94  ? 21.232  13.050  -4.423  1.00 96.31 94  C 1 
ATOM 4088 C CB  . PRO C 3 94  ? 22.850  10.817  -2.725  1.00 94.90 94  C 1 
ATOM 4089 C CG  . PRO C 3 94  ? 22.293  9.397   -2.743  1.00 92.75 94  C 1 
ATOM 4090 C CD  . PRO C 3 94  ? 20.879  9.585   -3.271  1.00 95.27 94  C 1 
ATOM 4091 N N   . ILE C 3 95  ? 22.277  14.034  -2.697  1.00 96.58 95  C 1 
ATOM 4092 C CA  . ILE C 3 95  ? 22.548  15.273  -3.427  1.00 97.12 95  C 1 
ATOM 4093 C C   . ILE C 3 95  ? 23.736  15.050  -4.368  1.00 97.26 95  C 1 
ATOM 4094 O O   . ILE C 3 95  ? 24.758  14.490  -3.975  1.00 96.39 95  C 1 
ATOM 4095 C CB  . ILE C 3 95  ? 22.770  16.447  -2.448  1.00 96.69 95  C 1 
ATOM 4096 C CG1 . ILE C 3 95  ? 21.463  16.737  -1.674  1.00 94.85 95  C 1 
ATOM 4097 C CG2 . ILE C 3 95  ? 23.249  17.709  -3.199  1.00 94.67 95  C 1 
ATOM 4098 C CD1 . ILE C 3 95  ? 21.622  17.717  -0.505  1.00 91.09 95  C 1 
ATOM 4099 N N   . PHE C 3 96  ? 23.617  15.541  -5.597  1.00 97.16 96  C 1 
ATOM 4100 C CA  . PHE C 3 96  ? 24.699  15.509  -6.579  1.00 97.56 96  C 1 
ATOM 4101 C C   . PHE C 3 96  ? 24.843  16.856  -7.304  1.00 97.91 96  C 1 
ATOM 4102 O O   . PHE C 3 96  ? 23.892  17.644  -7.353  1.00 97.56 96  C 1 
ATOM 4103 C CB  . PHE C 3 96  ? 24.487  14.330  -7.540  1.00 97.34 96  C 1 
ATOM 4104 C CG  . PHE C 3 96  ? 23.245  14.416  -8.400  1.00 97.84 96  C 1 
ATOM 4105 C CD1 . PHE C 3 96  ? 22.020  13.889  -7.939  1.00 96.63 96  C 1 
ATOM 4106 C CD2 . PHE C 3 96  ? 23.311  14.988  -9.682  1.00 96.55 96  C 1 
ATOM 4107 C CE1 . PHE C 3 96  ? 20.882  13.935  -8.755  1.00 95.90 96  C 1 
ATOM 4108 C CE2 . PHE C 3 96  ? 22.169  15.037  -10.501 1.00 95.98 96  C 1 
ATOM 4109 C CZ  . PHE C 3 96  ? 20.954  14.506  -10.040 1.00 96.55 96  C 1 
ATOM 4110 N N   . PRO C 3 97  ? 26.026  17.161  -7.865  1.00 97.37 97  C 1 
ATOM 4111 C CA  . PRO C 3 97  ? 26.252  18.421  -8.566  1.00 97.14 97  C 1 
ATOM 4112 C C   . PRO C 3 97  ? 25.284  18.628  -9.735  1.00 97.21 97  C 1 
ATOM 4113 O O   . PRO C 3 97  ? 25.075  17.720  -10.536 1.00 95.71 97  C 1 
ATOM 4114 C CB  . PRO C 3 97  ? 27.704  18.371  -9.049  1.00 96.14 97  C 1 
ATOM 4115 C CG  . PRO C 3 97  ? 28.366  17.388  -8.084  1.00 93.80 97  C 1 
ATOM 4116 C CD  . PRO C 3 97  ? 27.254  16.386  -7.806  1.00 96.73 97  C 1 
ATOM 4117 N N   . ASN C 3 98  ? 24.737  19.842  -9.860  1.00 96.84 98  C 1 
ATOM 4118 C CA  . ASN C 3 98  ? 23.787  20.226  -10.908 1.00 97.01 98  C 1 
ATOM 4119 C C   . ASN C 3 98  ? 22.531  19.337  -10.952 1.00 97.57 98  C 1 
ATOM 4120 O O   . ASN C 3 98  ? 21.988  19.059  -12.020 1.00 96.46 98  C 1 
ATOM 4121 C CB  . ASN C 3 98  ? 24.499  20.326  -12.269 1.00 95.69 98  C 1 
ATOM 4122 C CG  . ASN C 3 98  ? 25.734  21.210  -12.251 1.00 90.32 98  C 1 
ATOM 4123 O OD1 . ASN C 3 98  ? 25.817  22.229  -11.590 1.00 80.68 98  C 1 
ATOM 4124 N ND2 . ASN C 3 98  ? 26.756  20.833  -12.986 1.00 77.51 98  C 1 
ATOM 4125 N N   . MET C 3 99  ? 22.067  18.870  -9.790  1.00 97.88 99  C 1 
ATOM 4126 C CA  . MET C 3 99  ? 20.911  17.973  -9.732  1.00 97.94 99  C 1 
ATOM 4127 C C   . MET C 3 99  ? 19.625  18.625  -10.258 1.00 98.33 99  C 1 
ATOM 4128 O O   . MET C 3 99  ? 18.779  17.929  -10.799 1.00 97.72 99  C 1 
ATOM 4129 C CB  . MET C 3 99  ? 20.758  17.413  -8.308  1.00 96.02 99  C 1 
ATOM 4130 C CG  . MET C 3 99  ? 19.683  18.089  -7.451  1.00 92.70 99  C 1 
ATOM 4131 S SD  . MET C 3 99  ? 19.582  17.484  -5.733  1.00 93.34 99  C 1 
ATOM 4132 C CE  . MET C 3 99  ? 18.951  15.814  -5.999  1.00 88.05 99  C 1 
ATOM 4133 N N   . HIS C 3 100 ? 19.479  19.953  -10.155 1.00 98.29 100 C 1 
ATOM 4134 C CA  . HIS C 3 100 ? 18.343  20.673  -10.726 1.00 98.51 100 C 1 
ATOM 4135 C C   . HIS C 3 100 ? 18.335  20.582  -12.250 1.00 98.59 100 C 1 
ATOM 4136 O O   . HIS C 3 100 ? 17.337  20.173  -12.836 1.00 98.36 100 C 1 
ATOM 4137 C CB  . HIS C 3 100 ? 18.348  22.135  -10.275 1.00 98.43 100 C 1 
ATOM 4138 C CG  . HIS C 3 100 ? 17.321  22.965  -11.004 1.00 98.51 100 C 1 
ATOM 4139 N ND1 . HIS C 3 100 ? 15.955  22.856  -10.884 1.00 94.16 100 C 1 
ATOM 4140 C CD2 . HIS C 3 100 ? 17.559  23.893  -11.991 1.00 94.32 100 C 1 
ATOM 4141 C CE1 . HIS C 3 100 ? 15.385  23.693  -11.770 1.00 95.83 100 C 1 
ATOM 4142 N NE2 . HIS C 3 100 ? 16.329  24.344  -12.460 1.00 96.44 100 C 1 
ATOM 4143 N N   . GLU C 3 101 ? 19.451  20.909  -12.879 1.00 98.45 101 C 1 
ATOM 4144 C CA  . GLU C 3 101 ? 19.601  20.919  -14.332 1.00 98.37 101 C 1 
ATOM 4145 C C   . GLU C 3 101 ? 19.414  19.511  -14.919 1.00 98.45 101 C 1 
ATOM 4146 O O   . GLU C 3 101 ? 18.705  19.343  -15.912 1.00 97.99 101 C 1 
ATOM 4147 C CB  . GLU C 3 101 ? 20.982  21.488  -14.714 1.00 97.95 101 C 1 
ATOM 4148 C CG  . GLU C 3 101 ? 21.198  22.978  -14.383 1.00 94.91 101 C 1 
ATOM 4149 C CD  . GLU C 3 101 ? 21.460  23.316  -12.900 1.00 92.24 101 C 1 
ATOM 4150 O OE1 . GLU C 3 101 ? 21.482  24.523  -12.581 1.00 82.93 101 C 1 
ATOM 4151 O OE2 . GLU C 3 101 ? 21.638  22.394  -12.068 1.00 86.66 101 C 1 
ATOM 4152 N N   . ALA C 3 102 ? 19.995  18.502  -14.269 1.00 98.31 102 C 1 
ATOM 4153 C CA  . ALA C 3 102 ? 19.826  17.109  -14.669 1.00 98.27 102 C 1 
ATOM 4154 C C   . ALA C 3 102 ? 18.364  16.641  -14.536 1.00 98.41 102 C 1 
ATOM 4155 O O   . ALA C 3 102 ? 17.821  16.032  -15.458 1.00 97.95 102 C 1 
ATOM 4156 C CB  . ALA C 3 102 ? 20.775  16.252  -13.824 1.00 97.92 102 C 1 
ATOM 4157 N N   . SER C 3 103 ? 17.699  16.976  -13.431 1.00 98.48 103 C 1 
ATOM 4158 C CA  . SER C 3 103 ? 16.299  16.601  -13.192 1.00 98.50 103 C 1 
ATOM 4159 C C   . SER C 3 103 ? 15.333  17.359  -14.107 1.00 98.62 103 C 1 
ATOM 4160 O O   . SER C 3 103 ? 14.401  16.776  -14.656 1.00 98.36 103 C 1 
ATOM 4161 C CB  . SER C 3 103 ? 15.912  16.845  -11.729 1.00 98.22 103 C 1 
ATOM 4162 O OG  . SER C 3 103 ? 16.822  16.229  -10.842 1.00 95.50 103 C 1 
ATOM 4163 N N   . ALA C 3 104 ? 15.570  18.656  -14.330 1.00 98.60 104 C 1 
ATOM 4164 C CA  . ALA C 3 104 ? 14.774  19.479  -15.239 1.00 98.69 104 C 1 
ATOM 4165 C C   . ALA C 3 104 ? 14.924  19.046  -16.706 1.00 98.74 104 C 1 
ATOM 4166 O O   . ALA C 3 104 ? 13.985  19.195  -17.489 1.00 98.45 104 C 1 
ATOM 4167 C CB  . ALA C 3 104 ? 15.164  20.949  -15.040 1.00 98.47 104 C 1 
ATOM 4168 N N   . LEU C 3 105 ? 16.071  18.472  -17.083 1.00 98.66 105 C 1 
ATOM 4169 C CA  . LEU C 3 105 ? 16.251  17.861  -18.400 1.00 98.68 105 C 1 
ATOM 4170 C C   . LEU C 3 105 ? 15.366  16.618  -18.565 1.00 98.74 105 C 1 
ATOM 4171 O O   . LEU C 3 105 ? 14.774  16.445  -19.630 1.00 98.47 105 C 1 
ATOM 4172 C CB  . LEU C 3 105 ? 17.737  17.528  -18.618 1.00 98.45 105 C 1 
ATOM 4173 C CG  . LEU C 3 105 ? 18.043  16.945  -20.014 1.00 97.68 105 C 1 
ATOM 4174 C CD1 . LEU C 3 105 ? 17.874  17.989  -21.115 1.00 95.44 105 C 1 
ATOM 4175 C CD2 . LEU C 3 105 ? 19.482  16.434  -20.051 1.00 95.36 105 C 1 
ATOM 4176 N N   . LEU C 3 106 ? 15.237  15.778  -17.534 1.00 98.59 106 C 1 
ATOM 4177 C CA  . LEU C 3 106 ? 14.359  14.602  -17.585 1.00 98.55 106 C 1 
ATOM 4178 C C   . LEU C 3 106 ? 12.885  15.007  -17.711 1.00 98.66 106 C 1 
ATOM 4179 O O   . LEU C 3 106 ? 12.178  14.467  -18.561 1.00 98.32 106 C 1 
ATOM 4180 C CB  . LEU C 3 106 ? 14.581  13.691  -16.363 1.00 98.13 106 C 1 
ATOM 4181 C CG  . LEU C 3 106 ? 16.003  13.108  -16.216 1.00 96.52 106 C 1 
ATOM 4182 C CD1 . LEU C 3 106 ? 16.027  12.121  -15.057 1.00 93.74 106 C 1 
ATOM 4183 C CD2 . LEU C 3 106 ? 16.496  12.387  -17.471 1.00 93.73 106 C 1 
ATOM 4184 N N   . VAL C 3 107 ? 12.441  16.020  -16.976 1.00 98.71 107 C 1 
ATOM 4185 C CA  . VAL C 3 107 ? 11.081  16.569  -17.144 1.00 98.80 107 C 1 
ATOM 4186 C C   . VAL C 3 107 ? 10.891  17.133  -18.554 1.00 98.84 107 C 1 
ATOM 4187 O O   . VAL C 3 107 ? 9.935   16.791  -19.247 1.00 98.73 107 C 1 
ATOM 4188 C CB  . VAL C 3 107 ? 10.767  17.639  -16.086 1.00 98.68 107 C 1 
ATOM 4189 C CG1 . VAL C 3 107 ? 9.357   18.214  -16.283 1.00 98.13 107 C 1 
ATOM 4190 C CG2 . VAL C 3 107 ? 10.843  17.060  -14.670 1.00 97.94 107 C 1 
ATOM 4191 N N   . GLY C 3 108 ? 11.828  17.947  -19.021 1.00 98.77 108 C 1 
ATOM 4192 C CA  . GLY C 3 108 ? 11.784  18.523  -20.367 1.00 98.78 108 C 1 
ATOM 4193 C C   . GLY C 3 108 ? 11.817  17.479  -21.484 1.00 98.84 108 C 1 
ATOM 4194 O O   . GLY C 3 108 ? 11.245  17.711  -22.551 1.00 98.64 108 C 1 
ATOM 4195 N N   . SER C 3 109 ? 12.441  16.323  -21.250 1.00 98.83 109 C 1 
ATOM 4196 C CA  . SER C 3 109 ? 12.450  15.216  -22.204 1.00 98.80 109 C 1 
ATOM 4197 C C   . SER C 3 109 ? 11.076  14.555  -22.341 1.00 98.86 109 C 1 
ATOM 4198 O O   . SER C 3 109 ? 10.646  14.289  -23.466 1.00 98.65 109 C 1 
ATOM 4199 C CB  . SER C 3 109 ? 13.558  14.209  -21.872 1.00 98.35 109 C 1 
ATOM 4200 O OG  . SER C 3 109 ? 13.350  13.467  -20.699 1.00 92.30 109 C 1 
ATOM 4201 N N   . THR C 3 110 ? 10.335  14.407  -21.246 1.00 98.82 110 C 1 
ATOM 4202 C CA  . THR C 3 110 ? 8.949   13.918  -21.295 1.00 98.86 110 C 1 
ATOM 4203 C C   . THR C 3 110 ? 8.011   14.955  -21.920 1.00 98.87 110 C 1 
ATOM 4204 O O   . THR C 3 110 ? 7.201   14.607  -22.781 1.00 98.73 110 C 1 
ATOM 4205 C CB  . THR C 3 110 ? 8.474   13.469  -19.909 1.00 98.76 110 C 1 
ATOM 4206 O OG1 . THR C 3 110 ? 9.369   12.476  -19.452 1.00 97.46 110 C 1 
ATOM 4207 C CG2 . THR C 3 110 ? 7.094   12.821  -19.952 1.00 96.80 110 C 1 
ATOM 4208 N N   . LEU C 3 111 ? 8.188   16.244  -21.623 1.00 98.86 111 C 1 
ATOM 4209 C CA  . LEU C 3 111 ? 7.452   17.321  -22.303 1.00 98.85 111 C 1 
ATOM 4210 C C   . LEU C 3 111 ? 7.733   17.358  -23.813 1.00 98.82 111 C 1 
ATOM 4211 O O   . LEU C 3 111 ? 6.831   17.626  -24.608 1.00 98.51 111 C 1 
ATOM 4212 C CB  . LEU C 3 111 ? 7.804   18.681  -21.673 1.00 98.78 111 C 1 
ATOM 4213 C CG  . LEU C 3 111 ? 7.383   18.856  -20.201 1.00 98.11 111 C 1 
ATOM 4214 C CD1 . LEU C 3 111 ? 7.793   20.247  -19.720 1.00 97.28 111 C 1 
ATOM 4215 C CD2 . LEU C 3 111 ? 5.878   18.708  -20.006 1.00 97.07 111 C 1 
ATOM 4216 N N   . THR C 3 112 ? 8.964   17.050  -24.217 1.00 98.82 112 C 1 
ATOM 4217 C CA  . THR C 3 112 ? 9.339   16.935  -25.636 1.00 98.77 112 C 1 
ATOM 4218 C C   . THR C 3 112 ? 8.615   15.766  -26.310 1.00 98.74 112 C 1 
ATOM 4219 O O   . THR C 3 112 ? 8.126   15.921  -27.429 1.00 98.37 112 C 1 
ATOM 4220 C CB  . THR C 3 112 ? 10.861  16.792  -25.791 1.00 98.56 112 C 1 
ATOM 4221 O OG1 . THR C 3 112 ? 11.509  17.915  -25.230 1.00 96.53 112 C 1 
ATOM 4222 C CG2 . THR C 3 112 ? 11.312  16.723  -27.249 1.00 96.19 112 C 1 
ATOM 4223 N N   . ALA C 3 113 ? 8.487   14.626  -25.628 1.00 98.81 113 C 1 
ATOM 4224 C CA  . ALA C 3 113 ? 7.707   13.490  -26.120 1.00 98.81 113 C 1 
ATOM 4225 C C   . ALA C 3 113 ? 6.210   13.838  -26.257 1.00 98.79 113 C 1 
ATOM 4226 O O   . ALA C 3 113 ? 5.596   13.545  -27.283 1.00 98.57 113 C 1 
ATOM 4227 C CB  . ALA C 3 113 ? 7.932   12.295  -25.185 1.00 98.71 113 C 1 
ATOM 4228 N N   . VAL C 3 114 ? 5.643   14.534  -25.270 1.00 98.83 114 C 1 
ATOM 4229 C CA  . VAL C 3 114 ? 4.259   15.036  -25.315 1.00 98.82 114 C 1 
ATOM 4230 C C   . VAL C 3 114 ? 4.034   15.930  -26.533 1.00 98.78 114 C 1 
ATOM 4231 O O   . VAL C 3 114 ? 3.109   15.690  -27.309 1.00 98.52 114 C 1 
ATOM 4232 C CB  . VAL C 3 114 ? 3.904   15.790  -24.020 1.00 98.69 114 C 1 
ATOM 4233 C CG1 . VAL C 3 114 ? 2.582   16.562  -24.121 1.00 97.82 114 C 1 
ATOM 4234 C CG2 . VAL C 3 114 ? 3.786   14.824  -22.837 1.00 97.78 114 C 1 
ATOM 4235 N N   . ASP C 3 115 ? 4.880   16.934  -26.739 1.00 98.72 115 C 1 
ATOM 4236 C CA  . ASP C 3 115 ? 4.728   17.865  -27.859 1.00 98.57 115 C 1 
ATOM 4237 C C   . ASP C 3 115 ? 4.933   17.180  -29.219 1.00 98.51 115 C 1 
ATOM 4238 O O   . ASP C 3 115 ? 4.242   17.529  -30.174 1.00 97.79 115 C 1 
ATOM 4239 C CB  . ASP C 3 115 ? 5.684   19.062  -27.689 1.00 98.17 115 C 1 
ATOM 4240 C CG  . ASP C 3 115 ? 5.175   20.139  -26.719 1.00 97.20 115 C 1 
ATOM 4241 O OD1 . ASP C 3 115 ? 3.945   20.286  -26.536 1.00 93.46 115 C 1 
ATOM 4242 O OD2 . ASP C 3 115 ? 5.989   20.960  -26.237 1.00 93.27 115 C 1 
ATOM 4243 N N   . ALA C 3 116 ? 5.821   16.186  -29.312 1.00 98.61 116 C 1 
ATOM 4244 C CA  . ALA C 3 116 ? 6.007   15.414  -30.541 1.00 98.46 116 C 1 
ATOM 4245 C C   . ALA C 3 116 ? 4.716   14.692  -30.969 1.00 98.40 116 C 1 
ATOM 4246 O O   . ALA C 3 116 ? 4.363   14.714  -32.150 1.00 97.68 116 C 1 
ATOM 4247 C CB  . ALA C 3 116 ? 7.166   14.431  -30.347 1.00 98.09 116 C 1 
ATOM 4248 N N   . VAL C 3 117 ? 3.988   14.112  -30.022 1.00 98.52 117 C 1 
ATOM 4249 C CA  . VAL C 3 117 ? 2.725   13.403  -30.301 1.00 98.55 117 C 1 
ATOM 4250 C C   . VAL C 3 117 ? 1.560   14.376  -30.477 1.00 98.54 117 C 1 
ATOM 4251 O O   . VAL C 3 117 ? 0.849   14.329  -31.484 1.00 98.07 117 C 1 
ATOM 4252 C CB  . VAL C 3 117 ? 2.429   12.361  -29.207 1.00 98.35 117 C 1 
ATOM 4253 C CG1 . VAL C 3 117 ? 1.092   11.645  -29.435 1.00 97.47 117 C 1 
ATOM 4254 C CG2 . VAL C 3 117 ? 3.527   11.294  -29.183 1.00 97.36 117 C 1 
ATOM 4255 N N   . LEU C 3 118 ? 1.354   15.285  -29.537 1.00 98.46 118 C 1 
ATOM 4256 C CA  . LEU C 3 118 ? 0.146   16.117  -29.506 1.00 98.47 118 C 1 
ATOM 4257 C C   . LEU C 3 118 ? 0.167   17.286  -30.502 1.00 98.22 118 C 1 
ATOM 4258 O O   . LEU C 3 118 ? -0.892  17.837  -30.808 1.00 96.89 118 C 1 
ATOM 4259 C CB  . LEU C 3 118 ? -0.135  16.585  -28.071 1.00 98.42 118 C 1 
ATOM 4260 C CG  . LEU C 3 118 ? -0.374  15.449  -27.054 1.00 97.89 118 C 1 
ATOM 4261 C CD1 . LEU C 3 118 ? -0.802  16.056  -25.719 1.00 96.76 118 C 1 
ATOM 4262 C CD2 . LEU C 3 118 ? -1.471  14.469  -27.483 1.00 96.56 118 C 1 
ATOM 4263 N N   . SER C 3 119 ? 1.333   17.632  -31.055 1.00 97.98 119 C 1 
ATOM 4264 C CA  . SER C 3 119 ? 1.422   18.517  -32.227 1.00 97.51 119 C 1 
ATOM 4265 C C   . SER C 3 119 ? 1.081   17.811  -33.544 1.00 97.27 119 C 1 
ATOM 4266 O O   . SER C 3 119 ? 0.914   18.474  -34.569 1.00 94.82 119 C 1 
ATOM 4267 C CB  . SER C 3 119 ? 2.810   19.152  -32.318 1.00 96.64 119 C 1 
ATOM 4268 O OG  . SER C 3 119 ? 3.786   18.189  -32.669 1.00 93.06 119 C 1 
ATOM 4269 N N   . GLY C 3 120 ? 1.010   16.471  -33.530 1.00 96.64 120 C 1 
ATOM 4270 C CA  . GLY C 3 120 ? 0.841   15.645  -34.725 1.00 96.07 120 C 1 
ATOM 4271 C C   . GLY C 3 120 ? 2.139   15.384  -35.501 1.00 96.52 120 C 1 
ATOM 4272 O O   . GLY C 3 120 ? 2.083   14.862  -36.612 1.00 94.21 120 C 1 
ATOM 4273 N N   . ALA C 3 121 ? 3.303   15.733  -34.948 1.00 96.64 121 C 1 
ATOM 4274 C CA  . ALA C 3 121 ? 4.592   15.457  -35.586 1.00 96.55 121 C 1 
ATOM 4275 C C   . ALA C 3 121 ? 4.956   13.963  -35.558 1.00 96.71 121 C 1 
ATOM 4276 O O   . ALA C 3 121 ? 5.633   13.481  -36.470 1.00 94.63 121 C 1 
ATOM 4277 C CB  . ALA C 3 121 ? 5.672   16.304  -34.903 1.00 95.63 121 C 1 
ATOM 4278 N N   . ALA C 3 122 ? 4.493   13.233  -34.549 1.00 97.45 122 C 1 
ATOM 4279 C CA  . ALA C 3 122 ? 4.657   11.795  -34.400 1.00 97.73 122 C 1 
ATOM 4280 C C   . ALA C 3 122 ? 3.341   11.142  -33.952 1.00 97.96 122 C 1 
ATOM 4281 O O   . ALA C 3 122 ? 2.505   11.776  -33.313 1.00 97.13 122 C 1 
ATOM 4282 C CB  . ALA C 3 122 ? 5.794   11.529  -33.409 1.00 97.02 122 C 1 
ATOM 4283 N N   . GLU C 3 123 ? 3.167   9.865   -34.281 1.00 97.56 123 C 1 
ATOM 4284 C CA  . GLU C 3 123 ? 2.026   9.066   -33.810 1.00 97.24 123 C 1 
ATOM 4285 C C   . GLU C 3 123 ? 2.228   8.650   -32.343 1.00 97.82 123 C 1 
ATOM 4286 O O   . GLU C 3 123 ? 1.333   8.813   -31.517 1.00 96.97 123 C 1 
ATOM 4287 C CB  . GLU C 3 123 ? 1.865   7.848   -34.742 1.00 94.97 123 C 1 
ATOM 4288 C CG  . GLU C 3 123 ? 0.537   7.094   -34.553 1.00 85.18 123 C 1 
ATOM 4289 C CD  . GLU C 3 123 ? 0.406   5.851   -35.466 1.00 83.54 123 C 1 
ATOM 4290 O OE1 . GLU C 3 123 ? -0.721  5.346   -35.653 1.00 77.45 123 C 1 
ATOM 4291 O OE2 . GLU C 3 123 ? 1.427   5.332   -35.972 1.00 77.60 123 C 1 
ATOM 4292 N N   . HIS C 3 124 ? 3.435   8.189   -32.026 1.00 98.05 124 C 1 
ATOM 4293 C CA  . HIS C 3 124 ? 3.849   7.779   -30.686 1.00 98.27 124 C 1 
ATOM 4294 C C   . HIS C 3 124 ? 5.206   8.394   -30.332 1.00 98.34 124 C 1 
ATOM 4295 O O   . HIS C 3 124 ? 6.000   8.712   -31.218 1.00 97.99 124 C 1 
ATOM 4296 C CB  . HIS C 3 124 ? 3.919   6.247   -30.598 1.00 98.12 124 C 1 
ATOM 4297 C CG  . HIS C 3 124 ? 2.743   5.519   -31.188 1.00 98.11 124 C 1 
ATOM 4298 N ND1 . HIS C 3 124 ? 1.413   5.750   -30.913 1.00 92.05 124 C 1 
ATOM 4299 C CD2 . HIS C 3 124 ? 2.789   4.532   -32.141 1.00 91.86 124 C 1 
ATOM 4300 C CE1 . HIS C 3 124 ? 0.681   4.931   -31.690 1.00 93.09 124 C 1 
ATOM 4301 N NE2 . HIS C 3 124 ? 1.482   4.173   -32.441 1.00 94.53 124 C 1 
ATOM 4302 N N   . ALA C 3 125 ? 5.499   8.518   -29.050 1.00 98.74 125 C 1 
ATOM 4303 C CA  . ALA C 3 125 ? 6.812   8.936   -28.574 1.00 98.80 125 C 1 
ATOM 4304 C C   . ALA C 3 125 ? 7.274   8.116   -27.367 1.00 98.86 125 C 1 
ATOM 4305 O O   . ALA C 3 125 ? 6.475   7.767   -26.497 1.00 98.72 125 C 1 
ATOM 4306 C CB  . ALA C 3 125 ? 6.800   10.434  -28.267 1.00 98.59 125 C 1 
ATOM 4307 N N   . LEU C 3 126 ? 8.578   7.861   -27.295 1.00 98.79 126 C 1 
ATOM 4308 C CA  . LEU C 3 126 ? 9.233   7.178   -26.184 1.00 98.83 126 C 1 
ATOM 4309 C C   . LEU C 3 126 ? 10.333  8.056   -25.589 1.00 98.84 126 C 1 
ATOM 4310 O O   . LEU C 3 126 ? 11.229  8.508   -26.306 1.00 98.62 126 C 1 
ATOM 4311 C CB  . LEU C 3 126 ? 9.773   5.827   -26.686 1.00 98.72 126 C 1 
ATOM 4312 C CG  . LEU C 3 126 ? 10.543  5.010   -25.631 1.00 98.31 126 C 1 
ATOM 4313 C CD1 . LEU C 3 126 ? 9.693   4.673   -24.409 1.00 97.33 126 C 1 
ATOM 4314 C CD2 . LEU C 3 126 ? 11.013  3.694   -26.249 1.00 97.33 126 C 1 
ATOM 4315 N N   . ASN C 3 127 ? 10.298  8.243   -24.273 1.00 98.83 127 C 1 
ATOM 4316 C CA  . ASN C 3 127 ? 11.355  8.880   -23.494 1.00 98.85 127 C 1 
ATOM 4317 C C   . ASN C 3 127 ? 11.803  7.972   -22.342 1.00 98.88 127 C 1 
ATOM 4318 O O   . ASN C 3 127 ? 11.265  8.037   -21.238 1.00 98.61 127 C 1 
ATOM 4319 C CB  . ASN C 3 127 ? 10.877  10.244  -22.981 1.00 98.67 127 C 1 
ATOM 4320 C CG  . ASN C 3 127 ? 11.924  10.862  -22.069 1.00 98.50 127 C 1 
ATOM 4321 O OD1 . ASN C 3 127 ? 13.128  10.699  -22.260 1.00 92.22 127 C 1 
ATOM 4322 N ND2 . ASN C 3 127 ? 11.504  11.554  -21.038 1.00 92.11 127 C 1 
ATOM 4323 N N   . LEU C 3 128 ? 12.839  7.172   -22.567 1.00 98.76 128 C 1 
ATOM 4324 C CA  . LEU C 3 128 ? 13.386  6.273   -21.542 1.00 98.72 128 C 1 
ATOM 4325 C C   . LEU C 3 128 ? 14.128  6.996   -20.404 1.00 98.60 128 C 1 
ATOM 4326 O O   . LEU C 3 128 ? 14.469  6.366   -19.403 1.00 97.60 128 C 1 
ATOM 4327 C CB  . LEU C 3 128 ? 14.303  5.242   -22.216 1.00 98.59 128 C 1 
ATOM 4328 C CG  . LEU C 3 128 ? 13.583  4.298   -23.200 1.00 98.33 128 C 1 
ATOM 4329 C CD1 . LEU C 3 128 ? 14.609  3.418   -23.904 1.00 97.71 128 C 1 
ATOM 4330 C CD2 . LEU C 3 128 ? 12.572  3.395   -22.488 1.00 97.50 128 C 1 
ATOM 4331 N N   . GLY C 3 129 ? 14.387  8.294   -20.539 1.00 98.44 129 C 1 
ATOM 4332 C CA  . GLY C 3 129 ? 14.990  9.108   -19.482 1.00 98.22 129 C 1 
ATOM 4333 C C   . GLY C 3 129 ? 14.017  9.491   -18.363 1.00 98.32 129 C 1 
ATOM 4334 O O   . GLY C 3 129 ? 14.468  9.810   -17.267 1.00 97.14 129 C 1 
ATOM 4335 N N   . GLY C 3 130 ? 12.711  9.450   -18.629 1.00 98.29 130 C 1 
ATOM 4336 C CA  . GLY C 3 130 ? 11.657  9.802   -17.679 1.00 98.34 130 C 1 
ATOM 4337 C C   . GLY C 3 130 ? 11.074  8.598   -16.933 1.00 98.51 130 C 1 
ATOM 4338 O O   . GLY C 3 130 ? 11.648  7.505   -16.935 1.00 97.74 130 C 1 
ATOM 4339 N N   . GLY C 3 131 ? 9.913   8.811   -16.304 1.00 98.52 131 C 1 
ATOM 4340 C CA  . GLY C 3 131 ? 9.181   7.799   -15.538 1.00 98.52 131 C 1 
ATOM 4341 C C   . GLY C 3 131 ? 9.439   7.854   -14.032 1.00 98.51 131 C 1 
ATOM 4342 O O   . GLY C 3 131 ? 9.287   6.845   -13.345 1.00 97.13 131 C 1 
ATOM 4343 N N   . LEU C 3 132 ? 9.829   9.010   -13.510 1.00 98.42 132 C 1 
ATOM 4344 C CA  . LEU C 3 132 ? 10.205  9.201   -12.107 1.00 98.33 132 C 1 
ATOM 4345 C C   . LEU C 3 132 ? 8.959   9.435   -11.233 1.00 98.38 132 C 1 
ATOM 4346 O O   . LEU C 3 132 ? 8.709   10.528  -10.729 1.00 96.47 132 C 1 
ATOM 4347 C CB  . LEU C 3 132 ? 11.252  10.322  -11.978 1.00 97.63 132 C 1 
ATOM 4348 C CG  . LEU C 3 132 ? 12.651  9.968   -12.528 1.00 95.06 132 C 1 
ATOM 4349 C CD1 . LEU C 3 132 ? 12.764  10.190  -14.038 1.00 85.94 132 C 1 
ATOM 4350 C CD2 . LEU C 3 132 ? 13.704  10.853  -11.865 1.00 86.22 132 C 1 
ATOM 4351 N N   . HIS C 3 133 ? 8.174   8.388   -11.053 1.00 98.20 133 C 1 
ATOM 4352 C CA  . HIS C 3 133 ? 6.807   8.431   -10.523 1.00 98.30 133 C 1 
ATOM 4353 C C   . HIS C 3 133 ? 6.674   8.653   -9.008  1.00 98.26 133 C 1 
ATOM 4354 O O   . HIS C 3 133 ? 5.584   8.976   -8.543  1.00 96.72 133 C 1 
ATOM 4355 C CB  . HIS C 3 133 ? 6.078   7.156   -10.971 1.00 97.74 133 C 1 
ATOM 4356 C CG  . HIS C 3 133 ? 6.591   5.846   -10.422 1.00 98.14 133 C 1 
ATOM 4357 N ND1 . HIS C 3 133 ? 5.945   4.641   -10.586 1.00 95.11 133 C 1 
ATOM 4358 C CD2 . HIS C 3 133 ? 7.731   5.577   -9.720  1.00 93.89 133 C 1 
ATOM 4359 C CE1 . HIS C 3 133 ? 6.673   3.681   -10.000 1.00 94.51 133 C 1 
ATOM 4360 N NE2 . HIS C 3 133 ? 7.770   4.206   -9.457  1.00 94.67 133 C 1 
ATOM 4361 N N   . HIS C 3 134 ? 7.750   8.551   -8.224  1.00 98.09 134 C 1 
ATOM 4362 C CA  . HIS C 3 134 ? 7.717   8.754   -6.764  1.00 97.79 134 C 1 
ATOM 4363 C C   . HIS C 3 134 ? 7.882   10.219  -6.322  1.00 97.54 134 C 1 
ATOM 4364 O O   . HIS C 3 134 ? 7.762   10.533  -5.137  1.00 96.13 134 C 1 
ATOM 4365 C CB  . HIS C 3 134 ? 8.790   7.883   -6.099  1.00 97.42 134 C 1 
ATOM 4366 C CG  . HIS C 3 134 ? 8.560   6.409   -6.263  1.00 97.80 134 C 1 
ATOM 4367 N ND1 . HIS C 3 134 ? 7.399   5.733   -5.952  1.00 95.17 134 C 1 
ATOM 4368 C CD2 . HIS C 3 134 ? 9.470   5.469   -6.688  1.00 94.46 134 C 1 
ATOM 4369 C CE1 . HIS C 3 134 ? 7.606   4.430   -6.197  1.00 95.13 134 C 1 
ATOM 4370 N NE2 . HIS C 3 134 ? 8.854   4.233   -6.637  1.00 95.41 134 C 1 
ATOM 4371 N N   . GLY C 3 135 ? 8.192   11.124  -7.245  1.00 97.22 135 C 1 
ATOM 4372 C CA  . GLY C 3 135 ? 8.397   12.534  -6.921  1.00 97.30 135 C 1 
ATOM 4373 C C   . GLY C 3 135 ? 7.094   13.205  -6.468  1.00 97.66 135 C 1 
ATOM 4374 O O   . GLY C 3 135 ? 6.097   13.189  -7.189  1.00 96.78 135 C 1 
ATOM 4375 N N   . PHE C 3 136 ? 7.114   13.843  -5.288  1.00 97.61 136 C 1 
ATOM 4376 C CA  . PHE C 3 136 ? 5.979   14.604  -4.763  1.00 97.37 136 C 1 
ATOM 4377 C C   . PHE C 3 136 ? 6.090   16.093  -5.096  1.00 97.74 136 C 1 
ATOM 4378 O O   . PHE C 3 136 ? 7.157   16.608  -5.408  1.00 97.13 136 C 1 
ATOM 4379 C CB  . PHE C 3 136 ? 5.859   14.393  -3.253  1.00 96.33 136 C 1 
ATOM 4380 C CG  . PHE C 3 136 ? 5.589   12.960  -2.851  1.00 95.81 136 C 1 
ATOM 4381 C CD1 . PHE C 3 136 ? 4.340   12.370  -3.128  1.00 92.69 136 C 1 
ATOM 4382 C CD2 . PHE C 3 136 ? 6.583   12.205  -2.206  1.00 92.22 136 C 1 
ATOM 4383 C CE1 . PHE C 3 136 ? 4.090   11.036  -2.767  1.00 90.59 136 C 1 
ATOM 4384 C CE2 . PHE C 3 136 ? 6.336   10.873  -1.840  1.00 90.55 136 C 1 
ATOM 4385 C CZ  . PHE C 3 136 ? 5.090   10.286  -2.123  1.00 91.88 136 C 1 
ATOM 4386 N N   . ARG C 3 137 ? 4.982   16.815  -4.919  1.00 97.32 137 C 1 
ATOM 4387 C CA  . ARG C 3 137 ? 4.904   18.271  -5.125  1.00 97.50 137 C 1 
ATOM 4388 C C   . ARG C 3 137 ? 6.019   19.046  -4.405  1.00 97.92 137 C 1 
ATOM 4389 O O   . ARG C 3 137 ? 6.626   19.932  -5.005  1.00 97.03 137 C 1 
ATOM 4390 C CB  . ARG C 3 137 ? 3.502   18.734  -4.682  1.00 96.41 137 C 1 
ATOM 4391 C CG  . ARG C 3 137 ? 3.369   20.265  -4.706  1.00 87.58 137 C 1 
ATOM 4392 C CD  . ARG C 3 137 ? 1.952   20.737  -4.397  1.00 85.09 137 C 1 
ATOM 4393 N NE  . ARG C 3 137 ? 1.062   20.585  -5.565  1.00 73.93 137 C 1 
ATOM 4394 C CZ  . ARG C 3 137 ? 0.051   21.374  -5.878  1.00 65.52 137 C 1 
ATOM 4395 N NH1 . ARG C 3 137 ? -0.292  22.382  -5.117  1.00 58.22 137 C 1 
ATOM 4396 N NH2 . ARG C 3 137 ? -0.643  21.163  -6.964  1.00 56.89 137 C 1 
ATOM 4397 N N   . GLY C 3 138 ? 6.295   18.720  -3.163  1.00 96.96 138 C 1 
ATOM 4398 C CA  . GLY C 3 138 ? 7.263   19.428  -2.318  1.00 96.41 138 C 1 
ATOM 4399 C C   . GLY C 3 138 ? 8.389   18.556  -1.762  1.00 96.31 138 C 1 
ATOM 4400 O O   . GLY C 3 138 ? 9.067   18.984  -0.828  1.00 94.37 138 C 1 
ATOM 4401 N N   . LYS C 3 139 ? 8.570   17.334  -2.271  1.00 96.35 139 C 1 
ATOM 4402 C CA  . LYS C 3 139 ? 9.511   16.372  -1.684  1.00 95.80 139 C 1 
ATOM 4403 C C   . LYS C 3 139 ? 10.021  15.346  -2.703  1.00 96.69 139 C 1 
ATOM 4404 O O   . LYS C 3 139 ? 9.242   14.797  -3.479  1.00 95.60 139 C 1 
ATOM 4405 C CB  . LYS C 3 139 ? 8.824   15.695  -0.482  1.00 92.62 139 C 1 
ATOM 4406 C CG  . LYS C 3 139 ? 9.842   15.031  0.455   1.00 85.84 139 C 1 
ATOM 4407 C CD  . LYS C 3 139 ? 9.190   14.503  1.731   1.00 83.16 139 C 1 
ATOM 4408 C CE  . LYS C 3 139 ? 10.297  13.922  2.613   1.00 73.91 139 C 1 
ATOM 4409 N NZ  . LYS C 3 139 ? 9.799   13.440  3.920   1.00 66.80 139 C 1 
ATOM 4410 N N   . ALA C 3 140 ? 11.324  15.075  -2.666  1.00 96.82 140 C 1 
ATOM 4411 C CA  . ALA C 3 140 ? 11.917  13.947  -3.373  1.00 96.98 140 C 1 
ATOM 4412 C C   . ALA C 3 140 ? 11.612  12.629  -2.635  1.00 96.54 140 C 1 
ATOM 4413 O O   . ALA C 3 140 ? 11.548  12.596  -1.403  1.00 95.23 140 C 1 
ATOM 4414 C CB  . ALA C 3 140 ? 13.426  14.181  -3.515  1.00 96.91 140 C 1 
ATOM 4415 N N   . SER C 3 141 ? 11.435  11.546  -3.382  1.00 96.60 141 C 1 
ATOM 4416 C CA  . SER C 3 141 ? 11.182  10.213  -2.838  1.00 96.43 141 C 1 
ATOM 4417 C C   . SER C 3 141 ? 11.616  9.139   -3.834  1.00 96.79 141 C 1 
ATOM 4418 O O   . SER C 3 141 ? 11.531  9.358   -5.042  1.00 95.64 141 C 1 
ATOM 4419 C CB  . SER C 3 141 ? 9.690   10.057  -2.524  1.00 95.37 141 C 1 
ATOM 4420 O OG  . SER C 3 141 ? 9.443   8.828   -1.869  1.00 93.06 141 C 1 
ATOM 4421 N N   . GLY C 3 142 ? 12.078  7.997   -3.344  1.00 96.04 142 C 1 
ATOM 4422 C CA  . GLY C 3 142 ? 12.347  6.817   -4.168  1.00 96.40 142 C 1 
ATOM 4423 C C   . GLY C 3 142 ? 13.165  7.096   -5.434  1.00 97.18 142 C 1 
ATOM 4424 O O   . GLY C 3 142 ? 12.719  6.799   -6.537  1.00 95.42 142 C 1 
ATOM 4425 N N   . PHE C 3 143 ? 14.328  7.713   -5.286  1.00 97.43 143 C 1 
ATOM 4426 C CA  . PHE C 3 143 ? 15.241  8.086   -6.381  1.00 97.71 143 C 1 
ATOM 4427 C C   . PHE C 3 143 ? 14.728  9.191   -7.325  1.00 97.84 143 C 1 
ATOM 4428 O O   . PHE C 3 143 ? 15.431  9.591   -8.256  1.00 95.85 143 C 1 
ATOM 4429 C CB  . PHE C 3 143 ? 15.695  6.832   -7.160  1.00 97.17 143 C 1 
ATOM 4430 C CG  . PHE C 3 143 ? 15.972  5.569   -6.354  1.00 97.51 143 C 1 
ATOM 4431 C CD1 . PHE C 3 143 ? 16.539  5.626   -5.066  1.00 95.58 143 C 1 
ATOM 4432 C CD2 . PHE C 3 143 ? 15.689  4.307   -6.918  1.00 95.47 143 C 1 
ATOM 4433 C CE1 . PHE C 3 143 ? 16.832  4.445   -4.353  1.00 94.84 143 C 1 
ATOM 4434 C CE2 . PHE C 3 143 ? 15.990  3.127   -6.213  1.00 94.33 143 C 1 
ATOM 4435 C CZ  . PHE C 3 143 ? 16.566  3.195   -4.936  1.00 96.09 143 C 1 
ATOM 4436 N N   . CYS C 3 144 ? 13.540  9.722   -7.085  1.00 97.65 144 C 1 
ATOM 4437 C CA  . CYS C 3 144 ? 12.875  10.696  -7.940  1.00 97.83 144 C 1 
ATOM 4438 C C   . CYS C 3 144 ? 12.951  12.102  -7.330  1.00 97.75 144 C 1 
ATOM 4439 O O   . CYS C 3 144 ? 12.440  12.354  -6.237  1.00 96.97 144 C 1 
ATOM 4440 C CB  . CYS C 3 144 ? 11.429  10.251  -8.182  1.00 97.58 144 C 1 
ATOM 4441 S SG  . CYS C 3 144 ? 11.373  8.572   -8.888  1.00 96.48 144 C 1 
ATOM 4442 N N   . VAL C 3 145 ? 13.559  13.035  -8.068  1.00 98.25 145 C 1 
ATOM 4443 C CA  . VAL C 3 145 ? 13.653  14.453  -7.675  1.00 98.32 145 C 1 
ATOM 4444 C C   . VAL C 3 145 ? 12.433  15.221  -8.175  1.00 98.41 145 C 1 
ATOM 4445 O O   . VAL C 3 145 ? 11.656  15.731  -7.373  1.00 97.99 145 C 1 
ATOM 4446 C CB  . VAL C 3 145 ? 14.969  15.082  -8.165  1.00 97.95 145 C 1 
ATOM 4447 C CG1 . VAL C 3 145 ? 15.065  16.566  -7.785  1.00 96.49 145 C 1 
ATOM 4448 C CG2 . VAL C 3 145 ? 16.181  14.361  -7.568  1.00 96.48 145 C 1 
ATOM 4449 N N   . TYR C 3 146 ? 12.247  15.283  -9.487  1.00 98.51 146 C 1 
ATOM 4450 C CA  . TYR C 3 146 ? 11.048  15.832  -10.116 1.00 98.61 146 C 1 
ATOM 4451 C C   . TYR C 3 146 ? 10.230  14.712  -10.755 1.00 98.53 146 C 1 
ATOM 4452 O O   . TYR C 3 146 ? 10.790  13.774  -11.317 1.00 98.07 146 C 1 
ATOM 4453 C CB  . TYR C 3 146 ? 11.411  16.907  -11.149 1.00 98.61 146 C 1 
ATOM 4454 C CG  . TYR C 3 146 ? 12.133  18.129  -10.613 1.00 98.74 146 C 1 
ATOM 4455 C CD1 . TYR C 3 146 ? 11.710  18.762  -9.425  1.00 98.44 146 C 1 
ATOM 4456 C CD2 . TYR C 3 146 ? 13.232  18.662  -11.320 1.00 98.35 146 C 1 
ATOM 4457 C CE1 . TYR C 3 146 ? 12.374  19.902  -8.938  1.00 98.30 146 C 1 
ATOM 4458 C CE2 . TYR C 3 146 ? 13.902  19.805  -10.846 1.00 98.28 146 C 1 
ATOM 4459 C CZ  . TYR C 3 146 ? 13.475  20.420  -9.651  1.00 98.59 146 C 1 
ATOM 4460 O OH  . TYR C 3 146 ? 14.134  21.524  -9.175  1.00 98.29 146 C 1 
ATOM 4461 N N   . ASN C 3 147 ? 8.913   14.836  -10.689 1.00 98.65 147 C 1 
ATOM 4462 C CA  . ASN C 3 147 ? 7.986   13.873  -11.278 1.00 98.75 147 C 1 
ATOM 4463 C C   . ASN C 3 147 ? 7.638   14.289  -12.715 1.00 98.81 147 C 1 
ATOM 4464 O O   . ASN C 3 147 ? 6.699   15.054  -12.942 1.00 98.61 147 C 1 
ATOM 4465 C CB  . ASN C 3 147 ? 6.771   13.745  -10.353 1.00 98.59 147 C 1 
ATOM 4466 C CG  . ASN C 3 147 ? 5.899   12.557  -10.710 1.00 98.56 147 C 1 
ATOM 4467 O OD1 . ASN C 3 147 ? 5.682   12.225  -11.864 1.00 95.73 147 C 1 
ATOM 4468 N ND2 . ASN C 3 147 ? 5.378   11.888  -9.706  1.00 94.64 147 C 1 
ATOM 4469 N N   . ASP C 3 148 ? 8.407   13.799  -13.670 1.00 98.76 148 C 1 
ATOM 4470 C CA  . ASP C 3 148 ? 8.249   14.154  -15.082 1.00 98.81 148 C 1 
ATOM 4471 C C   . ASP C 3 148 ? 6.886   13.733  -15.642 1.00 98.87 148 C 1 
ATOM 4472 O O   . ASP C 3 148 ? 6.272   14.495  -16.395 1.00 98.72 148 C 1 
ATOM 4473 C CB  . ASP C 3 148 ? 9.393   13.548  -15.909 1.00 98.68 148 C 1 
ATOM 4474 C CG  . ASP C 3 148 ? 9.326   12.025  -15.982 1.00 98.65 148 C 1 
ATOM 4475 O OD1 . ASP C 3 148 ? 9.609   11.374  -14.959 1.00 96.92 148 C 1 
ATOM 4476 O OD2 . ASP C 3 148 ? 8.973   11.506  -17.063 1.00 97.16 148 C 1 
ATOM 4477 N N   . SER C 3 149 ? 6.378   12.579  -15.243 1.00 98.78 149 C 1 
ATOM 4478 C CA  . SER C 3 149 ? 5.067   12.088  -15.667 1.00 98.75 149 C 1 
ATOM 4479 C C   . SER C 3 149 ? 3.932   12.972  -15.144 1.00 98.82 149 C 1 
ATOM 4480 O O   . SER C 3 149 ? 3.047   13.345  -15.910 1.00 98.52 149 C 1 
ATOM 4481 C CB  . SER C 3 149 ? 4.859   10.645  -15.198 1.00 98.34 149 C 1 
ATOM 4482 O OG  . SER C 3 149 ? 5.820   9.796   -15.803 1.00 95.38 149 C 1 
ATOM 4483 N N   . ALA C 3 150 ? 3.973   13.373  -13.873 1.00 98.79 150 C 1 
ATOM 4484 C CA  . ALA C 3 150 ? 2.967   14.271  -13.305 1.00 98.77 150 C 1 
ATOM 4485 C C   . ALA C 3 150 ? 2.991   15.652  -13.982 1.00 98.80 150 C 1 
ATOM 4486 O O   . ALA C 3 150 ? 1.948   16.150  -14.408 1.00 98.65 150 C 1 
ATOM 4487 C CB  . ALA C 3 150 ? 3.173   14.365  -11.789 1.00 98.61 150 C 1 
ATOM 4488 N N   . VAL C 3 151 ? 4.176   16.239  -14.164 1.00 98.77 151 C 1 
ATOM 4489 C CA  . VAL C 3 151 ? 4.322   17.516  -14.886 1.00 98.80 151 C 1 
ATOM 4490 C C   . VAL C 3 151 ? 3.806   17.393  -16.322 1.00 98.83 151 C 1 
ATOM 4491 O O   . VAL C 3 151 ? 3.061   18.258  -16.782 1.00 98.72 151 C 1 
ATOM 4492 C CB  . VAL C 3 151 ? 5.783   18.010  -14.867 1.00 98.71 151 C 1 
ATOM 4493 C CG1 . VAL C 3 151 ? 5.974   19.273  -15.718 1.00 97.93 151 C 1 
ATOM 4494 C CG2 . VAL C 3 151 ? 6.234   18.362  -13.444 1.00 97.64 151 C 1 
ATOM 4495 N N   . ALA C 3 152 ? 4.134   16.313  -17.019 1.00 98.85 152 C 1 
ATOM 4496 C CA  . ALA C 3 152 ? 3.680   16.076  -18.383 1.00 98.85 152 C 1 
ATOM 4497 C C   . ALA C 3 152 ? 2.156   15.923  -18.474 1.00 98.88 152 C 1 
ATOM 4498 O O   . ALA C 3 152 ? 1.539   16.492  -19.375 1.00 98.73 152 C 1 
ATOM 4499 C CB  . ALA C 3 152 ? 4.395   14.842  -18.929 1.00 98.71 152 C 1 
ATOM 4500 N N   . ILE C 3 153 ? 1.533   15.216  -17.544 1.00 98.84 153 C 1 
ATOM 4501 C CA  . ILE C 3 153 ? 0.071   15.071  -17.501 1.00 98.85 153 C 1 
ATOM 4502 C C   . ILE C 3 153 ? -0.595  16.430  -17.265 1.00 98.83 153 C 1 
ATOM 4503 O O   . ILE C 3 153 ? -1.509  16.791  -18.005 1.00 98.65 153 C 1 
ATOM 4504 C CB  . ILE C 3 153 ? -0.344  14.023  -16.449 1.00 98.79 153 C 1 
ATOM 4505 C CG1 . ILE C 3 153 ? 0.094   12.608  -16.891 1.00 98.41 153 C 1 
ATOM 4506 C CG2 . ILE C 3 153 ? -1.872  14.041  -16.243 1.00 98.46 153 C 1 
ATOM 4507 C CD1 . ILE C 3 153 ? 0.103   11.593  -15.743 1.00 97.54 153 C 1 
ATOM 4508 N N   . GLN C 3 154 ? -0.115  17.209  -16.301 1.00 98.83 154 C 1 
ATOM 4509 C CA  . GLN C 3 154 ? -0.656  18.552  -16.059 1.00 98.77 154 C 1 
ATOM 4510 C C   . GLN C 3 154 ? -0.437  19.479  -17.266 1.00 98.76 154 C 1 
ATOM 4511 O O   . GLN C 3 154 ? -1.340  20.224  -17.648 1.00 98.54 154 C 1 
ATOM 4512 C CB  . GLN C 3 154 ? -0.058  19.121  -14.765 1.00 98.62 154 C 1 
ATOM 4513 C CG  . GLN C 3 154 ? -0.693  20.464  -14.350 1.00 97.04 154 C 1 
ATOM 4514 C CD  . GLN C 3 154 ? -2.203  20.394  -14.081 1.00 96.25 154 C 1 
ATOM 4515 O OE1 . GLN C 3 154 ? -2.801  19.350  -13.872 1.00 89.23 154 C 1 
ATOM 4516 N NE2 . GLN C 3 154 ? -2.873  21.520  -14.095 1.00 86.78 154 C 1 
ATOM 4517 N N   . TYR C 3 155 ? 0.713   19.375  -17.935 1.00 98.75 155 C 1 
ATOM 4518 C CA  . TYR C 3 155 ? 0.997   20.079  -19.183 1.00 98.77 155 C 1 
ATOM 4519 C C   . TYR C 3 155 ? 0.012   19.703  -20.300 1.00 98.79 155 C 1 
ATOM 4520 O O   . TYR C 3 155 ? -0.500  20.582  -20.990 1.00 98.55 155 C 1 
ATOM 4521 C CB  . TYR C 3 155 ? 2.441   19.783  -19.595 1.00 98.71 155 C 1 
ATOM 4522 C CG  . TYR C 3 155 ? 2.883   20.489  -20.854 1.00 98.75 155 C 1 
ATOM 4523 C CD1 . TYR C 3 155 ? 2.910   19.806  -22.088 1.00 98.27 155 C 1 
ATOM 4524 C CD2 . TYR C 3 155 ? 3.338   21.818  -20.772 1.00 98.34 155 C 1 
ATOM 4525 C CE1 . TYR C 3 155 ? 3.431   20.438  -23.225 1.00 98.05 155 C 1 
ATOM 4526 C CE2 . TYR C 3 155 ? 3.862   22.455  -21.904 1.00 98.02 155 C 1 
ATOM 4527 C CZ  . TYR C 3 155 ? 3.927   21.756  -23.126 1.00 98.32 155 C 1 
ATOM 4528 O OH  . TYR C 3 155 ? 4.508   22.364  -24.206 1.00 97.75 155 C 1 
ATOM 4529 N N   . ILE C 3 156 ? -0.316  18.417  -20.452 1.00 98.77 156 C 1 
ATOM 4530 C CA  . ILE C 3 156 ? -1.348  17.955  -21.396 1.00 98.77 156 C 1 
ATOM 4531 C C   . ILE C 3 156 ? -2.708  18.568  -21.047 1.00 98.66 156 C 1 
ATOM 4532 O O   . ILE C 3 156 ? -3.401  19.069  -21.938 1.00 98.22 156 C 1 
ATOM 4533 C CB  . ILE C 3 156 ? -1.432  16.410  -21.423 1.00 98.75 156 C 1 
ATOM 4534 C CG1 . ILE C 3 156 ? -0.162  15.797  -22.043 1.00 98.43 156 C 1 
ATOM 4535 C CG2 . ILE C 3 156 ? -2.666  15.936  -22.224 1.00 98.43 156 C 1 
ATOM 4536 C CD1 . ILE C 3 156 ? -0.001  14.297  -21.772 1.00 97.92 156 C 1 
ATOM 4537 N N   . ARG C 3 157 ? -3.083  18.554  -19.775 1.00 98.74 157 C 1 
ATOM 4538 C CA  . ARG C 3 157 ? -4.353  19.115  -19.297 1.00 98.60 157 C 1 
ATOM 4539 C C   . ARG C 3 157 ? -4.470  20.604  -19.603 1.00 98.43 157 C 1 
ATOM 4540 O O   . ARG C 3 157 ? -5.476  21.022  -20.169 1.00 97.67 157 C 1 
ATOM 4541 C CB  . ARG C 3 157 ? -4.509  18.862  -17.783 1.00 98.37 157 C 1 
ATOM 4542 C CG  . ARG C 3 157 ? -4.776  17.390  -17.396 1.00 96.37 157 C 1 
ATOM 4543 C CD  . ARG C 3 157 ? -6.107  16.843  -17.912 1.00 95.85 157 C 1 
ATOM 4544 N NE  . ARG C 3 157 ? -7.238  17.658  -17.452 1.00 94.66 157 C 1 
ATOM 4545 C CZ  . ARG C 3 157 ? -8.316  17.990  -18.132 1.00 95.66 157 C 1 
ATOM 4546 N NH1 . ARG C 3 157 ? -8.555  17.523  -19.319 1.00 88.62 157 C 1 
ATOM 4547 N NH2 . ARG C 3 157 ? -9.174  18.809  -17.606 1.00 89.91 157 C 1 
ATOM 4548 N N   . GLU C 3 158 ? -3.451  21.401  -19.292 1.00 98.44 158 C 1 
ATOM 4549 C CA  . GLU C 3 158 ? -3.491  22.855  -19.470 1.00 98.12 158 C 1 
ATOM 4550 C C   . GLU C 3 158 ? -3.314  23.298  -20.929 1.00 98.11 158 C 1 
ATOM 4551 O O   . GLU C 3 158 ? -4.060  24.140  -21.420 1.00 96.58 158 C 1 
ATOM 4552 C CB  . GLU C 3 158 ? -2.439  23.535  -18.584 1.00 97.30 158 C 1 
ATOM 4553 C CG  . GLU C 3 158 ? -2.820  23.457  -17.101 1.00 91.81 158 C 1 
ATOM 4554 C CD  . GLU C 3 158 ? -1.970  24.350  -16.191 1.00 89.57 158 C 1 
ATOM 4555 O OE1 . GLU C 3 158 ? -2.051  24.139  -14.961 1.00 81.22 158 C 1 
ATOM 4556 O OE2 . GLU C 3 158 ? -1.274  25.257  -16.705 1.00 83.73 158 C 1 
ATOM 4557 N N   . LYS C 3 159 ? -2.336  22.730  -21.640 1.00 98.07 159 C 1 
ATOM 4558 C CA  . LYS C 3 159 ? -1.993  23.157  -23.002 1.00 97.90 159 C 1 
ATOM 4559 C C   . LYS C 3 159 ? -2.922  22.569  -24.064 1.00 97.96 159 C 1 
ATOM 4560 O O   . LYS C 3 159 ? -3.240  23.250  -25.034 1.00 96.95 159 C 1 
ATOM 4561 C CB  . LYS C 3 159 ? -0.522  22.816  -23.273 1.00 97.40 159 C 1 
ATOM 4562 C CG  . LYS C 3 159 ? -0.025  23.341  -24.632 1.00 94.60 159 C 1 
ATOM 4563 C CD  . LYS C 3 159 ? 1.449   22.978  -24.810 1.00 92.60 159 C 1 
ATOM 4564 C CE  . LYS C 3 159 ? 1.983   23.378  -26.184 1.00 88.64 159 C 1 
ATOM 4565 N NZ  . LYS C 3 159 ? 3.347   22.839  -26.399 1.00 82.46 159 C 1 
ATOM 4566 N N   . TYR C 3 160 ? -3.336  21.313  -23.896 1.00 98.22 160 C 1 
ATOM 4567 C CA  . TYR C 3 160 ? -4.101  20.573  -24.906 1.00 98.16 160 C 1 
ATOM 4568 C C   . TYR C 3 160 ? -5.541  20.253  -24.480 1.00 98.13 160 C 1 
ATOM 4569 O O   . TYR C 3 160 ? -6.364  19.926  -25.334 1.00 96.48 160 C 1 
ATOM 4570 C CB  . TYR C 3 160 ? -3.329  19.309  -25.295 1.00 97.98 160 C 1 
ATOM 4571 C CG  . TYR C 3 160 ? -1.970  19.573  -25.908 1.00 98.22 160 C 1 
ATOM 4572 C CD1 . TYR C 3 160 ? -1.871  19.900  -27.276 1.00 96.79 160 C 1 
ATOM 4573 C CD2 . TYR C 3 160 ? -0.795  19.484  -25.132 1.00 97.00 160 C 1 
ATOM 4574 C CE1 . TYR C 3 160 ? -0.620  20.120  -27.871 1.00 96.44 160 C 1 
ATOM 4575 C CE2 . TYR C 3 160 ? 0.467   19.704  -25.718 1.00 96.59 160 C 1 
ATOM 4576 C CZ  . TYR C 3 160 ? 0.549   20.015  -27.092 1.00 97.51 160 C 1 
ATOM 4577 O OH  . TYR C 3 160 ? 1.771   20.218  -27.685 1.00 96.69 160 C 1 
ATOM 4578 N N   . GLY C 3 161 ? -5.874  20.347  -23.190 1.00 98.02 161 C 1 
ATOM 4579 C CA  . GLY C 3 161 ? -7.230  20.116  -22.677 1.00 97.96 161 C 1 
ATOM 4580 C C   . GLY C 3 161 ? -7.730  18.673  -22.793 1.00 98.23 161 C 1 
ATOM 4581 O O   . GLY C 3 161 ? -8.938  18.438  -22.721 1.00 96.70 161 C 1 
ATOM 4582 N N   . LEU C 3 162 ? -6.827  17.710  -22.984 1.00 98.44 162 C 1 
ATOM 4583 C CA  . LEU C 3 162 ? -7.164  16.305  -23.213 1.00 98.55 162 C 1 
ATOM 4584 C C   . LEU C 3 162 ? -7.337  15.535  -21.897 1.00 98.64 162 C 1 
ATOM 4585 O O   . LEU C 3 162 ? -6.711  15.852  -20.888 1.00 98.15 162 C 1 
ATOM 4586 C CB  . LEU C 3 162 ? -6.093  15.655  -24.105 1.00 98.29 162 C 1 
ATOM 4587 C CG  . LEU C 3 162 ? -5.940  16.288  -25.500 1.00 97.56 162 C 1 
ATOM 4588 C CD1 . LEU C 3 162 ? -4.811  15.597  -26.250 1.00 95.98 162 C 1 
ATOM 4589 C CD2 . LEU C 3 162 ? -7.214  16.180  -26.340 1.00 95.77 162 C 1 
ATOM 4590 N N   . ARG C 3 163 ? -8.170  14.495  -21.920 1.00 98.68 163 C 1 
ATOM 4591 C CA  . ARG C 3 163 ? -8.304  13.530  -20.821 1.00 98.66 163 C 1 
ATOM 4592 C C   . ARG C 3 163 ? -7.194  12.490  -20.917 1.00 98.79 163 C 1 
ATOM 4593 O O   . ARG C 3 163 ? -7.001  11.897  -21.977 1.00 98.47 163 C 1 
ATOM 4594 C CB  . ARG C 3 163 ? -9.672  12.848  -20.845 1.00 97.79 163 C 1 
ATOM 4595 C CG  . ARG C 3 163 ? -10.816 13.858  -20.656 1.00 92.34 163 C 1 
ATOM 4596 C CD  . ARG C 3 163 ? -12.171 13.157  -20.662 1.00 92.19 163 C 1 
ATOM 4597 N NE  . ARG C 3 163 ? -12.420 12.416  -19.414 1.00 89.92 163 C 1 
ATOM 4598 C CZ  . ARG C 3 163 ? -13.069 11.274  -19.285 1.00 90.87 163 C 1 
ATOM 4599 N NH1 . ARG C 3 163 ? -13.562 10.637  -20.306 1.00 80.06 163 C 1 
ATOM 4600 N NH2 . ARG C 3 163 ? -13.243 10.755  -18.110 1.00 82.23 163 C 1 
ATOM 4601 N N   . VAL C 3 164 ? -6.513  12.250  -19.813 1.00 98.77 164 C 1 
ATOM 4602 C CA  . VAL C 3 164 ? -5.313  11.407  -19.770 1.00 98.85 164 C 1 
ATOM 4603 C C   . VAL C 3 164 ? -5.593  10.117  -19.007 1.00 98.87 164 C 1 
ATOM 4604 O O   . VAL C 3 164 ? -6.055  10.157  -17.869 1.00 98.64 164 C 1 
ATOM 4605 C CB  . VAL C 3 164 ? -4.124  12.163  -19.147 1.00 98.68 164 C 1 
ATOM 4606 C CG1 . VAL C 3 164 ? -2.842  11.333  -19.235 1.00 97.79 164 C 1 
ATOM 4607 C CG2 . VAL C 3 164 ? -3.868  13.508  -19.848 1.00 97.61 164 C 1 
ATOM 4608 N N   . LEU C 3 165 ? -5.273  8.981   -19.618 1.00 98.88 165 C 1 
ATOM 4609 C CA  . LEU C 3 165 ? -5.100  7.718   -18.905 1.00 98.91 165 C 1 
ATOM 4610 C C   . LEU C 3 165 ? -3.608  7.516   -18.647 1.00 98.93 165 C 1 
ATOM 4611 O O   . LEU C 3 165 ? -2.837  7.352   -19.591 1.00 98.85 165 C 1 
ATOM 4612 C CB  . LEU C 3 165 ? -5.721  6.571   -19.718 1.00 98.85 165 C 1 
ATOM 4613 C CG  . LEU C 3 165 ? -5.502  5.165   -19.118 1.00 98.56 165 C 1 
ATOM 4614 C CD1 . LEU C 3 165 ? -6.133  5.007   -17.736 1.00 97.96 165 C 1 
ATOM 4615 C CD2 . LEU C 3 165 ? -6.129  4.118   -20.041 1.00 97.93 165 C 1 
ATOM 4616 N N   . TYR C 3 166 ? -3.227  7.522   -17.381 1.00 98.91 166 C 1 
ATOM 4617 C CA  . TYR C 3 166 ? -1.891  7.137   -16.946 1.00 98.92 166 C 1 
ATOM 4618 C C   . TYR C 3 166 ? -1.893  5.661   -16.552 1.00 98.93 166 C 1 
ATOM 4619 O O   . TYR C 3 166 ? -2.746  5.229   -15.772 1.00 98.84 166 C 1 
ATOM 4620 C CB  . TYR C 3 166 ? -1.443  8.037   -15.795 1.00 98.90 166 C 1 
ATOM 4621 C CG  . TYR C 3 166 ? -0.108  7.640   -15.199 1.00 98.90 166 C 1 
ATOM 4622 C CD1 . TYR C 3 166 ? -0.048  6.943   -13.974 1.00 98.62 166 C 1 
ATOM 4623 C CD2 . TYR C 3 166 ? 1.086   7.971   -15.869 1.00 98.69 166 C 1 
ATOM 4624 C CE1 . TYR C 3 166 ? 1.195   6.603   -13.413 1.00 98.56 166 C 1 
ATOM 4625 C CE2 . TYR C 3 166 ? 2.335   7.634   -15.314 1.00 98.54 166 C 1 
ATOM 4626 C CZ  . TYR C 3 166 ? 2.384   6.957   -14.078 1.00 98.75 166 C 1 
ATOM 4627 O OH  . TYR C 3 166 ? 3.602   6.655   -13.525 1.00 98.44 166 C 1 
ATOM 4628 N N   . VAL C 3 167 ? -0.968  4.888   -17.096 1.00 98.92 167 C 1 
ATOM 4629 C CA  . VAL C 3 167 ? -0.796  3.460   -16.807 1.00 98.93 167 C 1 
ATOM 4630 C C   . VAL C 3 167 ? 0.617   3.236   -16.307 1.00 98.93 167 C 1 
ATOM 4631 O O   . VAL C 3 167 ? 1.573   3.552   -17.013 1.00 98.76 167 C 1 
ATOM 4632 C CB  . VAL C 3 167 ? -1.079  2.585   -18.041 1.00 98.83 167 C 1 
ATOM 4633 C CG1 . VAL C 3 167 ? -0.966  1.096   -17.706 1.00 98.26 167 C 1 
ATOM 4634 C CG2 . VAL C 3 167 ? -2.484  2.841   -18.599 1.00 98.23 167 C 1 
ATOM 4635 N N   . ASP C 3 168 ? 0.734   2.681   -15.117 1.00 98.91 168 C 1 
ATOM 4636 C CA  . ASP C 3 168 ? 2.003   2.408   -14.455 1.00 98.90 168 C 1 
ATOM 4637 C C   . ASP C 3 168 ? 2.185   0.898   -14.268 1.00 98.90 168 C 1 
ATOM 4638 O O   . ASP C 3 168 ? 1.357   0.229   -13.645 1.00 98.66 168 C 1 
ATOM 4639 C CB  . ASP C 3 168 ? 2.041   3.181   -13.130 1.00 98.80 168 C 1 
ATOM 4640 C CG  . ASP C 3 168 ? 3.466   3.378   -12.619 1.00 98.66 168 C 1 
ATOM 4641 O OD1 . ASP C 3 168 ? 4.287   2.462   -12.824 1.00 97.30 168 C 1 
ATOM 4642 O OD2 . ASP C 3 168 ? 3.730   4.475   -12.075 1.00 96.89 168 C 1 
ATOM 4643 N N   . THR C 3 169 ? 3.244   0.355   -14.858 1.00 98.83 169 C 1 
ATOM 4644 C CA  . THR C 3 169 ? 3.595   -1.071  -14.815 1.00 98.79 169 C 1 
ATOM 4645 C C   . THR C 3 169 ? 4.947   -1.314  -14.154 1.00 98.71 169 C 1 
ATOM 4646 O O   . THR C 3 169 ? 5.513   -2.402  -14.294 1.00 97.85 169 C 1 
ATOM 4647 C CB  . THR C 3 169 ? 3.529   -1.718  -16.210 1.00 98.54 169 C 1 
ATOM 4648 O OG1 . THR C 3 169 ? 4.354   -1.048  -17.138 1.00 97.06 169 C 1 
ATOM 4649 C CG2 . THR C 3 169 ? 2.109   -1.705  -16.773 1.00 96.36 169 C 1 
ATOM 4650 N N   . ASP C 3 170 ? 5.462   -0.318  -13.457 1.00 98.75 170 C 1 
ATOM 4651 C CA  . ASP C 3 170 ? 6.576   -0.459  -12.528 1.00 98.72 170 C 1 
ATOM 4652 C C   . ASP C 3 170 ? 6.176   -1.418  -11.394 1.00 98.70 170 C 1 
ATOM 4653 O O   . ASP C 3 170 ? 4.996   -1.514  -11.029 1.00 98.17 170 C 1 
ATOM 4654 C CB  . ASP C 3 170 ? 6.915   0.939   -11.995 1.00 98.54 170 C 1 
ATOM 4655 C CG  . ASP C 3 170 ? 8.298   1.042   -11.357 1.00 98.32 170 C 1 
ATOM 4656 O OD1 . ASP C 3 170 ? 8.473   0.485   -10.262 1.00 95.83 170 C 1 
ATOM 4657 O OD2 . ASP C 3 170 ? 9.159   1.738   -11.955 1.00 95.45 170 C 1 
ATOM 4658 N N   . ALA C 3 171 ? 7.139   -2.144  -10.834 1.00 98.60 171 C 1 
ATOM 4659 C CA  . ALA C 3 171 ? 6.864   -3.003  -9.686  1.00 98.48 171 C 1 
ATOM 4660 C C   . ALA C 3 171 ? 6.457   -2.206  -8.440  1.00 98.50 171 C 1 
ATOM 4661 O O   . ALA C 3 171 ? 5.776   -2.742  -7.561  1.00 97.80 171 C 1 
ATOM 4662 C CB  . ALA C 3 171 ? 8.101   -3.852  -9.407  1.00 97.88 171 C 1 
ATOM 4663 N N   . HIS C 3 172 ? 6.845   -0.933  -8.359  1.00 98.19 172 C 1 
ATOM 4664 C CA  . HIS C 3 172 ? 6.502   -0.027  -7.273  1.00 98.20 172 C 1 
ATOM 4665 C C   . HIS C 3 172 ? 5.249   0.782   -7.626  1.00 98.21 172 C 1 
ATOM 4666 O O   . HIS C 3 172 ? 5.042   1.198   -8.764  1.00 97.64 172 C 1 
ATOM 4667 C CB  . HIS C 3 172 ? 7.686   0.893   -6.960  1.00 97.88 172 C 1 
ATOM 4668 C CG  . HIS C 3 172 ? 8.973   0.174   -6.673  1.00 97.85 172 C 1 
ATOM 4669 N ND1 . HIS C 3 172 ? 9.849   -0.319  -7.620  1.00 94.89 172 C 1 
ATOM 4670 C CD2 . HIS C 3 172 ? 9.523   -0.119  -5.448  1.00 94.42 172 C 1 
ATOM 4671 C CE1 . HIS C 3 172 ? 10.880  -0.895  -6.985  1.00 94.85 172 C 1 
ATOM 4672 N NE2 . HIS C 3 172 ? 10.726  -0.786  -5.660  1.00 95.30 172 C 1 
ATOM 4673 N N   . HIS C 3 173 ? 4.424   1.065   -6.621  1.00 98.08 173 C 1 
ATOM 4674 C CA  . HIS C 3 173 ? 3.242   1.909   -6.808  1.00 98.04 173 C 1 
ATOM 4675 C C   . HIS C 3 173 ? 3.633   3.321   -7.275  1.00 98.02 173 C 1 
ATOM 4676 O O   . HIS C 3 173 ? 4.482   3.969   -6.660  1.00 97.24 173 C 1 
ATOM 4677 C CB  . HIS C 3 173 ? 2.454   1.956   -5.494  1.00 97.57 173 C 1 
ATOM 4678 C CG  . HIS C 3 173 ? 1.303   2.923   -5.492  1.00 97.50 173 C 1 
ATOM 4679 N ND1 . HIS C 3 173 ? 1.047   3.870   -4.523  1.00 92.87 173 C 1 
ATOM 4680 C CD2 . HIS C 3 173 ? 0.320   3.040   -6.439  1.00 92.85 173 C 1 
ATOM 4681 C CE1 . HIS C 3 173 ? -0.059  4.537   -4.884  1.00 94.16 173 C 1 
ATOM 4682 N NE2 . HIS C 3 173 ? -0.527  4.069   -6.039  1.00 94.45 173 C 1 
ATOM 4683 N N   . GLY C 3 174 ? 2.976   3.824   -8.315  1.00 97.37 174 C 1 
ATOM 4684 C CA  . GLY C 3 174 ? 3.142   5.184   -8.843  1.00 97.35 174 C 1 
ATOM 4685 C C   . GLY C 3 174 ? 2.496   6.266   -7.969  1.00 97.65 174 C 1 
ATOM 4686 O O   . GLY C 3 174 ? 1.619   7.005   -8.422  1.00 96.61 174 C 1 
ATOM 4687 N N   . ASP C 3 175 ? 2.896   6.342   -6.711  1.00 97.68 175 C 1 
ATOM 4688 C CA  . ASP C 3 175 ? 2.293   7.171   -5.665  1.00 97.43 175 C 1 
ATOM 4689 C C   . ASP C 3 175 ? 2.330   8.669   -5.986  1.00 97.77 175 C 1 
ATOM 4690 O O   . ASP C 3 175 ? 1.301   9.352   -5.895  1.00 96.92 175 C 1 
ATOM 4691 C CB  . ASP C 3 175 ? 2.958   6.860   -4.303  1.00 96.15 175 C 1 
ATOM 4692 C CG  . ASP C 3 175 ? 4.465   7.161   -4.205  1.00 96.41 175 C 1 
ATOM 4693 O OD1 . ASP C 3 175 ? 5.145   7.251   -5.247  1.00 93.56 175 C 1 
ATOM 4694 O OD2 . ASP C 3 175 ? 4.949   7.308   -3.059  1.00 92.32 175 C 1 
ATOM 4695 N N   . GLY C 3 176 ? 3.461   9.189   -6.434  1.00 97.78 176 C 1 
ATOM 4696 C CA  . GLY C 3 176 ? 3.606   10.603  -6.767  1.00 97.86 176 C 1 
ATOM 4697 C C   . GLY C 3 176 ? 2.656   11.063  -7.879  1.00 98.16 176 C 1 
ATOM 4698 O O   . GLY C 3 176 ? 2.124   12.173  -7.811  1.00 97.71 176 C 1 
ATOM 4699 N N   . VAL C 3 177 ? 2.401   10.210  -8.873  1.00 98.30 177 C 1 
ATOM 4700 C CA  . VAL C 3 177 ? 1.450   10.516  -9.954  1.00 98.50 177 C 1 
ATOM 4701 C C   . VAL C 3 177 ? 0.011   10.373  -9.465  1.00 98.41 177 C 1 
ATOM 4702 O O   . VAL C 3 177 ? -0.800  11.266  -9.703  1.00 97.90 177 C 1 
ATOM 4703 C CB  . VAL C 3 177 ? 1.692   9.650   -11.205 1.00 98.47 177 C 1 
ATOM 4704 C CG1 . VAL C 3 177 ? 0.782   10.088  -12.359 1.00 97.52 177 C 1 
ATOM 4705 C CG2 . VAL C 3 177 ? 3.143   9.759   -11.686 1.00 97.15 177 C 1 
ATOM 4706 N N   . GLN C 3 178 ? -0.304  9.307   -8.735  1.00 98.42 178 C 1 
ATOM 4707 C CA  . GLN C 3 178 ? -1.640  9.103   -8.169  1.00 98.23 178 C 1 
ATOM 4708 C C   . GLN C 3 178 ? -2.078  10.309  -7.323  1.00 98.18 178 C 1 
ATOM 4709 O O   . GLN C 3 178 ? -3.142  10.878  -7.568  1.00 97.54 178 C 1 
ATOM 4710 C CB  . GLN C 3 178 ? -1.673  7.817   -7.324  1.00 97.52 178 C 1 
ATOM 4711 C CG  . GLN C 3 178 ? -3.056  7.604   -6.679  1.00 96.69 178 C 1 
ATOM 4712 C CD  . GLN C 3 178 ? -3.121  6.321   -5.851  1.00 96.46 178 C 1 
ATOM 4713 O OE1 . GLN C 3 178 ? -3.248  5.239   -6.385  1.00 90.95 178 C 1 
ATOM 4714 N NE2 . GLN C 3 178 ? -3.047  6.406   -4.539  1.00 89.71 178 C 1 
ATOM 4715 N N   . TRP C 3 179 ? -1.256  10.709  -6.359  1.00 97.52 179 C 1 
ATOM 4716 C CA  . TRP C 3 179 ? -1.606  11.794  -5.436  1.00 96.90 179 C 1 
ATOM 4717 C C   . TRP C 3 179 ? -1.695  13.162  -6.113  1.00 97.09 179 C 1 
ATOM 4718 O O   . TRP C 3 179 ? -2.476  14.002  -5.671  1.00 96.32 179 C 1 
ATOM 4719 C CB  . TRP C 3 179 ? -0.609  11.821  -4.274  1.00 95.64 179 C 1 
ATOM 4720 C CG  . TRP C 3 179 ? -0.608  10.593  -3.396  1.00 93.49 179 C 1 
ATOM 4721 C CD1 . TRP C 3 179 ? 0.470   9.820   -3.136  1.00 87.30 179 C 1 
ATOM 4722 C CD2 . TRP C 3 179 ? -1.729  9.967   -2.693  1.00 91.62 179 C 1 
ATOM 4723 N NE1 . TRP C 3 179 ? 0.099   8.756   -2.320  1.00 85.10 179 C 1 
ATOM 4724 C CE2 . TRP C 3 179 ? -1.238  8.806   -2.031  1.00 88.64 179 C 1 
ATOM 4725 C CE3 . TRP C 3 179 ? -3.106  10.272  -2.555  1.00 85.85 179 C 1 
ATOM 4726 C CZ2 . TRP C 3 179 ? -2.082  7.964   -1.268  1.00 85.69 179 C 1 
ATOM 4727 C CZ3 . TRP C 3 179 ? -3.943  9.433   -1.794  1.00 83.27 179 C 1 
ATOM 4728 C CH2 . TRP C 3 179 ? -3.437  8.294   -1.162  1.00 82.79 179 C 1 
ATOM 4729 N N   . ALA C 3 180 ? -0.944  13.390  -7.187  1.00 97.82 180 C 1 
ATOM 4730 C CA  . ALA C 3 180 ? -0.997  14.653  -7.923  1.00 97.81 180 C 1 
ATOM 4731 C C   . ALA C 3 180 ? -2.363  14.904  -8.589  1.00 97.88 180 C 1 
ATOM 4732 O O   . ALA C 3 180 ? -2.768  16.058  -8.729  1.00 96.94 180 C 1 
ATOM 4733 C CB  . ALA C 3 180 ? 0.133   14.673  -8.954  1.00 97.63 180 C 1
[truncated: 127,835 more chars]
