# Supplementary material for: AcuB senses cellular energy charge to coordinate acetyl-CoA synthesis in bacteria
Source: Nat Commun. 2026 Apr 24;17:3815. doi: 10.1038/s41467-026-71006-w (PMC13121692; doi:10.1038/s41467-026-71006-w)
Supplement: Supplementary file 6 — Supplementary_Data_4 [file 41467_2026_71006_MOESM6_ESM.zip › AF3_only_first_models/Bs_acu__2acub-4atp_summary_confidences.json]

{
 "chain_iptm": [
  0.66,
  0.66,
  0.4,
  0.39,
  0.43,
  0.4
 ],
 "chain_pair_iptm": [
  [
   0.77,
   0.81,
   0.58,
   0.6,
   0.68,
   0.63
  ],
  [
   0.81,
   0.77,
   0.61,
   0.62,
   0.63,
   0.61
  ],
  [
   0.58,
   0.61,
   0.5,
   0.3,
   0.25,
   0.23
  ],
  [
   0.6,
   0.62,
   0.3,
   0.52,
   0.24,
   0.21
  ],
  [
   0.68,
   0.63,
   0.25,
   0.24,
   0.53,
   0.33
  ],
  [
   0.63,
   0.61,
   0.23,
   0.21,
   0.33,
   0.52
  ]
 ],
 "chain_pair_pae_min": [
  [
   0.76,
   1.31,
   4.6,
   4.38,
   3.53,
   3.7
  ],
  [
   1.3,
   0.76,
   3.91,
   4.01,
   4.13,
   4.2
  ],
  [
   8.05,
   7.38,
   0.76,
   7.11,
   8.01,
   6.6
  ],
  [
   7.72,
   6.94,
   6.73,
   0.76,
   7.86,
   7.46
  ],
  [
   5.95,
   7.81,
   7.32,
   7.82,
   0.76,
   6.26
  ],
  [
   6.01,
   7.87,
   6.66,
   7.96,
   6.48,
   0.76
  ]
 ],
 "chain_ptm": [
  0.77,
  0.77,
  0.5,
  0.52,
  0.53,
  0.52
 ],
 "fraction_disordered": 0.0,
 "has_clash": 0.0,
 "iptm": 0.77,
 "ptm": 0.8,
 "ranking_score": 0.78
}
