# Supplementary material for: AcuB senses cellular energy charge to coordinate acetyl-CoA synthesis in bacteria
Source: Nat Commun. 2026 Apr 24;17:3815. doi: 10.1038/s41467-026-71006-w (PMC13121692; doi:10.1038/s41467-026-71006-w)
Supplement: Supplementary file 6 — Supplementary_Data_4 [file 41467_2026_71006_MOESM6_ESM.zip › AF3_only_first_models/2_g_stea_acub_4adp_model.cif]

# By using this file you agree to the legally binding terms of use found at
# https://github.com/google-deepmind/alphafold3/blob/main/OUTPUT_TERMS_OF_USE.md.
# To request access to the AlphaFold 3 model parameters, follow the process set
# out at https://github.com/google-deepmind/alphafold3. You may only use these if
# received directly from Google. Use is subject to terms of use available at
# https://github.com/google-deepmind/alphafold3/blob/main/WEIGHTS_TERMS_OF_USE.md.
data_2_g_stea_acub_4adp
#
_entry.id 2_g_stea_acub_4adp
#
loop_
_atom_type.symbol
C 
N 
O 
P 
S 
#
loop_
_audit_author.name
_audit_author.pdbx_ordinal
"Google DeepMind" 1 
"Isomorphic Labs" 2 
#
_audit_conform.dict_location https://raw.githubusercontent.com/ihmwg/ModelCIF/master/dist/mmcif_ma.dic
_audit_conform.dict_name     mmcif_ma.dic
_audit_conform.dict_version  1.4.5
#
loop_
_chem_comp.formula
_chem_comp.formula_weight
_chem_comp.id
_chem_comp.mon_nstd_flag
_chem_comp.name
_chem_comp.pdbx_smiles
_chem_comp.pdbx_synonyms
_chem_comp.type
"C3 H7 N O2"    89.093  ALA   y ALANINE         C[C@H](N)C(O)=O                                                              ? "L-PEPTIDE LINKING" 
"C6 H15 N4 O2"  175.209 ARG   y ARGININE        N[C@@H](CCCNC(N)=[NH2+])C(O)=O                                               ? "L-PEPTIDE LINKING" 
"C4 H8 N2 O3"   132.118 ASN   y ASPARAGINE      N[C@@H](CC(N)=O)C(O)=O                                                       ? "L-PEPTIDE LINKING" 
"C4 H7 N O4"    133.103 ASP   y "ASPARTIC ACID" N[C@@H](CC(O)=O)C(O)=O                                                       ? "L-PEPTIDE LINKING" 
"C3 H7 N O2 S"  121.158 CYS   y CYSTEINE        N[C@@H](CS)C(O)=O                                                            ? "L-PEPTIDE LINKING" 
"C5 H10 N2 O3"  146.144 GLN   y GLUTAMINE       N[C@@H](CCC(N)=O)C(O)=O                                                      ? "L-PEPTIDE LINKING" 
"C5 H9 N O4"    147.129 GLU   y "GLUTAMIC ACID" N[C@@H](CCC(O)=O)C(O)=O                                                      ? "L-PEPTIDE LINKING" 
"C2 H5 N O2"    75.067  GLY   y GLYCINE         NCC(O)=O                                                                     ? "PEPTIDE LINKING"   
"C6 H10 N3 O2"  156.162 HIS   y HISTIDINE       N[C@@H](Cc1c[nH]c[nH+]1)C(O)=O                                               ? "L-PEPTIDE LINKING" 
"C6 H13 N O2"   131.173 ILE   y ISOLEUCINE      CC[C@H](C)[C@H](N)C(O)=O                                                     ? "L-PEPTIDE LINKING" 
"C6 H13 N O2"   131.173 LEU   y LEUCINE         CC(C)C[C@H](N)C(O)=O                                                         ? "L-PEPTIDE LINKING" 
?               ?       LIG_C ? ?               c1nc(c2c(n1)n(cn2)[C@H]3[C@@H]([C@@H]([C@H](O3)CO[P@](=O)(O)OP(=O)(O)O)O)O)N ? non-polymer         
?               ?       LIG_D ? ?               c1nc(c2c(n1)n(cn2)[C@H]3[C@@H]([C@@H]([C@H](O3)CO[P@](=O)(O)OP(=O)(O)O)O)O)N ? non-polymer         
?               ?       LIG_E ? ?               c1nc(c2c(n1)n(cn2)[C@H]3[C@@H]([C@@H]([C@H](O3)CO[P@](=O)(O)OP(=O)(O)O)O)O)N ? non-polymer         
?               ?       LIG_F ? ?               c1nc(c2c(n1)n(cn2)[C@H]3[C@@H]([C@@H]([C@H](O3)CO[P@](=O)(O)OP(=O)(O)O)O)O)N ? non-polymer         
"C6 H15 N2 O2"  147.195 LYS   y LYSINE          N[C@@H](CCCC[NH3+])C(O)=O                                                    ? "L-PEPTIDE LINKING" 
"C5 H11 N O2 S" 149.211 MET   y METHIONINE      CSCC[C@H](N)C(O)=O                                                           ? "L-PEPTIDE LINKING" 
"C9 H11 N O2"   165.189 PHE   y PHENYLALANINE   N[C@@H](Cc1ccccc1)C(O)=O                                                     ? "L-PEPTIDE LINKING" 
"C5 H9 N O2"    115.130 PRO   y PROLINE         OC(=O)[C@@H]1CCCN1                                                           ? "L-PEPTIDE LINKING" 
"C3 H7 N O3"    105.093 SER   y SERINE          N[C@@H](CO)C(O)=O                                                            ? "L-PEPTIDE LINKING" 
"C4 H9 N O3"    119.119 THR   y THREONINE       C[C@@H](O)[C@H](N)C(O)=O                                                     ? "L-PEPTIDE LINKING" 
"C11 H12 N2 O2" 204.225 TRP   y TRYPTOPHAN      N[C@@H](Cc1c[nH]c2ccccc12)C(O)=O                                             ? "L-PEPTIDE LINKING" 
"C9 H11 N O3"   181.189 TYR   y TYROSINE        N[C@@H](Cc1ccc(O)cc1)C(O)=O                                                  ? "L-PEPTIDE LINKING" 
"C5 H11 N O2"   117.146 VAL   y VALINE          CC(C)[C@H](N)C(O)=O                                                          ? "L-PEPTIDE LINKING" 
#
_citation.book_publisher          ?
_citation.country                 UK
_citation.id                      primary
_citation.journal_full            Nature
_citation.journal_id_ASTM         NATUAS
_citation.journal_id_CSD          0006
_citation.journal_id_ISSN         0028-0836
_citation.journal_volume          630
_citation.page_first              493
_citation.page_last               500
_citation.pdbx_database_id_DOI    10.1038/s41586-024-07487-w
_citation.pdbx_database_id_PubMed 38718835
_citation.title                   "Accurate structure prediction of biomolecular interactions with AlphaFold 3"
_citation.year                    2024
#
loop_
_citation_author.citation_id
_citation_author.name
_citation_author.ordinal
primary "Google DeepMind" 1 
primary "Isomorphic Labs" 2 
#
loop_
_entity.id
_entity.pdbx_description
_entity.type
1 . polymer     
2 . polymer     
3 . non-polymer 
4 . non-polymer 
5 . non-polymer 
6 . non-polymer 
#
loop_
_entity_poly.entity_id
_entity_poly.pdbx_strand_id
_entity_poly.type
1 A polypeptide(L) 
2 B polypeptide(L) 
#
loop_
_entity_poly_seq.entity_id
_entity_poly_seq.hetero
_entity_poly_seq.mon_id
_entity_poly_seq.num
1 n MET 1   
1 n LEU 2   
1 n VAL 3   
1 n GLU 4   
1 n GLN 5   
1 n ALA 6   
1 n MET 7   
1 n LYS 8   
1 n ALA 9   
1 n PRO 10  
1 n VAL 11  
1 n ILE 12  
1 n THR 13  
1 n LEU 14  
1 n ARG 15  
1 n ALA 16  
1 n THR 17  
1 n ASN 18  
1 n THR 19  
1 n ILE 20  
1 n ALA 21  
1 n GLU 22  
1 n ALA 23  
1 n LEU 24  
1 n GLN 25  
1 n LEU 26  
1 n LEU 27  
1 n ARG 28  
1 n HIS 29  
1 n HIS 30  
1 n ARG 31  
1 n ILE 32  
1 n ARG 33  
1 n HIS 34  
1 n LEU 35  
1 n PRO 36  
1 n VAL 37  
1 n VAL 38  
1 n ASP 39  
1 n GLY 40  
1 n GLU 41  
1 n GLY 42  
1 n ARG 43  
1 n LEU 44  
1 n LEU 45  
1 n GLY 46  
1 n LEU 47  
1 n VAL 48  
1 n THR 49  
1 n SER 50  
1 n GLN 51  
1 n ASP 52  
1 n LEU 53  
1 n ARG 54  
1 n ASP 55  
1 n ALA 56  
1 n SER 57  
1 n PRO 58  
1 n SER 59  
1 n ILE 60  
1 n PHE 61  
1 n HIS 62  
1 n LEU 63  
1 n HIS 64  
1 n GLU 65  
1 n HIS 66  
1 n LEU 67  
1 n GLU 68  
1 n ASP 69  
1 n LEU 70  
1 n GLN 71  
1 n LYS 72  
1 n PRO 73  
1 n VAL 74  
1 n SER 75  
1 n THR 76  
1 n ILE 77  
1 n MET 78  
1 n LYS 79  
1 n THR 80  
1 n ASP 81  
1 n LEU 82  
1 n ILE 83  
1 n VAL 84  
1 n GLY 85  
1 n HIS 86  
1 n PRO 87  
1 n LEU 88  
1 n ASP 89  
1 n PHE 90  
1 n VAL 91  
1 n GLU 92  
1 n GLU 93  
1 n VAL 94  
1 n ALA 95  
1 n ALA 96  
1 n LEU 97  
1 n PHE 98  
1 n TYR 99  
1 n GLU 100 
1 n HIS 101 
1 n ARG 102 
1 n ILE 103 
1 n GLY 104 
1 n CYS 105 
1 n LEU 106 
1 n PRO 107 
1 n ILE 108 
1 n VAL 109 
1 n ASN 110 
1 n HIS 111 
1 n GLY 112 
1 n LYS 113 
1 n LEU 114 
1 n VAL 115 
1 n GLY 116 
1 n ILE 117 
1 n ILE 118 
1 n THR 119 
1 n GLN 120 
1 n THR 121 
1 n ASP 122 
1 n LEU 123 
1 n LEU 124 
1 n ARG 125 
1 n THR 126 
1 n PHE 127 
1 n ILE 128 
1 n GLU 129 
1 n LEU 130 
1 n THR 131 
1 n GLY 132 
1 n VAL 133 
1 n HIS 134 
1 n GLN 135 
1 n PRO 136 
1 n GLY 137 
1 n SER 138 
1 n GLN 139 
1 n ILE 140 
1 n GLU 141 
1 n ILE 142 
1 n LYS 143 
1 n VAL 144 
1 n PRO 145 
1 n ASN 146 
1 n GLU 147 
1 n ALA 148 
1 n GLY 149 
1 n MET 150 
1 n LEU 151 
1 n SER 152 
1 n LYS 153 
1 n ALA 154 
1 n ALA 155 
1 n ALA 156 
1 n ILE 157 
1 n ILE 158 
1 n SER 159 
1 n GLU 160 
1 n ARG 161 
1 n HIS 162 
1 n VAL 163 
1 n ASN 164 
1 n ILE 165 
1 n ALA 166 
1 n SER 167 
1 n VAL 168 
1 n LEU 169 
1 n VAL 170 
1 n TYR 171 
1 n PRO 172 
1 n ALA 173 
1 n PRO 174 
1 n ASP 175 
1 n PRO 176 
1 n ASN 177 
1 n GLU 178 
1 n LYS 179 
1 n ILE 180 
1 n LEU 181 
1 n VAL 182 
1 n PHE 183 
1 n ARG 184 
1 n VAL 185 
1 n GLN 186 
1 n THR 187 
1 n MET 188 
1 n ASN 189 
1 n PRO 190 
1 n LEU 191 
1 n PRO 192 
1 n LEU 193 
1 n ILE 194 
1 n ARG 195 
1 n ASP 196 
1 n LEU 197 
1 n GLN 198 
1 n ASN 199 
1 n ALA 200 
1 n GLY 201 
1 n TYR 202 
1 n HIS 203 
1 n VAL 204 
1 n LEU 205 
1 n TRP 206 
1 n PRO 207 
1 n ASN 208 
1 n LEU 209 
1 n PRO 210 
1 n GLY 211 
1 n VAL 212 
1 n THR 213 
1 n SER 214 
2 n MET 1   
2 n LEU 2   
2 n VAL 3   
2 n GLU 4   
2 n GLN 5   
2 n ALA 6   
2 n MET 7   
2 n LYS 8   
2 n ALA 9   
2 n PRO 10  
2 n VAL 11  
2 n ILE 12  
2 n THR 13  
2 n LEU 14  
2 n ARG 15  
2 n ALA 16  
2 n THR 17  
2 n ASN 18  
2 n THR 19  
2 n ILE 20  
2 n ALA 21  
2 n GLU 22  
2 n ALA 23  
2 n LEU 24  
2 n GLN 25  
2 n LEU 26  
2 n LEU 27  
2 n ARG 28  
2 n HIS 29  
2 n HIS 30  
2 n ARG 31  
2 n ILE 32  
2 n ARG 33  
2 n HIS 34  
2 n LEU 35  
2 n PRO 36  
2 n VAL 37  
2 n VAL 38  
2 n ASP 39  
2 n GLY 40  
2 n GLU 41  
2 n GLY 42  
2 n ARG 43  
2 n LEU 44  
2 n LEU 45  
2 n GLY 46  
2 n LEU 47  
2 n VAL 48  
2 n THR 49  
2 n SER 50  
2 n GLN 51  
2 n ASP 52  
2 n LEU 53  
2 n ARG 54  
2 n ASP 55  
2 n ALA 56  
2 n SER 57  
2 n PRO 58  
2 n SER 59  
2 n ILE 60  
2 n PHE 61  
2 n HIS 62  
2 n LEU 63  
2 n HIS 64  
2 n GLU 65  
2 n HIS 66  
2 n LEU 67  
2 n GLU 68  
2 n ASP 69  
2 n LEU 70  
2 n GLN 71  
2 n LYS 72  
2 n PRO 73  
2 n VAL 74  
2 n SER 75  
2 n THR 76  
2 n ILE 77  
2 n MET 78  
2 n LYS 79  
2 n THR 80  
2 n ASP 81  
2 n LEU 82  
2 n ILE 83  
2 n VAL 84  
2 n GLY 85  
2 n HIS 86  
2 n PRO 87  
2 n LEU 88  
2 n ASP 89  
2 n PHE 90  
2 n VAL 91  
2 n GLU 92  
2 n GLU 93  
2 n VAL 94  
2 n ALA 95  
2 n ALA 96  
2 n LEU 97  
2 n PHE 98  
2 n TYR 99  
2 n GLU 100 
2 n HIS 101 
2 n ARG 102 
2 n ILE 103 
2 n GLY 104 
2 n CYS 105 
2 n LEU 106 
2 n PRO 107 
2 n ILE 108 
2 n VAL 109 
2 n ASN 110 
2 n HIS 111 
2 n GLY 112 
2 n LYS 113 
2 n LEU 114 
2 n VAL 115 
2 n GLY 116 
2 n ILE 117 
2 n ILE 118 
2 n THR 119 
2 n GLN 120 
2 n THR 121 
2 n ASP 122 
2 n LEU 123 
2 n LEU 124 
2 n ARG 125 
2 n THR 126 
2 n PHE 127 
2 n ILE 128 
2 n GLU 129 
2 n LEU 130 
2 n THR 131 
2 n GLY 132 
2 n VAL 133 
2 n HIS 134 
2 n GLN 135 
2 n PRO 136 
2 n GLY 137 
2 n SER 138 
2 n GLN 139 
2 n ILE 140 
2 n GLU 141 
2 n ILE 142 
2 n LYS 143 
2 n VAL 144 
2 n PRO 145 
2 n ASN 146 
2 n GLU 147 
2 n ALA 148 
2 n GLY 149 
2 n MET 150 
2 n LEU 151 
2 n SER 152 
2 n LYS 153 
2 n ALA 154 
2 n ALA 155 
2 n ALA 156 
2 n ILE 157 
2 n ILE 158 
2 n SER 159 
2 n GLU 160 
2 n ARG 161 
2 n HIS 162 
2 n VAL 163 
2 n ASN 164 
2 n ILE 165 
2 n ALA 166 
2 n SER 167 
2 n VAL 168 
2 n LEU 169 
2 n VAL 170 
2 n TYR 171 
2 n PRO 172 
2 n ALA 173 
2 n PRO 174 
2 n ASP 175 
2 n PRO 176 
2 n ASN 177 
2 n GLU 178 
2 n LYS 179 
2 n ILE 180 
2 n LEU 181 
2 n VAL 182 
2 n PHE 183 
2 n ARG 184 
2 n VAL 185 
2 n GLN 186 
2 n THR 187 
2 n MET 188 
2 n ASN 189 
2 n PRO 190 
2 n LEU 191 
2 n PRO 192 
2 n LEU 193 
2 n ILE 194 
2 n ARG 195 
2 n ASP 196 
2 n LEU 197 
2 n GLN 198 
2 n ASN 199 
2 n ALA 200 
2 n GLY 201 
2 n TYR 202 
2 n HIS 203 
2 n VAL 204 
2 n LEU 205 
2 n TRP 206 
2 n PRO 207 
2 n ASN 208 
2 n LEU 209 
2 n PRO 210 
2 n GLY 211 
2 n VAL 212 
2 n THR 213 
2 n SER 214 
#
_ma_data.content_type "model coordinates"
_ma_data.id           1
_ma_data.name         Model
#
_ma_model_list.data_id          1
_ma_model_list.model_group_id   1
_ma_model_list.model_group_name "AlphaFold-beta-20231127 (3.0.0 @ 2025-09-11 20:23:33)"
_ma_model_list.model_id         1
_ma_model_list.model_name       "Top ranked model"
_ma_model_list.model_type       "Ab initio model"
_ma_model_list.ordinal_id       1
#
loop_
_ma_protocol_step.method_type
_ma_protocol_step.ordinal_id
_ma_protocol_step.protocol_id
_ma_protocol_step.step_id
"coevolution MSA" 1 1 1 
"template search" 2 1 2 
modeling          3 1 3 
#
loop_
_ma_qa_metric.id
_ma_qa_metric.mode
_ma_qa_metric.name
_ma_qa_metric.software_group_id
_ma_qa_metric.type
1 global pLDDT 1 pLDDT 
2 local  pLDDT 1 pLDDT 
#
_ma_qa_metric_global.metric_id    1
_ma_qa_metric_global.metric_value 87.48
_ma_qa_metric_global.model_id     1
_ma_qa_metric_global.ordinal_id   1
#
_ma_software_group.group_id    1
_ma_software_group.ordinal_id  1
_ma_software_group.software_id 1
#
loop_
_ma_target_entity.data_id
_ma_target_entity.entity_id
_ma_target_entity.origin
1 1 . 
1 2 . 
1 3 . 
1 4 . 
1 5 . 
1 6 . 
#
loop_
_ma_target_entity_instance.asym_id
_ma_target_entity_instance.details
_ma_target_entity_instance.entity_id
A . 1 
B . 2 
C . 3 
D . 4 
E . 5 
F . 6 
#
loop_
_pdbx_data_usage.details
_pdbx_data_usage.id
_pdbx_data_usage.type
_pdbx_data_usage.url
;Non-commercial use only, by using this file you agree to the terms of use found
at https://github.com/google-deepmind/alphafold3/blob/main/OUTPUT_TERMS_OF_USE.md.
To request access to the AlphaFold 3 model parameters, follow the process set
out at https://github.com/google-deepmind/alphafold3. You may only use these if
received directly from Google. Use is subject to terms of use available at
https://github.com/google-deepmind/alphafold3/blob/main/WEIGHTS_TERMS_OF_USE.md.

;
1 license    https://github.com/google-deepmind/alphafold3/blob/main/OUTPUT_TERMS_OF_USE.md 
;AlphaFold 3 and its output are not intended for, have not been validated for,
and are not approved for clinical use. They are provided "as-is" without any
warranty of any kind, whether expressed or implied. No warranty is given that
use shall not infringe the rights of any third party.

;
2 disclaimer ?                                                                              
#
loop_
_pdbx_nonpoly_scheme.asym_id
_pdbx_nonpoly_scheme.auth_seq_num
_pdbx_nonpoly_scheme.entity_id
_pdbx_nonpoly_scheme.mon_id
_pdbx_nonpoly_scheme.pdb_ins_code
_pdbx_nonpoly_scheme.pdb_seq_num
_pdbx_nonpoly_scheme.pdb_strand_id
C 1 3 LIG_C . 1 C 
D 1 4 LIG_D . 1 D 
E 1 5 LIG_E . 1 E 
F 1 6 LIG_F . 1 F 
#
loop_
_pdbx_poly_seq_scheme.asym_id
_pdbx_poly_seq_scheme.auth_seq_num
_pdbx_poly_seq_scheme.entity_id
_pdbx_poly_seq_scheme.hetero
_pdbx_poly_seq_scheme.mon_id
_pdbx_poly_seq_scheme.pdb_ins_code
_pdbx_poly_seq_scheme.pdb_seq_num
_pdbx_poly_seq_scheme.pdb_strand_id
_pdbx_poly_seq_scheme.seq_id
A 1   1 n MET . 1   A 1   
A 2   1 n LEU . 2   A 2   
A 3   1 n VAL . 3   A 3   
A 4   1 n GLU . 4   A 4   
A 5   1 n GLN . 5   A 5   
A 6   1 n ALA . 6   A 6   
A 7   1 n MET . 7   A 7   
A 8   1 n LYS . 8   A 8   
A 9   1 n ALA . 9   A 9   
A 10  1 n PRO . 10  A 10  
A 11  1 n VAL . 11  A 11  
A 12  1 n ILE . 12  A 12  
A 13  1 n THR . 13  A 13  
A 14  1 n LEU . 14  A 14  
A 15  1 n ARG . 15  A 15  
A 16  1 n ALA . 16  A 16  
A 17  1 n THR . 17  A 17  
A 18  1 n ASN . 18  A 18  
A 19  1 n THR . 19  A 19  
A 20  1 n ILE . 20  A 20  
A 21  1 n ALA . 21  A 21  
A 22  1 n GLU . 22  A 22  
A 23  1 n ALA . 23  A 23  
A 24  1 n LEU . 24  A 24  
A 25  1 n GLN . 25  A 25  
A 26  1 n LEU . 26  A 26  
A 27  1 n LEU . 27  A 27  
A 28  1 n ARG . 28  A 28  
A 29  1 n HIS . 29  A 29  
A 30  1 n HIS . 30  A 30  
A 31  1 n ARG . 31  A 31  
A 32  1 n ILE . 32  A 32  
A 33  1 n ARG . 33  A 33  
A 34  1 n HIS . 34  A 34  
A 35  1 n LEU . 35  A 35  
A 36  1 n PRO . 36  A 36  
A 37  1 n VAL . 37  A 37  
A 38  1 n VAL . 38  A 38  
A 39  1 n ASP . 39  A 39  
A 40  1 n GLY . 40  A 40  
A 41  1 n GLU . 41  A 41  
A 42  1 n GLY . 42  A 42  
A 43  1 n ARG . 43  A 43  
A 44  1 n LEU . 44  A 44  
A 45  1 n LEU . 45  A 45  
A 46  1 n GLY . 46  A 46  
A 47  1 n LEU . 47  A 47  
A 48  1 n VAL . 48  A 48  
A 49  1 n THR . 49  A 49  
A 50  1 n SER . 50  A 50  
A 51  1 n GLN . 51  A 51  
A 52  1 n ASP . 52  A 52  
A 53  1 n LEU . 53  A 53  
A 54  1 n ARG . 54  A 54  
A 55  1 n ASP . 55  A 55  
A 56  1 n ALA . 56  A 56  
A 57  1 n SER . 57  A 57  
A 58  1 n PRO . 58  A 58  
A 59  1 n SER . 59  A 59  
A 60  1 n ILE . 60  A 60  
A 61  1 n PHE . 61  A 61  
A 62  1 n HIS . 62  A 62  
A 63  1 n LEU . 63  A 63  
A 64  1 n HIS . 64  A 64  
A 65  1 n GLU . 65  A 65  
A 66  1 n HIS . 66  A 66  
A 67  1 n LEU . 67  A 67  
A 68  1 n GLU . 68  A 68  
A 69  1 n ASP . 69  A 69  
A 70  1 n LEU . 70  A 70  
A 71  1 n GLN . 71  A 71  
A 72  1 n LYS . 72  A 72  
A 73  1 n PRO . 73  A 73  
A 74  1 n VAL . 74  A 74  
A 75  1 n SER . 75  A 75  
A 76  1 n THR . 76  A 76  
A 77  1 n ILE . 77  A 77  
A 78  1 n MET . 78  A 78  
A 79  1 n LYS . 79  A 79  
A 80  1 n THR . 80  A 80  
A 81  1 n ASP . 81  A 81  
A 82  1 n LEU . 82  A 82  
A 83  1 n ILE . 83  A 83  
A 84  1 n VAL . 84  A 84  
A 85  1 n GLY . 85  A 85  
A 86  1 n HIS . 86  A 86  
A 87  1 n PRO . 87  A 87  
A 88  1 n LEU . 88  A 88  
A 89  1 n ASP . 89  A 89  
A 90  1 n PHE . 90  A 90  
A 91  1 n VAL . 91  A 91  
A 92  1 n GLU . 92  A 92  
A 93  1 n GLU . 93  A 93  
A 94  1 n VAL . 94  A 94  
A 95  1 n ALA . 95  A 95  
A 96  1 n ALA . 96  A 96  
A 97  1 n LEU . 97  A 97  
A 98  1 n PHE . 98  A 98  
A 99  1 n TYR . 99  A 99  
A 100 1 n GLU . 100 A 100 
A 101 1 n HIS . 101 A 101 
A 102 1 n ARG . 102 A 102 
A 103 1 n ILE . 103 A 103 
A 104 1 n GLY . 104 A 104 
A 105 1 n CYS . 105 A 105 
A 106 1 n LEU . 106 A 106 
A 107 1 n PRO . 107 A 107 
A 108 1 n ILE . 108 A 108 
A 109 1 n VAL . 109 A 109 
A 110 1 n ASN . 110 A 110 
A 111 1 n HIS . 111 A 111 
A 112 1 n GLY . 112 A 112 
A 113 1 n LYS . 113 A 113 
A 114 1 n LEU . 114 A 114 
A 115 1 n VAL . 115 A 115 
A 116 1 n GLY . 116 A 116 
A 117 1 n ILE . 117 A 117 
A 118 1 n ILE . 118 A 118 
A 119 1 n THR . 119 A 119 
A 120 1 n GLN . 120 A 120 
A 121 1 n THR . 121 A 121 
A 122 1 n ASP . 122 A 122 
A 123 1 n LEU . 123 A 123 
A 124 1 n LEU . 124 A 124 
A 125 1 n ARG . 125 A 125 
A 126 1 n THR . 126 A 126 
A 127 1 n PHE . 127 A 127 
A 128 1 n ILE . 128 A 128 
A 129 1 n GLU . 129 A 129 
A 130 1 n LEU . 130 A 130 
A 131 1 n THR . 131 A 131 
A 132 1 n GLY . 132 A 132 
A 133 1 n VAL . 133 A 133 
A 134 1 n HIS . 134 A 134 
A 135 1 n GLN . 135 A 135 
A 136 1 n PRO . 136 A 136 
A 137 1 n GLY . 137 A 137 
A 138 1 n SER . 138 A 138 
A 139 1 n GLN . 139 A 139 
A 140 1 n ILE . 140 A 140 
A 141 1 n GLU . 141 A 141 
A 142 1 n ILE . 142 A 142 
A 143 1 n LYS . 143 A 143 
A 144 1 n VAL . 144 A 144 
A 145 1 n PRO . 145 A 145 
A 146 1 n ASN . 146 A 146 
A 147 1 n GLU . 147 A 147 
A 148 1 n ALA . 148 A 148 
A 149 1 n GLY . 149 A 149 
A 150 1 n MET . 150 A 150 
A 151 1 n LEU . 151 A 151 
A 152 1 n SER . 152 A 152 
A 153 1 n LYS . 153 A 153 
A 154 1 n ALA . 154 A 154 
A 155 1 n ALA . 155 A 155 
A 156 1 n ALA . 156 A 156 
A 157 1 n ILE . 157 A 157 
A 158 1 n ILE . 158 A 158 
A 159 1 n SER . 159 A 159 
A 160 1 n GLU . 160 A 160 
A 161 1 n ARG . 161 A 161 
A 162 1 n HIS . 162 A 162 
A 163 1 n VAL . 163 A 163 
A 164 1 n ASN . 164 A 164 
A 165 1 n ILE . 165 A 165 
A 166 1 n ALA . 166 A 166 
A 167 1 n SER . 167 A 167 
A 168 1 n VAL . 168 A 168 
A 169 1 n LEU . 169 A 169 
A 170 1 n VAL . 170 A 170 
A 171 1 n TYR . 171 A 171 
A 172 1 n PRO . 172 A 172 
A 173 1 n ALA . 173 A 173 
A 174 1 n PRO . 174 A 174 
A 175 1 n ASP . 175 A 175 
A 176 1 n PRO . 176 A 176 
A 177 1 n ASN . 177 A 177 
A 178 1 n GLU . 178 A 178 
A 179 1 n LYS . 179 A 179 
A 180 1 n ILE . 180 A 180 
A 181 1 n LEU . 181 A 181 
A 182 1 n VAL . 182 A 182 
A 183 1 n PHE . 183 A 183 
A 184 1 n ARG . 184 A 184 
A 185 1 n VAL . 185 A 185 
A 186 1 n GLN . 186 A 186 
A 187 1 n THR . 187 A 187 
A 188 1 n MET . 188 A 188 
A 189 1 n ASN . 189 A 189 
A 190 1 n PRO . 190 A 190 
A 191 1 n LEU . 191 A 191 
A 192 1 n PRO . 192 A 192 
A 193 1 n LEU . 193 A 193 
A 194 1 n ILE . 194 A 194 
A 195 1 n ARG . 195 A 195 
A 196 1 n ASP . 196 A 196 
A 197 1 n LEU . 197 A 197 
A 198 1 n GLN . 198 A 198 
A 199 1 n ASN . 199 A 199 
A 200 1 n ALA . 200 A 200 
A 201 1 n GLY . 201 A 201 
A 202 1 n TYR . 202 A 202 
A 203 1 n HIS . 203 A 203 
A 204 1 n VAL . 204 A 204 
A 205 1 n LEU . 205 A 205 
A 206 1 n TRP . 206 A 206 
A 207 1 n PRO . 207 A 207 
A 208 1 n ASN . 208 A 208 
A 209 1 n LEU . 209 A 209 
A 210 1 n PRO . 210 A 210 
A 211 1 n GLY . 211 A 211 
A 212 1 n VAL . 212 A 212 
A 213 1 n THR . 213 A 213 
A 214 1 n SER . 214 A 214 
B 1   2 n MET . 1   B 1   
B 2   2 n LEU . 2   B 2   
B 3   2 n VAL . 3   B 3   
B 4   2 n GLU . 4   B 4   
B 5   2 n GLN . 5   B 5   
B 6   2 n ALA . 6   B 6   
B 7   2 n MET . 7   B 7   
B 8   2 n LYS . 8   B 8   
B 9   2 n ALA . 9   B 9   
B 10  2 n PRO . 10  B 10  
B 11  2 n VAL . 11  B 11  
B 12  2 n ILE . 12  B 12  
B 13  2 n THR . 13  B 13  
B 14  2 n LEU . 14  B 14  
B 15  2 n ARG . 15  B 15  
B 16  2 n ALA . 16  B 16  
B 17  2 n THR . 17  B 17  
B 18  2 n ASN . 18  B 18  
B 19  2 n THR . 19  B 19  
B 20  2 n ILE . 20  B 20  
B 21  2 n ALA . 21  B 21  
B 22  2 n GLU . 22  B 22  
B 23  2 n ALA . 23  B 23  
B 24  2 n LEU . 24  B 24  
B 25  2 n GLN . 25  B 25  
B 26  2 n LEU . 26  B 26  
B 27  2 n LEU . 27  B 27  
B 28  2 n ARG . 28  B 28  
B 29  2 n HIS . 29  B 29  
B 30  2 n HIS . 30  B 30  
B 31  2 n ARG . 31  B 31  
B 32  2 n ILE . 32  B 32  
B 33  2 n ARG . 33  B 33  
B 34  2 n HIS . 34  B 34  
B 35  2 n LEU . 35  B 35  
B 36  2 n PRO . 36  B 36  
B 37  2 n VAL . 37  B 37  
B 38  2 n VAL . 38  B 38  
B 39  2 n ASP . 39  B 39  
B 40  2 n GLY . 40  B 40  
B 41  2 n GLU . 41  B 41  
B 42  2 n GLY . 42  B 42  
B 43  2 n ARG . 43  B 43  
B 44  2 n LEU . 44  B 44  
B 45  2 n LEU . 45  B 45  
B 46  2 n GLY . 46  B 46  
B 47  2 n LEU . 47  B 47  
B 48  2 n VAL . 48  B 48  
B 49  2 n THR . 49  B 49  
B 50  2 n SER . 50  B 50  
B 51  2 n GLN . 51  B 51  
B 52  2 n ASP . 52  B 52  
B 53  2 n LEU . 53  B 53  
B 54  2 n ARG . 54  B 54  
B 55  2 n ASP . 55  B 55  
B 56  2 n ALA . 56  B 56  
B 57  2 n SER . 57  B 57  
B 58  2 n PRO . 58  B 58  
B 59  2 n SER . 59  B 59  
B 60  2 n ILE . 60  B 60  
B 61  2 n PHE . 61  B 61  
B 62  2 n HIS . 62  B 62  
B 63  2 n LEU . 63  B 63  
B 64  2 n HIS . 64  B 64  
B 65  2 n GLU . 65  B 65  
B 66  2 n HIS . 66  B 66  
B 67  2 n LEU . 67  B 67  
B 68  2 n GLU . 68  B 68  
B 69  2 n ASP . 69  B 69  
B 70  2 n LEU . 70  B 70  
B 71  2 n GLN . 71  B 71  
B 72  2 n LYS . 72  B 72  
B 73  2 n PRO . 73  B 73  
B 74  2 n VAL . 74  B 74  
B 75  2 n SER . 75  B 75  
B 76  2 n THR . 76  B 76  
B 77  2 n ILE . 77  B 77  
B 78  2 n MET . 78  B 78  
B 79  2 n LYS . 79  B 79  
B 80  2 n THR . 80  B 80  
B 81  2 n ASP . 81  B 81  
B 82  2 n LEU . 82  B 82  
B 83  2 n ILE . 83  B 83  
B 84  2 n VAL . 84  B 84  
B 85  2 n GLY . 85  B 85  
B 86  2 n HIS . 86  B 86  
B 87  2 n PRO . 87  B 87  
B 88  2 n LEU . 88  B 88  
B 89  2 n ASP . 89  B 89  
B 90  2 n PHE . 90  B 90  
B 91  2 n VAL . 91  B 91  
B 92  2 n GLU . 92  B 92  
B 93  2 n GLU . 93  B 93  
B 94  2 n VAL . 94  B 94  
B 95  2 n ALA . 95  B 95  
B 96  2 n ALA . 96  B 96  
B 97  2 n LEU . 97  B 97  
B 98  2 n PHE . 98  B 98  
B 99  2 n TYR . 99  B 99  
B 100 2 n GLU . 100 B 100 
B 101 2 n HIS . 101 B 101 
B 102 2 n ARG . 102 B 102 
B 103 2 n ILE . 103 B 103 
B 104 2 n GLY . 104 B 104 
B 105 2 n CYS . 105 B 105 
B 106 2 n LEU . 106 B 106 
B 107 2 n PRO . 107 B 107 
B 108 2 n ILE . 108 B 108 
B 109 2 n VAL . 109 B 109 
B 110 2 n ASN . 110 B 110 
B 111 2 n HIS . 111 B 111 
B 112 2 n GLY . 112 B 112 
B 113 2 n LYS . 113 B 113 
B 114 2 n LEU . 114 B 114 
B 115 2 n VAL . 115 B 115 
B 116 2 n GLY . 116 B 116 
B 117 2 n ILE . 117 B 117 
B 118 2 n ILE . 118 B 118 
B 119 2 n THR . 119 B 119 
B 120 2 n GLN . 120 B 120 
B 121 2 n THR . 121 B 121 
B 122 2 n ASP . 122 B 122 
B 123 2 n LEU . 123 B 123 
B 124 2 n LEU . 124 B 124 
B 125 2 n ARG . 125 B 125 
B 126 2 n THR . 126 B 126 
B 127 2 n PHE . 127 B 127 
B 128 2 n ILE . 128 B 128 
B 129 2 n GLU . 129 B 129 
B 130 2 n LEU . 130 B 130 
B 131 2 n THR . 131 B 131 
B 132 2 n GLY . 132 B 132 
B 133 2 n VAL . 133 B 133 
B 134 2 n HIS . 134 B 134 
B 135 2 n GLN . 135 B 135 
B 136 2 n PRO . 136 B 136 
B 137 2 n GLY . 137 B 137 
B 138 2 n SER . 138 B 138 
B 139 2 n GLN . 139 B 139 
B 140 2 n ILE . 140 B 140 
B 141 2 n GLU . 141 B 141 
B 142 2 n ILE . 142 B 142 
B 143 2 n LYS . 143 B 143 
B 144 2 n VAL . 144 B 144 
B 145 2 n PRO . 145 B 145 
B 146 2 n ASN . 146 B 146 
B 147 2 n GLU . 147 B 147 
B 148 2 n ALA . 148 B 148 
B 149 2 n GLY . 149 B 149 
B 150 2 n MET . 150 B 150 
B 151 2 n LEU . 151 B 151 
B 152 2 n SER . 152 B 152 
B 153 2 n LYS . 153 B 153 
B 154 2 n ALA . 154 B 154 
B 155 2 n ALA . 155 B 155 
B 156 2 n ALA . 156 B 156 
B 157 2 n ILE . 157 B 157 
B 158 2 n ILE . 158 B 158 
B 159 2 n SER . 159 B 159 
B 160 2 n GLU . 160 B 160 
B 161 2 n ARG . 161 B 161 
B 162 2 n HIS . 162 B 162 
B 163 2 n VAL . 163 B 163 
B 164 2 n ASN . 164 B 164 
B 165 2 n ILE . 165 B 165 
B 166 2 n ALA . 166 B 166 
B 167 2 n SER . 167 B 167 
B 168 2 n VAL . 168 B 168 
B 169 2 n LEU . 169 B 169 
B 170 2 n VAL . 170 B 170 
B 171 2 n TYR . 171 B 171 
B 172 2 n PRO . 172 B 172 
B 173 2 n ALA . 173 B 173 
B 174 2 n PRO . 174 B 174 
B 175 2 n ASP . 175 B 175 
B 176 2 n PRO . 176 B 176 
B 177 2 n ASN . 177 B 177 
B 178 2 n GLU . 178 B 178 
B 179 2 n LYS . 179 B 179 
B 180 2 n ILE . 180 B 180 
B 181 2 n LEU . 181 B 181 
B 182 2 n VAL . 182 B 182 
B 183 2 n PHE . 183 B 183 
B 184 2 n ARG . 184 B 184 
B 185 2 n VAL . 185 B 185 
B 186 2 n GLN . 186 B 186 
B 187 2 n THR . 187 B 187 
B 188 2 n MET . 188 B 188 
B 189 2 n ASN . 189 B 189 
B 190 2 n PRO . 190 B 190 
B 191 2 n LEU . 191 B 191 
B 192 2 n PRO . 192 B 192 
B 193 2 n LEU . 193 B 193 
B 194 2 n ILE . 194 B 194 
B 195 2 n ARG . 195 B 195 
B 196 2 n ASP . 196 B 196 
B 197 2 n LEU . 197 B 197 
B 198 2 n GLN . 198 B 198 
B 199 2 n ASN . 199 B 199 
B 200 2 n ALA . 200 B 200 
B 201 2 n GLY . 201 B 201 
B 202 2 n TYR . 202 B 202 
B 203 2 n HIS . 203 B 203 
B 204 2 n VAL . 204 B 204 
B 205 2 n LEU . 205 B 205 
B 206 2 n TRP . 206 B 206 
B 207 2 n PRO . 207 B 207 
B 208 2 n ASN . 208 B 208 
B 209 2 n LEU . 209 B 209 
B 210 2 n PRO . 210 B 210 
B 211 2 n GLY . 211 B 211 
B 212 2 n VAL . 212 B 212 
B 213 2 n THR . 213 B 213 
B 214 2 n SER . 214 B 214 
#
_software.classification other
_software.date           ?
_software.description    "Structure prediction"
_software.name           AlphaFold
_software.pdbx_ordinal   1
_software.type           package
_software.version        "AlphaFold-beta-20231127 (7d9495ae8dbd318b858637eeca6259fdd17ec68e37ad6f1462fd62aafc972dcf)"
#
loop_
_struct_asym.entity_id
_struct_asym.id
1 A 
2 B 
3 C 
4 D 
5 E 
6 F 
#
loop_
_atom_site.group_PDB
_atom_site.id
_atom_site.type_symbol
_atom_site.label_atom_id
_atom_site.label_alt_id
_atom_site.label_comp_id
_atom_site.label_asym_id
_atom_site.label_entity_id
_atom_site.label_seq_id
_atom_site.pdbx_PDB_ins_code
_atom_site.Cartn_x
_atom_site.Cartn_y
_atom_site.Cartn_z
_atom_site.occupancy
_atom_site.B_iso_or_equiv
_atom_site.auth_seq_id
_atom_site.auth_asym_id
_atom_site.pdbx_PDB_model_num
ATOM   1    N N   . MET   A 1 1   ? 4.557   2.882   -13.238 1.00 72.52 1   A 1 
ATOM   2    C CA  . MET   A 1 1   ? 5.939   2.731   -12.721 1.00 78.81 1   A 1 
ATOM   3    C C   . MET   A 1 1   ? 6.374   1.284   -12.903 1.00 82.31 1   A 1 
ATOM   4    O O   . MET   A 1 1   ? 5.577   0.387   -12.645 1.00 80.75 1   A 1 
ATOM   5    C CB  . MET   A 1 1   ? 5.992   3.158   -11.246 1.00 73.74 1   A 1 
ATOM   6    C CG  . MET   A 1 1   ? 7.383   3.032   -10.620 1.00 67.42 1   A 1 
ATOM   7    S SD  . MET   A 1 1   ? 7.429   3.456   -8.851  1.00 62.80 1   A 1 
ATOM   8    C CE  . MET   A 1 1   ? 7.423   5.257   -8.920  1.00 56.77 1   A 1 
ATOM   9    N N   . LEU   A 1 2   ? 7.627   1.051   -13.332 1.00 84.30 2   A 1 
ATOM   10   C CA  . LEU   A 1 2   ? 8.174   -0.296  -13.478 1.00 87.13 2   A 1 
ATOM   11   C C   . LEU   A 1 2   ? 8.662   -0.838  -12.129 1.00 90.52 2   A 1 
ATOM   12   O O   . LEU   A 1 2   ? 9.117   -0.085  -11.266 1.00 90.80 2   A 1 
ATOM   13   C CB  . LEU   A 1 2   ? 9.299   -0.308  -14.522 1.00 84.24 2   A 1 
ATOM   14   C CG  . LEU   A 1 2   ? 8.877   0.088   -15.949 1.00 80.77 2   A 1 
ATOM   15   C CD1 . LEU   A 1 2   ? 10.104  0.114   -16.852 1.00 77.40 2   A 1 
ATOM   16   C CD2 . LEU   A 1 2   ? 7.856   -0.885  -16.541 1.00 76.75 2   A 1 
ATOM   17   N N   . VAL   A 1 3   ? 8.619   -2.160  -11.971 1.00 92.64 3   A 1 
ATOM   18   C CA  . VAL   A 1 3   ? 9.128   -2.857  -10.780 1.00 94.90 3   A 1 
ATOM   19   C C   . VAL   A 1 3   ? 10.591  -2.505  -10.500 1.00 95.13 3   A 1 
ATOM   20   O O   . VAL   A 1 3   ? 10.941  -2.275  -9.344  1.00 95.06 3   A 1 
ATOM   21   C CB  . VAL   A 1 3   ? 8.938   -4.374  -10.945 1.00 95.91 3   A 1 
ATOM   22   C CG1 . VAL   A 1 3   ? 9.772   -5.192  -9.957  1.00 95.27 3   A 1 
ATOM   23   C CG2 . VAL   A 1 3   ? 7.470   -4.740  -10.715 1.00 94.91 3   A 1 
ATOM   24   N N   . GLU   A 1 4   ? 11.430  -2.383  -11.523 1.00 96.15 4   A 1 
ATOM   25   C CA  . GLU   A 1 4   ? 12.854  -2.040  -11.369 1.00 95.23 4   A 1 
ATOM   26   C C   . GLU   A 1 4   ? 13.091  -0.678  -10.697 1.00 95.54 4   A 1 
ATOM   27   O O   . GLU   A 1 4   ? 14.120  -0.478  -10.059 1.00 94.64 4   A 1 
ATOM   28   C CB  . GLU   A 1 4   ? 13.564  -2.113  -12.727 1.00 93.00 4   A 1 
ATOM   29   C CG  . GLU   A 1 4   ? 13.116  -1.047  -13.738 1.00 87.30 4   A 1 
ATOM   30   C CD  . GLU   A 1 4   ? 13.815  -1.162  -15.104 1.00 86.48 4   A 1 
ATOM   31   O OE1 . GLU   A 1 4   ? 13.510  -0.319  -15.976 1.00 79.87 4   A 1 
ATOM   32   O OE2 . GLU   A 1 4   ? 14.660  -2.076  -15.277 1.00 81.98 4   A 1 
ATOM   33   N N   . GLN   A 1 5   ? 12.117  0.242   -10.774 1.00 92.57 5   A 1 
ATOM   34   C CA  . GLN   A 1 5   ? 12.180  1.569   -10.154 1.00 90.98 5   A 1 
ATOM   35   C C   . GLN   A 1 5   ? 11.763  1.547   -8.675  1.00 92.45 5   A 1 
ATOM   36   O O   . GLN   A 1 5   ? 12.168  2.418   -7.908  1.00 91.67 5   A 1 
ATOM   37   C CB  . GLN   A 1 5   ? 11.284  2.535   -10.943 1.00 88.01 5   A 1 
ATOM   38   C CG  . GLN   A 1 5   ? 11.737  2.735   -12.399 1.00 82.00 5   A 1 
ATOM   39   C CD  . GLN   A 1 5   ? 10.744  3.559   -13.224 1.00 76.51 5   A 1 
ATOM   40   O OE1 . GLN   A 1 5   ? 9.566   3.642   -12.944 1.00 69.00 5   A 1 
ATOM   41   N NE2 . GLN   A 1 5   ? 11.191  4.187   -14.287 1.00 66.11 5   A 1 
ATOM   42   N N   . ALA   A 1 6   ? 10.956  0.566   -8.258  1.00 93.19 6   A 1 
ATOM   43   C CA  . ALA   A 1 6   ? 10.411  0.458   -6.903  1.00 94.61 6   A 1 
ATOM   44   C C   . ALA   A 1 6   ? 11.060  -0.653  -6.058  1.00 96.37 6   A 1 
ATOM   45   O O   . ALA   A 1 6   ? 11.019  -0.594  -4.825  1.00 96.44 6   A 1 
ATOM   46   C CB  . ALA   A 1 6   ? 8.896   0.254   -7.016  1.00 93.47 6   A 1 
ATOM   47   N N   . MET   A 1 7   ? 11.661  -1.652  -6.698  1.00 97.45 7   A 1 
ATOM   48   C CA  . MET   A 1 7   ? 12.286  -2.795  -6.039  1.00 97.94 7   A 1 
ATOM   49   C C   . MET   A 1 7   ? 13.521  -2.400  -5.223  1.00 97.88 7   A 1 
ATOM   50   O O   . MET   A 1 7   ? 14.128  -1.344  -5.411  1.00 97.43 7   A 1 
ATOM   51   C CB  . MET   A 1 7   ? 12.597  -3.909  -7.056  1.00 97.92 7   A 1 
ATOM   52   C CG  . MET   A 1 7   ? 13.796  -3.620  -7.964  1.00 97.67 7   A 1 
ATOM   53   S SD  . MET   A 1 7   ? 14.160  -4.973  -9.125  1.00 97.27 7   A 1 
ATOM   54   C CE  . MET   A 1 7   ? 15.627  -4.305  -9.929  1.00 95.24 7   A 1 
ATOM   55   N N   . LYS   A 1 8   ? 13.937  -3.282  -4.309  1.00 98.33 8   A 1 
ATOM   56   C CA  . LYS   A 1 8   ? 15.199  -3.148  -3.580  1.00 98.42 8   A 1 
ATOM   57   C C   . LYS   A 1 8   ? 16.277  -4.033  -4.186  1.00 98.64 8   A 1 
ATOM   58   O O   . LYS   A 1 8   ? 16.082  -5.228  -4.369  1.00 98.48 8   A 1 
ATOM   59   C CB  . LYS   A 1 8   ? 15.008  -3.418  -2.086  1.00 97.92 8   A 1 
ATOM   60   C CG  . LYS   A 1 8   ? 14.129  -2.372  -1.381  1.00 92.64 8   A 1 
ATOM   61   C CD  . LYS   A 1 8   ? 14.711  -0.961  -1.462  1.00 88.45 8   A 1 
ATOM   62   C CE  . LYS   A 1 8   ? 13.849  0.011   -0.668  1.00 83.21 8   A 1 
ATOM   63   N NZ  . LYS   A 1 8   ? 14.261  1.412   -0.917  1.00 74.45 8   A 1 
ATOM   64   N N   . ALA   A 1 9   ? 17.421  -3.419  -4.439  1.00 98.19 9   A 1 
ATOM   65   C CA  . ALA   A 1 9   ? 18.658  -4.072  -4.843  1.00 98.05 9   A 1 
ATOM   66   C C   . ALA   A 1 9   ? 19.853  -3.318  -4.225  1.00 97.82 9   A 1 
ATOM   67   O O   . ALA   A 1 9   ? 19.782  -2.101  -4.071  1.00 94.39 9   A 1 
ATOM   68   C CB  . ALA   A 1 9   ? 18.727  -4.099  -6.373  1.00 96.96 9   A 1 
ATOM   69   N N   . PRO   A 1 10  ? 20.960  -3.987  -3.839  1.00 97.94 10  A 1 
ATOM   70   C CA  . PRO   A 1 10  ? 21.138  -5.438  -3.841  1.00 97.91 10  A 1 
ATOM   71   C C   . PRO   A 1 10  ? 20.236  -6.141  -2.820  1.00 98.37 10  A 1 
ATOM   72   O O   . PRO   A 1 10  ? 19.841  -5.554  -1.810  1.00 97.60 10  A 1 
ATOM   73   C CB  . PRO   A 1 10  ? 22.619  -5.655  -3.531  1.00 96.45 10  A 1 
ATOM   74   C CG  . PRO   A 1 10  ? 22.962  -4.459  -2.643  1.00 93.31 10  A 1 
ATOM   75   C CD  . PRO   A 1 10  ? 22.123  -3.341  -3.244  1.00 96.40 10  A 1 
ATOM   76   N N   . VAL   A 1 11  ? 19.932  -7.411  -3.075  1.00 98.63 11  A 1 
ATOM   77   C CA  . VAL   A 1 11  ? 19.091  -8.237  -2.203  1.00 98.78 11  A 1 
ATOM   78   C C   . VAL   A 1 11  ? 19.950  -8.899  -1.134  1.00 98.80 11  A 1 
ATOM   79   O O   . VAL   A 1 11  ? 20.988  -9.480  -1.433  1.00 98.60 11  A 1 
ATOM   80   C CB  . VAL   A 1 11  ? 18.292  -9.281  -3.006  1.00 98.68 11  A 1 
ATOM   81   C CG1 . VAL   A 1 11  ? 17.252  -9.977  -2.129  1.00 98.06 11  A 1 
ATOM   82   C CG2 . VAL   A 1 11  ? 17.538  -8.644  -4.182  1.00 97.93 11  A 1 
ATOM   83   N N   . ILE   A 1 12  ? 19.508  -8.838  0.129   1.00 98.82 12  A 1 
ATOM   84   C CA  . ILE   A 1 12  ? 20.088  -9.627  1.216   1.00 98.82 12  A 1 
ATOM   85   C C   . ILE   A 1 12  ? 19.565  -11.054 1.061   1.00 98.87 12  A 1 
ATOM   86   O O   . ILE   A 1 12  ? 18.353  -11.268 1.058   1.00 98.78 12  A 1 
ATOM   87   C CB  . ILE   A 1 12  ? 19.746  -9.024  2.589   1.00 98.68 12  A 1 
ATOM   88   C CG1 . ILE   A 1 12  ? 20.293  -7.580  2.704   1.00 97.82 12  A 1 
ATOM   89   C CG2 . ILE   A 1 12  ? 20.317  -9.898  3.722   1.00 98.12 12  A 1 
ATOM   90   C CD1 . ILE   A 1 12  ? 19.573  -6.760  3.767   1.00 90.93 12  A 1 
ATOM   91   N N   . THR   A 1 13  ? 20.469  -12.022 0.912   1.00 98.80 13  A 1 
ATOM   92   C CA  . THR   A 1 13  ? 20.138  -13.411 0.587   1.00 98.81 13  A 1 
ATOM   93   C C   . THR   A 1 13  ? 20.777  -14.399 1.552   1.00 98.80 13  A 1 
ATOM   94   O O   . THR   A 1 13  ? 21.732  -14.079 2.259   1.00 98.46 13  A 1 
ATOM   95   C CB  . THR   A 1 13  ? 20.544  -13.765 -0.852  1.00 98.58 13  A 1 
ATOM   96   O OG1 . THR   A 1 13  ? 21.932  -13.616 -1.045  1.00 96.90 13  A 1 
ATOM   97   C CG2 . THR   A 1 13  ? 19.833  -12.907 -1.897  1.00 96.47 13  A 1 
ATOM   98   N N   . LEU   A 1 14  ? 20.252  -15.618 1.547   1.00 98.81 14  A 1 
ATOM   99   C CA  . LEU   A 1 14  ? 20.812  -16.780 2.225   1.00 98.77 14  A 1 
ATOM   100  C C   . LEU   A 1 14  ? 21.304  -17.807 1.201   1.00 98.83 14  A 1 
ATOM   101  O O   . LEU   A 1 14  ? 20.855  -17.843 0.054   1.00 98.59 14  A 1 
ATOM   102  C CB  . LEU   A 1 14  ? 19.746  -17.402 3.134   1.00 98.33 14  A 1 
ATOM   103  C CG  . LEU   A 1 14  ? 19.328  -16.534 4.331   1.00 96.96 14  A 1 
ATOM   104  C CD1 . LEU   A 1 14  ? 18.095  -17.150 4.982   1.00 95.82 14  A 1 
ATOM   105  C CD2 . LEU   A 1 14  ? 20.434  -16.438 5.375   1.00 95.77 14  A 1 
ATOM   106  N N   . ARG   A 1 15  ? 22.192  -18.702 1.664   1.00 98.70 15  A 1 
ATOM   107  C CA  . ARG   A 1 15  ? 22.444  -19.996 1.021   1.00 98.64 15  A 1 
ATOM   108  C C   . ARG   A 1 15  ? 21.515  -21.046 1.632   1.00 98.68 15  A 1 
ATOM   109  O O   . ARG   A 1 15  ? 21.114  -20.908 2.785   1.00 98.07 15  A 1 
ATOM   110  C CB  . ARG   A 1 15  ? 23.914  -20.408 1.191   1.00 98.18 15  A 1 
ATOM   111  C CG  . ARG   A 1 15  ? 24.917  -19.423 0.572   1.00 95.42 15  A 1 
ATOM   112  C CD  . ARG   A 1 15  ? 24.671  -19.269 -0.922  1.00 91.58 15  A 1 
ATOM   113  N NE  . ARG   A 1 15  ? 25.742  -18.486 -1.564  1.00 87.16 15  A 1 
ATOM   114  C CZ  . ARG   A 1 15  ? 25.712  -18.072 -2.809  1.00 83.24 15  A 1 
ATOM   115  N NH1 . ARG   A 1 15  ? 24.679  -18.297 -3.570  1.00 75.59 15  A 1 
ATOM   116  N NH2 . ARG   A 1 15  ? 26.714  -17.419 -3.316  1.00 77.20 15  A 1 
ATOM   117  N N   . ALA   A 1 16  ? 21.234  -22.120 0.903   1.00 98.63 16  A 1 
ATOM   118  C CA  . ALA   A 1 16  ? 20.418  -23.233 1.404   1.00 98.59 16  A 1 
ATOM   119  C C   . ALA   A 1 16  ? 21.011  -23.905 2.661   1.00 98.61 16  A 1 
ATOM   120  O O   . ALA   A 1 16  ? 20.281  -24.516 3.437   1.00 97.98 16  A 1 
ATOM   121  C CB  . ALA   A 1 16  ? 20.253  -24.246 0.267   1.00 98.11 16  A 1 
ATOM   122  N N   . THR   A 1 17  ? 22.323  -23.767 2.871   1.00 98.53 17  A 1 
ATOM   123  C CA  . THR   A 1 17  ? 23.070  -24.308 4.017   1.00 98.44 17  A 1 
ATOM   124  C C   . THR   A 1 17  ? 23.150  -23.359 5.215   1.00 98.48 17  A 1 
ATOM   125  O O   . THR   A 1 17  ? 23.609  -23.792 6.269   1.00 97.69 17  A 1 
ATOM   126  C CB  . THR   A 1 17  ? 24.495  -24.682 3.596   1.00 97.83 17  A 1 
ATOM   127  O OG1 . THR   A 1 17  ? 25.137  -23.565 3.010   1.00 93.02 17  A 1 
ATOM   128  C CG2 . THR   A 1 17  ? 24.507  -25.806 2.562   1.00 92.09 17  A 1 
ATOM   129  N N   . ASN   A 1 18  ? 22.758  -22.075 5.086   1.00 98.62 18  A 1 
ATOM   130  C CA  . ASN   A 1 18  ? 22.691  -21.181 6.242   1.00 98.62 18  A 1 
ATOM   131  C C   . ASN   A 1 18  ? 21.677  -21.715 7.257   1.00 98.67 18  A 1 
ATOM   132  O O   . ASN   A 1 18  ? 20.707  -22.377 6.885   1.00 98.39 18  A 1 
ATOM   133  C CB  . ASN   A 1 18  ? 22.350  -19.748 5.819   1.00 98.45 18  A 1 
ATOM   134  C CG  . ASN   A 1 18  ? 23.520  -19.021 5.186   1.00 97.92 18  A 1 
ATOM   135  O OD1 . ASN   A 1 18  ? 23.479  -18.637 4.037   1.00 89.01 18  A 1 
ATOM   136  N ND2 . ASN   A 1 18  ? 24.586  -18.798 5.923   1.00 88.40 18  A 1 
ATOM   137  N N   . THR   A 1 19  ? 21.902  -21.414 8.531   1.00 98.53 19  A 1 
ATOM   138  C CA  . THR   A 1 19  ? 21.049  -21.900 9.615   1.00 98.57 19  A 1 
ATOM   139  C C   . THR   A 1 19  ? 19.841  -20.990 9.846   1.00 98.64 19  A 1 
ATOM   140  O O   . THR   A 1 19  ? 19.828  -19.815 9.470   1.00 98.40 19  A 1 
ATOM   141  C CB  . THR   A 1 19  ? 21.848  -22.085 10.912  1.00 98.16 19  A 1 
ATOM   142  O OG1 . THR   A 1 19  ? 22.314  -20.843 11.380  1.00 95.68 19  A 1 
ATOM   143  C CG2 . THR   A 1 19  ? 23.049  -23.013 10.738  1.00 94.86 19  A 1 
ATOM   144  N N   . ILE   A 1 20  ? 18.826  -21.515 10.531  1.00 98.44 20  A 1 
ATOM   145  C CA  . ILE   A 1 20  ? 17.687  -20.725 11.022  1.00 98.42 20  A 1 
ATOM   146  C C   . ILE   A 1 20  ? 18.173  -19.588 11.938  1.00 98.45 20  A 1 
ATOM   147  O O   . ILE   A 1 20  ? 17.675  -18.468 11.838  1.00 98.27 20  A 1 
ATOM   148  C CB  . ILE   A 1 20  ? 16.674  -21.656 11.728  1.00 98.21 20  A 1 
ATOM   149  C CG1 . ILE   A 1 20  ? 16.029  -22.608 10.690  1.00 97.57 20  A 1 
ATOM   150  C CG2 . ILE   A 1 20  ? 15.592  -20.856 12.475  1.00 97.70 20  A 1 
ATOM   151  C CD1 . ILE   A 1 20  ? 15.165  -23.722 11.292  1.00 96.11 20  A 1 
ATOM   152  N N   . ALA   A 1 21  ? 19.188  -19.834 12.779  1.00 98.22 21  A 1 
ATOM   153  C CA  . ALA   A 1 21  ? 19.780  -18.812 13.648  1.00 98.13 21  A 1 
ATOM   154  C C   . ALA   A 1 21  ? 20.402  -17.654 12.848  1.00 98.28 21  A 1 
ATOM   155  O O   . ALA   A 1 21  ? 20.151  -16.486 13.154  1.00 98.08 21  A 1 
ATOM   156  C CB  . ALA   A 1 21  ? 20.818  -19.475 14.561  1.00 97.59 21  A 1 
ATOM   157  N N   . GLU   A 1 22  ? 21.159  -17.955 11.792  1.00 98.48 22  A 1 
ATOM   158  C CA  . GLU   A 1 22  ? 21.740  -16.945 10.894  1.00 98.55 22  A 1 
ATOM   159  C C   . GLU   A 1 22  ? 20.646  -16.135 10.179  1.00 98.65 22  A 1 
ATOM   160  O O   . GLU   A 1 22  ? 20.734  -14.907 10.100  1.00 98.50 22  A 1 
ATOM   161  C CB  . GLU   A 1 22  ? 22.644  -17.625 9.854   1.00 98.46 22  A 1 
ATOM   162  C CG  . GLU   A 1 22  ? 23.962  -18.153 10.453  1.00 97.17 22  A 1 
ATOM   163  C CD  . GLU   A 1 22  ? 24.748  -19.011 9.451   1.00 97.13 22  A 1 
ATOM   164  O OE1 . GLU   A 1 22  ? 25.996  -18.966 9.481   1.00 92.62 22  A 1 
ATOM   165  O OE2 . GLU   A 1 22  ? 24.102  -19.721 8.648   1.00 93.89 22  A 1 
ATOM   166  N N   . ALA   A 1 23  ? 19.578  -16.791 9.729   1.00 98.73 23  A 1 
ATOM   167  C CA  . ALA   A 1 23  ? 18.438  -16.121 9.110   1.00 98.75 23  A 1 
ATOM   168  C C   . ALA   A 1 23  ? 17.740  -15.157 10.086  1.00 98.73 23  A 1 
ATOM   169  O O   . ALA   A 1 23  ? 17.511  -13.995 9.748   1.00 98.55 23  A 1 
ATOM   170  C CB  . ALA   A 1 23  ? 17.477  -17.187 8.576   1.00 98.69 23  A 1 
ATOM   171  N N   . LEU   A 1 24  ? 17.473  -15.593 11.322  1.00 98.44 24  A 1 
ATOM   172  C CA  . LEU   A 1 24  ? 16.894  -14.752 12.377  1.00 98.15 24  A 1 
ATOM   173  C C   . LEU   A 1 24  ? 17.772  -13.534 12.690  1.00 98.13 24  A 1 
ATOM   174  O O   . LEU   A 1 24  ? 17.260  -12.428 12.882  1.00 97.71 24  A 1 
ATOM   175  C CB  . LEU   A 1 24  ? 16.700  -15.596 13.648  1.00 97.71 24  A 1 
ATOM   176  C CG  . LEU   A 1 24  ? 15.508  -16.572 13.598  1.00 96.82 24  A 1 
ATOM   177  C CD1 . LEU   A 1 24  ? 15.595  -17.539 14.777  1.00 95.49 24  A 1 
ATOM   178  C CD2 . LEU   A 1 24  ? 14.174  -15.831 13.683  1.00 95.18 24  A 1 
ATOM   179  N N   . GLN   A 1 25  ? 19.102  -13.720 12.717  1.00 98.30 25  A 1 
ATOM   180  C CA  . GLN   A 1 25  ? 20.051  -12.633 12.947  1.00 98.24 25  A 1 
ATOM   181  C C   . GLN   A 1 25  ? 20.006  -11.600 11.813  1.00 98.41 25  A 1 
ATOM   182  O O   . GLN   A 1 25  ? 19.927  -10.400 12.090  1.00 98.03 25  A 1 
ATOM   183  C CB  . GLN   A 1 25  ? 21.453  -13.220 13.141  1.00 97.73 25  A 1 
ATOM   184  C CG  . GLN   A 1 25  ? 22.460  -12.140 13.581  1.00 87.87 25  A 1 
ATOM   185  C CD  . GLN   A 1 25  ? 23.865  -12.701 13.828  1.00 79.90 25  A 1 
ATOM   186  O OE1 . GLN   A 1 25  ? 24.149  -13.868 13.650  1.00 71.72 25  A 1 
ATOM   187  N NE2 . GLN   A 1 25  ? 24.799  -11.882 14.250  1.00 66.91 25  A 1 
ATOM   188  N N   . LEU   A 1 26  ? 19.985  -12.045 10.550  1.00 98.53 26  A 1 
ATOM   189  C CA  . LEU   A 1 26  ? 19.867  -11.160 9.385   1.00 98.55 26  A 1 
ATOM   190  C C   . LEU   A 1 26  ? 18.555  -10.369 9.392   1.00 98.57 26  A 1 
ATOM   191  O O   . LEU   A 1 26  ? 18.575  -9.158  9.174   1.00 98.10 26  A 1 
ATOM   192  C CB  . LEU   A 1 26  ? 19.985  -11.977 8.090   1.00 98.29 26  A 1 
ATOM   193  C CG  . LEU   A 1 26  ? 21.417  -12.397 7.725   1.00 96.07 26  A 1 
ATOM   194  C CD1 . LEU   A 1 26  ? 21.368  -13.324 6.513   1.00 94.17 26  A 1 
ATOM   195  C CD2 . LEU   A 1 26  ? 22.291  -11.195 7.356   1.00 94.04 26  A 1 
ATOM   196  N N   . LEU   A 1 27  ? 17.421  -11.018 9.695   1.00 98.61 27  A 1 
ATOM   197  C CA  . LEU   A 1 27  ? 16.129  -10.328 9.814   1.00 98.52 27  A 1 
ATOM   198  C C   . LEU   A 1 27  ? 16.178  -9.215  10.866  1.00 98.35 27  A 1 
ATOM   199  O O   . LEU   A 1 27  ? 15.742  -8.096  10.603  1.00 97.56 27  A 1 
ATOM   200  C CB  . LEU   A 1 27  ? 15.013  -11.319 10.174  1.00 98.23 27  A 1 
ATOM   201  C CG  . LEU   A 1 27  ? 14.559  -12.292 9.071   1.00 96.32 27  A 1 
ATOM   202  C CD1 . LEU   A 1 27  ? 13.226  -12.897 9.509   1.00 92.60 27  A 1 
ATOM   203  C CD2 . LEU   A 1 27  ? 14.342  -11.627 7.721   1.00 91.78 27  A 1 
ATOM   204  N N   . ARG   A 1 28  ? 16.736  -9.509  12.055  1.00 97.88 28  A 1 
ATOM   205  C CA  . ARG   A 1 28  ? 16.852  -8.542  13.156  1.00 97.64 28  A 1 
ATOM   206  C C   . ARG   A 1 28  ? 17.791  -7.386  12.806  1.00 98.02 28  A 1 
ATOM   207  O O   . ARG   A 1 28  ? 17.433  -6.231  13.022  1.00 97.54 28  A 1 
ATOM   208  C CB  . ARG   A 1 28  ? 17.311  -9.290  14.417  1.00 96.47 28  A 1 
ATOM   209  C CG  . ARG   A 1 28  ? 17.193  -8.414  15.675  1.00 84.84 28  A 1 
ATOM   210  C CD  . ARG   A 1 28  ? 17.816  -9.110  16.901  1.00 83.88 28  A 1 
ATOM   211  N NE  . ARG   A 1 28  ? 17.193  -10.420 17.173  1.00 73.14 28  A 1 
ATOM   212  C CZ  . ARG   A 1 28  ? 17.653  -11.358 17.992  1.00 65.50 28  A 1 
ATOM   213  N NH1 . ARG   A 1 28  ? 18.728  -11.179 18.708  1.00 58.93 28  A 1 
ATOM   214  N NH2 . ARG   A 1 28  ? 17.030  -12.501 18.097  1.00 57.02 28  A 1 
ATOM   215  N N   . HIS   A 1 29  ? 18.970  -7.708  12.258  1.00 98.28 29  A 1 
ATOM   216  C CA  . HIS   A 1 29  ? 19.998  -6.721  11.927  1.00 98.37 29  A 1 
ATOM   217  C C   . HIS   A 1 29  ? 19.531  -5.741  10.849  1.00 98.38 29  A 1 
ATOM   218  O O   . HIS   A 1 29  ? 19.657  -4.526  11.008  1.00 97.68 29  A 1 
ATOM   219  C CB  . HIS   A 1 29  ? 21.271  -7.458  11.495  1.00 98.11 29  A 1 
ATOM   220  C CG  . HIS   A 1 29  ? 22.399  -6.519  11.161  1.00 94.75 29  A 1 
ATOM   221  N ND1 . HIS   A 1 29  ? 22.674  -5.982  9.923   1.00 81.84 29  A 1 
ATOM   222  C CD2 . HIS   A 1 29  ? 23.324  -5.987  12.029  1.00 83.54 29  A 1 
ATOM   223  C CE1 . HIS   A 1 29  ? 23.732  -5.157  10.042  1.00 84.70 29  A 1 
ATOM   224  N NE2 . HIS   A 1 29  ? 24.154  -5.135  11.313  1.00 87.02 29  A 1 
ATOM   225  N N   . HIS   A 1 30  ? 18.937  -6.248  9.776   1.00 98.28 30  A 1 
ATOM   226  C CA  . HIS   A 1 30  ? 18.481  -5.428  8.650   1.00 98.22 30  A 1 
ATOM   227  C C   . HIS   A 1 30  ? 17.042  -4.923  8.794   1.00 98.09 30  A 1 
ATOM   228  O O   . HIS   A 1 30  ? 16.593  -4.126  7.970   1.00 97.27 30  A 1 
ATOM   229  C CB  . HIS   A 1 30  ? 18.695  -6.204  7.353   1.00 98.18 30  A 1 
ATOM   230  C CG  . HIS   A 1 30  ? 20.148  -6.433  7.051   1.00 97.99 30  A 1 
ATOM   231  N ND1 . HIS   A 1 30  ? 21.038  -5.478  6.595   1.00 86.71 30  A 1 
ATOM   232  C CD2 . HIS   A 1 30  ? 20.855  -7.602  7.186   1.00 87.35 30  A 1 
ATOM   233  C CE1 . HIS   A 1 30  ? 22.235  -6.065  6.446   1.00 89.46 30  A 1 
ATOM   234  N NE2 . HIS   A 1 30  ? 22.164  -7.353  6.800   1.00 91.63 30  A 1 
ATOM   235  N N   . ARG   A 1 31  ? 16.314  -5.342  9.836   1.00 97.54 31  A 1 
ATOM   236  C CA  . ARG   A 1 31  ? 14.894  -5.007  10.062  1.00 97.30 31  A 1 
ATOM   237  C C   . ARG   A 1 31  ? 14.018  -5.320  8.840   1.00 97.64 31  A 1 
ATOM   238  O O   . ARG   A 1 31  ? 13.180  -4.513  8.443   1.00 96.53 31  A 1 
ATOM   239  C CB  . ARG   A 1 31  ? 14.735  -3.554  10.532  1.00 96.09 31  A 1 
ATOM   240  C CG  . ARG   A 1 31  ? 15.497  -3.218  11.822  1.00 90.34 31  A 1 
ATOM   241  C CD  . ARG   A 1 31  ? 15.161  -1.777  12.220  1.00 85.77 31  A 1 
ATOM   242  N NE  . ARG   A 1 31  ? 15.790  -1.392  13.494  1.00 75.75 31  A 1 
ATOM   243  C CZ  . ARG   A 1 31  ? 15.518  -0.293  14.187  1.00 67.21 31  A 1 
ATOM   244  N NH1 . ARG   A 1 31  ? 14.654  0.595   13.777  1.00 60.65 31  A 1 
ATOM   245  N NH2 . ARG   A 1 31  ? 16.123  -0.065  15.320  1.00 59.90 31  A 1 
ATOM   246  N N   . ILE   A 1 32  ? 14.231  -6.502  8.262   1.00 98.46 32  A 1 
ATOM   247  C CA  . ILE   A 1 32  ? 13.481  -7.049  7.124   1.00 98.58 32  A 1 
ATOM   248  C C   . ILE   A 1 32  ? 12.696  -8.292  7.554   1.00 98.58 32  A 1 
ATOM   249  O O   . ILE   A 1 32  ? 12.910  -8.820  8.644   1.00 98.38 32  A 1 
ATOM   250  C CB  . ILE   A 1 32  ? 14.418  -7.335  5.929   1.00 98.57 32  A 1 
ATOM   251  C CG1 . ILE   A 1 32  ? 15.511  -8.363  6.286   1.00 98.20 32  A 1 
ATOM   252  C CG2 . ILE   A 1 32  ? 14.998  -6.013  5.402   1.00 97.27 32  A 1 
ATOM   253  C CD1 . ILE   A 1 32  ? 16.424  -8.759  5.113   1.00 97.71 32  A 1 
ATOM   254  N N   . ARG   A 1 33  ? 11.772  -8.764  6.717   1.00 98.22 33  A 1 
ATOM   255  C CA  . ARG   A 1 33  ? 10.916  -9.934  6.990   1.00 98.17 33  A 1 
ATOM   256  C C   . ARG   A 1 33  ? 11.007  -11.030 5.934   1.00 98.53 33  A 1 
ATOM   257  O O   . ARG   A 1 33  ? 10.318  -12.035 6.066   1.00 98.12 33  A 1 
ATOM   258  C CB  . ARG   A 1 33  ? 9.463   -9.494  7.181   1.00 97.11 33  A 1 
ATOM   259  C CG  . ARG   A 1 33  ? 9.287   -8.521  8.366   1.00 94.72 33  A 1 
ATOM   260  C CD  . ARG   A 1 33  ? 7.811   -8.312  8.695   1.00 91.73 33  A 1 
ATOM   261  N NE  . ARG   A 1 33  ? 7.079   -7.707  7.573   1.00 86.37 33  A 1 
ATOM   262  C CZ  . ARG   A 1 33  ? 5.771   -7.503  7.509   1.00 83.65 33  A 1 
ATOM   263  N NH1 . ARG   A 1 33  ? 4.970   -7.819  8.491   1.00 74.02 33  A 1 
ATOM   264  N NH2 . ARG   A 1 33  ? 5.250   -6.965  6.447   1.00 76.24 33  A 1 
ATOM   265  N N   . HIS   A 1 34  ? 11.834  -10.861 4.905   1.00 98.80 34  A 1 
ATOM   266  C CA  . HIS   A 1 34  ? 11.934  -11.796 3.787   1.00 98.88 34  A 1 
ATOM   267  C C   . HIS   A 1 34  ? 13.392  -11.997 3.389   1.00 98.92 34  A 1 
ATOM   268  O O   . HIS   A 1 34  ? 14.129  -11.021 3.256   1.00 98.82 34  A 1 
ATOM   269  C CB  . HIS   A 1 34  ? 11.109  -11.277 2.600   1.00 98.75 34  A 1 
ATOM   270  C CG  . HIS   A 1 34  ? 9.686   -10.903 2.943   1.00 98.49 34  A 1 
ATOM   271  N ND1 . HIS   A 1 34  ? 9.254   -9.647  3.334   1.00 93.92 34  A 1 
ATOM   272  C CD2 . HIS   A 1 34  ? 8.592   -11.734 2.985   1.00 94.25 34  A 1 
ATOM   273  C CE1 . HIS   A 1 34  ? 7.937   -9.724  3.594   1.00 93.64 34  A 1 
ATOM   274  N NE2 . HIS   A 1 34  ? 7.497   -10.975 3.399   1.00 94.75 34  A 1 
ATOM   275  N N   . LEU   A 1 35  ? 13.804  -13.251 3.193   1.00 98.92 35  A 1 
ATOM   276  C CA  . LEU   A 1 35  ? 15.147  -13.630 2.761   1.00 98.94 35  A 1 
ATOM   277  C C   . LEU   A 1 35  ? 15.061  -14.642 1.614   1.00 98.95 35  A 1 
ATOM   278  O O   . LEU   A 1 35  ? 14.780  -15.820 1.857   1.00 98.86 35  A 1 
ATOM   279  C CB  . LEU   A 1 35  ? 15.951  -14.205 3.939   1.00 98.88 35  A 1 
ATOM   280  C CG  . LEU   A 1 35  ? 16.344  -13.176 5.014   1.00 98.56 35  A 1 
ATOM   281  C CD1 . LEU   A 1 35  ? 16.919  -13.900 6.228   1.00 98.17 35  A 1 
ATOM   282  C CD2 . LEU   A 1 35  ? 17.399  -12.193 4.507   1.00 98.05 35  A 1 
ATOM   283  N N   . PRO   A 1 36  ? 15.313  -14.223 0.366   1.00 98.93 36  A 1 
ATOM   284  C CA  . PRO   A 1 36  ? 15.493  -15.166 -0.731  1.00 98.93 36  A 1 
ATOM   285  C C   . PRO   A 1 36  ? 16.708  -16.064 -0.492  1.00 98.93 36  A 1 
ATOM   286  O O   . PRO   A 1 36  ? 17.757  -15.606 -0.033  1.00 98.84 36  A 1 
ATOM   287  C CB  . PRO   A 1 36  ? 15.648  -14.323 -1.996  1.00 98.85 36  A 1 
ATOM   288  C CG  . PRO   A 1 36  ? 15.004  -12.993 -1.621  1.00 98.27 36  A 1 
ATOM   289  C CD  . PRO   A 1 36  ? 15.337  -12.865 -0.138  1.00 98.82 36  A 1 
ATOM   290  N N   . VAL   A 1 37  ? 16.560  -17.341 -0.832  1.00 98.92 37  A 1 
ATOM   291  C CA  . VAL   A 1 37  ? 17.637  -18.333 -0.812  1.00 98.92 37  A 1 
ATOM   292  C C   . VAL   A 1 37  ? 18.138  -18.510 -2.238  1.00 98.92 37  A 1 
ATOM   293  O O   . VAL   A 1 37  ? 17.350  -18.783 -3.140  1.00 98.79 37  A 1 
ATOM   294  C CB  . VAL   A 1 37  ? 17.174  -19.666 -0.204  1.00 98.83 37  A 1 
ATOM   295  C CG1 . VAL   A 1 37  ? 18.346  -20.635 -0.060  1.00 98.44 37  A 1 
ATOM   296  C CG2 . VAL   A 1 37  ? 16.546  -19.475 1.186   1.00 98.47 37  A 1 
ATOM   297  N N   . VAL   A 1 38  ? 19.445  -18.346 -2.439  1.00 98.86 38  A 1 
ATOM   298  C CA  . VAL   A 1 38  ? 20.080  -18.419 -3.759  1.00 98.86 38  A 1 
ATOM   299  C C   . VAL   A 1 38  ? 21.251  -19.398 -3.777  1.00 98.85 38  A 1 
ATOM   300  O O   . VAL   A 1 38  ? 21.865  -19.681 -2.743  1.00 98.55 38  A 1 
ATOM   301  C CB  . VAL   A 1 38  ? 20.527  -17.036 -4.278  1.00 98.64 38  A 1 
ATOM   302  C CG1 . VAL   A 1 38  ? 19.343  -16.077 -4.420  1.00 97.22 38  A 1 
ATOM   303  C CG2 . VAL   A 1 38  ? 21.593  -16.381 -3.392  1.00 96.81 38  A 1 
ATOM   304  N N   . ASP   A 1 39  ? 21.584  -19.893 -4.969  1.00 98.67 39  A 1 
ATOM   305  C CA  . ASP   A 1 39  ? 22.782  -20.705 -5.199  1.00 98.51 39  A 1 
ATOM   306  C C   . ASP   A 1 39  ? 24.051  -19.849 -5.419  1.00 98.44 39  A 1 
ATOM   307  O O   . ASP   A 1 39  ? 24.062  -18.624 -5.238  1.00 96.98 39  A 1 
ATOM   308  C CB  . ASP   A 1 39  ? 22.511  -21.722 -6.326  1.00 97.75 39  A 1 
ATOM   309  C CG  . ASP   A 1 39  ? 22.516  -21.156 -7.750  1.00 97.37 39  A 1 
ATOM   310  O OD1 . ASP   A 1 39  ? 22.808  -19.957 -7.934  1.00 94.89 39  A 1 
ATOM   311  O OD2 . ASP   A 1 39  ? 22.283  -21.951 -8.682  1.00 94.12 39  A 1 
ATOM   312  N N   . GLY   A 1 40  ? 25.158  -20.507 -5.792  1.00 97.78 40  A 1 
ATOM   313  C CA  . GLY   A 1 40  ? 26.439  -19.848 -6.072  1.00 97.40 40  A 1 
ATOM   314  C C   . GLY   A 1 40  ? 26.409  -18.882 -7.257  1.00 97.44 40  A 1 
ATOM   315  O O   . GLY   A 1 40  ? 27.210  -17.947 -7.302  1.00 94.55 40  A 1 
ATOM   316  N N   . GLU   A 1 41  ? 25.475  -19.069 -8.188  1.00 97.63 41  A 1 
ATOM   317  C CA  . GLU   A 1 41  ? 25.343  -18.259 -9.404  1.00 97.29 41  A 1 
ATOM   318  C C   . GLU   A 1 41  ? 24.299  -17.135 -9.277  1.00 97.39 41  A 1 
ATOM   319  O O   . GLU   A 1 41  ? 24.172  -16.303 -10.177 1.00 94.64 41  A 1 
ATOM   320  C CB  . GLU   A 1 41  ? 25.029  -19.172 -10.591 1.00 96.09 41  A 1 
ATOM   321  C CG  . GLU   A 1 41  ? 26.191  -20.121 -10.938 1.00 90.55 41  A 1 
ATOM   322  C CD  . GLU   A 1 41  ? 25.866  -20.970 -12.174 1.00 82.74 41  A 1 
ATOM   323  O OE1 . GLU   A 1 41  ? 26.268  -22.150 -12.208 1.00 74.34 41  A 1 
ATOM   324  O OE2 . GLU   A 1 41  ? 25.144  -20.477 -13.078 1.00 75.68 41  A 1 
ATOM   325  N N   . GLY   A 1 42  ? 23.582  -17.085 -8.146  1.00 97.67 42  A 1 
ATOM   326  C CA  . GLY   A 1 42  ? 22.509  -16.123 -7.902  1.00 97.83 42  A 1 
ATOM   327  C C   . GLY   A 1 42  ? 21.137  -16.576 -8.411  1.00 98.28 42  A 1 
ATOM   328  O O   . GLY   A 1 42  ? 20.229  -15.749 -8.508  1.00 97.61 42  A 1 
ATOM   329  N N   . ARG   A 1 43  ? 20.964  -17.871 -8.731  1.00 98.42 43  A 1 
ATOM   330  C CA  . ARG   A 1 43  ? 19.647  -18.429 -9.061  1.00 98.38 43  A 1 
ATOM   331  C C   . ARG   A 1 43  ? 18.813  -18.553 -7.794  1.00 98.50 43  A 1 
ATOM   332  O O   . ARG   A 1 43  ? 19.311  -18.968 -6.754  1.00 98.08 43  A 1 
ATOM   333  C CB  . ARG   A 1 43  ? 19.752  -19.790 -9.755  1.00 97.90 43  A 1 
ATOM   334  C CG  . ARG   A 1 43  ? 20.617  -19.763 -11.026 1.00 92.96 43  A 1 
ATOM   335  C CD  . ARG   A 1 43  ? 20.696  -21.164 -11.621 1.00 89.35 43  A 1 
ATOM   336  N NE  . ARG   A 1 43  ? 21.795  -21.283 -12.593 1.00 78.68 43  A 1 
ATOM   337  C CZ  . ARG   A 1 43  ? 22.568  -22.331 -12.784 1.00 70.78 43  A 1 
ATOM   338  N NH1 . ARG   A 1 43  ? 22.405  -23.446 -12.151 1.00 63.45 43  A 1 
ATOM   339  N NH2 . ARG   A 1 43  ? 23.550  -22.272 -13.622 1.00 61.93 43  A 1 
ATOM   340  N N   . LEU   A 1 44  ? 17.536  -18.212 -7.889  1.00 98.48 44  A 1 
ATOM   341  C CA  . LEU   A 1 44  ? 16.593  -18.317 -6.782  1.00 98.62 44  A 1 
ATOM   342  C C   . LEU   A 1 44  ? 16.240  -19.787 -6.532  1.00 98.63 44  A 1 
ATOM   343  O O   . LEU   A 1 44  ? 15.740  -20.462 -7.426  1.00 98.23 44  A 1 
ATOM   344  C CB  . LEU   A 1 44  ? 15.366  -17.463 -7.121  1.00 98.49 44  A 1 
ATOM   345  C CG  . LEU   A 1 44  ? 14.316  -17.376 -6.002  1.00 98.02 44  A 1 
ATOM   346  C CD1 . LEU   A 1 44  ? 14.839  -16.615 -4.783  1.00 97.79 44  A 1 
ATOM   347  C CD2 . LEU   A 1 44  ? 13.088  -16.637 -6.533  1.00 97.69 44  A 1 
ATOM   348  N N   . LEU   A 1 45  ? 16.484  -20.260 -5.308  1.00 98.72 45  A 1 
ATOM   349  C CA  . LEU   A 1 45  ? 16.166  -21.621 -4.862  1.00 98.60 45  A 1 
ATOM   350  C C   . LEU   A 1 45  ? 14.922  -21.670 -3.975  1.00 98.58 45  A 1 
ATOM   351  O O   . LEU   A 1 45  ? 14.205  -22.666 -3.959  1.00 97.71 45  A 1 
ATOM   352  C CB  . LEU   A 1 45  ? 17.363  -22.203 -4.092  1.00 98.28 45  A 1 
ATOM   353  C CG  . LEU   A 1 45  ? 18.689  -22.296 -4.866  1.00 97.13 45  A 1 
ATOM   354  C CD1 . LEU   A 1 45  ? 19.754  -22.891 -3.943  1.00 95.42 45  A 1 
ATOM   355  C CD2 . LEU   A 1 45  ? 18.569  -23.175 -6.110  1.00 94.91 45  A 1 
ATOM   356  N N   . GLY   A 1 46  ? 14.676  -20.604 -3.208  1.00 98.73 46  A 1 
ATOM   357  C CA  . GLY   A 1 46  ? 13.589  -20.562 -2.247  1.00 98.75 46  A 1 
ATOM   358  C C   . GLY   A 1 46  ? 13.434  -19.194 -1.591  1.00 98.86 46  A 1 
ATOM   359  O O   . GLY   A 1 46  ? 14.141  -18.237 -1.908  1.00 98.72 46  A 1 
ATOM   360  N N   . LEU   A 1 47  ? 12.483  -19.109 -0.651  1.00 98.85 47  A 1 
ATOM   361  C CA  . LEU   A 1 47  ? 12.227  -17.914 0.148   1.00 98.87 47  A 1 
ATOM   362  C C   . LEU   A 1 47  ? 11.926  -18.327 1.584   1.00 98.85 47  A 1 
ATOM   363  O O   . LEU   A 1 47  ? 11.107  -19.215 1.823   1.00 98.56 47  A 1 
ATOM   364  C CB  . LEU   A 1 47  ? 11.054  -17.141 -0.479  1.00 98.75 47  A 1 
ATOM   365  C CG  . LEU   A 1 47  ? 10.627  -15.865 0.279   1.00 98.44 47  A 1 
ATOM   366  C CD1 . LEU   A 1 47  ? 11.659  -14.752 0.147   1.00 97.59 47  A 1 
ATOM   367  C CD2 . LEU   A 1 47  ? 9.307   -15.353 -0.291  1.00 97.36 47  A 1 
ATOM   368  N N   . VAL   A 1 48  ? 12.561  -17.647 2.538   1.00 98.84 48  A 1 
ATOM   369  C CA  . VAL   A 1 48  ? 12.264  -17.760 3.966   1.00 98.80 48  A 1 
ATOM   370  C C   . VAL   A 1 48  ? 11.716  -16.424 4.444   1.00 98.81 48  A 1 
ATOM   371  O O   . VAL   A 1 48  ? 12.330  -15.380 4.233   1.00 98.46 48  A 1 
ATOM   372  C CB  . VAL   A 1 48  ? 13.503  -18.190 4.768   1.00 98.17 48  A 1 
ATOM   373  C CG1 . VAL   A 1 48  ? 13.188  -18.301 6.255   1.00 91.09 48  A 1 
ATOM   374  C CG2 . VAL   A 1 48  ? 14.015  -19.558 4.315   1.00 90.75 48  A 1 
ATOM   375  N N   . THR   A 1 49  ? 10.557  -16.451 5.105   1.00 98.49 49  A 1 
ATOM   376  C CA  . THR   A 1 49  ? 9.943   -15.251 5.681   1.00 98.23 49  A 1 
ATOM   377  C C   . THR   A 1 49  ? 10.053  -15.239 7.203   1.00 98.22 49  A 1 
ATOM   378  O O   . THR   A 1 49  ? 10.348  -16.253 7.838   1.00 97.69 49  A 1 
ATOM   379  C CB  . THR   A 1 49  ? 8.480   -15.082 5.243   1.00 97.40 49  A 1 
ATOM   380  O OG1 . THR   A 1 49  ? 7.652   -16.023 5.873   1.00 94.71 49  A 1 
ATOM   381  C CG2 . THR   A 1 49  ? 8.294   -15.201 3.727   1.00 94.61 49  A 1 
ATOM   382  N N   . SER   A 1 50  ? 9.777   -14.083 7.819   1.00 98.21 50  A 1 
ATOM   383  C CA  . SER   A 1 50  ? 9.685   -13.982 9.276   1.00 98.05 50  A 1 
ATOM   384  C C   . SER   A 1 50  ? 8.642   -14.934 9.858   1.00 98.06 50  A 1 
ATOM   385  O O   . SER   A 1 50  ? 8.817   -15.414 10.970  1.00 97.47 50  A 1 
ATOM   386  C CB  . SER   A 1 50  ? 9.357   -12.550 9.703   1.00 97.35 50  A 1 
ATOM   387  O OG  . SER   A 1 50  ? 8.099   -12.127 9.224   1.00 92.81 50  A 1 
ATOM   388  N N   . GLN   A 1 51  ? 7.581   -15.220 9.109   1.00 97.49 51  A 1 
ATOM   389  C CA  . GLN   A 1 51  ? 6.548   -16.172 9.507   1.00 97.23 51  A 1 
ATOM   390  C C   . GLN   A 1 51  ? 7.101   -17.602 9.557   1.00 97.78 51  A 1 
ATOM   391  O O   . GLN   A 1 51  ? 6.956   -18.264 10.581  1.00 97.18 51  A 1 
ATOM   392  C CB  . GLN   A 1 51  ? 5.369   -16.029 8.537   1.00 95.95 51  A 1 
ATOM   393  C CG  . GLN   A 1 51  ? 4.180   -16.899 8.953   1.00 89.08 51  A 1 
ATOM   394  C CD  . GLN   A 1 51  ? 2.940   -16.647 8.083   1.00 85.39 51  A 1 
ATOM   395  O OE1 . GLN   A 1 51  ? 2.970   -16.123 6.992   1.00 77.48 51  A 1 
ATOM   396  N NE2 . GLN   A 1 51  ? 1.772   -17.015 8.543   1.00 73.44 51  A 1 
ATOM   397  N N   . ASP   A 1 52  ? 7.806   -18.044 8.513   1.00 97.50 52  A 1 
ATOM   398  C CA  . ASP   A 1 52  ? 8.408   -19.383 8.438   1.00 97.77 52  A 1 
ATOM   399  C C   . ASP   A 1 52  ? 9.444   -19.597 9.557   1.00 98.11 52  A 1 
ATOM   400  O O   . ASP   A 1 52  ? 9.491   -20.654 10.182  1.00 97.79 52  A 1 
ATOM   401  C CB  . ASP   A 1 52  ? 9.075   -19.584 7.069   1.00 97.60 52  A 1 
ATOM   402  C CG  . ASP   A 1 52  ? 8.169   -19.268 5.873   1.00 96.91 52  A 1 
ATOM   403  O OD1 . ASP   A 1 52  ? 7.074   -19.859 5.758   1.00 94.56 52  A 1 
ATOM   404  O OD2 . ASP   A 1 52  ? 8.573   -18.401 5.063   1.00 93.99 52  A 1 
ATOM   405  N N   . LEU   A 1 53  ? 10.251  -18.564 9.860   1.00 97.86 53  A 1 
ATOM   406  C CA  . LEU   A 1 53  ? 11.260  -18.612 10.922  1.00 98.12 53  A 1 
ATOM   407  C C   . LEU   A 1 53  ? 10.639  -18.644 12.322  1.00 98.16 53  A 1 
ATOM   408  O O   . LEU   A 1 53  ? 11.143  -19.349 13.189  1.00 97.66 53  A 1 
ATOM   409  C CB  . LEU   A 1 53  ? 12.206  -17.412 10.785  1.00 98.01 53  A 1 
ATOM   410  C CG  . LEU   A 1 53  ? 13.146  -17.498 9.571   1.00 97.22 53  A 1 
ATOM   411  C CD1 . LEU   A 1 53  ? 13.846  -16.159 9.376   1.00 96.15 53  A 1 
ATOM   412  C CD2 . LEU   A 1 53  ? 14.223  -18.562 9.757   1.00 95.67 53  A 1 
ATOM   413  N N   . ARG   A 1 54  ? 9.545   -17.903 12.566  1.00 97.62 54  A 1 
ATOM   414  C CA  . ARG   A 1 54  ? 8.811   -17.938 13.846  1.00 97.44 54  A 1 
ATOM   415  C C   . ARG   A 1 54  ? 8.171   -19.300 14.078  1.00 97.63 54  A 1 
ATOM   416  O O   . ARG   A 1 54  ? 8.274   -19.824 15.177  1.00 96.90 54  A 1 
ATOM   417  C CB  . ARG   A 1 54  ? 7.741   -16.844 13.880  1.00 96.69 54  A 1 
ATOM   418  C CG  . ARG   A 1 54  ? 8.357   -15.464 14.078  1.00 94.06 54  A 1 
ATOM   419  C CD  . ARG   A 1 54  ? 7.306   -14.387 13.818  1.00 91.56 54  A 1 
ATOM   420  N NE  . ARG   A 1 54  ? 7.918   -13.051 13.815  1.00 88.39 54  A 1 
ATOM   421  C CZ  . ARG   A 1 54  ? 8.130   -12.293 14.885  1.00 87.39 54  A 1 
ATOM   422  N NH1 . ARG   A 1 54  ? 7.693   -12.595 16.071  1.00 78.58 54  A 1 
ATOM   423  N NH2 . ARG   A 1 54  ? 8.799   -11.198 14.757  1.00 82.15 54  A 1 
ATOM   424  N N   . ASP   A 1 55  ? 7.589   -19.895 13.039  1.00 97.62 55  A 1 
ATOM   425  C CA  . ASP   A 1 55  ? 6.997   -21.235 13.104  1.00 97.63 55  A 1 
ATOM   426  C C   . ASP   A 1 55  ? 8.043   -22.323 13.421  1.00 97.87 55  A 1 
ATOM   427  O O   . ASP   A 1 55  ? 7.705   -23.348 14.007  1.00 97.11 55  A 1 
ATOM   428  C CB  . ASP   A 1 55  ? 6.311   -21.565 11.768  1.00 97.17 55  A 1 
ATOM   429  C CG  . ASP   A 1 55  ? 5.049   -20.748 11.460  1.00 96.30 55  A 1 
ATOM   430  O OD1 . ASP   A 1 55  ? 4.520   -20.037 12.337  1.00 93.97 55  A 1 
ATOM   431  O OD2 . ASP   A 1 55  ? 4.538   -20.837 10.316  1.00 93.52 55  A 1 
ATOM   432  N N   . ALA   A 1 56  ? 9.311   -22.105 13.064  1.00 97.73 56  A 1 
ATOM   433  C CA  . ALA   A 1 56  ? 10.426  -23.012 13.335  1.00 97.79 56  A 1 
ATOM   434  C C   . ALA   A 1 56  ? 11.199  -22.686 14.627  1.00 97.78 56  A 1 
ATOM   435  O O   . ALA   A 1 56  ? 12.174  -23.368 14.950  1.00 96.67 56  A 1 
ATOM   436  C CB  . ALA   A 1 56  ? 11.344  -23.001 12.108  1.00 97.45 56  A 1 
ATOM   437  N N   . SER   A 1 57  ? 10.813  -21.638 15.355  1.00 97.27 57  A 1 
ATOM   438  C CA  . SER   A 1 57  ? 11.466  -21.204 16.596  1.00 97.15 57  A 1 
ATOM   439  C C   . SER   A 1 57  ? 10.736  -21.747 17.830  1.00 97.17 57  A 1 
ATOM   440  O O   . SER   A 1 57  ? 9.537   -22.018 17.756  1.00 95.86 57  A 1 
ATOM   441  C CB  . SER   A 1 57  ? 11.543  -19.676 16.655  1.00 96.29 57  A 1 
ATOM   442  O OG  . SER   A 1 57  ? 12.351  -19.176 15.604  1.00 92.42 57  A 1 
ATOM   443  N N   . PRO   A 1 58  ? 11.429  -21.880 18.985  1.00 96.83 58  A 1 
ATOM   444  C CA  . PRO   A 1 58  ? 10.768  -22.223 20.242  1.00 96.51 58  A 1 
ATOM   445  C C   . PRO   A 1 58  ? 9.760   -21.138 20.647  1.00 96.88 58  A 1 
ATOM   446  O O   . PRO   A 1 58  ? 9.946   -19.949 20.370  1.00 95.85 58  A 1 
ATOM   447  C CB  . PRO   A 1 58  ? 11.890  -22.390 21.270  1.00 94.85 58  A 1 
ATOM   448  C CG  . PRO   A 1 58  ? 13.018  -21.513 20.725  1.00 91.79 58  A 1 
ATOM   449  C CD  . PRO   A 1 58  ? 12.851  -21.641 19.212  1.00 94.99 58  A 1 
ATOM   450  N N   . SER   A 1 59  ? 8.701   -21.561 21.339  1.00 96.36 59  A 1 
ATOM   451  C CA  . SER   A 1 59  ? 7.686   -20.654 21.884  1.00 96.58 59  A 1 
ATOM   452  C C   . SER   A 1 59  ? 8.309   -19.617 22.826  1.00 96.89 59  A 1 
ATOM   453  O O   . SER   A 1 59  ? 9.261   -19.910 23.553  1.00 95.68 59  A 1 
ATOM   454  C CB  . SER   A 1 59  ? 6.619   -21.472 22.627  1.00 95.52 59  A 1 
ATOM   455  O OG  . SER   A 1 59  ? 5.715   -20.647 23.338  1.00 92.62 59  A 1 
ATOM   456  N N   . ILE   A 1 60  ? 7.717   -18.423 22.887  1.00 97.05 60  A 1 
ATOM   457  C CA  . ILE   A 1 60  ? 8.108   -17.377 23.851  1.00 97.04 60  A 1 
ATOM   458  C C   . ILE   A 1 60  ? 8.002   -17.836 25.315  1.00 97.28 60  A 1 
ATOM   459  O O   . ILE   A 1 60  ? 8.633   -17.242 26.184  1.00 96.12 60  A 1 
ATOM   460  C CB  . ILE   A 1 60  ? 7.277   -16.089 23.652  1.00 96.59 60  A 1 
ATOM   461  C CG1 . ILE   A 1 60  ? 5.762   -16.334 23.826  1.00 93.50 60  A 1 
ATOM   462  C CG2 . ILE   A 1 60  ? 7.606   -15.463 22.281  1.00 92.15 60  A 1 
ATOM   463  C CD1 . ILE   A 1 60  ? 4.914   -15.061 23.883  1.00 90.06 60  A 1 
ATOM   464  N N   . PHE   A 1 61  ? 7.236   -18.892 25.583  1.00 97.00 61  A 1 
ATOM   465  C CA  . PHE   A 1 61  ? 7.111   -19.491 26.913  1.00 96.74 61  A 1 
ATOM   466  C C   . PHE   A 1 61  ? 8.225   -20.500 27.222  1.00 96.68 61  A 1 
ATOM   467  O O   . PHE   A 1 61  ? 8.420   -20.845 28.383  1.00 94.33 61  A 1 
ATOM   468  C CB  . PHE   A 1 61  ? 5.727   -20.136 27.036  1.00 96.36 61  A 1 
ATOM   469  C CG  . PHE   A 1 61  ? 4.567   -19.181 26.824  1.00 96.71 61  A 1 
ATOM   470  C CD1 . PHE   A 1 61  ? 4.416   -18.055 27.659  1.00 95.34 61  A 1 
ATOM   471  C CD2 . PHE   A 1 61  ? 3.630   -19.410 25.801  1.00 95.59 61  A 1 
ATOM   472  C CE1 . PHE   A 1 61  ? 3.341   -17.174 27.474  1.00 94.81 61  A 1 
ATOM   473  C CE2 . PHE   A 1 61  ? 2.549   -18.535 25.612  1.00 95.17 61  A 1 
ATOM   474  C CZ  . PHE   A 1 61  ? 2.404   -17.414 26.451  1.00 95.97 61  A 1 
ATOM   475  N N   . HIS   A 1 62  ? 8.975   -20.949 26.196  1.00 96.80 62  A 1 
ATOM   476  C CA  . HIS   A 1 62  ? 9.996   -22.001 26.283  1.00 96.45 62  A 1 
ATOM   477  C C   . HIS   A 1 62  ? 11.245  -21.651 25.457  1.00 96.32 62  A 1 
ATOM   478  O O   . HIS   A 1 62  ? 11.799  -22.483 24.745  1.00 93.38 62  A 1 
ATOM   479  C CB  . HIS   A 1 62  ? 9.371   -23.336 25.856  1.00 95.25 62  A 1 
ATOM   480  C CG  . HIS   A 1 62  ? 8.168   -23.712 26.669  1.00 94.67 62  A 1 
ATOM   481  N ND1 . HIS   A 1 62  ? 8.171   -24.074 28.008  1.00 85.48 62  A 1 
ATOM   482  C CD2 . HIS   A 1 62  ? 6.868   -23.671 26.244  1.00 86.37 62  A 1 
ATOM   483  C CE1 . HIS   A 1 62  ? 6.895   -24.241 28.372  1.00 87.37 62  A 1 
ATOM   484  N NE2 . HIS   A 1 62  ? 6.082   -24.007 27.332  1.00 88.72 62  A 1 
ATOM   485  N N   . LEU   A 1 63  ? 11.719  -20.398 25.563  1.00 95.73 63  A 1 
ATOM   486  C CA  . LEU   A 1 63  ? 12.801  -19.837 24.731  1.00 95.19 63  A 1 
ATOM   487  C C   . LEU   A 1 63  ? 14.143  -20.592 24.804  1.00 94.88 63  A 1 
ATOM   488  O O   . LEU   A 1 63  ? 15.004  -20.385 23.948  1.00 91.38 63  A 1 
ATOM   489  C CB  . LEU   A 1 63  ? 13.039  -18.373 25.140  1.00 93.87 63  A 1 
ATOM   490  C CG  . LEU   A 1 63  ? 11.912  -17.401 24.741  1.00 91.05 63  A 1 
ATOM   491  C CD1 . LEU   A 1 63  ? 12.194  -16.024 25.347  1.00 87.05 63  A 1 
ATOM   492  C CD2 . LEU   A 1 63  ? 11.809  -17.241 23.226  1.00 86.34 63  A 1 
ATOM   493  N N   . HIS   A 1 64  ? 14.342  -21.428 25.830  1.00 95.25 64  A 1 
ATOM   494  C CA  . HIS   A 1 64  ? 15.592  -22.164 26.062  1.00 94.77 64  A 1 
ATOM   495  C C   . HIS   A 1 64  ? 15.514  -23.636 25.659  1.00 95.19 64  A 1 
ATOM   496  O O   . HIS   A 1 64  ? 16.493  -24.364 25.824  1.00 91.14 64  A 1 
ATOM   497  C CB  . HIS   A 1 64  ? 16.008  -21.993 27.529  1.00 92.29 64  A 1 
ATOM   498  C CG  . HIS   A 1 64  ? 16.239  -20.553 27.898  1.00 86.29 64  A 1 
ATOM   499  N ND1 . HIS   A 1 64  ? 17.067  -19.674 27.234  1.00 71.58 64  A 1 
ATOM   500  C CD2 . HIS   A 1 64  ? 15.652  -19.846 28.917  1.00 71.34 64  A 1 
ATOM   501  C CE1 . HIS   A 1 64  ? 16.978  -18.481 27.841  1.00 67.18 64  A 1 
ATOM   502  N NE2 . HIS   A 1 64  ? 16.135  -18.546 28.873  1.00 69.42 64  A 1 
ATOM   503  N N   . GLU   A 1 65  ? 14.377  -24.080 25.128  1.00 95.27 65  A 1 
ATOM   504  C CA  . GLU   A 1 65  ? 14.178  -25.454 24.680  1.00 94.72 65  A 1 
ATOM   505  C C   . GLU   A 1 65  ? 14.502  -25.592 23.191  1.00 94.05 65  A 1 
ATOM   506  O O   . GLU   A 1 65  ? 14.374  -24.645 22.415  1.00 89.04 65  A 1 
ATOM   507  C CB  . GLU   A 1 65  ? 12.754  -25.918 25.000  1.00 92.61 65  A 1 
ATOM   508  C CG  . GLU   A 1 65  ? 12.501  -25.976 26.516  1.00 88.37 65  A 1 
ATOM   509  C CD  . GLU   A 1 65  ? 11.083  -26.426 26.873  1.00 89.19 65  A 1 
ATOM   510  O OE1 . GLU   A 1 65  ? 10.712  -26.297 28.061  1.00 81.67 65  A 1 
ATOM   511  O OE2 . GLU   A 1 65  ? 10.340  -26.884 25.978  1.00 84.99 65  A 1 
ATOM   512  N N   . HIS   A 1 66  ? 14.945  -26.781 22.787  1.00 94.70 66  A 1 
ATOM   513  C CA  . HIS   A 1 66  ? 15.189  -27.154 21.389  1.00 94.69 66  A 1 
ATOM   514  C C   . HIS   A 1 66  ? 16.035  -26.148 20.589  1.00 95.20 66  A 1 
ATOM   515  O O   . HIS   A 1 66  ? 15.809  -25.908 19.404  1.00 92.30 66  A 1 
ATOM   516  C CB  . HIS   A 1 66  ? 13.859  -27.492 20.714  1.00 92.46 66  A 1 
ATOM   517  C CG  . HIS   A 1 66  ? 13.135  -28.610 21.403  1.00 92.49 66  A 1 
ATOM   518  N ND1 . HIS   A 1 66  ? 13.596  -29.909 21.542  1.00 83.48 66  A 1 
ATOM   519  C CD2 . HIS   A 1 66  ? 11.925  -28.519 22.032  1.00 83.90 66  A 1 
ATOM   520  C CE1 . HIS   A 1 66  ? 12.665  -30.589 22.223  1.00 85.18 66  A 1 
ATOM   521  N NE2 . HIS   A 1 66  ? 11.647  -29.779 22.535  1.00 86.95 66  A 1 
ATOM   522  N N   . LEU   A 1 67  ? 17.059  -25.566 21.235  1.00 95.54 67  A 1 
ATOM   523  C CA  . LEU   A 1 67  ? 17.960  -24.613 20.571  1.00 95.40 67  A 1 
ATOM   524  C C   . LEU   A 1 67  ? 18.734  -25.240 19.402  1.00 95.80 67  A 1 
ATOM   525  O O   . LEU   A 1 67  ? 19.180  -24.518 18.510  1.00 93.42 67  A 1 
ATOM   526  C CB  . LEU   A 1 67  ? 18.931  -24.017 21.601  1.00 93.38 67  A 1 
ATOM   527  C CG  . LEU   A 1 67  ? 18.272  -23.138 22.681  1.00 89.37 67  A 1 
ATOM   528  C CD1 . LEU   A 1 67  ? 19.345  -22.652 23.653  1.00 84.43 67  A 1 
ATOM   529  C CD2 . LEU   A 1 67  ? 17.576  -21.910 22.094  1.00 83.48 67  A 1 
ATOM   530  N N   . GLU   A 1 68  ? 18.866  -26.572 19.376  1.00 96.60 68  A 1 
ATOM   531  C CA  . GLU   A 1 68  ? 19.442  -27.323 18.260  1.00 96.33 68  A 1 
ATOM   532  C C   . GLU   A 1 68  ? 18.650  -27.145 16.952  1.00 96.85 68  A 1 
ATOM   533  O O   . GLU   A 1 68  ? 19.239  -27.174 15.873  1.00 95.56 68  A 1 
ATOM   534  C CB  . GLU   A 1 68  ? 19.585  -28.813 18.626  1.00 94.92 68  A 1 
ATOM   535  C CG  . GLU   A 1 68  ? 18.287  -29.623 18.812  1.00 86.42 68  A 1 
ATOM   536  C CD  . GLU   A 1 68  ? 17.548  -29.413 20.147  1.00 83.48 68  A 1 
ATOM   537  O OE1 . GLU   A 1 68  ? 16.509  -30.076 20.335  1.00 75.67 68  A 1 
ATOM   538  O OE2 . GLU   A 1 68  ? 18.020  -28.605 20.978  1.00 80.20 68  A 1 
ATOM   539  N N   . ASP   A 1 69  ? 17.342  -26.884 17.023  1.00 96.75 69  A 1 
ATOM   540  C CA  . ASP   A 1 69  ? 16.510  -26.634 15.844  1.00 96.71 69  A 1 
ATOM   541  C C   . ASP   A 1 69  ? 16.964  -25.392 15.071  1.00 97.31 69  A 1 
ATOM   542  O O   . ASP   A 1 69  ? 16.905  -25.360 13.841  1.00 96.67 69  A 1 
ATOM   543  C CB  . ASP   A 1 69  ? 15.044  -26.464 16.261  1.00 95.57 69  A 1 
ATOM   544  C CG  . ASP   A 1 69  ? 14.338  -27.778 16.575  1.00 94.51 69  A 1 
ATOM   545  O OD1 . ASP   A 1 69  ? 14.908  -28.857 16.287  1.00 91.22 69  A 1 
ATOM   546  O OD2 . ASP   A 1 69  ? 13.153  -27.705 16.956  1.00 90.92 69  A 1 
ATOM   547  N N   . LEU   A 1 70  ? 17.485  -24.393 15.776  1.00 97.23 70  A 1 
ATOM   548  C CA  . LEU   A 1 70  ? 18.005  -23.164 15.176  1.00 97.44 70  A 1 
ATOM   549  C C   . LEU   A 1 70  ? 19.297  -23.393 14.378  1.00 97.78 70  A 1 
ATOM   550  O O   . LEU   A 1 70  ? 19.689  -22.524 13.596  1.00 97.07 70  A 1 
ATOM   551  C CB  . LEU   A 1 70  ? 18.217  -22.102 16.268  1.00 96.87 70  A 1 
ATOM   552  C CG  . LEU   A 1 70  ? 16.975  -21.758 17.115  1.00 95.47 70  A 1 
ATOM   553  C CD1 . LEU   A 1 70  ? 17.331  -20.651 18.103  1.00 92.20 70  A 1 
ATOM   554  C CD2 . LEU   A 1 70  ? 15.804  -21.278 16.261  1.00 91.33 70  A 1 
ATOM   555  N N   . GLN   A 1 71  ? 19.940  -24.558 14.537  1.00 97.85 71  A 1 
ATOM   556  C CA  . GLN   A 1 71  ? 21.110  -24.975 13.751  1.00 97.89 71  A 1 
ATOM   557  C C   . GLN   A 1 71  ? 20.730  -25.766 12.492  1.00 98.13 71  A 1 
ATOM   558  O O   . GLN   A 1 71  ? 21.605  -26.088 11.686  1.00 97.37 71  A 1 
ATOM   559  C CB  . GLN   A 1 71  ? 22.089  -25.776 14.627  1.00 97.29 71  A 1 
ATOM   560  C CG  . GLN   A 1 71  ? 22.504  -25.047 15.915  1.00 93.44 71  A 1 
ATOM   561  C CD  . GLN   A 1 71  ? 23.032  -23.640 15.650  1.00 87.00 71  A 1 
ATOM   562  O OE1 . GLN   A 1 71  ? 23.837  -23.404 14.766  1.00 75.64 71  A 1 
ATOM   563  N NE2 . GLN   A 1 71  ? 22.580  -22.659 16.399  1.00 73.23 71  A 1 
ATOM   564  N N   . LYS   A 1 72  ? 19.448  -26.076 12.285  1.00 97.97 72  A 1 
ATOM   565  C CA  . LYS   A 1 72  ? 18.973  -26.688 11.041  1.00 98.05 72  A 1 
ATOM   566  C C   . LYS   A 1 72  ? 19.164  -25.714 9.875   1.00 98.32 72  A 1 
ATOM   567  O O   . LYS   A 1 72  ? 18.984  -24.506 10.041  1.00 98.09 72  A 1 
ATOM   568  C CB  . LYS   A 1 72  ? 17.504  -27.124 11.169  1.00 97.70 72  A 1 
ATOM   569  C CG  . LYS   A 1 72  ? 17.348  -28.337 12.106  1.00 96.14 72  A 1 
ATOM   570  C CD  . LYS   A 1 72  ? 15.879  -28.649 12.390  1.00 93.78 72  A 1 
ATOM   571  C CE  . LYS   A 1 72  ? 15.793  -29.847 13.339  1.00 88.95 72  A 1 
ATOM   572  N NZ  . LYS   A 1 72  ? 14.485  -29.943 14.021  1.00 82.23 72  A 1 
ATOM   573  N N   . PRO   A 1 73  ? 19.508  -26.219 8.676   1.00 98.46 73  A 1 
ATOM   574  C CA  . PRO   A 1 73  ? 19.641  -25.376 7.495   1.00 98.54 73  A 1 
ATOM   575  C C   . PRO   A 1 73  ? 18.276  -24.833 7.050   1.00 98.65 73  A 1 
ATOM   576  O O   . PRO   A 1 73  ? 17.261  -25.528 7.133   1.00 98.31 73  A 1 
ATOM   577  C CB  . PRO   A 1 73  ? 20.295  -26.261 6.436   1.00 98.02 73  A 1 
ATOM   578  C CG  . PRO   A 1 73  ? 19.826  -27.666 6.812   1.00 95.19 73  A 1 
ATOM   579  C CD  . PRO   A 1 73  ? 19.762  -27.611 8.337   1.00 97.96 73  A 1 
ATOM   580  N N   . VAL   A 1 74  ? 18.250  -23.617 6.497   1.00 98.63 74  A 1 
ATOM   581  C CA  . VAL   A 1 74  ? 17.009  -22.988 6.008   1.00 98.66 74  A 1 
ATOM   582  C C   . VAL   A 1 74  ? 16.334  -23.771 4.881   1.00 98.66 74  A 1 
ATOM   583  O O   . VAL   A 1 74  ? 15.132  -23.626 4.676   1.00 98.29 74  A 1 
ATOM   584  C CB  . VAL   A 1 74  ? 17.221  -21.528 5.567   1.00 98.21 74  A 1 
ATOM   585  C CG1 . VAL   A 1 74  ? 17.638  -20.655 6.750   1.00 95.74 74  A 1 
ATOM   586  C CG2 . VAL   A 1 74  ? 18.252  -21.386 4.438   1.00 95.67 74  A 1 
ATOM   587  N N   . SER   A 1 75  ? 17.059  -24.657 4.203   1.00 98.55 75  A 1 
ATOM   588  C CA  . SER   A 1 75  ? 16.488  -25.587 3.220   1.00 98.43 75  A 1 
ATOM   589  C C   . SER   A 1 75  ? 15.395  -26.495 3.794   1.00 98.36 75  A 1 
ATOM   590  O O   . SER   A 1 75  ? 14.565  -26.985 3.039   1.00 97.62 75  A 1 
ATOM   591  C CB  . SER   A 1 75  ? 17.589  -26.459 2.613   1.00 97.96 75  A 1 
ATOM   592  O OG  . SER   A 1 75  ? 18.234  -27.238 3.602   1.00 94.52 75  A 1 
ATOM   593  N N   . THR   A 1 76  ? 15.364  -26.696 5.118   1.00 98.32 76  A 1 
ATOM   594  C CA  . THR   A 1 76  ? 14.337  -27.510 5.795   1.00 98.03 76  A 1 
ATOM   595  C C   . THR   A 1 76  ? 12.982  -26.808 5.917   1.00 98.02 76  A 1 
ATOM   596  O O   . THR   A 1 76  ? 11.981  -27.480 6.144   1.00 96.92 76  A 1 
ATOM   597  C CB  . THR   A 1 76  ? 14.789  -27.950 7.194   1.00 97.30 76  A 1 
ATOM   598  O OG1 . THR   A 1 76  ? 15.058  -26.851 8.034   1.00 92.34 76  A 1 
ATOM   599  C CG2 . THR   A 1 76  ? 16.052  -28.806 7.153   1.00 91.80 76  A 1 
ATOM   600  N N   . ILE   A 1 77  ? 12.942  -25.476 5.791   1.00 98.48 77  A 1 
ATOM   601  C CA  . ILE   A 1 77  ? 11.730  -24.667 6.015   1.00 98.37 77  A 1 
ATOM   602  C C   . ILE   A 1 77  ? 11.392  -23.705 4.869   1.00 98.37 77  A 1 
ATOM   603  O O   . ILE   A 1 77  ? 10.307  -23.132 4.858   1.00 97.75 77  A 1 
ATOM   604  C CB  . ILE   A 1 77  ? 11.829  -23.888 7.345   1.00 98.03 77  A 1 
ATOM   605  C CG1 . ILE   A 1 77  ? 12.984  -22.861 7.347   1.00 96.79 77  A 1 
ATOM   606  C CG2 . ILE   A 1 77  ? 11.956  -24.861 8.533   1.00 95.45 77  A 1 
ATOM   607  C CD1 . ILE   A 1 77  ? 12.880  -21.831 8.473   1.00 95.29 77  A 1 
ATOM   608  N N   . MET   A 1 78  ? 12.303  -23.507 3.914   1.00 98.55 78  A 1 
ATOM   609  C CA  . MET   A 1 78  ? 12.112  -22.555 2.822   1.00 98.56 78  A 1 
ATOM   610  C C   . MET   A 1 78  ? 10.953  -22.954 1.901   1.00 98.44 78  A 1 
ATOM   611  O O   . MET   A 1 78  ? 10.695  -24.132 1.657   1.00 97.72 78  A 1 
ATOM   612  C CB  . MET   A 1 78  ? 13.424  -22.327 2.053   1.00 98.23 78  A 1 
ATOM   613  C CG  . MET   A 1 78  ? 13.846  -23.507 1.166   1.00 97.57 78  A 1 
ATOM   614  S SD  . MET   A 1 78  ? 15.467  -23.273 0.373   1.00 97.24 78  A 1 
ATOM   615  C CE  . MET   A 1 78  ? 15.513  -24.739 -0.668  1.00 94.37 78  A 1 
ATOM   616  N N   . LYS   A 1 79  ? 10.264  -21.950 1.348   1.00 98.47 79  A 1 
ATOM   617  C CA  . LYS   A 1 79  ? 9.295   -22.143 0.265   1.00 98.27 79  A 1 
ATOM   618  C C   . LYS   A 1 79  ? 10.034  -22.226 -1.066  1.00 98.50 79  A 1 
ATOM   619  O O   . LYS   A 1 79  ? 10.901  -21.399 -1.329  1.00 98.14 79  A 1 
ATOM   620  C CB  . LYS   A 1 79  ? 8.262   -21.011 0.250   1.00 97.28 79  A 1 
ATOM   621  C CG  . LYS   A 1 79  ? 7.433   -20.893 1.538   1.00 86.87 79  A 1 
ATOM   622  C CD  . LYS   A 1 79  ? 6.566   -22.123 1.808   1.00 79.90 79  A 1 
ATOM   623  C CE  . LYS   A 1 79  ? 5.749   -21.876 3.077   1.00 72.71 79  A 1 
ATOM   624  N NZ  . LYS   A 1 79  ? 4.965   -23.068 3.467   1.00 64.05 79  A 1 
ATOM   625  N N   . THR   A 1 80  ? 9.666   -23.191 -1.897  1.00 98.08 80  A 1 
ATOM   626  C CA  . THR   A 1 80  ? 10.276  -23.436 -3.216  1.00 97.93 80  A 1 
ATOM   627  C C   . THR   A 1 80  ? 9.344   -23.102 -4.377  1.00 97.28 80  A 1 
ATOM   628  O O   . THR   A 1 80  ? 9.810   -22.637 -5.409  1.00 91.80 80  A 1 
ATOM   629  C CB  . THR   A 1 80  ? 10.748  -24.889 -3.330  1.00 97.13 80  A 1 
ATOM   630  O OG1 . THR   A 1 80  ? 9.702   -25.776 -2.982  1.00 92.02 80  A 1 
ATOM   631  C CG2 . THR   A 1 80  ? 11.913  -25.173 -2.383  1.00 90.89 80  A 1 
ATOM   632  N N   . ASP   A 1 81  ? 8.033   -23.259 -4.190  1.00 97.41 81  A 1 
ATOM   633  C CA  . ASP   A 1 81  ? 7.019   -22.881 -5.177  1.00 96.83 81  A 1 
ATOM   634  C C   . ASP   A 1 81  ? 6.749   -21.379 -5.072  1.00 97.35 81  A 1 
ATOM   635  O O   . ASP   A 1 81  ? 5.817   -20.926 -4.401  1.00 95.19 81  A 1 
ATOM   636  C CB  . ASP   A 1 81  ? 5.752   -23.729 -4.990  1.00 94.37 81  A 1 
ATOM   637  C CG  . ASP   A 1 81  ? 5.993   -25.220 -5.222  1.00 82.12 81  A 1 
ATOM   638  O OD1 . ASP   A 1 81  ? 6.946   -25.564 -5.956  1.00 72.91 81  A 1 
ATOM   639  O OD2 . ASP   A 1 81  ? 5.219   -26.010 -4.639  1.00 74.67 81  A 1 
ATOM   640  N N   . LEU   A 1 82  ? 7.622   -20.589 -5.699  1.00 97.81 82  A 1 
ATOM   641  C CA  . LEU   A 1 82  ? 7.623   -19.137 -5.569  1.00 98.23 82  A 1 
ATOM   642  C C   . LEU   A 1 82  ? 6.973   -18.461 -6.767  1.00 98.33 82  A 1 
ATOM   643  O O   . LEU   A 1 82  ? 7.313   -18.721 -7.918  1.00 97.73 82  A 1 
ATOM   644  C CB  . LEU   A 1 82  ? 9.052   -18.618 -5.365  1.00 97.98 82  A 1 
ATOM   645  C CG  . LEU   A 1 82  ? 9.758   -19.163 -4.107  1.00 97.30 82  A 1 
ATOM   646  C CD1 . LEU   A 1 82  ? 11.161  -18.572 -4.036  1.00 96.24 82  A 1 
ATOM   647  C CD2 . LEU   A 1 82  ? 9.029   -18.810 -2.809  1.00 95.81 82  A 1 
ATOM   648  N N   . ILE   A 1 83  ? 6.095   -17.502 -6.463  1.00 98.58 83  A 1 
ATOM   649  C CA  . ILE   A 1 83  ? 5.664   -16.500 -7.430  1.00 98.64 83  A 1 
ATOM   650  C C   . ILE   A 1 83  ? 6.787   -15.467 -7.529  1.00 98.77 83  A 1 
ATOM   651  O O   . ILE   A 1 83  ? 7.255   -14.951 -6.512  1.00 98.67 83  A 1 
ATOM   652  C CB  . ILE   A 1 83  ? 4.310   -15.884 -7.030  1.00 98.41 83  A 1 
ATOM   653  C CG1 . ILE   A 1 83  ? 3.238   -16.993 -6.876  1.00 97.35 83  A 1 
ATOM   654  C CG2 . ILE   A 1 83  ? 3.871   -14.848 -8.079  1.00 97.23 83  A 1 
ATOM   655  C CD1 . ILE   A 1 83  ? 1.946   -16.512 -6.218  1.00 92.93 83  A 1 
ATOM   656  N N   . VAL   A 1 84  ? 7.229   -15.186 -8.745  1.00 98.66 84  A 1 
ATOM   657  C CA  . VAL   A 1 84  ? 8.296   -14.225 -9.043  1.00 98.68 84  A 1 
ATOM   658  C C   . VAL   A 1 84  ? 7.803   -13.194 -10.048 1.00 98.68 84  A 1 
ATOM   659  O O   . VAL   A 1 84  ? 6.874   -13.459 -10.809 1.00 98.29 84  A 1 
ATOM   660  C CB  . VAL   A 1 84  ? 9.588   -14.913 -9.529  1.00 98.32 84  A 1 
ATOM   661  C CG1 . VAL   A 1 84  ? 10.141  -15.874 -8.473  1.00 96.59 84  A 1 
ATOM   662  C CG2 . VAL   A 1 84  ? 9.403   -15.689 -10.841 1.00 95.88 84  A 1 
ATOM   663  N N   . GLY   A 1 85  ? 8.423   -12.021 -10.038 1.00 98.55 85  A 1 
ATOM   664  C CA  . GLY   A 1 85  ? 8.170   -10.962 -11.005 1.00 98.52 85  A 1 
ATOM   665  C C   . GLY   A 1 85  ? 9.386   -10.686 -11.889 1.00 98.65 85  A 1 
ATOM   666  O O   . GLY   A 1 85  ? 10.488  -11.194 -11.655 1.00 98.41 85  A 1 
ATOM   667  N N   . HIS   A 1 86  ? 9.179   -9.846  -12.893 1.00 98.24 86  A 1 
ATOM   668  C CA  . HIS   A 1 86  ? 10.215  -9.363  -13.804 1.00 97.88 86  A 1 
ATOM   669  C C   . HIS   A 1 86  ? 10.466  -7.855  -13.581 1.00 97.52 86  A 1 
ATOM   670  O O   . HIS   A 1 86  ? 9.529   -7.132  -13.235 1.00 96.97 86  A 1 
ATOM   671  C CB  . HIS   A 1 86  ? 9.770   -9.682  -15.240 1.00 97.48 86  A 1 
ATOM   672  C CG  . HIS   A 1 86  ? 10.837  -9.429  -16.261 1.00 96.38 86  A 1 
ATOM   673  N ND1 . HIS   A 1 86  ? 10.984  -8.288  -17.018 1.00 88.99 86  A 1 
ATOM   674  C CD2 . HIS   A 1 86  ? 11.879  -10.262 -16.598 1.00 88.96 86  A 1 
ATOM   675  C CE1 . HIS   A 1 86  ? 12.081  -8.433  -17.785 1.00 90.38 86  A 1 
ATOM   676  N NE2 . HIS   A 1 86  ? 12.652  -9.621  -17.555 1.00 91.27 86  A 1 
ATOM   677  N N   . PRO   A 1 87  ? 11.683  -7.336  -13.792 1.00 97.76 87  A 1 
ATOM   678  C CA  . PRO   A 1 87  ? 11.972  -5.903  -13.637 1.00 97.10 87  A 1 
ATOM   679  C C   . PRO   A 1 87  ? 11.073  -4.972  -14.457 1.00 95.74 87  A 1 
ATOM   680  O O   . PRO   A 1 87  ? 10.847  -3.828  -14.061 1.00 94.21 87  A 1 
ATOM   681  C CB  . PRO   A 1 87  ? 13.428  -5.742  -14.078 1.00 96.74 87  A 1 
ATOM   682  C CG  . PRO   A 1 87  ? 14.048  -7.105  -13.816 1.00 95.49 87  A 1 
ATOM   683  C CD  . PRO   A 1 87  ? 12.907  -8.068  -14.091 1.00 97.54 87  A 1 
ATOM   684  N N   . LEU   A 1 88  ? 10.571  -5.452  -15.594 1.00 95.70 88  A 1 
ATOM   685  C CA  . LEU   A 1 88  ? 9.720   -4.695  -16.522 1.00 93.97 88  A 1 
ATOM   686  C C   . LEU   A 1 88  ? 8.217   -4.865  -16.259 1.00 92.56 88  A 1 
ATOM   687  O O   . LEU   A 1 88  ? 7.416   -4.318  -17.018 1.00 90.14 88  A 1 
ATOM   688  C CB  . LEU   A 1 88  ? 10.074  -5.057  -17.977 1.00 92.48 88  A 1 
ATOM   689  C CG  . LEU   A 1 88  ? 11.540  -4.825  -18.381 1.00 89.68 88  A 1 
ATOM   690  C CD1 . LEU   A 1 88  ? 11.730  -5.213  -19.847 1.00 84.70 88  A 1 
ATOM   691  C CD2 . LEU   A 1 88  ? 11.973  -3.370  -18.211 1.00 83.63 88  A 1 
ATOM   692  N N   . ASP   A 1 89  ? 7.823   -5.607  -15.216 1.00 93.74 89  A 1 
ATOM   693  C CA  . ASP   A 1 89  ? 6.426   -5.650  -14.788 1.00 93.35 89  A 1 
ATOM   694  C C   . ASP   A 1 89  ? 6.019   -4.280  -14.226 1.00 92.66 89  A 1 
ATOM   695  O O   . ASP   A 1 89  ? 6.856   -3.496  -13.763 1.00 91.92 89  A 1 
ATOM   696  C CB  . ASP   A 1 89  ? 6.187   -6.751  -13.739 1.00 94.09 89  A 1 
ATOM   697  C CG  . ASP   A 1 89  ? 6.515   -8.176  -14.204 1.00 94.69 89  A 1 
ATOM   698  O OD1 . ASP   A 1 89  ? 6.549   -8.432  -15.426 1.00 92.43 89  A 1 
ATOM   699  O OD2 . ASP   A 1 89  ? 6.765   -9.024  -13.314 1.00 92.50 89  A 1 
ATOM   700  N N   . PHE   A 1 90  ? 4.720   -3.979  -14.228 1.00 89.65 90  A 1 
ATOM   701  C CA  . PHE   A 1 90  ? 4.200   -2.773  -13.597 1.00 89.12 90  A 1 
ATOM   702  C C   . PHE   A 1 90  ? 3.965   -2.987  -12.101 1.00 91.19 90  A 1 
ATOM   703  O O   . PHE   A 1 90  ? 3.465   -4.018  -11.661 1.00 91.23 90  A 1 
ATOM   704  C CB  . PHE   A 1 90  ? 2.935   -2.302  -14.312 1.00 85.97 90  A 1 
ATOM   705  C CG  . PHE   A 1 90  ? 3.172   -1.839  -15.734 1.00 83.02 90  A 1 
ATOM   706  C CD1 . PHE   A 1 90  ? 3.825   -0.616  -15.977 1.00 77.60 90  A 1 
ATOM   707  C CD2 . PHE   A 1 90  ? 2.760   -2.629  -16.822 1.00 75.59 90  A 1 
ATOM   708  C CE1 . PHE   A 1 90  ? 4.063   -0.186  -17.292 1.00 73.22 90  A 1 
ATOM   709  C CE2 . PHE   A 1 90  ? 2.995   -2.206  -18.141 1.00 72.17 90  A 1 
ATOM   710  C CZ  . PHE   A 1 90  ? 3.650   -0.983  -18.373 1.00 73.51 90  A 1 
ATOM   711  N N   . VAL   A 1 91  ? 4.271   -1.960  -11.294 1.00 91.27 91  A 1 
ATOM   712  C CA  . VAL   A 1 91  ? 4.034   -1.986  -9.839  1.00 92.57 91  A 1 
ATOM   713  C C   . VAL   A 1 91  ? 2.552   -2.193  -9.516  1.00 93.64 91  A 1 
ATOM   714  O O   . VAL   A 1 91  ? 2.215   -2.859  -8.542  1.00 93.72 91  A 1 
ATOM   715  C CB  . VAL   A 1 91  ? 4.563   -0.694  -9.196  1.00 91.75 91  A 1 
ATOM   716  C CG1 . VAL   A 1 91  ? 4.223   -0.593  -7.708  1.00 87.93 91  A 1 
ATOM   717  C CG2 . VAL   A 1 91  ? 6.087   -0.622  -9.316  1.00 88.20 91  A 1 
ATOM   718  N N   . GLU   A 1 92  ? 1.674   -1.671  -10.350 1.00 89.85 92  A 1 
ATOM   719  C CA  . GLU   A 1 92  ? 0.225   -1.856  -10.284 1.00 89.08 92  A 1 
ATOM   720  C C   . GLU   A 1 92  ? -0.187  -3.333  -10.414 1.00 90.99 92  A 1 
ATOM   721  O O   . GLU   A 1 92  ? -1.053  -3.810  -9.681  1.00 90.73 92  A 1 
ATOM   722  C CB  . GLU   A 1 92  ? -0.426  -1.025  -11.406 1.00 85.88 92  A 1 
ATOM   723  C CG  . GLU   A 1 92  ? -0.182  0.498   -11.312 1.00 78.37 92  A 1 
ATOM   724  C CD  . GLU   A 1 92  ? 1.065   1.037   -12.032 1.00 74.27 92  A 1 
ATOM   725  O OE1 . GLU   A 1 92  ? 1.031   2.227   -12.424 1.00 67.02 92  A 1 
ATOM   726  O OE2 . GLU   A 1 92  ? 2.055   0.302   -12.180 1.00 67.64 92  A 1 
ATOM   727  N N   . GLU   A 1 93  ? 0.475   -4.086  -11.301 1.00 91.88 93  A 1 
ATOM   728  C CA  . GLU   A 1 93  ? 0.249   -5.526  -11.471 1.00 92.48 93  A 1 
ATOM   729  C C   . GLU   A 1 93  ? 0.769   -6.314  -10.263 1.00 94.65 93  A 1 
ATOM   730  O O   . GLU   A 1 93  ? 0.110   -7.241  -9.798  1.00 94.73 93  A 1 
ATOM   731  C CB  . GLU   A 1 93  ? 0.924   -6.025  -12.755 1.00 90.57 93  A 1 
ATOM   732  C CG  . GLU   A 1 93  ? 0.293   -5.420  -14.021 1.00 84.58 93  A 1 
ATOM   733  C CD  . GLU   A 1 93  ? 1.035   -5.807  -15.312 1.00 78.54 93  A 1 
ATOM   734  O OE1 . GLU   A 1 93  ? 0.368   -5.821  -16.371 1.00 69.95 93  A 1 
ATOM   735  O OE2 . GLU   A 1 93  ? 2.259   -6.053  -15.243 1.00 70.74 93  A 1 
ATOM   736  N N   . VAL   A 1 94  ? 1.900   -5.895  -9.681  1.00 95.18 94  A 1 
ATOM   737  C CA  . VAL   A 1 94  ? 2.421   -6.484  -8.438  1.00 96.51 94  A 1 
ATOM   738  C C   . VAL   A 1 94  ? 1.441   -6.288  -7.281  1.00 96.92 94  A 1 
ATOM   739  O O   . VAL   A 1 94  ? 1.241   -7.208  -6.491  1.00 96.95 94  A 1 
ATOM   740  C CB  . VAL   A 1 94  ? 3.800   -5.906  -8.085  1.00 96.84 94  A 1 
ATOM   741  C CG1 . VAL   A 1 94  ? 4.324   -6.447  -6.753  1.00 96.11 94  A 1 
ATOM   742  C CG2 . VAL   A 1 94  ? 4.829   -6.255  -9.162  1.00 96.31 94  A 1 
ATOM   743  N N   . ALA   A 1 95  ? 0.791   -5.126  -7.180  1.00 96.53 95  A 1 
ATOM   744  C CA  . ALA   A 1 95  ? -0.237  -4.888  -6.170  1.00 96.36 95  A 1 
ATOM   745  C C   . ALA   A 1 95  ? -1.416  -5.864  -6.317  1.00 96.72 95  A 1 
ATOM   746  O O   . ALA   A 1 95  ? -1.862  -6.440  -5.323  1.00 96.73 95  A 1 
ATOM   747  C CB  . ALA   A 1 95  ? -0.695  -3.427  -6.253  1.00 95.58 95  A 1 
ATOM   748  N N   . ALA   A 1 96  ? -1.868  -6.105  -7.551  1.00 95.82 96  A 1 
ATOM   749  C CA  . ALA   A 1 96  ? -2.912  -7.084  -7.842  1.00 95.40 96  A 1 
ATOM   750  C C   . ALA   A 1 96  ? -2.474  -8.513  -7.471  1.00 95.98 96  A 1 
ATOM   751  O O   . ALA   A 1 96  ? -3.207  -9.220  -6.782  1.00 95.67 96  A 1 
ATOM   752  C CB  . ALA   A 1 96  ? -3.305  -6.960  -9.320  1.00 94.01 96  A 1 
ATOM   753  N N   . LEU   A 1 97  ? -1.246  -8.896  -7.825  1.00 96.57 97  A 1 
ATOM   754  C CA  . LEU   A 1 97  ? -0.630  -10.178 -7.463  1.00 96.95 97  A 1 
ATOM   755  C C   . LEU   A 1 97  ? -0.593  -10.406 -5.949  1.00 97.28 97  A 1 
ATOM   756  O O   . LEU   A 1 97  ? -0.958  -11.472 -5.457  1.00 96.65 97  A 1 
ATOM   757  C CB  . LEU   A 1 97  ? 0.792   -10.205 -8.060  1.00 96.27 97  A 1 
ATOM   758  C CG  . LEU   A 1 97  ? 0.940   -11.188 -9.236  1.00 90.23 97  A 1 
ATOM   759  C CD1 . LEU   A 1 97  ? 2.110   -10.776 -10.132 1.00 87.37 97  A 1 
ATOM   760  C CD2 . LEU   A 1 97  ? 1.208   -12.589 -8.722  1.00 87.52 97  A 1 
ATOM   761  N N   . PHE   A 1 98  ? -0.185  -9.380  -5.178  1.00 97.67 98  A 1 
ATOM   762  C CA  . PHE   A 1 98  ? -0.157  -9.457  -3.718  1.00 97.82 98  A 1 
ATOM   763  C C   . PHE   A 1 98  ? -1.558  -9.647  -3.133  1.00 97.40 98  A 1 
ATOM   764  O O   . PHE   A 1 98  ? -1.734  -10.424 -2.197  1.00 96.65 98  A 1 
ATOM   765  C CB  . PHE   A 1 98  ? 0.481   -8.193  -3.137  1.00 97.99 98  A 1 
ATOM   766  C CG  . PHE   A 1 98  ? 1.993   -8.094  -3.196  1.00 98.09 98  A 1 
ATOM   767  C CD1 . PHE   A 1 98  ? 2.788   -8.994  -3.923  1.00 97.01 98  A 1 
ATOM   768  C CD2 . PHE   A 1 98  ? 2.622   -7.061  -2.473  1.00 96.98 98  A 1 
ATOM   769  C CE1 . PHE   A 1 98  ? 4.185   -8.861  -3.936  1.00 96.73 98  A 1 
ATOM   770  C CE2 . PHE   A 1 98  ? 4.016   -6.925  -2.484  1.00 96.65 98  A 1 
ATOM   771  C CZ  . PHE   A 1 98  ? 4.799   -7.824  -3.218  1.00 97.35 98  A 1 
ATOM   772  N N   . TYR   A 1 99  ? -2.549  -8.955  -3.691  1.00 96.81 99  A 1 
ATOM   773  C CA  . TYR   A 1 99  ? -3.935  -9.058  -3.248  1.00 96.14 99  A 1 
ATOM   774  C C   . TYR   A 1 99  ? -4.533  -10.433 -3.556  1.00 95.63 99  A 1 
ATOM   775  O O   . TYR   A 1 99  ? -5.112  -11.068 -2.672  1.00 94.49 99  A 1 
ATOM   776  C CB  . TYR   A 1 99  ? -4.744  -7.930  -3.898  1.00 95.53 99  A 1 
ATOM   777  C CG  . TYR   A 1 99  ? -6.183  -7.893  -3.437  1.00 95.06 99  A 1 
ATOM   778  C CD1 . TYR   A 1 99  ? -7.196  -8.498  -4.206  1.00 93.00 99  A 1 
ATOM   779  C CD2 . TYR   A 1 99  ? -6.512  -7.281  -2.215  1.00 93.14 99  A 1 
ATOM   780  C CE1 . TYR   A 1 99  ? -8.527  -8.493  -3.758  1.00 92.24 99  A 1 
ATOM   781  C CE2 . TYR   A 1 99  ? -7.841  -7.272  -1.757  1.00 91.91 99  A 1 
ATOM   782  C CZ  . TYR   A 1 99  ? -8.844  -7.883  -2.535  1.00 92.52 99  A 1 
ATOM   783  O OH  . TYR   A 1 99  ? -10.141 -7.883  -2.089  1.00 90.68 99  A 1 
ATOM   784  N N   . GLU   A 1 100 ? -4.358  -10.926 -4.786  1.00 96.20 100 A 1 
ATOM   785  C CA  . GLU   A 1 100 ? -4.916  -12.197 -5.255  1.00 95.64 100 A 1 
ATOM   786  C C   . GLU   A 1 100 ? -4.307  -13.401 -4.527  1.00 95.70 100 A 1 
ATOM   787  O O   . GLU   A 1 100 ? -5.023  -14.246 -3.988  1.00 94.42 100 A 1 
ATOM   788  C CB  . GLU   A 1 100 ? -4.704  -12.287 -6.774  1.00 94.22 100 A 1 
ATOM   789  C CG  . GLU   A 1 100 ? -5.377  -13.529 -7.375  1.00 81.28 100 A 1 
ATOM   790  C CD  . GLU   A 1 100 ? -5.228  -13.630 -8.903  1.00 74.13 100 A 1 
ATOM   791  O OE1 . GLU   A 1 100 ? -5.776  -14.613 -9.455  1.00 66.81 100 A 1 
ATOM   792  O OE2 . GLU   A 1 100 ? -4.580  -12.752 -9.511  1.00 66.78 100 A 1 
ATOM   793  N N   . HIS   A 1 101 ? -2.976  -13.449 -4.449  1.00 96.96 101 A 1 
ATOM   794  C CA  . HIS   A 1 101 ? -2.260  -14.581 -3.861  1.00 96.94 101 A 1 
ATOM   795  C C   . HIS   A 1 101 ? -2.011  -14.452 -2.356  1.00 96.72 101 A 1 
ATOM   796  O O   . HIS   A 1 101 ? -1.513  -15.392 -1.738  1.00 95.29 101 A 1 
ATOM   797  C CB  . HIS   A 1 101 ? -0.969  -14.822 -4.635  1.00 96.98 101 A 1 
ATOM   798  C CG  . HIS   A 1 101 ? -1.212  -15.201 -6.066  1.00 96.47 101 A 1 
ATOM   799  N ND1 . HIS   A 1 101 ? -1.734  -16.404 -6.513  1.00 83.64 101 A 1 
ATOM   800  C CD2 . HIS   A 1 101 ? -0.986  -14.422 -7.168  1.00 84.28 101 A 1 
ATOM   801  C CE1 . HIS   A 1 101 ? -1.812  -16.339 -7.851  1.00 87.21 101 A 1 
ATOM   802  N NE2 . HIS   A 1 101 ? -1.361  -15.156 -8.285  1.00 89.23 101 A 1 
ATOM   803  N N   . ARG   A 1 102 ? -2.373  -13.321 -1.732  1.00 95.86 102 A 1 
ATOM   804  C CA  . ARG   A 1 102 ? -2.183  -13.053 -0.292  1.00 95.46 102 A 1 
ATOM   805  C C   . ARG   A 1 102 ? -0.722  -13.190 0.152   1.00 95.80 102 A 1 
ATOM   806  O O   . ARG   A 1 102 ? -0.434  -13.722 1.228   1.00 93.81 102 A 1 
ATOM   807  C CB  . ARG   A 1 102 ? -3.129  -13.912 0.554   1.00 94.03 102 A 1 
ATOM   808  C CG  . ARG   A 1 102 ? -4.597  -13.783 0.140   1.00 88.44 102 A 1 
ATOM   809  C CD  . ARG   A 1 102 ? -5.439  -14.646 1.069   1.00 83.37 102 A 1 
ATOM   810  N NE  . ARG   A 1 102 ? -6.868  -14.547 0.737   1.00 75.54 102 A 1 
ATOM   811  C CZ  . ARG   A 1 102 ? -7.864  -14.671 1.597   1.00 66.97 102 A 1 
ATOM   812  N NH1 . ARG   A 1 102 ? -7.665  -14.984 2.848   1.00 61.43 102 A 1 
ATOM   813  N NH2 . ARG   A 1 102 ? -9.091  -14.473 1.204   1.00 61.19 102 A 1 
ATOM   814  N N   . ILE   A 1 103 ? 0.187   -12.700 -0.668  1.00 97.22 103 A 1 
ATOM   815  C CA  . ILE   A 1 103 ? 1.628   -12.653 -0.409  1.00 97.59 103 A 1 
ATOM   816  C C   . ILE   A 1 103 ? 2.073   -11.208 -0.161  1.00 97.86 103 A 1 
ATOM   817  O O   . ILE   A 1 103 ? 1.415   -10.256 -0.582  1.00 97.68 103 A 1 
ATOM   818  C CB  . ILE   A 1 103 ? 2.426   -13.344 -1.542  1.00 97.57 103 A 1 
ATOM   819  C CG1 . ILE   A 1 103 ? 2.205   -12.666 -2.910  1.00 96.97 103 A 1 
ATOM   820  C CG2 . ILE   A 1 103 ? 2.073   -14.845 -1.575  1.00 95.71 103 A 1 
ATOM   821  C CD1 . ILE   A 1 103 ? 3.064   -13.241 -4.049  1.00 96.28 103 A 1 
ATOM   822  N N   . GLY   A 1 104 ? 3.187   -11.031 0.535   1.00 97.62 104 A 1 
ATOM   823  C CA  . GLY   A 1 104 ? 3.749   -9.714  0.863   1.00 97.60 104 A 1 
ATOM   824  C C   . GLY   A 1 104 ? 5.161   -9.481  0.329   1.00 98.20 104 A 1 
ATOM   825  O O   . GLY   A 1 104 ? 5.800   -8.509  0.723   1.00 97.63 104 A 1 
ATOM   826  N N   . CYS   A 1 105 ? 5.661   -10.384 -0.516  1.00 98.00 105 A 1 
ATOM   827  C CA  . CYS   A 1 105 ? 7.000   -10.342 -1.087  1.00 98.34 105 A 1 
ATOM   828  C C   . CYS   A 1 105 ? 6.992   -10.964 -2.480  1.00 98.59 105 A 1 
ATOM   829  O O   . CYS   A 1 105 ? 6.433   -12.046 -2.666  1.00 98.29 105 A 1 
ATOM   830  C CB  . CYS   A 1 105 ? 7.939   -11.103 -0.140  1.00 97.45 105 A 1 
ATOM   831  S SG  . CYS   A 1 105 ? 9.610   -11.231 -0.826  1.00 95.63 105 A 1 
ATOM   832  N N   . LEU   A 1 106 ? 7.645   -10.305 -3.430  1.00 98.80 106 A 1 
ATOM   833  C CA  . LEU   A 1 106 ? 7.861   -10.806 -4.784  1.00 98.84 106 A 1 
ATOM   834  C C   . LEU   A 1 106 ? 9.358   -10.714 -5.113  1.00 98.89 106 A 1 
ATOM   835  O O   . LEU   A 1 106 ? 9.870   -9.607  -5.300  1.00 98.78 106 A 1 
ATOM   836  C CB  . LEU   A 1 106 ? 6.980   -9.998  -5.748  1.00 98.67 106 A 1 
ATOM   837  C CG  . LEU   A 1 106 ? 6.869   -10.611 -7.156  1.00 97.74 106 A 1 
ATOM   838  C CD1 . LEU   A 1 106 ? 6.020   -11.886 -7.143  1.00 96.56 106 A 1 
ATOM   839  C CD2 . LEU   A 1 106 ? 6.187   -9.615  -8.090  1.00 96.64 106 A 1 
ATOM   840  N N   . PRO   A 1 107 ? 10.086  -11.848 -5.157  1.00 98.91 107 A 1 
ATOM   841  C CA  . PRO   A 1 107 ? 11.434  -11.866 -5.707  1.00 98.90 107 A 1 
ATOM   842  C C   . PRO   A 1 107 ? 11.392  -11.490 -7.188  1.00 98.90 107 A 1 
ATOM   843  O O   . PRO   A 1 107 ? 10.555  -12.002 -7.937  1.00 98.75 107 A 1 
ATOM   844  C CB  . PRO   A 1 107 ? 11.966  -13.286 -5.496  1.00 98.77 107 A 1 
ATOM   845  C CG  . PRO   A 1 107 ? 11.047  -13.878 -4.429  1.00 98.00 107 A 1 
ATOM   846  C CD  . PRO   A 1 107 ? 9.719   -13.176 -4.690  1.00 98.75 107 A 1 
ATOM   847  N N   . ILE   A 1 108 ? 12.293  -10.616 -7.612  1.00 98.89 108 A 1 
ATOM   848  C CA  . ILE   A 1 108 ? 12.385  -10.170 -9.003  1.00 98.89 108 A 1 
ATOM   849  C C   . ILE   A 1 108 ? 13.531  -10.902 -9.686  1.00 98.88 108 A 1 
ATOM   850  O O   . ILE   A 1 108 ? 14.680  -10.821 -9.252  1.00 98.78 108 A 1 
ATOM   851  C CB  . ILE   A 1 108 ? 12.499  -8.639  -9.097  1.00 98.84 108 A 1 
ATOM   852  C CG1 . ILE   A 1 108 ? 11.410  -7.903  -8.288  1.00 98.53 108 A 1 
ATOM   853  C CG2 . ILE   A 1 108 ? 12.459  -8.200  -10.571 1.00 98.67 108 A 1 
ATOM   854  C CD1 . ILE   A 1 108 ? 9.960   -8.335  -8.595  1.00 97.81 108 A 1 
ATOM   855  N N   . VAL   A 1 109 ? 13.201  -11.629 -10.745 1.00 98.79 109 A 1 
ATOM   856  C CA  . VAL   A 1 109 ? 14.131  -12.495 -11.473 1.00 98.72 109 A 1 
ATOM   857  C C   . VAL   A 1 109 ? 14.268  -12.003 -12.907 1.00 98.62 109 A 1 
ATOM   858  O O   . VAL   A 1 109 ? 13.278  -11.743 -13.585 1.00 98.05 109 A 1 
ATOM   859  C CB  . VAL   A 1 109 ? 13.680  -13.969 -11.408 1.00 98.41 109 A 1 
ATOM   860  C CG1 . VAL   A 1 109 ? 14.628  -14.893 -12.176 1.00 96.99 109 A 1 
ATOM   861  C CG2 . VAL   A 1 109 ? 13.638  -14.467 -9.953  1.00 97.22 109 A 1 
ATOM   862  N N   . ASN   A 1 110 ? 15.511  -11.914 -13.384 1.00 98.53 110 A 1 
ATOM   863  C CA  . ASN   A 1 110 ? 15.825  -11.601 -14.773 1.00 98.33 110 A 1 
ATOM   864  C C   . ASN   A 1 110 ? 16.922  -12.549 -15.277 1.00 98.15 110 A 1 
ATOM   865  O O   . ASN   A 1 110 ? 17.910  -12.785 -14.583 1.00 96.58 110 A 1 
ATOM   866  C CB  . ASN   A 1 110 ? 16.217  -10.120 -14.886 1.00 97.67 110 A 1 
ATOM   867  C CG  . ASN   A 1 110 ? 16.252  -9.644  -16.329 1.00 96.48 110 A 1 
ATOM   868  O OD1 . ASN   A 1 110 ? 15.981  -10.375 -17.265 1.00 90.62 110 A 1 
ATOM   869  N ND2 . ASN   A 1 110 ? 16.586  -8.391  -16.547 1.00 88.93 110 A 1 
ATOM   870  N N   . HIS   A 1 111 ? 16.736  -13.114 -16.464 1.00 97.15 111 A 1 
ATOM   871  C CA  . HIS   A 1 111 ? 17.651  -14.108 -17.041 1.00 97.08 111 A 1 
ATOM   872  C C   . HIS   A 1 111 ? 18.049  -15.237 -16.063 1.00 97.17 111 A 1 
ATOM   873  O O   . HIS   A 1 111 ? 19.208  -15.641 -15.986 1.00 94.25 111 A 1 
ATOM   874  C CB  . HIS   A 1 111 ? 18.859  -13.396 -17.677 1.00 96.08 111 A 1 
ATOM   875  C CG  . HIS   A 1 111 ? 18.474  -12.441 -18.770 1.00 93.67 111 A 1 
ATOM   876  N ND1 . HIS   A 1 111 ? 17.845  -12.779 -19.954 1.00 80.91 111 A 1 
ATOM   877  C CD2 . HIS   A 1 111 ? 18.656  -11.081 -18.790 1.00 80.47 111 A 1 
ATOM   878  C CE1 . HIS   A 1 111 ? 17.659  -11.650 -20.661 1.00 82.71 111 A 1 
ATOM   879  N NE2 . HIS   A 1 111 ? 18.146  -10.601 -19.990 1.00 84.35 111 A 1 
ATOM   880  N N   . GLY   A 1 112 ? 17.071  -15.727 -15.285 1.00 96.35 112 A 1 
ATOM   881  C CA  . GLY   A 1 112 ? 17.266  -16.824 -14.330 1.00 95.89 112 A 1 
ATOM   882  C C   . GLY   A 1 112 ? 17.991  -16.439 -13.034 1.00 96.84 112 A 1 
ATOM   883  O O   . GLY   A 1 112 ? 18.244  -17.318 -12.214 1.00 94.95 112 A 1 
ATOM   884  N N   . LYS   A 1 113 ? 18.310  -15.154 -12.819 1.00 98.15 113 A 1 
ATOM   885  C CA  . LYS   A 1 113 ? 18.980  -14.660 -11.610 1.00 98.32 113 A 1 
ATOM   886  C C   . LYS   A 1 113 ? 18.079  -13.724 -10.812 1.00 98.62 113 A 1 
ATOM   887  O O   . LYS   A 1 113 ? 17.330  -12.935 -11.386 1.00 98.22 113 A 1 
ATOM   888  C CB  . LYS   A 1 113 ? 20.307  -13.977 -11.963 1.00 97.52 113 A 1 
ATOM   889  C CG  . LYS   A 1 113 ? 21.301  -14.965 -12.596 1.00 93.16 113 A 1 
ATOM   890  C CD  . LYS   A 1 113 ? 22.678  -14.324 -12.785 1.00 87.28 113 A 1 
ATOM   891  C CE  . LYS   A 1 113 ? 23.618  -15.369 -13.396 1.00 79.80 113 A 1 
ATOM   892  N NZ  . LYS   A 1 113 ? 25.028  -14.911 -13.425 1.00 69.84 113 A 1 
ATOM   893  N N   . LEU   A 1 114 ? 18.199  -13.789 -9.485  1.00 98.62 114 A 1 
ATOM   894  C CA  . LEU   A 1 114 ? 17.581  -12.825 -8.586  1.00 98.79 114 A 1 
ATOM   895  C C   . LEU   A 1 114 ? 18.276  -11.468 -8.751  1.00 98.81 114 A 1 
ATOM   896  O O   . LEU   A 1 114 ? 19.480  -11.364 -8.548  1.00 98.58 114 A 1 
ATOM   897  C CB  . LEU   A 1 114 ? 17.690  -13.350 -7.150  1.00 98.75 114 A 1 
ATOM   898  C CG  . LEU   A 1 114 ? 16.980  -12.456 -6.116  1.00 98.39 114 A 1 
ATOM   899  C CD1 . LEU   A 1 114 ? 15.461  -12.577 -6.220  1.00 98.21 114 A 1 
ATOM   900  C CD2 . LEU   A 1 114 ? 17.405  -12.871 -4.712  1.00 98.09 114 A 1 
ATOM   901  N N   . VAL   A 1 115 ? 17.508  -10.436 -9.089  1.00 98.82 115 A 1 
ATOM   902  C CA  . VAL   A 1 115 ? 18.014  -9.071  -9.324  1.00 98.75 115 A 1 
ATOM   903  C C   . VAL   A 1 115 ? 17.427  -8.033  -8.370  1.00 98.75 115 A 1 
ATOM   904  O O   . VAL   A 1 115 ? 17.996  -6.955  -8.211  1.00 98.26 115 A 1 
ATOM   905  C CB  . VAL   A 1 115 ? 17.806  -8.633  -10.787 1.00 98.39 115 A 1 
ATOM   906  C CG1 . VAL   A 1 115 ? 18.590  -9.529  -11.754 1.00 96.46 115 A 1 
ATOM   907  C CG2 . VAL   A 1 115 ? 16.326  -8.629  -11.206 1.00 96.30 115 A 1 
ATOM   908  N N   . GLY   A 1 116 ? 16.313  -8.342  -7.711  1.00 98.83 116 A 1 
ATOM   909  C CA  . GLY   A 1 116 ? 15.667  -7.439  -6.772  1.00 98.84 116 A 1 
ATOM   910  C C   . GLY   A 1 116 ? 14.610  -8.134  -5.925  1.00 98.90 116 A 1 
ATOM   911  O O   . GLY   A 1 116 ? 14.346  -9.328  -6.062  1.00 98.79 116 A 1 
ATOM   912  N N   . ILE   A 1 117 ? 14.010  -7.358  -5.015  1.00 98.93 117 A 1 
ATOM   913  C CA  . ILE   A 1 117 ? 12.873  -7.794  -4.212  1.00 98.92 117 A 1 
ATOM   914  C C   . ILE   A 1 117 ? 11.926  -6.613  -4.014  1.00 98.91 117 A 1 
ATOM   915  O O   . ILE   A 1 117 ? 12.363  -5.500  -3.721  1.00 98.76 117 A 1 
ATOM   916  C CB  . ILE   A 1 117 ? 13.348  -8.424  -2.882  1.00 98.82 117 A 1 
ATOM   917  C CG1 . ILE   A 1 117 ? 12.173  -9.096  -2.134  1.00 98.06 117 A 1 
ATOM   918  C CG2 . ILE   A 1 117 ? 14.069  -7.411  -1.974  1.00 98.24 117 A 1 
ATOM   919  C CD1 . ILE   A 1 117 ? 12.633  -9.942  -0.934  1.00 96.72 117 A 1 
ATOM   920  N N   . ILE   A 1 118 ? 10.627  -6.859  -4.159  1.00 98.90 118 A 1 
ATOM   921  C CA  . ILE   A 1 118 ? 9.577   -5.885  -3.867  1.00 98.86 118 A 1 
ATOM   922  C C   . ILE   A 1 118 ? 8.655   -6.450  -2.789  1.00 98.88 118 A 1 
ATOM   923  O O   . ILE   A 1 118 ? 8.312   -7.630  -2.793  1.00 98.69 118 A 1 
ATOM   924  C CB  . ILE   A 1 118 ? 8.868   -5.429  -5.160  1.00 98.42 118 A 1 
ATOM   925  C CG1 . ILE   A 1 118 ? 7.984   -4.191  -4.882  1.00 89.15 118 A 1 
ATOM   926  C CG2 . ILE   A 1 118 ? 8.050   -6.554  -5.808  1.00 92.97 118 A 1 
ATOM   927  C CD1 . ILE   A 1 118 ? 7.511   -3.487  -6.154  1.00 90.51 118 A 1 
ATOM   928  N N   . THR   A 1 119 ? 8.286   -5.604  -1.820  1.00 98.61 119 A 1 
ATOM   929  C CA  . THR   A 1 119 ? 7.429   -5.986  -0.690  1.00 98.43 119 A 1 
ATOM   930  C C   . THR   A 1 119 ? 6.265   -5.008  -0.539  1.00 98.21 119 A 1 
ATOM   931  O O   . THR   A 1 119 ? 6.227   -3.951  -1.176  1.00 97.60 119 A 1 
ATOM   932  C CB  . THR   A 1 119 ? 8.222   -6.077  0.627   1.00 98.01 119 A 1 
ATOM   933  O OG1 . THR   A 1 119 ? 8.587   -4.793  1.082   1.00 96.10 119 A 1 
ATOM   934  C CG2 . THR   A 1 119 ? 9.486   -6.931  0.532   1.00 95.87 119 A 1 
ATOM   935  N N   . GLN   A 1 120 ? 5.329   -5.319  0.366   1.00 97.53 120 A 1 
ATOM   936  C CA  . GLN   A 1 120 ? 4.232   -4.402  0.699   1.00 97.03 120 A 1 
ATOM   937  C C   . GLN   A 1 120 ? 4.731   -3.031  1.181   1.00 97.07 120 A 1 
ATOM   938  O O   . GLN   A 1 120 ? 4.055   -2.040  0.956   1.00 96.10 120 A 1 
ATOM   939  C CB  . GLN   A 1 120 ? 3.339   -5.024  1.778   1.00 95.63 120 A 1 
ATOM   940  C CG  . GLN   A 1 120 ? 2.490   -6.183  1.239   1.00 89.11 120 A 1 
ATOM   941  C CD  . GLN   A 1 120 ? 1.590   -6.804  2.307   1.00 85.48 120 A 1 
ATOM   942  O OE1 . GLN   A 1 120 ? 1.779   -6.654  3.504   1.00 75.69 120 A 1 
ATOM   943  N NE2 . GLN   A 1 120 ? 0.573   -7.541  1.913   1.00 73.03 120 A 1 
ATOM   944  N N   . THR   A 1 121 ? 5.910   -2.954  1.797   1.00 97.15 121 A 1 
ATOM   945  C CA  . THR   A 1 121 ? 6.512   -1.674  2.210   1.00 97.05 121 A 1 
ATOM   946  C C   . THR   A 1 121 ? 6.913   -0.822  1.006   1.00 97.00 121 A 1 
ATOM   947  O O   . THR   A 1 121 ? 6.783   0.397   1.053   1.00 96.37 121 A 1 
ATOM   948  C CB  . THR   A 1 121 ? 7.734   -1.915  3.107   1.00 96.65 121 A 1 
ATOM   949  O OG1 . THR   A 1 121 ? 7.343   -2.630  4.259   1.00 93.39 121 A 1 
ATOM   950  C CG2 . THR   A 1 121 ? 8.391   -0.628  3.608   1.00 93.15 121 A 1 
ATOM   951  N N   . ASP   A 1 122 ? 7.363   -1.440  -0.080  1.00 97.46 122 A 1 
ATOM   952  C CA  . ASP   A 1 122 ? 7.712   -0.734  -1.316  1.00 97.48 122 A 1 
ATOM   953  C C   . ASP   A 1 122 ? 6.447   -0.232  -2.027  1.00 97.09 122 A 1 
ATOM   954  O O   . ASP   A 1 122 ? 6.407   0.918   -2.459  1.00 96.63 122 A 1 
ATOM   955  C CB  . ASP   A 1 122 ? 8.568   -1.638  -2.216  1.00 97.87 122 A 1 
ATOM   956  C CG  . ASP   A 1 122 ? 9.808   -2.156  -1.477  1.00 97.91 122 A 1 
ATOM   957  O OD1 . ASP   A 1 122 ? 10.627  -1.329  -1.012  1.00 96.89 122 A 1 
ATOM   958  O OD2 . ASP   A 1 122 ? 9.917   -3.390  -1.304  1.00 96.90 122 A 1 
ATOM   959  N N   . LEU   A 1 123 ? 5.374   -1.039  -2.046  1.00 96.87 123 A 1 
ATOM   960  C CA  . LEU   A 1 123 ? 4.066   -0.614  -2.560  1.00 96.47 123 A 1 
ATOM   961  C C   . LEU   A 1 123 ? 3.451   0.516   -1.726  1.00 95.85 123 A 1 
ATOM   962  O O   . LEU   A 1 123 ? 2.918   1.462   -2.292  1.00 94.61 123 A 1 
ATOM   963  C CB  . LEU   A 1 123 ? 3.093   -1.799  -2.609  1.00 96.08 123 A 1 
ATOM   964  C CG  . LEU   A 1 123 ? 3.466   -2.926  -3.581  1.00 94.45 123 A 1 
ATOM   965  C CD1 . LEU   A 1 123 ? 2.313   -3.924  -3.618  1.00 91.33 123 A 1 
ATOM   966  C CD2 . LEU   A 1 123 ? 3.713   -2.433  -5.003  1.00 90.67 123 A 1 
ATOM   967  N N   . LEU   A 1 124 ? 3.557   0.450   -0.397  1.00 95.94 124 A 1 
ATOM   968  C CA  . LEU   A 1 124 ? 3.117   1.527   0.496   1.00 95.45 124 A 1 
ATOM   969  C C   . LEU   A 1 124 ? 3.837   2.836   0.185   1.00 95.01 124 A 1 
ATOM   970  O O   . LEU   A 1 124 ? 3.191   3.870   0.093   1.00 94.12 124 A 1 
ATOM   971  C CB  . LEU   A 1 124 ? 3.356   1.131   1.962   1.00 94.72 124 A 1 
ATOM   972  C CG  . LEU   A 1 124 ? 2.177   0.379   2.598   1.00 89.56 124 A 1 
ATOM   973  C CD1 . LEU   A 1 124 ? 2.633   -0.282  3.901   1.00 88.15 124 A 1 
ATOM   974  C CD2 . LEU   A 1 124 ? 1.033   1.333   2.925   1.00 87.78 124 A 1 
ATOM   975  N N   . ARG   A 1 125 ? 5.161   2.793   -0.025  1.00 94.89 125 A 1 
ATOM   976  C CA  . ARG   A 1 125 ? 5.930   3.981   -0.417  1.00 94.32 125 A 1 
ATOM   977  C C   . ARG   A 1 125 ? 5.427   4.560   -1.738  1.00 93.90 125 A 1 
ATOM   978  O O   . ARG   A 1 125 ? 5.162   5.754   -1.804  1.00 92.93 125 A 1 
ATOM   979  C CB  . ARG   A 1 125 ? 7.418   3.629   -0.493  1.00 93.83 125 A 1 
ATOM   980  C CG  . ARG   A 1 125 ? 8.278   4.897   -0.607  1.00 89.46 125 A 1 
ATOM   981  C CD  . ARG   A 1 125 ? 9.752   4.577   -0.887  1.00 87.31 125 A 1 
ATOM   982  N NE  . ARG   A 1 125 ? 10.270  3.549   0.043   1.00 80.75 125 A 1 
ATOM   983  C CZ  . ARG   A 1 125 ? 10.791  2.377   -0.297  1.00 76.58 125 A 1 
ATOM   984  N NH1 . ARG   A 1 125 ? 11.108  2.088   -1.520  1.00 66.73 125 A 1 
ATOM   985  N NH2 . ARG   A 1 125 ? 10.989  1.462   0.601   1.00 67.94 125 A 1 
ATOM   986  N N   . THR   A 1 126 ? 5.246   3.709   -2.745  1.00 92.93 126 A 1 
ATOM   987  C CA  . THR   A 1 126 ? 4.707   4.127   -4.048  1.00 91.92 126 A 1 
ATOM   988  C C   . THR   A 1 126 ? 3.307   4.725   -3.909  1.00 91.57 126 A 1 
ATOM   989  O O   . THR   A 1 126 ? 3.023   5.762   -4.498  1.00 90.37 126 A 1 
ATOM   990  C CB  . THR   A 1 126 ? 4.678   2.942   -5.023  1.00 91.04 126 A 1 
ATOM   991  O OG1 . THR   A 1 126 ? 5.969   2.394   -5.157  1.00 88.39 126 A 1 
ATOM   992  C CG2 . THR   A 1 126 ? 4.217   3.341   -6.420  1.00 88.22 126 A 1 
ATOM   993  N N   . PHE   A 1 127 ? 2.438   4.122   -3.093  1.00 92.06 127 A 1 
ATOM   994  C CA  . PHE   A 1 127 ? 1.097   4.648   -2.829  1.00 91.58 127 A 1 
ATOM   995  C C   . PHE   A 1 127 ? 1.141   6.034   -2.169  1.00 91.24 127 A 1 
ATOM   996  O O   . PHE   A 1 127 ? 0.452   6.946   -2.613  1.00 90.55 127 A 1 
ATOM   997  C CB  . PHE   A 1 127 ? 0.318   3.641   -1.975  1.00 91.05 127 A 1 
ATOM   998  C CG  . PHE   A 1 127 ? -1.098  4.084   -1.658  1.00 90.07 127 A 1 
ATOM   999  C CD1 . PHE   A 1 127 ? -1.497  4.307   -0.328  1.00 85.54 127 A 1 
ATOM   1000 C CD2 . PHE   A 1 127 ? -2.018  4.291   -2.697  1.00 85.02 127 A 1 
ATOM   1001 C CE1 . PHE   A 1 127 ? -2.811  4.719   -0.040  1.00 83.97 127 A 1 
ATOM   1002 C CE2 . PHE   A 1 127 ? -3.332  4.712   -2.412  1.00 82.79 127 A 1 
ATOM   1003 C CZ  . PHE   A 1 127 ? -3.729  4.922   -1.084  1.00 83.59 127 A 1 
ATOM   1004 N N   . ILE   A 1 128 ? 1.993   6.214   -1.152  1.00 91.91 128 A 1 
ATOM   1005 C CA  . ILE   A 1 128 ? 2.187   7.497   -0.461  1.00 91.56 128 A 1 
ATOM   1006 C C   . ILE   A 1 128 ? 2.676   8.578   -1.437  1.00 90.04 128 A 1 
ATOM   1007 O O   . ILE   A 1 128 ? 2.157   9.693   -1.429  1.00 88.54 128 A 1 
ATOM   1008 C CB  . ILE   A 1 128 ? 3.165   7.300   0.715   1.00 92.07 128 A 1 
ATOM   1009 C CG1 . ILE   A 1 128 ? 2.489   6.480   1.841   1.00 91.26 128 A 1 
ATOM   1010 C CG2 . ILE   A 1 128 ? 3.664   8.640   1.276   1.00 91.27 128 A 1 
ATOM   1011 C CD1 . ILE   A 1 128 ? 3.493   5.876   2.829   1.00 88.75 128 A 1 
ATOM   1012 N N   . GLU   A 1 129 ? 3.643   8.249   -2.295  1.00 88.46 129 A 1 
ATOM   1013 C CA  . GLU   A 1 129 ? 4.148   9.162   -3.326  1.00 86.68 129 A 1 
ATOM   1014 C C   . GLU   A 1 129 ? 3.039   9.560   -4.312  1.00 86.11 129 A 1 
ATOM   1015 O O   . GLU   A 1 129 ? 2.874   10.742  -4.612  1.00 84.31 129 A 1 
ATOM   1016 C CB  . GLU   A 1 129 ? 5.322   8.503   -4.068  1.00 84.98 129 A 1 
ATOM   1017 C CG  . GLU   A 1 129 ? 6.604   8.455   -3.222  1.00 78.37 129 A 1 
ATOM   1018 C CD  . GLU   A 1 129 ? 7.722   7.595   -3.834  1.00 74.71 129 A 1 
ATOM   1019 O OE1 . GLU   A 1 129 ? 8.738   7.383   -3.127  1.00 68.34 129 A 1 
ATOM   1020 O OE2 . GLU   A 1 129 ? 7.576   7.127   -4.988  1.00 68.59 129 A 1 
ATOM   1021 N N   . LEU   A 1 130 ? 2.232   8.595   -4.761  1.00 85.59 130 A 1 
ATOM   1022 C CA  . LEU   A 1 130 ? 1.122   8.824   -5.690  1.00 84.47 130 A 1 
ATOM   1023 C C   . LEU   A 1 130 ? 0.025   9.722   -5.126  1.00 83.64 130 A 1 
ATOM   1024 O O   . LEU   A 1 130 ? -0.506  10.574  -5.834  1.00 80.64 130 A 1 
ATOM   1025 C CB  . LEU   A 1 130 ? 0.500   7.475   -6.067  1.00 82.58 130 A 1 
ATOM   1026 C CG  . LEU   A 1 130 ? 1.311   6.699   -7.104  1.00 77.91 130 A 1 
ATOM   1027 C CD1 . LEU   A 1 130 ? 0.663   5.325   -7.305  1.00 72.62 130 A 1 
ATOM   1028 C CD2 . LEU   A 1 130 ? 1.325   7.466   -8.424  1.00 72.18 130 A 1 
ATOM   1029 N N   . THR   A 1 131 ? -0.324  9.531   -3.857  1.00 84.95 131 A 1 
ATOM   1030 C CA  . THR   A 1 131 ? -1.355  10.343  -3.200  1.00 82.49 131 A 1 
ATOM   1031 C C   . THR   A 1 131 ? -0.875  11.763  -2.928  1.00 80.84 131 A 1 
ATOM   1032 O O   . THR   A 1 131 ? -1.694  12.657  -2.716  1.00 76.10 131 A 1 
ATOM   1033 C CB  . THR   A 1 131 ? -1.822  9.709   -1.888  1.00 81.28 131 A 1 
ATOM   1034 O OG1 . THR   A 1 131 ? -0.758  9.599   -0.969  1.00 73.86 131 A 1 
ATOM   1035 C CG2 . THR   A 1 131 ? -2.445  8.333   -2.091  1.00 73.97 131 A 1 
ATOM   1036 N N   . GLY   A 1 132 ? 0.443   11.978  -2.919  1.00 80.45 132 A 1 
ATOM   1037 C CA  . GLY   A 1 132 ? 1.041   13.260  -2.557  1.00 78.85 132 A 1 
ATOM   1038 C C   . GLY   A 1 132 ? 0.742   13.675  -1.115  1.00 80.31 132 A 1 
ATOM   1039 O O   . GLY   A 1 132 ? 0.780   14.865  -0.819  1.00 77.00 132 A 1 
ATOM   1040 N N   . VAL   A 1 133 ? 0.433   12.739  -0.215  1.00 80.21 133 A 1 
ATOM   1041 C CA  . VAL   A 1 133 ? 0.008   13.050  1.169   1.00 79.10 133 A 1 
ATOM   1042 C C   . VAL   A 1 133 ? 1.047   13.864  1.950   1.00 78.99 133 A 1 
ATOM   1043 O O   . VAL   A 1 133 ? 0.680   14.705  2.766   1.00 75.89 133 A 1 
ATOM   1044 C CB  . VAL   A 1 133 ? -0.396  11.765  1.922   1.00 77.22 133 A 1 
ATOM   1045 C CG1 . VAL   A 1 133 ? 0.786   10.844  2.239   1.00 70.57 133 A 1 
ATOM   1046 C CG2 . VAL   A 1 133 ? -1.148  12.075  3.217   1.00 72.00 133 A 1 
ATOM   1047 N N   . HIS   A 1 134 ? 2.334   13.671  1.645   1.00 80.13 134 A 1 
ATOM   1048 C CA  . HIS   A 1 134 ? 3.434   14.413  2.263   1.00 78.16 134 A 1 
ATOM   1049 C C   . HIS   A 1 134 ? 3.768   15.733  1.556   1.00 79.19 134 A 1 
ATOM   1050 O O   . HIS   A 1 134 ? 4.634   16.477  2.022   1.00 75.31 134 A 1 
ATOM   1051 C CB  . HIS   A 1 134 ? 4.665   13.510  2.346   1.00 74.05 134 A 1 
ATOM   1052 C CG  . HIS   A 1 134 ? 4.455   12.328  3.253   1.00 67.94 134 A 1 
ATOM   1053 N ND1 . HIS   A 1 134 ? 3.977   12.377  4.550   1.00 59.12 134 A 1 
ATOM   1054 C CD2 . HIS   A 1 134 ? 4.713   11.015  2.961   1.00 59.54 134 A 1 
ATOM   1055 C CE1 . HIS   A 1 134 ? 3.961   11.121  5.018   1.00 55.38 134 A 1 
ATOM   1056 N NE2 . HIS   A 1 134 ? 4.401   10.270  4.089   1.00 57.20 134 A 1 
ATOM   1057 N N   . GLN   A 1 135 ? 3.108   16.043  0.440   1.00 79.02 135 A 1 
ATOM   1058 C CA  . GLN   A 1 135 ? 3.320   17.307  -0.252  1.00 78.37 135 A 1 
ATOM   1059 C C   . GLN   A 1 135 ? 2.569   18.434  0.475   1.00 80.40 135 A 1 
ATOM   1060 O O   . GLN   A 1 135 ? 1.395   18.273  0.818   1.00 78.56 135 A 1 
ATOM   1061 C CB  . GLN   A 1 135 ? 2.898   17.205  -1.725  1.00 74.48 135 A 1 
ATOM   1062 C CG  . GLN   A 1 135 ? 3.762   16.219  -2.530  1.00 69.21 135 A 1 
ATOM   1063 C CD  . GLN   A 1 135 ? 5.218   16.661  -2.686  1.00 66.63 135 A 1 
ATOM   1064 O OE1 . GLN   A 1 135 ? 5.571   17.819  -2.524  1.00 60.26 135 A 1 
ATOM   1065 N NE2 . GLN   A 1 135 ? 6.105   15.753  -3.013  1.00 57.73 135 A 1 
ATOM   1066 N N   . PRO   A 1 136 ? 3.215   19.598  0.700   1.00 79.79 136 A 1 
ATOM   1067 C CA  . PRO   A 1 136 ? 2.529   20.744  1.267   1.00 80.18 136 A 1 
ATOM   1068 C C   . PRO   A 1 136 ? 1.453   21.237  0.296   1.00 81.01 136 A 1 
ATOM   1069 O O   . PRO   A 1 136 ? 1.688   21.369  -0.910  1.00 76.87 136 A 1 
ATOM   1070 C CB  . PRO   A 1 136 ? 3.619   21.788  1.531   1.00 77.38 136 A 1 
ATOM   1071 C CG  . PRO   A 1 136 ? 4.685   21.451  0.481   1.00 74.54 136 A 1 
ATOM   1072 C CD  . PRO   A 1 136 ? 4.585   19.934  0.353   1.00 77.51 136 A 1 
ATOM   1073 N N   . GLY   A 1 137 ? 0.279   21.540  0.820   1.00 84.91 137 A 1 
ATOM   1074 C CA  . GLY   A 1 137 ? -0.836  22.008  0.008   1.00 84.93 137 A 1 
ATOM   1075 C C   . GLY   A 1 137 ? -2.187  21.754  0.657   1.00 86.42 137 A 1 
ATOM   1076 O O   . GLY   A 1 137 ? -2.313  21.669  1.879   1.00 83.09 137 A 1 
ATOM   1077 N N   . SER   A 1 138 ? -3.204  21.665  -0.187  1.00 86.89 138 A 1 
ATOM   1078 C CA  . SER   A 1 138 ? -4.585  21.410  0.222   1.00 87.34 138 A 1 
ATOM   1079 C C   . SER   A 1 138 ? -5.203  20.316  -0.641  1.00 87.85 138 A 1 
ATOM   1080 O O   . SER   A 1 138 ? -4.823  20.134  -1.796  1.00 86.16 138 A 1 
ATOM   1081 C CB  . SER   A 1 138 ? -5.420  22.687  0.119   1.00 86.09 138 A 1 
ATOM   1082 O OG  . SER   A 1 138 ? -4.844  23.734  0.884   1.00 80.30 138 A 1 
ATOM   1083 N N   . GLN   A 1 139 ? -6.186  19.613  -0.088  1.00 87.45 139 A 1 
ATOM   1084 C CA  . GLN   A 1 139 ? -6.980  18.631  -0.817  1.00 87.04 139 A 1 
ATOM   1085 C C   . GLN   A 1 139 ? -8.329  19.238  -1.210  1.00 88.26 139 A 1 
ATOM   1086 O O   . GLN   A 1 139 ? -8.967  19.918  -0.408  1.00 86.99 139 A 1 
ATOM   1087 C CB  . GLN   A 1 139 ? -7.114  17.361  0.034   1.00 84.04 139 A 1 
ATOM   1088 C CG  . GLN   A 1 139 ? -7.787  16.213  -0.728  1.00 77.26 139 A 1 
ATOM   1089 C CD  . GLN   A 1 139 ? -7.694  14.904  0.051   1.00 75.70 139 A 1 
ATOM   1090 O OE1 . GLN   A 1 139 ? -6.612  14.418  0.334   1.00 68.60 139 A 1 
ATOM   1091 N NE2 . GLN   A 1 139 ? -8.800  14.306  0.419   1.00 66.30 139 A 1 
ATOM   1092 N N   . ILE   A 1 140 ? -8.751  18.990  -2.445  1.00 89.48 140 A 1 
ATOM   1093 C CA  . ILE   A 1 140 ? -10.086 19.332  -2.947  1.00 90.54 140 A 1 
ATOM   1094 C C   . ILE   A 1 140 ? -10.671 18.073  -3.571  1.00 90.67 140 A 1 
ATOM   1095 O O   . ILE   A 1 140 ? -10.082 17.502  -4.487  1.00 89.59 140 A 1 
ATOM   1096 C CB  . ILE   A 1 140 ? -10.047 20.493  -3.968  1.00 90.42 140 A 1 
ATOM   1097 C CG1 . ILE   A 1 140 ? -9.370  21.754  -3.379  1.00 86.40 140 A 1 
ATOM   1098 C CG2 . ILE   A 1 140 ? -11.478 20.820  -4.442  1.00 85.28 140 A 1 
ATOM   1099 C CD1 . ILE   A 1 140 ? -9.180  22.893  -4.396  1.00 83.10 140 A 1 
ATOM   1100 N N   . GLU   A 1 141 ? -11.833 17.648  -3.097  1.00 90.85 141 A 1 
ATOM   1101 C CA  . GLU   A 1 141 ? -12.543 16.483  -3.609  1.00 90.66 141 A 1 
ATOM   1102 C C   . GLU   A 1 141 ? -13.843 16.933  -4.273  1.00 91.56 141 A 1 
ATOM   1103 O O   . GLU   A 1 141 ? -14.638 17.656  -3.675  1.00 90.37 141 A 1 
ATOM   1104 C CB  . GLU   A 1 141 ? -12.748 15.480  -2.460  1.00 88.36 141 A 1 
ATOM   1105 C CG  . GLU   A 1 141 ? -13.429 14.181  -2.899  1.00 78.34 141 A 1 
ATOM   1106 C CD  . GLU   A 1 141 ? -13.446 13.102  -1.807  1.00 77.84 141 A 1 
ATOM   1107 O OE1 . GLU   A 1 141 ? -14.061 12.041  -2.054  1.00 71.90 141 A 1 
ATOM   1108 O OE2 . GLU   A 1 141 ? -12.826 13.302  -0.738  1.00 71.48 141 A 1 
ATOM   1109 N N   . ILE   A 1 142 ? -14.037 16.530  -5.525  1.00 91.54 142 A 1 
ATOM   1110 C CA  . ILE   A 1 142 ? -15.233 16.870  -6.302  1.00 91.97 142 A 1 
ATOM   1111 C C   . ILE   A 1 142 ? -15.890 15.614  -6.864  1.00 91.89 142 A 1 
ATOM   1112 O O   . ILE   A 1 142 ? -15.216 14.672  -7.279  1.00 90.93 142 A 1 
ATOM   1113 C CB  . ILE   A 1 142 ? -14.945 17.914  -7.406  1.00 91.44 142 A 1 
ATOM   1114 C CG1 . ILE   A 1 142 ? -13.989 17.387  -8.499  1.00 84.46 142 A 1 
ATOM   1115 C CG2 . ILE   A 1 142 ? -14.416 19.215  -6.785  1.00 81.65 142 A 1 
ATOM   1116 C CD1 . ILE   A 1 142 ? -13.794 18.351  -9.682  1.00 82.41 142 A 1 
ATOM   1117 N N   . LYS   A 1 143 ? -17.216 15.624  -6.932  1.00 91.71 143 A 1 
ATOM   1118 C CA  . LYS   A 1 143 ? -18.004 14.603  -7.621  1.00 91.36 143 A 1 
ATOM   1119 C C   . LYS   A 1 143 ? -18.381 15.106  -9.006  1.00 91.66 143 A 1 
ATOM   1120 O O   . LYS   A 1 143 ? -18.856 16.230  -9.141  1.00 90.59 143 A 1 
ATOM   1121 C CB  . LYS   A 1 143 ? -19.222 14.240  -6.765  1.00 89.56 143 A 1 
ATOM   1122 C CG  . LYS   A 1 143 ? -19.896 12.956  -7.278  1.00 83.39 143 A 1 
ATOM   1123 C CD  . LYS   A 1 143 ? -21.075 12.531  -6.392  1.00 80.44 143 A 1 
ATOM   1124 C CE  . LYS   A 1 143 ? -22.241 13.516  -6.544  1.00 70.82 143 A 1 
ATOM   1125 N NZ  . LYS   A 1 143 ? -23.537 12.843  -6.295  1.00 65.16 143 A 1 
ATOM   1126 N N   . VAL   A 1 144 ? -18.166 14.283  -10.029 1.00 90.75 144 A 1 
ATOM   1127 C CA  . VAL   A 1 144 ? -18.430 14.631  -11.433 1.00 90.95 144 A 1 
ATOM   1128 C C   . VAL   A 1 144 ? -19.117 13.474  -12.165 1.00 91.41 144 A 1 
ATOM   1129 O O   . VAL   A 1 144 ? -18.954 12.319  -11.760 1.00 90.76 144 A 1 
ATOM   1130 C CB  . VAL   A 1 144 ? -17.141 15.037  -12.174 1.00 89.94 144 A 1 
ATOM   1131 C CG1 . VAL   A 1 144 ? -16.470 16.250  -11.534 1.00 85.01 144 A 1 
ATOM   1132 C CG2 . VAL   A 1 144 ? -16.102 13.910  -12.278 1.00 84.98 144 A 1 
ATOM   1133 N N   . PRO   A 1 145 ? -19.846 13.743  -13.268 1.00 90.65 145 A 1 
ATOM   1134 C CA  . PRO   A 1 145 ? -20.303 12.683  -14.163 1.00 89.67 145 A 1 
ATOM   1135 C C   . PRO   A 1 145 ? -19.131 11.845  -14.687 1.00 88.96 145 A 1 
ATOM   1136 O O   . PRO   A 1 145 ? -18.039 12.364  -14.941 1.00 86.95 145 A 1 
ATOM   1137 C CB  . PRO   A 1 145 ? -21.045 13.391  -15.301 1.00 88.49 145 A 1 
ATOM   1138 C CG  . PRO   A 1 145 ? -21.448 14.733  -14.692 1.00 86.62 145 A 1 
ATOM   1139 C CD  . PRO   A 1 145 ? -20.294 15.034  -13.736 1.00 89.80 145 A 1 
ATOM   1140 N N   . ASN   A 1 146 ? -19.356 10.542  -14.885 1.00 86.79 146 A 1 
ATOM   1141 C CA  . ASN   A 1 146 ? -18.358 9.640   -15.459 1.00 84.78 146 A 1 
ATOM   1142 C C   . ASN   A 1 146 ? -18.292 9.779   -16.988 1.00 84.42 146 A 1 
ATOM   1143 O O   . ASN   A 1 146 ? -18.636 8.867   -17.739 1.00 81.41 146 A 1 
ATOM   1144 C CB  . ASN   A 1 146 ? -18.607 8.206   -14.970 1.00 81.40 146 A 1 
ATOM   1145 C CG  . ASN   A 1 146 ? -17.467 7.267   -15.334 1.00 77.17 146 A 1 
ATOM   1146 O OD1 . ASN   A 1 146 ? -16.382 7.667   -15.739 1.00 70.11 146 A 1 
ATOM   1147 N ND2 . ASN   A 1 146 ? -17.675 5.980   -15.168 1.00 70.23 146 A 1 
ATOM   1148 N N   . GLU   A 1 147 ? -17.859 10.938  -17.441 1.00 83.13 147 A 1 
ATOM   1149 C CA  . GLU   A 1 147 ? -17.803 11.323  -18.846 1.00 82.38 147 A 1 
ATOM   1150 C C   . GLU   A 1 147 ? -16.408 11.835  -19.233 1.00 81.91 147 A 1 
ATOM   1151 O O   . GLU   A 1 147 ? -15.618 12.288  -18.395 1.00 77.88 147 A 1 
ATOM   1152 C CB  . GLU   A 1 147 ? -18.863 12.398  -19.136 1.00 79.16 147 A 1 
ATOM   1153 C CG  . GLU   A 1 147 ? -20.305 11.878  -19.010 1.00 72.57 147 A 1 
ATOM   1154 C CD  . GLU   A 1 147 ? -21.356 12.976  -19.248 1.00 70.85 147 A 1 
ATOM   1155 O OE1 . GLU   A 1 147 ? -22.552 12.687  -19.014 1.00 64.17 147 A 1 
ATOM   1156 O OE2 . GLU   A 1 147 ? -20.969 14.106  -19.642 1.00 66.75 147 A 1 
ATOM   1157 N N   . ALA   A 1 148 ? -16.105 11.779  -20.528 1.00 80.08 148 A 1 
ATOM   1158 C CA  . ALA   A 1 148 ? -14.873 12.341  -21.064 1.00 79.39 148 A 1 
ATOM   1159 C C   . ALA   A 1 148 ? -14.818 13.864  -20.837 1.00 80.44 148 A 1 
ATOM   1160 O O   . ALA   A 1 148 ? -15.806 14.581  -20.995 1.00 75.39 148 A 1 
ATOM   1161 C CB  . ALA   A 1 148 ? -14.753 11.972  -22.547 1.00 74.62 148 A 1 
ATOM   1162 N N   . GLY   A 1 149 ? -13.646 14.366  -20.467 1.00 81.99 149 A 1 
ATOM   1163 C CA  . GLY   A 1 149 ? -13.382 15.800  -20.330 1.00 82.53 149 A 1 
ATOM   1164 C C   . GLY   A 1 149 ? -13.704 16.416  -18.975 1.00 84.90 149 A 1 
ATOM   1165 O O   . GLY   A 1 149 ? -13.343 17.576  -18.755 1.00 82.00 149 A 1 
ATOM   1166 N N   . MET   A 1 150 ? -14.318 15.691  -18.035 1.00 87.01 150 A 1 
ATOM   1167 C CA  . MET   A 1 150 ? -14.572 16.237  -16.695 1.00 87.01 150 A 1 
ATOM   1168 C C   . MET   A 1 150 ? -13.271 16.544  -15.951 1.00 88.19 150 A 1 
ATOM   1169 O O   . MET   A 1 150 ? -13.120 17.632  -15.394 1.00 86.65 150 A 1 
ATOM   1170 C CB  . MET   A 1 150 ? -15.458 15.286  -15.884 1.00 85.47 150 A 1 
ATOM   1171 C CG  . MET   A 1 150 ? -16.886 15.216  -16.436 1.00 81.37 150 A 1 
ATOM   1172 S SD  . MET   A 1 150 ? -17.726 16.830  -16.480 1.00 78.19 150 A 1 
ATOM   1173 C CE  . MET   A 1 150 ? -18.255 16.844  -18.202 1.00 67.17 150 A 1 
ATOM   1174 N N   . LEU   A 1 151 ? -12.293 15.636  -16.010 1.00 86.95 151 A 1 
ATOM   1175 C CA  . LEU   A 1 151 ? -10.988 15.836  -15.381 1.00 87.14 151 A 1 
ATOM   1176 C C   . LEU   A 1 151 ? -10.228 17.011  -16.017 1.00 88.30 151 A 1 
ATOM   1177 O O   . LEU   A 1 151 ? -9.696  17.851  -15.297 1.00 87.51 151 A 1 
ATOM   1178 C CB  . LEU   A 1 151 ? -10.197 14.520  -15.433 1.00 84.98 151 A 1 
ATOM   1179 C CG  . LEU   A 1 151 ? -8.865  14.559  -14.650 1.00 82.28 151 A 1 
ATOM   1180 C CD1 . LEU   A 1 151 ? -8.552  13.158  -14.141 1.00 75.32 151 A 1 
ATOM   1181 C CD2 . LEU   A 1 151 ? -7.676  15.014  -15.496 1.00 74.55 151 A 1 
ATOM   1182 N N   . SER   A 1 152 ? -10.195 17.101  -17.351 1.00 88.29 152 A 1 
ATOM   1183 C CA  . SER   A 1 152 ? -9.474  18.179  -18.039 1.00 88.47 152 A 1 
ATOM   1184 C C   . SER   A 1 152 ? -10.054 19.558  -17.723 1.00 89.50 152 A 1 
ATOM   1185 O O   . SER   A 1 152 ? -9.295  20.483  -17.447 1.00 88.59 152 A 1 
ATOM   1186 C CB  . SER   A 1 152 ? -9.426  17.947  -19.551 1.00 86.40 152 A 1 
ATOM   1187 O OG  . SER   A 1 152 ? -10.713 17.877  -20.126 1.00 75.14 152 A 1 
ATOM   1188 N N   . LYS   A 1 153 ? -11.388 19.688  -17.684 1.00 90.62 153 A 1 
ATOM   1189 C CA  . LYS   A 1 153 ? -12.074 20.944  -17.352 1.00 90.40 153 A 1 
ATOM   1190 C C   . LYS   A 1 153 ? -11.819 21.363  -15.903 1.00 90.89 153 A 1 
ATOM   1191 O O   . LYS   A 1 153 ? -11.447 22.510  -15.666 1.00 89.79 153 A 1 
ATOM   1192 C CB  . LYS   A 1 153 ? -13.579 20.802  -17.614 1.00 89.06 153 A 1 
ATOM   1193 C CG  . LYS   A 1 153 ? -13.942 20.726  -19.108 1.00 82.04 153 A 1 
ATOM   1194 C CD  . LYS   A 1 153 ? -15.438 20.422  -19.252 1.00 78.81 153 A 1 
ATOM   1195 C CE  . LYS   A 1 153 ? -15.837 20.234  -20.718 1.00 68.49 153 A 1 
ATOM   1196 N NZ  . LYS   A 1 153 ? -17.248 19.783  -20.833 1.00 61.11 153 A 1 
ATOM   1197 N N   . ALA   A 1 154 ? -11.957 20.444  -14.949 1.00 91.30 154 A 1 
ATOM   1198 C CA  . ALA   A 1 154 ? -11.690 20.741  -13.541 1.00 91.41 154 A 1 
ATOM   1199 C C   . ALA   A 1 154 ? -10.214 21.120  -13.306 1.00 91.74 154 A 1 
ATOM   1200 O O   . ALA   A 1 154 ? -9.919  22.105  -12.632 1.00 90.85 154 A 1 
ATOM   1201 C CB  . ALA   A 1 154 ? -12.109 19.528  -12.699 1.00 90.96 154 A 1 
ATOM   1202 N N   . ALA   A 1 155 ? -9.283  20.391  -13.928 1.00 91.72 155 A 1 
ATOM   1203 C CA  . ALA   A 1 155 ? -7.859  20.704  -13.850 1.00 91.30 155 A 1 
ATOM   1204 C C   . ALA   A 1 155 ? -7.513  22.047  -14.520 1.00 91.47 155 A 1 
ATOM   1205 O O   . ALA   A 1 155 ? -6.608  22.738  -14.058 1.00 90.49 155 A 1 
ATOM   1206 C CB  . ALA   A 1 155 ? -7.072  19.543  -14.468 1.00 90.14 155 A 1 
ATOM   1207 N N   . ALA   A 1 156 ? -8.237  22.448  -15.573 1.00 91.73 156 A 1 
ATOM   1208 C CA  . ALA   A 1 156 ? -8.059  23.750  -16.219 1.00 91.32 156 A 1 
ATOM   1209 C C   . ALA   A 1 156 ? -8.425  24.903  -15.273 1.00 91.32 156 A 1 
ATOM   1210 O O   . ALA   A 1 156 ? -7.634  25.832  -15.138 1.00 90.26 156 A 1 
ATOM   1211 C CB  . ALA   A 1 156 ? -8.860  23.796  -17.523 1.00 90.33 156 A 1 
ATOM   1212 N N   . ILE   A 1 157 ? -9.541  24.805  -14.541 1.00 92.06 157 A 1 
ATOM   1213 C CA  . ILE   A 1 157 ? -9.960  25.810  -13.545 1.00 91.77 157 A 1 
ATOM   1214 C C   . ILE   A 1 157 ? -8.873  26.019  -12.481 1.00 91.58 157 A 1 
ATOM   1215 O O   . ILE   A 1 157 ? -8.544  27.152  -12.127 1.00 89.98 157 A 1 
ATOM   1216 C CB  . ILE   A 1 157 ? -11.301 25.390  -12.898 1.00 91.46 157 A 1 
ATOM   1217 C CG1 . ILE   A 1 157 ? -12.435 25.420  -13.951 1.00 89.08 157 A 1 
ATOM   1218 C CG2 . ILE   A 1 157 ? -11.670 26.292  -11.707 1.00 89.17 157 A 1 
ATOM   1219 C CD1 . ILE   A 1 157 ? -13.712 24.699  -13.504 1.00 82.83 157 A 1 
ATOM   1220 N N   . ILE   A 1 158 ? -8.257  24.929  -12.003 1.00 91.65 158 A 1 
ATOM   1221 C CA  . ILE   A 1 158 ? -7.148  25.003  -11.037 1.00 91.17 158 A 1 
ATOM   1222 C C   . ILE   A 1 158 ? -5.925  25.682  -11.669 1.00 90.99 158 A 1 
ATOM   1223 O O   . ILE   A 1 158 ? -5.300  26.551  -11.059 1.00 89.84 158 A 1 
ATOM   1224 C CB  . ILE   A 1 158 ? -6.814  23.593  -10.499 1.00 90.61 158 A 1 
ATOM   1225 C CG1 . ILE   A 1 158 ? -8.023  22.999  -9.738  1.00 89.06 158 A 1 
ATOM   1226 C CG2 . ILE   A 1 158 ? -5.579  23.633  -9.584  1.00 89.27 158 A 1 
ATOM   1227 C CD1 . ILE   A 1 158 ? -7.893  21.504  -9.413  1.00 85.27 158 A 1 
ATOM   1228 N N   . SER   A 1 159 ? -5.603  25.323  -12.910 1.00 90.76 159 A 1 
ATOM   1229 C CA  . SER   A 1 159 ? -4.468  25.886  -13.648 1.00 89.29 159 A 1 
ATOM   1230 C C   . SER   A 1 159 ? -4.620  27.380  -13.946 1.00 89.41 159 A 1 
ATOM   1231 O O   . SER   A 1 159 ? -3.618  28.091  -13.962 1.00 87.43 159 A 1 
ATOM   1232 C CB  . SER   A 1 159 ? -4.291  25.124  -14.959 1.00 86.71 159 A 1 
ATOM   1233 O OG  . SER   A 1 159 ? -3.228  25.689  -15.704 1.00 73.05 159 A 1 
ATOM   1234 N N   . GLU   A 1 160 ? -5.842  27.874  -14.176 1.00 90.67 160 A 1 
ATOM   1235 C CA  . GLU   A 1 160 ? -6.115  29.294  -14.448 1.00 89.94 160 A 1 
ATOM   1236 C C   . GLU   A 1 160 ? -5.707  30.206  -13.285 1.00 89.48 160 A 1 
ATOM   1237 O O   . GLU   A 1 160 ? -5.304  31.345  -13.501 1.00 86.97 160 A 1 
ATOM   1238 C CB  . GLU   A 1 160 ? -7.604  29.483  -14.763 1.00 89.08 160 A 1 
ATOM   1239 C CG  . GLU   A 1 160 ? -7.951  29.033  -16.189 1.00 80.40 160 A 1 
ATOM   1240 C CD  . GLU   A 1 160 ? -9.456  29.078  -16.499 1.00 74.05 160 A 1 
ATOM   1241 O OE1 . GLU   A 1 160 ? -9.826  28.580  -17.588 1.00 65.96 160 A 1 
ATOM   1242 O OE2 . GLU   A 1 160 ? -10.229 29.602  -15.665 1.00 67.52 160 A 1 
ATOM   1243 N N   . ARG   A 1 161 ? -5.720  29.685  -12.045 1.00 90.52 161 A 1 
ATOM   1244 C CA  . ARG   A 1 161 ? -5.176  30.393  -10.872 1.00 89.96 161 A 1 
ATOM   1245 C C   . ARG   A 1 161 ? -3.674  30.206  -10.673 1.00 89.96 161 A 1 
ATOM   1246 O O   . ARG   A 1 161 ? -3.161  30.581  -9.618  1.00 87.72 161 A 1 
ATOM   1247 C CB  . ARG   A 1 161 ? -5.964  30.029  -9.618  1.00 89.59 161 A 1 
ATOM   1248 C CG  . ARG   A 1 161 ? -7.366  30.630  -9.660  1.00 85.81 161 A 1 
ATOM   1249 C CD  . ARG   A 1 161 ? -7.904  30.740  -8.236  1.00 83.63 161 A 1 
ATOM   1250 N NE  . ARG   A 1 161 ? -9.235  31.341  -8.236  1.00 82.55 161 A 1 
ATOM   1251 C CZ  . ARG   A 1 161 ? -9.634  32.503  -7.754  1.00 81.44 161 A 1 
ATOM   1252 N NH1 . ARG   A 1 161 ? -8.852  33.303  -7.091  1.00 74.37 161 A 1 
ATOM   1253 N NH2 . ARG   A 1 161 ? -10.872 32.859  -7.948  1.00 76.23 161 A 1 
ATOM   1254 N N   . HIS   A 1 162 ? -2.969  29.646  -11.642 1.00 89.36 162 A 1 
ATOM   1255 C CA  . HIS   A 1 162 ? -1.538  29.334  -11.559 1.00 88.93 162 A 1 
ATOM   1256 C C   . HIS   A 1 162 ? -1.162  28.422  -10.380 1.00 88.74 162 A 1 
ATOM   1257 O O   . HIS   A 1 162 ? -0.026  28.431  -9.915  1.00 85.26 162 A 1 
ATOM   1258 C CB  . HIS   A 1 162 ? -0.705  30.621  -11.625 1.00 87.60 162 A 1 
ATOM   1259 C CG  . HIS   A 1 162 ? -0.986  31.447  -12.846 1.00 84.32 162 A 1 
ATOM   1260 N ND1 . HIS   A 1 162 ? -0.704  31.082  -14.144 1.00 72.45 162 A 1 
ATOM   1261 C CD2 . HIS   A 1 162 ? -1.586  32.680  -12.903 1.00 72.03 162 A 1 
ATOM   1262 C CE1 . HIS   A 1 162 ? -1.115  32.074  -14.955 1.00 72.18 162 A 1 
ATOM   1263 N NE2 . HIS   A 1 162 ? -1.650  33.065  -14.235 1.00 73.17 162 A 1 
ATOM   1264 N N   . VAL   A 1 163 ? -2.101  27.606  -9.905  1.00 89.33 163 A 1 
ATOM   1265 C CA  . VAL   A 1 163 ? -1.863  26.613  -8.857  1.00 89.43 163 A 1 
ATOM   1266 C C   . VAL   A 1 163 ? -1.433  25.302  -9.505  1.00 89.13 163 A 1 
ATOM   1267 O O   . VAL   A 1 163 ? -2.089  24.800  -10.416 1.00 87.56 163 A 1 
ATOM   1268 C CB  . VAL   A 1 163 ? -3.095  26.448  -7.957  1.00 88.88 163 A 1 
ATOM   1269 C CG1 . VAL   A 1 163 ? -2.858  25.391  -6.879  1.00 84.51 163 A 1 
ATOM   1270 C CG2 . VAL   A 1 163 ? -3.430  27.769  -7.246  1.00 84.40 163 A 1 
ATOM   1271 N N   . ASN   A 1 164 ? -0.322  24.736  -9.026  1.00 87.78 164 A 1 
ATOM   1272 C CA  . ASN   A 1 164 ? 0.153   23.437  -9.490  1.00 86.62 164 A 1 
ATOM   1273 C C   . ASN   A 1 164 ? -0.641  22.301  -8.828  1.00 87.22 164 A 1 
ATOM   1274 O O   . ASN   A 1 164 ? -0.977  22.369  -7.647  1.00 85.79 164 A 1 
ATOM   1275 C CB  . ASN   A 1 164 ? 1.669   23.329  -9.253  1.00 83.35 164 A 1 
ATOM   1276 C CG  . ASN   A 1 164 ? 2.316   22.186  -10.022 1.00 75.64 164 A 1 
ATOM   1277 O OD1 . ASN   A 1 164 ? 1.727   21.563  -10.887 1.00 68.05 164 A 1 
ATOM   1278 N ND2 . ASN   A 1 164 ? 3.563   21.886  -9.733  1.00 66.42 164 A 1 
ATOM   1279 N N   . ILE   A 1 165 ? -0.917  21.258  -9.590  1.00 86.70 165 A 1 
ATOM   1280 C CA  . ILE   A 1 165 ? -1.563  20.035  -9.112  1.00 87.06 165 A 1 
ATOM   1281 C C   . ILE   A 1 165 ? -0.465  19.031  -8.765  1.00 86.70 165 A 1 
ATOM   1282 O O   . ILE   A 1 165 ? 0.253   18.568  -9.653  1.00 85.13 165 A 1 
ATOM   1283 C CB  . ILE   A 1 165 ? -2.564  19.494  -10.157 1.00 86.79 165 A 1 
ATOM   1284 C CG1 . ILE   A 1 165 ? -3.708  20.509  -10.407 1.00 85.01 165 A 1 
ATOM   1285 C CG2 . ILE   A 1 165 ? -3.139  18.146  -9.685  1.00 84.62 165 A 1 
ATOM   1286 C CD1 . ILE   A 1 165 ? -4.600  20.169  -11.613 1.00 82.05 165 A 1 
ATOM   1287 N N   . ALA   A 1 166 ? -0.335  18.699  -7.482  1.00 85.18 166 A 1 
ATOM   1288 C CA  . ALA   A 1 166 ? 0.634   17.712  -7.008  1.00 83.94 166 A 1 
ATOM   1289 C C   . ALA   A 1 166 ? 0.200   16.280  -7.342  1.00 84.28 166 A 1 
ATOM   1290 O O   . ALA   A 1 166 ? 1.021   15.467  -7.752  1.00 81.96 166 A 1 
ATOM   1291 C CB  . ALA   A 1 166 ? 0.829   17.896  -5.500  1.00 81.95 166 A 1 
ATOM   1292 N N   . SER   A 1 167 ? -1.089  15.983  -7.194  1.00 85.60 167 A 1 
ATOM   1293 C CA  . SER   A 1 167 ? -1.662  14.692  -7.575  1.00 85.69 167 A 1 
ATOM   1294 C C   . SER   A 1 167 ? -3.142  14.816  -7.916  1.00 86.87 167 A 1 
ATOM   1295 O O   . SER   A 1 167 ? -3.832  15.724  -7.455  1.00 86.04 167 A 1 
ATOM   1296 C CB  . SER   A 1 167 ? -1.451  13.644  -6.473  1.00 83.03 167 A 1 
ATOM   1297 O OG  . SER   A 1 167 ? -2.227  13.923  -5.321  1.00 77.13 167 A 1 
ATOM   1298 N N   . VAL   A 1 168 ? -3.623  13.863  -8.710  1.00 86.04 168 A 1 
ATOM   1299 C CA  . VAL   A 1 168 ? -5.052  13.637  -8.954  1.00 86.55 168 A 1 
ATOM   1300 C C   . VAL   A 1 168 ? -5.318  12.158  -8.792  1.00 86.97 168 A 1 
ATOM   1301 O O   . VAL   A 1 168 ? -4.691  11.342  -9.459  1.00 85.91 168 A 1 
ATOM   1302 C CB  . VAL   A 1 168 ? -5.492  14.084  -10.356 1.00 85.13 168 A 1 
ATOM   1303 C CG1 . VAL   A 1 168 ? -6.996  13.863  -10.562 1.00 76.99 168 A 1 
ATOM   1304 C CG2 . VAL   A 1 168 ? -5.205  15.562  -10.590 1.00 77.30 168 A 1 
ATOM   1305 N N   . LEU   A 1 169 ? -6.267  11.815  -7.932  1.00 85.61 169 A 1 
ATOM   1306 C CA  . LEU   A 1 169 ? -6.752  10.453  -7.773  1.00 85.44 169 A 1 
ATOM   1307 C C   . LEU   A 1 169 ? -8.191  10.382  -8.278  1.00 86.32 169 A 1 
ATOM   1308 O O   . LEU   A 1 169 ? -9.015  11.230  -7.946  1.00 85.40 169 A 1 
ATOM   1309 C CB  . LEU   A 1 169 ? -6.617  10.011  -6.313  1.00 83.49 169 A 1 
ATOM   1310 C CG  . LEU   A 1 169 ? -5.198  10.131  -5.734  1.00 79.51 169 A 1 
ATOM   1311 C CD1 . LEU   A 1 169 ? -5.218  9.746   -4.260  1.00 74.80 169 A 1 
ATOM   1312 C CD2 . LEU   A 1 169 ? -4.196  9.240   -6.471  1.00 74.46 169 A 1 
ATOM   1313 N N   . VAL   A 1 170 ? -8.484  9.373   -9.089  1.00 85.41 170 A 1 
ATOM   1314 C CA  . VAL   A 1 170 ? -9.828  9.103   -9.605  1.00 84.46 170 A 1 
ATOM   1315 C C   . VAL   A 1 170 ? -10.380 7.900   -8.857  1.00 83.70 170 A 1 
ATOM   1316 O O   . VAL   A 1 170 ? -9.848  6.799   -8.984  1.00 82.43 170 A 1 
ATOM   1317 C CB  . VAL   A 1 170 ? -9.828  8.867   -11.124 1.00 83.82 170 A 1 
ATOM   1318 C CG1 . VAL   A 1 170 ? -11.257 8.725   -11.655 1.00 80.37 170 A 1 
ATOM   1319 C CG2 . VAL   A 1 170 ? -9.143  10.014  -11.885 1.00 81.04 170 A 1 
ATOM   1320 N N   . TYR   A 1 171 ? -11.444 8.103   -8.076  1.00 84.81 171 A 1 
ATOM   1321 C CA  . TYR   A 1 171 ? -12.139 7.040   -7.361  1.00 83.22 171 A 1 
ATOM   1322 C C   . TYR   A 1 171 ? -13.482 6.741   -8.026  1.00 83.76 171 A 1 
ATOM   1323 O O   . TYR   A 1 171 ? -14.152 7.659   -8.506  1.00 82.27 171 A 1 
ATOM   1324 C CB  . TYR   A 1 171 ? -12.342 7.431   -5.898  1.00 80.93 171 A 1 
ATOM   1325 C CG  . TYR   A 1 171 ? -11.071 7.507   -5.085  1.00 78.17 171 A 1 
ATOM   1326 C CD1 . TYR   A 1 171 ? -10.560 6.351   -4.471  1.00 73.12 171 A 1 
ATOM   1327 C CD2 . TYR   A 1 171 ? -10.418 8.740   -4.895  1.00 72.21 171 A 1 
ATOM   1328 C CE1 . TYR   A 1 171 ? -9.418  6.423   -3.652  1.00 68.60 171 A 1 
ATOM   1329 C CE2 . TYR   A 1 171 ? -9.272  8.822   -4.082  1.00 68.04 171 A 1 
ATOM   1330 C CZ  . TYR   A 1 171 ? -8.779  7.660   -3.453  1.00 68.44 171 A 1 
ATOM   1331 O OH  . TYR   A 1 171 ? -7.687  7.740   -2.634  1.00 65.84 171 A 1 
ATOM   1332 N N   . PRO   A 1 172 ? -13.923 5.470   -8.028  1.00 80.38 172 A 1 
ATOM   1333 C CA  . PRO   A 1 172 ? -15.300 5.153   -8.365  1.00 78.91 172 A 1 
ATOM   1334 C C   . PRO   A 1 172 ? -16.243 5.754   -7.310  1.00 79.64 172 A 1 
ATOM   1335 O O   . PRO   A 1 172 ? -15.970 5.713   -6.108  1.00 77.83 172 A 1 
ATOM   1336 C CB  . PRO   A 1 172 ? -15.366 3.624   -8.422  1.00 76.45 172 A 1 
ATOM   1337 C CG  . PRO   A 1 172 ? -14.269 3.178   -7.449  1.00 73.96 172 A 1 
ATOM   1338 C CD  . PRO   A 1 172 ? -13.216 4.274   -7.576  1.00 75.85 172 A 1 
ATOM   1339 N N   . ALA   A 1 173 ? -17.364 6.306   -7.758  1.00 80.63 173 A 1 
ATOM   1340 C CA  . ALA   A 1 173 ? -18.451 6.725   -6.883  1.00 80.20 173 A 1 
ATOM   1341 C C   . ALA   A 1 173 ? -19.445 5.566   -6.673  1.00 80.67 173 A 1 
ATOM   1342 O O   . ALA   A 1 173 ? -19.461 4.621   -7.462  1.00 77.71 173 A 1 
ATOM   1343 C CB  . ALA   A 1 173 ? -19.110 7.972   -7.485  1.00 78.44 173 A 1 
ATOM   1344 N N   . PRO   A 1 174 ? -20.312 5.629   -5.642  1.00 80.20 174 A 1 
ATOM   1345 C CA  . PRO   A 1 174 ? -21.381 4.640   -5.462  1.00 79.66 174 A 1 
ATOM   1346 C C   . PRO   A 1 174 ? -22.326 4.538   -6.666  1.00 81.87 174 A 1 
ATOM   1347 O O   . PRO   A 1 174 ? -22.805 3.451   -6.979  1.00 79.77 174 A 1 
ATOM   1348 C CB  . PRO   A 1 174 ? -22.139 5.089   -4.206  1.00 76.83 174 A 1 
ATOM   1349 C CG  . PRO   A 1 174 ? -21.100 5.885   -3.422  1.00 75.44 174 A 1 
ATOM   1350 C CD  . PRO   A 1 174 ? -20.286 6.555   -4.522  1.00 77.20 174 A 1 
ATOM   1351 N N   . ASP   A 1 175 ? -22.582 5.659   -7.355  1.00 84.60 175 A 1 
ATOM   1352 C CA  . ASP   A 1 175 ? -23.279 5.670   -8.641  1.00 86.23 175 A 1 
ATOM   1353 C C   . ASP   A 1 175 ? -22.259 5.447   -9.774  1.00 86.28 175 A 1 
ATOM   1354 O O   . ASP   A 1 175 ? -21.347 6.257   -9.944  1.00 84.93 175 A 1 
ATOM   1355 C CB  . ASP   A 1 175 ? -24.058 6.986   -8.814  1.00 85.98 175 A 1 
ATOM   1356 C CG  . ASP   A 1 175 ? -24.906 7.048   -10.099 1.00 85.18 175 A 1 
ATOM   1357 O OD1 . ASP   A 1 175 ? -24.714 6.209   -11.009 1.00 80.11 175 A 1 
ATOM   1358 O OD2 . ASP   A 1 175 ? -25.770 7.947   -10.180 1.00 80.76 175 A 1 
ATOM   1359 N N   . PRO   A 1 176 ? -22.402 4.375   -10.586 1.00 84.01 176 A 1 
ATOM   1360 C CA  . PRO   A 1 176 ? -21.469 4.093   -11.678 1.00 83.57 176 A 1 
ATOM   1361 C C   . PRO   A 1 176 ? -21.444 5.169   -12.776 1.00 84.53 176 A 1 
ATOM   1362 O O   . PRO   A 1 176 ? -20.505 5.204   -13.573 1.00 82.20 176 A 1 
ATOM   1363 C CB  . PRO   A 1 176 ? -21.910 2.732   -12.225 1.00 81.32 176 A 1 
ATOM   1364 C CG  . PRO   A 1 176 ? -23.401 2.671   -11.891 1.00 78.27 176 A 1 
ATOM   1365 C CD  . PRO   A 1 176 ? -23.470 3.387   -10.548 1.00 81.48 176 A 1 
ATOM   1366 N N   . ASN   A 1 177 ? -22.448 6.047   -12.830 1.00 87.42 177 A 1 
ATOM   1367 C CA  . ASN   A 1 177 ? -22.474 7.191   -13.749 1.00 87.93 177 A 1 
ATOM   1368 C C   . ASN   A 1 177 ? -21.708 8.406   -13.207 1.00 88.27 177 A 1 
ATOM   1369 O O   . ASN   A 1 177 ? -21.596 9.424   -13.892 1.00 86.26 177 A 1 
ATOM   1370 C CB  . ASN   A 1 177 ? -23.925 7.571   -14.059 1.00 87.54 177 A 1 
ATOM   1371 C CG  . ASN   A 1 177 ? -24.720 6.400   -14.596 1.00 83.86 177 A 1 
ATOM   1372 O OD1 . ASN   A 1 177 ? -24.432 5.839   -15.635 1.00 75.44 177 A 1 
ATOM   1373 N ND2 . ASN   A 1 177 ? -25.744 5.992   -13.877 1.00 73.24 177 A 1 
ATOM   1374 N N   . GLU   A 1 178 ? -21.187 8.315   -11.992 1.00 90.31 178 A 1 
ATOM   1375 C CA  . GLU   A 1 178 ? -20.396 9.351   -11.341 1.00 89.81 178 A 1 
ATOM   1376 C C   . GLU   A 1 178 ? -18.988 8.839   -11.023 1.00 88.76 178 A 1 
ATOM   1377 O O   . GLU   A 1 178 ? -18.719 7.636   -10.952 1.00 86.45 178 A 1 
ATOM   1378 C CB  . GLU   A 1 178 ? -21.118 9.868   -10.084 1.00 88.65 178 A 1 
ATOM   1379 C CG  . GLU   A 1 178 ? -22.478 10.531  -10.387 1.00 85.29 178 A 1 
ATOM   1380 C CD  . GLU   A 1 178 ? -23.114 11.142  -9.126  1.00 84.64 178 A 1 
ATOM   1381 O OE1 . GLU   A 1 178 ? -23.718 12.237  -9.206  1.00 76.40 178 A 1 
ATOM   1382 O OE2 . GLU   A 1 178 ? -22.956 10.596  -8.010  1.00 77.80 178 A 1 
ATOM   1383 N N   . LYS   A 1 179 ? -18.064 9.769   -10.818 1.00 88.23 179 A 1 
ATOM   1384 C CA  . LYS   A 1 179 ? -16.731 9.500   -10.289 1.00 87.41 179 A 1 
ATOM   1385 C C   . LYS   A 1 179 ? -16.300 10.633  -9.374  1.00 88.47 179 A 1 
ATOM   1386 O O   . LYS   A 1 179 ? -16.772 11.763  -9.495  1.00 87.22 179 A 1 
ATOM   1387 C CB  . LYS   A 1 179 ? -15.725 9.210   -11.426 1.00 84.23 179 A 1 
ATOM   1388 C CG  . LYS   A 1 179 ? -15.542 10.383  -12.407 1.00 76.20 179 A 1 
ATOM   1389 C CD  . LYS   A 1 179 ? -14.678 9.964   -13.601 1.00 73.78 179 A 1 
ATOM   1390 C CE  . LYS   A 1 179 ? -14.575 11.106  -14.614 1.00 65.16 179 A 1 
ATOM   1391 N NZ  . LYS   A 1 179 ? -13.953 10.666  -15.890 1.00 60.29 179 A 1 
ATOM   1392 N N   . ILE   A 1 180 ? -15.391 10.324  -8.469  1.00 88.79 180 A 1 
ATOM   1393 C CA  . ILE   A 1 180 ? -14.820 11.285  -7.532  1.00 88.27 180 A 1 
ATOM   1394 C C   . ILE   A 1 180 ? -13.406 11.624  -8.000  1.00 88.89 180 A 1 
ATOM   1395 O O   . ILE   A 1 180 ? -12.602 10.735  -8.276  1.00 87.94 180 A 1 
ATOM   1396 C CB  . ILE   A 1 180 ? -14.876 10.738  -6.092  1.00 86.62 180 A 1 
ATOM   1397 C CG1 . ILE   A 1 180 ? -16.348 10.493  -5.660  1.00 83.77 180 A 1 
ATOM   1398 C CG2 . ILE   A 1 180 ? -14.184 11.710  -5.125  1.00 83.00 180 A 1 
ATOM   1399 C CD1 . ILE   A 1 180 ? -16.498 9.696   -4.363  1.00 74.96 180 A 1 
ATOM   1400 N N   . LEU   A 1 181 ? -13.107 12.911  -8.096  1.00 89.46 181 A 1 
ATOM   1401 C CA  . LEU   A 1 181 ? -11.773 13.427  -8.381  1.00 89.84 181 A 1 
ATOM   1402 C C   . LEU   A 1 181 ? -11.219 14.067  -7.112  1.00 89.98 181 A 1 
ATOM   1403 O O   . LEU   A 1 181 ? -11.788 15.035  -6.608  1.00 89.09 181 A 1 
ATOM   1404 C CB  . LEU   A 1 181 ? -11.811 14.439  -9.541  1.00 89.76 181 A 1 
ATOM   1405 C CG  . LEU   A 1 181 ? -12.455 13.944  -10.850 1.00 88.33 181 A 1 
ATOM   1406 C CD1 . LEU   A 1 181 ? -12.394 15.055  -11.901 1.00 84.98 181 A 1 
ATOM   1407 C CD2 . LEU   A 1 181 ? -11.748 12.715  -11.420 1.00 85.05 181 A 1 
ATOM   1408 N N   . VAL   A 1 182 ? -10.101 13.548  -6.619  1.00 87.93 182 A 1 
ATOM   1409 C CA  . VAL   A 1 182 ? -9.388  14.103  -5.468  1.00 87.14 182 A 1 
ATOM   1410 C C   . VAL   A 1 182 ? -8.133  14.800  -5.971  1.00 87.87 182 A 1 
ATOM   1411 O O   . VAL   A 1 182 ? -7.182  14.153  -6.407  1.00 87.04 182 A 1 
ATOM   1412 C CB  . VAL   A 1 182 ? -9.068  13.029  -4.417  1.00 85.20 182 A 1 
ATOM   1413 C CG1 . VAL   A 1 182 ? -8.437  13.663  -3.178  1.00 80.81 182 A 1 
ATOM   1414 C CG2 . VAL   A 1 182 ? -10.333 12.279  -3.980  1.00 81.06 182 A 1 
ATOM   1415 N N   . PHE   A 1 183 ? -8.135  16.125  -5.925  1.00 89.03 183 A 1 
ATOM   1416 C CA  . PHE   A 1 183 ? -6.986  16.949  -6.267  1.00 89.41 183 A 1 
ATOM   1417 C C   . PHE   A 1 183 ? -6.199  17.287  -5.010  1.00 89.18 183 A 1 
ATOM   1418 O O   . PHE   A 1 183 ? -6.762  17.780  -4.031  1.00 87.98 183 A 1 
ATOM   1419 C CB  . PHE   A 1 183 ? -7.442  18.230  -6.971  1.00 89.81 183 A 1 
ATOM   1420 C CG  . PHE   A 1 183 ? -8.095  17.998  -8.317  1.00 90.39 183 A 1 
ATOM   1421 C CD1 . PHE   A 1 183 ? -7.310  17.949  -9.481  1.00 87.16 183 A 1 
ATOM   1422 C CD2 . PHE   A 1 183 ? -9.489  17.832  -8.415  1.00 87.15 183 A 1 
ATOM   1423 C CE1 . PHE   A 1 183 ? -7.904  17.739  -10.733 1.00 86.44 183 A 1 
ATOM   1424 C CE2 . PHE   A 1 183 ? -10.092 17.616  -9.669  1.00 86.32 183 A 1 
ATOM   1425 C CZ  . PHE   A 1 183 ? -9.299  17.569  -10.830 1.00 88.83 183 A 1 
ATOM   1426 N N   . ARG   A 1 184 ? -4.880  17.107  -5.052  1.00 88.75 184 A 1 
ATOM   1427 C CA  . ARG   A 1 184 ? -3.966  17.742  -4.109  1.00 88.32 184 A 1 
ATOM   1428 C C   . ARG   A 1 184 ? -3.282  18.900  -4.818  1.00 88.90 184 A 1 
ATOM   1429 O O   . ARG   A 1 184 ? -2.601  18.702  -5.817  1.00 87.49 184 A 1 
ATOM   1430 C CB  . ARG   A 1 184 ? -3.008  16.709  -3.516  1.00 86.72 184 A 1 
ATOM   1431 C CG  . ARG   A 1 184 ? -2.381  17.229  -2.217  1.00 77.74 184 A 1 
ATOM   1432 C CD  . ARG   A 1 184 ? -1.555  16.139  -1.522  1.00 73.19 184 A 1 
ATOM   1433 N NE  . ARG   A 1 184 ? -2.383  14.988  -1.122  1.00 66.98 184 A 1 
ATOM   1434 C CZ  . ARG   A 1 184 ? -2.932  14.753  0.059   1.00 60.58 184 A 1 
ATOM   1435 N NH1 . ARG   A 1 184 ? -2.738  15.532  1.085   1.00 54.79 184 A 1 
ATOM   1436 N NH2 . ARG   A 1 184 ? -3.685  13.705  0.223   1.00 53.72 184 A 1 
ATOM   1437 N N   . VAL   A 1 185 ? -3.520  20.108  -4.331  1.00 88.71 185 A 1 
ATOM   1438 C CA  . VAL   A 1 185 ? -3.100  21.359  -4.972  1.00 89.35 185 A 1 
ATOM   1439 C C   . VAL   A 1 185 ? -2.056  22.075  -4.125  1.00 88.84 185 A 1 
ATOM   1440 O O   . VAL   A 1 185 ? -2.179  22.146  -2.903  1.00 87.24 185 A 1 
ATOM   1441 C CB  . VAL   A 1 185 ? -4.300  22.275  -5.281  1.00 89.38 185 A 1 
ATOM   1442 C CG1 . VAL   A 1 185 ? -5.219  21.636  -6.324  1.00 83.73 185 A 1 
ATOM   1443 C CG2 . VAL   A 1 185 ? -5.151  22.623  -4.049  1.00 83.60 185 A 1 
ATOM   1444 N N   . GLN   A 1 186 ? -1.032  22.625  -4.766  1.00 88.08 186 A 1 
ATOM   1445 C CA  . GLN   A 1 186 ? 0.078   23.313  -4.096  1.00 87.52 186 A 1 
ATOM   1446 C C   . GLN   A 1 186 ? -0.298  24.752  -3.698  1.00 87.70 186 A 1 
ATOM   1447 O O   . GLN   A 1 186 ? 0.288   25.729  -4.157  1.00 85.82 186 A 1 
ATOM   1448 C CB  . GLN   A 1 186 ? 1.346   23.225  -4.955  1.00 85.45 186 A 1 
ATOM   1449 C CG  . GLN   A 1 186 ? 1.889   21.791  -5.025  1.00 81.18 186 A 1 
ATOM   1450 C CD  . GLN   A 1 186 ? 3.184   21.684  -5.831  1.00 77.12 186 A 1 
ATOM   1451 O OE1 . GLN   A 1 186 ? 3.464   22.459  -6.729  1.00 69.52 186 A 1 
ATOM   1452 N NE2 . GLN   A 1 186 ? 4.010   20.701  -5.552  1.00 67.32 186 A 1 
ATOM   1453 N N   . THR   A 1 187 ? -1.305  24.880  -2.848  1.00 88.61 187 A 1 
ATOM   1454 C CA  . THR   A 1 187 ? -1.712  26.133  -2.206  1.00 89.23 187 A 1 
ATOM   1455 C C   . THR   A 1 187 ? -2.239  25.839  -0.805  1.00 88.58 187 A 1 
ATOM   1456 O O   . THR   A 1 187 ? -2.967  24.871  -0.595  1.00 86.63 187 A 1 
ATOM   1457 C CB  . THR   A 1 187 ? -2.755  26.897  -3.036  1.00 88.35 187 A 1 
ATOM   1458 O OG1 . THR   A 1 187 ? -3.092  28.098  -2.367  1.00 81.00 187 A 1 
ATOM   1459 C CG2 . THR   A 1 187 ? -4.062  26.144  -3.281  1.00 80.98 187 A 1 
ATOM   1460 N N   . MET   A 1 188 ? -1.895  26.700  0.159   1.00 88.96 188 A 1 
ATOM   1461 C CA  . MET   A 1 188 ? -2.414  26.591  1.529   1.00 88.34 188 A 1 
ATOM   1462 C C   . MET   A 1 188 ? -3.815  27.199  1.680   1.00 88.20 188 A 1 
ATOM   1463 O O   . MET   A 1 188 ? -4.470  26.983  2.696   1.00 84.82 188 A 1 
ATOM   1464 C CB  . MET   A 1 188 ? -1.428  27.237  2.512   1.00 86.50 188 A 1 
ATOM   1465 C CG  . MET   A 1 188 ? -0.066  26.533  2.540   1.00 80.21 188 A 1 
ATOM   1466 S SD  . MET   A 1 188 ? -0.115  24.748  2.908   1.00 71.85 188 A 1 
ATOM   1467 C CE  . MET   A 1 188 ? -0.757  24.764  4.600   1.00 61.93 188 A 1 
ATOM   1468 N N   . ASN   A 1 189 ? -4.288  27.947  0.683   1.00 89.64 189 A 1 
ATOM   1469 C CA  . ASN   A 1 189 ? -5.619  28.545  0.674   1.00 89.69 189 A 1 
ATOM   1470 C C   . ASN   A 1 189 ? -6.426  28.052  -0.539  1.00 90.13 189 A 1 
ATOM   1471 O O   . ASN   A 1 189 ? -6.386  28.685  -1.597  1.00 88.67 189 A 1 
ATOM   1472 C CB  . ASN   A 1 189 ? -5.491  30.074  0.726   1.00 87.48 189 A 1 
ATOM   1473 C CG  . ASN   A 1 189 ? -6.860  30.744  0.793   1.00 84.33 189 A 1 
ATOM   1474 O OD1 . ASN   A 1 189 ? -7.883  30.124  1.019   1.00 78.01 189 A 1 
ATOM   1475 N ND2 . ASN   A 1 189 ? -6.910  32.043  0.605   1.00 76.49 189 A 1 
ATOM   1476 N N   . PRO   A 1 190 ? -7.180  26.951  -0.406  1.00 89.77 190 A 1 
ATOM   1477 C CA  . PRO   A 1 190 ? -7.957  26.401  -1.517  1.00 89.97 190 A 1 
ATOM   1478 C C   . PRO   A 1 190 ? -9.283  27.135  -1.758  1.00 90.94 190 A 1 
ATOM   1479 O O   . PRO   A 1 190 ? -9.941  26.888  -2.763  1.00 89.57 190 A 1 
ATOM   1480 C CB  . PRO   A 1 190 ? -8.171  24.936  -1.133  1.00 87.69 190 A 1 
ATOM   1481 C CG  . PRO   A 1 190 ? -8.309  25.001  0.391   1.00 85.19 190 A 1 
ATOM   1482 C CD  . PRO   A 1 190 ? -7.312  26.101  0.771   1.00 86.96 190 A 1 
ATOM   1483 N N   . LEU   A 1 191 ? -9.698  28.042  -0.863  1.00 91.05 191 A 1 
ATOM   1484 C CA  . LEU   A 1 191 ? -11.020 28.690  -0.918  1.00 90.81 191 A 1 
ATOM   1485 C C   . LEU   A 1 191 ? -11.338 29.375  -2.261  1.00 91.66 191 A 1 
ATOM   1486 O O   . LEU   A 1 191 ? -12.465 29.227  -2.738  1.00 91.09 191 A 1 
ATOM   1487 C CB  . LEU   A 1 191 ? -11.178 29.700  0.232   1.00 89.03 191 A 1 
ATOM   1488 C CG  . LEU   A 1 191 ? -11.246 29.088  1.638   1.00 78.76 191 A 1 
ATOM   1489 C CD1 . LEU   A 1 191 ? -11.245 30.212  2.674   1.00 72.31 191 A 1 
ATOM   1490 C CD2 . LEU   A 1 191 ? -12.521 28.262  1.825   1.00 72.37 191 A 1 
ATOM   1491 N N   . PRO   A 1 192 ? -10.400 30.094  -2.905  1.00 91.86 192 A 1 
ATOM   1492 C CA  . PRO   A 1 192 ? -10.658 30.673  -4.223  1.00 91.84 192 A 1 
ATOM   1493 C C   . PRO   A 1 192 ? -10.936 29.607  -5.289  1.00 92.66 192 A 1 
ATOM   1494 O O   . PRO   A 1 192 ? -11.882 29.753  -6.059  1.00 91.91 192 A 1 
ATOM   1495 C CB  . PRO   A 1 192 ? -9.420  31.509  -4.555  1.00 90.66 192 A 1 
ATOM   1496 C CG  . PRO   A 1 192 ? -8.797  31.804  -3.197  1.00 89.02 192 A 1 
ATOM   1497 C CD  . PRO   A 1 192 ? -9.104  30.528  -2.423  1.00 91.47 192 A 1 
ATOM   1498 N N   . LEU   A 1 193 ? -10.162 28.507  -5.296  1.00 92.28 193 A 1 
ATOM   1499 C CA  . LEU   A 1 193 ? -10.353 27.386  -6.224  1.00 92.23 193 A 1 
ATOM   1500 C C   . LEU   A 1 193 ? -11.692 26.677  -6.001  1.00 92.71 193 A 1 
ATOM   1501 O O   . LEU   A 1 193 ? -12.380 26.349  -6.959  1.00 91.34 193 A 1 
ATOM   1502 C CB  . LEU   A 1 193 ? -9.214  26.370  -6.060  1.00 90.53 193 A 1 
ATOM   1503 C CG  . LEU   A 1 193 ? -7.845  26.851  -6.563  1.00 85.56 193 A 1 
ATOM   1504 C CD1 . LEU   A 1 193 ? -6.787  25.820  -6.179  1.00 81.22 193 A 1 
ATOM   1505 C CD2 . LEU   A 1 193 ? -7.845  27.010  -8.083  1.00 81.70 193 A 1 
ATOM   1506 N N   . ILE   A 1 194 ? -12.080 26.475  -4.739  1.00 92.79 194 A 1 
ATOM   1507 C CA  . ILE   A 1 194 ? -13.376 25.876  -4.386  1.00 92.14 194 A 1 
ATOM   1508 C C   . ILE   A 1 194 ? -14.521 26.728  -4.937  1.00 92.52 194 A 1 
ATOM   1509 O O   . ILE   A 1 194 ? -15.444 26.192  -5.544  1.00 92.02 194 A 1 
ATOM   1510 C CB  . ILE   A 1 194 ? -13.483 25.686  -2.858  1.00 90.94 194 A 1 
ATOM   1511 C CG1 . ILE   A 1 194 ? -12.461 24.631  -2.383  1.00 88.14 194 A 1 
ATOM   1512 C CG2 . ILE   A 1 194 ? -14.904 25.265  -2.438  1.00 88.27 194 A 1 
ATOM   1513 C CD1 . ILE   A 1 194 ? -12.203 24.687  -0.875  1.00 81.22 194 A 1 
ATOM   1514 N N   . ARG   A 1 195 ? -14.449 28.066  -4.787  1.00 92.93 195 A 1 
ATOM   1515 C CA  . ARG   A 1 195 ? -15.444 28.978  -5.369  1.00 92.53 195 A 1 
ATOM   1516 C C   . ARG   A 1 195 ? -15.507 28.878  -6.887  1.00 93.11 195 A 1 
ATOM   1517 O O   . ARG   A 1 195 ? -16.603 28.835  -7.426  1.00 92.47 195 A 1 
ATOM   1518 C CB  . ARG   A 1 195 ? -15.161 30.430  -4.966  1.00 91.79 195 A 1 
ATOM   1519 C CG  . ARG   A 1 195 ? -15.800 30.765  -3.616  1.00 81.21 195 A 1 
ATOM   1520 C CD  . ARG   A 1 195 ? -15.589 32.250  -3.329  1.00 77.05 195 A 1 
ATOM   1521 N NE  . ARG   A 1 195 ? -16.331 32.672  -2.132  1.00 67.67 195 A 1 
ATOM   1522 C CZ  . ARG   A 1 195 ? -16.272 33.866  -1.568  1.00 59.56 195 A 1 
ATOM   1523 N NH1 . ARG   A 1 195 ? -15.506 34.813  -2.046  1.00 53.90 195 A 1 
ATOM   1524 N NH2 . ARG   A 1 195 ? -16.987 34.126  -0.513  1.00 52.41 195 A 1 
ATOM   1525 N N   . ASP   A 1 196 ? -14.366 28.830  -7.569  1.00 93.17 196 A 1 
ATOM   1526 C CA  . ASP   A 1 196 ? -14.343 28.727  -9.031  1.00 93.01 196 A 1 
ATOM   1527 C C   . ASP   A 1 196 ? -14.954 27.401  -9.506  1.00 93.35 196 A 1 
ATOM   1528 O O   . ASP   A 1 196 ? -15.759 27.387  -10.436 1.00 92.10 196 A 1 
ATOM   1529 C CB  . ASP   A 1 196 ? -12.912 28.861  -9.551  1.00 92.34 196 A 1 
ATOM   1530 C CG  . ASP   A 1 196 ? -12.267 30.229  -9.335  1.00 90.27 196 A 1 
ATOM   1531 O OD1 . ASP   A 1 196 ? -12.920 31.206  -8.905  1.00 85.84 196 A 1 
ATOM   1532 O OD2 . ASP   A 1 196 ? -11.042 30.312  -9.564  1.00 85.93 196 A 1 
ATOM   1533 N N   . LEU   A 1 197 ? -14.635 26.294  -8.829  1.00 93.18 197 A 1 
ATOM   1534 C CA  . LEU   A 1 197 ? -15.218 24.979  -9.114  1.00 92.90 197 A 1 
ATOM   1535 C C   . LEU   A 1 197 ? -16.736 24.971  -8.884  1.00 92.89 197 A 1 
ATOM   1536 O O   . LEU   A 1 197 ? -17.486 24.500  -9.738  1.00 92.08 197 A 1 
ATOM   1537 C CB  . LEU   A 1 197 ? -14.523 23.909  -8.249  1.00 92.77 197 A 1 
ATOM   1538 C CG  . LEU   A 1 197 ? -13.075 23.591  -8.678  1.00 91.47 197 A 1 
ATOM   1539 C CD1 . LEU   A 1 197 ? -12.377 22.778  -7.590  1.00 88.72 197 A 1 
ATOM   1540 C CD2 . LEU   A 1 197 ? -13.031 22.786  -9.977  1.00 88.20 197 A 1 
ATOM   1541 N N   . GLN   A 1 198 ? -17.211 25.547  -7.774  1.00 92.73 198 A 1 
ATOM   1542 C CA  . GLN   A 1 198 ? -18.645 25.674  -7.487  1.00 92.09 198 A 1 
ATOM   1543 C C   . GLN   A 1 198 ? -19.355 26.561  -8.519  1.00 92.40 198 A 1 
ATOM   1544 O O   . GLN   A 1 198 ? -20.423 26.198  -9.009  1.00 91.53 198 A 1 
ATOM   1545 C CB  . GLN   A 1 198 ? -18.838 26.236  -6.075  1.00 90.88 198 A 1 
ATOM   1546 C CG  . GLN   A 1 198 ? -18.546 25.191  -4.991  1.00 86.93 198 A 1 
ATOM   1547 C CD  . GLN   A 1 198 ? -18.669 25.760  -3.579  1.00 85.60 198 A 1 
ATOM   1548 O OE1 . GLN   A 1 198 ? -18.421 26.928  -3.313  1.00 79.11 198 A 1 
ATOM   1549 N NE2 . GLN   A 1 198 ? -19.057 24.948  -2.623  1.00 76.93 198 A 1 
ATOM   1550 N N   . ASN   A 1 199 ? -18.752 27.682  -8.903  1.00 92.69 199 A 1 
ATOM   1551 C CA  . ASN   A 1 199 ? -19.298 28.574  -9.932  1.00 92.41 199 A 1 
ATOM   1552 C C   . ASN   A 1 199 ? -19.367 27.899  -11.310 1.00 92.10 199 A 1 
ATOM   1553 O O   . ASN   A 1 199 ? -20.267 28.193  -12.091 1.00 90.32 199 A 1 
ATOM   1554 C CB  . ASN   A 1 199 ? -18.433 29.840  -10.008 1.00 91.98 199 A 1 
ATOM   1555 C CG  . ASN   A 1 199 ? -18.596 30.777  -8.819  1.00 87.41 199 A 1 
ATOM   1556 O OD1 . ASN   A 1 199 ? -19.557 30.761  -8.081  1.00 81.15 199 A 1 
ATOM   1557 N ND2 . ASN   A 1 199 ? -17.648 31.673  -8.640  1.00 79.73 199 A 1 
ATOM   1558 N N   . ALA   A 1 200 ? -18.448 26.976  -11.596 1.00 91.84 200 A 1 
ATOM   1559 C CA  . ALA   A 1 200 ? -18.474 26.147  -12.803 1.00 90.71 200 A 1 
ATOM   1560 C C   . ALA   A 1 200 ? -19.468 24.966  -12.724 1.00 90.51 200 A 1 
ATOM   1561 O O   . ALA   A 1 200 ? -19.595 24.213  -13.688 1.00 88.00 200 A 1 
ATOM   1562 C CB  . ALA   A 1 200 ? -17.046 25.688  -13.104 1.00 89.93 200 A 1 
ATOM   1563 N N   . GLY   A 1 201 ? -20.174 24.802  -11.602 1.00 90.51 201 A 1 
ATOM   1564 C CA  . GLY   A 1 201 ? -21.207 23.781  -11.403 1.00 89.82 201 A 1 
ATOM   1565 C C   . GLY   A 1 201 ? -20.706 22.458  -10.822 1.00 90.21 201 A 1 
ATOM   1566 O O   . GLY   A 1 201 ? -21.472 21.495  -10.779 1.00 87.31 201 A 1 
ATOM   1567 N N   . TYR   A 1 202 ? -19.445 22.380  -10.372 1.00 91.04 202 A 1 
ATOM   1568 C CA  . TYR   A 1 202 ? -18.924 21.171  -9.730  1.00 90.89 202 A 1 
ATOM   1569 C C   . TYR   A 1 202 ? -19.435 21.034  -8.293  1.00 91.15 202 A 1 
ATOM   1570 O O   . TYR   A 1 202 ? -19.450 21.994  -7.519  1.00 89.48 202 A 1 
ATOM   1571 C CB  . TYR   A 1 202 ? -17.395 21.150  -9.757  1.00 90.15 202 A 1 
ATOM   1572 C CG  . TYR   A 1 202 ? -16.819 20.989  -11.144 1.00 90.02 202 A 1 
ATOM   1573 C CD1 . TYR   A 1 202 ? -16.777 19.720  -11.747 1.00 85.35 202 A 1 
ATOM   1574 C CD2 . TYR   A 1 202 ? -16.346 22.108  -11.857 1.00 85.65 202 A 1 
ATOM   1575 C CE1 . TYR   A 1 202 ? -16.271 19.563  -13.047 1.00 83.72 202 A 1 
ATOM   1576 C CE2 . TYR   A 1 202 ? -15.841 21.964  -13.159 1.00 83.51 202 A 1 
ATOM   1577 C CZ  . TYR   A 1 202 ? -15.806 20.687  -13.753 1.00 85.41 202 A 1 
ATOM   1578 O OH  . TYR   A 1 202 ? -15.320 20.545  -15.024 1.00 83.40 202 A 1 
ATOM   1579 N N   . HIS   A 1 203 ? -19.795 19.796  -7.919  1.00 91.83 203 A 1 
ATOM   1580 C CA  . HIS   A 1 203 ? -20.150 19.466  -6.543  1.00 91.35 203 A 1 
ATOM   1581 C C   . HIS   A 1 203 ? -18.882 19.185  -5.729  1.00 91.40 203 A 1 
ATOM   1582 O O   . HIS   A 1 203 ? -18.225 18.162  -5.928  1.00 89.53 203 A 1 
ATOM   1583 C CB  . HIS   A 1 203 ? -21.126 18.289  -6.539  1.00 89.69 203 A 1 
ATOM   1584 C CG  . HIS   A 1 203 ? -21.743 18.070  -5.187  1.00 82.60 203 A 1 
ATOM   1585 N ND1 . HIS   A 1 203 ? -22.665 18.898  -4.578  1.00 70.55 203 A 1 
ATOM   1586 C CD2 . HIS   A 1 203 ? -21.487 17.041  -4.321  1.00 69.39 203 A 1 
ATOM   1587 C CE1 . HIS   A 1 203 ? -22.956 18.376  -3.377  1.00 67.00 203 A 1 
ATOM   1588 N NE2 . HIS   A 1 203 ? -22.269 17.246  -3.186  1.00 68.50 203 A 1 
ATOM   1589 N N   . VAL   A 1 204 ? -18.536 20.079  -4.813  1.00 90.40 204 A 1 
ATOM   1590 C CA  . VAL   A 1 204 ? -17.371 19.935  -3.928  1.00 90.19 204 A 1 
ATOM   1591 C C   . VAL   A 1 204 ? -17.774 19.128  -2.693  1.00 89.25 204 A 1 
ATOM   1592 O O   . VAL   A 1 204 ? -18.654 19.541  -1.941  1.00 87.02 204 A 1 
ATOM   1593 C CB  . VAL   A 1 204 ? -16.766 21.304  -3.555  1.00 89.57 204 A 1 
ATOM   1594 C CG1 . VAL   A 1 204 ? -15.519 21.144  -2.682  1.00 85.45 204 A 1 
ATOM   1595 C CG2 . VAL   A 1 204 ? -16.358 22.091  -4.812  1.00 85.80 204 A 1 
ATOM   1596 N N   . LEU   A 1 205 ? -17.119 17.981  -2.491  1.00 87.66 205 A 1 
ATOM   1597 C CA  . LEU   A 1 205 ? -17.321 17.095  -1.338  1.00 85.42 205 A 1 
ATOM   1598 C C   . LEU   A 1 205 ? -16.391 17.452  -0.173  1.00 84.36 205 A 1 
ATOM   1599 O O   . LEU   A 1 205 ? -16.775 17.341  0.991   1.00 80.07 205 A 1 
ATOM   1600 C CB  . LEU   A 1 205 ? -17.068 15.638  -1.766  1.00 83.53 205 A 1 
ATOM   1601 C CG  . LEU   A 1 205 ? -17.985 15.093  -2.877  1.00 81.22 205 A 1 
ATOM   1602 C CD1 . LEU   A 1 205 ? -17.558 13.666  -3.222  1.00 76.45 205 A 1 
ATOM   1603 C CD2 . LEU   A 1 205 ? -19.451 15.066  -2.448  1.00 75.82 205 A 1 
ATOM   1604 N N   . TRP   A 1 206 ? -15.167 17.865  -0.483  1.00 80.74 206 A 1 
ATOM   1605 C CA  . TRP   A 1 206 ? -14.149 18.250  0.497   1.00 79.26 206 A 1 
ATOM   1606 C C   . TRP   A 1 206 ? -13.388 19.496  0.023   1.00 78.04 206 A 1 
ATOM   1607 O O   . TRP   A 1 206 ? -13.039 19.584  -1.151  1.00 72.67 206 A 1 
ATOM   1608 C CB  . TRP   A 1 206 ? -13.179 17.082  0.719   1.00 75.43 206 A 1 
ATOM   1609 C CG  . TRP   A 1 206 ? -12.171 17.344  1.788   1.00 71.74 206 A 1 
ATOM   1610 C CD1 . TRP   A 1 206 ? -10.939 17.859  1.599   1.00 64.19 206 A 1 
ATOM   1611 C CD2 . TRP   A 1 206 ? -12.341 17.201  3.235   1.00 67.55 206 A 1 
ATOM   1612 N NE1 . TRP   A 1 206 ? -10.321 18.047  2.831   1.00 61.80 206 A 1 
ATOM   1613 C CE2 . TRP   A 1 206 ? -11.156 17.661  3.861   1.00 64.29 206 A 1 
ATOM   1614 C CE3 . TRP   A 1 206 ? -13.390 16.742  4.062   1.00 61.64 206 A 1 
ATOM   1615 C CZ2 . TRP   A 1 206 ? -11.009 17.688  5.266   1.00 62.40 206 A 1 
ATOM   1616 C CZ3 . TRP   A 1 206 ? -13.244 16.757  5.462   1.00 56.95 206 A 1 
ATOM   1617 C CH2 . TRP   A 1 206 ? -12.068 17.234  6.056   1.00 57.90 206 A 1 
ATOM   1618 N N   . PRO   A 1 207 ? -13.041 20.438  0.948   1.00 76.34 207 A 1 
ATOM   1619 C CA  . PRO   A 1 207 ? -13.399 20.421  2.367   1.00 74.44 207 A 1 
ATOM   1620 C C   . PRO   A 1 207 ? -14.894 20.686  2.584   1.00 74.17 207 A 1 
ATOM   1621 O O   . PRO   A 1 207 ? -15.490 21.523  1.906   1.00 67.91 207 A 1 
ATOM   1622 C CB  . PRO   A 1 207 ? -12.525 21.497  3.014   1.00 67.02 207 A 1 
ATOM   1623 C CG  . PRO   A 1 207 ? -12.309 22.496  1.883   1.00 64.03 207 A 1 
ATOM   1624 C CD  . PRO   A 1 207 ? -12.252 21.615  0.640   1.00 68.28 207 A 1 
ATOM   1625 N N   . ASN   A 1 208 ? -15.490 19.986  3.548   1.00 70.63 208 A 1 
ATOM   1626 C CA  . ASN   A 1 208 ? -16.884 20.196  3.932   1.00 67.79 208 A 1 
ATOM   1627 C C   . ASN   A 1 208 ? -16.994 21.464  4.796   1.00 66.00 208 A 1 
ATOM   1628 O O   . ASN   A 1 208 ? -17.027 21.414  6.023   1.00 60.65 208 A 1 
ATOM   1629 C CB  . ASN   A 1 208 ? -17.429 18.924  4.599   1.00 61.88 208 A 1 
ATOM   1630 C CG  . ASN   A 1 208 ? -18.947 18.946  4.715   1.00 55.14 208 A 1 
ATOM   1631 O OD1 . ASN   A 1 208 ? -19.628 19.868  4.307   1.00 49.55 208 A 1 
ATOM   1632 N ND2 . ASN   A 1 208 ? -19.517 17.902  5.273   1.00 48.49 208 A 1 
ATOM   1633 N N   . LEU   A 1 209 ? -16.974 22.618  4.129   1.00 63.76 209 A 1 
ATOM   1634 C CA  . LEU   A 1 209 ? -17.046 23.914  4.792   1.00 61.35 209 A 1 
ATOM   1635 C C   . LEU   A 1 209 ? -18.498 24.222  5.165   1.00 59.91 209 A 1 
ATOM   1636 O O   . LEU   A 1 209 ? -19.362 24.270  4.282   1.00 54.24 209 A 1 
ATOM   1637 C CB  . LEU   A 1 209 ? -16.448 25.003  3.890   1.00 56.19 209 A 1 
ATOM   1638 C CG  . LEU   A 1 209 ? -14.917 24.924  3.760   1.00 51.27 209 A 1 
ATOM   1639 C CD1 . LEU   A 1 209 ? -14.455 25.830  2.622   1.00 47.02 209 A 1 
ATOM   1640 C CD2 . LEU   A 1 209 ? -14.203 25.370  5.044   1.00 47.69 209 A 1 
ATOM   1641 N N   . PRO   A 1 210 ? -18.787 24.492  6.457   1.00 51.59 210 A 1 
ATOM   1642 C CA  . PRO   A 1 210 ? -20.129 24.849  6.887   1.00 49.27 210 A 1 
ATOM   1643 C C   . PRO   A 1 210 ? -20.616 26.105  6.151   1.00 49.75 210 A 1 
ATOM   1644 O O   . PRO   A 1 210 ? -19.927 27.121  6.094   1.00 46.55 210 A 1 
ATOM   1645 C CB  . PRO   A 1 210 ? -20.059 25.029  8.413   1.00 44.80 210 A 1 
ATOM   1646 C CG  . PRO   A 1 210 ? -18.575 25.062  8.762   1.00 44.24 210 A 1 
ATOM   1647 C CD  . PRO   A 1 210 ? -17.847 24.475  7.562   1.00 48.16 210 A 1 
ATOM   1648 N N   . GLY   A 1 211 ? -21.822 26.017  5.571   1.00 47.25 211 A 1 
ATOM   1649 C CA  . GLY   A 1 211 ? -22.473 27.112  4.844   1.00 45.13 211 A 1 
ATOM   1650 C C   . GLY   A 1 211 ? -21.993 27.352  3.405   1.00 45.57 211 A 1 
ATOM   1651 O O   . GLY   A 1 211 ? -22.562 28.209  2.728   1.00 42.42 211 A 1 
ATOM   1652 N N   . VAL   A 1 212 ? -20.980 26.622  2.923   1.00 51.03 212 A 1 
ATOM   1653 C CA  . VAL   A 1 212 ? -20.524 26.724  1.520   1.00 49.13 212 A 1 
ATOM   1654 C C   . VAL   A 1 212 ? -21.086 25.589  0.662   1.00 48.19 212 A 1 
ATOM   1655 O O   . VAL   A 1 212 ? -21.427 25.805  -0.499  1.00 45.46 212 A 1 
ATOM   1656 C CB  . VAL   A 1 212 ? -18.987 26.797  1.426   1.00 46.93 212 A 1 
ATOM   1657 C CG1 . VAL   A 1 212 ? -18.523 27.063  -0.005  1.00 44.12 212 A 1 
ATOM   1658 C CG2 . VAL   A 1 212 ? -18.422 27.927  2.293   1.00 44.65 212 A 1 
ATOM   1659 N N   . THR   A 1 213 ? -21.234 24.402  1.230   1.00 46.81 213 A 1 
ATOM   1660 C CA  . THR   A 1 213 ? -22.009 23.314  0.623   1.00 45.04 213 A 1 
ATOM   1661 C C   . THR   A 1 213 ? -23.499 23.598  0.823   1.00 43.74 213 A 1 
ATOM   1662 O O   . THR   A 1 213 ? -24.093 23.176  1.812   1.00 40.86 213 A 1 
ATOM   1663 C CB  . THR   A 1 213 ? -21.628 21.952  1.229   1.00 42.69 213 A 1 
ATOM   1664 O OG1 . THR   A 1 213 ? -21.637 22.012  2.636   1.00 40.13 213 A 1 
ATOM   1665 C CG2 . THR   A 1 213 ? -20.225 21.529  0.792   1.00 39.70 213 A 1 
ATOM   1666 N N   . SER   A 1 214 ? -24.081 24.373  -0.073  1.00 38.39 214 A 1 
ATOM   1667 C CA  . SER   A 1 214 ? -25.532 24.521  -0.223  1.00 36.74 214 A 1 
ATOM   1668 C C   . SER   A 1 214 ? -26.127 23.323  -0.945  1.00 35.44 214 A 1 
ATOM   1669 O O   . SER   A 1 214 ? -25.531 22.913  -1.962  1.00 32.08 214 A 1 
ATOM   1670 C CB  . SER   A 1 214 ? -25.862 25.782  -1.023  1.00 34.14 214 A 1 
ATOM   1671 O OG  . SER   A 1 214 ? -25.288 25.637  -2.298  1.00 32.20 214 A 1 
ATOM   1672 O OXT . SER   A 1 214 ? -27.215 22.857  -0.474  1.00 30.47 214 A 1 
ATOM   1673 N N   . MET   B 2 1   ? -10.107 9.481   0.031   1.00 72.37 1   B 1 
ATOM   1674 C CA  . MET   B 2 1   ? -11.091 8.492   0.531   1.00 78.39 1   B 1 
ATOM   1675 C C   . MET   B 2 1   ? -10.998 8.437   2.048   1.00 81.82 1   B 1 
ATOM   1676 O O   . MET   B 2 1   ? -9.890  8.447   2.574   1.00 80.33 1   B 1 
ATOM   1677 C CB  . MET   B 2 1   ? -10.818 7.121   -0.102  1.00 73.47 1   B 1 
ATOM   1678 C CG  . MET   B 2 1   ? -11.795 6.030   0.346   1.00 67.05 1   B 1 
ATOM   1679 S SD  . MET   B 2 1   ? -11.419 4.387   -0.332  1.00 62.38 1   B 1 
ATOM   1680 C CE  . MET   B 2 1   ? -12.054 4.536   -2.009  1.00 56.38 1   B 1 
ATOM   1681 N N   . LEU   B 2 2   ? -12.142 8.369   2.748   1.00 83.52 2   B 1 
ATOM   1682 C CA  . LEU   B 2 2   ? -12.173 8.249   4.204   1.00 86.37 2   B 1 
ATOM   1683 C C   . LEU   B 2 2   ? -11.952 6.795   4.635   1.00 89.70 2   B 1 
ATOM   1684 O O   . LEU   B 2 2   ? -12.339 5.855   3.937   1.00 89.99 2   B 1 
ATOM   1685 C CB  . LEU   B 2 2   ? -13.493 8.799   4.761   1.00 83.65 2   B 1 
ATOM   1686 C CG  . LEU   B 2 2   ? -13.746 10.294  4.500   1.00 80.32 2   B 1 
ATOM   1687 C CD1 . LEU   B 2 2   ? -15.124 10.673  5.028   1.00 76.90 2   B 1 
ATOM   1688 C CD2 . LEU   B 2 2   ? -12.700 11.183  5.173   1.00 76.19 2   B 1 
ATOM   1689 N N   . VAL   B 2 3   ? -11.373 6.611   5.824   1.00 92.40 3   B 1 
ATOM   1690 C CA  . VAL   B 2 3   ? -11.165 5.290   6.434   1.00 94.59 3   B 1 
ATOM   1691 C C   . VAL   B 2 3   ? -12.472 4.500   6.538   1.00 94.75 3   B 1 
ATOM   1692 O O   . VAL   B 2 3   ? -12.480 3.309   6.242   1.00 94.61 3   B 1 
ATOM   1693 C CB  . VAL   B 2 3   ? -10.495 5.451   7.808   1.00 95.62 3   B 1 
ATOM   1694 C CG1 . VAL   B 2 3   ? -10.592 4.193   8.670   1.00 94.87 3   B 1 
ATOM   1695 C CG2 . VAL   B 2 3   ? -9.011  5.769   7.626   1.00 94.59 3   B 1 
ATOM   1696 N N   . GLU   B 2 4   ? -13.587 5.143   6.875   1.00 95.60 4   B 1 
ATOM   1697 C CA  . GLU   B 2 4   ? -14.897 4.484   6.998   1.00 94.69 4   B 1 
ATOM   1698 C C   . GLU   B 2 4   ? -15.381 3.822   5.698   1.00 95.08 4   B 1 
ATOM   1699 O O   . GLU   B 2 4   ? -16.135 2.852   5.743   1.00 94.18 4   B 1 
ATOM   1700 C CB  . GLU   B 2 4   ? -15.942 5.476   7.527   1.00 92.40 4   B 1 
ATOM   1701 C CG  . GLU   B 2 4   ? -16.277 6.622   6.560   1.00 86.87 4   B 1 
ATOM   1702 C CD  . GLU   B 2 4   ? -17.304 7.620   7.121   1.00 85.88 4   B 1 
ATOM   1703 O OE1 . GLU   B 2 4   ? -17.645 8.568   6.381   1.00 79.02 4   B 1 
ATOM   1704 O OE2 . GLU   B 2 4   ? -17.761 7.433   8.277   1.00 80.97 4   B 1 
ATOM   1705 N N   . GLN   B 2 5   ? -14.900 4.289   4.537   1.00 92.11 5   B 1 
ATOM   1706 C CA  . GLN   B 2 5   ? -15.240 3.739   3.223   1.00 90.63 5   B 1 
ATOM   1707 C C   . GLN   B 2 5   ? -14.376 2.524   2.853   1.00 92.15 5   B 1 
ATOM   1708 O O   . GLN   B 2 5   ? -14.792 1.695   2.047   1.00 91.44 5   B 1 
ATOM   1709 C CB  . GLN   B 2 5   ? -15.080 4.840   2.164   1.00 87.75 5   B 1 
ATOM   1710 C CG  . GLN   B 2 5   ? -16.029 6.030   2.375   1.00 81.91 5   B 1 
ATOM   1711 C CD  . GLN   B 2 5   ? -15.746 7.197   1.426   1.00 76.56 5   B 1 
ATOM   1712 O OE1 . GLN   B 2 5   ? -14.657 7.384   0.924   1.00 68.98 5   B 1 
ATOM   1713 N NE2 . GLN   B 2 5   ? -16.722 8.036   1.165   1.00 65.97 5   B 1 
ATOM   1714 N N   . ALA   B 2 6   ? -13.174 2.401   3.428   1.00 92.57 6   B 1 
ATOM   1715 C CA  . ALA   B 2 6   ? -12.209 1.343   3.118   1.00 94.16 6   B 1 
ATOM   1716 C C   . ALA   B 2 6   ? -12.085 0.273   4.215   1.00 96.07 6   B 1 
ATOM   1717 O O   . ALA   B 2 6   ? -11.659 -0.853  3.937   1.00 96.15 6   B 1 
ATOM   1718 C CB  . ALA   B 2 6   ? -10.856 2.006   2.832   1.00 92.93 6   B 1 
ATOM   1719 N N   . MET   B 2 7   ? -12.452 0.601   5.449   1.00 97.24 7   B 1 
ATOM   1720 C CA  . MET   B 2 7   ? -12.359 -0.291  6.602   1.00 97.78 7   B 1 
ATOM   1721 C C   . MET   B 2 7   ? -13.313 -1.485  6.495   1.00 97.73 7   B 1 
ATOM   1722 O O   . MET   B 2 7   ? -14.294 -1.483  5.746   1.00 97.28 7   B 1 
ATOM   1723 C CB  . MET   B 2 7   ? -12.551 0.493   7.913   1.00 97.69 7   B 1 
ATOM   1724 C CG  . MET   B 2 7   ? -14.003 0.906   8.194   1.00 97.46 7   B 1 
ATOM   1725 S SD  . MET   B 2 7   ? -14.208 1.786   9.770   1.00 97.09 7   B 1 
ATOM   1726 C CE  . MET   B 2 7   ? -15.994 2.023   9.768   1.00 95.04 7   B 1 
ATOM   1727 N N   . LYS   B 2 8   ? -13.045 -2.527  7.287   1.00 98.15 8   B 1 
ATOM   1728 C CA  . LYS   B 2 8   ? -13.956 -3.667  7.450   1.00 98.31 8   B 1 
ATOM   1729 C C   . LYS   B 2 8   ? -14.756 -3.549  8.739   1.00 98.57 8   B 1 
ATOM   1730 O O   . LYS   B 2 8   ? -14.204 -3.367  9.817   1.00 98.40 8   B 1 
ATOM   1731 C CB  . LYS   B 2 8   ? -13.203 -4.997  7.361   1.00 97.78 8   B 1 
ATOM   1732 C CG  . LYS   B 2 8   ? -12.610 -5.270  5.970   1.00 91.89 8   B 1 
ATOM   1733 C CD  . LYS   B 2 8   ? -13.679 -5.344  4.880   1.00 87.41 8   B 1 
ATOM   1734 C CE  . LYS   B 2 8   ? -13.045 -5.711  3.545   1.00 81.53 8   B 1 
ATOM   1735 N NZ  . LYS   B 2 8   ? -14.020 -5.563  2.440   1.00 72.74 8   B 1 
ATOM   1736 N N   . ALA   B 2 9   ? -16.063 -3.714  8.593   1.00 98.10 9   B 1 
ATOM   1737 C CA  . ALA   B 2 9   ? -17.019 -3.836  9.680   1.00 97.91 9   B 1 
ATOM   1738 C C   . ALA   B 2 9   ? -18.129 -4.827  9.267   1.00 97.55 9   B 1 
ATOM   1739 O O   . ALA   B 2 9   ? -18.475 -4.888  8.090   1.00 93.19 9   B 1 
ATOM   1740 C CB  . ALA   B 2 9   ? -17.577 -2.446  10.001  1.00 96.70 9   B 1 
ATOM   1741 N N   . PRO   B 2 10  ? -18.715 -5.633  10.190  1.00 97.63 10  B 1 
ATOM   1742 C CA  . PRO   B 2 10  ? -18.332 -5.748  11.595  1.00 97.62 10  B 1 
ATOM   1743 C C   . PRO   B 2 10  ? -16.946 -6.381  11.780  1.00 98.20 10  B 1 
ATOM   1744 O O   . PRO   B 2 10  ? -16.478 -7.146  10.931  1.00 97.26 10  B 1 
ATOM   1745 C CB  . PRO   B 2 10  ? -19.433 -6.598  12.231  1.00 95.89 10  B 1 
ATOM   1746 C CG  . PRO   B 2 10  ? -19.869 -7.507  11.081  1.00 92.88 10  B 1 
ATOM   1747 C CD  . PRO   B 2 10  ? -19.754 -6.593  9.867   1.00 95.79 10  B 1 
ATOM   1748 N N   . VAL   B 2 11  ? -16.301 -6.079  12.904  1.00 98.53 11  B 1 
ATOM   1749 C CA  . VAL   B 2 11  ? -14.975 -6.604  13.248  1.00 98.72 11  B 1 
ATOM   1750 C C   . VAL   B 2 11  ? -15.119 -7.939  13.967  1.00 98.75 11  B 1 
ATOM   1751 O O   . VAL   B 2 11  ? -15.904 -8.070  14.901  1.00 98.51 11  B 1 
ATOM   1752 C CB  . VAL   B 2 11  ? -14.166 -5.601  14.092  1.00 98.61 11  B 1 
ATOM   1753 C CG1 . VAL   B 2 11  ? -12.713 -6.057  14.246  1.00 97.83 11  B 1 
ATOM   1754 C CG2 . VAL   B 2 11  ? -14.140 -4.208  13.451  1.00 97.75 11  B 1 
ATOM   1755 N N   . ILE   B 2 12  ? -14.338 -8.944  13.550  1.00 98.76 12  B 1 
ATOM   1756 C CA  . ILE   B 2 12  ? -14.182 -10.198 14.292  1.00 98.77 12  B 1 
ATOM   1757 C C   . ILE   B 2 12  ? -13.250 -9.909  15.465  1.00 98.84 12  B 1 
ATOM   1758 O O   . ILE   B 2 12  ? -12.118 -9.466  15.260  1.00 98.72 12  B 1 
ATOM   1759 C CB  . ILE   B 2 12  ? -13.654 -11.322 13.385  1.00 98.62 12  B 1 
ATOM   1760 C CG1 . ILE   B 2 12  ? -14.628 -11.580 12.209  1.00 97.61 12  B 1 
ATOM   1761 C CG2 . ILE   B 2 12  ? -13.446 -12.613 14.196  1.00 97.89 12  B 1 
ATOM   1762 C CD1 . ILE   B 2 12  ? -13.949 -12.262 11.023  1.00 90.10 12  B 1 
ATOM   1763 N N   . THR   B 2 13  ? -13.718 -10.141 16.689  1.00 98.77 13  B 1 
ATOM   1764 C CA  . THR   B 2 13  ? -13.022 -9.766  17.922  1.00 98.79 13  B 1 
ATOM   1765 C C   . THR   B 2 13  ? -12.877 -10.934 18.886  1.00 98.76 13  B 1 
ATOM   1766 O O   . THR   B 2 13  ? -13.583 -11.939 18.790  1.00 98.34 13  B 1 
ATOM   1767 C CB  . THR   B 2 13  ? -13.727 -8.599  18.635  1.00 98.51 13  B 1 
ATOM   1768 O OG1 . THR   B 2 13  ? -15.046 -8.942  18.995  1.00 96.67 13  B 1 
ATOM   1769 C CG2 . THR   B 2 13  ? -13.789 -7.334  17.784  1.00 96.21 13  B 1 
ATOM   1770 N N   . LEU   B 2 14  ? -11.972 -10.774 19.841  1.00 98.78 14  B 1 
ATOM   1771 C CA  . LEU   B 2 14  ? -11.795 -11.650 20.996  1.00 98.73 14  B 1 
ATOM   1772 C C   . LEU   B 2 14  ? -12.183 -10.920 22.285  1.00 98.81 14  B 1 
ATOM   1773 O O   . LEU   B 2 14  ? -12.167 -9.692  22.366  1.00 98.53 14  B 1 
ATOM   1774 C CB  . LEU   B 2 14  ? -10.335 -12.116 21.067  1.00 98.20 14  B 1 
ATOM   1775 C CG  . LEU   B 2 14  ? -9.892  -13.038 19.919  1.00 96.75 14  B 1 
ATOM   1776 C CD1 . LEU   B 2 14  ? -8.379  -13.206 19.978  1.00 95.51 14  B 1 
ATOM   1777 C CD2 . LEU   B 2 14  ? -10.543 -14.415 20.015  1.00 95.51 14  B 1 
ATOM   1778 N N   . ARG   B 2 15  ? -12.465 -11.712 23.332  1.00 98.69 15  B 1 
ATOM   1779 C CA  . ARG   B 2 15  ? -12.418 -11.257 24.727  1.00 98.62 15  B 1 
ATOM   1780 C C   . ARG   B 2 15  ? -11.021 -11.514 25.290  1.00 98.66 15  B 1 
ATOM   1781 O O   . ARG   B 2 15  ? -10.339 -12.430 24.840  1.00 98.02 15  B 1 
ATOM   1782 C CB  . ARG   B 2 15  ? -13.484 -11.976 25.567  1.00 98.17 15  B 1 
ATOM   1783 C CG  . ARG   B 2 15  ? -14.922 -11.741 25.092  1.00 95.53 15  B 1 
ATOM   1784 C CD  . ARG   B 2 15  ? -15.272 -10.254 25.117  1.00 91.68 15  B 1 
ATOM   1785 N NE  . ARG   B 2 15  ? -16.706 -10.046 24.859  1.00 86.79 15  B 1 
ATOM   1786 C CZ  . ARG   B 2 15  ? -17.263 -8.873  24.661  1.00 82.39 15  B 1 
ATOM   1787 N NH1 . ARG   B 2 15  ? -16.556 -7.779  24.644  1.00 74.96 15  B 1 
ATOM   1788 N NH2 . ARG   B 2 15  ? -18.546 -8.776  24.468  1.00 76.64 15  B 1 
ATOM   1789 N N   . ALA   B 2 16  ? -10.618 -10.774 26.317  1.00 98.59 16  B 1 
ATOM   1790 C CA  . ALA   B 2 16  ? -9.330  -10.974 26.995  1.00 98.53 16  B 1 
ATOM   1791 C C   . ALA   B 2 16  ? -9.175  -12.382 27.605  1.00 98.56 16  B 1 
ATOM   1792 O O   . ALA   B 2 16  ? -8.055  -12.852 27.795  1.00 97.87 16  B 1 
ATOM   1793 C CB  . ALA   B 2 16  ? -9.191  -9.892  28.069  1.00 98.01 16  B 1 
ATOM   1794 N N   . THR   B 2 17  ? -10.294 -13.060 27.873  1.00 98.51 17  B 1 
ATOM   1795 C CA  . THR   B 2 17  ? -10.358 -14.419 28.430  1.00 98.40 17  B 1 
ATOM   1796 C C   . THR   B 2 17  ? -10.382 -15.526 27.375  1.00 98.45 17  B 1 
ATOM   1797 O O   . THR   B 2 17  ? -10.269 -16.690 27.751  1.00 97.66 17  B 1 
ATOM   1798 C CB  . THR   B 2 17  ? -11.597 -14.572 29.321  1.00 97.76 17  B 1 
ATOM   1799 O OG1 . THR   B 2 17  ? -12.762 -14.228 28.595  1.00 92.89 17  B 1 
ATOM   1800 C CG2 . THR   B 2 17  ? -11.534 -13.656 30.542  1.00 91.68 17  B 1 
ATOM   1801 N N   . ASN   B 2 18  ? -10.564 -15.214 26.077  1.00 98.59 18  B 1 
ATOM   1802 C CA  . ASN   B 2 18  ? -10.451 -16.230 25.029  1.00 98.57 18  B 1 
ATOM   1803 C C   . ASN   B 2 18  ? -9.034  -16.809 25.013  1.00 98.62 18  B 1 
ATOM   1804 O O   . ASN   B 2 18  ? -8.074  -16.123 25.367  1.00 98.35 18  B 1 
ATOM   1805 C CB  . ASN   B 2 18  ? -10.833 -15.661 23.657  1.00 98.41 18  B 1 
ATOM   1806 C CG  . ASN   B 2 18  ? -12.329 -15.486 23.479  1.00 97.92 18  B 1 
ATOM   1807 O OD1 . ASN   B 2 18  ? -12.822 -14.392 23.301  1.00 89.35 18  B 1 
ATOM   1808 N ND2 . ASN   B 2 18  ? -13.087 -16.561 23.499  1.00 88.99 18  B 1 
ATOM   1809 N N   . THR   B 2 19  ? -8.912  -18.063 24.591  1.00 98.48 19  B 1 
ATOM   1810 C CA  . THR   B 2 19  ? -7.628  -18.768 24.574  1.00 98.52 19  B 1 
ATOM   1811 C C   . THR   B 2 19  ? -6.842  -18.499 23.289  1.00 98.62 19  B 1 
ATOM   1812 O O   . THR   B 2 19  ? -7.390  -18.101 22.259  1.00 98.38 19  B 1 
ATOM   1813 C CB  . THR   B 2 19  ? -7.818  -20.274 24.788  1.00 98.06 19  B 1 
ATOM   1814 O OG1 . THR   B 2 19  ? -8.533  -20.834 23.714  1.00 95.39 19  B 1 
ATOM   1815 C CG2 . THR   B 2 19  ? -8.569  -20.597 26.081  1.00 94.48 19  B 1 
ATOM   1816 N N   . ILE   B 2 20  ? -5.538  -18.774 23.327  1.00 98.34 20  B 1 
ATOM   1817 C CA  . ILE   B 2 20  ? -4.679  -18.772 22.133  1.00 98.33 20  B 1 
ATOM   1818 C C   . ILE   B 2 20  ? -5.214  -19.760 21.081  1.00 98.35 20  B 1 
ATOM   1819 O O   . ILE   B 2 20  ? -5.233  -19.435 19.894  1.00 98.16 20  B 1 
ATOM   1820 C CB  . ILE   B 2 20  ? -3.219  -19.084 22.543  1.00 98.09 20  B 1 
ATOM   1821 C CG1 . ILE   B 2 20  ? -2.656  -17.916 23.391  1.00 97.39 20  B 1 
ATOM   1822 C CG2 . ILE   B 2 20  ? -2.329  -19.339 21.314  1.00 97.55 20  B 1 
ATOM   1823 C CD1 . ILE   B 2 20  ? -1.297  -18.194 24.041  1.00 95.84 20  B 1 
ATOM   1824 N N   . ALA   B 2 21  ? -5.724  -20.929 21.501  1.00 98.17 21  B 1 
ATOM   1825 C CA  . ALA   B 2 21  ? -6.325  -21.918 20.600  1.00 98.04 21  B 1 
ATOM   1826 C C   . ALA   B 2 21  ? -7.562  -21.368 19.867  1.00 98.20 21  B 1 
ATOM   1827 O O   . ALA   B 2 21  ? -7.674  -21.515 18.648  1.00 97.98 21  B 1 
ATOM   1828 C CB  . ALA   B 2 21  ? -6.676  -23.177 21.404  1.00 97.43 21  B 1 
ATOM   1829 N N   . GLU   B 2 22  ? -8.459  -20.681 20.577  1.00 98.43 22  B 1 
ATOM   1830 C CA  . GLU   B 2 22  ? -9.639  -20.031 19.982  1.00 98.50 22  B 1 
ATOM   1831 C C   . GLU   B 2 22  ? -9.232  -18.929 18.991  1.00 98.60 22  B 1 
ATOM   1832 O O   . GLU   B 2 22  ? -9.792  -18.839 17.896  1.00 98.45 22  B 1 
ATOM   1833 C CB  . GLU   B 2 22  ? -10.518 -19.429 21.089  1.00 98.38 22  B 1 
ATOM   1834 C CG  . GLU   B 2 22  ? -11.263 -20.494 21.912  1.00 96.81 22  B 1 
ATOM   1835 C CD  . GLU   B 2 22  ? -11.959 -19.895 23.145  1.00 96.90 22  B 1 
ATOM   1836 O OE1 . GLU   B 2 22  ? -13.054 -20.381 23.505  1.00 91.86 22  B 1 
ATOM   1837 O OE2 . GLU   B 2 22  ? -11.398 -18.945 23.734  1.00 93.41 22  B 1 
ATOM   1838 N N   . ALA   B 2 23  ? -8.210  -18.141 19.326  1.00 98.67 23  B 1 
ATOM   1839 C CA  . ALA   B 2 23  ? -7.676  -17.116 18.434  1.00 98.69 23  B 1 
ATOM   1840 C C   . ALA   B 2 23  ? -7.105  -17.723 17.141  1.00 98.65 23  B 1 
ATOM   1841 O O   . ALA   B 2 23  ? -7.451  -17.278 16.046  1.00 98.42 23  B 1 
ATOM   1842 C CB  . ALA   B 2 23  ? -6.630  -16.300 19.197  1.00 98.60 23  B 1 
ATOM   1843 N N   . LEU   B 2 24  ? -6.296  -18.783 17.246  1.00 98.38 24  B 1 
ATOM   1844 C CA  . LEU   B 2 24  ? -5.753  -19.514 16.093  1.00 98.03 24  B 1 
ATOM   1845 C C   . LEU   B 2 24  ? -6.864  -20.083 15.200  1.00 98.00 24  B 1 
ATOM   1846 O O   . LEU   B 2 24  ? -6.777  -20.009 13.971  1.00 97.53 24  B 1 
ATOM   1847 C CB  . LEU   B 2 24  ? -4.847  -20.653 16.595  1.00 97.56 24  B 1 
ATOM   1848 C CG  . LEU   B 2 24  ? -3.470  -20.195 17.117  1.00 96.64 24  B 1 
ATOM   1849 C CD1 . LEU   B 2 24  ? -2.792  -21.354 17.848  1.00 95.18 24  B 1 
ATOM   1850 C CD2 . LEU   B 2 24  ? -2.559  -19.751 15.974  1.00 94.85 24  B 1 
ATOM   1851 N N   . GLN   B 2 25  ? -7.936  -20.616 15.807  1.00 98.24 25  B 1 
ATOM   1852 C CA  . GLN   B 2 25  ? -9.084  -21.147 15.074  1.00 98.18 25  B 1 
ATOM   1853 C C   . GLN   B 2 25  ? -9.810  -20.045 14.291  1.00 98.37 25  B 1 
ATOM   1854 O O   . GLN   B 2 25  ? -10.098 -20.230 13.106  1.00 97.96 25  B 1 
ATOM   1855 C CB  . GLN   B 2 25  ? -10.013 -21.873 16.052  1.00 97.57 25  B 1 
ATOM   1856 C CG  . GLN   B 2 25  ? -11.135 -22.627 15.308  1.00 87.46 25  B 1 
ATOM   1857 C CD  . GLN   B 2 25  ? -12.065 -23.402 16.250  1.00 79.28 25  B 1 
ATOM   1858 O OE1 . GLN   B 2 25  ? -11.959 -23.364 17.459  1.00 71.09 25  B 1 
ATOM   1859 N NE2 . GLN   B 2 25  ? -13.013 -24.141 15.722  1.00 66.20 25  B 1 
ATOM   1860 N N   . LEU   B 2 26  ? -10.049 -18.881 14.908  1.00 98.45 26  B 1 
ATOM   1861 C CA  . LEU   B 2 26  ? -10.670 -17.728 14.244  1.00 98.47 26  B 1 
ATOM   1862 C C   . LEU   B 2 26  ? -9.825  -17.209 13.076  1.00 98.49 26  B 1 
ATOM   1863 O O   . LEU   B 2 26  ? -10.363 -16.971 11.993  1.00 97.95 26  B 1 
ATOM   1864 C CB  . LEU   B 2 26  ? -10.914 -16.604 15.265  1.00 98.15 26  B 1 
ATOM   1865 C CG  . LEU   B 2 26  ? -12.119 -16.830 16.196  1.00 95.66 26  B 1 
ATOM   1866 C CD1 . LEU   B 2 26  ? -12.149 -15.723 17.245  1.00 93.59 26  B 1 
ATOM   1867 C CD2 . LEU   B 2 26  ? -13.447 -16.788 15.434  1.00 93.37 26  B 1 
ATOM   1868 N N   . LEU   B 2 27  ? -8.501  -17.086 13.255  1.00 98.55 27  B 1 
ATOM   1869 C CA  . LEU   B 2 27  ? -7.598  -16.684 12.170  1.00 98.41 27  B 1 
ATOM   1870 C C   . LEU   B 2 27  ? -7.695  -17.635 10.973  1.00 98.19 27  B 1 
ATOM   1871 O O   . LEU   B 2 27  ? -7.829  -17.191 9.833   1.00 97.25 27  B 1 
ATOM   1872 C CB  . LEU   B 2 27  ? -6.143  -16.638 12.662  1.00 98.07 27  B 1 
ATOM   1873 C CG  . LEU   B 2 27  ? -5.761  -15.485 13.608  1.00 96.14 27  B 1 
ATOM   1874 C CD1 . LEU   B 2 27  ? -4.233  -15.420 13.661  1.00 92.66 27  B 1 
ATOM   1875 C CD2 . LEU   B 2 27  ? -6.266  -14.129 13.150  1.00 91.89 27  B 1 
ATOM   1876 N N   . ARG   B 2 28  ? -7.667  -18.955 11.228  1.00 97.75 28  B 1 
ATOM   1877 C CA  . ARG   B 2 28  ? -7.753  -19.983 10.184  1.00 97.48 28  B 1 
ATOM   1878 C C   . ARG   B 2 28  ? -9.115  -19.984 9.493   1.00 97.86 28  B 1 
ATOM   1879 O O   . ARG   B 2 28  ? -9.169  -20.043 8.267   1.00 97.31 28  B 1 
ATOM   1880 C CB  . ARG   B 2 28  ? -7.422  -21.345 10.813  1.00 96.27 28  B 1 
ATOM   1881 C CG  . ARG   B 2 28  ? -7.425  -22.476 9.770   1.00 84.44 28  B 1 
ATOM   1882 C CD  . ARG   B 2 28  ? -7.077  -23.804 10.441  1.00 83.11 28  B 1 
ATOM   1883 N NE  . ARG   B 2 28  ? -7.205  -24.932 9.500   1.00 72.21 28  B 1 
ATOM   1884 C CZ  . ARG   B 2 28  ? -7.121  -26.217 9.808   1.00 64.31 28  B 1 
ATOM   1885 N NH1 . ARG   B 2 28  ? -6.862  -26.613 11.023  1.00 57.98 28  B 1 
ATOM   1886 N NH2 . ARG   B 2 28  ? -7.302  -27.122 8.896   1.00 55.91 28  B 1 
ATOM   1887 N N   . HIS   B 2 29  ? -10.202 -19.919 10.267  1.00 98.02 29  B 1 
ATOM   1888 C CA  . HIS   B 2 29  ? -11.568 -19.969 9.746   1.00 98.17 29  B 1 
ATOM   1889 C C   . HIS   B 2 29  ? -11.888 -18.762 8.856   1.00 98.18 29  B 1 
ATOM   1890 O O   . HIS   B 2 29  ? -12.384 -18.920 7.739   1.00 97.36 29  B 1 
ATOM   1891 C CB  . HIS   B 2 29  ? -12.545 -20.067 10.926  1.00 97.85 29  B 1 
ATOM   1892 C CG  . HIS   B 2 29  ? -13.984 -20.152 10.477  1.00 93.92 29  B 1 
ATOM   1893 N ND1 . HIS   B 2 29  ? -14.823 -19.091 10.236  1.00 80.74 29  B 1 
ATOM   1894 C CD2 . HIS   B 2 29  ? -14.698 -21.290 10.183  1.00 82.47 29  B 1 
ATOM   1895 C CE1 . HIS   B 2 29  ? -16.007 -19.572 9.813   1.00 82.83 29  B 1 
ATOM   1896 N NE2 . HIS   B 2 29  ? -15.968 -20.910 9.769   1.00 85.53 29  B 1 
ATOM   1897 N N   . HIS   B 2 30  ? -11.561 -17.562 9.312   1.00 98.08 30  B 1 
ATOM   1898 C CA  . HIS   B 2 30  ? -11.853 -16.321 8.587   1.00 98.00 30  B 1 
ATOM   1899 C C   . HIS   B 2 30  ? -10.748 -15.894 7.617   1.00 97.86 30  B 1 
ATOM   1900 O O   . HIS   B 2 30  ? -10.935 -14.937 6.868   1.00 96.96 30  B 1 
ATOM   1901 C CB  . HIS   B 2 30  ? -12.192 -15.224 9.594   1.00 97.97 30  B 1 
ATOM   1902 C CG  . HIS   B 2 30  ? -13.466 -15.506 10.342  1.00 97.78 30  B 1 
ATOM   1903 N ND1 . HIS   B 2 30  ? -14.744 -15.385 9.830   1.00 86.35 30  B 1 
ATOM   1904 C CD2 . HIS   B 2 30  ? -13.594 -15.941 11.637  1.00 86.73 30  B 1 
ATOM   1905 C CE1 . HIS   B 2 30  ? -15.612 -15.728 10.796  1.00 89.17 30  B 1 
ATOM   1906 N NE2 . HIS   B 2 30  ? -14.950 -16.073 11.907  1.00 91.27 30  B 1 
ATOM   1907 N N   . ARG   B 2 31  ? -9.608  -16.601 7.580   1.00 97.30 31  B 1 
ATOM   1908 C CA  . ARG   B 2 31  ? -8.430  -16.265 6.758   1.00 97.05 31  B 1 
ATOM   1909 C C   . ARG   B 2 31  ? -7.959  -14.817 6.970   1.00 97.46 31  B 1 
ATOM   1910 O O   . ARG   B 2 31  ? -7.647  -14.112 6.009   1.00 96.27 31  B 1 
ATOM   1911 C CB  . ARG   B 2 31  ? -8.679  -16.587 5.279   1.00 95.71 31  B 1 
ATOM   1912 C CG  . ARG   B 2 31  ? -9.033  -18.054 4.998   1.00 89.72 31  B 1 
ATOM   1913 C CD  . ARG   B 2 31  ? -9.153  -18.238 3.485   1.00 84.79 31  B 1 
ATOM   1914 N NE  . ARG   B 2 31  ? -9.408  -19.642 3.113   1.00 75.00 31  B 1 
ATOM   1915 C CZ  . ARG   B 2 31  ? -9.382  -20.133 1.880   1.00 66.20 31  B 1 
ATOM   1916 N NH1 . ARG   B 2 31  ? -9.150  -19.384 0.837   1.00 59.97 31  B 1 
ATOM   1917 N NH2 . ARG   B 2 31  ? -9.592  -21.401 1.671   1.00 58.97 31  B 1 
ATOM   1918 N N   . ILE   B 2 32  ? -7.913  -14.401 8.236   1.00 98.27 32  B 1 
ATOM   1919 C CA  . ILE   B 2 32  ? -7.440  -13.085 8.689   1.00 98.44 32  B 1 
ATOM   1920 C C   . ILE   B 2 32  ? -6.161  -13.239 9.518   1.00 98.44 32  B 1 
ATOM   1921 O O   . ILE   B 2 32  ? -5.791  -14.348 9.901   1.00 98.18 32  B 1 
ATOM   1922 C CB  . ILE   B 2 32  ? -8.546  -12.330 9.458   1.00 98.42 32  B 1 
ATOM   1923 C CG1 . ILE   B 2 32  ? -9.005  -13.100 10.716  1.00 97.92 32  B 1 
ATOM   1924 C CG2 . ILE   B 2 32  ? -9.710  -12.010 8.507   1.00 97.01 32  B 1 
ATOM   1925 C CD1 . ILE   B 2 32  ? -10.043 -12.363 11.575  1.00 97.28 32  B 1 
ATOM   1926 N N   . ARG   B 2 33  ? -5.457  -12.136 9.790   1.00 98.15 33  B 1 
ATOM   1927 C CA  . ARG   B 2 33  ? -4.190  -12.123 10.546  1.00 98.12 33  B 1 
ATOM   1928 C C   . ARG   B 2 33  ? -4.216  -11.222 11.777  1.00 98.52 33  B 1 
ATOM   1929 O O   . ARG   B 2 33  ? -3.201  -11.121 12.457  1.00 98.12 33  B 1 
ATOM   1930 C CB  . ARG   B 2 33  ? -3.028  -11.739 9.626   1.00 96.99 33  B 1 
ATOM   1931 C CG  . ARG   B 2 33  ? -2.851  -12.722 8.451   1.00 94.56 33  B 1 
ATOM   1932 C CD  . ARG   B 2 33  ? -1.545  -12.461 7.711   1.00 91.53 33  B 1 
ATOM   1933 N NE  . ARG   B 2 33  ? -1.511  -11.113 7.119   1.00 86.07 33  B 1 
ATOM   1934 C CZ  . ARG   B 2 33  ? -0.482  -10.559 6.498   1.00 83.31 33  B 1 
ATOM   1935 N NH1 . ARG   B 2 33  ? 0.648   -11.193 6.325   1.00 73.80 33  B 1 
ATOM   1936 N NH2 . ARG   B 2 33  ? -0.580  -9.351  6.032   1.00 76.11 33  B 1 
ATOM   1937 N N   . HIS   B 2 34  ? -5.342  -10.575 12.065  1.00 98.75 34  B 1 
ATOM   1938 C CA  . HIS   B 2 34  ? -5.452  -9.611  13.157  1.00 98.85 34  B 1 
ATOM   1939 C C   . HIS   B 2 34  ? -6.771  -9.796  13.899  1.00 98.90 34  B 1 
ATOM   1940 O O   . HIS   B 2 34  ? -7.819  -9.917  13.262  1.00 98.77 34  B 1 
ATOM   1941 C CB  . HIS   B 2 34  ? -5.330  -8.180  12.606  1.00 98.69 34  B 1 
ATOM   1942 C CG  . HIS   B 2 34  ? -4.125  -7.956  11.727  1.00 98.40 34  B 1 
ATOM   1943 N ND1 . HIS   B 2 34  ? -4.094  -8.107  10.349  1.00 93.46 34  B 1 
ATOM   1944 C CD2 . HIS   B 2 34  ? -2.856  -7.619  12.120  1.00 93.82 34  B 1 
ATOM   1945 C CE1 . HIS   B 2 34  ? -2.840  -7.861  9.934   1.00 93.23 34  B 1 
ATOM   1946 N NE2 . HIS   B 2 34  ? -2.053  -7.564  10.979  1.00 94.38 34  B 1 
ATOM   1947 N N   . LEU   B 2 35  ? -6.726  -9.808  15.226  1.00 98.88 35  B 1 
ATOM   1948 C CA  . LEU   B 2 35  ? -7.892  -9.923  16.103  1.00 98.90 35  B 1 
ATOM   1949 C C   . LEU   B 2 35  ? -7.824  -8.865  17.206  1.00 98.92 35  B 1 
ATOM   1950 O O   . LEU   B 2 35  ? -7.063  -9.033  18.166  1.00 98.79 35  B 1 
ATOM   1951 C CB  . LEU   B 2 35  ? -7.977  -11.336 16.702  1.00 98.82 35  B 1 
ATOM   1952 C CG  . LEU   B 2 35  ? -8.338  -12.444 15.695  1.00 98.37 35  B 1 
ATOM   1953 C CD1 . LEU   B 2 35  ? -8.161  -13.803 16.355  1.00 97.85 35  B 1 
ATOM   1954 C CD2 . LEU   B 2 35  ? -9.786  -12.330 15.217  1.00 97.64 35  B 1 
ATOM   1955 N N   . PRO   B 2 36  ? -8.612  -7.790  17.115  1.00 98.92 36  B 1 
ATOM   1956 C CA  . PRO   B 2 36  ? -8.783  -6.875  18.236  1.00 98.91 36  B 1 
ATOM   1957 C C   . PRO   B 2 36  ? -9.419  -7.582  19.435  1.00 98.91 36  B 1 
ATOM   1958 O O   . PRO   B 2 36  ? -10.343 -8.385  19.285  1.00 98.79 36  B 1 
ATOM   1959 C CB  . PRO   B 2 36  ? -9.654  -5.729  17.717  1.00 98.81 36  B 1 
ATOM   1960 C CG  . PRO   B 2 36  ? -9.466  -5.792  16.203  1.00 98.11 36  B 1 
ATOM   1961 C CD  . PRO   B 2 36  ? -9.304  -7.284  15.948  1.00 98.78 36  B 1 
ATOM   1962 N N   . VAL   B 2 37  ? -8.929  -7.255  20.627  1.00 98.90 37  B 1 
ATOM   1963 C CA  . VAL   B 2 37  ? -9.484  -7.710  21.904  1.00 98.89 37  B 1 
ATOM   1964 C C   . VAL   B 2 37  ? -10.328 -6.580  22.477  1.00 98.89 37  B 1 
ATOM   1965 O O   . VAL   B 2 37  ? -9.847  -5.460  22.619  1.00 98.71 37  B 1 
ATOM   1966 C CB  . VAL   B 2 37  ? -8.380  -8.146  22.883  1.00 98.78 37  B 1 
ATOM   1967 C CG1 . VAL   B 2 37  ? -8.987  -8.752  24.148  1.00 98.28 37  B 1 
ATOM   1968 C CG2 . VAL   B 2 37  ? -7.443  -9.192  22.259  1.00 98.30 37  B 1 
ATOM   1969 N N   . VAL   B 2 38  ? -11.589 -6.878  22.791  1.00 98.83 38  B 1 
ATOM   1970 C CA  . VAL   B 2 38  ? -12.554 -5.893  23.297  1.00 98.83 38  B 1 
ATOM   1971 C C   . VAL   B 2 38  ? -13.206 -6.347  24.600  1.00 98.81 38  B 1 
ATOM   1972 O O   . VAL   B 2 38  ? -13.292 -7.544  24.892  1.00 98.44 38  B 1 
ATOM   1973 C CB  . VAL   B 2 38  ? -13.629 -5.527  22.251  1.00 98.56 38  B 1 
ATOM   1974 C CG1 . VAL   B 2 38  ? -13.011 -4.920  20.992  1.00 96.85 38  B 1 
ATOM   1975 C CG2 . VAL   B 2 38  ? -14.502 -6.723  21.853  1.00 96.45 38  B 1 
ATOM   1976 N N   . ASP   B 2 39  ? -13.706 -5.383  25.373  1.00 98.62 39  B 1 
ATOM   1977 C CA  . ASP   B 2 39  ? -14.522 -5.647  26.560  1.00 98.43 39  B 1 
ATOM   1978 C C   . ASP   B 2 39  ? -16.013 -5.870  26.224  1.00 98.30 39  B 1 
ATOM   1979 O O   . ASP   B 2 39  ? -16.418 -5.990  25.060  1.00 96.50 39  B 1 
ATOM   1980 C CB  . ASP   B 2 39  ? -14.275 -4.548  27.612  1.00 97.61 39  B 1 
ATOM   1981 C CG  . ASP   B 2 39  ? -14.955 -3.206  27.345  1.00 97.12 39  B 1 
ATOM   1982 O OD1 . ASP   B 2 39  ? -15.719 -3.076  26.368  1.00 94.57 39  B 1 
ATOM   1983 O OD2 . ASP   B 2 39  ? -14.756 -2.290  28.176  1.00 93.72 39  B 1 
ATOM   1984 N N   . GLY   B 2 40  ? -16.853 -5.966  27.265  1.00 97.68 40  B 1 
ATOM   1985 C CA  . GLY   B 2 40  ? -18.301 -6.154  27.126  1.00 97.31 40  B 1 
ATOM   1986 C C   . GLY   B 2 40  ? -19.026 -5.004  26.428  1.00 97.34 40  B 1 
ATOM   1987 O O   . GLY   B 2 40  ? -20.086 -5.222  25.834  1.00 94.40 40  B 1 
ATOM   1988 N N   . GLU   B 2 41  ? -18.459 -3.803  26.458  1.00 97.51 41  B 1 
ATOM   1989 C CA  . GLU   B 2 41  ? -19.047 -2.593  25.872  1.00 97.20 41  B 1 
ATOM   1990 C C   . GLU   B 2 41  ? -18.518 -2.283  24.460  1.00 97.28 41  B 1 
ATOM   1991 O O   . GLU   B 2 41  ? -19.010 -1.371  23.797  1.00 94.53 41  B 1 
ATOM   1992 C CB  . GLU   B 2 41  ? -18.822 -1.409  26.815  1.00 95.98 41  B 1 
ATOM   1993 C CG  . GLU   B 2 41  ? -19.607 -1.543  28.136  1.00 90.51 41  B 1 
ATOM   1994 C CD  . GLU   B 2 41  ? -19.330 -0.363  29.081  1.00 82.45 41  B 1 
ATOM   1995 O OE1 . GLU   B 2 41  ? -19.345 -0.576  30.312  1.00 74.03 41  B 1 
ATOM   1996 O OE2 . GLU   B 2 41  ? -19.009 0.747   28.593  1.00 75.05 41  B 1 
ATOM   1997 N N   . GLY   B 2 42  ? -17.539 -3.066  23.978  1.00 97.60 42  B 1 
ATOM   1998 C CA  . GLY   B 2 42  ? -16.887 -2.857  22.685  1.00 97.77 42  B 1 
ATOM   1999 C C   . GLY   B 2 42  ? -15.700 -1.891  22.735  1.00 98.21 42  B 1 
ATOM   2000 O O   . GLY   B 2 42  ? -15.249 -1.438  21.680  1.00 97.40 42  B 1 
ATOM   2001 N N   . ARG   B 2 43  ? -15.183 -1.579  23.932  1.00 98.39 43  B 1 
ATOM   2002 C CA  . ARG   B 2 43  ? -13.939 -0.808  24.068  1.00 98.37 43  B 1 
ATOM   2003 C C   . ARG   B 2 43  ? -12.746 -1.673  23.690  1.00 98.50 43  B 1 
ATOM   2004 O O   . ARG   B 2 43  ? -12.672 -2.839  24.068  1.00 98.07 43  B 1 
ATOM   2005 C CB  . ARG   B 2 43  ? -13.783 -0.261  25.493  1.00 97.90 43  B 1 
ATOM   2006 C CG  . ARG   B 2 43  ? -14.902 0.732   25.879  1.00 93.15 43  B 1 
ATOM   2007 C CD  . ARG   B 2 43  ? -14.662 1.331   27.275  1.00 89.73 43  B 1 
ATOM   2008 N NE  . ARG   B 2 43  ? -14.977 0.373   28.353  1.00 79.08 43  B 1 
ATOM   2009 C CZ  . ARG   B 2 43  ? -15.887 0.492   29.314  1.00 70.84 43  B 1 
ATOM   2010 N NH1 . ARG   B 2 43  ? -16.598 1.560   29.478  1.00 63.73 43  B 1 
ATOM   2011 N NH2 . ARG   B 2 43  ? -16.106 -0.490  30.126  1.00 62.25 43  B 1 
ATOM   2012 N N   . LEU   B 2 44  ? -11.800 -1.106  22.959  1.00 98.44 44  B 1 
ATOM   2013 C CA  . LEU   B 2 44  ? -10.575 -1.781  22.555  1.00 98.60 44  B 1 
ATOM   2014 C C   . LEU   B 2 44  ? -9.638  -1.934  23.760  1.00 98.62 44  B 1 
ATOM   2015 O O   . LEU   B 2 44  ? -9.259  -0.944  24.374  1.00 98.20 44  B 1 
ATOM   2016 C CB  . LEU   B 2 44  ? -9.941  -0.977  21.410  1.00 98.41 44  B 1 
ATOM   2017 C CG  . LEU   B 2 44  ? -8.688  -1.619  20.794  1.00 97.83 44  B 1 
ATOM   2018 C CD1 . LEU   B 2 44  ? -9.011  -2.917  20.057  1.00 97.51 44  B 1 
ATOM   2019 C CD2 . LEU   B 2 44  ? -8.074  -0.641  19.794  1.00 97.38 44  B 1 
ATOM   2020 N N   . LEU   B 2 45  ? -9.258  -3.176  24.069  1.00 98.68 45  B 1 
ATOM   2021 C CA  . LEU   B 2 45  ? -8.328  -3.519  25.153  1.00 98.56 45  B 1 
ATOM   2022 C C   . LEU   B 2 45  ? -6.936  -3.881  24.635  1.00 98.55 45  B 1 
ATOM   2023 O O   . LEU   B 2 45  ? -5.942  -3.666  25.321  1.00 97.60 45  B 1 
ATOM   2024 C CB  . LEU   B 2 45  ? -8.891  -4.701  25.961  1.00 98.20 45  B 1 
ATOM   2025 C CG  . LEU   B 2 45  ? -10.262 -4.482  26.619  1.00 97.02 45  B 1 
ATOM   2026 C CD1 . LEU   B 2 45  ? -10.654 -5.756  27.366  1.00 94.90 45  B 1 
ATOM   2027 C CD2 . LEU   B 2 45  ? -10.246 -3.316  27.605  1.00 94.48 45  B 1 
ATOM   2028 N N   . GLY   B 2 46  ? -6.859  -4.456  23.433  1.00 98.69 46  B 1 
ATOM   2029 C CA  . GLY   B 2 46  ? -5.609  -4.938  22.870  1.00 98.72 46  B 1 
ATOM   2030 C C   . GLY   B 2 46  ? -5.762  -5.441  21.440  1.00 98.84 46  B 1 
ATOM   2031 O O   . GLY   B 2 46  ? -6.836  -5.380  20.840  1.00 98.68 46  B 1 
ATOM   2032 N N   . LEU   B 2 47  ? -4.658  -5.956  20.888  1.00 98.82 47  B 1 
ATOM   2033 C CA  . LEU   B 2 47  ? -4.612  -6.560  19.557  1.00 98.83 47  B 1 
ATOM   2034 C C   . LEU   B 2 47  ? -3.717  -7.796  19.596  1.00 98.81 47  B 1 
ATOM   2035 O O   . LEU   B 2 47  ? -2.599  -7.741  20.106  1.00 98.45 47  B 1 
ATOM   2036 C CB  . LEU   B 2 47  ? -4.095  -5.513  18.554  1.00 98.70 47  B 1 
ATOM   2037 C CG  . LEU   B 2 47  ? -3.944  -6.012  17.102  1.00 98.31 47  B 1 
ATOM   2038 C CD1 . LEU   B 2 47  ? -5.295  -6.239  16.433  1.00 97.27 47  B 1 
ATOM   2039 C CD2 . LEU   B 2 47  ? -3.184  -4.972  16.284  1.00 97.02 47  B 1 
ATOM   2040 N N   . VAL   B 2 48  ? -4.199  -8.888  19.013  1.00 98.82 48  B 1 
ATOM   2041 C CA  . VAL   B 2 48  ? -3.423  -10.107 18.780  1.00 98.77 48  B 1 
ATOM   2042 C C   . VAL   B 2 48  ? -3.277  -10.294 17.278  1.00 98.77 48  B 1 
ATOM   2043 O O   . VAL   B 2 48  ? -4.264  -10.288 16.544  1.00 98.31 48  B 1 
ATOM   2044 C CB  . VAL   B 2 48  ? -4.076  -11.327 19.449  1.00 98.06 48  B 1 
ATOM   2045 C CG1 . VAL   B 2 48  ? -3.270  -12.593 19.197  1.00 90.82 48  B 1 
ATOM   2046 C CG2 . VAL   B 2 48  ? -4.171  -11.150 20.964  1.00 90.70 48  B 1 
ATOM   2047 N N   . THR   B 2 49  ? -2.042  -10.477 16.811  1.00 98.51 49  B 1 
ATOM   2048 C CA  . THR   B 2 49  ? -1.757  -10.734 15.396  1.00 98.24 49  B 1 
ATOM   2049 C C   . THR   B 2 49  ? -1.349  -12.186 15.162  1.00 98.21 49  B 1 
ATOM   2050 O O   . THR   B 2 49  ? -1.018  -12.920 16.092  1.00 97.65 49  B 1 
ATOM   2051 C CB  . THR   B 2 49  ? -0.694  -9.778  14.833  1.00 97.40 49  B 1 
ATOM   2052 O OG1 . THR   B 2 49  ? 0.584   -10.094 15.322  1.00 94.35 49  B 1 
ATOM   2053 C CG2 . THR   B 2 49  ? -0.988  -8.309  15.145  1.00 94.27 49  B 1 
ATOM   2054 N N   . SER   B 2 50  ? -1.332  -12.612 13.891  1.00 98.14 50  B 1 
ATOM   2055 C CA  . SER   B 2 50  ? -0.805  -13.925 13.521  1.00 97.99 50  B 1 
ATOM   2056 C C   . SER   B 2 50  ? 0.644   -14.113 13.959  1.00 98.00 50  B 1 
ATOM   2057 O O   . SER   B 2 50  ? 1.041   -15.228 14.269  1.00 97.37 50  B 1 
ATOM   2058 C CB  . SER   B 2 50  ? -0.911  -14.144 12.010  1.00 97.27 50  B 1 
ATOM   2059 O OG  . SER   B 2 50  ? -0.129  -13.222 11.283  1.00 92.47 50  B 1 
ATOM   2060 N N   . GLN   B 2 51  ? 1.422   -13.037 13.999  1.00 97.55 51  B 1 
ATOM   2061 C CA  . GLN   B 2 51  ? 2.804   -13.056 14.474  1.00 97.27 51  B 1 
ATOM   2062 C C   . GLN   B 2 51  ? 2.873   -13.366 15.975  1.00 97.78 51  B 1 
ATOM   2063 O O   . GLN   B 2 51  ? 3.582   -14.287 16.363  1.00 97.12 51  B 1 
ATOM   2064 C CB  . GLN   B 2 51  ? 3.447   -11.711 14.115  1.00 95.97 51  B 1 
ATOM   2065 C CG  . GLN   B 2 51  ? 4.940   -11.685 14.454  1.00 89.02 51  B 1 
ATOM   2066 C CD  . GLN   B 2 51  ? 5.625   -10.419 13.921  1.00 85.39 51  B 1 
ATOM   2067 O OE1 . GLN   B 2 51  ? 5.063   -9.359  13.781  1.00 77.56 51  B 1 
ATOM   2068 N NE2 . GLN   B 2 51  ? 6.891   -10.484 13.587  1.00 73.78 51  B 1 
ATOM   2069 N N   . ASP   B 2 52  ? 2.078   -12.674 16.796  1.00 97.50 52  B 1 
ATOM   2070 C CA  . ASP   B 2 52  ? 2.031   -12.877 18.251  1.00 97.72 52  B 1 
ATOM   2071 C C   . ASP   B 2 52  ? 1.576   -14.304 18.606  1.00 98.06 52  B 1 
ATOM   2072 O O   . ASP   B 2 52  ? 2.133   -14.942 19.495  1.00 97.67 52  B 1 
ATOM   2073 C CB  . ASP   B 2 52  ? 1.081   -11.854 18.895  1.00 97.50 52  B 1 
ATOM   2074 C CG  . ASP   B 2 52  ? 1.365   -10.396 18.510  1.00 96.71 52  B 1 
ATOM   2075 O OD1 . ASP   B 2 52  ? 2.497   -9.913  18.726  1.00 94.27 52  B 1 
ATOM   2076 O OD2 . ASP   B 2 52  ? 0.433   -9.755  17.970  1.00 93.68 52  B 1 
ATOM   2077 N N   . LEU   B 2 53  ? 0.595   -14.843 17.863  1.00 97.75 53  B 1 
ATOM   2078 C CA  . LEU   B 2 53  ? 0.086   -16.203 18.061  1.00 98.02 53  B 1 
ATOM   2079 C C   . LEU   B 2 53  ? 1.100   -17.274 17.649  1.00 98.04 53  B 1 
ATOM   2080 O O   . LEU   B 2 53  ? 1.210   -18.291 18.323  1.00 97.45 53  B 1 
ATOM   2081 C CB  . LEU   B 2 53  ? -1.223  -16.380 17.281  1.00 97.87 53  B 1 
ATOM   2082 C CG  . LEU   B 2 53  ? -2.411  -15.610 17.879  1.00 97.01 53  B 1 
ATOM   2083 C CD1 . LEU   B 2 53  ? -3.573  -15.630 16.893  1.00 95.77 53  B 1 
ATOM   2084 C CD2 . LEU   B 2 53  ? -2.898  -16.237 19.181  1.00 95.27 53  B 1 
ATOM   2085 N N   . ARG   B 2 54  ? 1.857   -17.069 16.555  1.00 97.55 54  B 1 
ATOM   2086 C CA  . ARG   B 2 54  ? 2.933   -17.988 16.131  1.00 97.31 54  B 1 
ATOM   2087 C C   . ARG   B 2 54  ? 4.069   -18.020 17.143  1.00 97.49 54  B 1 
ATOM   2088 O O   . ARG   B 2 54  ? 4.537   -19.095 17.477  1.00 96.62 54  B 1 
ATOM   2089 C CB  . ARG   B 2 54  ? 3.470   -17.582 14.757  1.00 96.50 54  B 1 
ATOM   2090 C CG  . ARG   B 2 54  ? 2.488   -17.939 13.648  1.00 93.79 54  B 1 
ATOM   2091 C CD  . ARG   B 2 54  ? 2.917   -17.261 12.350  1.00 91.30 54  B 1 
ATOM   2092 N NE  . ARG   B 2 54  ? 1.895   -17.429 11.310  1.00 88.24 54  B 1 
ATOM   2093 C CZ  . ARG   B 2 54  ? 1.755   -18.493 10.521  1.00 87.44 54  B 1 
ATOM   2094 N NH1 . ARG   B 2 54  ? 2.594   -19.484 10.504  1.00 78.43 54  B 1 
ATOM   2095 N NH2 . ARG   B 2 54  ? 0.740   -18.550 9.723   1.00 82.06 54  B 1 
ATOM   2096 N N   . ASP   B 2 55  ? 4.450   -16.862 17.681  1.00 97.52 55  B 1 
ATOM   2097 C CA  . ASP   B 2 55  ? 5.481   -16.754 18.718  1.00 97.55 55  B 1 
ATOM   2098 C C   . ASP   B 2 55  ? 5.083   -17.472 20.021  1.00 97.81 55  B 1 
ATOM   2099 O O   . ASP   B 2 55  ? 5.947   -17.929 20.763  1.00 97.02 55  B 1 
ATOM   2100 C CB  . ASP   B 2 55  ? 5.758   -15.272 19.023  1.00 97.08 55  B 1 
ATOM   2101 C CG  . ASP   B 2 55  ? 6.452   -14.495 17.899  1.00 96.22 55  B 1 
ATOM   2102 O OD1 . ASP   B 2 55  ? 6.939   -15.089 16.920  1.00 93.79 55  B 1 
ATOM   2103 O OD2 . ASP   B 2 55  ? 6.549   -13.246 18.006  1.00 93.36 55  B 1 
ATOM   2104 N N   . ALA   B 2 56  ? 3.783   -17.600 20.295  1.00 97.63 56  B 1 
ATOM   2105 C CA  . ALA   B 2 56  ? 3.238   -18.299 21.459  1.00 97.71 56  B 1 
ATOM   2106 C C   . ALA   B 2 56  ? 2.876   -19.771 21.194  1.00 97.70 56  B 1 
ATOM   2107 O O   . ALA   B 2 56  ? 2.387   -20.458 22.093  1.00 96.49 56  B 1 
ATOM   2108 C CB  . ALA   B 2 56  ? 2.034   -17.500 21.961  1.00 97.34 56  B 1 
ATOM   2109 N N   . SER   B 2 57  ? 3.070   -20.266 19.968  1.00 97.22 57  B 1 
ATOM   2110 C CA  . SER   B 2 57  ? 2.757   -21.644 19.573  1.00 97.09 57  B 1 
ATOM   2111 C C   . SER   B 2 57  ? 4.001   -22.536 19.631  1.00 97.15 57  B 1 
ATOM   2112 O O   . SER   B 2 57  ? 5.118   -22.031 19.497  1.00 95.78 57  B 1 
ATOM   2113 C CB  . SER   B 2 57  ? 2.147   -21.670 18.169  1.00 96.11 57  B 1 
ATOM   2114 O OG  . SER   B 2 57  ? 0.913   -20.972 18.147  1.00 92.07 57  B 1 
ATOM   2115 N N   . PRO   B 2 58  ? 3.831   -23.873 19.789  1.00 96.77 58  B 1 
ATOM   2116 C CA  . PRO   B 2 58  ? 4.949   -24.806 19.678  1.00 96.46 58  B 1 
ATOM   2117 C C   . PRO   B 2 58  ? 5.564   -24.770 18.273  1.00 96.83 58  B 1 
ATOM   2118 O O   . PRO   B 2 58  ? 4.873   -24.536 17.273  1.00 95.79 58  B 1 
ATOM   2119 C CB  . PRO   B 2 58  ? 4.381   -26.181 20.031  1.00 94.76 58  B 1 
ATOM   2120 C CG  . PRO   B 2 58  ? 2.896   -26.062 19.682  1.00 91.56 58  B 1 
ATOM   2121 C CD  . PRO   B 2 58  ? 2.585   -24.600 20.000  1.00 94.86 58  B 1 
ATOM   2122 N N   . SER   B 2 59  ? 6.868   -25.037 18.196  1.00 96.35 59  B 1 
ATOM   2123 C CA  . SER   B 2 59  ? 7.594   -25.137 16.926  1.00 96.56 59  B 1 
ATOM   2124 C C   . SER   B 2 59  ? 6.979   -26.203 16.012  1.00 96.88 59  B 1 
ATOM   2125 O O   . SER   B 2 59  ? 6.502   -27.239 16.478  1.00 95.67 59  B 1 
ATOM   2126 C CB  . SER   B 2 59  ? 9.069   -25.465 17.206  1.00 95.49 59  B 1 
ATOM   2127 O OG  . SER   B 2 59  ? 9.780   -25.765 16.021  1.00 92.59 59  B 1 
ATOM   2128 N N   . ILE   B 2 60  ? 7.068   -25.994 14.698  1.00 97.03 60  B 1 
ATOM   2129 C CA  . ILE   B 2 60  ? 6.660   -26.992 13.691  1.00 97.01 60  B 1 
ATOM   2130 C C   . ILE   B 2 60  ? 7.408   -28.328 13.831  1.00 97.21 60  B 1 
ATOM   2131 O O   . ILE   B 2 60  ? 6.930   -29.343 13.339  1.00 96.01 60  B 1 
ATOM   2132 C CB  . ILE   B 2 60  ? 6.837   -26.450 12.254  1.00 96.58 60  B 1 
ATOM   2133 C CG1 . ILE   B 2 60  ? 8.298   -26.063 11.946  1.00 93.69 60  B 1 
ATOM   2134 C CG2 . ILE   B 2 60  ? 5.867   -25.275 12.018  1.00 92.34 60  B 1 
ATOM   2135 C CD1 . ILE   B 2 60  ? 8.577   -25.751 10.475  1.00 90.22 60  B 1 
ATOM   2136 N N   . PHE   B 2 61  ? 8.551   -28.339 14.513  1.00 97.02 61  B 1 
ATOM   2137 C CA  . PHE   B 2 61  ? 9.323   -29.549 14.800  1.00 96.71 61  B 1 
ATOM   2138 C C   . PHE   B 2 61  ? 8.838   -30.286 16.056  1.00 96.64 61  B 1 
ATOM   2139 O O   . PHE   B 2 61  ? 9.182   -31.448 16.243  1.00 94.24 61  B 1 
ATOM   2140 C CB  . PHE   B 2 61  ? 10.805  -29.174 14.913  1.00 96.38 61  B 1 
ATOM   2141 C CG  . PHE   B 2 61  ? 11.383  -28.516 13.676  1.00 96.78 61  B 1 
ATOM   2142 C CD1 . PHE   B 2 61  ? 11.367  -29.193 12.441  1.00 95.44 61  B 1 
ATOM   2143 C CD2 . PHE   B 2 61  ? 11.945  -27.229 13.747  1.00 95.68 61  B 1 
ATOM   2144 C CE1 . PHE   B 2 61  ? 11.910  -28.595 11.293  1.00 94.88 61  B 1 
ATOM   2145 C CE2 . PHE   B 2 61  ? 12.495  -26.625 12.604  1.00 95.24 61  B 1 
ATOM   2146 C CZ  . PHE   B 2 61  ? 12.476  -27.310 11.376  1.00 96.01 61  B 1 
ATOM   2147 N N   . HIS   B 2 62  ? 8.017   -29.621 16.897  1.00 96.70 62  B 1 
ATOM   2148 C CA  . HIS   B 2 62  ? 7.553   -30.117 18.199  1.00 96.38 62  B 1 
ATOM   2149 C C   . HIS   B 2 62  ? 6.066   -29.800 18.427  1.00 96.24 62  B 1 
ATOM   2150 O O   . HIS   B 2 62  ? 5.653   -29.382 19.504  1.00 93.36 62  B 1 
ATOM   2151 C CB  . HIS   B 2 62  ? 8.447   -29.529 19.300  1.00 95.23 62  B 1 
ATOM   2152 C CG  . HIS   B 2 62  ? 9.900   -29.856 19.113  1.00 94.60 62  B 1 
ATOM   2153 N ND1 . HIS   B 2 62  ? 10.467  -31.116 19.227  1.00 85.74 62  B 1 
ATOM   2154 C CD2 . HIS   B 2 62  ? 10.877  -28.987 18.719  1.00 86.55 62  B 1 
ATOM   2155 C CE1 . HIS   B 2 62  ? 11.759  -30.998 18.900  1.00 87.66 62  B 1 
ATOM   2156 N NE2 . HIS   B 2 62  ? 12.040  -29.725 18.592  1.00 88.90 62  B 1 
ATOM   2157 N N   . LEU   B 2 63  ? 5.223   -30.025 17.398  1.00 95.60 63  B 1 
ATOM   2158 C CA  . LEU   B 2 63  ? 3.801   -29.636 17.376  1.00 95.04 63  B 1 
ATOM   2159 C C   . LEU   B 2 63  ? 2.941   -30.229 18.506  1.00 94.70 63  B 1 
ATOM   2160 O O   . LEU   B 2 63  ? 1.830   -29.750 18.742  1.00 91.26 63  B 1 
ATOM   2161 C CB  . LEU   B 2 63  ? 3.191   -30.048 16.025  1.00 93.74 63  B 1 
ATOM   2162 C CG  . LEU   B 2 63  ? 3.672   -29.217 14.821  1.00 90.99 63  B 1 
ATOM   2163 C CD1 . LEU   B 2 63  ? 3.123   -29.832 13.531  1.00 87.03 63  B 1 
ATOM   2164 C CD2 . LEU   B 2 63  ? 3.196   -27.768 14.900  1.00 86.24 63  B 1 
ATOM   2165 N N   . HIS   B 2 64  ? 3.418   -31.289 19.175  1.00 95.23 64  B 1 
ATOM   2166 C CA  . HIS   B 2 64  ? 2.683   -31.994 20.231  1.00 94.62 64  B 1 
ATOM   2167 C C   . HIS   B 2 64  ? 3.163   -31.645 21.643  1.00 94.94 64  B 1 
ATOM   2168 O O   . HIS   B 2 64  ? 2.634   -32.191 22.614  1.00 90.70 64  B 1 
ATOM   2169 C CB  . HIS   B 2 64  ? 2.743   -33.502 19.963  1.00 92.02 64  B 1 
ATOM   2170 C CG  . HIS   B 2 64  ? 2.132   -33.879 18.643  1.00 85.82 64  B 1 
ATOM   2171 N ND1 . HIS   B 2 64  ? 0.869   -33.535 18.211  1.00 71.21 64  B 1 
ATOM   2172 C CD2 . HIS   B 2 64  ? 2.715   -34.588 17.620  1.00 70.77 64  B 1 
ATOM   2173 C CE1 . HIS   B 2 64  ? 0.705   -34.022 16.972  1.00 66.41 64  B 1 
ATOM   2174 N NE2 . HIS   B 2 64  ? 1.800   -34.675 16.580  1.00 68.64 64  B 1 
ATOM   2175 N N   . GLU   B 2 65  ? 4.140   -30.745 21.765  1.00 95.13 65  B 1 
ATOM   2176 C CA  . GLU   B 2 65  ? 4.670   -30.305 23.052  1.00 94.54 65  B 1 
ATOM   2177 C C   . GLU   B 2 65  ? 3.945   -29.049 23.539  1.00 93.82 65  B 1 
ATOM   2178 O O   . GLU   B 2 65  ? 3.452   -28.246 22.748  1.00 88.70 65  B 1 
ATOM   2179 C CB  . GLU   B 2 65  ? 6.184   -30.094 22.960  1.00 92.35 65  B 1 
ATOM   2180 C CG  . GLU   B 2 65  ? 6.923   -31.407 22.672  1.00 88.26 65  B 1 
ATOM   2181 C CD  . GLU   B 2 65  ? 8.439   -31.235 22.562  1.00 89.07 65  B 1 
ATOM   2182 O OE1 . GLU   B 2 65  ? 9.103   -32.199 22.119  1.00 81.68 65  B 1 
ATOM   2183 O OE2 . GLU   B 2 65  ? 8.959   -30.148 22.893  1.00 85.06 65  B 1 
ATOM   2184 N N   . HIS   B 2 66  ? 3.867   -28.884 24.856  1.00 94.64 66  B 1 
ATOM   2185 C CA  . HIS   B 2 66  ? 3.328   -27.693 25.521  1.00 94.65 66  B 1 
ATOM   2186 C C   . HIS   B 2 66  ? 1.956   -27.227 25.005  1.00 95.15 66  B 1 
ATOM   2187 O O   . HIS   B 2 66  ? 1.668   -26.034 24.909  1.00 92.29 66  B 1 
ATOM   2188 C CB  . HIS   B 2 66  ? 4.384   -26.583 25.504  1.00 92.48 66  B 1 
ATOM   2189 C CG  . HIS   B 2 66  ? 5.658   -26.991 26.183  1.00 92.40 66  B 1 
ATOM   2190 N ND1 . HIS   B 2 66  ? 5.786   -27.359 27.513  1.00 83.18 66  B 1 
ATOM   2191 C CD2 . HIS   B 2 66  ? 6.885   -27.094 25.591  1.00 83.69 66  B 1 
ATOM   2192 C CE1 . HIS   B 2 66  ? 7.076   -27.653 27.716  1.00 85.20 66  B 1 
ATOM   2193 N NE2 . HIS   B 2 66  ? 7.763   -27.509 26.580  1.00 86.97 66  B 1 
ATOM   2194 N N   . LEU   B 2 67  ? 1.066   -28.184 24.691  1.00 95.38 67  B 1 
ATOM   2195 C CA  . LEU   B 2 67  ? -0.289  -27.870 24.216  1.00 95.22 67  B 1 
ATOM   2196 C C   . LEU   B 2 67  ? -1.117  -27.096 25.252  1.00 95.60 67  B 1 
ATOM   2197 O O   . LEU   B 2 67  ? -2.068  -26.409 24.884  1.00 93.10 67  B 1 
ATOM   2198 C CB  . LEU   B 2 67  ? -1.007  -29.165 23.810  1.00 93.10 67  B 1 
ATOM   2199 C CG  . LEU   B 2 67  ? -0.398  -29.890 22.596  1.00 88.92 67  B 1 
ATOM   2200 C CD1 . LEU   B 2 67  ? -1.186  -31.173 22.332  1.00 83.90 67  B 1 
ATOM   2201 C CD2 . LEU   B 2 67  ? -0.439  -29.042 21.326  1.00 82.68 67  B 1 
ATOM   2202 N N   . GLU   B 2 68  ? -0.745  -27.171 26.534  1.00 96.64 68  B 1 
ATOM   2203 C CA  . GLU   B 2 68  ? -1.338  -26.377 27.610  1.00 96.35 68  B 1 
ATOM   2204 C C   . GLU   B 2 68  ? -1.153  -24.863 27.406  1.00 96.87 68  B 1 
ATOM   2205 O O   . GLU   B 2 68  ? -2.013  -24.084 27.814  1.00 95.54 68  B 1 
ATOM   2206 C CB  . GLU   B 2 68  ? -0.786  -26.826 28.978  1.00 94.87 68  B 1 
ATOM   2207 C CG  . GLU   B 2 68  ? 0.701   -26.540 29.269  1.00 86.33 68  B 1 
ATOM   2208 C CD  . GLU   B 2 68  ? 1.710   -27.495 28.604  1.00 83.36 68  B 1 
ATOM   2209 O OE1 . GLU   B 2 68  ? 2.916   -27.298 28.842  1.00 75.35 68  B 1 
ATOM   2210 O OE2 . GLU   B 2 68  ? 1.284   -28.415 27.869  1.00 80.17 68  B 1 
ATOM   2211 N N   . ASP   B 2 69  ? -0.094  -24.432 26.716  1.00 96.69 69  B 1 
ATOM   2212 C CA  . ASP   B 2 69  ? 0.142   -23.019 26.407  1.00 96.67 69  B 1 
ATOM   2213 C C   . ASP   B 2 69  ? -0.971  -22.425 25.539  1.00 97.29 69  B 1 
ATOM   2214 O O   . ASP   B 2 69  ? -1.341  -21.259 25.699  1.00 96.64 69  B 1 
ATOM   2215 C CB  . ASP   B 2 69  ? 1.488   -22.856 25.694  1.00 95.49 69  B 1 
ATOM   2216 C CG  . ASP   B 2 69  ? 2.691   -22.929 26.628  1.00 94.44 69  B 1 
ATOM   2217 O OD1 . ASP   B 2 69  ? 2.499   -22.925 27.867  1.00 91.18 69  B 1 
ATOM   2218 O OD2 . ASP   B 2 69  ? 3.819   -22.830 26.107  1.00 90.92 69  B 1 
ATOM   2219 N N   . LEU   B 2 70  ? -1.557  -23.241 24.662  1.00 97.15 70  B 1 
ATOM   2220 C CA  . LEU   B 2 70  ? -2.665  -22.832 23.795  1.00 97.38 70  B 1 
ATOM   2221 C C   . LEU   B 2 70  ? -3.967  -22.580 24.572  1.00 97.74 70  B 1 
ATOM   2222 O O   . LEU   B 2 70  ? -4.888  -21.965 24.031  1.00 96.99 70  B 1 
ATOM   2223 C CB  . LEU   B 2 70  ? -2.877  -23.887 22.696  1.00 96.77 70  B 1 
ATOM   2224 C CG  . LEU   B 2 70  ? -1.647  -24.197 21.823  1.00 95.30 70  B 1 
ATOM   2225 C CD1 . LEU   B 2 70  ? -2.034  -25.210 20.748  1.00 91.74 70  B 1 
ATOM   2226 C CD2 . LEU   B 2 70  ? -1.095  -22.951 21.132  1.00 90.80 70  B 1 
ATOM   2227 N N   . GLN   B 2 71  ? -4.039  -23.014 25.836  1.00 97.86 71  B 1 
ATOM   2228 C CA  . GLN   B 2 71  ? -5.161  -22.737 26.744  1.00 97.90 71  B 1 
ATOM   2229 C C   . GLN   B 2 71  ? -4.960  -21.455 27.564  1.00 98.15 71  B 1 
ATOM   2230 O O   . GLN   B 2 71  ? -5.871  -21.044 28.290  1.00 97.37 71  B 1 
ATOM   2231 C CB  . GLN   B 2 71  ? -5.417  -23.943 27.668  1.00 97.27 71  B 1 
ATOM   2232 C CG  . GLN   B 2 71  ? -5.616  -25.268 26.912  1.00 93.53 71  B 1 
ATOM   2233 C CD  . GLN   B 2 71  ? -6.692  -25.174 25.834  1.00 86.65 71  B 1 
ATOM   2234 O OE1 . GLN   B 2 71  ? -7.773  -24.647 26.041  1.00 75.37 71  B 1 
ATOM   2235 N NE2 . GLN   B 2 71  ? -6.424  -25.670 24.647  1.00 72.91 71  B 1 
ATOM   2236 N N   . LYS   B 2 72  ? -3.802  -20.798 27.464  1.00 97.88 72  B 1 
ATOM   2237 C CA  . LYS   B 2 72  ? -3.580  -19.489 28.085  1.00 97.99 72  B 1 
ATOM   2238 C C   . LYS   B 2 72  ? -4.497  -18.444 27.443  1.00 98.27 72  B 1 
ATOM   2239 O O   . LYS   B 2 72  ? -4.733  -18.489 26.233  1.00 98.02 72  B 1 
ATOM   2240 C CB  . LYS   B 2 72  ? -2.104  -19.075 27.986  1.00 97.64 72  B 1 
ATOM   2241 C CG  . LYS   B 2 72  ? -1.207  -19.928 28.902  1.00 96.16 72  B 1 
ATOM   2242 C CD  . LYS   B 2 72  ? 0.276   -19.661 28.655  1.00 93.85 72  B 1 
ATOM   2243 C CE  . LYS   B 2 72  ? 1.112   -20.544 29.583  1.00 88.89 72  B 1 
ATOM   2244 N NZ  . LYS   B 2 72  ? 2.511   -20.691 29.130  1.00 82.15 72  B 1 
ATOM   2245 N N   . PRO   B 2 73  ? -5.011  -17.478 28.227  1.00 98.44 73  B 1 
ATOM   2246 C CA  . PRO   B 2 73  ? -5.832  -16.405 27.686  1.00 98.49 73  B 1 
ATOM   2247 C C   . PRO   B 2 73  ? -4.997  -15.463 26.812  1.00 98.58 73  B 1 
ATOM   2248 O O   . PRO   B 2 73  ? -3.835  -15.186 27.110  1.00 98.19 73  B 1 
ATOM   2249 C CB  . PRO   B 2 73  ? -6.430  -15.703 28.905  1.00 97.92 73  B 1 
ATOM   2250 C CG  . PRO   B 2 73  ? -5.377  -15.924 29.990  1.00 95.08 73  B 1 
ATOM   2251 C CD  . PRO   B 2 73  ? -4.834  -17.314 29.661  1.00 97.88 73  B 1 
ATOM   2252 N N   . VAL   B 2 74  ? -5.610  -14.900 25.765  1.00 98.55 74  B 1 
ATOM   2253 C CA  . VAL   B 2 74  ? -4.930  -13.959 24.853  1.00 98.57 74  B 1 
ATOM   2254 C C   . VAL   B 2 74  ? -4.429  -12.692 25.548  1.00 98.58 74  B 1 
ATOM   2255 O O   . VAL   B 2 74  ? -3.511  -12.050 25.049  1.00 98.09 74  B 1 
ATOM   2256 C CB  . VAL   B 2 74  ? -5.801  -13.580 23.642  1.00 97.97 74  B 1 
ATOM   2257 C CG1 . VAL   B 2 74  ? -6.091  -14.799 22.771  1.00 95.15 74  B 1 
ATOM   2258 C CG2 . VAL   B 2 74  ? -7.124  -12.913 24.045  1.00 95.35 74  B 1 
ATOM   2259 N N   . SER   B 2 75  ? -4.957  -12.364 26.726  1.00 98.50 75  B 1 
ATOM   2260 C CA  . SER   B 2 75  ? -4.446  -11.272 27.566  1.00 98.36 75  B 1 
ATOM   2261 C C   . SER   B 2 75  ? -2.971  -11.431 27.950  1.00 98.30 75  B 1 
ATOM   2262 O O   . SER   B 2 75  ? -2.323  -10.437 28.262  1.00 97.55 75  B 1 
ATOM   2263 C CB  . SER   B 2 75  ? -5.283  -11.147 28.841  1.00 97.86 75  B 1 
ATOM   2264 O OG  . SER   B 2 75  ? -5.224  -12.333 29.613  1.00 94.48 75  B 1 
ATOM   2265 N N   . THR   B 2 76  ? -2.427  -12.655 27.902  1.00 98.27 76  B 1 
ATOM   2266 C CA  . THR   B 2 76  ? -1.008  -12.926 28.202  1.00 97.99 76  B 1 
ATOM   2267 C C   . THR   B 2 76  ? -0.053  -12.513 27.081  1.00 98.00 76  B 1 
ATOM   2268 O O   . THR   B 2 76  ? 1.140   -12.373 27.334  1.00 96.87 76  B 1 
ATOM   2269 C CB  . THR   B 2 76  ? -0.769  -14.409 28.525  1.00 97.23 76  B 1 
ATOM   2270 O OG1 . THR   B 2 76  ? -1.123  -15.246 27.450  1.00 92.52 76  B 1 
ATOM   2271 C CG2 . THR   B 2 76  ? -1.566  -14.873 29.743  1.00 91.93 76  B 1 
ATOM   2272 N N   . ILE   B 2 77  ? -0.554  -12.334 25.854  1.00 98.42 77  B 1 
ATOM   2273 C CA  . ILE   B 2 77  ? 0.270   -12.062 24.662  1.00 98.28 77  B 1 
ATOM   2274 C C   . ILE   B 2 77  ? -0.175  -10.839 23.854  1.00 98.26 77  B 1 
ATOM   2275 O O   . ILE   B 2 77  ? 0.552   -10.400 22.964  1.00 97.50 77  B 1 
ATOM   2276 C CB  . ILE   B 2 77  ? 0.340   -13.303 23.748  1.00 97.90 77  B 1 
ATOM   2277 C CG1 . ILE   B 2 77  ? -1.044  -13.701 23.184  1.00 96.52 77  B 1 
ATOM   2278 C CG2 . ILE   B 2 77  ? 0.988   -14.488 24.494  1.00 95.15 77  B 1 
ATOM   2279 C CD1 . ILE   B 2 77  ? -0.960  -14.660 21.992  1.00 94.97 77  B 1 
ATOM   2280 N N   . MET   B 2 78  ? -1.359  -10.287 24.125  1.00 98.50 78  B 1 
ATOM   2281 C CA  . MET   B 2 78  ? -1.909  -9.167  23.366  1.00 98.51 78  B 1 
ATOM   2282 C C   . MET   B 2 78  ? -1.060  -7.899  23.517  1.00 98.40 78  B 1 
ATOM   2283 O O   . MET   B 2 78  ? -0.485  -7.623  24.571  1.00 97.65 78  B 1 
ATOM   2284 C CB  . MET   B 2 78  ? -3.387  -8.933  23.719  1.00 98.08 78  B 1 
ATOM   2285 C CG  . MET   B 2 78  ? -3.615  -8.322  25.107  1.00 97.31 78  B 1 
ATOM   2286 S SD  . MET   B 2 78  ? -5.373  -8.172  25.554  1.00 97.03 78  B 1 
ATOM   2287 C CE  . MET   B 2 78  ? -5.217  -7.282  27.109  1.00 94.02 78  B 1 
ATOM   2288 N N   . LYS   B 2 79  ? -1.014  -7.093  22.453  1.00 98.43 79  B 1 
ATOM   2289 C CA  . LYS   B 2 79  ? -0.457  -5.737  22.501  1.00 98.23 79  B 1 
ATOM   2290 C C   . LYS   B 2 79  ? -1.512  -4.774  23.035  1.00 98.46 79  B 1 
ATOM   2291 O O   . LYS   B 2 79  ? -2.655  -4.816  22.589  1.00 98.07 79  B 1 
ATOM   2292 C CB  . LYS   B 2 79  ? 0.040   -5.298  21.120  1.00 97.23 79  B 1 
ATOM   2293 C CG  . LYS   B 2 79  ? 1.143   -6.191  20.531  1.00 87.29 79  B 1 
ATOM   2294 C CD  . LYS   B 2 79  ? 2.420   -6.216  21.376  1.00 79.93 79  B 1 
ATOM   2295 C CE  . LYS   B 2 79  ? 3.448   -7.104  20.675  1.00 72.53 79  B 1 
ATOM   2296 N NZ  . LYS   B 2 79  ? 4.662   -7.296  21.500  1.00 63.88 79  B 1 
ATOM   2297 N N   . THR   B 2 80  ? -1.118  -3.904  23.956  1.00 98.04 80  B 1 
ATOM   2298 C CA  . THR   B 2 80  ? -1.998  -2.914  24.604  1.00 97.87 80  B 1 
ATOM   2299 C C   . THR   B 2 80  ? -1.695  -1.480  24.185  1.00 97.18 80  B 1 
ATOM   2300 O O   . THR   B 2 80  ? -2.610  -0.676  24.079  1.00 92.25 80  B 1 
ATOM   2301 C CB  . THR   B 2 80  ? -1.917  -3.039  26.127  1.00 97.09 80  B 1 
ATOM   2302 O OG1 . THR   B 2 80  ? -0.572  -3.003  26.553  1.00 92.07 80  B 1 
ATOM   2303 C CG2 . THR   B 2 80  ? -2.509  -4.361  26.613  1.00 91.03 80  B 1 
ATOM   2304 N N   . ASP   B 2 81  ? -0.435  -1.176  23.870  1.00 97.43 81  B 1 
ATOM   2305 C CA  . ASP   B 2 81  ? -0.020  0.127   23.350  1.00 96.77 81  B 1 
ATOM   2306 C C   . ASP   B 2 81  ? -0.313  0.185   21.850  1.00 97.24 81  B 1 
ATOM   2307 O O   . ASP   B 2 81  ? 0.545   -0.077  21.004  1.00 94.86 81  B 1 
ATOM   2308 C CB  . ASP   B 2 81  ? 1.455   0.387   23.680  1.00 94.32 81  B 1 
ATOM   2309 C CG  . ASP   B 2 81  ? 1.726   0.458   25.182  1.00 82.53 81  B 1 
ATOM   2310 O OD1 . ASP   B 2 81  ? 0.786   0.774   25.945  1.00 74.08 81  B 1 
ATOM   2311 O OD2 . ASP   B 2 81  ? 2.883   0.169   25.558  1.00 75.36 81  B 1 
ATOM   2312 N N   . LEU   B 2 82  ? -1.575  0.466   21.515  1.00 97.79 82  B 1 
ATOM   2313 C CA  . LEU   B 2 82  ? -2.077  0.403   20.147  1.00 98.20 82  B 1 
ATOM   2314 C C   . LEU   B 2 82  ? -2.167  1.782   19.508  1.00 98.31 82  B 1 
ATOM   2315 O O   . LEU   B 2 82  ? -2.747  2.713   20.060  1.00 97.69 82  B 1 
ATOM   2316 C CB  . LEU   B 2 82  ? -3.440  -0.300  20.108  1.00 97.94 82  B 1 
ATOM   2317 C CG  . LEU   B 2 82  ? -3.429  -1.750  20.629  1.00 97.23 82  B 1 
ATOM   2318 C CD1 . LEU   B 2 82  ? -4.840  -2.317  20.532  1.00 96.10 82  B 1 
ATOM   2319 C CD2 . LEU   B 2 82  ? -2.496  -2.665  19.832  1.00 95.63 82  B 1 
ATOM   2320 N N   . ILE   B 2 83  ? -1.667  1.858   18.275  1.00 98.52 83  B 1 
ATOM   2321 C CA  . ILE   B 2 83  ? -1.986  2.956   17.368  1.00 98.59 83  B 1 
ATOM   2322 C C   . ILE   B 2 83  ? -3.374  2.669   16.796  1.00 98.73 83  B 1 
ATOM   2323 O O   . ILE   B 2 83  ? -3.632  1.570   16.295  1.00 98.58 83  B 1 
ATOM   2324 C CB  . ILE   B 2 83  ? -0.907  3.111   16.283  1.00 98.33 83  B 1 
ATOM   2325 C CG1 . ILE   B 2 83  ? 0.483   3.320   16.935  1.00 97.08 83  B 1 
ATOM   2326 C CG2 . ILE   B 2 83  ? -1.256  4.287   15.358  1.00 96.98 83  B 1 
ATOM   2327 C CD1 . ILE   B 2 83  ? 1.645   3.216   15.949  1.00 92.49 83  B 1 
ATOM   2328 N N   . VAL   B 2 84  ? -4.267  3.645   16.892  1.00 98.62 84  B 1 
ATOM   2329 C CA  . VAL   B 2 84  ? -5.650  3.561   16.409  1.00 98.65 84  B 1 
ATOM   2330 C C   . VAL   B 2 84  ? -5.942  4.716   15.462  1.00 98.64 84  B 1 
ATOM   2331 O O   . VAL   B 2 84  ? -5.288  5.754   15.526  1.00 98.21 84  B 1 
ATOM   2332 C CB  . VAL   B 2 84  ? -6.674  3.506   17.562  1.00 98.26 84  B 1 
ATOM   2333 C CG1 . VAL   B 2 84  ? -6.448  2.283   18.451  1.00 96.37 84  B 1 
ATOM   2334 C CG2 . VAL   B 2 84  ? -6.660  4.762   18.444  1.00 95.62 84  B 1 
ATOM   2335 N N   . GLY   B 2 85  ? -6.918  4.525   14.583  1.00 98.47 85  B 1 
ATOM   2336 C CA  . GLY   B 2 85  ? -7.416  5.557   13.681  1.00 98.44 85  B 1 
ATOM   2337 C C   . GLY   B 2 85  ? -8.867  5.930   13.979  1.00 98.60 85  B 1 
ATOM   2338 O O   . GLY   B 2 85  ? -9.556  5.279   14.774  1.00 98.31 85  B 1 
ATOM   2339 N N   . HIS   B 2 86  ? -9.336  6.968   13.298  1.00 98.12 86  B 1 
ATOM   2340 C CA  . HIS   B 2 86  ? -10.716 7.441   13.346  1.00 97.74 86  B 1 
ATOM   2341 C C   . HIS   B 2 86  ? -11.416 7.200   11.993  1.00 97.31 86  B 1 
ATOM   2342 O O   . HIS   B 2 86  ? -10.754 7.257   10.954  1.00 96.68 86  B 1 
ATOM   2343 C CB  . HIS   B 2 86  ? -10.697 8.923   13.742  1.00 97.34 86  B 1 
ATOM   2344 C CG  . HIS   B 2 86  ? -12.058 9.475   14.036  1.00 96.25 86  B 1 
ATOM   2345 N ND1 . HIS   B 2 86  ? -12.864 10.167  13.157  1.00 88.27 86  B 1 
ATOM   2346 C CD2 . HIS   B 2 86  ? -12.765 9.362   15.210  1.00 88.38 86  B 1 
ATOM   2347 C CE1 . HIS   B 2 86  ? -14.020 10.458  13.787  1.00 89.76 86  B 1 
ATOM   2348 N NE2 . HIS   B 2 86  ? -13.996 9.985   15.034  1.00 90.86 86  B 1 
ATOM   2349 N N   . PRO   B 2 87  ? -12.737 6.957   11.950  1.00 97.62 87  B 1 
ATOM   2350 C CA  . PRO   B 2 87  ? -13.463 6.761   10.686  1.00 96.84 87  B 1 
ATOM   2351 C C   . PRO   B 2 87  ? -13.300 7.894   9.667   1.00 95.18 87  B 1 
ATOM   2352 O O   . PRO   B 2 87  ? -13.399 7.655   8.463   1.00 93.44 87  B 1 
ATOM   2353 C CB  . PRO   B 2 87  ? -14.934 6.634   11.090  1.00 96.47 87  B 1 
ATOM   2354 C CG  . PRO   B 2 87  ? -14.883 6.105   12.514  1.00 95.24 87  B 1 
ATOM   2355 C CD  . PRO   B 2 87  ? -13.629 6.753   13.083  1.00 97.46 87  B 1 
ATOM   2356 N N   . LEU   B 2 88  ? -13.065 9.115   10.137  1.00 95.30 88  B 1 
ATOM   2357 C CA  . LEU   B 2 88  ? -12.914 10.322  9.316   1.00 93.41 88  B 1 
ATOM   2358 C C   . LEU   B 2 88  ? -11.458 10.634  8.936   1.00 91.83 88  B 1 
ATOM   2359 O O   . LEU   B 2 88  ? -11.218 11.660  8.300   1.00 89.35 88  B 1 
ATOM   2360 C CB  . LEU   B 2 88  ? -13.572 11.525  10.020  1.00 91.90 88  B 1 
ATOM   2361 C CG  . LEU   B 2 88  ? -15.063 11.359  10.353  1.00 89.18 88  B 1 
ATOM   2362 C CD1 . LEU   B 2 88  ? -15.573 12.634  11.026  1.00 84.18 88  B 1 
ATOM   2363 C CD2 . LEU   B 2 88  ? -15.916 11.096  9.115   1.00 82.85 88  B 1 
ATOM   2364 N N   . ASP   B 2 89  ? -10.494 9.784   9.317   1.00 93.55 89  B 1 
ATOM   2365 C CA  . ASP   B 2 89  ? -9.123  9.907   8.822   1.00 93.03 89  B 1 
ATOM   2366 C C   . ASP   B 2 89  ? -9.089  9.592   7.320   1.00 92.25 89  B 1 
ATOM   2367 O O   . ASP   B 2 89  ? -9.949  8.881   6.790   1.00 91.47 89  B 1 
ATOM   2368 C CB  . ASP   B 2 89  ? -8.159  8.982   9.586   1.00 93.73 89  B 1 
ATOM   2369 C CG  . ASP   B 2 89  ? -8.067  9.238   11.094  1.00 94.27 89  B 1 
ATOM   2370 O OD1 . ASP   B 2 89  ? -8.405  10.350  11.552  1.00 92.00 89  B 1 
ATOM   2371 O OD2 . ASP   B 2 89  ? -7.673  8.288   11.813  1.00 92.10 89  B 1 
ATOM   2372 N N   . PHE   B 2 90  ? -8.069  10.088  6.613   1.00 89.28 90  B 1 
ATOM   2373 C CA  . PHE   B 2 90  ? -7.852  9.745   5.213   1.00 88.75 90  B 1 
ATOM   2374 C C   . PHE   B 2 90  ? -7.070  8.438   5.079   1.00 90.89 90  B 1 
ATOM   2375 O O   . PHE   B 2 90  ? -6.109  8.179   5.796   1.00 90.94 90  B 1 
ATOM   2376 C CB  . PHE   B 2 90  ? -7.166  10.897  4.481   1.00 85.55 90  B 1 
ATOM   2377 C CG  . PHE   B 2 90  ? -8.018  12.143  4.375   1.00 82.56 90  B 1 
ATOM   2378 C CD1 . PHE   B 2 90  ? -9.114  12.170  3.493   1.00 77.13 90  B 1 
ATOM   2379 C CD2 . PHE   B 2 90  ? -7.734  13.273  5.162   1.00 75.09 90  B 1 
ATOM   2380 C CE1 . PHE   B 2 90  ? -9.922  13.315  3.402   1.00 72.63 90  B 1 
ATOM   2381 C CE2 . PHE   B 2 90  ? -8.540  14.423  5.076   1.00 71.74 90  B 1 
ATOM   2382 C CZ  . PHE   B 2 90  ? -9.637  14.441  4.195   1.00 73.01 90  B 1 
ATOM   2383 N N   . VAL   B 2 91  ? -7.444  7.614   4.088   1.00 91.14 91  B 1 
ATOM   2384 C CA  . VAL   B 2 91  ? -6.745  6.352   3.787   1.00 92.42 91  B 1 
ATOM   2385 C C   . VAL   B 2 91  ? -5.274  6.593   3.438   1.00 93.56 91  B 1 
ATOM   2386 O O   . VAL   B 2 91  ? -4.412  5.787   3.781   1.00 93.62 91  B 1 
ATOM   2387 C CB  . VAL   B 2 91  ? -7.467  5.610   2.650   1.00 91.49 91  B 1 
ATOM   2388 C CG1 . VAL   B 2 91  ? -6.721  4.362   2.189   1.00 87.47 91  B 1 
ATOM   2389 C CG2 . VAL   B 2 91  ? -8.858  5.161   3.104   1.00 87.70 91  B 1 
ATOM   2390 N N   . GLU   B 2 92  ? -4.980  7.714   2.809   1.00 89.84 92  B 1 
ATOM   2391 C CA  . GLU   B 2 92  ? -3.630  8.182   2.491   1.00 89.06 92  B 1 
ATOM   2392 C C   . GLU   B 2 92  ? -2.768  8.395   3.750   1.00 90.97 92  B 1 
ATOM   2393 O O   . GLU   B 2 92  ? -1.599  8.017   3.781   1.00 90.71 92  B 1 
ATOM   2394 C CB  . GLU   B 2 92  ? -3.738  9.493   1.697   1.00 85.86 92  B 1 
ATOM   2395 C CG  . GLU   B 2 92  ? -4.488  9.383   0.349   1.00 78.53 92  B 1 
ATOM   2396 C CD  . GLU   B 2 92  ? -6.009  9.615   0.390   1.00 74.55 92  B 1 
ATOM   2397 O OE1 . GLU   B 2 92  ? -6.553  10.041  -0.654  1.00 67.29 92  B 1 
ATOM   2398 O OE2 . GLU   B 2 92  ? -6.640  9.357   1.427   1.00 67.91 92  B 1 
ATOM   2399 N N   . GLU   B 2 93  ? -3.358  8.940   4.814   1.00 91.81 93  B 1 
ATOM   2400 C CA  . GLU   B 2 93  ? -2.689  9.126   6.107   1.00 92.40 93  B 1 
ATOM   2401 C C   . GLU   B 2 93  ? -2.452  7.783   6.805   1.00 94.58 93  B 1 
ATOM   2402 O O   . GLU   B 2 93  ? -1.384  7.559   7.372   1.00 94.68 93  B 1 
ATOM   2403 C CB  . GLU   B 2 93  ? -3.518  10.048  7.009   1.00 90.46 93  B 1 
ATOM   2404 C CG  . GLU   B 2 93  ? -3.608  11.479  6.458   1.00 84.52 93  B 1 
ATOM   2405 C CD  . GLU   B 2 93  ? -4.540  12.389  7.273   1.00 78.51 93  B 1 
ATOM   2406 O OE1 . GLU   B 2 93  ? -4.312  13.620  7.235   1.00 70.13 93  B 1 
ATOM   2407 O OE2 . GLU   B 2 93  ? -5.484  11.862  7.900   1.00 70.74 93  B 1 
ATOM   2408 N N   . VAL   B 2 94  ? -3.394  6.841   6.686   1.00 95.17 94  B 1 
ATOM   2409 C CA  . VAL   B 2 94  ? -3.219  5.471   7.192   1.00 96.43 94  B 1 
ATOM   2410 C C   . VAL   B 2 94  ? -2.056  4.768   6.490   1.00 96.84 94  B 1 
ATOM   2411 O O   . VAL   B 2 94  ? -1.281  4.075   7.145   1.00 96.85 94  B 1 
ATOM   2412 C CB  . VAL   B 2 94  ? -4.512  4.655   7.047   1.00 96.71 94  B 1 
ATOM   2413 C CG1 . VAL   B 2 94  ? -4.329  3.204   7.496   1.00 95.89 94  B 1 
ATOM   2414 C CG2 . VAL   B 2 94  ? -5.635  5.261   7.888   1.00 96.17 94  B 1 
ATOM   2415 N N   . ALA   B 2 95  ? -1.884  4.962   5.181   1.00 96.62 95  B 1 
ATOM   2416 C CA  . ALA   B 2 95  ? -0.743  4.413   4.450   1.00 96.42 95  B 1 
ATOM   2417 C C   . ALA   B 2 95  ? 0.591   4.947   4.993   1.00 96.75 95  B 1 
ATOM   2418 O O   . ALA   B 2 95  ? 1.523   4.168   5.208   1.00 96.74 95  B 1 
ATOM   2419 C CB  . ALA   B 2 95  ? -0.911  4.716   2.956   1.00 95.67 95  B 1 
ATOM   2420 N N   . ALA   B 2 96  ? 0.663   6.249   5.283   1.00 95.91 96  B 1 
ATOM   2421 C CA  . ALA   B 2 96  ? 1.835   6.867   5.900   1.00 95.49 96  B 1 
ATOM   2422 C C   . ALA   B 2 96  ? 2.103   6.302   7.306   1.00 96.04 96  B 1 
ATOM   2423 O O   . ALA   B 2 96  ? 3.228   5.901   7.597   1.00 95.73 96  B 1 
ATOM   2424 C CB  . ALA   B 2 96  ? 1.642   8.388   5.908   1.00 94.13 96  B 1 
ATOM   2425 N N   . LEU   B 2 97  ? 1.063   6.163   8.131   1.00 96.50 97  B 1 
ATOM   2426 C CA  . LEU   B 2 97  ? 1.128   5.539   9.458   1.00 96.88 97  B 1 
ATOM   2427 C C   . LEU   B 2 97  ? 1.681   4.113   9.410   1.00 97.21 97  B 1 
ATOM   2428 O O   . LEU   B 2 97  ? 2.559   3.750   10.191  1.00 96.62 97  B 1 
ATOM   2429 C CB  . LEU   B 2 97  ? -0.288  5.547   10.069  1.00 96.19 97  B 1 
ATOM   2430 C CG  . LEU   B 2 97  ? -0.489  6.643   11.129  1.00 89.76 97  B 1 
ATOM   2431 C CD1 . LEU   B 2 97  ? -1.970  6.954   11.310  1.00 86.94 97  B 1 
ATOM   2432 C CD2 . LEU   B 2 97  ? 0.056   6.169   12.473  1.00 87.01 97  B 1 
ATOM   2433 N N   . PHE   B 2 98  ? 1.200   3.286   8.466   1.00 97.62 98  B 1 
ATOM   2434 C CA  . PHE   B 2 98  ? 1.684   1.918   8.296   1.00 97.74 98  B 1 
ATOM   2435 C C   . PHE   B 2 98  ? 3.162   1.878   7.913   1.00 97.29 98  B 1 
ATOM   2436 O O   . PHE   B 2 98  ? 3.909   1.040   8.415   1.00 96.52 98  B 1 
ATOM   2437 C CB  . PHE   B 2 98  ? 0.856   1.198   7.230   1.00 97.92 98  B 1 
ATOM   2438 C CG  . PHE   B 2 98  ? -0.516  0.699   7.640   1.00 98.03 98  B 1 
ATOM   2439 C CD1 . PHE   B 2 98  ? -1.125  1.061   8.852   1.00 96.88 98  B 1 
ATOM   2440 C CD2 . PHE   B 2 98  ? -1.196  -0.174  6.769   1.00 96.87 98  B 1 
ATOM   2441 C CE1 . PHE   B 2 98  ? -2.392  0.567   9.189   1.00 96.62 98  B 1 
ATOM   2442 C CE2 . PHE   B 2 98  ? -2.464  -0.668  7.100   1.00 96.53 98  B 1 
ATOM   2443 C CZ  . PHE   B 2 98  ? -3.064  -0.299  8.309   1.00 97.25 98  B 1 
ATOM   2444 N N   . TYR   B 2 99  ? 3.590   2.797   7.040   1.00 96.87 99  B 1 
ATOM   2445 C CA  . TYR   B 2 99  ? 4.977   2.892   6.602   1.00 96.20 99  B 1 
ATOM   2446 C C   . TYR   B 2 99  ? 5.903   3.347   7.735   1.00 95.75 99  B 1 
ATOM   2447 O O   . TYR   B 2 99  ? 6.934   2.718   7.981   1.00 94.70 99  B 1 
ATOM   2448 C CB  . TYR   B 2 99  ? 5.048   3.832   5.398   1.00 95.64 99  B 1 
ATOM   2449 C CG  . TYR   B 2 99  ? 6.436   3.938   4.809   1.00 95.24 99  B 1 
ATOM   2450 C CD1 . TYR   B 2 99  ? 7.291   4.997   5.169   1.00 93.34 99  B 1 
ATOM   2451 C CD2 . TYR   B 2 99  ? 6.892   2.945   3.921   1.00 93.51 99  B 1 
ATOM   2452 C CE1 . TYR   B 2 99  ? 8.592   5.067   4.645   1.00 92.72 99  B 1 
ATOM   2453 C CE2 . TYR   B 2 99  ? 8.194   3.007   3.393   1.00 92.49 99  B 1 
ATOM   2454 C CZ  . TYR   B 2 99  ? 9.040   4.071   3.761   1.00 92.97 99  B 1 
ATOM   2455 O OH  . TYR   B 2 99  ? 10.313  4.127   3.256   1.00 91.31 99  B 1 
ATOM   2456 N N   . GLU   B 2 100 ? 5.527   4.405   8.457   1.00 96.21 100 B 1 
ATOM   2457 C CA  . GLU   B 2 100 ? 6.330   5.002   9.526   1.00 95.69 100 B 1 
ATOM   2458 C C   . GLU   B 2 100 ? 6.484   4.060   10.727  1.00 95.77 100 B 1 
ATOM   2459 O O   . GLU   B 2 100 ? 7.597   3.795   11.184  1.00 94.55 100 B 1 
ATOM   2460 C CB  . GLU   B 2 100 ? 5.680   6.334   9.932   1.00 94.39 100 B 1 
ATOM   2461 C CG  . GLU   B 2 100 ? 6.527   7.101   10.955  1.00 81.89 100 B 1 
ATOM   2462 C CD  . GLU   B 2 100 ? 5.948   8.473   11.333  1.00 75.11 100 B 1 
ATOM   2463 O OE1 . GLU   B 2 100 ? 6.629   9.168   12.121  1.00 67.82 100 B 1 
ATOM   2464 O OE2 . GLU   B 2 100 ? 4.852   8.821   10.851  1.00 68.04 100 B 1 
ATOM   2465 N N   . HIS   B 2 101 ? 5.375   3.492   11.203  1.00 96.78 101 B 1 
ATOM   2466 C CA  . HIS   B 2 101 ? 5.365   2.639   12.392  1.00 96.80 101 B 1 
ATOM   2467 C C   . HIS   B 2 101 ? 5.599   1.155   12.100  1.00 96.60 101 B 1 
ATOM   2468 O O   . HIS   B 2 101 ? 5.720   0.362   13.032  1.00 95.06 101 B 1 
ATOM   2469 C CB  . HIS   B 2 101 ? 4.076   2.871   13.170  1.00 96.84 101 B 1 
ATOM   2470 C CG  . HIS   B 2 101 ? 3.951   4.278   13.682  1.00 96.31 101 B 1 
ATOM   2471 N ND1 . HIS   B 2 101 ? 4.687   4.840   14.711  1.00 82.70 101 B 1 
ATOM   2472 C CD2 . HIS   B 2 101 ? 3.109   5.249   13.208  1.00 83.52 101 B 1 
ATOM   2473 C CE1 . HIS   B 2 101 ? 4.288   6.114   14.847  1.00 86.82 101 B 1 
ATOM   2474 N NE2 . HIS   B 2 101 ? 3.329   6.396   13.958  1.00 88.96 101 B 1 
ATOM   2475 N N   . ARG   B 2 102 ? 5.704   0.752   10.823  1.00 95.95 102 B 1 
ATOM   2476 C CA  . ARG   B 2 102 ? 5.917   -0.648  10.398  1.00 95.50 102 B 1 
ATOM   2477 C C   . ARG   B 2 102 ? 4.844   -1.603  10.933  1.00 95.77 102 B 1 
ATOM   2478 O O   . ARG   B 2 102 ? 5.146   -2.726  11.342  1.00 93.71 102 B 1 
ATOM   2479 C CB  . ARG   B 2 102 ? 7.333   -1.115  10.741  1.00 94.12 102 B 1 
ATOM   2480 C CG  . ARG   B 2 102 ? 8.422   -0.186  10.210  1.00 88.61 102 B 1 
ATOM   2481 C CD  . ARG   B 2 102 ? 9.779   -0.777  10.575  1.00 83.87 102 B 1 
ATOM   2482 N NE  . ARG   B 2 102 ? 10.879  0.060   10.067  1.00 76.42 102 B 1 
ATOM   2483 C CZ  . ARG   B 2 102 ? 12.082  -0.376  9.738   1.00 68.43 102 B 1 
ATOM   2484 N NH1 . ARG   B 2 102 ? 12.442  -1.615  9.922   1.00 62.69 102 B 1 
ATOM   2485 N NH2 . ARG   B 2 102 ? 12.950  0.439   9.213   1.00 62.82 102 B 1 
ATOM   2486 N N   . ILE   B 2 103 ? 3.602   -1.153  10.916  1.00 97.27 103 B 1 
ATOM   2487 C CA  . ILE   B 2 103 ? 2.420   -1.923  11.306  1.00 97.55 103 B 1 
ATOM   2488 C C   . ILE   B 2 103 ? 1.582   -2.259  10.067  1.00 97.76 103 B 1 
ATOM   2489 O O   . ILE   B 2 103 ? 1.656   -1.580  9.043   1.00 97.52 103 B 1 
ATOM   2490 C CB  . ILE   B 2 103 ? 1.612   -1.192  12.405  1.00 97.52 103 B 1 
ATOM   2491 C CG1 . ILE   B 2 103 ? 1.101   0.188   11.934  1.00 96.92 103 B 1 
ATOM   2492 C CG2 . ILE   B 2 103 ? 2.463   -1.089  13.685  1.00 95.70 103 B 1 
ATOM   2493 C CD1 . ILE   B 2 103 ? 0.190   0.905   12.945  1.00 96.34 103 B 1 
ATOM   2494 N N   . GLY   B 2 104 ? 0.785   -3.314  10.145  1.00 97.57 104 B 1 
ATOM   2495 C CA  . GLY   B 2 104 ? -0.078  -3.772  9.050   1.00 97.48 104 B 1 
ATOM   2496 C C   . GLY   B 2 104 ? -1.568  -3.784  9.389   1.00 98.07 104 B 1 
ATOM   2497 O O   . GLY   B 2 104 ? -2.352  -4.350  8.628   1.00 97.41 104 B 1 
ATOM   2498 N N   . CYS   B 2 105 ? -1.946  -3.220  10.536  1.00 97.79 105 B 1 
ATOM   2499 C CA  . CYS   B 2 105 ? -3.314  -3.183  11.032  1.00 98.23 105 B 1 
ATOM   2500 C C   . CYS   B 2 105 ? -3.543  -1.909  11.842  1.00 98.52 105 B 1 
ATOM   2501 O O   . CYS   B 2 105 ? -2.722  -1.567  12.693  1.00 98.17 105 B 1 
ATOM   2502 C CB  . CYS   B 2 105 ? -3.535  -4.435  11.886  1.00 97.21 105 B 1 
ATOM   2503 S SG  . CYS   B 2 105 ? -5.167  -4.422  12.669  1.00 95.16 105 B 1 
ATOM   2504 N N   . LEU   B 2 106 ? -4.674  -1.250  11.602  1.00 98.78 106 B 1 
ATOM   2505 C CA  . LEU   B 2 106 ? -5.125  -0.094  12.366  1.00 98.83 106 B 1 
ATOM   2506 C C   . LEU   B 2 106 ? -6.566  -0.341  12.830  1.00 98.88 106 B 1 
ATOM   2507 O O   . LEU   B 2 106 ? -7.480  -0.318  12.003  1.00 98.76 106 B 1 
ATOM   2508 C CB  . LEU   B 2 106 ? -4.979  1.161   11.489  1.00 98.63 106 B 1 
ATOM   2509 C CG  . LEU   B 2 106 ? -5.124  2.481   12.262  1.00 97.64 106 B 1 
ATOM   2510 C CD1 . LEU   B 2 106 ? -3.914  2.740   13.159  1.00 96.54 106 B 1 
ATOM   2511 C CD2 . LEU   B 2 106 ? -5.218  3.641   11.269  1.00 96.60 106 B 1 
ATOM   2512 N N   . PRO   B 2 107 ? -6.790  -0.613  14.132  1.00 98.89 107 B 1 
ATOM   2513 C CA  . PRO   B 2 107 ? -8.139  -0.608  14.687  1.00 98.88 107 B 1 
ATOM   2514 C C   . PRO   B 2 107 ? -8.739  0.794   14.577  1.00 98.88 107 B 1 
ATOM   2515 O O   . PRO   B 2 107 ? -8.078  1.782   14.906  1.00 98.71 107 B 1 
ATOM   2516 C CB  . PRO   B 2 107 ? -8.002  -1.055  16.146  1.00 98.74 107 B 1 
ATOM   2517 C CG  . PRO   B 2 107 ? -6.631  -1.726  16.207  1.00 97.92 107 B 1 
ATOM   2518 C CD  . PRO   B 2 107 ? -5.826  -0.964  15.161  1.00 98.73 107 B 1 
ATOM   2519 N N   . ILE   B 2 108 ? -9.986  0.881   14.135  1.00 98.87 108 B 1 
ATOM   2520 C CA  . ILE   B 2 108 ? -10.698 2.150   13.986  1.00 98.87 108 B 1 
ATOM   2521 C C   . ILE   B 2 108 ? -11.651 2.324   15.160  1.00 98.86 108 B 1 
ATOM   2522 O O   . ILE   B 2 108 ? -12.529 1.493   15.391  1.00 98.75 108 B 1 
ATOM   2523 C CB  . ILE   B 2 108 ? -11.393 2.246   12.618  1.00 98.81 108 B 1 
ATOM   2524 C CG1 . ILE   B 2 108 ? -10.451 1.933   11.438  1.00 98.47 108 B 1 
ATOM   2525 C CG2 . ILE   B 2 108 ? -12.021 3.640   12.448  1.00 98.62 108 B 1 
ATOM   2526 C CD1 . ILE   B 2 108 ? -9.139  2.745   11.412  1.00 97.64 108 B 1 
ATOM   2527 N N   . VAL   B 2 109 ? -11.449 3.401   15.903  1.00 98.75 109 B 1 
ATOM   2528 C CA  . VAL   B 2 109 ? -12.180 3.696   17.138  1.00 98.68 109 B 1 
ATOM   2529 C C   . VAL   B 2 109 ? -12.963 4.992   16.968  1.00 98.57 109 B 1 
ATOM   2530 O O   . VAL   B 2 109 ? -12.431 6.001   16.513  1.00 97.98 109 B 1 
ATOM   2531 C CB  . VAL   B 2 109 ? -11.225 3.751   18.347  1.00 98.35 109 B 1 
ATOM   2532 C CG1 . VAL   B 2 109 ? -11.967 4.070   19.649  1.00 96.75 109 B 1 
ATOM   2533 C CG2 . VAL   B 2 109 ? -10.513 2.404   18.546  1.00 97.03 109 B 1 
ATOM   2534 N N   . ASN   B 2 110 ? -14.236 4.968   17.375  1.00 98.48 110 B 1 
ATOM   2535 C CA  . ASN   B 2 110 ? -15.086 6.149   17.423  1.00 98.28 110 B 1 
ATOM   2536 C C   . ASN   B 2 110 ? -15.859 6.169   18.749  1.00 98.08 110 B 1 
ATOM   2537 O O   . ASN   B 2 110 ? -16.392 5.147   19.177  1.00 96.46 110 B 1 
ATOM   2538 C CB  . ASN   B 2 110 ? -16.008 6.169   16.193  1.00 97.63 110 B 1 
ATOM   2539 C CG  . ASN   B 2 110 ? -16.689 7.513   16.005  1.00 96.49 110 B 1 
ATOM   2540 O OD1 . ASN   B 2 110 ? -16.492 8.456   16.751  1.00 90.99 110 B 1 
ATOM   2541 N ND2 . ASN   B 2 110 ? -17.514 7.639   14.989  1.00 89.32 110 B 1 
ATOM   2542 N N   . HIS   B 2 111 ? -15.895 7.317   19.409  1.00 97.23 111 B 1 
ATOM   2543 C CA  . HIS   B 2 111 ? -16.521 7.471   20.728  1.00 97.17 111 B 1 
ATOM   2544 C C   . HIS   B 2 111 ? -16.117 6.382   21.744  1.00 97.32 111 B 1 
ATOM   2545 O O   . HIS   B 2 111 ? -16.943 5.858   22.487  1.00 94.75 111 B 1 
ATOM   2546 C CB  . HIS   B 2 111 ? -18.042 7.620   20.567  1.00 96.20 111 B 1 
ATOM   2547 C CG  . HIS   B 2 111 ? -18.437 8.795   19.715  1.00 93.63 111 B 1 
ATOM   2548 N ND1 . HIS   B 2 111 ? -18.165 10.123  19.988  1.00 80.74 111 B 1 
ATOM   2549 C CD2 . HIS   B 2 111 ? -19.113 8.769   18.523  1.00 80.19 111 B 1 
ATOM   2550 C CE1 . HIS   B 2 111 ? -18.667 10.863  18.987  1.00 82.36 111 B 1 
ATOM   2551 N NE2 . HIS   B 2 111 ? -19.254 10.080  18.084  1.00 83.95 111 B 1 
ATOM   2552 N N   . GLY   B 2 112 ? -14.827 6.014   21.751  1.00 96.33 112 B 1 
ATOM   2553 C CA  . GLY   B 2 112 ? -14.269 5.018   22.669  1.00 95.86 112 B 1 
ATOM   2554 C C   . GLY   B 2 112 ? -14.597 3.557   22.329  1.00 96.73 112 B 1 
ATOM   2555 O O   . GLY   B 2 112 ? -14.212 2.671   23.087  1.00 94.87 112 B 1 
ATOM   2556 N N   . LYS   B 2 113 ? -15.277 3.283   21.208  1.00 98.05 113 B 1 
ATOM   2557 C CA  . LYS   B 2 113 ? -15.633 1.932   20.766  1.00 98.24 113 B 1 
ATOM   2558 C C   . LYS   B 2 113 ? -14.933 1.563   19.463  1.00 98.58 113 B 1 
ATOM   2559 O O   . LYS   B 2 113 ? -14.775 2.400   18.578  1.00 98.19 113 B 1 
ATOM   2560 C CB  . LYS   B 2 113 ? -17.155 1.787   20.630  1.00 97.37 113 B 1 
ATOM   2561 C CG  . LYS   B 2 113 ? -17.864 1.963   21.982  1.00 93.08 113 B 1 
ATOM   2562 C CD  . LYS   B 2 113 ? -19.358 1.648   21.872  1.00 87.37 113 B 1 
ATOM   2563 C CE  . LYS   B 2 113 ? -19.994 1.826   23.253  1.00 79.51 113 B 1 
ATOM   2564 N NZ  . LYS   B 2 113 ? -21.404 1.367   23.286  1.00 69.25 113 B 1 
ATOM   2565 N N   . LEU   B 2 114 ? -14.568 0.285   19.340  1.00 98.55 114 B 1 
ATOM   2566 C CA  . LEU   B 2 114 ? -14.091 -0.284  18.088  1.00 98.75 114 B 1 
ATOM   2567 C C   . LEU   B 2 114 ? -15.250 -0.343  17.086  1.00 98.77 114 B 1 
ATOM   2568 O O   . LEU   B 2 114 ? -16.265 -0.976  17.354  1.00 98.52 114 B 1 
ATOM   2569 C CB  . LEU   B 2 114 ? -13.507 -1.674  18.369  1.00 98.71 114 B 1 
ATOM   2570 C CG  . LEU   B 2 114 ? -12.877 -2.333  17.127  1.00 98.31 114 B 1 
ATOM   2571 C CD1 . LEU   B 2 114 ? -11.552 -1.676  16.750  1.00 98.05 114 B 1 
ATOM   2572 C CD2 . LEU   B 2 114 ? -12.623 -3.807  17.415  1.00 97.91 114 B 1 
ATOM   2573 N N   . VAL   B 2 115 ? -15.083 0.299   15.933  1.00 98.74 115 B 1 
ATOM   2574 C CA  . VAL   B 2 115 ? -16.108 0.377   14.875  1.00 98.68 115 B 1 
ATOM   2575 C C   . VAL   B 2 115 ? -15.665 -0.247  13.555  1.00 98.69 115 B 1 
ATOM   2576 O O   . VAL   B 2 115 ? -16.501 -0.574  12.721  1.00 98.17 115 B 1 
ATOM   2577 C CB  . VAL   B 2 115 ? -16.579 1.824   14.643  1.00 98.29 115 B 1 
ATOM   2578 C CG1 . VAL   B 2 115 ? -17.255 2.394   15.898  1.00 96.10 115 B 1 
ATOM   2579 C CG2 . VAL   B 2 115 ? -15.440 2.767   14.224  1.00 96.01 115 B 1 
ATOM   2580 N N   . GLY   B 2 116 ? -14.363 -0.452  13.360  1.00 98.77 116 B 1 
ATOM   2581 C CA  . GLY   B 2 116 ? -13.823 -1.046  12.146  1.00 98.79 116 B 1 
ATOM   2582 C C   . GLY   B 2 116 ? -12.368 -1.467  12.299  1.00 98.86 116 B 1 
ATOM   2583 O O   . GLY   B 2 116 ? -11.747 -1.290  13.345  1.00 98.72 116 B 1 
ATOM   2584 N N   . ILE   B 2 117 ? -11.831 -2.053  11.226  1.00 98.91 117 B 1 
ATOM   2585 C CA  . ILE   B 2 117 ? -10.415 -2.393  11.118  1.00 98.90 117 B 1 
ATOM   2586 C C   . ILE   B 2 117 ? -9.965  -2.174  9.675   1.00 98.87 117 B 1 
ATOM   2587 O O   . ILE   B 2 117 ? -10.660 -2.562  8.734   1.00 98.65 117 B 1 
ATOM   2588 C CB  . ILE   B 2 117 ? -10.153 -3.829  11.627  1.00 98.76 117 B 1 
ATOM   2589 C CG1 . ILE   B 2 117 ? -8.640  -4.116  11.723  1.00 97.75 117 B 1 
ATOM   2590 C CG2 . ILE   B 2 117 ? -10.865 -4.897  10.773  1.00 97.97 117 B 1 
ATOM   2591 C CD1 . ILE   B 2 117 ? -8.327  -5.432  12.456  1.00 95.79 117 B 1 
ATOM   2592 N N   . ILE   B 2 118 ? -8.795  -1.564  9.504   1.00 98.88 118 B 1 
ATOM   2593 C CA  . ILE   B 2 118 ? -8.150  -1.407  8.201   1.00 98.82 118 B 1 
ATOM   2594 C C   . ILE   B 2 118 ? -6.784  -2.091  8.234   1.00 98.84 118 B 1 
ATOM   2595 O O   . ILE   B 2 118 ? -6.055  -2.014  9.219   1.00 98.57 118 B 1 
ATOM   2596 C CB  . ILE   B 2 118 ? -8.126  0.075   7.767   1.00 98.26 118 B 1 
ATOM   2597 C CG1 . ILE   B 2 118 ? -7.728  0.197   6.280   1.00 89.66 118 B 1 
ATOM   2598 C CG2 . ILE   B 2 118 ? -7.210  0.932   8.655   1.00 93.00 118 B 1 
ATOM   2599 C CD1 . ILE   B 2 118 ? -7.985  1.582   5.691   1.00 89.98 118 B 1 
ATOM   2600 N N   . THR   B 2 119 ? -6.454  -2.812  7.157   1.00 98.58 119 B 1 
ATOM   2601 C CA  . THR   B 2 119 ? -5.198  -3.563  7.035   1.00 98.36 119 B 1 
ATOM   2602 C C   . THR   B 2 119 ? -4.494  -3.233  5.720   1.00 98.12 119 B 1 
ATOM   2603 O O   . THR   B 2 119 ? -5.060  -2.586  4.832   1.00 97.43 119 B 1 
ATOM   2604 C CB  . THR   B 2 119 ? -5.425  -5.085  7.144   1.00 97.87 119 B 1 
ATOM   2605 O OG1 . THR   B 2 119 ? -6.058  -5.582  5.986   1.00 95.73 119 B 1 
ATOM   2606 C CG2 . THR   B 2 119 ? -6.249  -5.502  8.362   1.00 95.51 119 B 1 
ATOM   2607 N N   . GLN   B 2 120 ? -3.267  -3.735  5.552   1.00 97.47 120 B 1 
ATOM   2608 C CA  . GLN   B 2 120 ? -2.538  -3.601  4.286   1.00 96.92 120 B 1 
ATOM   2609 C C   . GLN   B 2 120 ? -3.311  -4.180  3.092   1.00 96.94 120 B 1 
ATOM   2610 O O   . GLN   B 2 120 ? -3.157  -3.688  1.987   1.00 95.90 120 B 1 
ATOM   2611 C CB  . GLN   B 2 120 ? -1.175  -4.295  4.389   1.00 95.45 120 B 1 
ATOM   2612 C CG  . GLN   B 2 120 ? -0.195  -3.528  5.288   1.00 89.04 120 B 1 
ATOM   2613 C CD  . GLN   B 2 120 ? 1.166   -4.213  5.396   1.00 85.76 120 B 1 
ATOM   2614 O OE1 . GLN   B 2 120 ? 1.345   -5.384  5.111   1.00 76.38 120 B 1 
ATOM   2615 N NE2 . GLN   B 2 120 ? 2.185   -3.503  5.832   1.00 73.73 120 B 1 
ATOM   2616 N N   . THR   B 2 121 ? -4.164  -5.184  3.301   1.00 97.06 121 B 1 
ATOM   2617 C CA  . THR   B 2 121 ? -5.024  -5.738  2.239   1.00 96.96 121 B 1 
ATOM   2618 C C   . THR   B 2 121 ? -6.084  -4.735  1.787   1.00 96.89 121 B 1 
ATOM   2619 O O   . THR   B 2 121 ? -6.398  -4.676  0.601   1.00 96.16 121 B 1 
ATOM   2620 C CB  . THR   B 2 121 ? -5.702  -7.033  2.710   1.00 96.52 121 B 1 
ATOM   2621 O OG1 . THR   B 2 121 ? -4.720  -7.986  3.055   1.00 92.94 121 B 1 
ATOM   2622 C CG2 . THR   B 2 121 ? -6.579  -7.688  1.642   1.00 92.62 121 B 1 
ATOM   2623 N N   . ASP   B 2 122 ? -6.608  -3.924  2.699   1.00 97.23 122 B 1 
ATOM   2624 C CA  . ASP   B 2 122 ? -7.581  -2.879  2.364   1.00 97.23 122 B 1 
ATOM   2625 C C   . ASP   B 2 122 ? -6.903  -1.725  1.611   1.00 96.80 122 B 1 
ATOM   2626 O O   . ASP   B 2 122 ? -7.434  -1.262  0.601   1.00 96.22 122 B 1 
ATOM   2627 C CB  . ASP   B 2 122 ? -8.298  -2.401  3.637   1.00 97.66 122 B 1 
ATOM   2628 C CG  . ASP   B 2 122 ? -8.948  -3.571  4.389   1.00 97.69 122 B 1 
ATOM   2629 O OD1 . ASP   B 2 122 ? -9.816  -4.261  3.800   1.00 96.49 122 B 1 
ATOM   2630 O OD2 . ASP   B 2 122 ? -8.532  -3.837  5.538   1.00 96.53 122 B 1 
ATOM   2631 N N   . LEU   B 2 123 ? -5.681  -1.344  2.014   1.00 96.74 123 B 1 
ATOM   2632 C CA  . LEU   B 2 123 ? -4.872  -0.363  1.281   1.00 96.35 123 B 1 
ATOM   2633 C C   . LEU   B 2 123 ? -4.476  -0.862  -0.112  1.00 95.73 123 B 1 
ATOM   2634 O O   . LEU   B 2 123 ? -4.547  -0.100  -1.070  1.00 94.48 123 B 1 
ATOM   2635 C CB  . LEU   B 2 123 ? -3.605  -0.006  2.074   1.00 95.95 123 B 1 
ATOM   2636 C CG  . LEU   B 2 123 ? -3.838  0.714   3.407   1.00 94.32 123 B 1 
ATOM   2637 C CD1 . LEU   B 2 123 ? -2.478  1.129   3.963   1.00 91.17 123 B 1 
ATOM   2638 C CD2 . LEU   B 2 123 ? -4.696  1.966   3.267   1.00 90.59 123 B 1 
ATOM   2639 N N   . LEU   B 2 124 ? -4.105  -2.139  -0.247  1.00 95.82 124 B 1 
ATOM   2640 C CA  . LEU   B 2 124 ? -3.828  -2.757  -1.546  1.00 95.36 124 B 1 
ATOM   2641 C C   . LEU   B 2 124 ? -5.041  -2.681  -2.469  1.00 94.90 124 B 1 
ATOM   2642 O O   . LEU   B 2 124 ? -4.891  -2.311  -3.626  1.00 93.96 124 B 1 
ATOM   2643 C CB  . LEU   B 2 124 ? -3.404  -4.223  -1.359  1.00 94.65 124 B 1 
ATOM   2644 C CG  . LEU   B 2 124 ? -1.895  -4.408  -1.133  1.00 89.60 124 B 1 
ATOM   2645 C CD1 . LEU   B 2 124 ? -1.623  -5.824  -0.624  1.00 88.18 124 B 1 
ATOM   2646 C CD2 . LEU   B 2 124 ? -1.120  -4.214  -2.434  1.00 87.74 124 B 1 
ATOM   2647 N N   . ARG   B 2 125 ? -6.243  -2.981  -1.956  1.00 94.65 125 B 1 
ATOM   2648 C CA  . ARG   B 2 125 ? -7.484  -2.853  -2.739  1.00 94.03 125 B 1 
ATOM   2649 C C   . ARG   B 2 125 ? -7.696  -1.414  -3.212  1.00 93.57 125 B 1 
ATOM   2650 O O   . ARG   B 2 125 ? -7.927  -1.204  -4.395  1.00 92.52 125 B 1 
ATOM   2651 C CB  . ARG   B 2 125 ? -8.671  -3.350  -1.909  1.00 93.52 125 B 1 
ATOM   2652 C CG  . ARG   B 2 125 ? -9.922  -3.522  -2.783  1.00 89.09 125 B 1 
ATOM   2653 C CD  . ARG   B 2 125 ? -11.179 -3.802  -1.955  1.00 86.80 125 B 1 
ATOM   2654 N NE  . ARG   B 2 125 ? -10.947 -4.880  -0.970  1.00 80.27 125 B 1 
ATOM   2655 C CZ  . ARG   B 2 125 ? -11.058 -4.778  0.352   1.00 75.99 125 B 1 
ATOM   2656 N NH1 . ARG   B 2 125 ? -11.595 -3.744  0.922   1.00 66.45 125 B 1 
ATOM   2657 N NH2 . ARG   B 2 125 ? -10.604 -5.721  1.126   1.00 67.50 125 B 1 
ATOM   2658 N N   . THR   B 2 126 ? -7.556  -0.447  -2.306  1.00 92.84 126 B 1 
ATOM   2659 C CA  . THR   B 2 126 ? -7.673  0.981   -2.643  1.00 91.86 126 B 1 
ATOM   2660 C C   . THR   B 2 126 ? -6.628  1.397   -3.680  1.00 91.56 126 B 1 
ATOM   2661 O O   . THR   B 2 126 ? -6.960  2.095   -4.634  1.00 90.32 126 B 1 
ATOM   2662 C CB  . THR   B 2 126 ? -7.532  1.844   -1.383  1.00 90.98 126 B 1 
ATOM   2663 O OG1 . THR   B 2 126 ? -8.504  1.469   -0.430  1.00 88.03 126 B 1 
ATOM   2664 C CG2 . THR   B 2 126 ? -7.739  3.331   -1.661  1.00 87.75 126 B 1 
ATOM   2665 N N   . PHE   B 2 127 ? -5.382  0.937   -3.547  1.00 91.92 127 B 1 
ATOM   2666 C CA  . PHE   B 2 127 ? -4.323  1.208   -4.521  1.00 91.54 127 B 1 
ATOM   2667 C C   . PHE   B 2 127 ? -4.657  0.638   -5.906  1.00 91.26 127 B 1 
ATOM   2668 O O   . PHE   B 2 127 ? -4.546  1.345   -6.901  1.00 90.63 127 B 1 
ATOM   2669 C CB  . PHE   B 2 127 ? -2.994  0.662   -3.991  1.00 91.08 127 B 1 
ATOM   2670 C CG  . PHE   B 2 127 ? -1.823  0.909   -4.925  1.00 90.20 127 B 1 
ATOM   2671 C CD1 . PHE   B 2 127 ? -1.126  -0.168  -5.500  1.00 85.67 127 B 1 
ATOM   2672 C CD2 . PHE   B 2 127 ? -1.437  2.223   -5.235  1.00 85.23 127 B 1 
ATOM   2673 C CE1 . PHE   B 2 127 ? -0.045  0.068   -6.368  1.00 84.22 127 B 1 
ATOM   2674 C CE2 . PHE   B 2 127 ? -0.359  2.462   -6.108  1.00 83.09 127 B 1 
ATOM   2675 C CZ  . PHE   B 2 127 ? 0.338   1.384   -6.670  1.00 83.89 127 B 1 
ATOM   2676 N N   . ILE   B 2 128 ? -5.127  -0.609  -5.972  1.00 92.08 128 B 1 
ATOM   2677 C CA  . ILE   B 2 128 ? -5.541  -1.268  -7.219  1.00 91.72 128 B 1 
ATOM   2678 C C   . ILE   B 2 128 ? -6.689  -0.497  -7.892  1.00 90.15 128 B 1 
ATOM   2679 O O   . ILE   B 2 128 ? -6.647  -0.265  -9.098  1.00 88.59 128 B 1 
ATOM   2680 C CB  . ILE   B 2 128 ? -5.928  -2.731  -6.919  1.00 92.26 128 B 1 
ATOM   2681 C CG1 . ILE   B 2 128 ? -4.668  -3.561  -6.577  1.00 91.47 128 B 1 
ATOM   2682 C CG2 . ILE   B 2 128 ? -6.674  -3.379  -8.095  1.00 91.49 128 B 1 
ATOM   2683 C CD1 . ILE   B 2 128 ? -4.990  -4.876  -5.855  1.00 88.85 128 B 1 
ATOM   2684 N N   . GLU   B 2 129 ? -7.688  -0.073  -7.115  1.00 88.58 129 B 1 
ATOM   2685 C CA  . GLU   B 2 129 ? -8.808  0.734   -7.615  1.00 86.81 129 B 1 
ATOM   2686 C C   . GLU   B 2 129 ? -8.321  2.078   -8.177  1.00 86.26 129 B 1 
ATOM   2687 O O   . GLU   B 2 129 ? -8.713  2.466   -9.277  1.00 84.43 129 B 1 
ATOM   2688 C CB  . GLU   B 2 129 ? -9.826  0.958   -6.486  1.00 85.05 129 B 1 
ATOM   2689 C CG  . GLU   B 2 129 ? -10.643 -0.307  -6.172  1.00 77.93 129 B 1 
ATOM   2690 C CD  . GLU   B 2 129 ? -11.495 -0.194  -4.898  1.00 74.19 129 B 1 
ATOM   2691 O OE1 . GLU   B 2 129 ? -12.069 -1.235  -4.494  1.00 67.56 129 B 1 
ATOM   2692 O OE2 . GLU   B 2 129 ? -11.569 0.909   -4.306  1.00 67.64 129 B 1 
ATOM   2693 N N   . LEU   B 2 130 ? -7.410  2.755   -7.473  1.00 85.33 130 B 1 
ATOM   2694 C CA  . LEU   B 2 130 ? -6.840  4.040   -7.888  1.00 84.29 130 B 1 
ATOM   2695 C C   . LEU   B 2 130 ? -6.028  3.963   -9.177  1.00 83.39 130 B 1 
ATOM   2696 O O   . LEU   B 2 130 ? -6.112  4.855   -10.021 1.00 80.29 130 B 1 
ATOM   2697 C CB  . LEU   B 2 130 ? -5.925  4.565   -6.772  1.00 82.46 130 B 1 
ATOM   2698 C CG  . LEU   B 2 130 ? -6.693  5.188   -5.604  1.00 77.80 130 B 1 
ATOM   2699 C CD1 . LEU   B 2 130 ? -5.694  5.552   -4.501  1.00 72.58 130 B 1 
ATOM   2700 C CD2 . LEU   B 2 130 ? -7.427  6.441   -6.074  1.00 72.21 130 B 1 
ATOM   2701 N N   . THR   B 2 131 ? -5.234  2.906   -9.330  1.00 84.74 131 B 1 
ATOM   2702 C CA  . THR   B 2 131 ? -4.420  2.713   -10.536 1.00 82.05 131 B 1 
ATOM   2703 C C   . THR   B 2 131 ? -5.272  2.343   -11.746 1.00 80.19 131 B 1 
ATOM   2704 O O   . THR   B 2 131 ? -4.822  2.489   -12.881 1.00 75.24 131 B 1 
ATOM   2705 C CB  . THR   B 2 131 ? -3.350  1.639   -10.330 1.00 80.92 131 B 1 
ATOM   2706 O OG1 . THR   B 2 131 ? -3.932  0.387   -10.040 1.00 73.61 131 B 1 
ATOM   2707 C CG2 . THR   B 2 131 ? -2.368  1.992   -9.220  1.00 73.72 131 B 1 
ATOM   2708 N N   . GLY   B 2 132 ? -6.492  1.861   -11.515 1.00 79.97 132 B 1 
ATOM   2709 C CA  . GLY   B 2 132 ? -7.365  1.354   -12.570 1.00 78.09 132 B 1 
ATOM   2710 C C   . GLY   B 2 132 ? -6.792  0.140   -13.299 1.00 79.60 132 B 1 
ATOM   2711 O O   . GLY   B 2 132 ? -7.173  -0.104  -14.442 1.00 76.13 132 B 1 
ATOM   2712 N N   . VAL   B 2 133 ? -5.882  -0.618  -12.685 1.00 79.63 133 B 1 
ATOM   2713 C CA  . VAL   B 2 133 ? -5.179  -1.739  -13.348 1.00 78.41 133 B 1 
ATOM   2714 C C   . VAL   B 2 133 ? -6.131  -2.812  -13.891 1.00 78.42 133 B 1 
ATOM   2715 O O   . VAL   B 2 133 ? -5.857  -3.404  -14.929 1.00 75.28 133 B 1 
ATOM   2716 C CB  . VAL   B 2 133 ? -4.109  -2.345  -12.415 1.00 76.39 133 B 1 
ATOM   2717 C CG1 . VAL   B 2 133 ? -4.692  -3.109  -11.222 1.00 69.75 133 B 1 
ATOM   2718 C CG2 . VAL   B 2 133 ? -3.149  -3.263  -13.176 1.00 71.31 133 B 1 
ATOM   2719 N N   . HIS   B 2 134 ? -7.279  -3.003  -13.234 1.00 79.75 134 B 1 
ATOM   2720 C CA  . HIS   B 2 134 ? -8.313  -3.946  -13.666 1.00 77.70 134 B 1 
ATOM   2721 C C   . HIS   B 2 134 ? -9.318  -3.352  -14.662 1.00 78.74 134 B 1 
ATOM   2722 O O   . HIS   B 2 134 ? -10.195 -4.070  -15.150 1.00 74.81 134 B 1 
ATOM   2723 C CB  . HIS   B 2 134 ? -9.028  -4.508  -12.432 1.00 73.46 134 B 1 
ATOM   2724 C CG  . HIS   B 2 134 ? -8.116  -5.325  -11.556 1.00 67.20 134 B 1 
ATOM   2725 N ND1 . HIS   B 2 134 ? -7.287  -6.348  -11.980 1.00 58.42 134 B 1 
ATOM   2726 C CD2 . HIS   B 2 134 ? -7.966  -5.212  -10.200 1.00 58.78 134 B 1 
ATOM   2727 C CE1 . HIS   B 2 134 ? -6.666  -6.839  -10.898 1.00 54.49 134 B 1 
ATOM   2728 N NE2 . HIS   B 2 134 ? -7.053  -6.179  -9.802  1.00 56.26 134 B 1 
ATOM   2729 N N   . GLN   B 2 135 ? -9.222  -2.060  -14.976 1.00 79.06 135 B 1 
ATOM   2730 C CA  . GLN   B 2 135 ? -10.095 -1.438  -15.961 1.00 78.19 135 B 1 
ATOM   2731 C C   . GLN   B 2 135 ? -9.620  -1.786  -17.378 1.00 80.36 135 B 1 
ATOM   2732 O O   . GLN   B 2 135 ? -8.424  -1.686  -17.672 1.00 78.29 135 B 1 
ATOM   2733 C CB  . GLN   B 2 135 ? -10.167 0.081   -15.748 1.00 73.96 135 B 1 
ATOM   2734 C CG  . GLN   B 2 135 ? -10.821 0.469   -14.406 1.00 68.37 135 B 1 
ATOM   2735 C CD  . GLN   B 2 135 ? -12.305 0.105   -14.320 1.00 65.88 135 B 1 
ATOM   2736 O OE1 . GLN   B 2 135 ? -12.984 -0.127  -15.308 1.00 59.56 135 B 1 
ATOM   2737 N NE2 . GLN   B 2 135 ? -12.856 0.052   -13.130 1.00 56.99 135 B 1 
ATOM   2738 N N   . PRO   B 2 136 ? -10.531 -2.180  -18.284 1.00 78.97 136 B 1 
ATOM   2739 C CA  . PRO   B 2 136 ? -10.172 -2.399  -19.675 1.00 79.58 136 B 1 
ATOM   2740 C C   . PRO   B 2 136 ? -9.731  -1.078  -20.313 1.00 80.51 136 B 1 
ATOM   2741 O O   . PRO   B 2 136 ? -10.374 -0.038  -20.143 1.00 76.49 136 B 1 
ATOM   2742 C CB  . PRO   B 2 136 ? -11.420 -2.995  -20.333 1.00 76.74 136 B 1 
ATOM   2743 C CG  . PRO   B 2 136 ? -12.566 -2.427  -19.488 1.00 73.82 136 B 1 
ATOM   2744 C CD  . PRO   B 2 136 ? -11.959 -2.340  -18.089 1.00 76.82 136 B 1 
ATOM   2745 N N   . GLY   B 2 137 ? -8.652  -1.123  -21.072 1.00 84.98 137 B 1 
ATOM   2746 C CA  . GLY   B 2 137 ? -8.115  0.059   -21.730 1.00 84.91 137 B 1 
ATOM   2747 C C   . GLY   B 2 137 ? -6.632  -0.054  -22.038 1.00 86.24 137 B 1 
ATOM   2748 O O   . GLY   B 2 137 ? -6.088  -1.146  -22.205 1.00 82.98 137 B 1 
ATOM   2749 N N   . SER   B 2 138 ? -5.992  1.100   -22.141 1.00 86.96 138 B 1 
ATOM   2750 C CA  . SER   B 2 138 ? -4.563  1.223   -22.428 1.00 87.27 138 B 1 
ATOM   2751 C C   . SER   B 2 138 ? -3.911  2.208   -21.464 1.00 87.80 138 B 1 
ATOM   2752 O O   . SER   B 2 138 ? -4.554  3.132   -20.970 1.00 86.15 138 B 1 
ATOM   2753 C CB  . SER   B 2 138 ? -4.344  1.679   -23.871 1.00 86.00 138 B 1 
ATOM   2754 O OG  . SER   B 2 138 ? -4.968  0.789   -24.785 1.00 80.24 138 B 1 
ATOM   2755 N N   . GLN   B 2 139 ? -2.613  2.027   -21.226 1.00 87.19 139 B 1 
ATOM   2756 C CA  . GLN   B 2 139 ? -1.803  2.954   -20.447 1.00 86.67 139 B 1 
ATOM   2757 C C   . GLN   B 2 139 ? -0.977  3.838   -21.383 1.00 87.85 139 B 1 
ATOM   2758 O O   . GLN   B 2 139 ? -0.406  3.357   -22.361 1.00 86.53 139 B 1 
ATOM   2759 C CB  . GLN   B 2 139 ? -0.948  2.159   -19.452 1.00 83.65 139 B 1 
ATOM   2760 C CG  . GLN   B 2 139 ? -0.193  3.067   -18.471 1.00 76.94 139 B 1 
ATOM   2761 C CD  . GLN   B 2 139 ? 0.451   2.254   -17.353 1.00 75.03 139 B 1 
ATOM   2762 O OE1 . GLN   B 2 139 ? -0.225  1.576   -16.601 1.00 68.15 139 B 1 
ATOM   2763 N NE2 . GLN   B 2 139 ? 1.751   2.290   -17.215 1.00 65.86 139 B 1 
ATOM   2764 N N   . ILE   B 2 140 ? -0.922  5.131   -21.076 1.00 89.36 140 B 1 
ATOM   2765 C CA  . ILE   B 2 140 ? -0.048  6.102   -21.744 1.00 90.42 140 B 1 
ATOM   2766 C C   . ILE   B 2 140 ? 0.717   6.845   -20.657 1.00 90.58 140 B 1 
ATOM   2767 O O   . ILE   B 2 140 ? 0.113   7.454   -19.777 1.00 89.53 140 B 1 
ATOM   2768 C CB  . ILE   B 2 140 ? -0.841  7.085   -22.637 1.00 90.29 140 B 1 
ATOM   2769 C CG1 . ILE   B 2 140 ? -1.703  6.342   -23.686 1.00 86.39 140 B 1 
ATOM   2770 C CG2 . ILE   B 2 140 ? 0.133   8.058   -23.332 1.00 85.29 140 B 1 
ATOM   2771 C CD1 . ILE   B 2 140 ? -2.616  7.265   -24.510 1.00 83.22 140 B 1 
ATOM   2772 N N   . GLU   B 2 141 ? 2.039   6.811   -20.723 1.00 90.56 141 B 1 
ATOM   2773 C CA  . GLU   B 2 141 ? 2.918   7.497   -19.784 1.00 90.40 141 B 1 
ATOM   2774 C C   . GLU   B 2 141 ? 3.667   8.610   -20.515 1.00 91.42 141 B 1 
ATOM   2775 O O   . GLU   B 2 141 ? 4.292   8.377   -21.549 1.00 90.26 141 B 1 
ATOM   2776 C CB  . GLU   B 2 141 ? 3.840   6.464   -19.118 1.00 88.01 141 B 1 
ATOM   2777 C CG  . GLU   B 2 141 ? 4.772   7.068   -18.062 1.00 77.81 141 B 1 
ATOM   2778 C CD  . GLU   B 2 141 ? 5.539   6.011   -17.252 1.00 77.30 141 B 1 
ATOM   2779 O OE1 . GLU   B 2 141 ? 6.402   6.419   -16.442 1.00 71.45 141 B 1 
ATOM   2780 O OE2 . GLU   B 2 141 ? 5.262   4.801   -17.404 1.00 71.39 141 B 1 
ATOM   2781 N N   . ILE   B 2 142 ? 3.576   9.827   -19.990 1.00 91.39 142 B 1 
ATOM   2782 C CA  . ILE   B 2 142 ? 4.239   11.000  -20.564 1.00 91.94 142 B 1 
ATOM   2783 C C   . ILE   B 2 142 ? 5.083   11.715  -19.516 1.00 91.82 142 B 1 
ATOM   2784 O O   . ILE   B 2 142 ? 4.700   11.817  -18.350 1.00 90.90 142 B 1 
ATOM   2785 C CB  . ILE   B 2 142 ? 3.244   11.963  -21.256 1.00 91.50 142 B 1 
ATOM   2786 C CG1 . ILE   B 2 142 ? 2.239   12.605  -20.269 1.00 84.88 142 B 1 
ATOM   2787 C CG2 . ILE   B 2 142 ? 2.515   11.243  -22.400 1.00 82.28 142 B 1 
ATOM   2788 C CD1 . ILE   B 2 142 ? 1.336   13.678  -20.906 1.00 82.98 142 B 1 
ATOM   2789 N N   . LYS   B 2 143 ? 6.212   12.265  -19.945 1.00 91.88 143 B 1 
ATOM   2790 C CA  . LYS   B 2 143 ? 7.046   13.154  -19.139 1.00 91.52 143 B 1 
ATOM   2791 C C   . LYS   B 2 143 ? 6.735   14.601  -19.495 1.00 91.88 143 B 1 
ATOM   2792 O O   . LYS   B 2 143 ? 6.690   14.947  -20.672 1.00 90.80 143 B 1 
ATOM   2793 C CB  . LYS   B 2 143 ? 8.518   12.791  -19.344 1.00 89.64 143 B 1 
ATOM   2794 C CG  . LYS   B 2 143 ? 9.412   13.470  -18.286 1.00 83.47 143 B 1 
ATOM   2795 C CD  . LYS   B 2 143 ? 10.880  13.059  -18.423 1.00 80.68 143 B 1 
ATOM   2796 C CE  . LYS   B 2 143 ? 11.487  13.656  -19.702 1.00 71.33 143 B 1 
ATOM   2797 N NZ  . LYS   B 2 143 ? 12.946  13.862  -19.547 1.00 66.03 143 B 1 
ATOM   2798 N N   . VAL   B 2 144 ? 6.514   15.439  -18.483 1.00 90.74 144 B 1 
ATOM   2799 C CA  . VAL   B 2 144 ? 6.156   16.855  -18.660 1.00 91.01 144 B 1 
ATOM   2800 C C   . VAL   B 2 144 ? 6.941   17.740  -17.687 1.00 91.45 144 B 1 
ATOM   2801 O O   . VAL   B 2 144 ? 7.355   17.258  -16.628 1.00 90.86 144 B 1 
ATOM   2802 C CB  . VAL   B 2 144 ? 4.641   17.084  -18.487 1.00 90.04 144 B 1 
ATOM   2803 C CG1 . VAL   B 2 144 ? 3.821   16.288  -19.501 1.00 85.25 144 B 1 
ATOM   2804 C CG2 . VAL   B 2 144 ? 4.117   16.757  -17.081 1.00 85.31 144 B 1 
ATOM   2805 N N   . PRO   B 2 145 ? 7.114   19.042  -17.989 1.00 90.76 145 B 1 
ATOM   2806 C CA  . PRO   B 2 145 ? 7.610   19.999  -17.005 1.00 89.82 145 B 1 
ATOM   2807 C C   . PRO   B 2 145 ? 6.724   20.023  -15.753 1.00 89.20 145 B 1 
ATOM   2808 O O   . PRO   B 2 145 ? 5.499   19.880  -15.832 1.00 87.01 145 B 1 
ATOM   2809 C CB  . PRO   B 2 145 ? 7.622   21.357  -17.715 1.00 88.61 145 B 1 
ATOM   2810 C CG  . PRO   B 2 145 ? 7.677   20.991  -19.199 1.00 86.88 145 B 1 
ATOM   2811 C CD  . PRO   B 2 145 ? 6.876   19.693  -19.258 1.00 89.81 145 B 1 
ATOM   2812 N N   . ASN   B 2 146 ? 7.332   20.232  -14.578 1.00 86.63 146 B 1 
ATOM   2813 C CA  . ASN   B 2 146 ? 6.608   20.361  -13.316 1.00 84.70 146 B 1 
ATOM   2814 C C   . ASN   B 2 146 ? 6.000   21.766  -13.166 1.00 84.47 146 B 1 
ATOM   2815 O O   . ASN   B 2 146 ? 6.386   22.554  -12.303 1.00 81.29 146 B 1 
ATOM   2816 C CB  . ASN   B 2 146 ? 7.512   19.940  -12.148 1.00 81.19 146 B 1 
ATOM   2817 C CG  . ASN   B 2 146 ? 6.744   19.817  -10.841 1.00 77.14 146 B 1 
ATOM   2818 O OD1 . ASN   B 2 146 ? 5.521   19.804  -10.788 1.00 70.16 146 B 1 
ATOM   2819 N ND2 . ASN   B 2 146 ? 7.451   19.691  -9.743  1.00 70.49 146 B 1 
ATOM   2820 N N   . GLU   B 2 147 ? 5.050   22.073  -14.025 1.00 82.98 147 B 1 
ATOM   2821 C CA  . GLU   B 2 147 ? 4.397   23.374  -14.129 1.00 82.50 147 B 1 
ATOM   2822 C C   . GLU   B 2 147 ? 2.869   23.242  -14.076 1.00 82.21 147 B 1 
ATOM   2823 O O   . GLU   B 2 147 ? 2.288   22.193  -14.384 1.00 78.01 147 B 1 
ATOM   2824 C CB  . GLU   B 2 147 ? 4.826   24.070  -15.429 1.00 79.23 147 B 1 
ATOM   2825 C CG  . GLU   B 2 147 ? 6.311   24.464  -15.448 1.00 72.85 147 B 1 
ATOM   2826 C CD  . GLU   B 2 147 ? 6.744   25.101  -16.779 1.00 71.27 147 B 1 
ATOM   2827 O OE1 . GLU   B 2 147 ? 7.964   25.315  -16.945 1.00 64.80 147 B 1 
ATOM   2828 O OE2 . GLU   B 2 147 ? 5.860   25.357  -17.639 1.00 67.45 147 B 1 
ATOM   2829 N N   . ALA   B 2 148 ? 2.205   24.330  -13.699 1.00 79.98 148 B 1 
ATOM   2830 C CA  . ALA   B 2 148 ? 0.751   24.398  -13.724 1.00 79.59 148 B 1 
ATOM   2831 C C   . ALA   B 2 148 ? 0.217   24.238  -15.159 1.00 80.83 148 B 1 
ATOM   2832 O O   . ALA   B 2 148 ? 0.757   24.783  -16.118 1.00 75.80 148 B 1 
ATOM   2833 C CB  . ALA   B 2 148 ? 0.297   25.713  -13.081 1.00 74.56 148 B 1 
ATOM   2834 N N   . GLY   B 2 149 ? -0.868  23.477  -15.307 1.00 81.87 149 B 1 
ATOM   2835 C CA  . GLY   B 2 149 ? -1.580  23.316  -16.578 1.00 82.65 149 B 1 
ATOM   2836 C C   . GLY   B 2 149 ? -1.084  22.203  -17.490 1.00 85.13 149 B 1 
ATOM   2837 O O   . GLY   B 2 149 ? -1.749  21.915  -18.488 1.00 82.23 149 B 1 
ATOM   2838 N N   . MET   B 2 150 ? 0.027   21.523  -17.177 1.00 87.21 150 B 1 
ATOM   2839 C CA  . MET   B 2 150 ? 0.484   20.392  -17.994 1.00 87.26 150 B 1 
ATOM   2840 C C   . MET   B 2 150 ? -0.516  19.235  -17.981 1.00 88.50 150 B 1 
ATOM   2841 O O   . MET   B 2 150 ? -0.870  18.713  -19.034 1.00 86.96 150 B 1 
ATOM   2842 C CB  . MET   B 2 150 ? 1.872   19.925  -17.541 1.00 85.50 150 B 1 
ATOM   2843 C CG  . MET   B 2 150 ? 2.949   20.967  -17.854 1.00 81.33 150 B 1 
ATOM   2844 S SD  . MET   B 2 150 ? 3.070   21.374  -19.624 1.00 78.17 150 B 1 
ATOM   2845 C CE  . MET   B 2 150 ? 3.071   23.172  -19.519 1.00 67.40 150 B 1 
ATOM   2846 N N   . LEU   B 2 151 ? -1.051  18.897  -16.805 1.00 87.01 151 B 1 
ATOM   2847 C CA  . LEU   B 2 151 ? -2.056  17.844  -16.672 1.00 87.31 151 B 1 
ATOM   2848 C C   . LEU   B 2 151 ? -3.357  18.203  -17.406 1.00 88.54 151 B 1 
ATOM   2849 O O   . LEU   B 2 151 ? -3.893  17.372  -18.133 1.00 87.79 151 B 1 
ATOM   2850 C CB  . LEU   B 2 151 ? -2.274  17.545  -15.180 1.00 85.22 151 B 1 
ATOM   2851 C CG  . LEU   B 2 151 ? -3.189  16.330  -14.909 1.00 82.55 151 B 1 
ATOM   2852 C CD1 . LEU   B 2 151 ? -2.784  15.688  -13.587 1.00 75.55 151 B 1 
ATOM   2853 C CD2 . LEU   B 2 151 ? -4.671  16.694  -14.800 1.00 74.83 151 B 1 
ATOM   2854 N N   . SER   B 2 152 ? -3.855  19.435  -17.255 1.00 88.50 152 B 1 
ATOM   2855 C CA  . SER   B 2 152 ? -5.106  19.852  -17.902 1.00 88.74 152 B 1 
ATOM   2856 C C   . SER   B 2 152 ? -5.002  19.831  -19.427 1.00 89.69 152 B 1 
ATOM   2857 O O   . SER   B 2 152 ? -5.912  19.335  -20.086 1.00 88.80 152 B 1 
ATOM   2858 C CB  . SER   B 2 152 ? -5.561  21.228  -17.410 1.00 86.79 152 B 1 
ATOM   2859 O OG  . SER   B 2 152 ? -4.615  22.238  -17.686 1.00 75.42 152 B 1 
ATOM   2860 N N   . LYS   B 2 153 ? -3.877  20.290  -19.991 1.00 90.69 153 B 1 
ATOM   2861 C CA  . LYS   B 2 153 ? -3.628  20.282  -21.440 1.00 90.49 153 B 1 
ATOM   2862 C C   . LYS   B 2 153 ? -3.530  18.860  -21.994 1.00 90.94 153 B 1 
ATOM   2863 O O   . LYS   B 2 153 ? -4.196  18.551  -22.976 1.00 89.83 153 B 1 
ATOM   2864 C CB  . LYS   B 2 153 ? -2.352  21.070  -21.756 1.00 89.16 153 B 1 
ATOM   2865 C CG  . LYS   B 2 153 ? -2.498  22.586  -21.551 1.00 82.01 153 B 1 
ATOM   2866 C CD  . LYS   B 2 153 ? -1.131  23.256  -21.731 1.00 78.79 153 B 1 
ATOM   2867 C CE  . LYS   B 2 153 ? -1.196  24.758  -21.441 1.00 68.31 153 B 1 
ATOM   2868 N NZ  . LYS   B 2 153 ? 0.161   25.365  -21.461 1.00 61.09 153 B 1 
ATOM   2869 N N   . ALA   B 2 154 ? -2.759  17.986  -21.343 1.00 91.52 154 B 1 
ATOM   2870 C CA  . ALA   B 2 154 ? -2.640  16.590  -21.771 1.00 91.54 154 B 1 
ATOM   2871 C C   . ALA   B 2 154 ? -3.987  15.846  -21.683 1.00 91.84 154 B 1 
ATOM   2872 O O   . ALA   B 2 154 ? -4.387  15.153  -22.616 1.00 91.00 154 B 1 
ATOM   2873 C CB  . ALA   B 2 154 ? -1.557  15.913  -20.924 1.00 91.06 154 B 1 
ATOM   2874 N N   . ALA   B 2 155 ? -4.737  16.056  -20.596 1.00 91.60 155 B 1 
ATOM   2875 C CA  . ALA   B 2 155 ? -6.065  15.473  -20.434 1.00 91.22 155 B 1 
ATOM   2876 C C   . ALA   B 2 155 ? -7.078  16.024  -21.457 1.00 91.39 155 B 1 
ATOM   2877 O O   . ALA   B 2 155 ? -7.967  15.290  -21.883 1.00 90.46 155 B 1 
ATOM   2878 C CB  . ALA   B 2 155 ? -6.528  15.709  -18.992 1.00 90.10 155 B 1 
ATOM   2879 N N   . ALA   B 2 156 ? -6.937  17.286  -21.886 1.00 91.59 156 B 1 
ATOM   2880 C CA  . ALA   B 2 156 ? -7.780  17.873  -22.929 1.00 91.15 156 B 1 
ATOM   2881 C C   . ALA   B 2 156 ? -7.573  17.178  -24.282 1.00 91.11 156 B 1 
ATOM   2882 O O   . ALA   B 2 156 ? -8.557  16.801  -24.910 1.00 90.10 156 B 1 
ATOM   2883 C CB  . ALA   B 2 156 ? -7.531  19.381  -23.010 1.00 90.18 156 B 1 
ATOM   2884 N N   . ILE   B 2 157 ? -6.326  16.901  -24.678 1.00 92.02 157 B 1 
ATOM   2885 C CA  . ILE   B 2 157 ? -6.001  16.170  -25.920 1.00 91.74 157 B 1 
ATOM   2886 C C   . ILE   B 2 157 ? -6.678  14.791  -25.942 1.00 91.53 157 B 1 
ATOM   2887 O O   . ILE   B 2 157 ? -7.261  14.390  -26.949 1.00 89.97 157 B 1 
ATOM   2888 C CB  . ILE   B 2 157 ? -4.469  16.045  -26.076 1.00 91.43 157 B 1 
ATOM   2889 C CG1 . ILE   B 2 157 ? -3.832  17.438  -26.291 1.00 89.00 157 B 1 
ATOM   2890 C CG2 . ILE   B 2 157 ? -4.086  15.110  -27.239 1.00 89.14 157 B 1 
ATOM   2891 C CD1 . ILE   B 2 157 ? -2.311  17.461  -26.120 1.00 82.41 157 B 1 
ATOM   2892 N N   . ILE   B 2 158 ? -6.658  14.077  -24.807 1.00 91.60 158 B 1 
ATOM   2893 C CA  . ILE   B 2 158 ? -7.336  12.778  -24.678 1.00 90.99 158 B 1 
ATOM   2894 C C   . ILE   B 2 158 ? -8.857  12.946  -24.807 1.00 90.86 158 B 1 
ATOM   2895 O O   . ILE   B 2 158 ? -9.520  12.188  -25.518 1.00 89.76 158 B 1 
ATOM   2896 C CB  . ILE   B 2 158 ? -6.938  12.097  -23.347 1.00 90.36 158 B 1 
ATOM   2897 C CG1 . ILE   B 2 158 ? -5.418  11.804  -23.318 1.00 88.71 158 B 1 
ATOM   2898 C CG2 . ILE   B 2 158 ? -7.730  10.797  -23.136 1.00 88.95 158 B 1 
ATOM   2899 C CD1 . ILE   B 2 158 ? -4.878  11.392  -21.941 1.00 84.76 158 B 1 
ATOM   2900 N N   . SER   B 2 159 ? -9.415  13.966  -24.156 1.00 90.58 159 B 1 
ATOM   2901 C CA  . SER   B 2 159 ? -10.850 14.258  -24.185 1.00 89.06 159 B 1 
ATOM   2902 C C   . SER   B 2 159 ? -11.359 14.654  -25.573 1.00 89.23 159 B 1 
ATOM   2903 O O   . SER   B 2 159 ? -12.499 14.333  -25.907 1.00 87.32 159 B 1 
ATOM   2904 C CB  . SER   B 2 159 ? -11.157 15.377  -23.193 1.00 86.46 159 B 1 
ATOM   2905 O OG  . SER   B 2 159 ? -12.531 15.712  -23.254 1.00 72.36 159 B 1 
ATOM   2906 N N   . GLU   B 2 160 ? -10.554 15.334  -26.392 1.00 90.41 160 B 1 
ATOM   2907 C CA  . GLU   B 2 160 ? -10.925 15.745  -27.756 1.00 89.64 160 B 1 
ATOM   2908 C C   . GLU   B 2 160 ? -11.231 14.551  -28.668 1.00 89.18 160 B 1 
ATOM   2909 O O   . GLU   B 2 160 ? -12.070 14.651  -29.562 1.00 86.83 160 B 1 
ATOM   2910 C CB  . GLU   B 2 160 ? -9.800  16.589  -28.363 1.00 88.86 160 B 1 
ATOM   2911 C CG  . GLU   B 2 160 ? -9.798  18.022  -27.817 1.00 80.07 160 B 1 
ATOM   2912 C CD  . GLU   B 2 160 ? -8.601  18.861  -28.291 1.00 73.66 160 B 1 
ATOM   2913 O OE1 . GLU   B 2 160 ? -8.450  19.986  -27.760 1.00 65.34 160 B 1 
ATOM   2914 O OE2 . GLU   B 2 160 ? -7.848  18.392  -29.177 1.00 66.69 160 B 1 
ATOM   2915 N N   . ARG   B 2 161 ? -10.625 13.381  -28.393 1.00 90.25 161 B 1 
ATOM   2916 C CA  . ARG   B 2 161 ? -10.970 12.122  -29.078 1.00 89.70 161 B 1 
ATOM   2917 C C   . ARG   B 2 161 ? -12.146 11.375  -28.450 1.00 89.70 161 B 1 
ATOM   2918 O O   . ARG   B 2 161 ? -12.388 10.223  -28.814 1.00 87.58 161 B 1 
ATOM   2919 C CB  . ARG   B 2 161 ? -9.742  11.229  -29.208 1.00 89.43 161 B 1 
ATOM   2920 C CG  . ARG   B 2 161 ? -8.746  11.811  -30.208 1.00 85.90 161 B 1 
ATOM   2921 C CD  . ARG   B 2 161 ? -7.876  10.686  -30.756 1.00 83.62 161 B 1 
ATOM   2922 N NE  . ARG   B 2 161 ? -6.923  11.205  -31.735 1.00 82.24 161 B 1 
ATOM   2923 C CZ  . ARG   B 2 161 ? -6.813  10.946  -33.022 1.00 81.00 161 B 1 
ATOM   2924 N NH1 . ARG   B 2 161 ? -7.549  10.066  -33.632 1.00 73.97 161 B 1 
ATOM   2925 N NH2 . ARG   B 2 161 ? -5.928  11.601  -33.704 1.00 75.82 161 B 1 
ATOM   2926 N N   . HIS   B 2 162 ? -12.874 11.991  -27.539 1.00 89.44 162 B 1 
ATOM   2927 C CA  . HIS   B 2 162 ? -13.980 11.373  -26.800 1.00 88.77 162 B 1 
ATOM   2928 C C   . HIS   B 2 162 ? -13.587 10.102  -26.031 1.00 88.53 162 B 1 
ATOM   2929 O O   . HIS   B 2 162 ? -14.425 9.246   -25.756 1.00 85.25 162 B 1 
ATOM   2930 C CB  . HIS   B 2 162 ? -15.193 11.178  -27.720 1.00 87.53 162 B 1 
ATOM   2931 C CG  . HIS   B 2 162 ? -15.652 12.452  -28.370 1.00 83.99 162 B 1 
ATOM   2932 N ND1 . HIS   B 2 162 ? -16.195 13.534  -27.716 1.00 72.16 162 B 1 
ATOM   2933 C CD2 . HIS   B 2 162 ? -15.591 12.780  -29.701 1.00 71.59 162 B 1 
ATOM   2934 C CE1 . HIS   B 2 162 ? -16.461 14.483  -28.633 1.00 71.20 162 B 1 
ATOM   2935 N NE2 . HIS   B 2 162 ? -16.113 14.058  -29.849 1.00 72.26 162 B 1 
ATOM   2936 N N   . VAL   B 2 163 ? -12.315 9.975   -25.654 1.00 89.28 163 B 1 
ATOM   2937 C CA  . VAL   B 2 163 ? -11.813 8.873   -24.831 1.00 89.29 163 B 1 
ATOM   2938 C C   . VAL   B 2 163 ? -11.922 9.262   -23.359 1.00 88.98 163 B 1 
ATOM   2939 O O   . VAL   B 2 163 ? -11.466 10.329  -22.949 1.00 87.49 163 B 1 
ATOM   2940 C CB  . VAL   B 2 163 ? -10.384 8.482   -25.229 1.00 88.77 163 B 1 
ATOM   2941 C CG1 . VAL   B 2 163 ? -9.852  7.346   -24.356 1.00 84.42 163 B 1 
ATOM   2942 C CG2 . VAL   B 2 163 ? -10.339 8.004   -26.689 1.00 84.23 163 B 1 
ATOM   2943 N N   . ASN   B 2 164 ? -12.522 8.387   -22.553 1.00 87.70 164 B 1 
ATOM   2944 C CA  . ASN   B 2 164 ? -12.617 8.592   -21.110 1.00 86.49 164 B 1 
ATOM   2945 C C   . ASN   B 2 164 ? -11.293 8.218   -20.425 1.00 87.13 164 B 1 
ATOM   2946 O O   . ASN   B 2 164 ? -10.639 7.246   -20.797 1.00 85.82 164 B 1 
ATOM   2947 C CB  . ASN   B 2 164 ? -13.822 7.811   -20.557 1.00 83.31 164 B 1 
ATOM   2948 C CG  . ASN   B 2 164 ? -14.221 8.240   -19.151 1.00 75.37 164 B 1 
ATOM   2949 O OD1 . ASN   B 2 164 ? -13.761 9.231   -18.613 1.00 67.75 164 B 1 
ATOM   2950 N ND2 . ASN   B 2 164 ? -15.109 7.501   -18.521 1.00 66.00 164 B 1 
ATOM   2951 N N   . ILE   B 2 165 ? -10.921 8.983   -19.413 1.00 86.56 165 B 1 
ATOM   2952 C CA  . ILE   B 2 165 ? -9.752  8.729   -18.566 1.00 86.95 165 B 1 
ATOM   2953 C C   . ILE   B 2 165 ? -10.229 7.962   -17.330 1.00 86.58 165 B 1 
ATOM   2954 O O   . ILE   B 2 165 ? -10.977 8.503   -16.517 1.00 85.12 165 B 1 
ATOM   2955 C CB  . ILE   B 2 165 ? -9.027  10.045  -18.213 1.00 86.71 165 B 1 
ATOM   2956 C CG1 . ILE   B 2 165 ? -8.485  10.741  -19.488 1.00 85.02 165 B 1 
ATOM   2957 C CG2 . ILE   B 2 165 ? -7.879  9.764   -17.229 1.00 84.72 165 B 1 
ATOM   2958 C CD1 . ILE   B 2 165 ? -7.986  12.175  -19.255 1.00 82.16 165 B 1 
ATOM   2959 N N   . ALA   B 2 166 ? -9.798  6.709   -17.198 1.00 85.36 166 B 1 
ATOM   2960 C CA  . ALA   B 2 166 ? -10.123 5.872   -16.046 1.00 84.00 166 B 1 
ATOM   2961 C C   . ALA   B 2 166 ? -9.327  6.283   -14.800 1.00 84.38 166 B 1 
ATOM   2962 O O   . ALA   B 2 166 ? -9.878  6.325   -13.705 1.00 82.03 166 B 1 
ATOM   2963 C CB  . ALA   B 2 166 ? -9.867  4.406   -16.412 1.00 81.88 166 B 1 
ATOM   2964 N N   . SER   B 2 167 ? -8.048  6.607   -14.974 1.00 85.53 167 B 1 
ATOM   2965 C CA  . SER   B 2 167 ? -7.201  7.116   -13.895 1.00 85.61 167 B 1 
ATOM   2966 C C   . SER   B 2 167 ? -6.069  7.982   -14.430 1.00 86.75 167 B 1 
ATOM   2967 O O   . SER   B 2 167 ? -5.652  7.848   -15.581 1.00 86.05 167 B 1 
ATOM   2968 C CB  . SER   B 2 167 ? -6.642  5.969   -13.038 1.00 83.00 167 B 1 
ATOM   2969 O OG  . SER   B 2 167 ? -5.690  5.196   -13.748 1.00 76.96 167 B 1 
ATOM   2970 N N   . VAL   B 2 168 ? -5.564  8.858   -13.570 1.00 86.01 168 B 1 
ATOM   2971 C CA  . VAL   B 2 168 ? -4.316  9.600   -13.784 1.00 86.48 168 B 1 
ATOM   2972 C C   . VAL   B 2 168 ? -3.486  9.484   -12.524 1.00 86.95 168 B 1 
ATOM   2973 O O   . VAL   B 2 168 ? -3.951  9.839   -11.445 1.00 85.83 168 B 1 
ATOM   2974 C CB  . VAL   B 2 168 ? -4.558  11.084  -14.102 1.00 84.91 168 B 1 
ATOM   2975 C CG1 . VAL   B 2 168 ? -3.232  11.819  -14.350 1.00 76.59 168 B 1 
ATOM   2976 C CG2 . VAL   B 2 168 ? -5.419  11.256  -15.348 1.00 77.01 168 B 1 
ATOM   2977 N N   . LEU   B 2 169 ? -2.252  9.019   -12.664 1.00 85.32 169 B 1 
ATOM   2978 C CA  . LEU   B 2 169 ? -1.279  8.990   -11.585 1.00 85.07 169 B 1 
ATOM   2979 C C   . LEU   B 2 169 ? -0.165  9.986   -11.902 1.00 86.00 169 B 1 
ATOM   2980 O O   . LEU   B 2 169 ? 0.349   10.016  -13.017 1.00 85.11 169 B 1 
ATOM   2981 C CB  . LEU   B 2 169 ? -0.755  7.565   -11.382 1.00 83.05 169 B 1 
ATOM   2982 C CG  . LEU   B 2 169 ? -1.846  6.508   -11.131 1.00 79.09 169 B 1 
ATOM   2983 C CD1 . LEU   B 2 169 ? -1.200  5.128   -11.039 1.00 74.40 169 B 1 
ATOM   2984 C CD2 . LEU   B 2 169 ? -2.627  6.782   -9.846  1.00 74.03 169 B 1 
ATOM   2985 N N   . VAL   B 2 170 ? 0.196   10.804  -10.924 1.00 85.56 170 B 1 
ATOM   2986 C CA  . VAL   B 2 170 ? 1.296   11.765  -11.026 1.00 84.72 170 B 1 
ATOM   2987 C C   . VAL   B 2 170 ? 2.464   11.223  -10.218 1.00 84.06 170 B 1 
ATOM   2988 O O   . VAL   B 2 170 ? 2.361   11.097  -9.000  1.00 82.68 170 B 1 
ATOM   2989 C CB  . VAL   B 2 170 ? 0.883   13.169  -10.547 1.00 83.98 170 B 1 
ATOM   2990 C CG1 . VAL   B 2 170 ? 2.010   14.180  -10.793 1.00 80.47 170 B 1 
ATOM   2991 C CG2 . VAL   B 2 170 ? -0.380  13.674  -11.260 1.00 81.20 170 B 1 
ATOM   2992 N N   . TYR   B 2 171 ? 3.570   10.902  -10.888 1.00 84.53 171 B 1 
ATOM   2993 C CA  . TYR   B 2 171 ? 4.802   10.449  -10.253 1.00 82.89 171 B 1 
ATOM   2994 C C   . TYR   B 2 171 ? 5.858   11.552  -10.300 1.00 83.32 171 B 1 
ATOM   2995 O O   . TYR   B 2 171 ? 5.948   12.282  -11.291 1.00 81.60 171 B 1 
ATOM   2996 C CB  . TYR   B 2 171 ? 5.317   9.184   -10.937 1.00 80.58 171 B 1 
ATOM   2997 C CG  . TYR   B 2 171 ? 4.457   7.959   -10.725 1.00 78.03 171 B 1 
ATOM   2998 C CD1 . TYR   B 2 171 ? 4.648   7.152   -9.589  1.00 72.97 171 B 1 
ATOM   2999 C CD2 . TYR   B 2 171 ? 3.492   7.591   -11.684 1.00 72.24 171 B 1 
ATOM   3000 C CE1 . TYR   B 2 171 ? 3.902   5.973   -9.417  1.00 68.72 171 B 1 
ATOM   3001 C CE2 . TYR   B 2 171 ? 2.737   6.412   -11.518 1.00 68.25 171 B 1 
ATOM   3002 C CZ  . TYR   B 2 171 ? 2.951   5.602   -10.385 1.00 68.63 171 B 1 
ATOM   3003 O OH  . TYR   B 2 171 ? 2.240   4.442   -10.229 1.00 65.90 171 B 1 
ATOM   3004 N N   . PRO   B 2 172 ? 6.708   11.667  -9.260  1.00 80.34 172 B 1 
ATOM   3005 C CA  . PRO   B 2 172 ? 7.911   12.472  -9.359  1.00 78.86 172 B 1 
ATOM   3006 C C   . PRO   B 2 172 ? 8.858   11.862  -10.402 1.00 79.70 172 B 1 
ATOM   3007 O O   . PRO   B 2 172 ? 9.029   10.644  -10.479 1.00 77.89 172 B 1 
ATOM   3008 C CB  . PRO   B 2 172 ? 8.509   12.490  -7.951  1.00 76.35 172 B 1 
ATOM   3009 C CG  . PRO   B 2 172 ? 8.038   11.166  -7.340  1.00 74.25 172 B 1 
ATOM   3010 C CD  . PRO   B 2 172 ? 6.678   10.941  -7.990  1.00 76.22 172 B 1 
ATOM   3011 N N   . ALA   B 2 173 ? 9.487   12.710  -11.204 1.00 80.56 173 B 1 
ATOM   3012 C CA  . ALA   B 2 173 ? 10.568  12.311  -12.096 1.00 80.32 173 B 1 
ATOM   3013 C C   . ALA   B 2 173 ? 11.928  12.436  -11.375 1.00 80.87 173 B 1 
ATOM   3014 O O   . ALA   B 2 173 ? 12.028  13.137  -10.369 1.00 77.96 173 B 1 
ATOM   3015 C CB  . ALA   B 2 173 ? 10.493  13.162  -13.370 1.00 78.48 173 B 1 
ATOM   3016 N N   . PRO   B 2 174 ? 12.993  11.792  -11.889 1.00 80.12 174 B 1 
ATOM   3017 C CA  . PRO   B 2 174 ? 14.349  11.978  -11.352 1.00 79.64 174 B 1 
ATOM   3018 C C   . PRO   B 2 174 ? 14.813  13.440  -11.362 1.00 82.22 174 B 1 
ATOM   3019 O O   . PRO   B 2 174 ? 15.525  13.862  -10.453 1.00 80.11 174 B 1 
ATOM   3020 C CB  . PRO   B 2 174 ? 15.256  11.110  -12.231 1.00 76.76 174 B 1 
ATOM   3021 C CG  . PRO   B 2 174 ? 14.318  10.032  -12.767 1.00 75.31 174 B 1 
ATOM   3022 C CD  . PRO   B 2 174 ? 13.000  10.779  -12.930 1.00 77.14 174 B 1 
ATOM   3023 N N   . ASP   B 2 175 ? 14.398  14.220  -12.369 1.00 84.81 175 B 1 
ATOM   3024 C CA  . ASP   B 2 175 ? 14.579  15.671  -12.392 1.00 86.50 175 B 1 
ATOM   3025 C C   . ASP   B 2 175 ? 13.399  16.343  -11.661 1.00 86.56 175 B 1 
ATOM   3026 O O   . ASP   B 2 175 ? 12.252  16.199  -12.089 1.00 85.10 175 B 1 
ATOM   3027 C CB  . ASP   B 2 175 ? 14.720  16.170  -13.840 1.00 86.37 175 B 1 
ATOM   3028 C CG  . ASP   B 2 175 ? 15.017  17.676  -13.958 1.00 85.62 175 B 1 
ATOM   3029 O OD1 . ASP   B 2 175 ? 14.859  18.417  -12.960 1.00 80.50 175 B 1 
ATOM   3030 O OD2 . ASP   B 2 175 ? 15.415  18.104  -15.061 1.00 81.42 175 B 1 
ATOM   3031 N N   . PRO   B 2 176 ? 13.646  17.105  -10.573 1.00 84.07 176 B 1 
ATOM   3032 C CA  . PRO   B 2 176 ? 12.577  17.765  -9.823  1.00 83.63 176 B 1 
ATOM   3033 C C   . PRO   B 2 176 ? 11.803  18.822  -10.628 1.00 84.77 176 B 1 
ATOM   3034 O O   . PRO   B 2 176 ? 10.712  19.219  -10.221 1.00 82.47 176 B 1 
ATOM   3035 C CB  . PRO   B 2 176 ? 13.276  18.377  -8.603  1.00 81.46 176 B 1 
ATOM   3036 C CG  . PRO   B 2 176 ? 14.709  18.615  -9.086  1.00 78.59 176 B 1 
ATOM   3037 C CD  . PRO   B 2 176 ? 14.949  17.421  -10.005 1.00 81.80 176 B 1 
ATOM   3038 N N   . ASN   B 2 177 ? 12.340  19.277  -11.765 1.00 87.27 177 B 1 
ATOM   3039 C CA  . ASN   B 2 177 ? 11.646  20.184  -12.684 1.00 87.91 177 B 1 
ATOM   3040 C C   . ASN   B 2 177 ? 10.716  19.450  -13.655 1.00 88.33 177 B 1 
ATOM   3041 O O   . ASN   B 2 177 ? 10.025  20.086  -14.452 1.00 86.19 177 B 1 
ATOM   3042 C CB  . ASN   B 2 177 ? 12.673  21.022  -13.457 1.00 87.49 177 B 1 
ATOM   3043 C CG  . ASN   B 2 177 ? 13.615  21.767  -12.537 1.00 83.82 177 B 1 
ATOM   3044 O OD1 . ASN   B 2 177 ? 13.224  22.600  -11.740 1.00 75.37 177 B 1 
ATOM   3045 N ND2 . ASN   B 2 177 ? 14.893  21.465  -12.613 1.00 73.45 177 B 1 
ATOM   3046 N N   . GLU   B 2 178 ? 10.694  18.127  -13.605 1.00 90.16 178 B 1 
ATOM   3047 C CA  . GLU   B 2 178 ? 9.837   17.274  -14.420 1.00 89.78 178 B 1 
ATOM   3048 C C   . GLU   B 2 178 ? 8.904   16.440  -13.536 1.00 88.91 178 B 1 
ATOM   3049 O O   . GLU   B 2 178 ? 9.132   16.227  -12.342 1.00 86.56 178 B 1 
ATOM   3050 C CB  . GLU   B 2 178 ? 10.688  16.392  -15.350 1.00 88.53 178 B 1 
ATOM   3051 C CG  . GLU   B 2 178 ? 11.529  17.202  -16.363 1.00 85.33 178 B 1 
ATOM   3052 C CD  . GLU   B 2 178 ? 12.276  16.289  -17.350 1.00 84.50 178 B 1 
ATOM   3053 O OE1 . GLU   B 2 178 ? 12.375  16.626  -18.551 1.00 76.43 178 B 1 
ATOM   3054 O OE2 . GLU   B 2 178 ? 12.701  15.170  -16.975 1.00 78.04 178 B 1 
ATOM   3055 N N   . LYS   B 2 179 ? 7.826   15.946  -14.134 1.00 88.06 179 B 1 
ATOM   3056 C CA  . LYS   B 2 179 ? 6.938   14.955  -13.537 1.00 87.40 179 B 1 
ATOM   3057 C C   . LYS   B 2 179 ? 6.446   13.991  -14.604 1.00 88.57 179 B 1 
ATOM   3058 O O   . LYS   B 2 179 ? 6.404   14.323  -15.789 1.00 87.34 179 B 1 
ATOM   3059 C CB  . LYS   B 2 179 ? 5.795   15.630  -12.745 1.00 84.23 179 B 1 
ATOM   3060 C CG  . LYS   B 2 179 ? 4.885   16.516  -13.613 1.00 76.69 179 B 1 
ATOM   3061 C CD  . LYS   B 2 179 ? 3.888   17.291  -12.742 1.00 74.43 179 B 1 
ATOM   3062 C CE  . LYS   B 2 179 ? 3.039   18.229  -13.607 1.00 66.12 179 B 1 
ATOM   3063 N NZ  . LYS   B 2 179 ? 2.231   19.166  -12.789 1.00 61.31 179 B 1 
ATOM   3064 N N   . ILE   B 2 180 ? 6.066   12.804  -14.173 1.00 88.63 180 B 1 
ATOM   3065 C CA  . ILE   B 2 180 ? 5.523   11.762  -15.037 1.00 88.08 180 B 1 
ATOM   3066 C C   . ILE   B 2 180 ? 4.011   11.693  -14.810 1.00 88.72 180 B 1 
ATOM   3067 O O   . ILE   B 2 180 ? 3.548   11.616  -13.674 1.00 87.71 180 B 1 
ATOM   3068 C CB  . ILE   B 2 180 ? 6.245   10.423  -14.791 1.00 86.32 180 B 1 
ATOM   3069 C CG1 . ILE   B 2 180 ? 7.756   10.550  -15.117 1.00 83.36 180 B 1 
ATOM   3070 C CG2 . ILE   B 2 180 ? 5.604   9.310   -15.631 1.00 82.59 180 B 1 
ATOM   3071 C CD1 . ILE   B 2 180 ? 8.607   9.369   -14.644 1.00 74.61 180 B 1 
ATOM   3072 N N   . LEU   B 2 181 ? 3.251   11.727  -15.892 1.00 89.42 181 B 1 
ATOM   3073 C CA  . LEU   B 2 181 ? 1.804   11.526  -15.887 1.00 89.84 181 B 1 
ATOM   3074 C C   . LEU   B 2 181 ? 1.500   10.170  -16.517 1.00 90.03 181 B 1 
ATOM   3075 O O   . LEU   B 2 181 ? 1.805   9.952   -17.690 1.00 89.14 181 B 1 
ATOM   3076 C CB  . LEU   B 2 181 ? 1.088   12.660  -16.640 1.00 89.68 181 B 1 
ATOM   3077 C CG  . LEU   B 2 181 ? 1.399   14.091  -16.164 1.00 88.25 181 B 1 
ATOM   3078 C CD1 . LEU   B 2 181 ? 0.600   15.092  -17.000 1.00 84.96 181 B 1 
ATOM   3079 C CD2 . LEU   B 2 181 ? 1.039   14.306  -14.697 1.00 85.12 181 B 1 
ATOM   3080 N N   . VAL   B 2 182 ? 0.880   9.280   -15.755 1.00 87.83 182 B 1 
ATOM   3081 C CA  . VAL   B 2 182 ? 0.430   7.972   -16.232 1.00 87.02 182 B 1 
ATOM   3082 C C   . VAL   B 2 182 ? -1.084  8.010   -16.387 1.00 87.82 182 B 1 
ATOM   3083 O O   . VAL   B 2 182 ? -1.818  8.037   -15.401 1.00 87.02 182 B 1 
ATOM   3084 C CB  . VAL   B 2 182 ? 0.889   6.833   -15.307 1.00 85.04 182 B 1 
ATOM   3085 C CG1 . VAL   B 2 182 ? 0.508   5.476   -15.902 1.00 80.51 182 B 1 
ATOM   3086 C CG2 . VAL   B 2 182 ? 2.409   6.858   -15.103 1.00 80.73 182 B 1 
ATOM   3087 N N   . PHE   B 2 183 ? -1.550  8.024   -17.623 1.00 88.90 183 B 1 
ATOM   3088 C CA  . PHE   B 2 183 ? -2.965  7.956   -17.958 1.00 89.31 183 B 1 
ATOM   3089 C C   . PHE   B 2 183 ? -3.364  6.513   -18.231 1.00 89.13 183 B 1 
ATOM   3090 O O   . PHE   B 2 183 ? -2.734  5.830   -19.039 1.00 87.94 183 B 1 
ATOM   3091 C CB  . PHE   B 2 183 ? -3.269  8.834   -19.174 1.00 89.66 183 B 1 
ATOM   3092 C CG  . PHE   B 2 183 ? -3.056  10.314  -18.941 1.00 90.30 183 B 1 
ATOM   3093 C CD1 . PHE   B 2 183 ? -4.103  11.103  -18.437 1.00 87.15 183 B 1 
ATOM   3094 C CD2 . PHE   B 2 183 ? -1.813  10.911  -19.223 1.00 87.13 183 B 1 
ATOM   3095 C CE1 . PHE   B 2 183 ? -3.919  12.476  -18.217 1.00 86.43 183 B 1 
ATOM   3096 C CE2 . PHE   B 2 183 ? -1.619  12.286  -19.001 1.00 86.32 183 B 1 
ATOM   3097 C CZ  . PHE   B 2 183 ? -2.674  13.069  -18.496 1.00 88.68 183 B 1 
ATOM   3098 N N   . ARG   B 2 184 ? -4.464  6.061   -17.627 1.00 88.67 184 B 1 
ATOM   3099 C CA  . ARG   B 2 184 ? -5.180  4.874   -18.080 1.00 88.28 184 B 1 
ATOM   3100 C C   . ARG   B 2 184 ? -6.432  5.332   -18.811 1.00 88.87 184 B 1 
ATOM   3101 O O   . ARG   B 2 184 ? -7.279  6.004   -18.232 1.00 87.58 184 B 1 
ATOM   3102 C CB  . ARG   B 2 184 ? -5.439  3.926   -16.909 1.00 86.71 184 B 1 
ATOM   3103 C CG  . ARG   B 2 184 ? -5.761  2.515   -17.408 1.00 77.79 184 B 1 
ATOM   3104 C CD  . ARG   B 2 184 ? -5.839  1.521   -16.245 1.00 73.16 184 B 1 
ATOM   3105 N NE  . ARG   B 2 184 ? -4.551  1.379   -15.549 1.00 66.76 184 B 1 
ATOM   3106 C CZ  . ARG   B 2 184 ? -3.632  0.443   -15.729 1.00 60.31 184 B 1 
ATOM   3107 N NH1 . ARG   B 2 184 ? -3.803  -0.549  -16.557 1.00 54.44 184 B 1 
ATOM   3108 N NH2 . ARG   B 2 184 ? -2.519  0.495   -15.068 1.00 53.37 184 B 1 
ATOM   3109 N N   . VAL   B 2 185 ? -6.509  5.014   -20.096 1.00 88.65 185 B 1 
ATOM   3110 C CA  . VAL   B 2 185 ? -7.543  5.507   -21.012 1.00 89.22 185 B 1 
ATOM   3111 C C   . VAL   B 2 185 ? -8.438  4.365   -21.478 1.00 88.75 185 B 1 
ATOM   3112 O O   . VAL   B 2 185 ? -7.958  3.278   -21.791 1.00 87.26 185 B 1 
ATOM   3113 C CB  . VAL   B 2 185 ? -6.932  6.272   -22.202 1.00 89.29 185 B 1 
ATOM   3114 C CG1 . VAL   B 2 185 ? -6.236  7.550   -21.730 1.00 83.72 185 B 1 
ATOM   3115 C CG2 . VAL   B 2 185 ? -5.917  5.450   -23.012 1.00 83.56 185 B 1 
ATOM   3116 N N   . GLN   B 2 186 ? -9.743  4.608   -21.546 1.00 88.03 186 B 1 
ATOM   3117 C CA  . GLN   B 2 186 ? -10.740 3.605   -21.938 1.00 87.35 186 B 1 
ATOM   3118 C C   . GLN   B 2 186 ? -10.808 3.430   -23.466 1.00 87.54 186 B 1 
ATOM   3119 O O   . GLN   B 2 186 ? -11.830 3.672   -24.105 1.00 85.80 186 B 1 
ATOM   3120 C CB  . GLN   B 2 186 ? -12.094 3.934   -21.300 1.00 85.35 186 B 1 
ATOM   3121 C CG  . GLN   B 2 186 ? -12.067 3.745   -19.776 1.00 80.89 186 B 1 
ATOM   3122 C CD  . GLN   B 2 186 ? -13.424 4.013   -19.122 1.00 76.63 186 B 1 
ATOM   3123 O OE1 . GLN   B 2 186 ? -14.242 4.781   -19.598 1.00 69.02 186 B 1 
ATOM   3124 N NE2 . GLN   B 2 186 ? -13.697 3.401   -17.994 1.00 66.63 186 B 1 
ATOM   3125 N N   . THR   B 2 187 ? -9.695  3.020   -24.060 1.00 88.55 187 B 1 
ATOM   3126 C CA  . THR   B 2 187 ? -9.587  2.621   -25.466 1.00 89.02 187 B 1 
ATOM   3127 C C   . THR   B 2 187 ? -8.562  1.502   -25.600 1.00 88.38 187 B 1 
ATOM   3128 O O   . THR   B 2 187 ? -7.506  1.533   -24.970 1.00 86.59 187 B 1 
ATOM   3129 C CB  . THR   B 2 187 ? -9.228  3.804   -26.379 1.00 88.22 187 B 1 
ATOM   3130 O OG1 . THR   B 2 187 ? -9.149  3.355   -27.718 1.00 80.97 187 B 1 
ATOM   3131 C CG2 . THR   B 2 187 ? -7.895  4.481   -26.063 1.00 80.77 187 B 1 
ATOM   3132 N N   . MET   B 2 188 ? -8.861  0.515   -26.455 1.00 88.82 188 B 1 
ATOM   3133 C CA  . MET   B 2 188 ? -7.920  -0.571  -26.756 1.00 88.06 188 B 1 
ATOM   3134 C C   . MET   B 2 188 ? -6.874  -0.175  -27.807 1.00 87.91 188 B 1 
ATOM   3135 O O   . MET   B 2 188 ? -5.890  -0.888  -27.995 1.00 84.58 188 B 1 
ATOM   3136 C CB  . MET   B 2 188 ? -8.695  -1.820  -27.202 1.00 86.24 188 B 1 
ATOM   3137 C CG  . MET   B 2 188 ? -9.614  -2.377  -26.107 1.00 80.15 188 B 1 
ATOM   3138 S SD  . MET   B 2 188 ? -8.800  -2.768  -24.523 1.00 72.04 188 B 1 
ATOM   3139 C CE  . MET   B 2 188 ? -7.681  -4.101  -25.037 1.00 61.93 188 B 1 
ATOM   3140 N N   . ASN   B 2 189 ? -7.062  0.958   -28.486 1.00 89.72 189 B 1 
ATOM   3141 C CA  . ASN   B 2 189 ? -6.123  1.475   -29.477 1.00 89.67 189 B 1 
ATOM   3142 C C   . ASN   B 2 189 ? -5.638  2.880   -29.079 1.00 90.06 189 B 1 
ATOM   3143 O O   . ASN   B 2 189 ? -6.248  3.876   -29.477 1.00 88.62 189 B 1 
ATOM   3144 C CB  . ASN   B 2 189 ? -6.778  1.441   -30.866 1.00 87.54 189 B 1 
ATOM   3145 C CG  . ASN   B 2 189 ? -5.810  1.906   -31.948 1.00 84.27 189 B 1 
ATOM   3146 O OD1 . ASN   B 2 189 ? -4.614  2.041   -31.746 1.00 77.85 189 B 1 
ATOM   3147 N ND2 . ASN   B 2 189 ? -6.303  2.156   -33.143 1.00 76.30 189 B 1 
ATOM   3148 N N   . PRO   B 2 190 ? -4.537  2.991   -28.319 1.00 89.76 190 B 1 
ATOM   3149 C CA  . PRO   B 2 190 ? -4.024  4.285   -27.874 1.00 89.75 190 B 1 
ATOM   3150 C C   . PRO   B 2 190 ? -3.212  5.027   -28.944 1.00 90.73 190 B 1 
ATOM   3151 O O   . PRO   B 2 190 ? -2.879  6.192   -28.757 1.00 89.36 190 B 1 
ATOM   3152 C CB  . PRO   B 2 190 ? -3.178  3.948   -26.643 1.00 87.42 190 B 1 
ATOM   3153 C CG  . PRO   B 2 190 ? -2.584  2.581   -27.006 1.00 84.88 190 B 1 
ATOM   3154 C CD  . PRO   B 2 190 ? -3.728  1.910   -27.772 1.00 86.80 190 B 1 
ATOM   3155 N N   . LEU   B 2 191 ? -2.885  4.384   -30.076 1.00 90.86 191 B 1 
ATOM   3156 C CA  . LEU   B 2 191 ? -1.985  4.945   -31.098 1.00 90.67 191 B 1 
ATOM   3157 C C   . LEU   B 2 191 ? -2.398  6.338   -31.611 1.00 91.56 191 B 1 
ATOM   3158 O O   . LEU   B 2 191 ? -1.515  7.188   -31.760 1.00 90.93 191 B 1 
ATOM   3159 C CB  . LEU   B 2 191 ? -1.840  3.975   -32.284 1.00 88.88 191 B 1 
ATOM   3160 C CG  . LEU   B 2 191 ? -1.099  2.667   -31.974 1.00 78.65 191 B 1 
ATOM   3161 C CD1 . LEU   B 2 191 ? -1.169  1.749   -33.196 1.00 72.01 191 B 1 
ATOM   3162 C CD2 . LEU   B 2 191 ? 0.375   2.925   -31.652 1.00 72.12 191 B 1 
ATOM   3163 N N   . PRO   B 2 192 ? -3.689  6.623   -31.865 1.00 91.82 192 B 1 
ATOM   3164 C CA  . PRO   B 2 192 ? -4.107  7.967   -32.267 1.00 91.73 192 B 1 
ATOM   3165 C C   . PRO   B 2 192 ? -3.823  9.016   -31.186 1.00 92.53 192 B 1 
ATOM   3166 O O   . PRO   B 2 192 ? -3.302  10.084  -31.500 1.00 91.77 192 B 1 
ATOM   3167 C CB  . PRO   B 2 192 ? -5.599  7.854   -32.590 1.00 90.56 192 B 1 
ATOM   3168 C CG  . PRO   B 2 192 ? -5.806  6.369   -32.882 1.00 88.96 192 B 1 
ATOM   3169 C CD  . PRO   B 2 192 ? -4.818  5.716   -31.924 1.00 91.49 192 B 1 
ATOM   3170 N N   . LEU   B 2 193 ? -4.101  8.696   -29.909 1.00 92.14 193 B 1 
ATOM   3171 C CA  . LEU   B 2 193 ? -3.831  9.583   -28.771 1.00 92.00 193 B 1 
ATOM   3172 C C   . LEU   B 2 193 ? -2.334  9.834   -28.582 1.00 92.49 193 B 1 
ATOM   3173 O O   . LEU   B 2 193 ? -1.928  10.965  -28.337 1.00 91.17 193 B 1 
ATOM   3174 C CB  . LEU   B 2 193 ? -4.403  8.970   -27.483 1.00 90.26 193 B 1 
ATOM   3175 C CG  . LEU   B 2 193 ? -5.936  8.960   -27.399 1.00 85.15 193 B 1 
ATOM   3176 C CD1 . LEU   B 2 193 ? -6.360  8.172   -26.162 1.00 80.83 193 B 1 
ATOM   3177 C CD2 . LEU   B 2 193 ? -6.489  10.378  -27.286 1.00 81.56 193 B 1 
ATOM   3178 N N   . ILE   B 2 194 ? -1.508  8.794   -28.735 1.00 92.83 194 B 1 
ATOM   3179 C CA  . ILE   B 2 194 ? -0.044  8.914   -28.654 1.00 92.13 194 B 1 
ATOM   3180 C C   . ILE   B 2 194 ? 0.464   9.880   -29.727 1.00 92.58 194 B 1 
ATOM   3181 O O   . ILE   B 2 194 ? 1.267   10.760  -29.422 1.00 92.14 194 B 1 
ATOM   3182 C CB  . ILE   B 2 194 ? 0.618   7.526   -28.772 1.00 90.87 194 B 1 
ATOM   3183 C CG1 . ILE   B 2 194 ? 0.261   6.664   -27.541 1.00 87.93 194 B 1 
ATOM   3184 C CG2 . ILE   B 2 194 ? 2.148   7.640   -28.907 1.00 87.99 194 B 1 
ATOM   3185 C CD1 . ILE   B 2 194 ? 0.515   5.170   -27.765 1.00 80.62 194 B 1 
ATOM   3186 N N   . ARG   B 2 195 ? -0.036  9.771   -30.973 1.00 92.84 195 B 1 
ATOM   3187 C CA  . ARG   B 2 195 ? 0.313   10.714  -32.047 1.00 92.51 195 B 1 
ATOM   3188 C C   . ARG   B 2 195 ? -0.095  12.142  -31.721 1.00 93.09 195 B 1 
ATOM   3189 O O   . ARG   B 2 195 ? 0.702   13.045  -31.942 1.00 92.44 195 B 1 
ATOM   3190 C CB  . ARG   B 2 195 ? -0.323  10.290  -33.377 1.00 91.79 195 B 1 
ATOM   3191 C CG  . ARG   B 2 195 ? 0.524   9.235   -34.091 1.00 80.95 195 B 1 
ATOM   3192 C CD  . ARG   B 2 195 ? -0.099  8.942   -35.454 1.00 76.92 195 B 1 
ATOM   3193 N NE  . ARG   B 2 195 ? 0.762   8.062   -36.260 1.00 67.51 195 B 1 
ATOM   3194 C CZ  . ARG   B 2 195 ? 0.453   7.537   -37.437 1.00 59.38 195 B 1 
ATOM   3195 N NH1 . ARG   B 2 195 ? -0.702  7.762   -38.004 1.00 53.60 195 B 1 
ATOM   3196 N NH2 . ARG   B 2 195 ? 1.307   6.777   -38.061 1.00 52.11 195 B 1 
ATOM   3197 N N   . ASP   B 2 196 ? -1.297  12.360  -31.194 1.00 93.09 196 B 1 
ATOM   3198 C CA  . ASP   B 2 196 ? -1.758  13.706  -30.841 1.00 92.89 196 B 1 
ATOM   3199 C C   . ASP   B 2 196 ? -0.899  14.315  -29.723 1.00 93.20 196 B 1 
ATOM   3200 O O   . ASP   B 2 196 ? -0.496  15.476  -29.815 1.00 91.94 196 B 1 
ATOM   3201 C CB  . ASP   B 2 196 ? -3.223  13.671  -30.408 1.00 92.22 196 B 1 
ATOM   3202 C CG  . ASP   B 2 196 ? -4.212  13.291  -31.509 1.00 90.15 196 B 1 
ATOM   3203 O OD1 . ASP   B 2 196 ? -3.858  13.166  -32.702 1.00 85.72 196 B 1 
ATOM   3204 O OD2 . ASP   B 2 196 ? -5.386  13.058  -31.149 1.00 85.79 196 B 1 
ATOM   3205 N N   . LEU   B 2 197 ? -0.551  13.523  -28.702 1.00 93.07 197 B 1 
ATOM   3206 C CA  . LEU   B 2 197 ? 0.342   13.947  -27.618 1.00 92.71 197 B 1 
ATOM   3207 C C   . LEU   B 2 197 ? 1.745   14.288  -28.145 1.00 92.73 197 B 1 
ATOM   3208 O O   . LEU   B 2 197 ? 2.292   15.336  -27.805 1.00 91.94 197 B 1 
ATOM   3209 C CB  . LEU   B 2 197 ? 0.406   12.844  -26.545 1.00 92.54 197 B 1 
ATOM   3210 C CG  . LEU   B 2 197 ? -0.881  12.700  -25.707 1.00 91.27 197 B 1 
ATOM   3211 C CD1 . LEU   B 2 197 ? -0.839  11.399  -24.908 1.00 88.50 197 B 1 
ATOM   3212 C CD2 . LEU   B 2 197 ? -1.050  13.856  -24.720 1.00 87.97 197 B 1 
ATOM   3213 N N   . GLN   B 2 198 ? 2.310   13.454  -29.022 1.00 92.71 198 B 1 
ATOM   3214 C CA  . GLN   B 2 198 ? 3.609   13.719  -29.655 1.00 92.17 198 B 1 
ATOM   3215 C C   . GLN   B 2 198 ? 3.567   14.974  -30.536 1.00 92.53 198 B 1 
ATOM   3216 O O   . GLN   B 2 198 ? 4.468   15.807  -30.463 1.00 91.62 198 B 1 
ATOM   3217 C CB  . GLN   B 2 198 ? 4.034   12.499  -30.481 1.00 90.93 198 B 1 
ATOM   3218 C CG  . GLN   B 2 198 ? 4.516   11.342  -29.596 1.00 86.92 198 B 1 
ATOM   3219 C CD  . GLN   B 2 198 ? 4.877   10.100  -30.405 1.00 85.61 198 B 1 
ATOM   3220 O OE1 . GLN   B 2 198 ? 4.324   9.808   -31.454 1.00 79.05 198 B 1 
ATOM   3221 N NE2 . GLN   B 2 198 ? 5.827   9.318   -29.935 1.00 77.02 198 B 1 
ATOM   3222 N N   . ASN   B 2 199 ? 2.506   15.159  -31.319 1.00 92.54 199 B 1 
ATOM   3223 C CA  . ASN   B 2 199 ? 2.320   16.350  -32.152 1.00 92.29 199 B 1 
ATOM   3224 C C   . ASN   B 2 199 ? 2.174   17.628  -31.312 1.00 92.02 199 B 1 
ATOM   3225 O O   . ASN   B 2 199 ? 2.600   18.696  -31.745 1.00 90.10 199 B 1 
ATOM   3226 C CB  . ASN   B 2 199 ? 1.080   16.155  -33.037 1.00 91.90 199 B 1 
ATOM   3227 C CG  . ASN   B 2 199 ? 1.271   15.146  -34.160 1.00 87.11 199 B 1 
ATOM   3228 O OD1 . ASN   B 2 199 ? 2.358   14.809  -34.580 1.00 80.63 199 B 1 
ATOM   3229 N ND2 . ASN   B 2 199 ? 0.177   14.669  -34.718 1.00 79.26 199 B 1 
ATOM   3230 N N   . ALA   B 2 200 ? 1.615   17.522  -30.106 1.00 91.83 200 B 1 
ATOM   3231 C CA  . ALA   B 2 200 ? 1.545   18.620  -29.140 1.00 90.79 200 B 1 
ATOM   3232 C C   . ALA   B 2 200 ? 2.868   18.862  -28.378 1.00 90.63 200 B 1 
ATOM   3233 O O   . ALA   B 2 200 ? 2.937   19.771  -27.551 1.00 88.18 200 B 1 
ATOM   3234 C CB  . ALA   B 2 200 ? 0.369   18.357  -28.195 1.00 89.97 200 B 1 
ATOM   3235 N N   . GLY   B 2 201 ? 3.913   18.069  -28.646 1.00 90.53 201 B 1 
ATOM   3236 C CA  . GLY   B 2 201 ? 5.253   18.220  -28.065 1.00 89.85 201 B 1 
ATOM   3237 C C   . GLY   B 2 201 ? 5.487   17.441  -26.769 1.00 90.36 201 B 1 
ATOM   3238 O O   . GLY   B 2 201 ? 6.519   17.641  -26.128 1.00 87.55 201 B 1 
ATOM   3239 N N   . TYR   B 2 202 ? 4.568   16.559  -26.369 1.00 91.10 202 B 1 
ATOM   3240 C CA  . TYR   B 2 202 ? 4.765   15.721  -25.184 1.00 90.95 202 B 1 
ATOM   3241 C C   . TYR   B 2 202 ? 5.730   14.570  -25.467 1.00 91.12 202 B 1 
ATOM   3242 O O   . TYR   B 2 202 ? 5.645   13.893  -26.492 1.00 89.44 202 B 1 
ATOM   3243 C CB  . TYR   B 2 202 ? 3.432   15.184  -24.663 1.00 90.18 202 B 1 
ATOM   3244 C CG  . TYR   B 2 202 ? 2.535   16.254  -24.088 1.00 90.06 202 B 1 
ATOM   3245 C CD1 . TYR   B 2 202 ? 2.766   16.741  -22.788 1.00 85.51 202 B 1 
ATOM   3246 C CD2 . TYR   B 2 202 ? 1.481   16.793  -24.853 1.00 85.89 202 B 1 
ATOM   3247 C CE1 . TYR   B 2 202 ? 1.957   17.754  -22.253 1.00 84.07 202 B 1 
ATOM   3248 C CE2 . TYR   B 2 202 ? 0.668   17.810  -24.326 1.00 83.85 202 B 1 
ATOM   3249 C CZ  . TYR   B 2 202 ? 0.910   18.289  -23.023 1.00 85.68 202 B 1 
ATOM   3250 O OH  . TYR   B 2 202 ? 0.124   19.283  -22.508 1.00 83.54 202 B 1 
ATOM   3251 N N   . HIS   B 2 203 ? 6.621   14.302  -24.496 1.00 91.66 203 B 1 
ATOM   3252 C CA  . HIS   B 2 203 ? 7.502   13.140  -24.536 1.00 91.24 203 B 1 
ATOM   3253 C C   . HIS   B 2 203 ? 6.765   11.904  -24.000 1.00 91.26 203 B 1 
ATOM   3254 O O   . HIS   B 2 203 ? 6.499   11.806  -22.802 1.00 89.16 203 B 1 
ATOM   3255 C CB  . HIS   B 2 203 ? 8.782   13.444  -23.755 1.00 89.48 203 B 1 
ATOM   3256 C CG  . HIS   B 2 203 ? 9.840   12.400  -23.972 1.00 82.79 203 B 1 
ATOM   3257 N ND1 . HIS   B 2 203 ? 10.539  12.189  -25.145 1.00 70.61 203 B 1 
ATOM   3258 C CD2 . HIS   B 2 203 ? 10.278  11.467  -23.070 1.00 69.98 203 B 1 
ATOM   3259 C CE1 . HIS   B 2 203 ? 11.380  11.164  -24.950 1.00 68.02 203 B 1 
ATOM   3260 N NE2 . HIS   B 2 203 ? 11.256  10.700  -23.698 1.00 69.48 203 B 1 
ATOM   3261 N N   . VAL   B 2 204 ? 6.438   10.967  -24.878 1.00 90.43 204 B 1 
ATOM   3262 C CA  . VAL   B 2 204 ? 5.763   9.712   -24.515 1.00 90.21 204 B 1 
ATOM   3263 C C   . VAL   B 2 204 ? 6.810   8.677   -24.104 1.00 89.22 204 B 1 
ATOM   3264 O O   . VAL   B 2 204 ? 7.671   8.316   -24.903 1.00 86.97 204 B 1 
ATOM   3265 C CB  . VAL   B 2 204 ? 4.861   9.200   -25.654 1.00 89.60 204 B 1 
ATOM   3266 C CG1 . VAL   B 2 204 ? 4.118   7.923   -25.249 1.00 85.54 204 B 1 
ATOM   3267 C CG2 . VAL   B 2 204 ? 3.803   10.249  -26.040 1.00 85.95 204 B 1 
ATOM   3268 N N   . LEU   B 2 205 ? 6.724   8.200   -22.856 1.00 87.55 205 B 1 
ATOM   3269 C CA  . LEU   B 2 205 ? 7.602   7.163   -22.294 1.00 85.31 205 B 1 
ATOM   3270 C C   . LEU   B 2 205 ? 7.042   5.755   -22.521 1.00 84.31 205 B 1 
ATOM   3271 O O   . LEU   B 2 205 ? 7.796   4.807   -22.733 1.00 80.04 205 B 1 
ATOM   3272 C CB  . LEU   B 2 205 ? 7.777   7.407   -20.783 1.00 83.34 205 B 1 
ATOM   3273 C CG  . LEU   B 2 205 ? 8.409   8.755   -20.388 1.00 81.12 205 B 1 
ATOM   3274 C CD1 . LEU   B 2 205 ? 8.449   8.862   -18.863 1.00 76.39 205 B 1 
ATOM   3275 C CD2 . LEU   B 2 205 ? 9.837   8.890   -20.916 1.00 75.96 205 B 1 
ATOM   3276 N N   . TRP   B 2 206 ? 5.721   5.616   -22.467 1.00 80.58 206 B 1 
ATOM   3277 C CA  . TRP   B 2 206 ? 5.015   4.347   -22.658 1.00 79.23 206 B 1 
ATOM   3278 C C   . TRP   B 2 206 ? 3.740   4.562   -23.482 1.00 78.06 206 B 1 
ATOM   3279 O O   . TRP   B 2 206 ? 3.026   5.536   -23.253 1.00 72.29 206 B 1 
ATOM   3280 C CB  . TRP   B 2 206 ? 4.674   3.737   -21.292 1.00 75.38 206 B 1 
ATOM   3281 C CG  . TRP   B 2 206 ? 4.054   2.377   -21.383 1.00 71.67 206 B 1 
ATOM   3282 C CD1 . TRP   B 2 206 ? 2.731   2.113   -21.408 1.00 63.96 206 B 1 
ATOM   3283 C CD2 . TRP   B 2 206 ? 4.737   1.096   -21.565 1.00 67.53 206 B 1 
ATOM   3284 N NE1 . TRP   B 2 206 ? 2.536   0.746   -21.594 1.00 61.78 206 B 1 
ATOM   3285 C CE2 . TRP   B 2 206 ? 3.743   0.092   -21.699 1.00 64.27 206 B 1 
ATOM   3286 C CE3 . TRP   B 2 206 ? 6.089   0.702   -21.646 1.00 61.38 206 B 1 
ATOM   3287 C CZ2 . TRP   B 2 206 ? 4.077   -1.267  -21.926 1.00 62.08 206 B 1 
ATOM   3288 C CZ3 . TRP   B 2 206 ? 6.427   -0.653  -21.859 1.00 56.33 206 B 1 
ATOM   3289 C CH2 . TRP   B 2 206 ? 5.422   -1.622  -22.006 1.00 57.15 206 B 1 
ATOM   3290 N N   . PRO   B 2 207 ? 3.394   3.609   -24.397 1.00 75.74 207 B 1 
ATOM   3291 C CA  . PRO   B 2 207 ? 4.169   2.413   -24.730 1.00 73.78 207 B 1 
ATOM   3292 C C   . PRO   B 2 207 ? 5.451   2.762   -25.498 1.00 73.88 207 B 1 
ATOM   3293 O O   . PRO   B 2 207 ? 5.446   3.644   -26.360 1.00 67.53 207 B 1 
ATOM   3294 C CB  . PRO   B 2 207 ? 3.222   1.537   -25.552 1.00 66.21 207 B 1 
ATOM   3295 C CG  . PRO   B 2 207 ? 2.303   2.552   -26.225 1.00 63.66 207 B 1 
ATOM   3296 C CD  . PRO   B 2 207 ? 2.175   3.658   -25.184 1.00 68.13 207 B 1 
ATOM   3297 N N   . ASN   B 2 208 ? 6.537   2.052   -25.198 1.00 70.04 208 B 1 
ATOM   3298 C CA  . ASN   B 2 208 ? 7.801   2.205   -25.915 1.00 67.35 208 B 1 
ATOM   3299 C C   . ASN   B 2 208 ? 7.708   1.494   -27.273 1.00 65.89 208 B 1 
ATOM   3300 O O   . ASN   B 2 208 ? 8.135   0.352   -27.441 1.00 60.51 208 B 1 
ATOM   3301 C CB  . ASN   B 2 208 ? 8.960   1.723   -25.027 1.00 61.48 208 B 1 
ATOM   3302 C CG  . ASN   B 2 208 ? 10.311  2.161   -25.568 1.00 54.76 208 B 1 
ATOM   3303 O OD1 . ASN   B 2 208 ? 10.437  2.830   -26.577 1.00 49.42 208 B 1 
ATOM   3304 N ND2 . ASN   B 2 208 ? 11.375  1.798   -24.884 1.00 48.62 208 B 1 
ATOM   3305 N N   . LEU   B 2 209 ? 7.069   2.165   -28.234 1.00 63.64 209 B 1 
ATOM   3306 C CA  . LEU   B 2 209 ? 6.868   1.627   -29.573 1.00 61.17 209 B 1 
ATOM   3307 C C   . LEU   B 2 209 ? 8.156   1.780   -30.388 1.00 59.96 209 B 1 
ATOM   3308 O O   . LEU   B 2 209 ? 8.650   2.900   -30.548 1.00 54.21 209 B 1 
ATOM   3309 C CB  . LEU   B 2 209 ? 5.680   2.321   -30.250 1.00 55.93 209 B 1 
ATOM   3310 C CG  . LEU   B 2 209 ? 4.318   1.925   -29.655 1.00 51.05 209 B 1 
ATOM   3311 C CD1 . LEU   B 2 209 ? 3.243   2.885   -30.161 1.00 47.09 209 B 1 
ATOM   3312 C CD2 . LEU   B 2 209 ? 3.908   0.501   -30.051 1.00 48.19 209 B 1 
ATOM   3313 N N   . PRO   B 2 210 ? 8.692   0.677   -30.964 1.00 51.97 210 B 1 
ATOM   3314 C CA  . PRO   B 2 210 ? 9.872   0.738   -31.813 1.00 49.68 210 B 1 
ATOM   3315 C C   . PRO   B 2 210 ? 9.657   1.715   -32.975 1.00 50.59 210 B 1 
ATOM   3316 O O   . PRO   B 2 210 ? 8.667   1.619   -33.703 1.00 47.21 210 B 1 
ATOM   3317 C CB  . PRO   B 2 210 ? 10.116  -0.692  -32.314 1.00 44.84 210 B 1 
ATOM   3318 C CG  . PRO   B 2 210 ? 9.241   -1.585  -31.439 1.00 44.35 210 B 1 
ATOM   3319 C CD  . PRO   B 2 210 ? 8.165   -0.667  -30.880 1.00 48.47 210 B 1 
ATOM   3320 N N   . GLY   B 2 211 ? 10.587  2.653   -33.150 1.00 48.28 211 B 1 
ATOM   3321 C CA  . GLY   B 2 211 ? 10.567  3.632   -34.244 1.00 45.94 211 B 1 
ATOM   3322 C C   . GLY   B 2 211 ? 9.619   4.827   -34.070 1.00 46.83 211 B 1 
ATOM   3323 O O   . GLY   B 2 211 ? 9.610   5.703   -34.934 1.00 43.51 211 B 1 
ATOM   3324 N N   . VAL   B 2 212 ? 8.834   4.890   -32.991 1.00 51.49 212 B 1 
ATOM   3325 C CA  . VAL   B 2 212 ? 7.959   6.050   -32.708 1.00 49.43 212 B 1 
ATOM   3326 C C   . VAL   B 2 212 ? 8.594   7.000   -31.686 1.00 48.45 212 B 1 
ATOM   3327 O O   . VAL   B 2 212 ? 8.449   8.214   -31.804 1.00 45.57 212 B 1 
ATOM   3328 C CB  . VAL   B 2 212 ? 6.552   5.604   -32.268 1.00 47.09 212 B 1 
ATOM   3329 C CG1 . VAL   B 2 212 ? 5.609   6.795   -32.126 1.00 44.08 212 B 1 
ATOM   3330 C CG2 . VAL   B 2 212 ? 5.918   4.651   -33.287 1.00 44.93 212 B 1 
ATOM   3331 N N   . THR   B 2 213 ? 9.339   6.471   -30.724 1.00 47.54 213 B 1 
ATOM   3332 C CA  . THR   B 2 213 ? 10.217  7.259   -29.851 1.00 45.53 213 B 1 
ATOM   3333 C C   . THR   B 2 213 ? 11.499  7.608   -30.611 1.00 44.18 213 B 1 
ATOM   3334 O O   . THR   B 2 213 ? 12.515  6.932   -30.471 1.00 41.21 213 B 1 
ATOM   3335 C CB  . THR   B 2 213 ? 10.540  6.501   -28.553 1.00 42.97 213 B 1 
ATOM   3336 O OG1 . THR   B 2 213 ? 10.984  5.197   -28.841 1.00 40.24 213 B 1 
ATOM   3337 C CG2 . THR   B 2 213 ? 9.305   6.385   -27.658 1.00 39.85 213 B 1 
ATOM   3338 N N   . SER   B 2 214 ? 11.430  8.609   -31.464 1.00 38.56 214 B 1 
ATOM   3339 C CA  . SER   B 2 214 ? 12.599  9.279   -32.041 1.00 36.91 214 B 1 
ATOM   3340 C C   . SER   B 2 214 ? 13.161  10.298  -31.066 1.00 35.52 214 B 1 
ATOM   3341 O O   . SER   B 2 214 ? 12.346  11.064  -30.502 1.00 32.17 214 B 1 
ATOM   3342 C CB  . SER   B 2 214 ? 12.229  9.994   -33.342 1.00 34.23 214 B 1 
ATOM   3343 O OG  . SER   B 2 214 ? 11.270  10.973  -33.028 1.00 32.36 214 B 1 
ATOM   3344 O OXT . SER   B 2 214 ? 14.427  10.313  -30.922 1.00 30.39 214 B 1 
HETATM 3345 C C1  . LIG_C C 3 .   ? 5.446   -18.168 -2.942  1.00 68.38 1   C 1 
HETATM 3346 N N1  . LIG_C C 3 .   ? 5.806   -17.109 -3.675  1.00 71.38 1   C 1 
HETATM 3347 C C2  . LIG_C C 3 .   ? 6.040   -15.920 -3.068  1.00 69.85 1   C 1 
HETATM 3348 C C3  . LIG_C C 3 .   ? 5.884   -15.808 -1.663  1.00 59.06 1   C 1 
HETATM 3349 C C4  . LIG_C C 3 .   ? 5.504   -16.953 -0.963  1.00 56.73 1   C 1 
HETATM 3350 N N2  . LIG_C C 3 .   ? 5.284   -18.128 -1.606  1.00 59.57 1   C 1 
HETATM 3351 N N3  . LIG_C C 3 .   ? 5.435   -16.604 0.357   1.00 56.04 1   C 1 
HETATM 3352 C C5  . LIG_C C 3 .   ? 5.743   -15.294 0.467   1.00 64.81 1   C 1 
HETATM 3353 N N4  . LIG_C C 3 .   ? 6.021   -14.772 -0.759  1.00 62.36 1   C 1 
HETATM 3354 C C6  . LIG_C C 3 .   ? 5.076   -17.499 1.430   1.00 60.51 1   C 1 
HETATM 3355 C C7  . LIG_C C 3 .   ? 5.954   -17.384 2.635   1.00 56.09 1   C 1 
HETATM 3356 C C8  . LIG_C C 3 .   ? 5.017   -17.653 3.778   1.00 57.46 1   C 1 
HETATM 3357 C C9  . LIG_C C 3 .   ? 3.680   -17.171 3.249   1.00 60.22 1   C 1 
HETATM 3358 O O1  . LIG_C C 3 .   ? 3.767   -17.194 1.827   1.00 53.34 1   C 1 
HETATM 3359 C C10 . LIG_C C 3 .   ? 3.322   -15.775 3.735   1.00 63.66 1   C 1 
HETATM 3360 O O2  . LIG_C C 3 .   ? 4.235   -14.858 3.143   1.00 58.52 1   C 1 
HETATM 3361 P P1  . LIG_C C 3 .   ? 4.315   -13.314 3.480   1.00 71.80 1   C 1 
HETATM 3362 O O3  . LIG_C C 3 .   ? 2.954   -12.814 3.818   1.00 64.21 1   C 1 
HETATM 3363 O O4  . LIG_C C 3 .   ? 5.027   -12.623 2.364   1.00 61.14 1   C 1 
HETATM 3364 O O5  . LIG_C C 3 .   ? 5.252   -13.331 4.755   1.00 64.42 1   C 1 
HETATM 3365 P P2  . LIG_C C 3 .   ? 5.151   -12.703 6.204   1.00 76.58 1   C 1 
HETATM 3366 O O6  . LIG_C C 3 .   ? 5.662   -11.299 6.088   1.00 69.20 1   C 1 
HETATM 3367 O O7  . LIG_C C 3 .   ? 3.715   -12.737 6.611   1.00 70.17 1   C 1 
HETATM 3368 O O8  . LIG_C C 3 .   ? 6.020   -13.547 7.072   1.00 66.11 1   C 1 
HETATM 3369 O O9  . LIG_C C 3 .   ? 4.924   -19.038 4.044   1.00 56.55 1   C 1 
HETATM 3370 O O10 . LIG_C C 3 .   ? 7.036   -18.304 2.609   1.00 56.22 1   C 1 
HETATM 3371 N N5  . LIG_C C 3 .   ? 6.420   -14.867 -3.817  1.00 73.32 1   C 1 
HETATM 3372 C C1  . LIG_D D 4 .   ? 17.096  -6.595  0.483   1.00 64.50 1   D 1 
HETATM 3373 N N1  . LIG_D D 4 .   ? 17.120  -7.915  0.719   1.00 61.94 1   D 1 
HETATM 3374 C C2  . LIG_D D 4 .   ? 16.052  -8.528  1.274   1.00 61.68 1   D 1 
HETATM 3375 C C3  . LIG_D D 4 .   ? 14.919  -7.764  1.611   1.00 55.23 1   D 1 
HETATM 3376 C C4  . LIG_D D 4 .   ? 14.966  -6.398  1.343   1.00 50.86 1   D 1 
HETATM 3377 N N2  . LIG_D D 4 .   ? 16.050  -5.809  0.784   1.00 55.13 1   D 1 
HETATM 3378 N N3  . LIG_D D 4 .   ? 13.787  -5.890  1.739   1.00 51.99 1   D 1 
HETATM 3379 C C5  . LIG_D D 4 .   ? 13.028  -6.890  2.242   1.00 64.95 1   D 1 
HETATM 3380 N N4  . LIG_D D 4 .   ? 13.694  -8.055  2.174   1.00 60.95 1   D 1 
HETATM 3381 C C6  . LIG_D D 4 .   ? 13.425  -4.505  1.650   1.00 57.26 1   D 1 
HETATM 3382 C C7  . LIG_D D 4 .   ? 12.053  -4.288  1.085   1.00 54.85 1   D 1 
HETATM 3383 C C8  . LIG_D D 4 .   ? 11.592  -3.061  1.806   1.00 54.07 1   D 1 
HETATM 3384 C C9  . LIG_D D 4 .   ? 12.292  -3.133  3.146   1.00 58.83 1   D 1 
HETATM 3385 O O1  . LIG_D D 4 .   ? 13.433  -3.961  2.953   1.00 54.09 1   D 1 
HETATM 3386 C C10 . LIG_D D 4 .   ? 11.391  -3.683  4.241   1.00 60.83 1   D 1 
HETATM 3387 O O2  . LIG_D D 4 .   ? 11.145  -5.046  3.964   1.00 54.71 1   D 1 
HETATM 3388 P P1  . LIG_D D 4 .   ? 10.231  -6.000  4.858   1.00 72.28 1   D 1 
HETATM 3389 O O3  . LIG_D D 4 .   ? 9.929   -5.333  6.154   1.00 67.34 1   D 1 
HETATM 3390 O O4  . LIG_D D 4 .   ? 10.872  -7.336  4.918   1.00 64.95 1   D 1 
HETATM 3391 O O5  . LIG_D D 4 .   ? 8.942   -6.101  3.971   1.00 65.82 1   D 1 
HETATM 3392 P P2  . LIG_D D 4 .   ? 7.382   -5.880  4.223   1.00 76.57 1   D 1 
HETATM 3393 O O6  . LIG_D D 4 .   ? 6.926   -4.918  3.177   1.00 71.67 1   D 1 
HETATM 3394 O O7  . LIG_D D 4 .   ? 7.212   -5.339  5.602   1.00 69.71 1   D 1 
HETATM 3395 O O8  . LIG_D D 4 .   ? 6.746   -7.230  4.066   1.00 71.51 1   D 1 
HETATM 3396 O O9  . LIG_D D 4 .   ? 12.035  -1.887  1.132   1.00 52.70 1   D 1 
HETATM 3397 O O10 . LIG_D D 4 .   ? 12.088  -4.146  -0.332  1.00 55.91 1   D 1 
HETATM 3398 N N5  . LIG_D D 4 .   ? 16.093  -9.856  1.492   1.00 68.89 1   D 1 
HETATM 3399 C C1  . LIG_E E 5 .   ? -13.080 -8.302  10.541  1.00 64.84 1   E 1 
HETATM 3400 N N1  . LIG_E E 5 .   ? -12.548 -8.575  11.733  1.00 62.44 1   E 1 
HETATM 3401 C C2  . LIG_E E 5 .   ? -11.211 -8.723  11.880  1.00 63.25 1   E 1 
HETATM 3402 C C3  . LIG_E E 5 .   ? -10.386 -8.582  10.750  1.00 55.87 1   E 1 
HETATM 3403 C C4  . LIG_E E 5 .   ? -11.000 -8.288  9.532   1.00 55.45 1   E 1 
HETATM 3404 N N2  . LIG_E E 5 .   ? -12.351 -8.155  9.429   1.00 57.84 1   E 1 
HETATM 3405 N N3  . LIG_E E 5 .   ? -10.010 -8.189  8.624   1.00 55.21 1   E 1 
HETATM 3406 C C5  . LIG_E E 5 .   ? -8.840  -8.420  9.239   1.00 62.61 1   E 1 
HETATM 3407 N N4  . LIG_E E 5 .   ? -9.041  -8.662  10.545  1.00 60.55 1   E 1 
HETATM 3408 C C6  . LIG_E E 5 .   ? -10.194 -7.907  7.228   1.00 57.74 1   E 1 
HETATM 3409 C C7  . LIG_E E 5 .   ? -9.304  -6.818  6.736   1.00 50.51 1   E 1 
HETATM 3410 C C8  . LIG_E E 5 .   ? -9.046  -7.224  5.317   1.00 51.74 1   E 1 
HETATM 3411 C C9  . LIG_E E 5 .   ? -9.101  -8.736  5.359   1.00 55.24 1   E 1 
HETATM 3412 O O1  . LIG_E E 5 .   ? -9.871  -9.063  6.499   1.00 51.72 1   E 1 
HETATM 3413 C C10 . LIG_E E 5 .   ? -7.733  -9.387  5.435   1.00 59.48 1   E 1 
HETATM 3414 O O2  . LIG_E E 5 .   ? -7.116  -8.972  6.634   1.00 53.79 1   E 1 
HETATM 3415 P P1  . LIG_E E 5 .   ? -5.748  -9.558  7.214   1.00 65.62 1   E 1 
HETATM 3416 O O3  . LIG_E E 5 .   ? -5.320  -10.741 6.430   1.00 65.58 1   E 1 
HETATM 3417 O O4  . LIG_E E 5 .   ? -5.902  -9.743  8.685   1.00 62.63 1   E 1 
HETATM 3418 O O5  . LIG_E E 5 .   ? -4.760  -8.345  7.002   1.00 63.23 1   E 1 
HETATM 3419 P P2  . LIG_E E 5 .   ? -3.516  -8.038  6.044   1.00 74.32 1   E 1 
HETATM 3420 O O6  . LIG_E E 5 .   ? -3.236  -9.246  5.222   1.00 72.30 1   E 1 
HETATM 3421 O O7  . LIG_E E 5 .   ? -3.917  -6.852  5.220   1.00 72.16 1   E 1 
HETATM 3422 O O8  . LIG_E E 5 .   ? -2.374  -7.710  6.976   1.00 72.41 1   E 1 
HETATM 3423 O O9  . LIG_E E 5 .   ? -10.088 -6.766  4.474   1.00 53.22 1   E 1 
HETATM 3424 O O10 . LIG_E E 5 .   ? -9.909  -5.541  6.840   1.00 53.82 1   E 1 
HETATM 3425 N N5  . LIG_E E 5 .   ? -10.691 -8.991  13.091  1.00 68.49 1   E 1 
HETATM 3426 C C1  . LIG_F F 6 .   ? 0.397   -1.237  18.004  1.00 65.23 1   F 1 
HETATM 3427 N N1  . LIG_F F 6 .   ? -0.579  -0.661  17.286  1.00 66.71 1   F 1 
HETATM 3428 C C2  . LIG_F F 6 .   ? -1.051  -1.261  16.163  1.00 65.46 1   F 1 
HETATM 3429 C C3  . LIG_F F 6 .   ? -0.495  -2.491  15.762  1.00 57.18 1   F 1 
HETATM 3430 C C4  . LIG_F F 6 .   ? 0.508   -3.037  16.564  1.00 55.44 1   F 1 
HETATM 3431 N N2  . LIG_F F 6 .   ? 0.957   -2.404  17.677  1.00 57.54 1   F 1 
HETATM 3432 N N3  . LIG_F F 6 .   ? 0.872   -4.200  15.999  1.00 53.37 1   F 1 
HETATM 3433 C C5  . LIG_F F 6 .   ? 0.137   -4.376  14.875  1.00 62.18 1   F 1 
HETATM 3434 N N4  . LIG_F F 6 .   ? -0.710  -3.341  14.710  1.00 60.50 1   F 1 
HETATM 3435 C C6  . LIG_F F 6 .   ? 1.889   -5.083  16.512  1.00 56.67 1   F 1 
HETATM 3436 C C7  . LIG_F F 6 .   ? 1.484   -6.524  16.477  1.00 52.54 1   F 1 
HETATM 3437 C C8  . LIG_F F 6 .   ? 2.768   -7.236  16.191  1.00 52.54 1   F 1 
HETATM 3438 C C9  . LIG_F F 6 .   ? 3.575   -6.230  15.396  1.00 54.70 1   F 1 
HETATM 3439 O O1  . LIG_F F 6 .   ? 3.032   -4.950  15.705  1.00 50.21 1   F 1 
HETATM 3440 C C10 . LIG_F F 6 .   ? 3.524   -6.496  13.905  1.00 61.64 1   F 1 
HETATM 3441 O O2  . LIG_F F 6 .   ? 2.214   -6.213  13.460  1.00 57.30 1   F 1 
HETATM 3442 P P1  . LIG_F F 6 .   ? 1.662   -6.631  12.037  1.00 69.84 1   F 1 
HETATM 3443 O O3  . LIG_F F 6 .   ? 2.703   -6.345  11.002  1.00 65.61 1   F 1 
HETATM 3444 O O4  . LIG_F F 6 .   ? 0.334   -5.973  11.837  1.00 62.38 1   F 1 
HETATM 3445 O O5  . LIG_F F 6 .   ? 1.460   -8.184  12.256  1.00 64.52 1   F 1 
HETATM 3446 P P2  . LIG_F F 6 .   ? 1.573   -9.448  11.303  1.00 73.36 1   F 1 
HETATM 3447 O O6  . LIG_F F 6 .   ? 0.798   -9.112  10.053  1.00 69.87 1   F 1 
HETATM 3448 O O7  . LIG_F F 6 .   ? 0.952   -10.581 12.060  1.00 65.06 1   F 1 
HETATM 3449 O O8  . LIG_F F 6 .   ? 3.035   -9.661  11.035  1.00 68.10 1   F 1 
HETATM 3450 O O9  . LIG_F F 6 .   ? 3.460   -7.519  17.397  1.00 52.48 1   F 1 
HETATM 3451 O O10 . LIG_F F 6 .   ? 0.890   -6.948  17.700  1.00 54.67 1   F 1 
HETATM 3452 N N5  . LIG_F F 6 .   ? -2.044  -0.679  15.464  1.00 72.17 1   F 1 
#
