# Supplementary material for: AcuB senses cellular energy charge to coordinate acetyl-CoA synthesis in bacteria
Source: Nat Commun. 2026 Apr 24;17:3815. doi: 10.1038/s41467-026-71006-w (PMC13121692; doi:10.1038/s41467-026-71006-w)
Supplement: Supplementary file 6 — Supplementary_Data_4 [file 41467_2026_71006_MOESM6_ESM.zip › AF3_only_first_models/2_g_stea_acub_4adp_summary_confidences.json]

{
 "chain_iptm": [
  0.68,
  0.68,
  0.45,
  0.46,
  0.46,
  0.45
 ],
 "chain_pair_iptm": [
  [
   0.78,
   0.82,
   0.66,
   0.69,
   0.64,
   0.62
  ],
  [
   0.82,
   0.78,
   0.62,
   0.64,
   0.67,
   0.63
  ],
  [
   0.66,
   0.62,
   0.51,
   0.4,
   0.28,
   0.29
  ],
  [
   0.69,
   0.64,
   0.4,
   0.51,
   0.29,
   0.3
  ],
  [
   0.64,
   0.67,
   0.28,
   0.29,
   0.53,
   0.42
  ],
  [
   0.62,
   0.63,
   0.29,
   0.3,
   0.42,
   0.5
  ]
 ],
 "chain_pair_pae_min": [
  [
   0.76,
   1.06,
   4.06,
   3.48,
   4.64,
   4.78
  ],
  [
   1.07,
   0.76,
   4.81,
   4.52,
   4.27,
   4.13
  ],
  [
   5.57,
   7.37,
   0.76,
   5.62,
   8.38,
   6.96
  ],
  [
   5.96,
   7.27,
   5.61,
   0.76,
   8.64,
   7.5
  ],
  [
   6.72,
   5.79,
   7.76,
   7.59,
   0.76,
   5.25
  ],
  [
   7.52,
   6.37,
   7.07,
   7.46,
   6.19,
   0.76
  ]
 ],
 "chain_ptm": [
  0.78,
  0.78,
  0.51,
  0.51,
  0.53,
  0.5
 ],
 "fraction_disordered": 0.0,
 "has_clash": 0.0,
 "iptm": 0.78,
 "ptm": 0.81,
 "ranking_score": 0.79
}
