# Supplementary material for: AcuB senses cellular energy charge to coordinate acetyl-CoA synthesis in bacteria
Source: Nat Commun. 2026 Apr 24;17:3815. doi: 10.1038/s41467-026-71006-w (PMC13121692; doi:10.1038/s41467-026-71006-w)
Supplement: Supplementary file 6 — Supplementary_Data_4 [file 41467_2026_71006_MOESM6_ESM.zip › AF3_only_first_models/Bs_acu__2acub-2acuc-2-ap4a_summary_confidences.json]

{
 "chain_iptm": [
  0.7,
  0.7,
  0.67,
  0.67,
  0.44,
  0.45
 ],
 "chain_pair_iptm": [
  [
   0.76,
   0.8,
   0.83,
   0.82,
   0.52,
   0.52
  ],
  [
   0.8,
   0.77,
   0.82,
   0.83,
   0.51,
   0.51
  ],
  [
   0.83,
   0.82,
   0.94,
   0.7,
   0.48,
   0.52
  ],
  [
   0.82,
   0.83,
   0.7,
   0.93,
   0.51,
   0.49
  ],
  [
   0.52,
   0.51,
   0.48,
   0.51,
   0.47,
   0.19
  ],
  [
   0.52,
   0.51,
   0.52,
   0.49,
   0.19,
   0.45
  ]
 ],
 "chain_pair_pae_min": [
  [
   0.76,
   1.25,
   1.87,
   1.99,
   4.66,
   4.79
  ],
  [
   1.25,
   0.76,
   1.94,
   1.9,
   4.87,
   4.74
  ],
  [
   1.85,
   1.66,
   0.76,
   4.78,
   6.34,
   6.44
  ],
  [
   1.74,
   1.87,
   4.83,
   0.76,
   6.45,
   6.33
  ],
  [
   7.67,
   8.74,
   20.74,
   17.72,
   0.77,
   8.88
  ],
  [
   8.65,
   7.67,
   17.12,
   20.9,
   9.0,
   0.77
  ]
 ],
 "chain_ptm": [
  0.76,
  0.77,
  0.94,
  0.93,
  0.47,
  0.45
 ],
 "fraction_disordered": 0.0,
 "has_clash": 0.0,
 "iptm": 0.85,
 "ptm": 0.85,
 "ranking_score": 0.85
}
